# Supplementary material for: Improved Accuracy in Semi-Experimental Structure Determination by Resolving Problems Associated with Rotation of Principal Inertial Axes of Isotopologues: Structures of 1,3-Oxazole (c‑C3H3NO)
Source: J Phys Chem A. 2026 Apr 24;130(18):3623–41. doi: 10.1021/acs.jpca.6c01535 (PMC13158917; doi:10.1021/acs.jpca.6c01535)
Supplement: Supplementary file 2 [file jp6c01535_si_002.zip]

Archive with 188 entries (182 files):
- Supporting Information/
- Supporting Information/BTE/
- Supporting Information/BTE/oxazole_opt_cc-pCVTZ-Relativistic.out
- Supporting Information/BTE/oxazole_opt_CCSDT-PVDZ.out
- Supporting Information/BTE/oxazole_opt_CCSDTQ-PVDZ.out
- Supporting Information/BTE/oxazole_opt_SCF_PVTZ-DBOC.out
- Supporting Information/BTE/oxazole_opt_SCF_PVTZ.out
- Supporting Information/CCSD(T)_cc-pCVTZ anharm_IIIr.out
- Supporting Information/CCSD(T)_cc-pCVTZ anharm_Ir.out
- Supporting Information/CCSD(T)_cc-pCVTZ anharm_Ir_ReSE_geometry.out
- Supporting Information/ISOMASS Files IIIr/
- Supporting Information/ISOMASS Files IIIr/ISOMASS001.out
- Supporting Information/ISOMASS Files IIIr/ISOMASS002.out
- Supporting Information/ISOMASS Files IIIr/ISOMASS003.out
- Supporting Information/ISOMASS Files IIIr/ISOMASS004.out
- Supporting Information/ISOMASS Files IIIr/ISOMASS005.out
- Supporting Information/ISOMASS Files IIIr/ISOMASS006.out
- Supporting Information/ISOMASS Files IIIr/ISOMASS007.out
- Supporting Information/ISOMASS Files IIIr/ISOMASS008.out
- Supporting Information/ISOMASS Files IIIr/ISOMASS009.out
- Supporting Information/ISOMASS Files IIIr/ISOMASS010.out
- Supporting Information/ISOMASS Files IIIr/ISOMASS011.out
- Supporting Information/ISOMASS Files IIIr/ISOMASS012.out
- Supporting Information/ISOMASS Files IIIr/ISOMASS013.out
- Supporting Information/ISOMASS Files IIIr/ISOMASS014.out
- Supporting Information/ISOMASS Files IIIr/ISOMASS015.out
- Supporting Information/ISOMASS Files IIIr/ISOMASS016.out
- Supporting Information/ISOMASS Files IIIr/ISOMASS017.out
- Supporting Information/ISOMASS Files IIIr/ISOMASS018.out
- Supporting Information/ISOMASS Files IIIr/ISOMASS019.out
- Supporting Information/ISOMASS Files IIIr/ISOMASS020.out
- Supporting Information/ISOMASS Files IIIr/ISOMASS021.out
- Supporting Information/ISOMASS Files IIIr/ISOMASS022.out
- Supporting Information/ISOMASS Files IIIr/ISOMASS023.out
- Supporting Information/ISOMASS Files IIIr/ISOMASS024.out
- Supporting Information/ISOMASS Files IIIr/ISOMASS025.out
- Supporting Information/ISOMASS Files IIIr/ISOMASS026.out
- Supporting Information/ISOMASS Files IIIr/ISOMASS027.out
- Supporting Information/ISOMASS Files IIIr/ISOMASS028.out
- Supporting Information/ISOMASS Files IIIr/ISOMASS029.out
- Supporting Information/ISOMASS Files IIIr/ISOMASS030.out
- Supporting Information/ISOMASS Files IIIr/ISOMASS031.out
- Supporting Information/ISOMASS Files IIIr/ISOMASS032.out
- Supporting Information/ISOMASS Files IIIr/ISOMASS033.out
- Supporting Information/ISOMASS Files_Ir/
- Supporting Information/ISOMASS Files_Ir/ISOMASS001.out
- Supporting Information/ISOMASS Files_Ir/ISOMASS002.out
- Supporting Information/ISOMASS Files_Ir/ISOMASS003.out
- Supporting Information/ISOMASS Files_Ir/ISOMASS004.out
- Supporting Information/ISOMASS Files_Ir/ISOMASS005.out
- Supporting Information/ISOMASS Files_Ir/ISOMASS006.out
- Supporting Information/ISOMASS Files_Ir/ISOMASS007.out
- Supporting Information/ISOMASS Files_Ir/ISOMASS008.out
- Supporting Information/ISOMASS Files_Ir/ISOMASS009.out
- Supporting Information/ISOMASS Files_Ir/ISOMASS010.out
- Supporting Information/ISOMASS Files_Ir/ISOMASS011.out
- Supporting Information/ISOMASS Files_Ir/ISOMASS012.out
- Supporting Information/ISOMASS Files_Ir/ISOMASS013.out
- Supporting Information/ISOMASS Files_Ir/ISOMASS014.out
- Supporting Information/ISOMASS Files_Ir/ISOMASS015.out
- Supporting Information/ISOMASS Files_Ir/ISOMASS016.out
- Supporting Information/ISOMASS Files_Ir/ISOMASS017.out
- Supporting Information/ISOMASS Files_Ir/ISOMASS018.out
- Supporting Information/ISOMASS Files_Ir/ISOMASS019.out
- Supporting Information/ISOMASS Files_Ir/ISOMASS020.out
- Supporting Information/ISOMASS Files_Ir/ISOMASS021.out
- Supporting Information/ISOMASS Files_Ir/ISOMASS022.out
- Supporting Information/ISOMASS Files_Ir/ISOMASS023.out
- Supporting Information/ISOMASS Files_Ir/ISOMASS024.out
- Supporting Information/ISOMASS Files_Ir/ISOMASS025.out
- Supporting Information/ISOMASS Files_Ir/ISOMASS026.out
- Supporting Information/ISOMASS Files_Ir/ISOMASS027.out
- Supporting Information/ISOMASS Files_Ir/ISOMASS028.out
- Supporting Information/ISOMASS Files_Ir/ISOMASS029.out
- Supporting Information/ISOMASS Files_Ir/ISOMASS030.out
- Supporting Information/ISOMASS Files_Ir/ISOMASS031.out
- Supporting Information/ISOMASS Files_Ir/ISOMASS032.out
- Supporting Information/Least-Squares Fits/
- Supporting Information/Least-Squares Fits/oxazole_001_A_IIIl.res
- Supporting Information/Least-Squares Fits/oxazole_001_A_I_r.res
- Supporting Information/Least-Squares Fits/oxazole_001_S_III_l.res
- Supporting Information/Least-Squares Fits/oxazole_001_S_Ir.res
- Supporting Information/Least-Squares Fits/oxazole_002_A_I_r.res
- Supporting Information/Least-Squares Fits/oxazole_002_S_III_l.res
- Supporting Information/Least-Squares Fits/oxazole_003_A_I_r.res
- Supporting Information/Least-Squares Fits/oxazole_003_S_III_l.res
- Supporting Information/Least-Squares Fits/oxazole_004_A_I_r.res
- Supporting Information/Least-Squares Fits/oxazole_004_S_III_l.res
- Supporting Information/Least-Squares Fits/oxazole_005_A_I_r.res
- Supporting Information/Least-Squares Fits/oxazole_005_S_III_l.res
- Supporting Information/Least-Squares Fits/oxazole_006_A_I_r.res
- Supporting Information/Least-Squares Fits/oxazole_006_S_III_l.res
- Supporting Information/Least-Squares Fits/oxazole_007_A_I_r.res
- Supporting Information/Least-Squares Fits/oxazole_007_S_III_l.res
- Supporting Information/Least-Squares Fits/oxazole_008_A_I_r.res
- Supporting Information/Least-Squares Fits/oxazole_008_S_III_l.res
- Supporting Information/Least-Squares Fits/oxazole_009_A_I_r.res
- Supporting Information/Least-Squares Fits/oxazole_009_S_III_l.res
- Supporting Information/Least-Squares Fits/oxazole_010_A_I_r.res
- Supporting Information/Least-Squares Fits/oxazole_010_S_III_l.res
- Supporting Information/Least-Squares Fits/oxazole_011_A_I_r.res
- Supporting Information/Least-Squares Fits/oxazole_011_S_III_l.res
- Supporting Information/Least-Squares Fits/oxazole_012_A_I_r.res
- Supporting Information/Least-Squares Fits/oxazole_012_S_III_l.res
- Supporting Information/Least-Squares Fits/oxazole_013_A_I_r.res
- Supporting Information/Least-Squares Fits/oxazole_013_S_III_l.res
- Supporting Information/Least-Squares Fits/oxazole_014_A_I_r.res
- Supporting Information/Least-Squares Fits/oxazole_014_S_III_l.res
- Supporting Information/Least-Squares Fits/oxazole_015_A_I_r.res
- Supporting Information/Least-Squares Fits/oxazole_015_S_III_l.res
- Supporting Information/Least-Squares Fits/oxazole_016_A_I_r.res
- Supporting Information/Least-Squares Fits/oxazole_016_S_III_l.res
- Supporting Information/Least-Squares Fits/oxazole_017_A_I_r.res
- Supporting Information/Least-Squares Fits/oxazole_017_S_III_l.res
- Supporting Information/Least-Squares Fits/oxazole_018_A_I_r.res
- Supporting Information/Least-Squares Fits/oxazole_018_S_III_l.res
- Supporting Information/Least-Squares Fits/oxazole_019_A_I_r.res
- Supporting Information/Least-Squares Fits/oxazole_019_S_III_l.res
- Supporting Information/Least-Squares Fits/oxazole_020_A_I_r.res
- Supporting Information/Least-Squares Fits/oxazole_020_S_III_l.res
- Supporting Information/Least-Squares Fits/oxazole_021_A_I_r.res
- Supporting Information/Least-Squares Fits/oxazole_021_S_III_l.res
- Supporting Information/Least-Squares Fits/oxazole_022_A_I_r.res
- Supporting Information/Least-Squares Fits/oxazole_022_S_III_l.res
- Supporting Information/Least-Squares Fits/oxazole_023_A_I_r.res
- Supporting Information/Least-Squares Fits/oxazole_023_S_III_l.res
- Supporting Information/Least-Squares Fits/oxazole_024_A_I_r.res
- Supporting Information/Least-Squares Fits/oxazole_024_S_III_l.res
- Supporting Information/Least-Squares Fits/oxazole_025_A_I_r.res
- Supporting Information/Least-Squares Fits/oxazole_025_S_III_l.res
- Supporting Information/Least-Squares Fits/oxazole_026_A_I_r.res
- Supporting Information/Least-Squares Fits/oxazole_026_S_III_l.res
- Supporting Information/Least-Squares Fits/oxazole_027_A_I_r.res
- Supporting Information/Least-Squares Fits/oxazole_027_S_III_l.res
- Supporting Information/Least-Squares Fits/oxazole_029_A_I_r.res
- Supporting Information/Least-Squares Fits/oxazole_029_S_III_l.res
- Supporting Information/Least-Squares Fits/oxazole_030_A_I_r.res
- Supporting Information/Least-Squares Fits/oxazole_030_S_III_l.res
- Supporting Information/Least-Squares Fits/oxazole_031_A_I_r.res
- Supporting Information/Least-Squares Fits/oxazole_031_S_III_l.res
- Supporting Information/Least-Squares Fits/oxazole_HFS_A_I.res
- Supporting Information/Least-Squares Fits/oxazole_HFS_S_I.res
- Supporting Information/Least-Squares Fits/oxazole_HFS_S_III.res
- Supporting Information/magnetic/
- Supporting Information/magnetic/oxazole_magnetic_01.out
- Supporting Information/magnetic/oxazole_magnetic_02.out
- Supporting Information/magnetic/oxazole_magnetic_03.out
- Supporting Information/magnetic/oxazole_magnetic_04.out
- Supporting Information/magnetic/oxazole_magnetic_05.out
- Supporting Information/magnetic/oxazole_magnetic_06.out
- Supporting Information/magnetic/oxazole_magnetic_07.out
- Supporting Information/magnetic/oxazole_magnetic_08.out
- Supporting Information/magnetic/oxazole_magnetic_09.out
- Supporting Information/magnetic/oxazole_magnetic_10.out
- Supporting Information/magnetic/oxazole_magnetic_11.out
- Supporting Information/magnetic/oxazole_magnetic_12.out
- Supporting Information/magnetic/oxazole_magnetic_13.out
- Supporting Information/magnetic/oxazole_magnetic_14.out
- Supporting Information/magnetic/oxazole_magnetic_15.out
- Supporting Information/magnetic/oxazole_magnetic_16.out
- Supporting Information/magnetic/oxazole_magnetic_17.out
- Supporting Information/magnetic/oxazole_magnetic_18.out
- Supporting Information/magnetic/oxazole_magnetic_19.out
- Supporting Information/magnetic/oxazole_magnetic_20.out
- Supporting Information/magnetic/oxazole_magnetic_21.out
- Supporting Information/magnetic/oxazole_magnetic_22.out
- Supporting Information/magnetic/oxazole_magnetic_23.out
- Supporting Information/magnetic/oxazole_magnetic_24.out
- Supporting Information/magnetic/oxazole_magnetic_25.out
- Supporting Information/magnetic/oxazole_magnetic_26.out
- Supporting Information/magnetic/oxazole_magnetic_27.out
- Supporting Information/magnetic/oxazole_magnetic_28.out
- Supporting Information/magnetic/oxazole_magnetic_29.out
- Supporting Information/magnetic/oxazole_magnetic_30.out
- Supporting Information/magnetic/oxazole_magnetic_31.out
- Supporting Information/magnetic/oxazole_magnetic_32.out
- Supporting Information/magnetic/oxazole_magnetic_33.out
- Supporting Information/oxazole_pac_r0_pac.out
- Supporting Information/oxazole_pac_reSE_pac.out
- Supporting Information/oxazole_pac_re_pac.out
- Supporting Information/oxazole_r0.out
- Supporting Information/oxazole_reSE.out
- Supporting Information/oxazole_reSE_alt.out
- Supporting Information/oxazole_reSE_noE.out
- Supporting Information/oxazole_reSE_redone.out
- Supporting Information/oxazole_reSE_redone_2.out
- Supporting Information/oxazole_reSE_redone_alt.out
- Supporting Information/xrefiteration_results.xlsx
