# Supplementary material for: Improved Accuracy in Semi-Experimental Structure Determination by Resolving Problems Associated with Rotation of Principal Inertial Axes of Isotopologues: Structures of 1,3-Oxazole (c‑C3H3NO)
Source: J Phys Chem A. 2026 Apr 24;130(18):3623–41. doi: 10.1021/acs.jpca.6c01535 (PMC13158917; doi:10.1021/acs.jpca.6c01535)
Supplement: Supplementary file 2 [file jp6c01535_si_002.zip › Supporting Information/BTE/oxazole_opt_cc-pCVTZ-Relativistic.out]

 --invoking executable--
/home/besselman/CFOUR_18/cfour18/bin/xjoda


   *************************************************************************
         <<<     CCCCCC     CCCCCC   |||     CCCCCC     CCCCCC   >>>
       <<<      CCC        CCC       |||    CCC        CCC         >>>
      <<<      CCC        CCC        |||   CCC        CCC            >>>
    <<<        CCC        CCC        |||   CCC        CCC              >>>
      <<<      CCC        CCC        |||   CCC        CCC            >>>
       <<<      CCC        CCC       |||    CCC        CCC         >>>
         <<<     CCCCCC     CCCCCC   |||     CCCCCC     CCCCCC   >>>
   *************************************************************************

     ****************************************************************
     * CFOUR Coupled-Cluster techniques for Computational Chemistry *
     ****************************************************************
 

   Department of Chemistry                Institut fuer Physikalische Chemie
   University of Texas at Austin          Universitaet Mainz
   Austin, TX  78712, USA                 D-55099 Mainz, Germany
 
                       Version 1.2
 
                     compute-0-20.local                                
                     Fri Sep 17 11:27:44 CDT 2021                      
                     integer*8 version is running
 
********************************************************************************
*                          Input from ZMAT file                                *
********************************************************************************
CCSD(T) cc-pCVTZ Relativistic Optimization of Oxazole                           
O                                                                               
C 1 R1*                                                                         
C 1 R2* 2 A1*                                                                   
N 2 R3* 1 A2* 3 D0                                                              
C 3 R4* 1 A3* 2 D0                                                              
H 2 R5* 1 A4* 3 D180                                                            
H 3 R6* 1 A5* 2 D180                                                            
H 5 R7* 3 A6* 1 D180                                                            
                                                                                
R1   =        1.354245778042644                                                 
R2   =        1.369849078882718                                                 
A1   =      103.792333449428980                                                 
R3   =        1.292031907118153                                                 
A2   =      115.326598360007353                                                 
D0   =        0.000000000000000                                                 
R4   =        1.352387511911408                                                 
A3   =      108.135735420510926                                                 
R5   =        1.075757980740794                                                 
A4   =      116.647323409587145                                                 
D180 =      180.000000000000000                                                 
R6   =        1.073642831917304                                                 
A5   =      116.846279989472421                                                 
R7   =        1.075167405720157                                                 
A6   =      128.973798204328432                                                 
                                                                                
*CFOUR(CALC=CCSD(T)                                                             
BASIS=cc-pCVTZ                                                                  
RELATIVISTIC=X2C1E                                                              
GEO_METHOD=NR                                                                   
ABCDTYPE=AOBASIS                                                                
FCGRADNEW=2                                                                     
CC_PROG=NCC                                                                     
GEO_CONV=7                                                                      
SCF_CONV=10                                                                     
CC_CONV=9                                                                       
LINEQ_CONV=9                                                                    
LINEQ_MAXCYC=200                                                                
GEO_MAXSTEP=150                                                                 
MULT=1                                                                          
FROZEN_CORE=OFF                                                                 
MEM_UNIT=GB                                                                     
MEM=192)                                                                        
                                                                                
********************************************************************************
    -------------------------------------------------------------------
                    CFOUR Control Parameters 
    -------------------------------------------------------------------
        External           Internal           Value            Units
          Name               Name
    -------------------------------------------------------------------
       ABCDTYPE             IABCDT         AOBASIS     [  2]    ***   
       ANHARMONIC           IANHAR         OFF         [  0]    ***   
       ANH_ALGORIT          IANALG         STANDARD    [  0]    ***   
       ANH_DERIVAT          IANDER         SECOND      [  1]    ***   
       ANH_MODE             ANHMOD         VIBRATION   [  0]    ***   
       ANH_POINTS           IANPOI              1               ***   
       ANH_STEPSIZ          ICUBST             50000          x 10-6  
       ANH_SYMMETR          IANHSM         ABELIAN     [  0]    ***   
       AO_LADDERS           IAOLAD         SINGLEPASS  [  1]    ***   
       AV_SCF               IAVSCF         OFF         [  0]    ***   
       BASIS                IBASIS         PCVTZ       [ 24]    ***   
       BFIELD               IBFIEL         OFF         [  0]    a.u.  
       BOTHVECTORS          BOTHVC         OFF         [  0]    ***   
       BOX_POTENT           IPIAB          OFF         [  0]    ***   
       BREIT                IBREIT         OFF         [  0]    ***   
       BRUCK_CONV           IBRTOL          10D-  4             ***   
       BRUECKNER            IBRKNR         OFF         [  0]    ***   
       BUFFERSIZE           IBUFFS              4096            ***   
       CACHE_RECS           ICHREC             10               ***   
       CALCLEVEL            ICLLVL         CCSD(T)     [ 22]    ***   
       CAS_GECCO            ICMRCC         OFF         [  0]    ***   
       CAS_GUESS            ICGUES         CANONICAL   [  0]    ***   
       CAS_INPUT            ICSINP         ORBITALS    [  0]    ***   
       CAS_ITMAX            ICITMX          10D- 50           cycles  
       CAS_JACDAV           ICJDAV         OFF         [  0]    ***   
       CAS_MICMAX           ICMIMN          10D- 10             ***   
       CAS_MICMIN           ICMIMX          10D-  2             ***   
       CAS_MICRO            ICSALG         ILU/JACOBI  [  0]    ***   
       CAS_MITMAX           ICMIMX          10D-100           cycles  
       CAS_MMAX             ICMMAX          10D- 50             ***   
       CAS_PRINT            ICPRT           10D-  0             ***   
       CCORBOPT             ICCORB         OFF         [  0]  x 0.01  
       CC_CONV              ICCCNV          10D-  9             ***   
       CC_EXPORDER          ICCEOR              5               ***   
       CC_EXTRAPOL          ICCEXT         DIIS        [  1]    ***   
       CC_GUESS             ICCGES         MP2         [  0]    ***   
       CC_MAXCYC            ICCCYC            100              cycles 
       CC_PROGRAM           ICCPRO         NCC         [  5]    ***   
       CHARGE               ICHRGE              0               ***   
       CHOLESKY             ICHOLE         OFF         [  0]    ***   
       CIS_CONV             ICISTL              5               ***   
       COMM_SIZE            IPSIZE            ***               ***   
       CONSTANT             ICONST         OLD         [  1]    ***   
       CONTINUUM            ICONTU         NONE        [  0]    ***   
       CONTRACTION          ICNTYP         GENERAL     [  1]    ***   
       COORDINATES          ICOORD         INTERNAL    [  0]    ***   
       CPHF_CONVER          ICPHFT          10D- 16             ***   
       CPHF_MAXCYC          ICPHFC             64              cycles 
       CUBIC                ICUBIC         OFF         [  0]    ***   
       CURVILINEAR          ICURVY         OFF         [  0]    ***   
       CV_ELEMENT           ICVELM              0               ***   
       CV_ORBITALS          ICVORB      NONE         
       CV_SEPARATE          ICVSEP         OFF         [  0]    ***   
       DBOC                 IDBOC          OFF         [  0]    ***   
       DCT                  IDCT           OFF         [  0]    ***   
       DERIV_LEV            IDRLVL         FIRST       [  1]    ***   
       DEVMEM_SIZE          IDVMEM         *********           MByte  
       DIAG_MRCC            IEOMST          10D-  0             ***   
       DIFF_TYPE            IDIFTY         RELAXED     [  0]    ***   
       DIRECT               IDIRCT         OFF         [  0]    ***   
       DROPMO               IDRPMO      NONE         
       ECP                  IECP           OFF         [  0]    ***   
       EIGENVECTOR          IVEC                1               ***   
       EL_ANHARM            IELANH         OFF         [  0]    ***   
       EOMFOLLOW            IEOMSR         ENERGY      [  0]    ***   
       EOMIP                IEOMIP         OFF         [  0]    ***   
       EOMLEVEL             HBARFM         SAME        [  0]    ***   
       EOM_MRCC             IMRCCE         NEW         [  1]    ***   
       EOM_NONIT            EOMNON         OFF         [  0]    ***   
       EOM_NSING            IEOMSI          10D-  0             ***   
       EOM_NSTATES          IMRCCD         DAVIDSON    [  0]    ***   
       EOM_NTRIP            IEOMTR          10D-  0             ***   
       EOM_ORDER            IEXORD         ENERGY      [  0]    ***   
       EOM_PROPSTA          IEOMST              0               ***   
       ESTATE_CONV          IEXTOL          10D-  5             ***   
       ESTATE_DIAG          IEXDIG         ITERATIVE   [  0]    ***   
       ESTATE_LOCK          IESLOC         ON          [  1]    ***   
       ESTATE_MAXC          IEXMXC             40               ***   
       ESTATE_PROP          IEXPRP         OFF         [  0]    ***   
       EVAL_HESS            IRECAL              0            # of cyc.
       EXCITATION           IEXCIT              0               ***   
       EXCITE               IEXCIT         NONE        [  0]    ***   
       EXTERN_POT           IEXPOT         OFF         [  0]    ***   
       FCGRADNEW            IFCGNW         OFF         [  0]    ***   
       FC_FIELD             IFINFC              0             x 10-6  
       FD_CALTYPE           IFDCAL         GRADONLY    [  0]    ***   
       FD_PROJECT           IFDPRJ         OFF         [  1]    ***   
       FD_STEPSIZE          IDISFD              0            10-4 bohr
       FD_USEGROUP          IFDGRP         FULL        [  0]    ***   
       FILE_RECSIZ          IFLREC              4096           words  
       FINITE_PERT          IFIPER              0             x 10-6  
       FIXGEOM              IFIXGM         OFF         [  0]    ***   
       FOCK                 IFOCK          AO          [  1]    ***   
       FREQ_ALGORI          IVIALG         STANDARD    [  0]    ***   
       FROZEN_CORE          IFROCO         OFF         [  0]    ***   
       FROZEN_VIRT          IFROVI         OFF         [  0]    ***   
       GAMMA_ABCD           IGABCD         DIRECT      [  1]    ***   
       GAMMA_ABCI           IGABCI         STORE       [  0]    ***   
       GENBAS_1             IGNBS1              0               ***   
       GENBAS_2             IGNBS2              0               ***   
       GENBAS_3             IGNBS3              0               ***   
       GENBAS_4             IGNBS4              0               ***   
       GEO_CONV             ICONTL              7              H/bohr 
       GEO_MAXCYC           IOPTCY             50               ***   
       GEO_MAXSTEP          IMXSTP            150            millibohr
       GEO_METHOD           INR            NR          [  0]    ***   
       GIAO                 IGIAO          OFF         [  1]    ***   
       GIMIC                IGIMIC         OFF         [  0]    ***   
       GRID                 IGRID          OFF         [  0]    ***   
       GRID_ALGO            IGALGO         SERIAL      [  0]    ***   
       GUESS                IGUESS         MOREAD      [  0]    ***   
       HBAR                 IHBAR          OFF         [  0]    ***   
       HESS_TYPE            IHESTP         SCF         [  0]    ***   
       HF2_FILE             IHF2Fl         USE         [  1]    ***   
       HFSTABILITY          ISTABL         OFF         [  0]    ***   
       INCORE               INCORE         OFF         [  0]    ***   
       INPUT_MRCC           IMRCC          ON          [  1]    ***   
       INTEGRALS            INTTYP         VMOL        [  1]    ***   
       JODA_PRINT           IJPRNT              0               ***   
       KEYWORD_OUT          IDMPKW         NO          [  0]    ***   
       LINDEP_TOL           ILINDP              8               ***   
       LINEQ_CONV           IZTACN          10D-  9           cycles  
       LINEQ_EXPOR          ILMAXD              5               ***   
       LINEQ_MAXCY          ILMAXC            200               ***   
       LINEQ_TYPE           ILTYPE         DIIS        [  1]    ***   
       LOCK_ORBOCC          ILOCOC         OFF         [  0]    ***   
       MEMORY_SIZE          IMEMSZ         *********           words  
       MEM_UNIT             IMEMU          GB          [  3]    ***   
       MRCC                 IMRCCC         OFF         [  0]    ***   
       MULTIPLICTY          IMULTP              1               ***   
       NACOUPLING           IVCOUP         OFF         [  0]    ***   
       NEGEVAL              IDIE           ABORT       [  0]    ***   
       NEWNORM              INEWNO         OFF         [  0]    ***   
       NON-HF               INONHF         OFF         [  0]    ***   
       NTOP_TAMP            ITOPT2             15               ***   
       NUC_MODEL            INUCMO         POINT       [  0]    ***   
       OCCUPATION           IOCCU   ESTIMATED BY SCF 
       OPEN-SHELL           IOPEN          SPIN-ORBITAL[  0]    ***   
       OPTVIB               IOPTVB         OFF         [  0]    ***   
       ORBITALS             IORBTP         STANDARD    [  0]    ***   
       PARALLEL             IPARAL         ON          [  1]    ***   
       PARA_INT             IPINTS         ON          [  1]    ***   
       PARA_PRINT           IPPRIN              0               ***   
       PERT_ORB             IPTORB         CANONICAL   [  1]    ***   
       POINTS               IGRDFD              0               ***   
       PRINT                IPRNT               0               ***   
       PROPS                IPROPS         OFF         [  0]    ***   
       PROP_INTEGR          IINTYP         INTERNAL    [  0]    ***   
       PSI                  IPSI           OFF         [  0]    ***   
       QC_ALG               IQCALG         FLM         [  0]    ***   
       QC_LINALG            IQCLIN         TRIDIAG     [  2]    ***   
       QC_MAXCYC            IQCMAX            100             cycles  
       QC_MAXSCFCY          IQCMSC             20             cycles  
       QC_RTRUST            IQCRTR          10D-  0           x 10-3  
       QC_SKIPSCF           IQCSKI         OFF         [  0]    ***   
       QC_START             IQCSTA          10D-  3             ***   
       QRHFGUESS            IQGUES         OFF         [  0]    ***   
       QUARTIC              IQUART         OFF         [  0]    ***   
       RAMAN_INT            IRAMIN         OFF         [  0]    ***   
       RAMAN_ORB            IRAMRE         UNRELAXED   [  0]    ***   
       RDO                  IRDOFM         ON          [  1]    ***   
       REDUCE_REPR          REDREP         Ir          [  0]    ***   
       REFERENCE            IREFNC         RHF         [  0]    ***   
       RELATIVIST           IRELAT         X2C1E       [ 11]    ***   
       RELAX_DENS           IRDENS         ON          [  1]    ***   
       RESET_FLAGS          IRESET         OFF         [  0]    ***   
       RESTART_CC           ICCRES         OFF         [  0]    ***   
       ROT_EVEC             ROTVEC              0               ***   
       SAVE_INTS            ISVINT         OFF         [  0]    ***   
       SCALE_ON             ISTCRT              0               ***   
       SCF_CONV             ISCFCV          10D- 10             ***   
       SCF_DAMPING          IDAMP               0             x 10-3  
       SCF_EXPORDE          IRPPOR             10               ***   
       SCF_EXPSTAR          IRPPLS              2               ***   
       SCF_EXTRAPO          IRPP           ON          [  1]    ***   
       SCF_MAXCYC           ISCFCY            150              cycles 
       SCF_NOSTOP           ISCFST         OFF         [  0]    ***   
       SCF_ORBITAL          ISCFOR         REAL        [  0]    ***   
       SCF_PRINT            ISCFPR              0               ***   
       SCF_PROG             ISCFPR         SCF         [  0]    ***   
       SD_FIELD             IFINSD              0             x 10-6  
       SOPERT               IPERSO         OFF         [  0]    ***   
       SPHERICAL            IDFGHI         ON          [  1]    ***   
       SPINORBIT            ISOCAL         OFF         [  0]    ***   
       SPINROTATIO          ISRCON         OFF         [  0]    ***   
       SPIN_FLIP            ISPFLP         OFF         [  0]    ***   
       SPIN_ORBIT           ISPORB         OFF         [  0]    ***   
       SPIN_SCAL            ISCSMP         OFF         [  0]    ***   
       STEEPSCALE           ISTPSC              1000          x 10-3  
       SUBGROUP             ISUBGP         DEFAULT     [  0]    ***   
       SUBGRPAXIS           ISBXYZ         X           [  0]    ***   
       SYMMETRY             ISYM           ON          [  0]    ***   
       SYM_CHECK            ISYMCK         OVERRIDE    [  1]    ***   
       T3_EXTRAPOL          IT3EXT         OFF         [  0]    ***   
       T4_EXTRAPOL          IT4EXP         OFF         [  0]    ***   
       TAMP_SUM             IEVERY              5               ***   
       TESTSUITE            ITESTS         OFF         [  0]    ***   
       THERMOCH             ITHERM         OFF         [  0]    ***   
       TOL_CHOLESK          ITOLCH          10D-  4             ***   
       TRANGRAD             IRESRM         OFF         [  0]    ***   
       TRANS_INV            ITRAIN         USE         [  0]    ***   
       TREAT_PERT           ITREAT         SIMULTANEOUS[  0]    ***   
       TRIP_ALGORI          ITRALG         NORMAL      [  0]    ***   
       UIJ_THRESHO          IUIJTH              1               ***   
       UNITS                IUNITS         ANGSTROM    [  0]    ***   
       UNOS                 IUNOS          OFF         [  0]    ***   
       UPDATE_HESS          IHUPDT         ON          [  1]    ***   
       VIBPHASE             ISETPH         STANDARD    [  0]    ***   
       VIBRATION            IVIB           NO          [  0]    ***   
       VIB_ALGORIT          IGEALG         STANDARD    [  0]    ***   
       VNATORB              IVNORB         OFF         [  0]    ***   
       VTRAN                IVTRAN         PARTIAL     [  2]    ***   
       X2CKEY               IX2CKE         MOLVDINT    [  0]    ***   
       XFIELD               IXEFLD              0             x 10-6  
       XFORM_TOL            IXFTOL          10D- 11             ***   
       YFIELD               IYEFLD              0             x 10-6  
       ZFIELD               IZEFLD              0             x 10-6  
       ZSCALE_EXP           IZEXPS         OFF         [  0]    ***   
    -------------------------------------------------------------------
   8 entries found in Z-matrix 
   Job Title : CCSD(T) cc-pCVTZ Relativistic Optimization of Oxazole                           
   There are 15 unique internal coordinates.
   Of these, 13 will be optimized.
   User supplied Z-matrix: 
--------------------------------------------------------------------------------
       SYMBOL    BOND      LENGTH    ANGLE     ANGLE     DIHED     ANGLE
                  TO      (ANGST)    WRT      (DEG)      WRT      (DEG)
--------------------------------------------------------------------------------
        O    
        C          1         R1   
        C          1         R2         2        A1   
        N          2         R3         1        A2         3        D0   
        C          3         R4         1        A3         2        D0   
        H          2         R5         1        A4         3        D180 
        H          3         R6         1        A5         2        D180 
        H          5         R7         3        A6         1        D180 
                  *Initial values for internal coordinates* 
                      Name             Value
                        R1              1.3542457780
                        R2              1.3698490789
                        A1            103.7923334494
                        R3              1.2920319071
                        A2            115.3265983600
                        D0              0.0000000000
                        R4              1.3523875119
                        A3            108.1357354205
                        R5              1.0757579807
                        A4            116.6473234096
                        D180          180.0000000000
                        R6              1.0736428319
                        A5            116.8462799895
                        R7              1.0751674057
                        A6            128.9737982043
--------------------------------------------------------------------------------
Line Symbol    AtNr   At. Mass
  1  O          8    15.99491
  2  C          6    12.00000
  3  C          6    12.00000
  4  N          7    14.00307
  5  C          6    12.00000
  6  H          1     1.00783
  7  H          1     1.00783
  8  H          1     1.00783
                     1                     4                    18
   1.00000000000000       0.903884060353647       0.971166188554808     
   1.00000000000000       0.950321777642405       0.971166188554808     
  -1.00000000000000       0.893784105578983       0.971166188554808     
  -1.00000000000000       0.892221336301487       0.971166188554808     
  -1.00000000000000       0.777433673185012       0.950321777642405     
  R VECTOR before symmetry
  0.000000000000000E+000  0.000000000000000E+000  0.000000000000000E+000
   2.55915416226939       0.000000000000000E+000  0.000000000000000E+000
   2.58864013367683        1.81151795702038       0.000000000000000E+000
   2.44158696042998        2.01282885650722       0.000000000000000E+000
   2.55564254747873        1.88732462215337       0.000000000000000E+000
   2.03288838602576        2.03587985713595        3.14159265358979     
   2.02889133319886        2.03935230452346        3.14159265358979     
   2.03177236074682        2.25101742746828        3.14159265358979     
   Rotational constants (in cm-1): 
          0.1647326538             0.3220458186             0.3372347278
   Rotational constants (in MHz): 
       4938.5614100750          9654.6921066595         10110.0442145583
********************************************************************************
   The full molecular point group is Cs  .
   The largest Abelian subgroup of the full molecular point group is Cs  .
   The computational point group is Cs  .
********************************************************************************
  R VECTOR 
  0.000000000000000E+000  0.000000000000000E+000  0.000000000000000E+000
   2.55915416226939       0.000000000000000E+000  0.000000000000000E+000
   2.58864013367683        1.81151795702038       0.000000000000000E+000
   2.44158696042998        2.01282885650722       0.000000000000000E+000
   2.55564254747873        1.88732462215337       0.000000000000000E+000
   2.03288838602576        2.03587985713595        3.14159265358979     
   2.02889133319886        2.03935230452346        3.14159265358979     
   2.03177236074682        2.25101742746828        3.14159265358979     
--------------------------------------------------------------------------------
   Analysis of internal coordinates specified by Z-matrix 
--------------------------------------------------------------------------------
   *The nuclear repulsion energy is  163.244124956955062 a.u.
   *There are  13 degrees of freedom within the tot. symm. molecular subspace.
   *Z-matrix requests optimization of  13 coordinates.
   *The optimization is unconstrained and your Z-matrix is great.
--------------------------------------------------------------------------------


 ----------------------------------------------------------------
         Coordinates used in calculation (QCOMP) 
 ----------------------------------------------------------------
 Z-matrix   Atomic            Coordinates (in bohr)
  Symbol    Number           X              Y              Z
 ----------------------------------------------------------------
     O         8        -1.99267859    -0.82556242    -0.00000000
     C         6         0.27109831    -2.01912187    -0.00000000
     C         6        -1.36608919     1.68609907     0.00000000
     N         7         2.22428096    -0.55405381     0.00000000
     C         6         1.18292343     1.87006509     0.00000000
     H         1         0.23019970    -4.05159881    -0.00000000
     H         1        -2.90069857     3.01326677     0.00000000
     H         1         2.34381774     3.53752523     0.00000000
 ----------------------------------------------------------------
 
   Interatomic distance matrix (Angstroms) 
 
                 O             C             C             N             C    
                [ 1]        [ 2]        [ 3]        [ 4]        [ 5]
  O    [ 1]     0.00000
  C    [ 2]     1.35425     0.00000
  C    [ 3]     1.36985     2.14360     0.00000
  N    [ 4]     2.23614     1.29203     2.23943     0.00000
  C    [ 5]     2.20425     2.11388     1.35239     1.39614     0.00000
  H    [ 6]     2.07317     1.07576     3.15157     2.13050     3.17391
  H    [ 7]     2.08748     3.14784     1.07364     3.30434     2.24404
  H    [ 8]     3.25527     3.13836     2.19409     2.16609     1.07517
 
                 H             H             H    
                [ 6]        [ 7]        [ 8]
  H    [ 6]     0.00000
  H    [ 7]     4.08924     0.00000
  H    [ 8]     4.16883     2.78911     0.00000
   Rotational constants (order x, y, z, in cm-1): 
          0.3372347278             0.3220458186             0.1647326538
   Rotational constants (order x, y, z, in MHz): 
      10110.0442145583          9654.6921066595          4938.5614100750
  ECPDATA file not present.   Using default ECPDATA. 
  There are  257 basis functions.
 @CHECKOUT-I, Total execution time (CPU/WALL):         0.38/       0.41 seconds.
--executable xjoda finished with status     0 in        0.52 seconds (walltime).
 --invoking executable--
/home/besselman/CFOUR_18/cfour18/bin/xvmol
 SERIAL VERSION OF MOLECULE STARTED
********************************************************************************
                    INPUT FROM MOL FILE
********************************************************************************
INTGRL        1    0    1    0    0    0    0    0    0                         
         *** CFOUR Program System (Release V0.1) ***                            
CCSD(T) cc-pCVTZ Relativistic Optimization of Oxazole                           
    8    1 Z          0.10E-08              0    0                              
   9999.00      3.00                                                            
          8.00000000    1    4    1    1    1    1                              
O #1  -1.992678593641342  -0.825562422638113  -0.000000000000001                
   12    6                                                                      
   15330.0000000000       5.080000000000000E-004 -1.150000000000000E-004        
  0.000000000000000E+000  0.000000000000000E+000  0.000000000000000E+000        
  0.000000000000000E+000                                                        
   2299.00000000000       3.929000000000000E-003 -8.950000000000000E-004        
  0.000000000000000E+000  0.000000000000000E+000  0.000000000000000E+000        
  0.000000000000000E+000                                                        
   522.400000000000       2.024300000000000E-002 -4.636000000000000E-003        
  0.000000000000000E+000  0.000000000000000E+000  0.000000000000000E+000        
  0.000000000000000E+000                                                        
   147.300000000000       7.918100000000000E-002 -1.872400000000000E-002        
  0.000000000000000E+000  0.000000000000000E+000  0.000000000000000E+000        
  0.000000000000000E+000                                                        
   47.5500000000000       0.230687000000000      -5.846300000000000E-002        
  0.000000000000000E+000  0.000000000000000E+000  0.000000000000000E+000        
  0.000000000000000E+000                                                        
   16.7600000000000       0.433118000000000      -0.136463000000000             
  0.000000000000000E+000  0.000000000000000E+000  0.000000000000000E+000        
  0.000000000000000E+000                                                        
   6.20700000000000       0.350260000000000      -0.175740000000000             
  0.000000000000000E+000  0.000000000000000E+000  0.000000000000000E+000        
  0.000000000000000E+000                                                        
   1.75200000000000       4.272800000000000E-002  0.160934000000000             
   1.00000000000000       0.000000000000000E+000  0.000000000000000E+000        
  0.000000000000000E+000                                                        
  0.688200000000000      -8.154000000000000E-003  0.603418000000000             
  0.000000000000000E+000  0.000000000000000E+000  0.000000000000000E+000        
  0.000000000000000E+000                                                        
  0.238400000000000       2.381000000000000E-003  0.378765000000000             
  0.000000000000000E+000   1.00000000000000       0.000000000000000E+000        
  0.000000000000000E+000                                                        
   7.84500000000000       0.000000000000000E+000  0.000000000000000E+000        
  0.000000000000000E+000  0.000000000000000E+000   1.00000000000000             
  0.000000000000000E+000                                                        
   21.0320000000000       0.000000000000000E+000  0.000000000000000E+000        
  0.000000000000000E+000  0.000000000000000E+000  0.000000000000000E+000        
   1.00000000000000                                                             
    7    5                                                                      
   34.4600000000000       1.592800000000000E-002  0.000000000000000E+000        
  0.000000000000000E+000  0.000000000000000E+000  0.000000000000000E+000        
   7.74900000000000       9.974000000000000E-002  0.000000000000000E+000        
  0.000000000000000E+000  0.000000000000000E+000  0.000000000000000E+000        
   2.28000000000000       0.310492000000000       0.000000000000000E+000        
  0.000000000000000E+000  0.000000000000000E+000  0.000000000000000E+000        
  0.715600000000000       0.491026000000000        1.00000000000000             
  0.000000000000000E+000  0.000000000000000E+000  0.000000000000000E+000        
  0.214000000000000       0.336337000000000       0.000000000000000E+000        
   1.00000000000000       0.000000000000000E+000  0.000000000000000E+000        
   15.1590000000000       0.000000000000000E+000  0.000000000000000E+000        
  0.000000000000000E+000   1.00000000000000       0.000000000000000E+000        
   57.4370000000000       0.000000000000000E+000  0.000000000000000E+000        
  0.000000000000000E+000  0.000000000000000E+000   1.00000000000000             
    3    3                                                                      
   2.31400000000000        1.00000000000000       0.000000000000000E+000        
  0.000000000000000E+000                                                        
  0.645000000000000       0.000000000000000E+000   1.00000000000000             
  0.000000000000000E+000                                                        
   15.8580000000000       0.000000000000000E+000  0.000000000000000E+000        
   1.00000000000000                                                             
    1    1                                                                      
   1.42800000000000        1.00000000000000                                     
          6.00000000    1    4    1    1    1    1                              
C #2   0.271098309913002  -2.019121871176241  -0.000000000000001                
   12    6                                                                      
   8236.00000000000       5.310000000000000E-004 -1.130000000000000E-004        
  0.000000000000000E+000  0.000000000000000E+000  0.000000000000000E+000        
  0.000000000000000E+000                                                        
   1235.00000000000       4.108000000000000E-003 -8.780000000000000E-004        
  0.000000000000000E+000  0.000000000000000E+000  0.000000000000000E+000        
  0.000000000000000E+000                                                        
   280.800000000000       2.108700000000000E-002 -4.540000000000000E-003        
  0.000000000000000E+000  0.000000000000000E+000  0.000000000000000E+000        
  0.000000000000000E+000                                                        
   79.2700000000000       8.185300000000000E-002 -1.813300000000000E-002        
  0.000000000000000E+000  0.000000000000000E+000  0.000000000000000E+000        
  0.000000000000000E+000                                                        
   25.5900000000000       0.234817000000000      -5.576000000000000E-002        
  0.000000000000000E+000  0.000000000000000E+000  0.000000000000000E+000        
  0.000000000000000E+000                                                        
   8.99700000000000       0.434401000000000      -0.126895000000000             
  0.000000000000000E+000  0.000000000000000E+000  0.000000000000000E+000        
  0.000000000000000E+000                                                        
   3.31900000000000       0.346129000000000      -0.170352000000000             
  0.000000000000000E+000  0.000000000000000E+000  0.000000000000000E+000        
  0.000000000000000E+000                                                        
  0.905900000000000       3.937800000000000E-002  0.140382000000000             
   1.00000000000000       0.000000000000000E+000  0.000000000000000E+000        
  0.000000000000000E+000                                                        
  0.364300000000000      -8.983000000000000E-003  0.598684000000000             
  0.000000000000000E+000  0.000000000000000E+000  0.000000000000000E+000        
  0.000000000000000E+000                                                        
  0.128500000000000       2.385000000000000E-003  0.395389000000000             
  0.000000000000000E+000   1.00000000000000       0.000000000000000E+000        
  0.000000000000000E+000                                                        
   4.29200000000000       0.000000000000000E+000  0.000000000000000E+000        
  0.000000000000000E+000  0.000000000000000E+000   1.00000000000000             
  0.000000000000000E+000                                                        
   11.8760000000000       0.000000000000000E+000  0.000000000000000E+000        
  0.000000000000000E+000  0.000000000000000E+000  0.000000000000000E+000        
   1.00000000000000                                                             
    7    5                                                                      
   18.7100000000000       1.403100000000000E-002  0.000000000000000E+000        
  0.000000000000000E+000  0.000000000000000E+000  0.000000000000000E+000        
   4.13300000000000       8.686600000000000E-002  0.000000000000000E+000        
  0.000000000000000E+000  0.000000000000000E+000  0.000000000000000E+000        
   1.20000000000000       0.290216000000000       0.000000000000000E+000        
  0.000000000000000E+000  0.000000000000000E+000  0.000000000000000E+000        
  0.382700000000000       0.501008000000000        1.00000000000000             
  0.000000000000000E+000  0.000000000000000E+000  0.000000000000000E+000        
  0.120900000000000       0.343406000000000       0.000000000000000E+000        
   1.00000000000000       0.000000000000000E+000  0.000000000000000E+000        
   8.77800000000000       0.000000000000000E+000  0.000000000000000E+000        
  0.000000000000000E+000   1.00000000000000       0.000000000000000E+000        
   33.1900000000000       0.000000000000000E+000  0.000000000000000E+000        
  0.000000000000000E+000  0.000000000000000E+000   1.00000000000000             
    3    3                                                                      
   1.09700000000000        1.00000000000000       0.000000000000000E+000        
  0.000000000000000E+000                                                        
  0.318000000000000       0.000000000000000E+000   1.00000000000000             
  0.000000000000000E+000                                                        
   14.8390000000000       0.000000000000000E+000  0.000000000000000E+000        
   1.00000000000000                                                             
    1    1                                                                      
  0.761000000000000        1.00000000000000                                     
          6.00000000    1    4    1    1    1    1                              
C #3  -1.366089193303460   1.686099072282455   0.000000000000000                
   12    6                                                                      
   8236.00000000000       5.310000000000000E-004 -1.130000000000000E-004        
  0.000000000000000E+000  0.000000000000000E+000  0.000000000000000E+000        
  0.000000000000000E+000                                                        
   1235.00000000000       4.108000000000000E-003 -8.780000000000000E-004        
  0.000000000000000E+000  0.000000000000000E+000  0.000000000000000E+000        
  0.000000000000000E+000                                                        
   280.800000000000       2.108700000000000E-002 -4.540000000000000E-003        
  0.000000000000000E+000  0.000000000000000E+000  0.000000000000000E+000        
  0.000000000000000E+000                                                        
   79.2700000000000       8.185300000000000E-002 -1.813300000000000E-002        
  0.000000000000000E+000  0.000000000000000E+000  0.000000000000000E+000        
  0.000000000000000E+000                                                        
   25.5900000000000       0.234817000000000      -5.576000000000000E-002        
  0.000000000000000E+000  0.000000000000000E+000  0.000000000000000E+000        
  0.000000000000000E+000                                                        
   8.99700000000000       0.434401000000000      -0.126895000000000             
  0.000000000000000E+000  0.000000000000000E+000  0.000000000000000E+000        
  0.000000000000000E+000                                                        
   3.31900000000000       0.346129000000000      -0.170352000000000             
  0.000000000000000E+000  0.000000000000000E+000  0.000000000000000E+000        
  0.000000000000000E+000                                                        
  0.905900000000000       3.937800000000000E-002  0.140382000000000             
   1.00000000000000       0.000000000000000E+000  0.000000000000000E+000        
  0.000000000000000E+000                                                        
  0.364300000000000      -8.983000000000000E-003  0.598684000000000             
  0.000000000000000E+000  0.000000000000000E+000  0.000000000000000E+000        
  0.000000000000000E+000                                                        
  0.128500000000000       2.385000000000000E-003  0.395389000000000             
  0.000000000000000E+000   1.00000000000000       0.000000000000000E+000        
  0.000000000000000E+000                                                        
   4.29200000000000       0.000000000000000E+000  0.000000000000000E+000        
  0.000000000000000E+000  0.000000000000000E+000   1.00000000000000             
  0.000000000000000E+000                                                        
   11.8760000000000       0.000000000000000E+000  0.000000000000000E+000        
  0.000000000000000E+000  0.000000000000000E+000  0.000000000000000E+000        
   1.00000000000000                                                             
    7    5                                                                      
   18.7100000000000       1.403100000000000E-002  0.000000000000000E+000        
  0.000000000000000E+000  0.000000000000000E+000  0.000000000000000E+000        
   4.13300000000000       8.686600000000000E-002  0.000000000000000E+000        
  0.000000000000000E+000  0.000000000000000E+000  0.000000000000000E+000        
   1.20000000000000       0.290216000000000       0.000000000000000E+000        
  0.000000000000000E+000  0.000000000000000E+000  0.000000000000000E+000        
  0.382700000000000       0.501008000000000        1.00000000000000             
  0.000000000000000E+000  0.000000000000000E+000  0.000000000000000E+000        
  0.120900000000000       0.343406000000000       0.000000000000000E+000        
   1.00000000000000       0.000000000000000E+000  0.000000000000000E+000        
   8.77800000000000       0.000000000000000E+000  0.000000000000000E+000        
  0.000000000000000E+000   1.00000000000000       0.000000000000000E+000        
   33.1900000000000       0.000000000000000E+000  0.000000000000000E+000        
  0.000000000000000E+000  0.000000000000000E+000   1.00000000000000             
    3    3                                                                      
   1.09700000000000        1.00000000000000       0.000000000000000E+000        
  0.000000000000000E+000                                                        
  0.318000000000000       0.000000000000000E+000   1.00000000000000             
  0.000000000000000E+000                                                        
   14.8390000000000       0.000000000000000E+000  0.000000000000000E+000        
   1.00000000000000                                                             
    1    1                                                                      
  0.761000000000000        1.00000000000000                                     
          7.00000000    1    4    1    1    1    1                              
N #4   2.224280960821435  -0.554053812166000   0.000000000000000                
   12    6                                                                      
   11420.0000000000       5.230000000000000E-004 -1.150000000000000E-004        
  0.000000000000000E+000  0.000000000000000E+000  0.000000000000000E+000        
  0.000000000000000E+000                                                        
   1712.00000000000       4.045000000000000E-003 -8.950000000000000E-004        
  0.000000000000000E+000  0.000000000000000E+000  0.000000000000000E+000        
  0.000000000000000E+000                                                        
   389.300000000000       2.077500000000000E-002 -4.624000000000000E-003        
  0.000000000000000E+000  0.000000000000000E+000  0.000000000000000E+000        
  0.000000000000000E+000                                                        
   110.000000000000       8.072699999999999E-002 -1.852800000000000E-002        
  0.000000000000000E+000  0.000000000000000E+000  0.000000000000000E+000        
  0.000000000000000E+000                                                        
   35.5700000000000       0.233074000000000      -5.733900000000000E-002        
  0.000000000000000E+000  0.000000000000000E+000  0.000000000000000E+000        
  0.000000000000000E+000                                                        
   12.5400000000000       0.433501000000000      -0.132076000000000             
  0.000000000000000E+000  0.000000000000000E+000  0.000000000000000E+000        
  0.000000000000000E+000                                                        
   4.64400000000000       0.347472000000000      -0.172510000000000             
  0.000000000000000E+000  0.000000000000000E+000  0.000000000000000E+000        
  0.000000000000000E+000                                                        
   1.29300000000000       4.126200000000000E-002  0.151814000000000             
   1.00000000000000       0.000000000000000E+000  0.000000000000000E+000        
  0.000000000000000E+000                                                        
  0.511800000000000      -8.508000000000000E-003  0.599944000000000             
  0.000000000000000E+000  0.000000000000000E+000  0.000000000000000E+000        
  0.000000000000000E+000                                                        
  0.178700000000000       2.384000000000000E-003  0.387462000000000             
  0.000000000000000E+000   1.00000000000000       0.000000000000000E+000        
  0.000000000000000E+000                                                        
   5.95200000000000       0.000000000000000E+000  0.000000000000000E+000        
  0.000000000000000E+000  0.000000000000000E+000   1.00000000000000             
  0.000000000000000E+000                                                        
   16.2010000000000       0.000000000000000E+000  0.000000000000000E+000        
  0.000000000000000E+000  0.000000000000000E+000  0.000000000000000E+000        
   1.00000000000000                                                             
    7    5                                                                      
   26.6300000000000       1.467000000000000E-002  0.000000000000000E+000        
  0.000000000000000E+000  0.000000000000000E+000  0.000000000000000E+000        
   5.94800000000000       9.176400000000000E-002  0.000000000000000E+000        
  0.000000000000000E+000  0.000000000000000E+000  0.000000000000000E+000        
   1.74200000000000       0.298683000000000       0.000000000000000E+000        
  0.000000000000000E+000  0.000000000000000E+000  0.000000000000000E+000        
  0.555000000000000       0.498487000000000        1.00000000000000             
  0.000000000000000E+000  0.000000000000000E+000  0.000000000000000E+000        
  0.172500000000000       0.337023000000000       0.000000000000000E+000        
   1.00000000000000       0.000000000000000E+000  0.000000000000000E+000        
   11.8710000000000       0.000000000000000E+000  0.000000000000000E+000        
  0.000000000000000E+000   1.00000000000000       0.000000000000000E+000        
   44.8490000000000       0.000000000000000E+000  0.000000000000000E+000        
  0.000000000000000E+000  0.000000000000000E+000   1.00000000000000             
    3    3                                                                      
   1.65400000000000        1.00000000000000       0.000000000000000E+000        
  0.000000000000000E+000                                                        
  0.469000000000000       0.000000000000000E+000   1.00000000000000             
  0.000000000000000E+000                                                        
   14.2000000000000       0.000000000000000E+000  0.000000000000000E+000        
   1.00000000000000                                                             
    1    1                                                                      
   1.09300000000000        1.00000000000000                                     
          6.00000000    1    4    1    1    1    1                              
C #5   1.182923426029673   1.870065093503849   0.000000000000001                
   12    6                                                                      
   8236.00000000000       5.310000000000000E-004 -1.130000000000000E-004        
  0.000000000000000E+000  0.000000000000000E+000  0.000000000000000E+000        
  0.000000000000000E+000                                                        
   1235.00000000000       4.108000000000000E-003 -8.780000000000000E-004        
  0.000000000000000E+000  0.000000000000000E+000  0.000000000000000E+000        
  0.000000000000000E+000                                                        
   280.800000000000       2.108700000000000E-002 -4.540000000000000E-003        
  0.000000000000000E+000  0.000000000000000E+000  0.000000000000000E+000        
  0.000000000000000E+000                                                        
   79.2700000000000       8.185300000000000E-002 -1.813300000000000E-002        
  0.000000000000000E+000  0.000000000000000E+000  0.000000000000000E+000        
  0.000000000000000E+000                                                        
   25.5900000000000       0.234817000000000      -5.576000000000000E-002        
  0.000000000000000E+000  0.000000000000000E+000  0.000000000000000E+000        
  0.000000000000000E+000                                                        
   8.99700000000000       0.434401000000000      -0.126895000000000             
  0.000000000000000E+000  0.000000000000000E+000  0.000000000000000E+000        
  0.000000000000000E+000                                                        
   3.31900000000000       0.346129000000000      -0.170352000000000             
  0.000000000000000E+000  0.000000000000000E+000  0.000000000000000E+000        
  0.000000000000000E+000                                                        
  0.905900000000000       3.937800000000000E-002  0.140382000000000             
   1.00000000000000       0.000000000000000E+000  0.000000000000000E+000        
  0.000000000000000E+000                                                        
  0.364300000000000      -8.983000000000000E-003  0.598684000000000             
  0.000000000000000E+000  0.000000000000000E+000  0.000000000000000E+000        
  0.000000000000000E+000                                                        
  0.128500000000000       2.385000000000000E-003  0.395389000000000             
  0.000000000000000E+000   1.00000000000000       0.000000000000000E+000        
  0.000000000000000E+000                                                        
   4.29200000000000       0.000000000000000E+000  0.000000000000000E+000        
  0.000000000000000E+000  0.000000000000000E+000   1.00000000000000             
  0.000000000000000E+000                                                        
   11.8760000000000       0.000000000000000E+000  0.000000000000000E+000        
  0.000000000000000E+000  0.000000000000000E+000  0.000000000000000E+000        
   1.00000000000000                                                             
    7    5                                                                      
   18.7100000000000       1.403100000000000E-002  0.000000000000000E+000        
  0.000000000000000E+000  0.000000000000000E+000  0.000000000000000E+000        
   4.13300000000000       8.686600000000000E-002  0.000000000000000E+000        
  0.000000000000000E+000  0.000000000000000E+000  0.000000000000000E+000        
   1.20000000000000       0.290216000000000       0.000000000000000E+000        
  0.000000000000000E+000  0.000000000000000E+000  0.000000000000000E+000        
  0.382700000000000       0.501008000000000        1.00000000000000             
  0.000000000000000E+000  0.000000000000000E+000  0.000000000000000E+000        
  0.120900000000000       0.343406000000000       0.000000000000000E+000        
   1.00000000000000       0.000000000000000E+000  0.000000000000000E+000        
   8.77800000000000       0.000000000000000E+000  0.000000000000000E+000        
  0.000000000000000E+000   1.00000000000000       0.000000000000000E+000        
   33.1900000000000       0.000000000000000E+000  0.000000000000000E+000        
  0.000000000000000E+000  0.000000000000000E+000   1.00000000000000             
    3    3                                                                      
   1.09700000000000        1.00000000000000       0.000000000000000E+000        
  0.000000000000000E+000                                                        
  0.318000000000000       0.000000000000000E+000   1.00000000000000             
  0.000000000000000E+000                                                        
   14.8390000000000       0.000000000000000E+000  0.000000000000000E+000        
   1.00000000000000                                                             
    1    1                                                                      
  0.761000000000000        1.00000000000000                                     
          1.00000000    1    3    1    1    1                                   
H #6   0.230199702581832  -4.051598806828109  -0.000000000000001                
    5    3                                                                      
   33.8700000000000       6.068000000000000E-003  0.000000000000000E+000        
  0.000000000000000E+000                                                        
   5.09500000000000       4.530800000000000E-002  0.000000000000000E+000        
  0.000000000000000E+000                                                        
   1.15900000000000       0.202822000000000       0.000000000000000E+000        
  0.000000000000000E+000                                                        
  0.325800000000000       0.503903000000000        1.00000000000000             
  0.000000000000000E+000                                                        
  0.102700000000000       0.383421000000000       0.000000000000000E+000        
   1.00000000000000                                                             
    2    2                                                                      
   1.40700000000000        1.00000000000000       0.000000000000000E+000        
  0.388000000000000       0.000000000000000E+000   1.00000000000000             
    1    1                                                                      
   1.05700000000000        1.00000000000000                                     
          1.00000000    1    3    1    1    1                                   
H #7  -2.900698571085546   3.013266770635875   0.000000000000000                
    5    3                                                                      
   33.8700000000000       6.068000000000000E-003  0.000000000000000E+000        
  0.000000000000000E+000                                                        
   5.09500000000000       4.530800000000000E-002  0.000000000000000E+000        
  0.000000000000000E+000                                                        
   1.15900000000000       0.202822000000000       0.000000000000000E+000        
  0.000000000000000E+000                                                        
  0.325800000000000       0.503903000000000        1.00000000000000             
  0.000000000000000E+000                                                        
  0.102700000000000       0.383421000000000       0.000000000000000E+000        
   1.00000000000000                                                             
    2    2                                                                      
   1.40700000000000        1.00000000000000       0.000000000000000E+000        
  0.388000000000000       0.000000000000000E+000   1.00000000000000             
    1    1                                                                      
   1.05700000000000        1.00000000000000                                     
          1.00000000    1    3    1    1    1                                   
H #8   2.343817742775240   3.537525231331005   0.000000000000001                
    5    3                                                                      
   33.8700000000000       6.068000000000000E-003  0.000000000000000E+000        
  0.000000000000000E+000                                                        
   5.09500000000000       4.530800000000000E-002  0.000000000000000E+000        
  0.000000000000000E+000                                                        
   1.15900000000000       0.202822000000000       0.000000000000000E+000        
  0.000000000000000E+000                                                        
  0.325800000000000       0.503903000000000        1.00000000000000             
  0.000000000000000E+000                                                        
  0.102700000000000       0.383421000000000       0.000000000000000E+000        
   1.00000000000000                                                             
    2    2                                                                      
   1.40700000000000        1.00000000000000       0.000000000000000E+000        
  0.388000000000000       0.000000000000000E+000   1.00000000000000             
    1    1                                                                      
   1.05700000000000        1.00000000000000                                     
FINISH                                                                          
 
********************************************************************************
 ONE- AND TWO-ELECTRON INTEGRALS OVER SYMMETRY-ADAPTED AOS ARE CALCULATED.

  SPHERICAL HARMONICS ARE USED.
  
  INTEGRALS LESS THAN  0.10E-13 ARE NEGLECTED.

  NUCLEAR REPULSION ENERGY :  163.2441249570 A.U.
  @MOLECU-I, ONE ELECTRON INTEGRALS (CPU/WALL):        0.25/       0.25 SECONDS.
  @TWOEL-I,  105201470 INTEGRALS OF SYMMETRY TYPE  I I I I
  @TWOEL-I,   84228540 INTEGRALS OF SYMMETRY TYPE  I J I J
  @TWOEL-I,   43834266 INTEGRALS OF SYMMETRY TYPE  I I J J
  @TWOEL-I, TOTAL NUMBER OF 2-E INTEGRALS  233264276.
  @MOLECU-I, TWO ELECTRON INTEGRALS (CPU/WALL):      790.89/      25.72 SECONDS.
 @CHECKOUT-I, Total execution time (CPU/WALL):       791.17/      26.00 seconds.

Running with 32 threads/proc

--executable xvmol finished with status     0 in       37.59 seconds (walltime).
 --invoking executable--
/home/besselman/CFOUR_18/cfour18/bin/xvmol2ja
 @GETMEM-I,  Allocated  183105 MB of main memory.
 @CHECKOUT-I, Total execution time (CPU/WALL):         1.57/       0.08 seconds.
--executable xvmol2ja finished with status     0 in        0.15 seconds (walltime).
  a 
 --invoking executable--
/home/besselman/CFOUR_18/cfour18/bin/xvdint
 @GETMEM-I,  Allocated  183105 MB of main memory.
 One- and two-electron integral derivatives are calculated
 for RHF-CC/MBPT gradients and dipole moments.
 Spherical gaussians are used.
 Evaluated one-electron integrals:   dipole integrals
  keyword missing for gradient integrals in sfree
  pVp integrals for spin-free DHF
  derivative pVp integrals for spin-free DHF
 Evaluation of 1e integral derivatives required   92.47 seconds.
 Evaluation of 2e integral derivatives required    4.06 seconds.


 @CHECKOUT-I, Total execution time (CPU/WALL):        97.73/      77.92 seconds.
--executable xvdint finished with status     0 in       83.21 seconds (walltime).
 --invoking executable--
/home/besselman/CFOUR_18/cfour18/bin/xvpropx2c
 @GETMEM-I,  Allocated  183105 MB of main memory.
 generating sfx2c-1e hamiltonian integrals
  @dintfm0 gonna call get1esf3
  @dintfm0 finished get1esf3
  @dintfm0 gonna call get1esf2
  @dintfm0 finished get1esf2
  @dintfm0 gonna call dovrlpsf2
  @dintfm0 finished dovrlpsf2
  @dintfm0 calling strmat
   @strmat calling expnd2
   @strmat calling xgemm (1)
   @strmat calling xgemm (2)
   @strmat calling squez2
   @strmat calling dscal
   @strmat calling daxpy
   @strmat calling expnd2 (2)
   @strmat calling msqrinv
    @msqrinv calling eig
    @msqrinv finished eig
    @msqrinv calling mxm
   @strmat calling expnd2 (3)
   @strmat calling xgemm (3)
   @strmat calling xgemm (4)
   @strmat calling msqrinv (2)
    @msqrinv calling eig
    @msqrinv finished eig
    @msqrinv calling mxm
   @strmat calling xgemm (5)
   @strmat calling minv
   @strmat calling expnd2
   @strmat calling xgemm (1)
   @strmat calling xgemm (2)
   @strmat calling squez2
   @strmat calling dscal
   @strmat calling daxpy
   @strmat calling expnd2 (2)
   @strmat calling msqrinv
    @msqrinv calling eig
    @msqrinv finished eig
    @msqrinv calling mxm
   @strmat calling expnd2 (3)
   @strmat calling xgemm (3)
   @strmat calling xgemm (4)
   @strmat calling msqrinv (2)
    @msqrinv calling eig
    @msqrinv finished eig
    @msqrinv calling mxm
   @strmat calling xgemm (5)
   @strmat calling minv
  @dintfm0 finished strmat
  @dintfm0 calling hcorefw
  @dintfm0 finished hcorefw
 end generating sfx2c-1e hamiltonian integrals
   @strmat calling expnd2
   @strmat calling xgemm (1)
   @strmat calling xgemm (2)
   @strmat calling squez2
   @strmat calling dscal
   @strmat calling daxpy
   @strmat calling expnd2 (2)
   @strmat calling msqrinv
    @msqrinv calling eig
    @msqrinv finished eig
    @msqrinv calling mxm
   @strmat calling expnd2 (3)
   @strmat calling xgemm (3)
   @strmat calling xgemm (4)
   @strmat calling msqrinv (2)
    @msqrinv calling eig
    @msqrinv finished eig
    @msqrinv calling mxm
   @strmat calling xgemm (5)
   @strmat calling minv
   @strmat calling expnd2
   @strmat calling xgemm (1)
   @strmat calling xgemm (2)
   @strmat calling squez2
   @strmat calling dscal
   @strmat calling daxpy
   @strmat calling expnd2 (2)
   @strmat calling msqrinv
    @msqrinv calling eig
    @msqrinv finished eig
    @msqrinv calling mxm
   @strmat calling expnd2 (3)
   @strmat calling xgemm (3)
   @strmat calling xgemm (4)
   @strmat calling msqrinv (2)
    @msqrinv calling eig
    @msqrinv finished eig
    @msqrinv calling mxm
   @strmat calling xgemm (5)
   @strmat calling minv
    @msqrinv calling eig
    @msqrinv finished eig
    @msqrinv calling mxm
    @msqrinv calling eig
    @msqrinv finished eig
    @msqrinv calling mxm
    @msqrinv calling eig
    @msqrinv finished eig
    @msqrinv calling mxm
    @msqrinv calling eig
    @msqrinv finished eig
    @msqrinv calling mxm
    @msqrinv calling eig
    @msqrinv finished eig
    @msqrinv calling mxm
    @msqrinv calling eig
    @msqrinv finished eig
    @msqrinv calling mxm
    @msqrinv calling eig
    @msqrinv finished eig
    @msqrinv calling mxm
    @msqrinv calling eig
    @msqrinv finished eig
    @msqrinv calling mxm
    @msqrinv calling eig
    @msqrinv finished eig
    @msqrinv calling mxm
 generating sfx2c-1e gradient integrals
   @strmat calling expnd2
   @strmat calling xgemm (1)
   @strmat calling xgemm (2)
   @strmat calling squez2
   @strmat calling dscal
   @strmat calling daxpy
   @strmat calling expnd2 (2)
   @strmat calling msqrinv
    @msqrinv calling eig
    @msqrinv finished eig
    @msqrinv calling mxm
   @strmat calling expnd2 (3)
   @strmat calling xgemm (3)
   @strmat calling xgemm (4)
   @strmat calling msqrinv (2)
    @msqrinv calling eig
    @msqrinv finished eig
    @msqrinv calling mxm
   @strmat calling xgemm (5)
   @strmat calling minv
   @strmat calling expnd2
   @strmat calling xgemm (1)
   @strmat calling xgemm (2)
   @strmat calling squez2
   @strmat calling dscal
   @strmat calling daxpy
   @strmat calling expnd2 (2)
   @strmat calling msqrinv
    @msqrinv calling eig
    @msqrinv finished eig
    @msqrinv calling mxm
   @strmat calling expnd2 (3)
   @strmat calling xgemm (3)
   @strmat calling xgemm (4)
   @strmat calling msqrinv (2)
    @msqrinv calling eig
    @msqrinv finished eig
    @msqrinv calling mxm
   @strmat calling xgemm (5)
   @strmat calling minv
    @msqrinv calling eig
    @msqrinv finished eig
    @msqrinv calling mxm
    @msqrinv calling eig
    @msqrinv finished eig
    @msqrinv calling mxm
    @msqrinv calling eig
    @msqrinv finished eig
    @msqrinv calling mxm
    @msqrinv calling eig
    @msqrinv finished eig
    @msqrinv calling mxm
    @msqrinv calling eig
    @msqrinv finished eig
    @msqrinv calling mxm
    @msqrinv calling eig
    @msqrinv finished eig
    @msqrinv calling mxm
    @msqrinv calling eig
    @msqrinv finished eig
    @msqrinv calling mxm
    @msqrinv calling eig
    @msqrinv finished eig
    @msqrinv calling mxm
    @msqrinv calling eig
    @msqrinv finished eig
    @msqrinv calling mxm
    @msqrinv calling eig
    @msqrinv finished eig
    @msqrinv calling mxm
    @msqrinv calling eig
    @msqrinv finished eig
    @msqrinv calling mxm
    @msqrinv calling eig
    @msqrinv finished eig
    @msqrinv calling mxm
    @msqrinv calling eig
    @msqrinv finished eig
    @msqrinv calling mxm
    @msqrinv calling eig
    @msqrinv finished eig
    @msqrinv calling mxm
    @msqrinv calling eig
    @msqrinv finished eig
    @msqrinv calling mxm
    @msqrinv calling eig
    @msqrinv finished eig
    @msqrinv calling mxm
    @msqrinv calling eig
    @msqrinv finished eig
    @msqrinv calling mxm
    @msqrinv calling eig
    @msqrinv finished eig
    @msqrinv calling mxm
    @msqrinv calling eig
    @msqrinv finished eig
    @msqrinv calling mxm
    @msqrinv calling eig
    @msqrinv finished eig
    @msqrinv calling mxm
    @msqrinv calling eig
    @msqrinv finished eig
    @msqrinv calling mxm
    @msqrinv calling eig
    @msqrinv finished eig
    @msqrinv calling mxm
    @msqrinv calling eig
    @msqrinv finished eig
    @msqrinv calling mxm
    @msqrinv calling eig
    @msqrinv finished eig
    @msqrinv calling mxm
    @msqrinv calling eig
    @msqrinv finished eig
    @msqrinv calling mxm
    @msqrinv calling eig
    @msqrinv finished eig
    @msqrinv calling mxm
    @msqrinv calling eig
    @msqrinv finished eig
    @msqrinv calling mxm
    @msqrinv calling eig
    @msqrinv finished eig
    @msqrinv calling mxm
    @msqrinv calling eig
    @msqrinv finished eig
    @msqrinv calling mxm
    @msqrinv calling eig
    @msqrinv finished eig
    @msqrinv calling mxm
    @msqrinv calling eig
    @msqrinv finished eig
    @msqrinv calling mxm
    @msqrinv calling eig
    @msqrinv finished eig
    @msqrinv calling mxm
    @msqrinv calling eig
    @msqrinv finished eig
    @msqrinv calling mxm
    @msqrinv calling eig
    @msqrinv finished eig
    @msqrinv calling mxm
    @msqrinv calling eig
    @msqrinv finished eig
    @msqrinv calling mxm
    @msqrinv calling eig
    @msqrinv finished eig
    @msqrinv calling mxm
    @msqrinv calling eig
    @msqrinv finished eig
    @msqrinv calling mxm
    @msqrinv calling eig
    @msqrinv finished eig
    @msqrinv calling mxm
    @msqrinv calling eig
    @msqrinv finished eig
    @msqrinv calling mxm
    @msqrinv calling eig
    @msqrinv finished eig
    @msqrinv calling mxm
    @msqrinv calling eig
    @msqrinv finished eig
    @msqrinv calling mxm
    @msqrinv calling eig
    @msqrinv finished eig
    @msqrinv calling mxm
    @msqrinv calling eig
    @msqrinv finished eig
    @msqrinv calling mxm
    @msqrinv calling eig
    @msqrinv finished eig
    @msqrinv calling mxm
    @msqrinv calling eig
    @msqrinv finished eig
    @msqrinv calling mxm
    @msqrinv calling eig
    @msqrinv finished eig
    @msqrinv calling mxm
    @msqrinv calling eig
    @msqrinv finished eig
    @msqrinv calling mxm
    @msqrinv calling eig
    @msqrinv finished eig
    @msqrinv calling mxm
    @msqrinv calling eig
    @msqrinv finished eig
    @msqrinv calling mxm
    @msqrinv calling eig
    @msqrinv finished eig
    @msqrinv calling mxm
    @msqrinv calling eig
    @msqrinv finished eig
    @msqrinv calling mxm
    @msqrinv calling eig
    @msqrinv finished eig
    @msqrinv calling mxm
    @msqrinv calling eig
    @msqrinv finished eig
    @msqrinv calling mxm
    @msqrinv calling eig
    @msqrinv finished eig
    @msqrinv calling mxm
    @msqrinv calling eig
    @msqrinv finished eig
    @msqrinv calling mxm
    @msqrinv calling eig
    @msqrinv finished eig
    @msqrinv calling mxm
    @msqrinv calling eig
    @msqrinv finished eig
    @msqrinv calling mxm
    @msqrinv calling eig
    @msqrinv finished eig
    @msqrinv calling mxm
    @msqrinv calling eig
    @msqrinv finished eig
    @msqrinv calling mxm
    @msqrinv calling eig
    @msqrinv finished eig
    @msqrinv calling mxm
    @msqrinv calling eig
    @msqrinv finished eig
    @msqrinv calling mxm
    @msqrinv calling eig
    @msqrinv finished eig
    @msqrinv calling mxm
    @msqrinv calling eig
    @msqrinv finished eig
    @msqrinv calling mxm
    @msqrinv calling eig
    @msqrinv finished eig
    @msqrinv calling mxm
    @msqrinv calling eig
    @msqrinv finished eig
    @msqrinv calling mxm
    @msqrinv calling eig
    @msqrinv finished eig
    @msqrinv calling mxm
    @msqrinv calling eig
    @msqrinv finished eig
    @msqrinv calling mxm
    @msqrinv calling eig
    @msqrinv finished eig
    @msqrinv calling mxm
    @msqrinv calling eig
    @msqrinv finished eig
    @msqrinv calling mxm
    @msqrinv calling eig
    @msqrinv finished eig
    @msqrinv calling mxm
    @msqrinv calling eig
    @msqrinv finished eig
    @msqrinv calling mxm
    @msqrinv calling eig
    @msqrinv finished eig
    @msqrinv calling mxm
    @msqrinv calling eig
    @msqrinv finished eig
    @msqrinv calling mxm
    @msqrinv calling eig
    @msqrinv finished eig
    @msqrinv calling mxm
    @msqrinv calling eig
    @msqrinv finished eig
    @msqrinv calling mxm
    @msqrinv calling eig
    @msqrinv finished eig
    @msqrinv calling mxm
    @msqrinv calling eig
    @msqrinv finished eig
    @msqrinv calling mxm
    @msqrinv calling eig
    @msqrinv finished eig
    @msqrinv calling mxm
    @msqrinv calling eig
    @msqrinv finished eig
    @msqrinv calling mxm
    @msqrinv calling eig
    @msqrinv finished eig
    @msqrinv calling mxm
    @msqrinv calling eig
    @msqrinv finished eig
    @msqrinv calling mxm
    @msqrinv calling eig
    @msqrinv finished eig
    @msqrinv calling mxm
    @msqrinv calling eig
    @msqrinv finished eig
    @msqrinv calling mxm
    @msqrinv calling eig
    @msqrinv finished eig
    @msqrinv calling mxm
    @msqrinv calling eig
    @msqrinv finished eig
    @msqrinv calling mxm
    @msqrinv calling eig
    @msqrinv finished eig
    @msqrinv calling mxm
    @msqrinv calling eig
    @msqrinv finished eig
    @msqrinv calling mxm
    @msqrinv calling eig
    @msqrinv finished eig
    @msqrinv calling mxm
    @msqrinv calling eig
    @msqrinv finished eig
    @msqrinv calling mxm
    @msqrinv calling eig
    @msqrinv finished eig
    @msqrinv calling mxm
    @msqrinv calling eig
    @msqrinv finished eig
    @msqrinv calling mxm
    @msqrinv calling eig
    @msqrinv finished eig
    @msqrinv calling mxm
    @msqrinv calling eig
    @msqrinv finished eig
    @msqrinv calling mxm
    @msqrinv calling eig
    @msqrinv finished eig
    @msqrinv calling mxm
    @msqrinv calling eig
    @msqrinv finished eig
    @msqrinv calling mxm
    @msqrinv calling eig
    @msqrinv finished eig
    @msqrinv calling mxm
    @msqrinv calling eig
    @msqrinv finished eig
    @msqrinv calling mxm
    @msqrinv calling eig
    @msqrinv finished eig
    @msqrinv calling mxm
    @msqrinv calling eig
    @msqrinv finished eig
    @msqrinv calling mxm
    @msqrinv calling eig
    @msqrinv finished eig
    @msqrinv calling mxm
    @msqrinv calling eig
    @msqrinv finished eig
    @msqrinv calling mxm
    @msqrinv calling eig
    @msqrinv finished eig
    @msqrinv calling mxm
    @msqrinv calling eig
    @msqrinv finished eig
    @msqrinv calling mxm
    @msqrinv calling eig
    @msqrinv finished eig
    @msqrinv calling mxm
    @msqrinv calling eig
    @msqrinv finished eig
    @msqrinv calling mxm
    @msqrinv calling eig
    @msqrinv finished eig
    @msqrinv calling mxm
    @msqrinv calling eig
    @msqrinv finished eig
    @msqrinv calling mxm
    @msqrinv calling eig
    @msqrinv finished eig
    @msqrinv calling mxm
    @msqrinv calling eig
    @msqrinv finished eig
    @msqrinv calling mxm
    @msqrinv calling eig
    @msqrinv finished eig
    @msqrinv calling mxm
    @msqrinv calling eig
    @msqrinv finished eig
    @msqrinv calling mxm
    @msqrinv calling eig
    @msqrinv finished eig
    @msqrinv calling mxm
    @msqrinv calling eig
    @msqrinv finished eig
    @msqrinv calling mxm
    @msqrinv calling eig
    @msqrinv finished eig
    @msqrinv calling mxm
    @msqrinv calling eig
    @msqrinv finished eig
    @msqrinv calling mxm
    @msqrinv calling eig
    @msqrinv finished eig
    @msqrinv calling mxm
    @msqrinv calling eig
    @msqrinv finished eig
    @msqrinv calling mxm
    @msqrinv calling eig
    @msqrinv finished eig
    @msqrinv calling mxm
    @msqrinv calling eig
    @msqrinv finished eig
    @msqrinv calling mxm
    @msqrinv calling eig
    @msqrinv finished eig
    @msqrinv calling mxm
    @msqrinv calling eig
    @msqrinv finished eig
    @msqrinv calling mxm
    @msqrinv calling eig
    @msqrinv finished eig
    @msqrinv calling mxm
    @msqrinv calling eig
    @msqrinv finished eig
    @msqrinv calling mxm
    @msqrinv calling eig
    @msqrinv finished eig
    @msqrinv calling mxm
    @msqrinv calling eig
    @msqrinv finished eig
    @msqrinv calling mxm
    @msqrinv calling eig
    @msqrinv finished eig
    @msqrinv calling mxm
    @msqrinv calling eig
    @msqrinv finished eig
    @msqrinv calling mxm
    @msqrinv calling eig
    @msqrinv finished eig
    @msqrinv calling mxm
    @msqrinv calling eig
    @msqrinv finished eig
    @msqrinv calling mxm
    @msqrinv calling eig
    @msqrinv finished eig
    @msqrinv calling mxm
    @msqrinv calling eig
    @msqrinv finished eig
    @msqrinv calling mxm
    @msqrinv calling eig
    @msqrinv finished eig
    @msqrinv calling mxm
    @msqrinv calling eig
    @msqrinv finished eig
    @msqrinv calling mxm
    @msqrinv calling eig
    @msqrinv finished eig
    @msqrinv calling mxm
    @msqrinv calling eig
    @msqrinv finished eig
    @msqrinv calling mxm
    @msqrinv calling eig
    @msqrinv finished eig
    @msqrinv calling mxm
    @msqrinv calling eig
    @msqrinv finished eig
    @msqrinv calling mxm
    @msqrinv calling eig
    @msqrinv finished eig
    @msqrinv calling mxm
    @msqrinv calling eig
    @msqrinv finished eig
    @msqrinv calling mxm
    @msqrinv calling eig
    @msqrinv finished eig
    @msqrinv calling mxm
    @msqrinv calling eig
    @msqrinv finished eig
    @msqrinv calling mxm
    @msqrinv calling eig
    @msqrinv finished eig
    @msqrinv calling mxm
    @msqrinv calling eig
    @msqrinv finished eig
    @msqrinv calling mxm
    @msqrinv calling eig
    @msqrinv finished eig
    @msqrinv calling mxm
    @msqrinv calling eig
    @msqrinv finished eig
    @msqrinv calling mxm
    @msqrinv calling eig
    @msqrinv finished eig
    @msqrinv calling mxm
    @msqrinv calling eig
    @msqrinv finished eig
    @msqrinv calling mxm
    @msqrinv calling eig
    @msqrinv finished eig
    @msqrinv calling mxm
    @msqrinv calling eig
    @msqrinv finished eig
    @msqrinv calling mxm
    @msqrinv calling eig
    @msqrinv finished eig
    @msqrinv calling mxm
    @msqrinv calling eig
    @msqrinv finished eig
    @msqrinv calling mxm
    @msqrinv calling eig
    @msqrinv finished eig
    @msqrinv calling mxm
    @msqrinv calling eig
    @msqrinv finished eig
    @msqrinv calling mxm
    @msqrinv calling eig
    @msqrinv finished eig
    @msqrinv calling mxm
    @msqrinv calling eig
    @msqrinv finished eig
    @msqrinv calling mxm
    @msqrinv calling eig
    @msqrinv finished eig
    @msqrinv calling mxm
    @msqrinv calling eig
    @msqrinv finished eig
    @msqrinv calling mxm
    @msqrinv calling eig
    @msqrinv finished eig
    @msqrinv calling mxm
    @msqrinv calling eig
    @msqrinv finished eig
    @msqrinv calling mxm
    @msqrinv calling eig
    @msqrinv finished eig
    @msqrinv calling mxm
    @msqrinv calling eig
    @msqrinv finished eig
    @msqrinv calling mxm
    @msqrinv calling eig
    @msqrinv finished eig
    @msqrinv calling mxm
    @msqrinv calling eig
    @msqrinv finished eig
    @msqrinv calling mxm
    @msqrinv calling eig
    @msqrinv finished eig
    @msqrinv calling mxm
    @msqrinv calling eig
    @msqrinv finished eig
    @msqrinv calling mxm
    @msqrinv calling eig
    @msqrinv finished eig
    @msqrinv calling mxm
    @msqrinv calling eig
    @msqrinv finished eig
    @msqrinv calling mxm
    @msqrinv calling eig
    @msqrinv finished eig
    @msqrinv calling mxm
 end generating sfx2c-1e gradient integrals
 generating sfx2c-1e derivative integrals wrt B
   @strmat calling expnd2
   @strmat calling xgemm (1)
   @strmat calling xgemm (2)
   @strmat calling squez2
   @strmat calling dscal
   @strmat calling daxpy
   @strmat calling expnd2 (2)
   @strmat calling msqrinv
    @msqrinv calling eig
    @msqrinv finished eig
    @msqrinv calling mxm
   @strmat calling expnd2 (3)
   @strmat calling xgemm (3)
   @strmat calling xgemm (4)
   @strmat calling msqrinv (2)
    @msqrinv calling eig
    @msqrinv finished eig
    @msqrinv calling mxm
   @strmat calling xgemm (5)
   @strmat calling minv
   @strmat calling expnd2
   @strmat calling xgemm (1)
   @strmat calling xgemm (2)
   @strmat calling squez2
   @strmat calling dscal
   @strmat calling daxpy
   @strmat calling expnd2 (2)
   @strmat calling msqrinv
    @msqrinv calling eig
    @msqrinv finished eig
    @msqrinv calling mxm
   @strmat calling expnd2 (3)
   @strmat calling xgemm (3)
   @strmat calling xgemm (4)
   @strmat calling msqrinv (2)
    @msqrinv calling eig
    @msqrinv finished eig
    @msqrinv calling mxm
   @strmat calling xgemm (5)
   @strmat calling minv
 end generating sfx2c-1e derivative integrals wrt B
 generating sfx2c-1e derivative integrals wrt mu
   @strmat calling expnd2
   @strmat calling xgemm (1)
   @strmat calling xgemm (2)
   @strmat calling squez2
   @strmat calling dscal
   @strmat calling daxpy
   @strmat calling expnd2 (2)
   @strmat calling msqrinv
    @msqrinv calling eig
    @msqrinv finished eig
    @msqrinv calling mxm
   @strmat calling expnd2 (3)
   @strmat calling xgemm (3)
   @strmat calling xgemm (4)
   @strmat calling msqrinv (2)
    @msqrinv calling eig
    @msqrinv finished eig
    @msqrinv calling mxm
   @strmat calling xgemm (5)
   @strmat calling minv
   @strmat calling expnd2
   @strmat calling xgemm (1)
   @strmat calling xgemm (2)
   @strmat calling squez2
   @strmat calling dscal
   @strmat calling daxpy
   @strmat calling expnd2 (2)
   @strmat calling msqrinv
    @msqrinv calling eig
    @msqrinv finished eig
    @msqrinv calling mxm
   @strmat calling expnd2 (3)
   @strmat calling xgemm (3)
   @strmat calling xgemm (4)
   @strmat calling msqrinv (2)
    @msqrinv calling eig
    @msqrinv finished eig
    @msqrinv calling mxm
   @strmat calling xgemm (5)
   @strmat calling minv
 NT                     1 NP01_1_1    NN_1_1      
 NT                     2 NP01_1_2    NN_1_2      
 NT                     3 NP01_1_3    NN_1_3      
 NT                     4 NP01_1_4    NN_1_4      
 NT                     5 NP01_1_5    NN_1_5      
 NT                     6 NP01_1_6    NN_1_6      
 NT                     7 NP01_1_7    NN_1_7      
 NT                     8 NP01_1_8    NN_1_8      
 NT                     9 NP01_1_9    NN_1_9      
 NT                    10 NP01_1_10   NN_1_10     
 NT                    11 NP01_1_11   NN_1_11     
 NT                    12 NP01_1_12   NN_1_12     
 NT                    13 NP01_1_13   NN_1_13     
 NT                    14 NP01_1_14   NN_1_14     
 NT                    15 NP01_1_15   NN_1_15     
 NT                    16 NP01_1_16   NN_1_16     
 NT                    17 NP01_2_1    NN_2_1      
 NT                    18 NP01_2_2    NN_2_2      
 NT                    19 NP01_2_3    NN_2_3      
 NT                    20 NP01_2_4    NN_2_4      
 NT                    21 NP01_2_5    NN_2_5      
 NT                    22 NP01_2_6    NN_2_6      
 NT                    23 NP01_2_7    NN_2_7      
 NT                    24 NP01_2_8    NN_2_8      
 end generating sfx2c-1e derivative integrals wrt mu
 generating sfx2c-1e diamagnetic integrals
   @strmat calling expnd2
   @strmat calling xgemm (1)
   @strmat calling xgemm (2)
   @strmat calling squez2
   @strmat calling dscal
   @strmat calling daxpy
   @strmat calling expnd2 (2)
   @strmat calling msqrinv
    @msqrinv calling eig
    @msqrinv finished eig
    @msqrinv calling mxm
   @strmat calling expnd2 (3)
   @strmat calling xgemm (3)
   @strmat calling xgemm (4)
   @strmat calling msqrinv (2)
    @msqrinv calling eig
    @msqrinv finished eig
    @msqrinv calling mxm
   @strmat calling xgemm (5)
   @strmat calling minv
   @strmat calling expnd2
   @strmat calling xgemm (1)
   @strmat calling xgemm (2)
   @strmat calling squez2
   @strmat calling dscal
   @strmat calling daxpy
   @strmat calling expnd2 (2)
   @strmat calling msqrinv
    @msqrinv calling eig
    @msqrinv finished eig
    @msqrinv calling mxm
   @strmat calling expnd2 (3)
   @strmat calling xgemm (3)
   @strmat calling xgemm (4)
   @strmat calling msqrinv (2)
    @msqrinv calling eig
    @msqrinv finished eig
    @msqrinv calling mxm
   @strmat calling xgemm (5)
   @strmat calling minv
 end generating sfx2c-1e diamagnetic integrals
 @CHECKOUT-I, Total execution time (CPU/WALL):       582.86/      18.54 seconds.
--executable xvpropx2c finished with status     0 in       18.86 seconds (walltime).
 --invoking executable--
/home/besselman/CFOUR_18/cfour18/bin/xvmol2ja
 @GETMEM-I,  Allocated  183105 MB of main memory.
 @CHECKOUT-I, Total execution time (CPU/WALL):         2.27/       0.15 seconds.
--executable xvmol2ja finished with status     0 in        0.20 seconds (walltime).
 --invoking executable--
/home/besselman/CFOUR_18/cfour18/bin/xvscf
  -------------------------------------------------
  Self-Consistent-Field Program for HF calculations
  -------------------------------------------------
    Integrals from VMOL are used
  There are  257 functions in the AO basis.

  There are 2 irreducible representations.

       Irrep        # of functions
         1                175
         2                 82


  Parameters for SCF calculation: 
        SCF reference function:  RHF  
  Maximum number of iterations:  150
     Full symmetry point group: Cs  
     Computational point group: Cs  
        Initial density matrix: MOREAD                 
     SCF convergence tolerance: 10**(-10)
  DIIS convergence acceleration:  ON
          Latest start for DIIS:   2
                     DIIS order:  10

 @GETMEM-I,  Allocated      25 MB of main memory.
   Smallest overlap matrix eigenvalues 
     Symmetry    Eigenvalue    
         1      .3405858147D-03              
         2      .1322426671D-01              
  @INITGES-I, Occupancies from core Hamiltonian:

          Alpha population by irrep:  15    3
           Beta population by irrep:  15    3


  --------------------------------------------------------------------
  Iteration         Total Energy            Largest Density Difference
  --------------------------------------------------------------------
       0           163.244124956955062              0.0000000000D+00
       1          -195.624378254341337              0.1239009676D+02
       2          -185.043401406440552              0.1131404256D+03
       3          -215.472272894957001              0.1130890901D+03
       4          -238.044369481506777              0.5914895384D+01
       5          -242.810780011645505              0.2827540301D+01
       6          -244.684804718669824              0.8390347237D+00
       7          -244.820885693022916              0.3604414229D+00
       8          -244.838685168586579              0.1132589622D+00
       9          -244.839924418434208              0.2998926656D-01
      10          -244.840152654384013              0.1266031359D-01
      11          -244.840186585382042              0.6472347091D-02
      12          -244.840193804182519              0.2515525401D-02
      13          -244.840195417771525              0.1562780851D-02
      14          -244.840195562069169              0.4863071252D-03
      15          -244.840195570800489              0.1013345819D-03
      16          -244.840195572323552              0.4701737086D-04
      17          -244.840195572535293              0.2047888632D-04
      18          -244.840195572544900              0.4043928098D-05
      19          -244.840195572549334              0.7404882827D-06
      20          -244.840195572549391              0.1953312594D-06
      21          -244.840195572550527              0.8366976467D-07
      22          -244.840195572552915              0.2397760634D-07
      23          -244.840195572548481              0.4077118199D-08
      24          -244.840195572546435              0.1021273288D-08
      25          -244.840195572547401              0.4243368990D-09
      26          -244.840195572547117              0.1795099625D-09
   final occupation vector 
    15  3
    15  3

  SCF has converged.

 Density matrix saved to file den.dat
 total electron number:   36.0000000000004     
     E(SCF)=      -244.840195572547628              0.8541412022D-10

  Eigenvector printing suppressed.


 
  ORBITAL EIGENVALUES (ALPHA)  (1H = 27.2113834 eV)

       MO #        E(hartree)               E(eV)           FULLSYM    COMPSYM
       ----   --------------------   --------------------   -------   ---------
    1     1         -20.6556163831        -562.0678967647     A'        A'  (1)
    2     2         -15.5761201803        -423.8477781112     A'        A'  (1)
    3     3         -11.3396481982        -308.5675147434     A'        A'  (1)
    4     4         -11.3002350833        -307.4950293631     A'        A'  (1)
    5     5         -11.2682441466        -306.6245117189     A'        A'  (1)
    6     6          -1.4900817462         -40.5471856930     A'        A'  (1)
    7     7          -1.2357402652         -33.6262021394     A'        A'  (1)
    8     8          -1.0362655041         -28.1982179357     A'        A'  (1)
    9     9          -0.8436115844         -22.9558382651     A'        A'  (1)
   10    10          -0.8216994986         -22.3595800954     A'        A'  (1)
   11    11          -0.7537167870         -20.5096764651     A'        A'  (1)
   12   176          -0.6603920871         -17.9701822756     A''       A'' (2)
   13    12          -0.6289790495         -17.1153900667     A'        A'  (1)
   14    13          -0.5952597114         -16.1978402294     A'        A'  (1)
   15    14          -0.5820826043         -15.8392729169     A'        A'  (1)
   16    15          -0.4666022425         -12.6968925148     A'        A'  (1)
   17   177          -0.4557260419         -12.4009360504     A''       A'' (2)
   18   178          -0.3484381588          -9.4814843315     A''       A'' (2)
  +++++++++++++++++++++++++++++++++++++++++++++++++++++++++++++++++++++++++++++
   19   179           0.1403454387           3.8189935408     A''       A'' (2)
   20    16           0.1597436394           4.3468454184     A'        A'  (1)
   21    17           0.1695257146           4.6130292158     A'        A'  (1)
   22    18           0.1824241217           4.9640127170     A'        A'  (1)
   23   180           0.2045101163           5.5650031852     A''       A'' (2)
   24    19           0.2531341715           6.8881309910     A'        A'  (1)
   25    20           0.2875247885           7.8239472573     A'        A'  (1)
   26    21           0.3302545305           8.9866826494     A'        A'  (1)
   27    22           0.3544680828           9.6455669036     A'        A'  (1)
   28   181           0.4156250387          11.3097322790     A''       A'' (2)
   29    23           0.4446458948          12.0994299218     A'        A'  (1)
   30    24           0.4595914337          12.5061187089     A'        A'  (1)
   31   182           0.4698303432          12.7847336013     A''       A'' (2)
   32    25           0.4827209029          13.1355035648     A'        A'  (1)
   33   183           0.5282883966          14.3754581058     A''       A'' (2)
   34    26           0.5343820064          14.5412736579     A'        A'  (1)
   35    27           0.5625111971          15.3067078507     A'        A'  (1)
   36    28           0.5780461136          15.7294344212     A'        A'  (1)
   37    29           0.5921367858          16.1128611033     A'        A'  (1)
   38    30           0.6152297161          16.7412516826     A'        A'  (1)
   39    31           0.6856047631          18.6562540701     A'        A'  (1)
   40   184           0.6968339448          18.9618156381     A''       A'' (2)
   41    32           0.7059602101          19.2101539430     A'        A'  (1)
   42    33           0.7089482353          19.2914622416     A'        A'  (1)
   43    34           0.7438484197          20.2411445396     A'        A'  (1)
   44   185           0.7607281816          20.7004662114     A''       A'' (2)
   45    35           0.7827392679          21.2994183211     A'        A'  (1)
   46    36           0.8107923853          22.0627824533     A'        A'  (1)
   47    37           0.8582440788          23.3540086793     A'        A'  (1)
   48   186           0.8673217339          23.6010242319     A''       A'' (2)
   49   187           0.9125767916          24.8324769591     A''       A'' (2)
   50   188           0.9277096030          25.2442616912     A''       A'' (2)
   51   189           0.9415915387          25.6220083656     A''       A'' (2)
   52    38           0.9719557388          26.4482602570     A'        A'  (1)
   53    39           1.0454981037          28.4494497434     A'        A'  (1)
   54   190           1.0935794661          29.7578101308     A''       A'' (2)
   55    40           1.1184315011          30.4340683823     A'        A'  (1)
   56    41           1.1388007222          30.9883430674     A'        A'  (1)
   57    42           1.1805833884          32.1253072161     A'        A'  (1)
   58    43           1.1883133635          32.3356505347     A'        A'  (1)
   59   191           1.2015359606          32.6954556936     A''       A'' (2)
   60    44           1.2105727562          32.9413594028     A'        A'  (1)
   61    45           1.2523977533          34.0794754340     A'        A'  (1)
   62    46           1.3156484003          35.8006130392     A'        A'  (1)
   63   192           1.3475009715          36.6673655668     A''       A'' (2)
   64    47           1.3671722852          37.2026492271     A'        A'  (1)
   65    48           1.4370598593          39.1043868005     A'        A'  (1)
   66   193           1.4415799791          39.2273855136     A''       A'' (2)
   67    49           1.4599837914          39.7281787062     A'        A'  (1)
   68   194           1.4860768688          40.4382074393     A''       A'' (2)
   69    50           1.5256574500          41.5152498079     A'        A'  (1)
   70    51           1.5599650992          42.4488084045     A'        A'  (1)
   71    52           1.6140024581          43.9192396971     A'        A'  (1)
   72    53           1.6153689865          43.9564248249     A'        A'  (1)
   73    54           1.6579530461          45.1151959971     A'        A'  (1)
   74    55           1.7627444618          47.9667153866     A'        A'  (1)
   75   195           1.7644361144          48.0127475935     A''       A'' (2)
   76    56           1.8280771247          49.7445075263     A'        A'  (1)
   77   196           1.8323459898          49.8606692500     A''       A'' (2)
   78    57           1.9609825539          53.3610481147     A'        A'  (1)
   79    58           2.0443906907          55.6306989027     A'        A'  (1)
   80   197           2.0802802995          56.6073048078     A''       A'' (2)
   81    59           2.1338959401          58.0662605628     A'        A'  (1)
   82   198           2.1373417908          58.1600269251     A''       A'' (2)
   83    60           2.2584921948          61.4566970173     A'        A'  (1)
   84   199           2.3100135269          62.8586637407     A''       A'' (2)
   85   200           2.3682284571          64.4427725263     A''       A'' (2)
   86    61           2.4241952454          65.9657062580     A'        A'  (1)
   87    62           2.4663290787          67.1122261504     A'        A'  (1)
   88    63           2.5317054007          68.8912063134     A'        A'  (1)
   89   201           2.5328114252          68.9213027716     A''       A'' (2)
   90    64           2.5485112182          69.3485158568     A'        A'  (1)
   91    65           2.7007058618          73.4899426568     A'        A'  (1)
   92    66           2.7137687744          73.8454025797     A'        A'  (1)
   93   202           2.7628674207          75.1814446678     A''       A'' (2)
   94    67           2.7819512699          75.7007426045     A'        A'  (1)
   95    68           2.8268180169          76.9216288610     A'        A'  (1)
   96    69           2.8719548926          78.1498656913     A'        A'  (1)
   97   203           2.9246961042          79.5850270192     A''       A'' (2)
   98   204           3.0322553464          82.5118627969     A''       A'' (2)
   99    70           3.0528689623          83.0727878026     A'        A'  (1)
  100    71           3.0752463106          83.6817064082     A'        A'  (1)
  101    72           3.1060259665          84.5192634236     A'        A'  (1)
  102   205           3.1300289783          85.1724185819     A''       A'' (2)
  103    73           3.1314463918          85.2109883647     A'        A'  (1)
  104   206           3.1571492731          85.9103993215     A''       A'' (2)
  105    74           3.1837748790          86.6349188919     A'        A'  (1)
  106   207           3.2431927478          88.2517613002     A''       A'' (2)
  107    75           3.2704826174          88.9943564054     A'        A'  (1)
  108   208           3.2723954672          89.0464076947     A''       A'' (2)
  109    76           3.2882877029          89.4788574120     A'        A'  (1)
  110   209           3.3040463341          89.9076715696     A''       A'' (2)
  111   210           3.3437861994          90.9890482786     A''       A'' (2)
  112   211           3.3522534913          91.2194550054     A''       A'' (2)
  113    77           3.3850375005          92.1115532503     A'        A'  (1)
  114    78           3.4016610687          92.5639035364     A'        A'  (1)
  115    79           3.4155678703          92.9423268472     A'        A'  (1)
  116   212           3.4443234900          93.7248070395     A''       A'' (2)
  117   213           3.4574758188          94.0827001010     A''       A'' (2)
  118    80           3.4720501315          94.4792873136     A'        A'  (1)
  119    81           3.5214489829          95.8234983980     A'        A'  (1)
  120    82           3.5742655008          97.2607089165     A'        A'  (1)
  121    83           3.5961022420          97.8549168530     A'        A'  (1)
  122   214           3.6240614671          98.6157260473     A''       A'' (2)
  123    84           3.6276305619          98.7128460524     A'        A'  (1)
  124   215           3.6769016954         100.0535817569     A''       A'' (2)
  125   216           3.6916412224         100.4546646788     A''       A'' (2)
  126    85           3.7162982579         101.1256167233     A'        A'  (1)
  127    86           3.7626587918         102.3871509860     A'        A'  (1)
  128    87           3.7854597687         103.0075971106     A'        A'  (1)
  129    88           3.8418951126         104.5432808929     A'        A'  (1)
  130    89           3.8745019471         105.4305579663     A'        A'  (1)
  131   217           3.9185432399         106.6289824706     A''       A'' (2)
  132    90           3.9440122983         107.3220307844     A'        A'  (1)
  133   218           3.9522057711         107.5449865130     A''       A'' (2)
  134    91           3.9912267232         108.6068006017     A'        A'  (1)
  135    92           4.0299623859         109.6608515701     A'        A'  (1)
  136   219           4.0667649814         110.6623011066     A''       A'' (2)
  137    93           4.0835920949         111.1201901425     A'        A'  (1)
  138   220           4.1585229422         113.1591621589     A''       A'' (2)
  139    94           4.2083180966         114.5141571966     A'        A'  (1)
  140   221           4.2411237130         115.4068434015     A''       A'' (2)
  141    95           4.2612220901         115.9537480455     A'        A'  (1)
  142   222           4.2835311821         116.5608093019     A''       A'' (2)
  143    96           4.3426899913         118.1706023419     A'        A'  (1)
  144    97           4.3551302405         118.5091187302     A'        A'  (1)
  145    98           4.3975786404         119.6641984164     A'        A'  (1)
  146   223           4.4322401655         120.6073864630     A''       A'' (2)
  147    99           4.4616746232         121.4083387769     A'        A'  (1)
  148   100           4.5664366410         124.2590582102     A'        A'  (1)
  149   101           4.6359602756         126.1508924873     A'        A'  (1)
  150   102           4.7275407261         128.6429232382     A'        A'  (1)
  151   224           4.7405465740         128.9968303494     A''       A'' (2)
  152   103           4.8108243583         130.9091860827     A'        A'  (1)
  153   104           4.8384848025         131.6618650351     A'        A'  (1)
  154   225           4.8514235259         132.0139455998     A''       A'' (2)
  155   105           4.9821828320         135.5720872096     A'        A'  (1)
  156   226           5.0866092581         138.4136747290     A''       A'' (2)
  157   106           5.1405755433         139.8821720055     A'        A'  (1)
  158   227           5.1783331496         140.9096087062     A''       A'' (2)
  159   228           5.2575764553         143.0659286811     A''       A'' (2)
  160   107           5.2819164779         143.7282543667     A'        A'  (1)
  161   229           5.2962896775         144.1193690108     A''       A'' (2)
  162   108           5.3246879123         144.8921242666     A'        A'  (1)
  163   109           5.4336357043         147.8567444064     A'        A'  (1)
  164   230           5.4695048132         148.8327924799     A''       A'' (2)
  165   110           5.5111113595         149.9649641637     A'        A'  (1)
  166   111           5.6287502814         153.1660819689     A'        A'  (1)
  167   231           5.6532283680         153.8321645705     A''       A'' (2)
  168   232           5.7026949224         155.1782179475     A''       A'' (2)
  169   112           5.7635373556         156.8338247228     A'        A'  (1)
  170   113           5.8000365681         157.8270187883     A'        A'  (1)
  171   114           5.9093128536         160.8005776895     A'        A'  (1)
  172   115           5.9638761552         162.2853206086     A'        A'  (1)
  173   233           5.9935775441         163.0935364902     A''       A'' (2)
  174   116           5.9990836565         163.2433654259     A'        A'  (1)
  175   117           6.0570524305         164.8207759615     A'        A'  (1)
  176   118           6.1251216928         166.6730347557     A'        A'  (1)
  177   234           6.2098527127         168.9786830225     A''       A'' (2)
  178   119           6.2570270832         170.2623629053     A'        A'  (1)
  179   235           6.3095627028         171.6919297932     A''       A'' (2)
  180   120           6.4090307367         174.3985925989     A'        A'  (1)
  181   121           6.5677589128         178.7178058536     A'        A'  (1)
  182   122           6.7097525150         182.5816482050     A'        A'  (1)
  183   123           6.8221956974         185.6413827529     A'        A'  (1)
  184   124           6.9088741086         188.0000222312     A'        A'  (1)
  185   125           7.0864710599         192.8326809627     A'        A'  (1)
  186   236           7.1875349308         195.5827687032     A''       A'' (2)
  187   237           7.2729661910         197.9074714795     A''       A'' (2)
  188   126           7.2885010076         198.3301953289     A'        A'  (1)
  189   127           7.4281997631         202.1315917266     A'        A'  (1)
  190   128           7.4930332024         203.8957993006     A'        A'  (1)
  191   129           7.7304348396         210.3558262685     A'        A'  (1)
  192   130           7.9618182264         216.6520883184     A'        A'  (1)
  193   238          15.2357434793         414.5856572003     A''       A'' (2)
  194   239          15.2948067174         416.1928496151     A''       A'' (2)
  195   240          15.4552133780         420.5577367585     A''       A'' (2)
  196   131          16.2152573560         441.2395848435     A'        A'  (1)
  197   132          16.2544866289         442.3070676288     A'        A'  (1)
  198   133          16.3383513166         444.5891418002     A'        A'  (1)
  199   134          16.4563035173         447.7987843547     A'        A'  (1)
  200   135          16.5225375960         449.6011052669     A'        A'  (1)
  201   136          16.5780283775         451.1110861951     A'        A'  (1)
  202   137          16.6228946519         452.3319595919     A'        A'  (1)
  203   138          17.0326592662         463.4822216147     A'        A'  (1)
  204   139          17.2648186690         469.7996001338     A'        A'  (1)
  205   241          20.8614102794         567.6678333780     A''       A'' (2)
  206   140          21.3806942154         581.7982676544     A'        A'  (1)
  207   141          22.1546964359         602.8599388292     A'        A'  (1)
  208   142          22.9305118258         623.9709488514     A'        A'  (1)
  209   242          26.0627929859         709.2046524146     A''       A'' (2)
  210   143          26.7717587695         728.4965921700     A'        A'  (1)
  211   144          27.3975944199         745.5264459982     A'        A'  (1)
  212   145          29.0200737788         789.6763538921     A'        A'  (1)
  213   243          39.1270213848        1064.7003802005     A''       A'' (2)
  214   244          39.1361067987        1064.9476068814     A''       A'' (2)
  215   146          39.1927454756        1066.4888236355     A'        A'  (1)
  216   147          39.2728423133        1068.6683693948     A'        A'  (1)
  217   148          39.3483947064        1070.7242545294     A'        A'  (1)
  218   245          41.3588112686        1125.4304703990     A''       A'' (2)
  219   246          41.3711088047        1125.7651033686     A''       A'' (2)
  220   149          41.3810512367        1126.0356506968     A'        A'  (1)
  221   247          41.3932101299        1126.3665110020     A''       A'' (2)
  222   248          41.4175786381        1127.0296118219     A''       A'' (2)
  223   249          41.4461601245        1127.8073536045     A''       A'' (2)
  224   250          41.4896464996        1128.9906780315     A''       A'' (2)
  225   150          41.5591010207        1130.8806316340     A'        A'  (1)
  226   151          41.5897942651        1131.7158372748     A'        A'  (1)
  227   152          41.5981552929        1131.9433524084     A'        A'  (1)
  228   153          41.6301098829        1132.8128810089     A'        A'  (1)
  229   154          41.6609948781        1133.6533044534     A'        A'  (1)
  230   155          41.6819306289        1134.2229951952     A'        A'  (1)
  231   156          41.7018254337        1134.7643603551     A'        A'  (1)
  232   157          41.8939179818        1139.9914643303     A'        A'  (1)
  233   251          43.8018169757        1191.9080353425     A''       A'' (2)
  234   252          43.8044596503        1191.9799461730     A''       A'' (2)
  235   158          43.8415725985        1192.9898408356     A'        A'  (1)
  236   159          43.9622429680        1196.2734485262     A'        A'  (1)
  237   160          43.9738222689        1196.5885373233     A'        A'  (1)
  238   253          80.5775835752        2192.6275201097     A''       A'' (2)
  239   254          80.6271739463        2193.9769427099     A''       A'' (2)
  240   255          80.7525467767        2197.3885108685     A''       A'' (2)
  241   161          81.2651845981        2211.3380951696     A'        A'  (1)
  242   162          81.3114740776        2212.5976959453     A'        A'  (1)
  243   163          81.3941182692        2214.8465587268     A'        A'  (1)
  244   164          81.4592366382        2216.6185196339     A'        A'  (1)
  245   165          81.5245041731        2218.3945395505     A'        A'  (1)
  246   166          81.6019013586        2220.5006240375     A'        A'  (1)
  247   167          84.8085290301        2307.7573990277     A'        A'  (1)
  248   168          85.5248860244        2327.2504638507     A'        A'  (1)
  249   169          86.1196422520        2343.4346035907     A'        A'  (1)
  250   256         108.3649240381        2948.7594951118     A''       A'' (2)
  251   170         108.8933056763        2963.1374904514     A'        A'  (1)
  252   171         109.3176694029        2974.6850145178     A'        A'  (1)
  253   172         114.9216549586        3127.1772140420     A'        A'  (1)
  254   257         137.1721055801        3732.6427567267     A''       A'' (2)
  255   173         137.7493737356        3748.3510218291     A'        A'  (1)
  256   174         138.1449232071        3759.1144701520     A'        A'  (1)
  257   175         147.1524464483        4004.2216385532     A'        A'  (1)


  VSCF finished.

 @CHECKOUT-I, Total execution time (CPU/WALL):       262.84/      95.93 seconds.
--executable xvscf finished with status     0 in       96.00 seconds (walltime).
 --invoking executable--
/home/besselman/CFOUR_18/cfour18/bin/xvtran
 @GETMEM-I,  Allocated  183105 MB of main memory.
  Partial RHF integral transformation
  Transformation of IIII integrals :
  1 pass through the AO integral file was required.
   105201470 AO integrals were read.
    36431586 MO integrals were written to HF2.
  Transformation of IIJJ integrals :
  1 pass through the AO integral file was required.
    43834266 AO integrals were read.
    11705400 MO integrals were written to HF2.
  Transformation of IJIJ integrals :
  1 pass through the AO integral file was required.
    84228540 AO integrals were read.
    23077305 MO integrals were written to HF2.
  Summary of active molecular orbitals: 
------------------------------------------------------------------------
 
  Index      Eigenvalue    Symmetry    Index      Eigenvalue    Symmetry
------------------------------------------------------------------------
     1       -20.6556164        1       130         7.4281998        1
     2       -15.5761202        1       131         7.4930332        1
     3       -11.3396482        1       132         7.7304348        1
     4       -11.3002351        1       133         7.9618182        1
     5       -11.2682441        1       134        16.2152574        1
     6        -1.4900817        1       135        16.2544866        1
     7        -1.2357403        1       136        16.3383513        1
     8        -1.0362655        1       137        16.4563035        1
     9        -0.8436116        1       138        16.5225376        1
    10        -0.8216995        1       139        16.5780284        1
    11        -0.7537168        1       140        16.6228947        1
    12        -0.6289790        1       141        17.0326593        1
    13        -0.5952597        1       142        17.2648187        1
    14        -0.5820826        1       143        21.3806942        1
    15        -0.4666022        1       144        22.1546964        1
    16        -0.6603921        2       145        22.9305118        1
    17        -0.4557260        2       146        26.7717588        1
    18        -0.3484382        2       147        27.3975944        1
    19         0.1597436        1       148        29.0200738        1
    20         0.1695257        1       149        39.1927455        1
    21         0.1824241        1       150        39.2728423        1
    22         0.2531342        1       151        39.3483947        1
    23         0.2875248        1       152        41.3810512        1
    24         0.3302545        1       153        41.5591010        1
    25         0.3544681        1       154        41.5897943        1
    26         0.4446459        1       155        41.5981553        1
    27         0.4595914        1       156        41.6301099        1
    28         0.4827209        1       157        41.6609949        1
    29         0.5343820        1       158        41.6819306        1
    30         0.5625112        1       159        41.7018254        1
    31         0.5780461        1       160        41.8939180        1
    32         0.5921368        1       161        43.8415726        1
    33         0.6152297        1       162        43.9622430        1
    34         0.6856048        1       163        43.9738223        1
    35         0.7059602        1       164        81.2651846        1
    36         0.7089482        1       165        81.3114741        1
    37         0.7438484        1       166        81.3941183        1
    38         0.7827393        1       167        81.4592366        1
    39         0.8107924        1       168        81.5245042        1
    40         0.8582441        1       169        81.6019014        1
    41         0.9719557        1       170        84.8085290        1
    42         1.0454981        1       171        85.5248860        1
    43         1.1184315        1       172        86.1196423        1
    44         1.1388007        1       173       108.8933057        1
    45         1.1805834        1       174       109.3176694        1
    46         1.1883134        1       175       114.9216550        1
    47         1.2105728        1       176       137.7493737        1
    48         1.2523978        1       177       138.1449232        1
    49         1.3156484        1       178       147.1524464        1
    50         1.3671723        1       179         0.1403454        2
    51         1.4370599        1       180         0.2045101        2
    52         1.4599838        1       181         0.4156250        2
    53         1.5256574        1       182         0.4698303        2
    54         1.5599651        1       183         0.5282884        2
    55         1.6140025        1       184         0.6968339        2
    56         1.6153690        1       185         0.7607282        2
    57         1.6579530        1       186         0.8673217        2
    58         1.7627445        1       187         0.9125768        2
    59         1.8280771        1       188         0.9277096        2
    60         1.9609826        1       189         0.9415915        2
    61         2.0443907        1       190         1.0935795        2
    62         2.1338959        1       191         1.2015360        2
    63         2.2584922        1       192         1.3475010        2
    64         2.4241952        1       193         1.4415800        2
    65         2.4663291        1       194         1.4860769        2
    66         2.5317054        1       195         1.7644361        2
    67         2.5485112        1       196         1.8323460        2
    68         2.7007059        1       197         2.0802803        2
    69         2.7137688        1       198         2.1373418        2
    70         2.7819513        1       199         2.3100135        2
    71         2.8268180        1       200         2.3682285        2
    72         2.8719549        1       201         2.5328114        2
    73         3.0528690        1       202         2.7628674        2
    74         3.0752463        1       203         2.9246961        2
    75         3.1060260        1       204         3.0322553        2
    76         3.1314464        1       205         3.1300290        2
    77         3.1837749        1       206         3.1571493        2
    78         3.2704826        1       207         3.2431927        2
    79         3.2882877        1       208         3.2723955        2
    80         3.3850375        1       209         3.3040463        2
    81         3.4016611        1       210         3.3437862        2
    82         3.4155679        1       211         3.3522535        2
    83         3.4720501        1       212         3.4443235        2
    84         3.5214490        1       213         3.4574758        2
    85         3.5742655        1       214         3.6240615        2
    86         3.5961022        1       215         3.6769017        2
    87         3.6276306        1       216         3.6916412        2
    88         3.7162983        1       217         3.9185432        2
    89         3.7626588        1       218         3.9522058        2
    90         3.7854598        1       219         4.0667650        2
    91         3.8418951        1       220         4.1585229        2
    92         3.8745019        1       221         4.2411237        2
    93         3.9440123        1       222         4.2835312        2
    94         3.9912267        1       223         4.4322402        2
    95         4.0299624        1       224         4.7405466        2
    96         4.0835921        1       225         4.8514235        2
    97         4.2083181        1       226         5.0866093        2
    98         4.2612221        1       227         5.1783331        2
    99         4.3426900        1       228         5.2575765        2
   100         4.3551302        1       229         5.2962897        2
   101         4.3975786        1       230         5.4695048        2
   102         4.4616746        1       231         5.6532284        2
   103         4.5664366        1       232         5.7026949        2
   104         4.6359603        1       233         5.9935775        2
   105         4.7275407        1       234         6.2098527        2
   106         4.8108244        1       235         6.3095627        2
   107         4.8384848        1       236         7.1875349        2
   108         4.9821828        1       237         7.2729662        2
   109         5.1405755        1       238        15.2357435        2
   110         5.2819165        1       239        15.2948067        2
   111         5.3246879        1       240        15.4552134        2
   112         5.4336357        1       241        20.8614103        2
   113         5.5111114        1       242        26.0627930        2
   114         5.6287503        1       243        39.1270214        2
   115         5.7635374        1       244        39.1361068        2
   116         5.8000366        1       245        41.3588113        2
   117         5.9093129        1       246        41.3711088        2
   118         5.9638762        1       247        41.3932101        2
   119         5.9990837        1       248        41.4175786        2
   120         6.0570524        1       249        41.4461601        2
   121         6.1251217        1       250        41.4896465        2
   122         6.2570271        1       251        43.8018170        2
   123         6.4090307        1       252        43.8044597        2
   124         6.5677589        1       253        80.5775836        2
   125         6.7097525        1       254        80.6271739        2
   126         6.8221957        1       255        80.7525468        2
   127         6.9088741        1       256       108.3649240        2
   128         7.0864711        1       257       137.1721056        2
   129         7.2885010        1
------------------------------------------------------------------------
 @CHECKOUT-I, Total execution time (CPU/WALL):       134.47/      38.79 seconds.
--executable xvtran finished with status     0 in       38.84 seconds (walltime).
 --invoking executable--
/home/besselman/CFOUR_18/cfour18/bin/xintprc
 @GETMEM-I,  Allocated  183105 MB of main memory.
  @GMOIAA-I, Processing MO integrals for spin case AA.
  @GMOIAA-I, Generation of integral list completed.
                      TYPE                NUMBER
                      ----               --------
                      PPPP                     0
                      PPPH              63343080
                      PPHH               4865148
                      PHPH               2589840
                      PHHH                407187
                      HHHH                  9036

                     TOTAL              71214291

  @FORMT2-I, Second-order MP correlation energies:
            ------------------------------------------------
            E(SCF)                  =   -244.840195572548 a.u.
            E2(AA)                  =     -0.130266037408 a.u.
            E2(AB)                  =     -0.897185023681 a.u.
            E2(TOT)                 =     -1.157717098497 a.u.
            Total MP2 energy        =   -245.997912671045 a.u.
            ------------------------------------------------
   Largest T2 amplitudes for spin case AB:
       _       _                 _       _                 _       _
   i   j   a   b             i   j   a   b             i   j   a   b
-----------------------------------------------------------------------------
[ 18  18 179 179]-0.05847 [ 18  18 180 180]-0.05103 [ 17  17 179 179]-0.04808
[ 17  17 180 180]-0.03832 [ 18  17 180 179] 0.03514 [ 17  18 179 180] 0.03514
[ 16  16 179 179]-0.02874 [ 18  18 183 179] 0.01946 [ 18  18 179 183] 0.01946
[ 18  18 181 181]-0.01913 [ 18  18 183 180]-0.01890 [ 18  18 180 183]-0.01890
[ 18  16 179 180]-0.01878 [ 16  18 180 179]-0.01878 [ 18  18 183 183]-0.01720
-----------------------------------------------------------------------------
   Norm of T2AB vector (  9725994 symmetry allowed elements):  0.4502078064.
-----------------------------------------------------------------------------
 @CHECKOUT-I, Total execution time (CPU/WALL):        35.80/       5.87 seconds.
--executable xintprc finished with status     0 in        5.92 seconds (walltime).
 --invoking executable--
/home/besselman/CFOUR_18/cfour18/bin/xncc
 @GETMEM-I,  Allocated       7 MB of main memory.

Running with 32 threads/proc

Using DIIS to accelerate the convergence of T1 and T2
Using immediate high-order contributions
Damping factor for T3: 0.000000
Damping factor for T4: 0.000000

Using DIIS to accelerate the convergence of L1 and L2
Using immediate high-order contributions
Damping factor for L3: 0.000000
Damping factor for L4: 0.000000

Transposes are coarse-threaded

Memory limit:                178.814 GiB
Minimum memory requirement:    4.768 GiB
Compromise memory amount:      7.690 GiB
Optimal memory requirement:  122.338 GiB

List              Location   Size        Cached Hunks Est. Disk I/O
----------------- ---------- ----------- ------ ----- -------------

           T_DIIS       70:0  371.118 MiB    Yes     -    13.047 GiB
           Z_DIIS       70:1  371.118 MiB    Yes     -    21.745 GiB
          <AI|bj>         18   74.203 MiB    Yes     -     3.004 GiB
          <Ab|Ci>         30  961.730 MiB    Yes     -   107.068 GiB
          <Ab|Ij>         16   74.203 MiB    Yes     -    15.362 GiB
          <Ai|Bj>         25   74.203 MiB    Yes     -     1.449 GiB
          <Aj|bI>         21   74.203 MiB     No     -         0   B
          <Ij|Ka>         10    5.851 MiB    Yes     -  1023.933 MiB
          <Ij|Kl>         13  491.062 KiB    Yes     -     8.152 MiB
            D(AB)      160:2  248.758 KiB    Yes     -    32.552 MiB
            D(AI)      160:4   20.602 KiB    Yes     -     2.334 MiB
            D(IA)      160:6   20.602 KiB    Yes     -   700.453 KiB
            D(IJ)      160:0    1.828 KiB    Yes     -   186.469 KiB
           D~(AB)      192:0  248.758 KiB    Yes     -     1.943 MiB
           D~(AI)      193:0   20.602 KiB    Yes     -    41.203 KiB
           D~(IJ)      191:0    1.828 KiB    Yes     -    14.625 KiB
            F(EA)       92:0  248.758 KiB    Yes     -    25.993 MiB
            F(EM)       93:0   20.602 KiB    Yes     -     1.911 MiB
            F(MI)       91:0    1.828 KiB    Yes     -   223.031 KiB
            G(AB)      192:2  248.758 KiB    Yes     -    11.661 MiB
         G(AI,BJ)        123   74.203 MiB     No     -         0   B
         G(AI,bj)        118   74.203 MiB    Yes     -   551.327 MiB
         G(Ab,Ij)        116   74.203 MiB    Yes     -     1.232 GiB
         G(Ai,Bc)        230  961.730 MiB    Yes     -     3.757 GiB
         G(Ai,Bj)        125   74.203 MiB    Yes     -   445.221 MiB
            G(IJ)      191:2    1.828 KiB    Yes     -    87.750 KiB
         G(Ij,Ab)        216   74.203 MiB    Yes     -   222.610 MiB
         G(Ij,Ka)        210    5.851 MiB    Yes     -   204.787 MiB
         G(Ij,Kl)        113  491.062 KiB    Yes     -    16.305 MiB
        G~(Ij,Kl)        213  491.062 KiB     No     -         0   B
         H(AI,bj)        256   74.203 MiB    Yes     -   445.221 MiB
         H(Ai,Bj)        258   74.203 MiB    Yes     -   445.221 MiB
       Lambda(AI)      190:0   20.602 KiB    Yes     -     3.159 MiB
    Lambda(Ab,Ij)        146   74.203 MiB    Yes     -    17.247 GiB
            Q(AI)      190:2   20.602 KiB    Yes     -   762.258 KiB
         Q(Ab,Ij)         82   74.203 MiB    Yes     -     4.130 GiB
            T(AI)       90:0   20.602 KiB    Yes     -     7.746 MiB
         T(Ab,Ij)         46   74.203 MiB    Yes     -    25.580 GiB
         T(Rs,Ij)        246   86.385 MiB     No     -         0   B
         W(Mn,Ij)         53  491.062 KiB    Yes     -    22.539 MiB
        W~(Ab,Ej)        130  961.730 MiB    Yes     -    25.358 GiB
        W~(EM,bj)         56   74.203 MiB    Yes     -     7.174 GiB
        W~(Em,Bj)         58   74.203 MiB    Yes     -     7.174 GiB
        W~(Ij,Mb)        110    5.851 MiB    Yes     -   157.978 MiB
       W~~(Ab,Ej)        169  961.730 MiB    Yes     -    15.027 GiB
       W~~(EM,bj)         76   74.203 MiB    Yes     -   593.628 MiB
       W~~(Em,Bj)         78   74.203 MiB    Yes     -   593.628 MiB
       W~~(Ij,Mb)        165    5.851 MiB    Yes     -    93.617 MiB
            Z(AI)       90:2   20.602 KiB    Yes     -     8.450 MiB
         Z(Ab,Ij)         63   74.203 MiB    Yes     -    32.609 GiB
         Z(Rs,Ij)        263   86.385 MiB     No     -         0   B
       T(abc,ijk)          -   57.830 GiB     No     1         0   B
       Z(abc,ijk)          -   57.830 GiB     No     1         0   B

Simulation and memory analysis took 3.643 seconds

MP2 correlation energy:  -1.157717098497218

Non-iterative calculation of MP2 took 3.970 cpu seconds and 0.126 walltime seconds at 7.050 Gflops/sec

Total MP2 energy: -245.997912671044844

Beginning iterative solution of CCSD equations:

It.  Correlation Energy T1 Residual T2 Residual CPU Time (s) Walltime (s)
-------------------------------------------------------------------------
  1  -1.140367819164152 2.41757e-02 1.20374e-02      452.739       17.386
  2  -1.171778552062432 3.68284e-03 8.83366e-03      457.693       18.481
  3  -1.169362529021160 4.94327e-03 2.57599e-03      480.815       19.747
  4  -1.171901146666090 7.59352e-04 9.22496e-04      445.906       17.453
  5  -1.172384086826292 9.92171e-04 3.87144e-04      429.622       16.817

   A    I                     A    I                     A    I                  
-------------------------- -------------------------- -------------------------- 
  19   12 -0.0287054109077   44   17  0.0109921988622   28   12  0.0085460215834 
  31   18 -0.0250194289781   24   16 -0.0109426092982   84   18 -0.0085157412681 
  19   18 -0.0221753053552   33   17  0.0109120773888   24   14 -0.0082334899678 
  19   17 -0.0207822936498   25   16 -0.0101340348542   75   18  0.0079596909982 
  23   18 -0.0145311297376   42   16  0.0096081281524   23   17  0.0068776033040 

   A    B    I    J                     A    B    I    J                  
------------------------------------ ------------------------------------ 
  19   19   18   18 -0.0714979762414   19   33   18   18  0.0255101414605 
  23   23   18   18 -0.0517127321148   23   19   12   18 -0.0237898649940 
  23   23   17   17 -0.0444033558981   19   23   18   12 -0.0237898649940 
  19   19   17   17 -0.0418384067570   33   23   18   18 -0.0213957295395 
  23   19   18   17  0.0400421742575   23   33   18   18 -0.0213957295395 
  19   23   17   18  0.0400421742575   23   19   18   12 -0.0202325515657 
  19   19   12   12 -0.0281673615428   19   23   12   18 -0.0202325515657 
  33   19   18   18  0.0255101414605 

It.  Correlation Energy T1 Residual T2 Residual CPU Time (s) Walltime (s)
-------------------------------------------------------------------------
  6  -1.172409832659314 3.08336e-04 8.33432e-05      415.067       16.012
  7  -1.172414776518147 1.84305e-04 5.08959e-05      458.159       17.511
  8  -1.172421604112275 5.94073e-05 1.94007e-05      431.408       16.288
  9  -1.172415747905492 2.26486e-05 5.85318e-06      417.943       16.680
 10  -1.172419892998046 5.15054e-06 1.40062e-06      426.485       16.647

   A    I                     A    I                     A    I                  
-------------------------- -------------------------- -------------------------- 
  19   12 -0.0289612802241   24   16 -0.0111713063917   28   12  0.0085846030448 
  31   18 -0.0251571767049   33   17  0.0110689960585   84   18 -0.0085168948873 
  19   18 -0.0231208006373   44   17  0.0109961666155   24   14 -0.0082919916796 
  19   17 -0.0214991521559   25   16 -0.0102480237549   75   18  0.0079516067249 
  23   18 -0.0152075031344   42   16  0.0096494129860   23   17  0.0069703377917 

   A    B    I    J                     A    B    I    J                  
------------------------------------ ------------------------------------ 
  19   19   18   18 -0.0716591119337   19   33   18   18  0.0255152134083 
  23   23   18   18 -0.0514929673437   23   19   12   18 -0.0237548690263 
  23   23   17   17 -0.0445514931892   19   23   18   12 -0.0237548690263 
  19   19   17   17 -0.0417190456186   33   23   18   18 -0.0213182999302 
  23   19   18   17  0.0399981233471   23   33   18   18 -0.0213182999302 
  19   23   17   18  0.0399981233471   23   19   18   12 -0.0202011466687 
  19   19   12   12 -0.0282141237908   19   23   12   18 -0.0202011466687 
  33   19   18   18  0.0255152134083 

It.  Correlation Energy T1 Residual T2 Residual CPU Time (s) Walltime (s)
-------------------------------------------------------------------------
 11  -1.172419716952377 2.86769e-06 1.26880e-06      417.120       15.870
 12  -1.172420248761006 1.03289e-06 9.50380e-07      432.637       16.801
 13  -1.172420416871470 5.51637e-07 3.81916e-07      434.730       16.933
 14  -1.172420458803411 1.75081e-07 1.10206e-07      441.552       17.083
 15  -1.172420478100861 1.14634e-07 4.37965e-08      409.213       16.097

   A    I                     A    I                     A    I                  
-------------------------- -------------------------- -------------------------- 
  19   12 -0.0289610199923   24   16 -0.0111695236045   28   12  0.0085847340449 
  31   18 -0.0251596032082   33   17  0.0110707380517   84   18 -0.0085169866558 
  19   18 -0.0231219761249   44   17  0.0109970393495   24   14 -0.0082928884107 
  19   17 -0.0215059177736   25   16 -0.0102473301710   75   18  0.0079516533611 
  23   18 -0.0152148897965   42   16  0.0096500946297   23   17  0.0069708265058 

   A    B    I    J                     A    B    I    J                  
------------------------------------ ------------------------------------ 
  19   19   18   18 -0.0716623643962   19   33   18   18  0.0255160624413 
  23   23   18   18 -0.0514926239144   23   19   12   18 -0.0237552249467 
  23   23   17   17 -0.0445537824196   19   23   18   12 -0.0237552249467 
  19   19   17   17 -0.0417176264961   33   23   18   18 -0.0213184004969 
  23   19   18   17  0.0399982862275   23   33   18   18 -0.0213184004969 
  19   23   17   18  0.0399982862275   23   19   18   12 -0.0202016013375 
  19   19   12   12 -0.0282149985604   19   23   12   18 -0.0202016013375 
  33   19   18   18  0.0255160624413 

It.  Correlation Energy T1 Residual T2 Residual CPU Time (s) Walltime (s)
-------------------------------------------------------------------------
 16  -1.172420475134540 4.74730e-08 1.81298e-08      421.389       16.165
 17  -1.172420477168374 1.55027e-08 5.65519e-09      427.426       16.430
 18  -1.172420475630810 1.16688e-08 1.84974e-09      444.776       17.223
 19  -1.172420475903413 2.69653e-09 8.21391e-10      412.133       16.264
 20  -1.172420476141079 2.45827e-09 6.76038e-10      428.276       16.397

   A    I                     A    I                     A    I                  
-------------------------- -------------------------- -------------------------- 
  19   12 -0.0289610295353   24   16 -0.0111695218865   28   12  0.0085847310076 
  31   18 -0.0251596079570   33   17  0.0110707603549   84   18 -0.0085169851003 
  19   18 -0.0231220188881   44   17  0.0109970415794   24   14 -0.0082928881431 
  19   17 -0.0215060477983   25   16 -0.0102473255966   75   18  0.0079516502851 
  23   18 -0.0152150187839   42   16  0.0096500918238   23   17  0.0069708247206 

   A    B    I    J                     A    B    I    J                  
------------------------------------ ------------------------------------ 
  19   19   18   18 -0.0716623638503   19   33   18   18  0.0255160546925 
  23   23   18   18 -0.0514925795124   19   23   18   12 -0.0237552104665 
  23   23   17   17 -0.0445537917705   23   19   12   18 -0.0237552104665 
  19   19   17   17 -0.0417176002208   33   23   18   18 -0.0213183842912 
  23   19   18   17  0.0399982646689   23   33   18   18 -0.0213183842912 
  19   23   17   18  0.0399982646689   23   19   18   12 -0.0202015889061 
  19   19   12   12 -0.0282149990372   19   23   12   18 -0.0202015889061 
  33   19   18   18  0.0255160546925 

It.  Correlation Energy T1 Residual T2 Residual CPU Time (s) Walltime (s)
-------------------------------------------------------------------------
 21  -1.172420476264127 4.33660e-10 3.34764e-10      452.126       17.400

CCSD iterations converged in 21 cycles and 356.286 seconds (16.966 s/it.) at 33.790 Gflops/sec

Total CCSD energy: -246.012616048811765

CCSD[T] correlation energy:  -0.050898369521406
CCSD(T) correlation energy:  -0.049103309365171

Non-iterative calculation of CCSD(T) took 10001.390 cpu seconds and 392.848 walltime seconds at 86.724 Gflops/sec

Total CCSD(T) energy: -246.061719358176930

             _
Formation of H took 10.652 seconds at 134.478 Gflops/sec

Beginning iterative solution of Lambda-CCSD equations:

It.  Correlation Energy L1 Residual L2 Residual CPU Time (s) Walltime (s)
-------------------------------------------------------------------------
  1  -1.243194259635226 1.40413e-02 2.06394e-02      444.752       16.236
  2  -1.229123877902936 7.79429e-03 4.50791e-03      424.201       15.391
  3  -1.229345493721741 1.06976e-03 2.58328e-03      439.854       15.945
  4  -1.230032332212468 9.36163e-04 1.01290e-03      420.376       15.208
  5  -1.230050251488141 3.18286e-04 2.41898e-04      434.618       15.697

   A    I                     A    I                     A    I                  
-------------------------- -------------------------- -------------------------- 
  19   12 -0.0206152389306   24   16 -0.0118401123568   24   14 -0.0082420238083 
  31   18 -0.0202125389777   33   17  0.0100794441512   23   17  0.0080645198734 
  19   17 -0.0199319608821   44   17  0.0094183269843   51   18 -0.0068824304168 
  19   18 -0.0195075064143   25   16 -0.0093204553148   63   17  0.0067781539073 
  23   18 -0.0186325989098   42   16  0.0088416831702   75   18  0.0066457341386 

   A    B    I    J                     A    B    I    J                  
------------------------------------ ------------------------------------ 
  19   19   18   18 -0.0980812358926   19   33   18   18  0.0311198665937 
  23   23   18   18 -0.0651437361187   23   19   12   18 -0.0293858615902 
  23   23   17   17 -0.0582483682203   19   23   18   12 -0.0293858615902 
  19   19   17   17 -0.0559455062475   33   23   18   18 -0.0252858768318 
  23   19   18   17  0.0507307092933   23   33   18   18 -0.0252858768318 
  19   23   17   18  0.0507307092933   23   19   18   12 -0.0232974230025 
  19   19   12   12 -0.0359863784648   19   23   12   18 -0.0232974230025 
  33   19   18   18  0.0311198665937 

It.  Correlation Energy L1 Residual L2 Residual CPU Time (s) Walltime (s)
-------------------------------------------------------------------------
  6  -1.230007922006564 1.64912e-04 8.45114e-05      461.021       16.601
  7  -1.230027906131115 7.98850e-05 3.03895e-05      444.669       16.047
  8  -1.230013875383336 2.96176e-05 1.27230e-05      432.100       15.629
  9  -1.230016096900727 8.54381e-06 2.17254e-06      440.212       15.953
 10  -1.230015642233256 3.33147e-06 1.26663e-06      441.007       15.888

   A    I                     A    I                     A    I                  
-------------------------- -------------------------- -------------------------- 
  19   12 -0.0205829565370   24   16 -0.0119226492313   24   14 -0.0082393506002 
  31   18 -0.0202867368131   33   17  0.0101574698413   23   17  0.0081214231840 
  19   17 -0.0202801076317   44   17  0.0094287430858   51   18 -0.0068613760590 
  19   18 -0.0198279798103   25   16 -0.0093104475726   63   17  0.0067803159681 
  23   18 -0.0190397839083   42   16  0.0088389471176   75   18  0.0066408066417 

   A    B    I    J                     A    B    I    J                  
------------------------------------ ------------------------------------ 
  19   19   18   18 -0.0981979399016   19   33   18   18  0.0311479351618 
  23   23   18   18 -0.0649473073767   23   19   12   18 -0.0293373420340 
  23   23   17   17 -0.0583397295306   19   23   18   12 -0.0293373420340 
  19   19   17   17 -0.0558509656298   33   23   18   18 -0.0252332219791 
  23   19   18   17  0.0507077510458   23   33   18   18 -0.0252332219791 
  19   23   17   18  0.0507077510458   23   19   18   12 -0.0232812664029 
  19   19   12   12 -0.0359801897476   19   23   12   18 -0.0232812664029 
  33   19   18   18  0.0311479351618 

It.  Correlation Energy L1 Residual L2 Residual CPU Time (s) Walltime (s)
-------------------------------------------------------------------------
 11  -1.230016057555371 1.33591e-06 7.82844e-07      445.066       16.086
 12  -1.230016145590091 4.53878e-07 3.01828e-07      457.440       16.347
 13  -1.230016148744715 2.38536e-07 9.58728e-08      424.316       15.333
 14  -1.230016157544565 1.13360e-07 4.66811e-08      451.705       16.237
 15  -1.230016155353292 5.34256e-08 2.99365e-08      436.174       15.761

   A    I                     A    I                     A    I                  
-------------------------- -------------------------- -------------------------- 
  19   12 -0.0205839741734   24   16 -0.0119215822032   24   14 -0.0082398327539 
  31   18 -0.0202869945023   33   17  0.0101580541467   23   17  0.0081207633067 
  19   17 -0.0202837012432   44   17  0.0094291662113   51   18 -0.0068616073206 
  19   18 -0.0198291973010   25   16 -0.0093105709486   63   17  0.0067804561737 
  23   18 -0.0190412460012   42   16  0.0088392277351   75   18  0.0066408600532 

   A    B    I    J                     A    B    I    J                  
------------------------------------ ------------------------------------ 
  19   19   18   18 -0.0981990734116   19   33   18   18  0.0311479860917 
  23   23   18   18 -0.0649485553187   19   23   18   12 -0.0293378351142 
  23   23   17   17 -0.0583404282803   23   19   12   18 -0.0293378351142 
  19   19   17   17 -0.0558511760613   33   23   18   18 -0.0252335340728 
  23   19   18   17  0.0507078438510   23   33   18   18 -0.0252335340728 
  19   23   17   18  0.0507078438510   23   19   18   12 -0.0232813387092 
  19   19   12   12 -0.0359808506131   19   23   12   18 -0.0232813387092 
  33   19   18   18  0.0311479860917 

It.  Correlation Energy L1 Residual L2 Residual CPU Time (s) Walltime (s)
-------------------------------------------------------------------------
 16  -1.230016154373922 2.57427e-08 9.33583e-09      420.534       15.249
 17  -1.230016153789422 1.34247e-08 2.97813e-09      418.918       15.224
 18  -1.230016153818325 4.61905e-09 1.20063e-09      448.804       16.146
 19  -1.230016153723398 2.88874e-09 5.20588e-10      425.175       15.367
 20  -1.230016153808700 6.90999e-10 1.70569e-10      447.919       16.108

   A    I                     A    I                     A    I                  
-------------------------- -------------------------- -------------------------- 
  19   12 -0.0205839669436   24   16 -0.0119215974861   24   14 -0.0082398294745 
  31   18 -0.0202869934680   33   17  0.0101580621196   23   17  0.0081207696014 
  19   17 -0.0202837659206   44   17  0.0094291647141   51   18 -0.0068616053520 
  19   18 -0.0198292338374   25   16 -0.0093105755397   63   17  0.0067804569465 
  23   18 -0.0190413197480   42   16  0.0088392286703   75   18  0.0066408587672 

   A    B    I    J                     A    B    I    J                  
------------------------------------ ------------------------------------ 
  19   19   18   18 -0.0981990774784   19   33   18   18  0.0311479820024 
  23   23   18   18 -0.0649485292618   23   19   12   18 -0.0293378271025 
  23   23   17   17 -0.0583404371405   19   23   18   12 -0.0293378271025 
  19   19   17   17 -0.0558511597212   33   23   18   18 -0.0252335243797 
  23   19   18   17  0.0507078311091   23   33   18   18 -0.0252335243797 
  19   23   17   18  0.0507078311091   23   19   18   12 -0.0232813305072 
  19   19   12   12 -0.0359808530252   19   23   12   18 -0.0232813305072 
  33   19   18   18  0.0311479820024 

It.  Correlation Energy L1 Residual L2 Residual CPU Time (s) Walltime (s)
-------------------------------------------------------------------------

Lambda-CCSD iterations converged in 20 cycles and 318.249 seconds (15.912 s/it.) at 33.630 Gflops/sec

 @CHECKOUT-I, Total execution time (CPU/WALL):     28574.49/    1099.58 seconds.
norm of D(AI): 0.071081264103241
norm of D(IA): 0.066628796923210
norm of D(AB): 0.075285824365964
norm of D(IJ): 0.100698839775212
E(AB): 0.797361855031821
E(IJ): 0.535314720030427
E(1e): 1.332676575062249
norm of G(Ab,Ij): 0.458317294131449
norm of G(Ij,Ab): 0.527829073278834
E(Ab,Ij): -2.362993384878053
norm of G(Ij,Kl): 0.049367167849257
E(Ij,Kl): 0.188032991376542
norm of G(Ai,Bc): 0.013452452589964
norm of G(Ab,Ci): 0.019865043969848
E(Ab,Ci): -0.102146089604176
norm of G(Ij,Ka): 0.010536223462007
norm of G(Ia,Jk): 0.014033969277919
E(Ia,Jk): -0.020911743929578
norm of G(AI,bj): 0.061256137900438
norm of G(Ai,Bj): 0.042157545440814
E(Ai,Bj): -0.509597229859501
E1: -0.302325772186814
E2: -0.329175250748858
E3: 0.121903793076171
E(tot): -1.474938881832518

Formation of one- and two-particle density
matrices took 11.345 seconds at 143.897 Gflops/sec

--executable xncc finished with status     0 in     1099.90 seconds (walltime).
 --invoking executable--
/home/besselman/CFOUR_18/cfour18/bin/xdens
 @GETMEM-I,  Allocated  183105 MB of main memory.
  CCSD(T) density and intermediates are calculated.
  The perturbed orbitals are chosen canonical.
  Direct algorithm used for all contributions involving G(AB,CD).
  local is set to  F
  local is set to  F
  local is set to 4 F
  local is set to  F
  local is set to 5 F
  local is set to 6 F
  local is set to 7 F T
  local5 is set to  F
  local is set to  F
  W(abef) AB contribution =  0.3099945773 a.u.
  W(abef) AB contribution =  0.3328796554 a.u.
  local is set to 12 F
                     1                     1
                     2                     2
  processed              105201470  ao basis integrals from 
                 25684  buffers.
  processed               84228540  ao basis integrals from 
                 20564  buffers.
  processed               43834266  ao basis integrals from 
                 10702  buffers.
 ITERM.tmp does not exsit!
 skip reading
  The iterative expansion of D(ai) converged after  23 iterations.
  local is set to 12 F
  ----------------------------------------------------------------------
                 Natural orbital occupation numbers
  ----------------------------------------------------------------------
  1.99890  1.99861  1.99817  1.99817  1.99816  1.98028  1.97507  1.96932
  1.96070  1.95994  1.95946  1.95040  1.94944  1.94821  1.94431  1.94080
  1.91745  1.89379  0.09006  0.07210  0.04297  0.03867  0.03159  0.02905
  0.02457  0.02390  0.02110  0.01832  0.01535  0.01477  0.01360  0.01170
  0.01081  0.01021  0.01021  0.00958  0.00947  0.00922  0.00886  0.00872
  0.00793  0.00729  0.00705  0.00610  0.00567  0.00533  0.00427  0.00408
  0.00399  0.00399  0.00381  0.00356  0.00307  0.00303  0.00300  0.00236
  0.00217  0.00205  0.00200  0.00200  0.00192  0.00184  0.00163  0.00161
  0.00157  0.00150  0.00137  0.00124  0.00116  0.00109  0.00108  0.00104
  0.00096  0.00094  0.00089  0.00088  0.00085  0.00080  0.00076  0.00076
  0.00075  0.00071  0.00067  0.00066  0.00065  0.00063  0.00062  0.00059
  0.00058  0.00056  0.00056  0.00055  0.00054  0.00052  0.00050  0.00049
  0.00048  0.00047  0.00046  0.00045  0.00043  0.00043  0.00041  0.00041
  0.00040  0.00038  0.00038  0.00036  0.00035  0.00034  0.00034  0.00033
  0.00032  0.00031  0.00030  0.00030  0.00027  0.00027  0.00026  0.00026
  0.00024  0.00023  0.00023  0.00023  0.00023  0.00023  0.00021  0.00021
  0.00021  0.00021  0.00021  0.00020  0.00020  0.00019  0.00019  0.00018
  0.00018  0.00017  0.00017  0.00016  0.00016  0.00016  0.00015  0.00015
  0.00015  0.00014  0.00014  0.00013  0.00012  0.00012  0.00012  0.00012
  0.00012  0.00011  0.00011  0.00010  0.00010  0.00009  0.00009  0.00009
  0.00009  0.00009  0.00008  0.00008  0.00007  0.00007  0.00007  0.00007
  0.00006  0.00006  0.00006  0.00006  0.00006  0.00006  0.00005  0.00005
  0.00005  0.00005  0.00005  0.00005  0.00004  0.00004  0.00004  0.00004
  0.00004  0.00004  0.00003  0.00003  0.00003  0.00003  0.00003  0.00003
  0.00003  0.00002  0.00002  0.00002  0.00002  0.00002  0.00002  0.00002
  0.00002  0.00002  0.00001  0.00001  0.00001  0.00001  0.00001  0.00001
  0.00001  0.00001  0.00001  0.00001  0.00001  0.00001  0.00001  0.00001
  0.00001  0.00001  0.00001  0.00001  0.00001  0.00001  0.00001  0.00001
  0.00001  0.00001  0.00001  0.00001  0.00001  0.00001  0.00001  0.00001
  0.00001  0.00001  0.00001  0.00001  0.00001  0.00001  0.00001  0.00001
  0.00001  0.00001  0.00001  0.00001  0.00001  0.00001  0.00001  0.00001
  0.00001  0.00001  0.00001  0.00001  0.00001  0.00001  0.00000  0.00000
  0.00000
  Trace of density matrix :  36.0000000000.
  ----------------------------------------------------------------------
  Density calculation successfully completed.
 @CHECKOUT-I, Total execution time (CPU/WALL):       769.28/     327.59 seconds.
--executable xdens finished with status     0 in      327.68 seconds (walltime).
 --invoking executable--
/home/besselman/CFOUR_18/cfour18/bin/xanti
 @GETMEM-I,  Allocated  183105 MB of main memory.
 CCSD(T) MO gammas will be sorted to Mulliken order.
 @CHECKOUT-I, Total execution time (CPU/WALL):      2244.42/      79.34 seconds.
--executable xanti finished with status     0 in       79.38 seconds (walltime).
 --invoking executable--
/home/besselman/CFOUR_18/cfour18/bin/xbcktrn
 @GETMEM-I,  Allocated  183105 MB of main memory.
 @CHECKOUT-I, Total execution time (CPU/WALL):       985.21/      33.58 seconds.
--executable xbcktrn finished with status     0 in       33.63 seconds (walltime).
 --invoking executable--
/home/besselman/CFOUR_18/cfour18/bin/xvdint
 @GETMEM-I,  Allocated  183105 MB of main memory.
 One- and two-electron integral derivatives are calculated
 for RHF-CC/MBPT gradients and dipole moments.
 Spherical gaussians are used.

                     Kinetic energy integral gradient
                     --------------------------------

                         O #1 x     0.7692722862
                         O #1 y     0.3027242957
                         C #2 x     0.1280398981
                         C #2 y     0.4254589429
                         C #3 x     0.2243105550
                         C #3 y    -0.2942493913
                         N #4 x    -1.0080557881
                         N #4 y     0.0312223716
                         C #5 x    -0.1940720368
                         C #5 y    -0.2525908574
                         H #6 x    -0.0000556524
                         H #6 y     0.4599265876
                         H #7 x     0.3425743194
                         H #7 y    -0.3014819162
                         H #8 x    -0.2620135814
                         H #8 y    -0.3710100330


 O #1       0.7692722862            0.3027242957            0.0000000000
 C #2       0.1280398981            0.4254589429            0.0000000000
 C #3       0.2243105550           -0.2942493913            0.0000000000
 N #4      -1.0080557881            0.0312223716            0.0000000000
 C #5      -0.1940720368           -0.2525908574            0.0000000000
 H #6      -0.0000556524            0.4599265876            0.0000000000
 H #7       0.3425743194           -0.3014819162            0.0000000000
 H #8      -0.2620135814           -0.3710100330            0.0000000000


                   Nuclear attraction integral gradient
                   ------------------------------------

                         O #1 x   -29.9683455139
                         O #1 y   -12.2381942002
                         C #2 x     0.4316960975
                         C #2 y   -20.6094548407
                         C #3 x   -12.3502185659
                         C #3 y    16.8917153564
                         N #4 x    32.1326673879
                         N #4 y    -4.7383345050
                         C #5 x    10.8713188979
                         C #5 y    17.2137724866
                         H #6 x     0.1944415361
                         H #6 y    -8.0345958211
                         H #7 x    -5.6516644572
                         H #7 y     5.2933114685
                         H #8 x     4.3401046175
                         H #8 y     6.2217800555


 O #1     -29.9683455139          -12.2381942002            0.0000000000
 C #2       0.4316960975          -20.6094548407            0.0000000000
 C #3     -12.3502185659           16.8917153564            0.0000000000
 N #4      32.1326673879           -4.7383345050            0.0000000000
 C #5      10.8713188979           17.2137724866            0.0000000000
 H #6       0.1944415361           -8.0345958211            0.0000000000
 H #7      -5.6516644572            5.2933114685            0.0000000000
 H #8       4.3401046175            6.2217800555            0.0000000000


                      Reorthonormalization gradient
                      -----------------------------

                         O #1 x     0.3824852147
                         O #1 y     0.1496978609
                         C #2 x    -0.0108673245
                         C #2 y     0.0638977196
                         C #3 x    -0.0758745933
                         C #3 y    -0.1162350289
                         N #4 x    -0.4049342695
                         N #4 y     0.0482732334
                         C #5 x     0.0642736696
                         C #5 y    -0.0491842980
                         H #6 x    -0.0031627416
                         H #6 y     0.2619083569
                         H #7 x     0.1961718915
                         H #7 y    -0.1618162949
                         H #8 x    -0.1480918470
                         H #8 y    -0.1965415490


 O #1       0.3824852147            0.1496978609            0.0000000000
 C #2      -0.0108673245            0.0638977196            0.0000000000
 C #3      -0.0758745933           -0.1162350289            0.0000000000
 N #4      -0.4049342695            0.0482732334            0.0000000000
 C #5       0.0642736696           -0.0491842980            0.0000000000
 H #6      -0.0031627416            0.2619083569            0.0000000000
 H #7       0.1961718915           -0.1618162949            0.0000000000
 H #8      -0.1480918470           -0.1965415490            0.0000000000


 Evaluation of 1e integral derivatives required   11.47 seconds.
 Evaluation of 2el integral derivatives

                      Two-electron integral gradient
                      ------------------------------

                         O #1 x    15.0347688199
                         O #1 y     6.0412135701
                         C #2 x     0.7298519478
                         C #2 y     9.4193373938
                         C #3 x     6.3063260199
                         C #3 y    -7.6262616454
                         N #4 x   -17.2338756420
                         N #4 y     2.1576434341
                         C #5 x    -5.4839801271
                         C #5 y    -8.1027177996
                         H #6 x    -0.1172689427
                         H #6 y     4.6983164568
                         H #7 x     3.2904232863
                         H #7 y    -3.0285167267
                         H #8 x    -2.5262453621
                         H #8 y    -3.5590146832


 O #1      15.0347688199            6.0412135701            0.0000000000
 C #2       0.7298519478            9.4193373938            0.0000000000
 C #3       6.3063260199           -7.6262616454            0.0000000000
 N #4     -17.2338756420            2.1576434341            0.0000000000
 C #5      -5.4839801271           -8.1027177996            0.0000000000
 H #6      -0.1172689427            4.6983164568            0.0000000000
 H #7       3.2904232863           -3.0285167267            0.0000000000
 H #8      -2.5262453621           -3.5590146832            0.0000000000


 Evaluation of 2e integral derivatives required 8179.53 seconds.

                            Molecular gradient
                            ------------------

                         O #1 x     0.0001285761
                         O #1 y     0.0000495955
                         C #2 x    -0.0001536719
                         C #2 y    -0.0002248352
                         C #3 x    -0.0003024397
                         C #3 y    -0.0000499872
                         N #4 x     0.0000632384
                         N #4 y     0.0000827252
                         C #5 x     0.0002608386
                         C #5 y     0.0000676314
                         H #6 x     0.0000098667
                         H #6 y    -0.0000961555
                         H #7 x    -0.0000449980
                         H #7 y     0.0000845354
                         H #8 x     0.0000385897
                         H #8 y     0.0000864904


 O #1       0.0001285761            0.0000495955            0.0000000000
 C #2      -0.0001536719           -0.0002248352            0.0000000000
 C #3      -0.0003024397           -0.0000499872            0.0000000000
 N #4       0.0000632384            0.0000827252            0.0000000000
 C #5       0.0002608386            0.0000676314            0.0000000000
 H #6       0.0000098667           -0.0000961555            0.0000000000
 H #7      -0.0000449980            0.0000845354            0.0000000000
 H #8       0.0000385897            0.0000864904            0.0000000000


  Molecular gradient norm 0.546E-03

                           Total dipole moment
                           -------------------

                               au             Debye

                    x     -0.54901980     -1.39546938
                    y      0.23982239      0.60956781

  Conversion factor used: 1 a.u. =   2.54174691 Debye 


 @CHECKOUT-I, Total execution time (CPU/WALL):      8190.98/     458.45 seconds.
--executable xvdint finished with status     0 in      458.51 seconds (walltime).
 --invoking executable--
/home/besselman/CFOUR_18/cfour18/bin/xjoda
   JODA beginning optimization cycle #  1.
                    13                     0
  calling readgh 3                      0                     0
  gradient from JOBARC 
   0.000128576113870   0.000049595518629   0.000000000000000
  -0.000153671909119  -0.000224835185689   0.000000000000000
  -0.000302439664739  -0.000049987212998   0.000000000000000
   0.000063238411418   0.000082725166714   0.000000000000000
   0.000260838643794   0.000067631384249   0.000000000000000
   0.000009866692494  -0.000096155548141   0.000000000000000
  -0.000044997978828   0.000084535433187   0.000000000000000
   0.000038589691165   0.000086490444881   0.000000000000000
 
                     0
  current gradient vector 
        0.000128576113870        0.000049595518629        0.000000000000000
       -0.000153671909119       -0.000224835185689        0.000000000000000
       -0.000302439664739       -0.000049987212998        0.000000000000000
        0.000063238411418        0.000082725166714        0.000000000000000
        0.000260838643794        0.000067631384249        0.000000000000000
        0.000009866692494       -0.000096155548141        0.000000000000000
       -0.000044997978828        0.000084535433187        0.000000000000000
        0.000038589691165        0.000086490444881        0.000000000000000
   Internal coordinate energy gradients (atomic units): 
                     R                 dV/dR
 [R1   ]    2.559154162269388    0.000039856468296
 [R2   ]    2.588640133676832    0.000171438728472
 [A1   ]    1.811517957020379    0.000542626122946
 [R3   ]    2.441586960429983    0.000100227504243
 [A2   ]    2.012828856507221   -0.000068928783628
 [D0   ]    0.000000000000000    0.000000000000000
 [R4   ]    2.555642547478733    0.000309745893266
 [A3   ]    1.887324622153371    0.000373833341901
 [D0   ]    0.000000000000000    0.000000000000000
 [R5   ]    2.032888386025764    0.000095937583876
 [A4   ]    2.035879857135954    0.000023986453135
 [D180 ]    3.141592653589793    0.000000000000000
 [R6   ]    2.028891333198856    0.000089333033020
 [A5   ]    2.039352304523459    0.000070009004172
 [D180 ]    3.141592653589793    0.000000000000000
 [R7   ]    2.031772360746821    0.000093031052974
 [A6   ]    2.251017427468281   -0.000036059494250
 [D180 ]    3.141592653589793    0.000000000000000
                     0                     0                     0 ****
   Optimization cycle  1.  Updating structure with Newton-Raphson step.
  @EFOL-I, Current internal coordinate Hessian written to FCMINT.
   There are  13 independent internal coordinates which will be optimized.
   Hessian matrix in totally symmetric symmetry coordinates: 
              R1        R2        A1        R3        A2   
  R1         1.000000  0.000000  0.000000  0.000000  0.000000
  R2         0.000000  1.000000  0.000000  0.000000  0.000000
  A1         0.000000  0.000000  0.250000  0.000000  0.000000
  R3         0.000000  0.000000  0.000000  1.000000  0.000000
  A2         0.000000  0.000000  0.000000  0.000000  0.250000
  R4         0.000000  0.000000  0.000000  0.000000  0.000000
  A3         0.000000  0.000000  0.000000  0.000000  0.000000
  R5         0.000000  0.000000  0.000000  0.000000  0.000000
  A4         0.000000  0.000000  0.000000  0.000000  0.000000
  R6         0.000000  0.000000  0.000000  0.000000  0.000000
  A5         0.000000  0.000000  0.000000  0.000000  0.000000
  R7         0.000000  0.000000  0.000000  0.000000  0.000000
  A6         0.000000  0.000000  0.000000  0.000000  0.000000
 
              R4        A3        R5        A4        R6   
  R1         0.000000  0.000000  0.000000  0.000000  0.000000
  R2         0.000000  0.000000  0.000000  0.000000  0.000000
  A1         0.000000  0.000000  0.000000  0.000000  0.000000
  R3         0.000000  0.000000  0.000000  0.000000  0.000000
  A2         0.000000  0.000000  0.000000  0.000000  0.000000
  R4         1.000000  0.000000  0.000000  0.000000  0.000000
  A3         0.000000  0.250000  0.000000  0.000000  0.000000
  R5         0.000000  0.000000  1.000000  0.000000  0.000000
  A4         0.000000  0.000000  0.000000  0.250000  0.000000
  R6         0.000000  0.000000  0.000000  0.000000  1.000000
  A5         0.000000  0.000000  0.000000  0.000000  0.000000
  R7         0.000000  0.000000  0.000000  0.000000  0.000000
  A6         0.000000  0.000000  0.000000  0.000000  0.000000
 
              A5        R7        A6   
  R1         0.000000  0.000000  0.000000
  R2         0.000000  0.000000  0.000000
  A1         0.000000  0.000000  0.000000
  R3         0.000000  0.000000  0.000000
  A2         0.000000  0.000000  0.000000
  R4         0.000000  0.000000  0.000000
  A3         0.000000  0.000000  0.000000
  R5         0.000000  0.000000  0.000000
  A4         0.000000  0.000000  0.000000
  R6         0.000000  0.000000  0.000000
  A5         0.250000  0.000000  0.000000
  R7         0.000000  1.000000  0.000000
  A6         0.000000  0.000000  0.250000
   The eigenvectors of the Hessian matrix: 
                   1         2         3         4         5
  R1         0.000000  0.000000  0.000000  0.000000  0.000000
  R2         0.000000  0.000000  0.000000  0.000000  0.000000
  A1         1.000000  0.000000  0.000000  0.000000  0.000000
  R3         0.000000  0.000000  0.000000  0.000000  0.000000
  A2         0.000000  1.000000  0.000000  0.000000  0.000000
  R4         0.000000  0.000000  0.000000  0.000000  0.000000
  A3         0.000000  0.000000  1.000000  0.000000  0.000000
  R5         0.000000  0.000000  0.000000  0.000000  0.000000
  A4         0.000000  0.000000  0.000000  1.000000  0.000000
  R6         0.000000  0.000000  0.000000  0.000000  0.000000
  A5         0.000000  0.000000  0.000000  0.000000  1.000000
  R7         0.000000  0.000000  0.000000  0.000000  0.000000
  A6         0.000000  0.000000  0.000000  0.000000  0.000000
 
                   6         7         8         9        10
  R1         0.000000  1.000000  0.000000  0.000000  0.000000
  R2         0.000000  0.000000  0.000000  0.000000  0.000000
  A1         0.000000  0.000000  0.000000  0.000000  0.000000
  R3         0.000000  0.000000  0.000000  1.000000  0.000000
  A2         0.000000  0.000000  0.000000  0.000000  0.000000
  R4         0.000000  0.000000  0.000000  0.000000  0.000000
  A3         0.000000  0.000000  0.000000  0.000000  0.000000
  R5         0.000000  0.000000  1.000000  0.000000  0.000000
  A4         0.000000  0.000000  0.000000  0.000000  0.000000
  R6         0.000000  0.000000  0.000000  0.000000  1.000000
  A5         0.000000  0.000000  0.000000  0.000000  0.000000
  R7         0.000000  0.000000  0.000000  0.000000  0.000000
  A6         1.000000  0.000000  0.000000  0.000000  0.000000
 
                  11        12        13
  R1         0.000000  0.000000  0.000000
  R2         1.000000  0.000000  0.000000
  A1         0.000000  0.000000  0.000000
  R3         0.000000  0.000000  0.000000
  A2         0.000000  0.000000  0.000000
  R4         0.000000  0.000000  1.000000
  A3         0.000000  0.000000  0.000000
  R5         0.000000  0.000000  0.000000
  A4         0.000000  0.000000  0.000000
  R6         0.000000  0.000000  0.000000
  A5         0.000000  0.000000  0.000000
  R7         0.000000  1.000000  0.000000
  A6         0.000000  0.000000  0.000000
   The eigenvalues of the Hessian matrix: 
       0.25000      0.25000      0.25000      0.25000      0.25000      0.25000
       1.00000      1.00000      1.00000      1.00000      1.00000      1.00000
       1.00000
   Gradients along Hessian eigenvectors: 
       0.00054     -0.00007      0.00037      0.00002      0.00007     -0.00004
       0.00004      0.00010      0.00010      0.00009      0.00017      0.00009
       0.00031
   There are  0 negative eigenvalues.
   Summary of Optimization Cycle: 
   The maximum unscaled step is:    0.00270.
   Scale factor set to:  1.00000.
   Forces are in hartree/bohr and hartree/radian.
   Parameter values are in Angstroms and degrees.
--------------------------------------------------------------------------
  Parameter     dV/dR           Step          Rold            Rnew
--------------------------------------------------------------------------
    R1      0.0000398565   -0.0000210911    1.3542460552    1.3542249641
    R2      0.0001714387   -0.0000907215    1.3698493592    1.3697586378
    A1      0.0005426261   -0.1243607468  103.7923334494  103.6679727026
    R3      0.0001002275   -0.0000530381    1.2920321715    1.2919791334
    A2     -0.0000689288    0.0157973136  115.3265983600  115.3423956736
    R4      0.0003097459   -0.0001639105    1.3523877887    1.3522238782
    A3      0.0003738333   -0.0856762909  108.1357354205  108.0500591296
    R5      0.0000959376   -0.0000507680    1.0757582009    1.0757074329
    A4      0.0000239865   -0.0054972901  116.6473234096  116.6418261195
    R6      0.0000893330   -0.0000472730    1.0736430516    1.0735957786
    A5      0.0000700090   -0.0160448819  116.8462799895  116.8302351076
    R7      0.0000930311   -0.0000492299    1.0751676258    1.0751183958
    A6     -0.0000360595    0.0082642273  128.9737982043  128.9820624317
--------------------------------------------------------------------------
  Minimum force:  0.000023986 / RMS force:  0.000216356
 Updating structure...
   1.00000000000000       0.903766081262947       0.971681356416040     
   1.00000000000000       0.950786166229843       0.971681356416040     
  -1.00000000000000       0.893827132918335       0.971681356416040     
  -1.00000000000000       0.892347765124208       0.971681356416040     
  -1.00000000000000       0.777342944469052       0.950786166229843     
   Rotational constants (in cm-1): 
          0.1650171926             0.3220181416             0.3384599266
   Rotational constants (in MHz): 
       4947.0916700685          9653.8623708584         10146.7747538340


 ----------------------------------------------------------------
         Coordinates used in calculation (QCOMP) 
 ----------------------------------------------------------------
 Z-matrix   Atomic            Coordinates (in bohr)
  Symbol    Number           X              Y              Z
 ----------------------------------------------------------------
     O         8        -2.00539405    -0.79732682     0.00000000
     C         6         0.24279168    -2.01991708     0.00000000
     C         6        -1.34112793     1.70445669     0.00000000
     N         7         2.21499283    -0.58072282     0.00000000
     C         6         1.21026976     1.84621556     0.00000000
     H         1         0.17553416    -4.05159657     0.00000000
     H         1        -2.85590571     3.05408102    -0.00000000
     H         1         2.39877100     3.49399761    -0.00000000
 ----------------------------------------------------------------
 
   Interatomic distance matrix (Angstroms) 
 
                 O             C             C             N             C    
                [ 1]        [ 2]        [ 3]        [ 4]        [ 5]
  O    [ 1]     0.00000
  C    [ 2]     1.35422     0.00000
  C    [ 3]     1.36976     2.14168     0.00000
  N    [ 4]     2.23627     1.29198     2.23686     0.00000
  C    [ 5]     2.20285     2.10896     1.35222     1.38998     0.00000
  H    [ 6]     2.07305     1.07571     3.14993     2.13031     3.16866
  H    [ 7]     2.08718     3.14615     1.07360     3.30157     2.24465
  H    [ 8]     3.25399     3.13296     2.19397     2.15844     1.07512
 
                 H             H             H    
                [ 6]        [ 7]        [ 8]
  H    [ 6]     0.00000
  H    [ 7]     4.08805     0.00000
  H    [ 8]     4.16267     2.79038     0.00000
   Rotational constants (order x, y, z, in cm-1): 
          0.3384599266             0.3220181416             0.1650171926
   Rotational constants (order x, y, z, in MHz): 
      10146.7747538340          9653.8623708584          4947.0916700685
  ECPDATA file not present.   Using default ECPDATA. 
  There are  257 basis functions.
 @CHECKOUT-I, Total execution time (CPU/WALL):         0.23/       0.30 seconds.
--executable xjoda finished with status     0 in        0.46 seconds (walltime).
 --invoking executable--
/home/besselman/CFOUR_18/cfour18/bin/xvmol
 SERIAL VERSION OF MOLECULE STARTED
********************************************************************************
                    INPUT FROM MOL FILE
********************************************************************************
INTGRL        1    0    1    0    0    0    0    0    0                         
         *** CFOUR Program System (Release V0.1) ***                            
CCSD(T) cc-pCVTZ Relativistic Optimization of Oxazole                           
    8    1 Z          0.10E-08              0    0                              
   9999.00      3.00                                                            
          8.00000000    1    4    1    1    1    1                              
O #1  -2.005394048178200  -0.797326818206299   0.000000000000000                
   12    6                                                                      
   15330.0000000000       5.080000000000000E-004 -1.150000000000000E-004        
  0.000000000000000E+000  0.000000000000000E+000  0.000000000000000E+000        
  0.000000000000000E+000                                                        
   2299.00000000000       3.929000000000000E-003 -8.950000000000000E-004        
  0.000000000000000E+000  0.000000000000000E+000  0.000000000000000E+000        
  0.000000000000000E+000                                                        
   522.400000000000       2.024300000000000E-002 -4.636000000000000E-003        
  0.000000000000000E+000  0.000000000000000E+000  0.000000000000000E+000        
  0.000000000000000E+000                                                        
   147.300000000000       7.918100000000000E-002 -1.872400000000000E-002        
  0.000000000000000E+000  0.000000000000000E+000  0.000000000000000E+000        
  0.000000000000000E+000                                                        
   47.5500000000000       0.230687000000000      -5.846300000000000E-002        
  0.000000000000000E+000  0.000000000000000E+000  0.000000000000000E+000        
  0.000000000000000E+000                                                        
   16.7600000000000       0.433118000000000      -0.136463000000000             
  0.000000000000000E+000  0.000000000000000E+000  0.000000000000000E+000        
  0.000000000000000E+000                                                        
   6.20700000000000       0.350260000000000      -0.175740000000000             
  0.000000000000000E+000  0.000000000000000E+000  0.000000000000000E+000        
  0.000000000000000E+000                                                        
   1.75200000000000       4.272800000000000E-002  0.160934000000000             
   1.00000000000000       0.000000000000000E+000  0.000000000000000E+000        
  0.000000000000000E+000                                                        
  0.688200000000000      -8.154000000000000E-003  0.603418000000000             
  0.000000000000000E+000  0.000000000000000E+000  0.000000000000000E+000        
  0.000000000000000E+000                                                        
  0.238400000000000       2.381000000000000E-003  0.378765000000000             
  0.000000000000000E+000   1.00000000000000       0.000000000000000E+000        
  0.000000000000000E+000                                                        
   7.84500000000000       0.000000000000000E+000  0.000000000000000E+000        
  0.000000000000000E+000  0.000000000000000E+000   1.00000000000000             
  0.000000000000000E+000                                                        
   21.0320000000000       0.000000000000000E+000  0.000000000000000E+000        
  0.000000000000000E+000  0.000000000000000E+000  0.000000000000000E+000        
   1.00000000000000                                                             
    7    5                                                                      
   34.4600000000000       1.592800000000000E-002  0.000000000000000E+000        
  0.000000000000000E+000  0.000000000000000E+000  0.000000000000000E+000        
   7.74900000000000       9.974000000000000E-002  0.000000000000000E+000        
  0.000000000000000E+000  0.000000000000000E+000  0.000000000000000E+000        
   2.28000000000000       0.310492000000000       0.000000000000000E+000        
  0.000000000000000E+000  0.000000000000000E+000  0.000000000000000E+000        
  0.715600000000000       0.491026000000000        1.00000000000000             
  0.000000000000000E+000  0.000000000000000E+000  0.000000000000000E+000        
  0.214000000000000       0.336337000000000       0.000000000000000E+000        
   1.00000000000000       0.000000000000000E+000  0.000000000000000E+000        
   15.1590000000000       0.000000000000000E+000  0.000000000000000E+000        
  0.000000000000000E+000   1.00000000000000       0.000000000000000E+000        
   57.4370000000000       0.000000000000000E+000  0.000000000000000E+000        
  0.000000000000000E+000  0.000000000000000E+000   1.00000000000000             
    3    3                                                                      
   2.31400000000000        1.00000000000000       0.000000000000000E+000        
  0.000000000000000E+000                                                        
  0.645000000000000       0.000000000000000E+000   1.00000000000000             
  0.000000000000000E+000                                                        
   15.8580000000000       0.000000000000000E+000  0.000000000000000E+000        
   1.00000000000000                                                             
    1    1                                                                      
   1.42800000000000        1.00000000000000                                     
          6.00000000    1    4    1    1    1    1                              
C #2   0.242791683585597  -2.019917078943512   0.000000000000000                
   12    6                                                                      
   8236.00000000000       5.310000000000000E-004 -1.130000000000000E-004        
  0.000000000000000E+000  0.000000000000000E+000  0.000000000000000E+000        
  0.000000000000000E+000                                                        
   1235.00000000000       4.108000000000000E-003 -8.780000000000000E-004        
  0.000000000000000E+000  0.000000000000000E+000  0.000000000000000E+000        
  0.000000000000000E+000                                                        
   280.800000000000       2.108700000000000E-002 -4.540000000000000E-003        
  0.000000000000000E+000  0.000000000000000E+000  0.000000000000000E+000        
  0.000000000000000E+000                                                        
   79.2700000000000       8.185300000000000E-002 -1.813300000000000E-002        
  0.000000000000000E+000  0.000000000000000E+000  0.000000000000000E+000        
  0.000000000000000E+000                                                        
   25.5900000000000       0.234817000000000      -5.576000000000000E-002        
  0.000000000000000E+000  0.000000000000000E+000  0.000000000000000E+000        
  0.000000000000000E+000                                                        
   8.99700000000000       0.434401000000000      -0.126895000000000             
  0.000000000000000E+000  0.000000000000000E+000  0.000000000000000E+000        
  0.000000000000000E+000                                                        
   3.31900000000000       0.346129000000000      -0.170352000000000             
  0.000000000000000E+000  0.000000000000000E+000  0.000000000000000E+000        
  0.000000000000000E+000                                                        
  0.905900000000000       3.937800000000000E-002  0.140382000000000             
   1.00000000000000       0.000000000000000E+000  0.000000000000000E+000        
  0.000000000000000E+000                                                        
  0.364300000000000      -8.983000000000000E-003  0.598684000000000             
  0.000000000000000E+000  0.000000000000000E+000  0.000000000000000E+000        
  0.000000000000000E+000                                                        
  0.128500000000000       2.385000000000000E-003  0.395389000000000             
  0.000000000000000E+000   1.00000000000000       0.000000000000000E+000        
  0.000000000000000E+000                                                        
   4.29200000000000       0.000000000000000E+000  0.000000000000000E+000        
  0.000000000000000E+000  0.000000000000000E+000   1.00000000000000             
  0.000000000000000E+000                                                        
   11.8760000000000       0.000000000000000E+000  0.000000000000000E+000        
  0.000000000000000E+000  0.000000000000000E+000  0.000000000000000E+000        
   1.00000000000000                                                             
    7    5                                                                      
   18.7100000000000       1.403100000000000E-002  0.000000000000000E+000        
  0.000000000000000E+000  0.000000000000000E+000  0.000000000000000E+000        
   4.13300000000000       8.686600000000000E-002  0.000000000000000E+000        
  0.000000000000000E+000  0.000000000000000E+000  0.000000000000000E+000        
   1.20000000000000       0.290216000000000       0.000000000000000E+000        
  0.000000000000000E+000  0.000000000000000E+000  0.000000000000000E+000        
  0.382700000000000       0.501008000000000        1.00000000000000             
  0.000000000000000E+000  0.000000000000000E+000  0.000000000000000E+000        
  0.120900000000000       0.343406000000000       0.000000000000000E+000        
   1.00000000000000       0.000000000000000E+000  0.000000000000000E+000        
   8.77800000000000       0.000000000000000E+000  0.000000000000000E+000        
  0.000000000000000E+000   1.00000000000000       0.000000000000000E+000        
   33.1900000000000       0.000000000000000E+000  0.000000000000000E+000        
  0.000000000000000E+000  0.000000000000000E+000   1.00000000000000             
    3    3                                                                      
   1.09700000000000        1.00000000000000       0.000000000000000E+000        
  0.000000000000000E+000                                                        
  0.318000000000000       0.000000000000000E+000   1.00000000000000             
  0.000000000000000E+000                                                        
   14.8390000000000       0.000000000000000E+000  0.000000000000000E+000        
   1.00000000000000                                                             
    1    1                                                                      
  0.761000000000000        1.00000000000000                                     
          6.00000000    1    4    1    1    1    1                              
C #3  -1.341127928090938   1.704456686901982   0.000000000000000                
   12    6                                                                      
   8236.00000000000       5.310000000000000E-004 -1.130000000000000E-004        
  0.000000000000000E+000  0.000000000000000E+000  0.000000000000000E+000        
  0.000000000000000E+000                                                        
   1235.00000000000       4.108000000000000E-003 -8.780000000000000E-004        
  0.000000000000000E+000  0.000000000000000E+000  0.000000000000000E+000        
  0.000000000000000E+000                                                        
   280.800000000000       2.108700000000000E-002 -4.540000000000000E-003        
  0.000000000000000E+000  0.000000000000000E+000  0.000000000000000E+000        
  0.000000000000000E+000                                                        
   79.2700000000000       8.185300000000000E-002 -1.813300000000000E-002        
  0.000000000000000E+000  0.000000000000000E+000  0.000000000000000E+000        
  0.000000000000000E+000                                                        
   25.5900000000000       0.234817000000000      -5.576000000000000E-002        
  0.000000000000000E+000  0.000000000000000E+000  0.000000000000000E+000        
  0.000000000000000E+000                                                        
   8.99700000000000       0.434401000000000      -0.126895000000000             
  0.000000000000000E+000  0.000000000000000E+000  0.000000000000000E+000        
  0.000000000000000E+000                                                        
   3.31900000000000       0.346129000000000      -0.170352000000000             
  0.000000000000000E+000  0.000000000000000E+000  0.000000000000000E+000        
  0.000000000000000E+000                                                        
  0.905900000000000       3.937800000000000E-002  0.140382000000000             
   1.00000000000000       0.000000000000000E+000  0.000000000000000E+000        
  0.000000000000000E+000                                                        
  0.364300000000000      -8.983000000000000E-003  0.598684000000000             
  0.000000000000000E+000  0.000000000000000E+000  0.000000000000000E+000        
  0.000000000000000E+000                                                        
  0.128500000000000       2.385000000000000E-003  0.395389000000000             
  0.000000000000000E+000   1.00000000000000       0.000000000000000E+000        
  0.000000000000000E+000                                                        
   4.29200000000000       0.000000000000000E+000  0.000000000000000E+000        
  0.000000000000000E+000  0.000000000000000E+000   1.00000000000000             
  0.000000000000000E+000                                                        
   11.8760000000000       0.000000000000000E+000  0.000000000000000E+000        
  0.000000000000000E+000  0.000000000000000E+000  0.000000000000000E+000        
   1.00000000000000                                                             
    7    5                                                                      
   18.7100000000000       1.403100000000000E-002  0.000000000000000E+000        
  0.000000000000000E+000  0.000000000000000E+000  0.000000000000000E+000        
   4.13300000000000       8.686600000000000E-002  0.000000000000000E+000        
  0.000000000000000E+000  0.000000000000000E+000  0.000000000000000E+000        
   1.20000000000000       0.290216000000000       0.000000000000000E+000        
  0.000000000000000E+000  0.000000000000000E+000  0.000000000000000E+000        
  0.382700000000000       0.501008000000000        1.00000000000000             
  0.000000000000000E+000  0.000000000000000E+000  0.000000000000000E+000        
  0.120900000000000       0.343406000000000       0.000000000000000E+000        
   1.00000000000000       0.000000000000000E+000  0.000000000000000E+000        
   8.77800000000000       0.000000000000000E+000  0.000000000000000E+000        
  0.000000000000000E+000   1.00000000000000       0.000000000000000E+000        
   33.1900000000000       0.000000000000000E+000  0.000000000000000E+000        
  0.000000000000000E+000  0.000000000000000E+000   1.00000000000000             
    3    3                                                                      
   1.09700000000000        1.00000000000000       0.000000000000000E+000        
  0.000000000000000E+000                                                        
  0.318000000000000       0.000000000000000E+000   1.00000000000000             
  0.000000000000000E+000                                                        
   14.8390000000000       0.000000000000000E+000  0.000000000000000E+000        
   1.00000000000000                                                             
    1    1                                                                      
  0.761000000000000        1.00000000000000                                     
          7.00000000    1    4    1    1    1    1                              
N #4   2.214992830651189  -0.580722824311577   0.000000000000000                
   12    6                                                                      
   11420.0000000000       5.230000000000000E-004 -1.150000000000000E-004        
  0.000000000000000E+000  0.000000000000000E+000  0.000000000000000E+000        
  0.000000000000000E+000                                                        
   1712.00000000000       4.045000000000000E-003 -8.950000000000000E-004        
  0.000000000000000E+000  0.000000000000000E+000  0.000000000000000E+000        
  0.000000000000000E+000                                                        
   389.300000000000       2.077500000000000E-002 -4.624000000000000E-003        
  0.000000000000000E+000  0.000000000000000E+000  0.000000000000000E+000        
  0.000000000000000E+000                                                        
   110.000000000000       8.072699999999999E-002 -1.852800000000000E-002        
  0.000000000000000E+000  0.000000000000000E+000  0.000000000000000E+000        
  0.000000000000000E+000                                                        
   35.5700000000000       0.233074000000000      -5.733900000000000E-002        
  0.000000000000000E+000  0.000000000000000E+000  0.000000000000000E+000        
  0.000000000000000E+000                                                        
   12.5400000000000       0.433501000000000      -0.132076000000000             
  0.000000000000000E+000  0.000000000000000E+000  0.000000000000000E+000        
  0.000000000000000E+000                                                        
   4.64400000000000       0.347472000000000      -0.172510000000000             
  0.000000000000000E+000  0.000000000000000E+000  0.000000000000000E+000        
  0.000000000000000E+000                                                        
   1.29300000000000       4.126200000000000E-002  0.151814000000000             
   1.00000000000000       0.000000000000000E+000  0.000000000000000E+000        
  0.000000000000000E+000                                                        
  0.511800000000000      -8.508000000000000E-003  0.599944000000000             
  0.000000000000000E+000  0.000000000000000E+000  0.000000000000000E+000        
  0.000000000000000E+000                                                        
  0.178700000000000       2.384000000000000E-003  0.387462000000000             
  0.000000000000000E+000   1.00000000000000       0.000000000000000E+000        
  0.000000000000000E+000                                                        
   5.95200000000000       0.000000000000000E+000  0.000000000000000E+000        
  0.000000000000000E+000  0.000000000000000E+000   1.00000000000000             
  0.000000000000000E+000                                                        
   16.2010000000000       0.000000000000000E+000  0.000000000000000E+000        
  0.000000000000000E+000  0.000000000000000E+000  0.000000000000000E+000        
   1.00000000000000                                                             
    7    5                                                                      
   26.6300000000000       1.467000000000000E-002  0.000000000000000E+000        
  0.000000000000000E+000  0.000000000000000E+000  0.000000000000000E+000        
   5.94800000000000       9.176400000000000E-002  0.000000000000000E+000        
  0.000000000000000E+000  0.000000000000000E+000  0.000000000000000E+000        
   1.74200000000000       0.298683000000000       0.000000000000000E+000        
  0.000000000000000E+000  0.000000000000000E+000  0.000000000000000E+000        
  0.555000000000000       0.498487000000000        1.00000000000000             
  0.000000000000000E+000  0.000000000000000E+000  0.000000000000000E+000        
  0.172500000000000       0.337023000000000       0.000000000000000E+000        
   1.00000000000000       0.000000000000000E+000  0.000000000000000E+000        
   11.8710000000000       0.000000000000000E+000  0.000000000000000E+000        
  0.000000000000000E+000   1.00000000000000       0.000000000000000E+000        
   44.8490000000000       0.000000000000000E+000  0.000000000000000E+000        
  0.000000000000000E+000  0.000000000000000E+000   1.00000000000000             
    3    3                                                                      
   1.65400000000000        1.00000000000000       0.000000000000000E+000        
  0.000000000000000E+000                                                        
  0.469000000000000       0.000000000000000E+000   1.00000000000000             
  0.000000000000000E+000                                                        
   14.2000000000000       0.000000000000000E+000  0.000000000000000E+000        
   1.00000000000000                                                             
    1    1                                                                      
   1.09300000000000        1.00000000000000                                     
          6.00000000    1    4    1    1    1    1                              
C #5   1.210269757493308   1.846215555598033   0.000000000000000                
   12    6                                                                      
   8236.00000000000       5.310000000000000E-004 -1.130000000000000E-004        
  0.000000000000000E+000  0.000000000000000E+000  0.000000000000000E+000        
  0.000000000000000E+000                                                        
   1235.00000000000       4.108000000000000E-003 -8.780000000000000E-004        
  0.000000000000000E+000  0.000000000000000E+000  0.000000000000000E+000        
  0.000000000000000E+000                                                        
   280.800000000000       2.108700000000000E-002 -4.540000000000000E-003        
  0.000000000000000E+000  0.000000000000000E+000  0.000000000000000E+000        
  0.000000000000000E+000                                                        
   79.2700000000000       8.185300000000000E-002 -1.813300000000000E-002        
  0.000000000000000E+000  0.000000000000000E+000  0.000000000000000E+000        
  0.000000000000000E+000                                                        
   25.5900000000000       0.234817000000000      -5.576000000000000E-002        
  0.000000000000000E+000  0.000000000000000E+000  0.000000000000000E+000        
  0.000000000000000E+000                                                        
   8.99700000000000       0.434401000000000      -0.126895000000000             
  0.000000000000000E+000  0.000000000000000E+000  0.000000000000000E+000        
  0.000000000000000E+000                                                        
   3.31900000000000       0.346129000000000      -0.170352000000000             
  0.000000000000000E+000  0.000000000000000E+000  0.000000000000000E+000        
  0.000000000000000E+000                                                        
  0.905900000000000       3.937800000000000E-002  0.140382000000000             
   1.00000000000000       0.000000000000000E+000  0.000000000000000E+000        
  0.000000000000000E+000                                                        
  0.364300000000000      -8.983000000000000E-003  0.598684000000000             
  0.000000000000000E+000  0.000000000000000E+000  0.000000000000000E+000        
  0.000000000000000E+000                                                        
  0.128500000000000       2.385000000000000E-003  0.395389000000000             
  0.000000000000000E+000   1.00000000000000       0.000000000000000E+000        
  0.000000000000000E+000                                                        
   4.29200000000000       0.000000000000000E+000  0.000000000000000E+000        
  0.000000000000000E+000  0.000000000000000E+000   1.00000000000000             
  0.000000000000000E+000                                                        
   11.8760000000000       0.000000000000000E+000  0.000000000000000E+000        
  0.000000000000000E+000  0.000000000000000E+000  0.000000000000000E+000        
   1.00000000000000                                                             
    7    5                                                                      
   18.7100000000000       1.403100000000000E-002  0.000000000000000E+000        
  0.000000000000000E+000  0.000000000000000E+000  0.000000000000000E+000        
   4.13300000000000       8.686600000000000E-002  0.000000000000000E+000        
  0.000000000000000E+000  0.000000000000000E+000  0.000000000000000E+000        
   1.20000000000000       0.290216000000000       0.000000000000000E+000        
  0.000000000000000E+000  0.000000000000000E+000  0.000000000000000E+000        
  0.382700000000000       0.501008000000000        1.00000000000000             
  0.000000000000000E+000  0.000000000000000E+000  0.000000000000000E+000        
  0.120900000000000       0.343406000000000       0.000000000000000E+000        
   1.00000000000000       0.000000000000000E+000  0.000000000000000E+000        
   8.77800000000000       0.000000000000000E+000  0.000000000000000E+000        
  0.000000000000000E+000   1.00000000000000       0.000000000000000E+000        
   33.1900000000000       0.000000000000000E+000  0.000000000000000E+000        
  0.000000000000000E+000  0.000000000000000E+000   1.00000000000000             
    3    3                                                                      
   1.09700000000000        1.00000000000000       0.000000000000000E+000        
  0.000000000000000E+000                                                        
  0.318000000000000       0.000000000000000E+000   1.00000000000000             
  0.000000000000000E+000                                                        
   14.8390000000000       0.000000000000000E+000  0.000000000000000E+000        
   1.00000000000000                                                             
    1    1                                                                      
  0.761000000000000        1.00000000000000                                     
          1.00000000    1    3    1    1    1                                   
H #6   0.175534159589097  -4.051596572345023   0.000000000000000                
    5    3                                                                      
   33.8700000000000       6.068000000000000E-003  0.000000000000000E+000        
  0.000000000000000E+000                                                        
   5.09500000000000       4.530800000000000E-002  0.000000000000000E+000        
  0.000000000000000E+000                                                        
   1.15900000000000       0.202822000000000       0.000000000000000E+000        
  0.000000000000000E+000                                                        
  0.325800000000000       0.503903000000000        1.00000000000000             
  0.000000000000000E+000                                                        
  0.102700000000000       0.383421000000000       0.000000000000000E+000        
   1.00000000000000                                                             
    2    2                                                                      
   1.40700000000000        1.00000000000000       0.000000000000000E+000        
  0.388000000000000       0.000000000000000E+000   1.00000000000000             
    1    1                                                                      
   1.05700000000000        1.00000000000000                                     
          1.00000000    1    3    1    1    1                                   
H #7  -2.855905707639807   3.054081017766649  -0.000000000000000                
    5    3                                                                      
   33.8700000000000       6.068000000000000E-003  0.000000000000000E+000        
  0.000000000000000E+000                                                        
   5.09500000000000       4.530800000000000E-002  0.000000000000000E+000        
  0.000000000000000E+000                                                        
   1.15900000000000       0.202822000000000       0.000000000000000E+000        
  0.000000000000000E+000                                                        
  0.325800000000000       0.503903000000000        1.00000000000000             
  0.000000000000000E+000                                                        
  0.102700000000000       0.383421000000000       0.000000000000000E+000        
   1.00000000000000                                                             
    2    2                                                                      
   1.40700000000000        1.00000000000000       0.000000000000000E+000        
  0.388000000000000       0.000000000000000E+000   1.00000000000000             
    1    1                                                                      
   1.05700000000000        1.00000000000000                                     
          1.00000000    1    3    1    1    1                                   
H #8   2.398771004913506   3.493997605380672  -0.000000000000000                
    5    3                                                                      
   33.8700000000000       6.068000000000000E-003  0.000000000000000E+000        
  0.000000000000000E+000                                                        
   5.09500000000000       4.530800000000000E-002  0.000000000000000E+000        
  0.000000000000000E+000                                                        
   1.15900000000000       0.202822000000000       0.000000000000000E+000        
  0.000000000000000E+000                                                        
  0.325800000000000       0.503903000000000        1.00000000000000             
  0.000000000000000E+000                                                        
  0.102700000000000       0.383421000000000       0.000000000000000E+000        
   1.00000000000000                                                             
    2    2                                                                      
   1.40700000000000        1.00000000000000       0.000000000000000E+000        
  0.388000000000000       0.000000000000000E+000   1.00000000000000             
    1    1                                                                      
   1.05700000000000        1.00000000000000                                     
FINISH                                                                          
 
********************************************************************************
 ONE- AND TWO-ELECTRON INTEGRALS OVER SYMMETRY-ADAPTED AOS ARE CALCULATED.

  SPHERICAL HARMONICS ARE USED.
  
  INTEGRALS LESS THAN  0.10E-13 ARE NEGLECTED.

  NUCLEAR REPULSION ENERGY :  163.3782608288 A.U.
  @MOLECU-I, ONE ELECTRON INTEGRALS (CPU/WALL):        0.23/       0.23 SECONDS.
  @TWOEL-I,  105223652 INTEGRALS OF SYMMETRY TYPE  I I I I
  @TWOEL-I,   84250001 INTEGRALS OF SYMMETRY TYPE  I J I J
  @TWOEL-I,   43844487 INTEGRALS OF SYMMETRY TYPE  I I J J
  @TWOEL-I, TOTAL NUMBER OF 2-E INTEGRALS  233318140.
  @MOLECU-I, TWO ELECTRON INTEGRALS (CPU/WALL):      387.70/      14.57 SECONDS.
 @CHECKOUT-I, Total execution time (CPU/WALL):       388.54/      15.56 seconds.

Running with 32 threads/proc

--executable xvmol finished with status     0 in       34.37 seconds (walltime).
 --invoking executable--
/home/besselman/CFOUR_18/cfour18/bin/xvmol2ja
 @GETMEM-I,  Allocated  183105 MB of main memory.
 @CHECKOUT-I, Total execution time (CPU/WALL):         3.92/       0.43 seconds.
--executable xvmol2ja finished with status     0 in        0.48 seconds (walltime).
  a 
 --invoking executable--
/home/besselman/CFOUR_18/cfour18/bin/xvdint
 @GETMEM-I,  Allocated  183105 MB of main memory.
 One- and two-electron integral derivatives are calculated
 for RHF-CC/MBPT gradients and dipole moments.
 Spherical gaussians are used.
 Evaluated one-electron integrals:   dipole integrals
  keyword missing for gradient integrals in sfree
  pVp integrals for spin-free DHF
  derivative pVp integrals for spin-free DHF
 Evaluation of 1e integral derivatives required  134.33 seconds.
 Evaluation of 2e integral derivatives required    3.99 seconds.


 @CHECKOUT-I, Total execution time (CPU/WALL):       138.30/     110.03 seconds.
--executable xvdint finished with status     0 in      116.70 seconds (walltime).
 --invoking executable--
/home/besselman/CFOUR_18/cfour18/bin/xvpropx2c
 @GETMEM-I,  Allocated  183105 MB of main memory.
 generating sfx2c-1e hamiltonian integrals
  @dintfm0 gonna call get1esf3
  @dintfm0 finished get1esf3
  @dintfm0 gonna call get1esf2
  @dintfm0 finished get1esf2
  @dintfm0 gonna call dovrlpsf2
  @dintfm0 finished dovrlpsf2
  @dintfm0 calling strmat
   @strmat calling expnd2
   @strmat calling xgemm (1)
   @strmat calling xgemm (2)
   @strmat calling squez2
   @strmat calling dscal
   @strmat calling daxpy
   @strmat calling expnd2 (2)
   @strmat calling msqrinv
    @msqrinv calling eig
    @msqrinv finished eig
    @msqrinv calling mxm
   @strmat calling expnd2 (3)
   @strmat calling xgemm (3)
   @strmat calling xgemm (4)
   @strmat calling msqrinv (2)
    @msqrinv calling eig
    @msqrinv finished eig
    @msqrinv calling mxm
   @strmat calling xgemm (5)
   @strmat calling minv
   @strmat calling expnd2
   @strmat calling xgemm (1)
   @strmat calling xgemm (2)
   @strmat calling squez2
   @strmat calling dscal
   @strmat calling daxpy
   @strmat calling expnd2 (2)
   @strmat calling msqrinv
    @msqrinv calling eig
    @msqrinv finished eig
    @msqrinv calling mxm
   @strmat calling expnd2 (3)
   @strmat calling xgemm (3)
   @strmat calling xgemm (4)
   @strmat calling msqrinv (2)
    @msqrinv calling eig
    @msqrinv finished eig
    @msqrinv calling mxm
   @strmat calling xgemm (5)
   @strmat calling minv
  @dintfm0 finished strmat
  @dintfm0 calling hcorefw
  @dintfm0 finished hcorefw
 end generating sfx2c-1e hamiltonian integrals
   @strmat calling expnd2
   @strmat calling xgemm (1)
   @strmat calling xgemm (2)
   @strmat calling squez2
   @strmat calling dscal
   @strmat calling daxpy
   @strmat calling expnd2 (2)
   @strmat calling msqrinv
    @msqrinv calling eig
    @msqrinv finished eig
    @msqrinv calling mxm
   @strmat calling expnd2 (3)
   @strmat calling xgemm (3)
   @strmat calling xgemm (4)
   @strmat calling msqrinv (2)
    @msqrinv calling eig
    @msqrinv finished eig
    @msqrinv calling mxm
   @strmat calling xgemm (5)
   @strmat calling minv
   @strmat calling expnd2
   @strmat calling xgemm (1)
   @strmat calling xgemm (2)
   @strmat calling squez2
   @strmat calling dscal
   @strmat calling daxpy
   @strmat calling expnd2 (2)
   @strmat calling msqrinv
    @msqrinv calling eig
    @msqrinv finished eig
    @msqrinv calling mxm
   @strmat calling expnd2 (3)
   @strmat calling xgemm (3)
   @strmat calling xgemm (4)
   @strmat calling msqrinv (2)
    @msqrinv calling eig
    @msqrinv finished eig
    @msqrinv calling mxm
   @strmat calling xgemm (5)
   @strmat calling minv
    @msqrinv calling eig
    @msqrinv finished eig
    @msqrinv calling mxm
    @msqrinv calling eig
    @msqrinv finished eig
    @msqrinv calling mxm
    @msqrinv calling eig
    @msqrinv finished eig
    @msqrinv calling mxm
    @msqrinv calling eig
    @msqrinv finished eig
    @msqrinv calling mxm
    @msqrinv calling eig
    @msqrinv finished eig
    @msqrinv calling mxm
    @msqrinv calling eig
    @msqrinv finished eig
    @msqrinv calling mxm
    @msqrinv calling eig
    @msqrinv finished eig
    @msqrinv calling mxm
    @msqrinv calling eig
    @msqrinv finished eig
    @msqrinv calling mxm
    @msqrinv calling eig
    @msqrinv finished eig
    @msqrinv calling mxm
 generating sfx2c-1e gradient integrals
   @strmat calling expnd2
   @strmat calling xgemm (1)
   @strmat calling xgemm (2)
   @strmat calling squez2
   @strmat calling dscal
   @strmat calling daxpy
   @strmat calling expnd2 (2)
   @strmat calling msqrinv
    @msqrinv calling eig
    @msqrinv finished eig
    @msqrinv calling mxm
   @strmat calling expnd2 (3)
   @strmat calling xgemm (3)
   @strmat calling xgemm (4)
   @strmat calling msqrinv (2)
    @msqrinv calling eig
    @msqrinv finished eig
    @msqrinv calling mxm
   @strmat calling xgemm (5)
   @strmat calling minv
   @strmat calling expnd2
   @strmat calling xgemm (1)
   @strmat calling xgemm (2)
   @strmat calling squez2
   @strmat calling dscal
   @strmat calling daxpy
   @strmat calling expnd2 (2)
   @strmat calling msqrinv
    @msqrinv calling eig
    @msqrinv finished eig
    @msqrinv calling mxm
   @strmat calling expnd2 (3)
   @strmat calling xgemm (3)
   @strmat calling xgemm (4)
   @strmat calling msqrinv (2)
    @msqrinv calling eig
    @msqrinv finished eig
    @msqrinv calling mxm
   @strmat calling xgemm (5)
   @strmat calling minv
    @msqrinv calling eig
    @msqrinv finished eig
    @msqrinv calling mxm
    @msqrinv calling eig
    @msqrinv finished eig
    @msqrinv calling mxm
    @msqrinv calling eig
    @msqrinv finished eig
    @msqrinv calling mxm
    @msqrinv calling eig
    @msqrinv finished eig
    @msqrinv calling mxm
    @msqrinv calling eig
    @msqrinv finished eig
    @msqrinv calling mxm
    @msqrinv calling eig
    @msqrinv finished eig
    @msqrinv calling mxm
    @msqrinv calling eig
    @msqrinv finished eig
    @msqrinv calling mxm
    @msqrinv calling eig
    @msqrinv finished eig
    @msqrinv calling mxm
    @msqrinv calling eig
    @msqrinv finished eig
    @msqrinv calling mxm
    @msqrinv calling eig
    @msqrinv finished eig
    @msqrinv calling mxm
    @msqrinv calling eig
    @msqrinv finished eig
    @msqrinv calling mxm
    @msqrinv calling eig
    @msqrinv finished eig
    @msqrinv calling mxm
    @msqrinv calling eig
    @msqrinv finished eig
    @msqrinv calling mxm
    @msqrinv calling eig
    @msqrinv finished eig
    @msqrinv calling mxm
    @msqrinv calling eig
    @msqrinv finished eig
    @msqrinv calling mxm
    @msqrinv calling eig
    @msqrinv finished eig
    @msqrinv calling mxm
    @msqrinv calling eig
    @msqrinv finished eig
    @msqrinv calling mxm
    @msqrinv calling eig
    @msqrinv finished eig
    @msqrinv calling mxm
    @msqrinv calling eig
    @msqrinv finished eig
    @msqrinv calling mxm
    @msqrinv calling eig
    @msqrinv finished eig
    @msqrinv calling mxm
    @msqrinv calling eig
    @msqrinv finished eig
    @msqrinv calling mxm
    @msqrinv calling eig
    @msqrinv finished eig
    @msqrinv calling mxm
    @msqrinv calling eig
    @msqrinv finished eig
    @msqrinv calling mxm
    @msqrinv calling eig
    @msqrinv finished eig
    @msqrinv calling mxm
    @msqrinv calling eig
    @msqrinv finished eig
    @msqrinv calling mxm
    @msqrinv calling eig
    @msqrinv finished eig
    @msqrinv calling mxm
    @msqrinv calling eig
    @msqrinv finished eig
    @msqrinv calling mxm
    @msqrinv calling eig
    @msqrinv finished eig
    @msqrinv calling mxm
    @msqrinv calling eig
    @msqrinv finished eig
    @msqrinv calling mxm
    @msqrinv calling eig
    @msqrinv finished eig
    @msqrinv calling mxm
    @msqrinv calling eig
    @msqrinv finished eig
    @msqrinv calling mxm
    @msqrinv calling eig
    @msqrinv finished eig
    @msqrinv calling mxm
    @msqrinv calling eig
    @msqrinv finished eig
    @msqrinv calling mxm
    @msqrinv calling eig
    @msqrinv finished eig
    @msqrinv calling mxm
    @msqrinv calling eig
    @msqrinv finished eig
    @msqrinv calling mxm
    @msqrinv calling eig
    @msqrinv finished eig
    @msqrinv calling mxm
    @msqrinv calling eig
    @msqrinv finished eig
    @msqrinv calling mxm
    @msqrinv calling eig
    @msqrinv finished eig
    @msqrinv calling mxm
    @msqrinv calling eig
    @msqrinv finished eig
    @msqrinv calling mxm
    @msqrinv calling eig
    @msqrinv finished eig
    @msqrinv calling mxm
    @msqrinv calling eig
    @msqrinv finished eig
    @msqrinv calling mxm
    @msqrinv calling eig
    @msqrinv finished eig
    @msqrinv calling mxm
    @msqrinv calling eig
    @msqrinv finished eig
    @msqrinv calling mxm
    @msqrinv calling eig
    @msqrinv finished eig
    @msqrinv calling mxm
    @msqrinv calling eig
    @msqrinv finished eig
    @msqrinv calling mxm
    @msqrinv calling eig
    @msqrinv finished eig
    @msqrinv calling mxm
    @msqrinv calling eig
    @msqrinv finished eig
    @msqrinv calling mxm
    @msqrinv calling eig
    @msqrinv finished eig
    @msqrinv calling mxm
    @msqrinv calling eig
    @msqrinv finished eig
    @msqrinv calling mxm
    @msqrinv calling eig
    @msqrinv finished eig
    @msqrinv calling mxm
    @msqrinv calling eig
    @msqrinv finished eig
    @msqrinv calling mxm
    @msqrinv calling eig
    @msqrinv finished eig
    @msqrinv calling mxm
    @msqrinv calling eig
    @msqrinv finished eig
    @msqrinv calling mxm
    @msqrinv calling eig
    @msqrinv finished eig
    @msqrinv calling mxm
    @msqrinv calling eig
    @msqrinv finished eig
    @msqrinv calling mxm
    @msqrinv calling eig
    @msqrinv finished eig
    @msqrinv calling mxm
    @msqrinv calling eig
    @msqrinv finished eig
    @msqrinv calling mxm
    @msqrinv calling eig
    @msqrinv finished eig
    @msqrinv calling mxm
    @msqrinv calling eig
    @msqrinv finished eig
    @msqrinv calling mxm
    @msqrinv calling eig
    @msqrinv finished eig
    @msqrinv calling mxm
    @msqrinv calling eig
    @msqrinv finished eig
    @msqrinv calling mxm
    @msqrinv calling eig
    @msqrinv finished eig
    @msqrinv calling mxm
    @msqrinv calling eig
    @msqrinv finished eig
    @msqrinv calling mxm
    @msqrinv calling eig
    @msqrinv finished eig
    @msqrinv calling mxm
    @msqrinv calling eig
    @msqrinv finished eig
    @msqrinv calling mxm
    @msqrinv calling eig
    @msqrinv finished eig
    @msqrinv calling mxm
    @msqrinv calling eig
    @msqrinv finished eig
    @msqrinv calling mxm
    @msqrinv calling eig
    @msqrinv finished eig
    @msqrinv calling mxm
    @msqrinv calling eig
    @msqrinv finished eig
    @msqrinv calling mxm
    @msqrinv calling eig
    @msqrinv finished eig
    @msqrinv calling mxm
    @msqrinv calling eig
    @msqrinv finished eig
    @msqrinv calling mxm
    @msqrinv calling eig
    @msqrinv finished eig
    @msqrinv calling mxm
    @msqrinv calling eig
    @msqrinv finished eig
    @msqrinv calling mxm
    @msqrinv calling eig
    @msqrinv finished eig
    @msqrinv calling mxm
    @msqrinv calling eig
    @msqrinv finished eig
    @msqrinv calling mxm
    @msqrinv calling eig
    @msqrinv finished eig
    @msqrinv calling mxm
    @msqrinv calling eig
    @msqrinv finished eig
    @msqrinv calling mxm
    @msqrinv calling eig
    @msqrinv finished eig
    @msqrinv calling mxm
    @msqrinv calling eig
    @msqrinv finished eig
    @msqrinv calling mxm
    @msqrinv calling eig
    @msqrinv finished eig
    @msqrinv calling mxm
    @msqrinv calling eig
    @msqrinv finished eig
    @msqrinv calling mxm
    @msqrinv calling eig
    @msqrinv finished eig
    @msqrinv calling mxm
    @msqrinv calling eig
    @msqrinv finished eig
    @msqrinv calling mxm
    @msqrinv calling eig
    @msqrinv finished eig
    @msqrinv calling mxm
    @msqrinv calling eig
    @msqrinv finished eig
    @msqrinv calling mxm
    @msqrinv calling eig
    @msqrinv finished eig
    @msqrinv calling mxm
    @msqrinv calling eig
    @msqrinv finished eig
    @msqrinv calling mxm
    @msqrinv calling eig
    @msqrinv finished eig
    @msqrinv calling mxm
    @msqrinv calling eig
    @msqrinv finished eig
    @msqrinv calling mxm
    @msqrinv calling eig
    @msqrinv finished eig
    @msqrinv calling mxm
    @msqrinv calling eig
    @msqrinv finished eig
    @msqrinv calling mxm
    @msqrinv calling eig
    @msqrinv finished eig
    @msqrinv calling mxm
    @msqrinv calling eig
    @msqrinv finished eig
    @msqrinv calling mxm
    @msqrinv calling eig
    @msqrinv finished eig
    @msqrinv calling mxm
    @msqrinv calling eig
    @msqrinv finished eig
    @msqrinv calling mxm
    @msqrinv calling eig
    @msqrinv finished eig
    @msqrinv calling mxm
    @msqrinv calling eig
    @msqrinv finished eig
    @msqrinv calling mxm
    @msqrinv calling eig
    @msqrinv finished eig
    @msqrinv calling mxm
    @msqrinv calling eig
    @msqrinv finished eig
    @msqrinv calling mxm
    @msqrinv calling eig
    @msqrinv finished eig
    @msqrinv calling mxm
    @msqrinv calling eig
    @msqrinv finished eig
    @msqrinv calling mxm
    @msqrinv calling eig
    @msqrinv finished eig
    @msqrinv calling mxm
    @msqrinv calling eig
    @msqrinv finished eig
    @msqrinv calling mxm
    @msqrinv calling eig
    @msqrinv finished eig
    @msqrinv calling mxm
    @msqrinv calling eig
    @msqrinv finished eig
    @msqrinv calling mxm
    @msqrinv calling eig
    @msqrinv finished eig
    @msqrinv calling mxm
    @msqrinv calling eig
    @msqrinv finished eig
    @msqrinv calling mxm
    @msqrinv calling eig
    @msqrinv finished eig
    @msqrinv calling mxm
    @msqrinv calling eig
    @msqrinv finished eig
    @msqrinv calling mxm
    @msqrinv calling eig
    @msqrinv finished eig
    @msqrinv calling mxm
    @msqrinv calling eig
    @msqrinv finished eig
    @msqrinv calling mxm
    @msqrinv calling eig
    @msqrinv finished eig
    @msqrinv calling mxm
    @msqrinv calling eig
    @msqrinv finished eig
    @msqrinv calling mxm
    @msqrinv calling eig
    @msqrinv finished eig
    @msqrinv calling mxm
    @msqrinv calling eig
    @msqrinv finished eig
    @msqrinv calling mxm
    @msqrinv calling eig
    @msqrinv finished eig
    @msqrinv calling mxm
    @msqrinv calling eig
    @msqrinv finished eig
    @msqrinv calling mxm
    @msqrinv calling eig
    @msqrinv finished eig
    @msqrinv calling mxm
    @msqrinv calling eig
    @msqrinv finished eig
    @msqrinv calling mxm
    @msqrinv calling eig
    @msqrinv finished eig
    @msqrinv calling mxm
    @msqrinv calling eig
    @msqrinv finished eig
    @msqrinv calling mxm
    @msqrinv calling eig
    @msqrinv finished eig
    @msqrinv calling mxm
    @msqrinv calling eig
    @msqrinv finished eig
    @msqrinv calling mxm
    @msqrinv calling eig
    @msqrinv finished eig
    @msqrinv calling mxm
    @msqrinv calling eig
    @msqrinv finished eig
    @msqrinv calling mxm
    @msqrinv calling eig
    @msqrinv finished eig
    @msqrinv calling mxm
    @msqrinv calling eig
    @msqrinv finished eig
    @msqrinv calling mxm
    @msqrinv calling eig
    @msqrinv finished eig
    @msqrinv calling mxm
    @msqrinv calling eig
    @msqrinv finished eig
    @msqrinv calling mxm
    @msqrinv calling eig
    @msqrinv finished eig
    @msqrinv calling mxm
    @msqrinv calling eig
    @msqrinv finished eig
    @msqrinv calling mxm
    @msqrinv calling eig
    @msqrinv finished eig
    @msqrinv calling mxm
    @msqrinv calling eig
    @msqrinv finished eig
    @msqrinv calling mxm
    @msqrinv calling eig
    @msqrinv finished eig
    @msqrinv calling mxm
    @msqrinv calling eig
    @msqrinv finished eig
    @msqrinv calling mxm
    @msqrinv calling eig
    @msqrinv finished eig
    @msqrinv calling mxm
    @msqrinv calling eig
    @msqrinv finished eig
    @msqrinv calling mxm
    @msqrinv calling eig
    @msqrinv finished eig
    @msqrinv calling mxm
    @msqrinv calling eig
    @msqrinv finished eig
    @msqrinv calling mxm
    @msqrinv calling eig
    @msqrinv finished eig
    @msqrinv calling mxm
    @msqrinv calling eig
    @msqrinv finished eig
    @msqrinv calling mxm
    @msqrinv calling eig
    @msqrinv finished eig
    @msqrinv calling mxm
    @msqrinv calling eig
    @msqrinv finished eig
    @msqrinv calling mxm
    @msqrinv calling eig
    @msqrinv finished eig
    @msqrinv calling mxm
    @msqrinv calling eig
    @msqrinv finished eig
    @msqrinv calling mxm
    @msqrinv calling eig
    @msqrinv finished eig
    @msqrinv calling mxm
    @msqrinv calling eig
    @msqrinv finished eig
    @msqrinv calling mxm
    @msqrinv calling eig
    @msqrinv finished eig
    @msqrinv calling mxm
    @msqrinv calling eig
    @msqrinv finished eig
    @msqrinv calling mxm
    @msqrinv calling eig
    @msqrinv finished eig
    @msqrinv calling mxm
    @msqrinv calling eig
    @msqrinv finished eig
    @msqrinv calling mxm
    @msqrinv calling eig
    @msqrinv finished eig
    @msqrinv calling mxm
    @msqrinv calling eig
    @msqrinv finished eig
    @msqrinv calling mxm
    @msqrinv calling eig
    @msqrinv finished eig
    @msqrinv calling mxm
    @msqrinv calling eig
    @msqrinv finished eig
    @msqrinv calling mxm
    @msqrinv calling eig
    @msqrinv finished eig
    @msqrinv calling mxm
    @msqrinv calling eig
    @msqrinv finished eig
    @msqrinv calling mxm
    @msqrinv calling eig
    @msqrinv finished eig
    @msqrinv calling mxm
    @msqrinv calling eig
    @msqrinv finished eig
    @msqrinv calling mxm
    @msqrinv calling eig
    @msqrinv finished eig
    @msqrinv calling mxm
    @msqrinv calling eig
    @msqrinv finished eig
    @msqrinv calling mxm
    @msqrinv calling eig
    @msqrinv finished eig
    @msqrinv calling mxm
    @msqrinv calling eig
    @msqrinv finished eig
    @msqrinv calling mxm
    @msqrinv calling eig
    @msqrinv finished eig
    @msqrinv calling mxm
    @msqrinv calling eig
    @msqrinv finished eig
    @msqrinv calling mxm
    @msqrinv calling eig
    @msqrinv finished eig
    @msqrinv calling mxm
    @msqrinv calling eig
    @msqrinv finished eig
    @msqrinv calling mxm
    @msqrinv calling eig
    @msqrinv finished eig
    @msqrinv calling mxm
 end generating sfx2c-1e gradient integrals
 generating sfx2c-1e derivative integrals wrt B
   @strmat calling expnd2
   @strmat calling xgemm (1)
   @strmat calling xgemm (2)
   @strmat calling squez2
   @strmat calling dscal
   @strmat calling daxpy
   @strmat calling expnd2 (2)
   @strmat calling msqrinv
    @msqrinv calling eig
    @msqrinv finished eig
    @msqrinv calling mxm
   @strmat calling expnd2 (3)
   @strmat calling xgemm (3)
   @strmat calling xgemm (4)
   @strmat calling msqrinv (2)
    @msqrinv calling eig
    @msqrinv finished eig
    @msqrinv calling mxm
   @strmat calling xgemm (5)
   @strmat calling minv
   @strmat calling expnd2
   @strmat calling xgemm (1)
   @strmat calling xgemm (2)
   @strmat calling squez2
   @strmat calling dscal
   @strmat calling daxpy
   @strmat calling expnd2 (2)
   @strmat calling msqrinv
    @msqrinv calling eig
    @msqrinv finished eig
    @msqrinv calling mxm
   @strmat calling expnd2 (3)
   @strmat calling xgemm (3)
   @strmat calling xgemm (4)
   @strmat calling msqrinv (2)
    @msqrinv calling eig
    @msqrinv finished eig
    @msqrinv calling mxm
   @strmat calling xgemm (5)
   @strmat calling minv
 end generating sfx2c-1e derivative integrals wrt B
 generating sfx2c-1e derivative integrals wrt mu
   @strmat calling expnd2
   @strmat calling xgemm (1)
   @strmat calling xgemm (2)
   @strmat calling squez2
   @strmat calling dscal
   @strmat calling daxpy
   @strmat calling expnd2 (2)
   @strmat calling msqrinv
    @msqrinv calling eig
    @msqrinv finished eig
    @msqrinv calling mxm
   @strmat calling expnd2 (3)
   @strmat calling xgemm (3)
   @strmat calling xgemm (4)
   @strmat calling msqrinv (2)
    @msqrinv calling eig
    @msqrinv finished eig
    @msqrinv calling mxm
   @strmat calling xgemm (5)
   @strmat calling minv
   @strmat calling expnd2
   @strmat calling xgemm (1)
   @strmat calling xgemm (2)
   @strmat calling squez2
   @strmat calling dscal
   @strmat calling daxpy
   @strmat calling expnd2 (2)
   @strmat calling msqrinv
    @msqrinv calling eig
    @msqrinv finished eig
    @msqrinv calling mxm
   @strmat calling expnd2 (3)
   @strmat calling xgemm (3)
   @strmat calling xgemm (4)
   @strmat calling msqrinv (2)
    @msqrinv calling eig
    @msqrinv finished eig
    @msqrinv calling mxm
   @strmat calling xgemm (5)
   @strmat calling minv
 NT                     1 NP01_1_1    NN_1_1      
 NT                     2 NP01_1_2    NN_1_2      
 NT                     3 NP01_1_3    NN_1_3      
 NT                     4 NP01_1_4    NN_1_4      
 NT                     5 NP01_1_5    NN_1_5      
 NT                     6 NP01_1_6    NN_1_6      
 NT                     7 NP01_1_7    NN_1_7      
 NT                     8 NP01_1_8    NN_1_8      
 NT                     9 NP01_1_9    NN_1_9      
 NT                    10 NP01_1_10   NN_1_10     
 NT                    11 NP01_1_11   NN_1_11     
 NT                    12 NP01_1_12   NN_1_12     
 NT                    13 NP01_1_13   NN_1_13     
 NT                    14 NP01_1_14   NN_1_14     
 NT                    15 NP01_1_15   NN_1_15     
 NT                    16 NP01_1_16   NN_1_16     
 NT                    17 NP01_2_1    NN_2_1      
 NT                    18 NP01_2_2    NN_2_2      
 NT                    19 NP01_2_3    NN_2_3      
 NT                    20 NP01_2_4    NN_2_4      
 NT                    21 NP01_2_5    NN_2_5      
 NT                    22 NP01_2_6    NN_2_6      
 NT                    23 NP01_2_7    NN_2_7      
 NT                    24 NP01_2_8    NN_2_8      
 end generating sfx2c-1e derivative integrals wrt mu
 generating sfx2c-1e diamagnetic integrals
   @strmat calling expnd2
   @strmat calling xgemm (1)
   @strmat calling xgemm (2)
   @strmat calling squez2
   @strmat calling dscal
   @strmat calling daxpy
   @strmat calling expnd2 (2)
   @strmat calling msqrinv
    @msqrinv calling eig
    @msqrinv finished eig
    @msqrinv calling mxm
   @strmat calling expnd2 (3)
   @strmat calling xgemm (3)
   @strmat calling xgemm (4)
   @strmat calling msqrinv (2)
    @msqrinv calling eig
    @msqrinv finished eig
    @msqrinv calling mxm
   @strmat calling xgemm (5)
   @strmat calling minv
   @strmat calling expnd2
   @strmat calling xgemm (1)
   @strmat calling xgemm (2)
   @strmat calling squez2
   @strmat calling dscal
   @strmat calling daxpy
   @strmat calling expnd2 (2)
   @strmat calling msqrinv
    @msqrinv calling eig
    @msqrinv finished eig
    @msqrinv calling mxm
   @strmat calling expnd2 (3)
   @strmat calling xgemm (3)
   @strmat calling xgemm (4)
   @strmat calling msqrinv (2)
    @msqrinv calling eig
    @msqrinv finished eig
    @msqrinv calling mxm
   @strmat calling xgemm (5)
   @strmat calling minv
 end generating sfx2c-1e diamagnetic integrals
 @CHECKOUT-I, Total execution time (CPU/WALL):       583.73/      18.69 seconds.
--executable xvpropx2c finished with status     0 in       19.26 seconds (walltime).
 --invoking executable--
/home/besselman/CFOUR_18/cfour18/bin/xvmol2ja
 @GETMEM-I,  Allocated  183105 MB of main memory.
 @CHECKOUT-I, Total execution time (CPU/WALL):         1.89/       0.11 seconds.
--executable xvmol2ja finished with status     0 in        0.14 seconds (walltime).
 --invoking executable--
/home/besselman/CFOUR_18/cfour18/bin/xvscf
  -------------------------------------------------
  Self-Consistent-Field Program for HF calculations
  -------------------------------------------------
    Integrals from VMOL are used
  There are  257 functions in the AO basis.

  There are 2 irreducible representations.

       Irrep        # of functions
         1                175
         2                 82


  Parameters for SCF calculation: 
        SCF reference function:  RHF  
  Maximum number of iterations:  150
     Full symmetry point group: Cs  
     Computational point group: Cs  
        Initial density matrix: MOREAD                 
     SCF convergence tolerance: 10**(-10)
  DIIS convergence acceleration:  ON
          Latest start for DIIS:   2
                     DIIS order:  10

     Alpha population by irrep:  15    3
      Beta population by irrep:  15    3


 @GETMEM-I,  Allocated      25 MB of main memory.
   Smallest overlap matrix eigenvalues 
     Symmetry    Eigenvalue    
         1      .3388625540D-03              
         2      .1318353481D-01              
  --------------------------------------------------------------------
  Iteration         Total Energy            Largest Density Difference
  --------------------------------------------------------------------
       0          -244.842767947711224              0.0000000000D+00
       1          -244.840239537556812              0.1052701442D-01
       2          -244.840269123887111              0.2466712017D-02
       3          -244.840272432770263              0.1356576684D-02
       4          -244.840273293609613              0.6619033773D-03
       5          -244.840273350171429              0.2096119159D-03
       6          -244.840273362793226              0.1338685903D-03
       7          -244.840273364967885              0.5351167627D-04
       8          -244.840273365139552              0.1794560038D-04
       9          -244.840273365159959              0.4305716653D-05
      10          -244.840273365162744              0.3561359118D-05
      11          -244.840273365165132              0.5174109372D-06
      12          -244.840273365173147              0.9159935921D-07
      13          -244.840273365169736              0.3325178732D-07
      14          -244.840273365169224              0.9634425036D-08
      15          -244.840273365170191              0.6835354061D-08
      16          -244.840273365167178              0.3483280331D-08
      17          -244.840273365170759              0.2051044889D-08
      18          -244.840273365169395              0.4126340380D-09
   final occupation vector 
    15  3
    15  3

  SCF has converged.

 Density matrix saved to file den.dat
 total electron number:   36.0000000000005     
     E(SCF)=      -244.840273365168144              0.9576139881D-10

  Eigenvector printing suppressed.


 
  ORBITAL EIGENVALUES (ALPHA)  (1H = 27.2113834 eV)

       MO #        E(hartree)               E(eV)           FULLSYM    COMPSYM
       ----   --------------------   --------------------   -------   ---------
    1     1         -20.6559375598        -562.0766364274     A'        A'  (1)
    2     2         -15.5757269772        -423.8370785107     A'        A'  (1)
    3     3         -11.3395922132        -308.5659913126     A'        A'  (1)
    4     4         -11.2998445710        -307.4844029821     A'        A'  (1)
    5     5         -11.2676443360        -306.6081900428     A'        A'  (1)
    6     6          -1.4905288221         -40.5593512457     A'        A'  (1)
    7     7          -1.2375533079         -33.6755375403     A'        A'  (1)
    8     8          -1.0360493250         -28.1923354047     A'        A'  (1)
    9     9          -0.8433554629         -22.9488688446     A'        A'  (1)
   10    10          -0.8228374624         -22.3905456664     A'        A'  (1)
   11    11          -0.7541690559         -20.5219833272     A'        A'  (1)
   12   176          -0.6607258920         -17.9792655706     A''       A'' (2)
   13    12          -0.6288170802         -17.1109826569     A'        A'  (1)
   14    13          -0.5953849180         -16.2012472753     A'        A'  (1)
   15    14          -0.5823842943         -15.8474823181     A'        A'  (1)
   16    15          -0.4669957248         -12.7075997143     A'        A'  (1)
   17   177          -0.4567347926         -12.4283855529     A''       A'' (2)
   18   178          -0.3478823032          -9.4663587314     A''       A'' (2)
  +++++++++++++++++++++++++++++++++++++++++++++++++++++++++++++++++++++++++++++
   19   179           0.1399547278           3.8083617561     A''       A'' (2)
   20    16           0.1598368669           4.3493822658     A'        A'  (1)
   21    17           0.1695819660           4.6145598956     A'        A'  (1)
   22    18           0.1825518967           4.9674896525     A'        A'  (1)
   23   180           0.2053725518           5.5884712458     A''       A'' (2)
   24    19           0.2531209456           6.8877710978     A'        A'  (1)
   25    20           0.2879456651           7.8353998915     A'        A'  (1)
   26    21           0.3302834692           8.9874701120     A'        A'  (1)
   27    22           0.3547278548           9.6526356597     A'        A'  (1)
   28   181           0.4155352795          11.3072898073     A''       A'' (2)
   29    23           0.4447685700          12.1027680822     A'        A'  (1)
   30    24           0.4601345142          12.5208966801     A'        A'  (1)
   31   182           0.4698214138          12.7844906194     A''       A'' (2)
   32    25           0.4827662150          13.1367365678     A'        A'  (1)
   33   183           0.5280443572          14.3688174569     A''       A'' (2)
   34    26           0.5348459704          14.5538987595     A'        A'  (1)
   35    27           0.5626530914          15.3105689925     A'        A'  (1)
   36    28           0.5781766293          15.7329859322     A'        A'  (1)
   37    29           0.5924699258          16.1219263028     A'        A'  (1)
   38    30           0.6153455605          16.7444039716     A'        A'  (1)
   39    31           0.6852148114          18.6456429451     A'        A'  (1)
   40   184           0.6967043059          18.9582879830     A''       A'' (2)
   41    32           0.7060049829          19.2113722728     A'        A'  (1)
   42    33           0.7100771896          19.3221826495     A'        A'  (1)
   43    34           0.7442366188          20.2517079738     A'        A'  (1)
   44   185           0.7608603681          20.7040631913     A''       A'' (2)
   45    35           0.7843640153          21.3436299453     A'        A'  (1)
   46    36           0.8107863011          22.0626168949     A'        A'  (1)
   47    37           0.8587414508          23.3675428584     A'        A'  (1)
   48   186           0.8672997211          23.6004252326     A''       A'' (2)
   49   187           0.9134405932          24.8559821957     A''       A'' (2)
   50   188           0.9280673583          25.2539967070     A''       A'' (2)
   51   189           0.9419316497          25.6312632564     A''       A'' (2)
   52    38           0.9723109813          26.4579268949     A'        A'  (1)
   53    39           1.0453097814          28.4443252325     A'        A'  (1)
   54   190           1.0935721937          29.7576122380     A''       A'' (2)
   55    40           1.1183389746          30.4315506081     A'        A'  (1)
   56    41           1.1392190930          30.9997275156     A'        A'  (1)
   57    42           1.1814177861          32.1480123337     A'        A'  (1)
   58    43           1.1896294142          32.3714620935     A'        A'  (1)
   59   191           1.2018934595          32.7051837328     A''       A'' (2)
   60    44           1.2119341828          32.9784057034     A'        A'  (1)
   61    45           1.2524141528          34.0799216880     A'        A'  (1)
   62    46           1.3152665693          35.7902228896     A'        A'  (1)
   63   192           1.3481901644          36.6861194608     A''       A'' (2)
   64    47           1.3672194030          37.2039313666     A'        A'  (1)
   65    48           1.4372274538          39.1089472788     A'        A'  (1)
   66   193           1.4423739494          39.2489905432     A''       A'' (2)
   67    49           1.4602790045          39.7362118627     A'        A'  (1)
   68   194           1.4869300246          40.4614229897     A''       A'' (2)
   69    50           1.5259223966          41.5224593724     A'        A'  (1)
   70    51           1.5608425111          42.4726839972     A'        A'  (1)
   71    52           1.6146174659          43.9359749092     A'        A'  (1)
   72    53           1.6166572805          43.9914810868     A'        A'  (1)
   73    54           1.6583116414          45.1249538716     A'        A'  (1)
   74    55           1.7628657454          47.9700156806     A'        A'  (1)
   75   195           1.7660785116          48.0574394943     A''       A'' (2)
   76    56           1.8283670385          49.7523964794     A'        A'  (1)
   77   196           1.8330640306          49.8802081339     A''       A'' (2)
   78    57           1.9606432751          53.3518158686     A'        A'  (1)
   79    58           2.0456384486          55.6646521233     A'        A'  (1)
   80   197           2.0803178036          56.6083253486     A''       A'' (2)
   81    59           2.1345114513          58.0830094743     A'        A'  (1)
   82   198           2.1374935981          58.1641578122     A''       A'' (2)
   83    60           2.2604208762          61.5091791072     A'        A'  (1)
   84   199           2.3102537425          62.8652003379     A''       A'' (2)
   85   200           2.3679981232          64.4365048209     A''       A'' (2)
   86    61           2.4249775266          65.9869932139     A'        A'  (1)
   87    62           2.4660341468          67.1042006463     A'        A'  (1)
   88    63           2.5310321334          68.8728857784     A'        A'  (1)
   89   201           2.5335024118          68.9401054712     A''       A'' (2)
   90    64           2.5492104426          69.3675427219     A'        A'  (1)
   91    65           2.7005234782          73.4849797472     A'        A'  (1)
   92    66           2.7142457420          73.8583815285     A'        A'  (1)
   93   202           2.7634022290          75.1959975421     A''       A'' (2)
   94    67           2.7833705510          75.7393632088     A'        A'  (1)
   95    68           2.8263586103          76.9091277706     A'        A'  (1)
   96    69           2.8717665444          78.1447404742     A'        A'  (1)
   97   203           2.9245858486          79.5820268124     A''       A'' (2)
   98   204           3.0327782589          82.5260919706     A''       A'' (2)
   99    70           3.0531984480          83.0817535645     A'        A'  (1)
  100    71           3.0764004545          83.7131122580     A'        A'  (1)
  101    72           3.1068136759          84.5406980863     A'        A'  (1)
  102   205           3.1309644120          85.1978730276     A''       A'' (2)
  103    73           3.1322798946          85.2336691293     A'        A'  (1)
  104   206           3.1579990260          85.9335222744     A''       A'' (2)
  105    74           3.1838873653          86.6379797995     A'        A'  (1)
  106   207           3.2435570901          88.2616755583     A''       A'' (2)
  107   208           3.2726118437          89.0522955990     A''       A'' (2)
  108    75           3.2728084118          89.0576444884     A'        A'  (1)
  109    76           3.2887938466          89.4926302824     A'        A'  (1)
  110   209           3.3040882757          89.9088128566     A''       A'' (2)
  111   210           3.3444999686          91.0084709257     A''       A'' (2)
  112   211           3.3528535303          91.2357828957     A''       A'' (2)
  113    77           3.3848674104          92.1069248619     A'        A'  (1)
  114    78           3.4022605229          92.5802155165     A'        A'  (1)
  115    79           3.4156022806          92.9432632006     A'        A'  (1)
  116   212           3.4447293676          93.7358515306     A''       A'' (2)
  117   213           3.4572617254          94.0768743235     A''       A'' (2)
  118    80           3.4721540253          94.4821144059     A'        A'  (1)
  119    81           3.5220094950          95.8387507058     A'        A'  (1)
  120    82           3.5756801652          97.2992038913     A'        A'  (1)
  121    83           3.5959814924          97.8516310898     A'        A'  (1)
  122   214           3.6239985867          98.6140149826     A''       A'' (2)
  123    84           3.6267789095          98.6896714138     A'        A'  (1)
  124   215           3.6780888318         100.0858853810     A''       A'' (2)
  125   216           3.6933249384         100.5004809194     A''       A'' (2)
  126    85           3.7177044409         101.1638809079     A'        A'  (1)
  127    86           3.7653619392         102.4607073662     A'        A'  (1)
  128    87           3.7875585743         103.0647085162     A'        A'  (1)
  129    88           3.8433530391         104.5829530874     A'        A'  (1)
  130    89           3.8753812526         105.4544850847     A'        A'  (1)
  131   217           3.9194206376         106.6528576744     A''       A'' (2)
  132    90           3.9449438654         107.3473800142     A'        A'  (1)
  133   218           3.9522057019         107.5449846293     A''       A'' (2)
  134    91           3.9929186639         108.6528406482     A'        A'  (1)
  135    92           4.0329070813         109.7409808067     A'        A'  (1)
  136   219           4.0668242035         110.6639126215     A''       A'' (2)
  137    93           4.0861403978         111.1895329918     A'        A'  (1)
  138   220           4.1596393082         113.1895400217     A''       A'' (2)
  139    94           4.2102634520         114.5670930073     A'        A'  (1)
  140   221           4.2418801461         115.4274269935     A''       A'' (2)
  141    95           4.2634641242         116.0147568949     A'        A'  (1)
  142   222           4.2843039497         116.5818373762     A''       A'' (2)
  143    96           4.3435243323         118.1933059145     A'        A'  (1)
  144    97           4.3562119211         118.5385527577     A'        A'  (1)
  145    98           4.3986491276         119.6933278522     A'        A'  (1)
  146   223           4.4323252198         120.6097009098     A''       A'' (2)
  147    99           4.4629978485         121.4443455687     A'        A'  (1)
  148   100           4.5701443936         124.3599512889     A'        A'  (1)
  149   101           4.6373919564         126.1898505007     A'        A'  (1)
  150   102           4.7305296781         128.7242567558     A'        A'  (1)
  151   224           4.7433539494         129.0732229193     A''       A'' (2)
  152   103           4.8126177071         130.9579855864     A'        A'  (1)
  153   104           4.8407176367         131.7226235421     A'        A'  (1)
  154   225           4.8542201119         132.0900445723     A''       A'' (2)
  155   105           4.9833190729         135.6030058980     A'        A'  (1)
  156   226           5.0880357848         138.4524924930     A''       A'' (2)
  157   106           5.1447890017         139.9968260374     A'        A'  (1)
  158   227           5.1836016350         141.0529714831     A''       A'' (2)
  159   228           5.2611952148         143.1644001326     A''       A'' (2)
  160   107           5.2828258804         143.7530004661     A'        A'  (1)
  161   229           5.2976530516         144.1564683070     A''       A'' (2)
  162   108           5.3252450335         144.9072843067     A'        A'  (1)
  163   109           5.4365532536         147.9361349571     A'        A'  (1)
  164   230           5.4751831331         148.9873074196     A''       A'' (2)
  165   110           5.5144093740         150.0547077017     A'        A'  (1)
  166   111           5.6275986597         153.1347447505     A'        A'  (1)
  167   231           5.6548852133         153.8772496218     A''       A'' (2)
  168   232           5.7041768917         155.2185443821     A''       A'' (2)
  169   112           5.7642971880         156.8545008138     A'        A'  (1)
  170   113           5.8005353671         157.8405918001     A'        A'  (1)
  171   114           5.9119446275         160.8721918980     A'        A'  (1)
  172   115           5.9651926012         162.3211429257     A'        A'  (1)
  173   233           5.9954398788         163.1442131939     A''       A'' (2)
  174   116           5.9990479057         163.2423925982     A'        A'  (1)
  175   117           6.0573953779         164.8301080333     A'        A'  (1)
  176   118           6.1301426636         166.8096623158     A'        A'  (1)
  177   234           6.2090022769         168.9555414871     A''       A'' (2)
  178   119           6.2629087681         170.4224116868     A'        A'  (1)
  179   235           6.3100731636         171.7058201361     A''       A'' (2)
  180   120           6.4213030555         174.7325393702     A'        A'  (1)
  181   121           6.5705297663         178.7932046125     A'        A'  (1)
  182   122           6.7150417091         182.7255744921     A'        A'  (1)
  183   123           6.8231445524         185.6672024102     A'        A'  (1)
  184   124           6.9131427337         188.1161774252     A'        A'  (1)
  185   125           7.0896854462         192.9201488620     A'        A'  (1)
  186   236           7.1880354119         195.5963874857     A''       A'' (2)
  187   237           7.2724232444         197.8926971497     A''       A'' (2)
  188   126           7.2882348911         198.3229539307     A'        A'  (1)
  189   127           7.4288379955         202.1489589125     A'        A'  (1)
  190   128           7.4931385828         203.8986668452     A'        A'  (1)
  191   129           7.7301762817         210.3487905521     A'        A'  (1)
  192   130           7.9622692300         216.6643607514     A'        A'  (1)
  193   238          15.2357583581         414.5860620730     A''       A'' (2)
  194   239          15.2957480716         416.2184651649     A''       A'' (2)
  195   240          15.4559622399         420.5781143253     A''       A'' (2)
  196   131          16.2149149633         441.2302678642     A'        A'  (1)
  197   132          16.2558404282         442.3439063801     A'        A'  (1)
  198   133          16.3455656391         444.7854534958     A'        A'  (1)
  199   134          16.4583190303         447.8536292532     A'        A'  (1)
  200   135          16.5230713783         449.6156302208     A'        A'  (1)
  201   136          16.5797112187         451.1568786345     A'        A'  (1)
  202   137          16.6237622301         452.3555675933     A'        A'  (1)
  203   138          17.0373576022         463.6100698375     A'        A'  (1)
  204   139          17.2679165115         469.8838967144     A'        A'  (1)
  205   241          20.8640877095         567.7406899550     A''       A'' (2)
  206   140          21.3838533039         581.8842308229     A'        A'  (1)
  207   141          22.1598868366         603.0011768119     A'        A'  (1)
  208   142          22.9370369269         624.1485058777     A'        A'  (1)
  209   242          26.0626427326         709.2005638136     A''       A'' (2)
  210   143          26.7729430114         728.5288170304     A'        A'  (1)
  211   144          27.3967193589         745.5026343776     A'        A'  (1)
  212   145          29.0201984745         789.6797470346     A'        A'  (1)
  213   243          39.1277962215        1064.7214645815     A''       A'' (2)
  214   244          39.1366395144        1064.9621028149     A''       A'' (2)
  215   146          39.1941797107        1066.5278511575     A'        A'  (1)
  216   147          39.2746963050        1068.7188190746     A'        A'  (1)
  217   148          39.3501459041        1070.7719070424     A'        A'  (1)
  218   245          41.3589339202        1125.4338079190     A''       A'' (2)
  219   246          41.3717335925        1125.7821047078     A''       A'' (2)
  220   149          41.3818798979        1126.0581997152     A'        A'  (1)
  221   247          41.3934407975        1126.3727877873     A''       A'' (2)
  222   248          41.4181386553        1127.0448506641     A''       A'' (2)
  223   249          41.4476143890        1127.8469261533     A''       A'' (2)
  224   250          41.4903029517        1129.0085410019     A''       A'' (2)
  225   150          41.5595361387        1130.8924717950     A'        A'  (1)
  226   151          41.5904723100        1131.7342878157     A'        A'  (1)
  227   152          41.5987691825        1131.9600571923     A'        A'  (1)
  228   153          41.6335797747        1132.9073015644     A'        A'  (1)
  229   154          41.6643597202        1133.7448664623     A'        A'  (1)
  230   155          41.6827275871        1134.2446815305     A'        A'  (1)
  231   156          41.7023706761        1134.7791971575     A'        A'  (1)
  232   157          41.8949999473        1140.0209061100     A'        A'  (1)
  233   251          43.8016083536        1191.9023584477     A''       A'' (2)
  234   252          43.8039801672        1191.9668987770     A''       A'' (2)
  235   158          43.8412982945        1192.9823766446     A'        A'  (1)
  236   159          43.9619228043        1196.2647364278     A'        A'  (1)
  237   160          43.9732174057        1196.5720781593     A'        A'  (1)
  238   253          80.5776563714        2192.6295009949     A''       A'' (2)
  239   254          80.6279945777        2193.9992732258     A''       A'' (2)
  240   255          80.7533916753        2197.4115017271     A''       A'' (2)
  241   161          81.2660594582        2211.3619013239     A'        A'  (1)
  242   162          81.3116455847        2212.6023628889     A'        A'  (1)
  243   163          81.3991666097        2214.9839310564     A'        A'  (1)
  244   164          81.4595752977        2216.6277350262     A'        A'  (1)
  245   165          81.5254229805        2218.4195415701     A'        A'  (1)
  246   166          81.6036918944        2220.5493469931     A'        A'  (1)
  247   167          84.8111484598        2307.8286773350     A'        A'  (1)
  248   168          85.5303055763        2327.3979373553     A'        A'  (1)
  249   169          86.1239494334        2343.5518079539     A'        A'  (1)
  250   256         108.3671112685        2948.8190126767     A''       A'' (2)
  251   170         108.8962956013        2963.2188504465     A'        A'  (1)
  252   171         109.3218863784        2974.7997642525     A'        A'  (1)
  253   172         114.9325608203        3127.4739776260     A'        A'  (1)
  254   257         137.1718824133        3732.6366840486     A''       A'' (2)
  255   173         137.7503594083        3748.3778433463     A'        A'  (1)
  256   174         138.1441271144        3759.0928073681     A'        A'  (1)
  257   175         147.1523095275        4004.2179127474     A'        A'  (1)


  VSCF finished.

 @CHECKOUT-I, Total execution time (CPU/WALL):       196.30/      75.55 seconds.
--executable xvscf finished with status     0 in       75.61 seconds (walltime).
 --invoking executable--
/home/besselman/CFOUR_18/cfour18/bin/xvtran
 @GETMEM-I,  Allocated  183105 MB of main memory.
  Partial RHF integral transformation
  Transformation of IIII integrals :
  1 pass through the AO integral file was required.
   105223652 AO integrals were read.
    36431586 MO integrals were written to HF2.
  Transformation of IIJJ integrals :
  1 pass through the AO integral file was required.
    43844487 AO integrals were read.
    11705400 MO integrals were written to HF2.
  Transformation of IJIJ integrals :
  1 pass through the AO integral file was required.
    84250001 AO integrals were read.
    23077305 MO integrals were written to HF2.
  Summary of active molecular orbitals: 
------------------------------------------------------------------------
 
  Index      Eigenvalue    Symmetry    Index      Eigenvalue    Symmetry
------------------------------------------------------------------------
     1       -20.6559376        1       130         7.4288380        1
     2       -15.5757270        1       131         7.4931386        1
     3       -11.3395922        1       132         7.7301763        1
     4       -11.2998446        1       133         7.9622692        1
     5       -11.2676443        1       134        16.2149150        1
     6        -1.4905288        1       135        16.2558404        1
     7        -1.2375533        1       136        16.3455656        1
     8        -1.0360493        1       137        16.4583190        1
     9        -0.8433555        1       138        16.5230714        1
    10        -0.8228375        1       139        16.5797112        1
    11        -0.7541691        1       140        16.6237622        1
    12        -0.6288171        1       141        17.0373576        1
    13        -0.5953849        1       142        17.2679165        1
    14        -0.5823843        1       143        21.3838533        1
    15        -0.4669957        1       144        22.1598868        1
    16        -0.6607259        2       145        22.9370369        1
    17        -0.4567348        2       146        26.7729430        1
    18        -0.3478823        2       147        27.3967194        1
    19         0.1598369        1       148        29.0201985        1
    20         0.1695820        1       149        39.1941797        1
    21         0.1825519        1       150        39.2746963        1
    22         0.2531209        1       151        39.3501459        1
    23         0.2879457        1       152        41.3818799        1
    24         0.3302835        1       153        41.5595361        1
    25         0.3547279        1       154        41.5904723        1
    26         0.4447686        1       155        41.5987692        1
    27         0.4601345        1       156        41.6335798        1
    28         0.4827662        1       157        41.6643597        1
    29         0.5348460        1       158        41.6827276        1
    30         0.5626531        1       159        41.7023707        1
    31         0.5781766        1       160        41.8949999        1
    32         0.5924699        1       161        43.8412983        1
    33         0.6153456        1       162        43.9619228        1
    34         0.6852148        1       163        43.9732174        1
    35         0.7060050        1       164        81.2660595        1
    36         0.7100772        1       165        81.3116456        1
    37         0.7442366        1       166        81.3991666        1
    38         0.7843640        1       167        81.4595753        1
    39         0.8107863        1       168        81.5254230        1
    40         0.8587415        1       169        81.6036919        1
    41         0.9723110        1       170        84.8111485        1
    42         1.0453098        1       171        85.5303056        1
    43         1.1183390        1       172        86.1239494        1
    44         1.1392191        1       173       108.8962956        1
    45         1.1814178        1       174       109.3218864        1
    46         1.1896294        1       175       114.9325608        1
    47         1.2119342        1       176       137.7503594        1
    48         1.2524142        1       177       138.1441271        1
    49         1.3152666        1       178       147.1523095        1
    50         1.3672194        1       179         0.1399547        2
    51         1.4372275        1       180         0.2053726        2
    52         1.4602790        1       181         0.4155353        2
    53         1.5259224        1       182         0.4698214        2
    54         1.5608425        1       183         0.5280444        2
    55         1.6146175        1       184         0.6967043        2
    56         1.6166573        1       185         0.7608604        2
    57         1.6583116        1       186         0.8672997        2
    58         1.7628657        1       187         0.9134406        2
    59         1.8283670        1       188         0.9280674        2
    60         1.9606433        1       189         0.9419316        2
    61         2.0456384        1       190         1.0935722        2
    62         2.1345115        1       191         1.2018935        2
    63         2.2604209        1       192         1.3481902        2
    64         2.4249775        1       193         1.4423739        2
    65         2.4660341        1       194         1.4869300        2
    66         2.5310321        1       195         1.7660785        2
    67         2.5492104        1       196         1.8330640        2
    68         2.7005235        1       197         2.0803178        2
    69         2.7142457        1       198         2.1374936        2
    70         2.7833706        1       199         2.3102537        2
    71         2.8263586        1       200         2.3679981        2
    72         2.8717665        1       201         2.5335024        2
    73         3.0531984        1       202         2.7634022        2
    74         3.0764005        1       203         2.9245858        2
    75         3.1068137        1       204         3.0327783        2
    76         3.1322799        1       205         3.1309644        2
    77         3.1838874        1       206         3.1579990        2
    78         3.2728084        1       207         3.2435571        2
    79         3.2887938        1       208         3.2726118        2
    80         3.3848674        1       209         3.3040883        2
    81         3.4022605        1       210         3.3445000        2
    82         3.4156023        1       211         3.3528535        2
    83         3.4721540        1       212         3.4447294        2
    84         3.5220095        1       213         3.4572617        2
    85         3.5756802        1       214         3.6239986        2
    86         3.5959815        1       215         3.6780888        2
    87         3.6267789        1       216         3.6933249        2
    88         3.7177044        1       217         3.9194206        2
    89         3.7653619        1       218         3.9522057        2
    90         3.7875586        1       219         4.0668242        2
    91         3.8433530        1       220         4.1596393        2
    92         3.8753813        1       221         4.2418801        2
    93         3.9449439        1       222         4.2843039        2
    94         3.9929187        1       223         4.4323252        2
    95         4.0329071        1       224         4.7433539        2
    96         4.0861404        1       225         4.8542201        2
    97         4.2102635        1       226         5.0880358        2
    98         4.2634641        1       227         5.1836016        2
    99         4.3435243        1       228         5.2611952        2
   100         4.3562119        1       229         5.2976531        2
   101         4.3986491        1       230         5.4751831        2
   102         4.4629978        1       231         5.6548852        2
   103         4.5701444        1       232         5.7041769        2
   104         4.6373920        1       233         5.9954399        2
   105         4.7305297        1       234         6.2090023        2
   106         4.8126177        1       235         6.3100732        2
   107         4.8407176        1       236         7.1880354        2
   108         4.9833191        1       237         7.2724232        2
   109         5.1447890        1       238        15.2357584        2
   110         5.2828259        1       239        15.2957481        2
   111         5.3252450        1       240        15.4559622        2
   112         5.4365533        1       241        20.8640877        2
   113         5.5144094        1       242        26.0626427        2
   114         5.6275987        1       243        39.1277962        2
   115         5.7642972        1       244        39.1366395        2
   116         5.8005354        1       245        41.3589339        2
   117         5.9119446        1       246        41.3717336        2
   118         5.9651926        1       247        41.3934408        2
   119         5.9990479        1       248        41.4181387        2
   120         6.0573954        1       249        41.4476144        2
   121         6.1301427        1       250        41.4903030        2
   122         6.2629088        1       251        43.8016084        2
   123         6.4213031        1       252        43.8039802        2
   124         6.5705298        1       253        80.5776564        2
   125         6.7150417        1       254        80.6279946        2
   126         6.8231446        1       255        80.7533917        2
   127         6.9131427        1       256       108.3671113        2
   128         7.0896854        1       257       137.1718824        2
   129         7.2882349        1
------------------------------------------------------------------------
 @CHECKOUT-I, Total execution time (CPU/WALL):       135.24/      38.56 seconds.
--executable xvtran finished with status     0 in       38.61 seconds (walltime).
 --invoking executable--
/home/besselman/CFOUR_18/cfour18/bin/xintprc
 @GETMEM-I,  Allocated  183105 MB of main memory.
  @GMOIAA-I, Processing MO integrals for spin case AA.
  @GMOIAA-I, Generation of integral list completed.
                      TYPE                NUMBER
                      ----               --------
                      PPPP                     0
                      PPPH              63343080
                      PPHH               4865148
                      PHPH               2589840
                      PHHH                407187
                      HHHH                  9036

                     TOTAL              71214291

  @FORMT2-I, Second-order MP correlation energies:
            ------------------------------------------------
            E(SCF)                  =   -244.840273365168 a.u.
            E2(AA)                  =     -0.130302389951 a.u.
            E2(AB)                  =     -0.897102263370 a.u.
            E2(TOT)                 =     -1.157707043271 a.u.
            Total MP2 energy        =   -245.997980408440 a.u.
            ------------------------------------------------
   Largest T2 amplitudes for spin case AB:
       _       _                 _       _                 _       _
   i   j   a   b             i   j   a   b             i   j   a   b
-----------------------------------------------------------------------------
[ 18  18 179 179]-0.05876 [ 18  18 180 180]-0.05094 [ 17  17 179 179]-0.04814
[ 17  17 180 180]-0.03812 [ 18  17 180 179] 0.03506 [ 17  18 179 180] 0.03506
[ 16  16 179 179]-0.02883 [ 18  18 179 183] 0.01943 [ 18  18 183 179] 0.01943
[ 18  18 181 181]-0.01913 [ 18  18 183 180]-0.01886 [ 18  18 180 183]-0.01886
[ 18  16 179 180]-0.01872 [ 16  18 180 179]-0.01872 [ 18  18 183 183]-0.01716
-----------------------------------------------------------------------------
   Norm of T2AB vector (  9725994 symmetry allowed elements):  0.4500172397.
-----------------------------------------------------------------------------
 @CHECKOUT-I, Total execution time (CPU/WALL):        37.28/       5.83 seconds.
--executable xintprc finished with status     0 in        5.88 seconds (walltime).
 --invoking executable--
/home/besselman/CFOUR_18/cfour18/bin/xncc
 @GETMEM-I,  Allocated       7 MB of main memory.

Running with 32 threads/proc

Using DIIS to accelerate the convergence of T1 and T2
Using immediate high-order contributions
Damping factor for T3: 0.000000
Damping factor for T4: 0.000000

Using DIIS to accelerate the convergence of L1 and L2
Using immediate high-order contributions
Damping factor for L3: 0.000000
Damping factor for L4: 0.000000

Transposes are coarse-threaded

Memory limit:                178.814 GiB
Minimum memory requirement:    4.768 GiB
Compromise memory amount:      7.690 GiB
Optimal memory requirement:  122.338 GiB

List              Location   Size        Cached Hunks Est. Disk I/O
----------------- ---------- ----------- ------ ----- -------------

           T_DIIS       70:0  371.118 MiB    Yes     -    13.047 GiB
           Z_DIIS       70:1  371.118 MiB    Yes     -    21.745 GiB
          <AI|bj>         18   74.203 MiB    Yes     -     3.004 GiB
          <Ab|Ci>         30  961.730 MiB    Yes     -   107.068 GiB
          <Ab|Ij>         16   74.203 MiB    Yes     -    15.362 GiB
          <Ai|Bj>         25   74.203 MiB    Yes     -     1.449 GiB
          <Aj|bI>         21   74.203 MiB     No     -         0   B
          <Ij|Ka>         10    5.851 MiB    Yes     -  1023.933 MiB
          <Ij|Kl>         13  491.062 KiB    Yes     -     8.152 MiB
            D(AB)      160:2  248.758 KiB    Yes     -    32.552 MiB
            D(AI)      160:4   20.602 KiB    Yes     -     2.334 MiB
            D(IA)      160:6   20.602 KiB    Yes     -   700.453 KiB
            D(IJ)      160:0    1.828 KiB    Yes     -   186.469 KiB
           D~(AB)      192:0  248.758 KiB    Yes     -     1.943 MiB
           D~(AI)      193:0   20.602 KiB    Yes     -    41.203 KiB
           D~(IJ)      191:0    1.828 KiB    Yes     -    14.625 KiB
            F(EA)       92:0  248.758 KiB    Yes     -    25.993 MiB
            F(EM)       93:0   20.602 KiB    Yes     -     1.911 MiB
            F(MI)       91:0    1.828 KiB    Yes     -   223.031 KiB
            G(AB)      192:2  248.758 KiB    Yes     -    11.661 MiB
         G(AI,BJ)        123   74.203 MiB     No     -         0   B
         G(AI,bj)        118   74.203 MiB    Yes     -   551.327 MiB
         G(Ab,Ij)        116   74.203 MiB    Yes     -     1.232 GiB
         G(Ai,Bc)        230  961.730 MiB    Yes     -     3.757 GiB
         G(Ai,Bj)        125   74.203 MiB    Yes     -   445.221 MiB
            G(IJ)      191:2    1.828 KiB    Yes     -    87.750 KiB
         G(Ij,Ab)        216   74.203 MiB    Yes     -   222.610 MiB
         G(Ij,Ka)        210    5.851 MiB    Yes     -   204.787 MiB
         G(Ij,Kl)        113  491.062 KiB    Yes     -    16.305 MiB
        G~(Ij,Kl)        213  491.062 KiB     No     -         0   B
         H(AI,bj)        256   74.203 MiB    Yes     -   445.221 MiB
         H(Ai,Bj)        258   74.203 MiB    Yes     -   445.221 MiB
       Lambda(AI)      190:0   20.602 KiB    Yes     -     3.159 MiB
    Lambda(Ab,Ij)        146   74.203 MiB    Yes     -    17.247 GiB
            Q(AI)      190:2   20.602 KiB    Yes     -   762.258 KiB
         Q(Ab,Ij)         82   74.203 MiB    Yes     -     4.130 GiB
            T(AI)       90:0   20.602 KiB    Yes     -     7.746 MiB
         T(Ab,Ij)         46   74.203 MiB    Yes     -    25.580 GiB
         T(Rs,Ij)        246   86.385 MiB     No     -         0   B
         W(Mn,Ij)         53  491.062 KiB    Yes     -    22.539 MiB
        W~(Ab,Ej)        130  961.730 MiB    Yes     -    25.358 GiB
        W~(EM,bj)         56   74.203 MiB    Yes     -     7.174 GiB
        W~(Em,Bj)         58   74.203 MiB    Yes     -     7.174 GiB
        W~(Ij,Mb)        110    5.851 MiB    Yes     -   157.978 MiB
       W~~(Ab,Ej)        169  961.730 MiB    Yes     -    15.027 GiB
       W~~(EM,bj)         76   74.203 MiB    Yes     -   593.628 MiB
       W~~(Em,Bj)         78   74.203 MiB    Yes     -   593.628 MiB
       W~~(Ij,Mb)        165    5.851 MiB    Yes     -    93.617 MiB
            Z(AI)       90:2   20.602 KiB    Yes     -     8.450 MiB
         Z(Ab,Ij)         63   74.203 MiB    Yes     -    32.609 GiB
         Z(Rs,Ij)        263   86.385 MiB     No     -         0   B
       T(abc,ijk)          -   57.830 GiB     No     1         0   B
       Z(abc,ijk)          -   57.830 GiB     No     1         0   B

Simulation and memory analysis took 3.639 seconds

MP2 correlation energy:  -1.157707043271484

Non-iterative calculation of MP2 took 3.874 cpu seconds and 0.127 walltime seconds at 7.005 Gflops/sec

Total MP2 energy: -245.997980408439616

Beginning iterative solution of CCSD equations:

It.  Correlation Energy T1 Residual T2 Residual CPU Time (s) Walltime (s)
-------------------------------------------------------------------------
  1  -1.140332671689084 2.40961e-02 1.21036e-02      460.920       17.240
  2  -1.171722103733914 3.66590e-03 8.88091e-03      486.221       19.091
  3  -1.169303082709896 4.92044e-03 2.58605e-03      473.938       19.263
  4  -1.171835223893352 7.70741e-04 9.26516e-04      453.189       17.491
  5  -1.172317135685776 1.00362e-03 3.89999e-04      462.985       17.240

   A    I                     A    I                     A    I                  
-------------------------- -------------------------- -------------------------- 
  19   12 -0.0285664005744   44   17  0.0109393801891   28   12  0.0085353187346 
  31   18 -0.0250597116013   24   16 -0.0109271828173   84   18 -0.0084873090624 
  19   18 -0.0223763315282   33   17  0.0109120152316   24   14 -0.0084490400801 
  19   17 -0.0208697113618   25   16 -0.0100686152253   75   18  0.0079839839288 
  23   18 -0.0143491588581   42   16  0.0094538182630   23   17  0.0068308110695 

   A    B    I    J                     A    B    I    J                  
------------------------------------ ------------------------------------ 
  19   19   18   18 -0.0717973355037   33   19   18   18  0.0254600535989 
  23   23   18   18 -0.0514929230736   19   23   18   12 -0.0237290039713 
  23   23   17   17 -0.0441405103828   23   19   12   18 -0.0237290039713 
  19   19   17   17 -0.0418259478144   33   23   18   18 -0.0213163253702 
  23   19   18   17  0.0399187721862   23   33   18   18 -0.0213163253702 
  19   23   17   18  0.0399187721862   23   19   18   12 -0.0202512296562 
  19   19   12   12 -0.0282147748318   19   23   12   18 -0.0202512296562 
  19   33   18   18  0.0254600535989 

It.  Correlation Energy T1 Residual T2 Residual CPU Time (s) Walltime (s)
-------------------------------------------------------------------------
  6  -1.172342858054553 3.12176e-04 8.34594e-05      435.947       17.310
  7  -1.172347771158564 1.83790e-04 5.06087e-05      427.591       16.353
  8  -1.172354589707918 5.97070e-05 1.93809e-05      449.077       17.410
  9  -1.172348761994411 2.23078e-05 5.90694e-06      442.138       16.794
 10  -1.172352901271718 5.17358e-06 1.38759e-06      429.322       16.465

   A    I                     A    I                     A    I                  
-------------------------- -------------------------- -------------------------- 
  19   12 -0.0288174000052   24   16 -0.0111566241815   28   12  0.0085730718672 
  31   18 -0.0251978656451   33   17  0.0110687690761   24   14 -0.0085097295679 
  19   18 -0.0233338799401   44   17  0.0109429079276   84   18 -0.0084883155894 
  19   17 -0.0215875519440   25   16 -0.0101805905539   75   18  0.0079758215700 
  23   18 -0.0150234829137   42   16  0.0094979012824   23   17  0.0069243420843 

   A    B    I    J                     A    B    I    J                  
------------------------------------ ------------------------------------ 
  19   19   18   18 -0.0719600215205   33   19   18   18  0.0254651760600 
  23   23   18   18 -0.0512729466497   19   23   18   12 -0.0236935662209 
  23   23   17   17 -0.0442867024601   23   19   12   18 -0.0236935662209 
  19   19   17   17 -0.0417074343451   33   23   18   18 -0.0212383942045 
  23   19   18   17  0.0398724278222   23   33   18   18 -0.0212383942045 
  19   23   17   18  0.0398724278222   23   19   18   12 -0.0202194916969 
  19   19   12   12 -0.0282605484691   19   23   12   18 -0.0202194916969 
  19   33   18   18  0.0254651760600 

It.  Correlation Energy T1 Residual T2 Residual CPU Time (s) Walltime (s)
-------------------------------------------------------------------------
 11  -1.172352729319643 2.87260e-06 1.27744e-06      411.839       16.186
 12  -1.172353260925296 1.04066e-06 9.59559e-07      417.679       16.059
 13  -1.172353427230846 5.54204e-07 3.85471e-07      426.368       16.386
 14  -1.172353469229302 1.75331e-07 1.10596e-07      428.846       16.686
 15  -1.172353488278738 1.15346e-07 4.36302e-08      423.618       16.006

   A    I                     A    I                     A    I                  
-------------------------- -------------------------- -------------------------- 
  19   12 -0.0288171129820   24   16 -0.0111548131438   28   12  0.0085731945558 
  31   18 -0.0252002941467   33   17  0.0110705010949   24   14 -0.0085105991128 
  19   18 -0.0233351188117   44   17  0.0109437658992   84   18 -0.0084884064843 
  19   17 -0.0215942099010   25   16 -0.0101798859151   75   18  0.0079758685166 
  23   18 -0.0150308816953   42   16  0.0094985347517   23   17  0.0069248779994 

   A    B    I    J                     A    B    I    J                  
------------------------------------ ------------------------------------ 
  19   19   18   18 -0.0719633023639   33   19   18   18  0.0254660297665 
  23   23   18   18 -0.0512725650366   19   23   18   12 -0.0236939074283 
  23   23   17   17 -0.0442889825661   23   19   12   18 -0.0236939074283 
  19   19   17   17 -0.0417060300791   33   23   18   18 -0.0212384821746 
  23   19   18   17  0.0398725885457   23   33   18   18 -0.0212384821746 
  19   23   17   18  0.0398725885457   23   19   18   12 -0.0202199424951 
  19   19   12   12 -0.0282614078781   19   23   12   18 -0.0202199424951 
  19   33   18   18  0.0254660297665 

It.  Correlation Energy T1 Residual T2 Residual CPU Time (s) Walltime (s)
-------------------------------------------------------------------------
 16  -1.172353485335043 4.74338e-08 1.79940e-08      412.450       15.978
 17  -1.172353487364665 1.56102e-08 5.73198e-09      450.081       17.052
 18  -1.172353485853747 1.16330e-08 1.83522e-09      449.151       17.299
 19  -1.172353486137537 2.71675e-09 8.30210e-10      408.397       15.794
 20  -1.172353486379525 2.44224e-09 6.90433e-10      415.486       16.172

   A    I                     A    I                     A    I                  
-------------------------- -------------------------- -------------------------- 
  19   12 -0.0288171219993   24   16 -0.0111548117305   28   12  0.0085731913545 
  31   18 -0.0252002991343   33   17  0.0110705233743   24   14 -0.0085105987245 
  19   18 -0.0233351652500   44   17  0.0109437681087   84   18 -0.0084884049158 
  19   17 -0.0215943396614   25   16 -0.0101798814965   75   18  0.0079758654226 
  23   18 -0.0150310108437   42   16  0.0094985318143   23   17  0.0069248767117 

   A    B    I    J                     A    B    I    J                  
------------------------------------ ------------------------------------ 
  19   19   18   18 -0.0719633015484   19   33   18   18  0.0254660218886 
  23   23   18   18 -0.0512725209096   19   23   18   12 -0.0236938928587 
  23   23   17   17 -0.0442889919447   23   19   12   18 -0.0236938928587 
  19   19   17   17 -0.0417060041892   33   23   18   18 -0.0212384659533 
  23   19   18   17  0.0398725666390   23   33   18   18 -0.0212384659533 
  19   23   17   18  0.0398725666390   23   19   18   12 -0.0202199298569 
  19   19   12   12 -0.0282614083387   19   23   12   18 -0.0202199298569 
  33   19   18   18  0.0254660218886 

It.  Correlation Energy T1 Residual T2 Residual CPU Time (s) Walltime (s)
-------------------------------------------------------------------------
 21  -1.172353486503730 4.45834e-10 3.43175e-10      428.153       16.829

CCSD iterations converged in 21 cycles and 355.864 seconds (16.946 s/it.) at 33.835 Gflops/sec

Total CCSD energy: -246.012626851671882

CCSD[T] correlation energy:  -0.050857071365865
CCSD(T) correlation energy:  -0.049065414101353

Non-iterative calculation of CCSD(T) took 10021.316 cpu seconds and 396.383 walltime seconds at 85.950 Gflops/sec

Total CCSD(T) energy: -246.061692265773246

             _
Formation of H took 10.881 seconds at 131.650 Gflops/sec

Beginning iterative solution of Lambda-CCSD equations:

It.  Correlation Energy L1 Residual L2 Residual CPU Time (s) Walltime (s)
-------------------------------------------------------------------------
  1  -1.243091735919320 1.40352e-02 2.08186e-02      571.181       20.111
  2  -1.229029251123186 7.76435e-03 4.52751e-03      605.687       21.211
  3  -1.229251055081555 1.08016e-03 2.60579e-03      584.475       20.434
  4  -1.229937403625777 9.32385e-04 1.02221e-03      595.093       20.743
  5  -1.229954854546560 3.18004e-04 2.43972e-04      667.144       23.350

   A    I                     A    I                     A    I                  
-------------------------- -------------------------- -------------------------- 
  19   12 -0.0204268369051   24   16 -0.0118290866513   24   14 -0.0084795349173 
  31   18 -0.0202433729418   33   17  0.0100831669649   23   17  0.0080503790586 
  19   17 -0.0199723221976   44   17  0.0093790074607   51   18 -0.0068598655415 
  19   18 -0.0196580261295   25   16 -0.0092520053704   63   17  0.0067742746639 
  23   18 -0.0184889145596   42   16  0.0088204999278   75   18  0.0066669211922 

   A    B    I    J                     A    B    I    J                  
------------------------------------ ------------------------------------ 
  19   19   18   18 -0.0986166849639   33   19   18   18  0.0310815878087 
  23   23   18   18 -0.0648631236820   19   23   18   12 -0.0293103899050 
  23   23   17   17 -0.0578911126708   23   19   12   18 -0.0293103899050 
  19   19   17   17 -0.0559194704378   33   23   18   18 -0.0251989574368 
  23   19   18   17  0.0505620720632   23   33   18   18 -0.0251989574368 
  19   23   17   18  0.0505620720632   23   19   18   12 -0.0233340279084 
  19   19   12   12 -0.0360421221183   19   23   12   18 -0.0233340279084 
  19   33   18   18  0.0310815878087 

It.  Correlation Energy L1 Residual L2 Residual CPU Time (s) Walltime (s)
-------------------------------------------------------------------------
  6  -1.229912435850895 1.63883e-04 8.45841e-05      663.261       23.336
  7  -1.229932383663969 7.98421e-05 3.03175e-05      665.447       22.864
  8  -1.229918377767331 2.93967e-05 1.26347e-05      665.565       23.352
  9  -1.229920600334876 8.48089e-06 2.16597e-06      666.202       23.097
 10  -1.229920150615224 3.30458e-06 1.26215e-06      653.738       22.898

   A    I                     A    I                     A    I                  
-------------------------- -------------------------- -------------------------- 
  19   12 -0.0203908191970   24   16 -0.0119111748055   24   14 -0.0084779952024 
  19   17 -0.0203180875477   33   17  0.0101604744056   23   17  0.0081067747869 
  31   18 -0.0203176289776   44   17  0.0093892015019   51   18 -0.0068386156393 
  19   18 -0.0199812039946   25   16 -0.0092415302742   63   17  0.0067763452263 
  23   18 -0.0188952739521   42   16  0.0088181438252   75   18  0.0066619433547 

   A    B    I    J                     A    B    I    J                  
------------------------------------ ------------------------------------ 
  19   19   18   18 -0.0987345959971   33   19   18   18  0.0311100879075 
  23   23   18   18 -0.0646664878797   19   23   18   12 -0.0292612676229 
  23   23   17   17 -0.0579815191972   23   19   12   18 -0.0292612676229 
  19   19   17   17 -0.0558250534447   33   23   18   18 -0.0251460410642 
  23   19   18   17  0.0505380493585   23   33   18   18 -0.0251460410642 
  19   23   17   18  0.0505380493585   23   19   18   12 -0.0233176232425 
  19   19   12   12 -0.0360351632450   19   23   12   18 -0.0233176232425 
  19   33   18   18  0.0311100879075 

It.  Correlation Energy L1 Residual L2 Residual CPU Time (s) Walltime (s)
-------------------------------------------------------------------------
 11  -1.229920568229749 1.32413e-06 7.75770e-07      666.016       22.892
 12  -1.229920655280629 4.56400e-07 3.03116e-07      668.991       23.140
 13  -1.229920658600511 2.36046e-07 9.62407e-08      664.637       22.849
 14  -1.229920667195064 1.13030e-07 4.67553e-08      666.341       22.901
 15  -1.229920664997646 5.28928e-08 2.97623e-08      474.901       17.133

   A    I                     A    I                     A    I                  
-------------------------- -------------------------- -------------------------- 
  19   12 -0.0203918705085   24   16 -0.0119101090187   24   14 -0.0084784551454 
  19   17 -0.0203216549736   33   17  0.0101610572174   23   17  0.0081061370889 
  31   18 -0.0203178852987   44   17  0.0093896221818   51   18 -0.0068388470187 
  19   18 -0.0199824671298   25   16 -0.0092416552021   63   17  0.0067764864420 
  23   18 -0.0188967187480   42   16  0.0088184111363   75   18  0.0066619967039 

   A    B    I    J                     A    B    I    J                  
------------------------------------ ------------------------------------ 
  19   19   18   18 -0.0987357410712   19   33   18   18  0.0311101419482 
  23   23   18   18 -0.0646677212704   19   23   18   12 -0.0292617605996 
  23   23   17   17 -0.0579822165943   23   19   12   18 -0.0292617605996 
  19   19   17   17 -0.0558252752484   33   23   18   18 -0.0251463515848 
  23   19   18   17  0.0505381461021   23   33   18   18 -0.0251463515848 
  19   23   17   18  0.0505381461021   23   19   18   12 -0.0233176975618 
  19   19   12   12 -0.0360358223741   19   23   12   18 -0.0233176975618 
  33   19   18   18  0.0311101419482 

It.  Correlation Energy L1 Residual L2 Residual CPU Time (s) Walltime (s)
-------------------------------------------------------------------------
 16  -1.229920664009397 2.56947e-08 9.19304e-09      652.164       22.460
 17  -1.229920663428985 1.32679e-08 2.94397e-09      528.280       19.173
 18  -1.229920663466286 4.58424e-09 1.20200e-09      555.516       19.736
 19  -1.229920663373746 2.84691e-09 5.09627e-10      665.842       23.144
 20  -1.229920663458792 6.69831e-10 1.71639e-10      461.068       16.745

   A    I                     A    I                     A    I                  
-------------------------- -------------------------- -------------------------- 
  19   12 -0.0203918629507   24   16 -0.0119101242486   24   14 -0.0084784519836 
  19   17 -0.0203217192659   33   17  0.0101610651757   23   17  0.0081061435916 
  31   18 -0.0203178842939   44   17  0.0093896207005   51   18 -0.0068388450698 
  19   18 -0.0199825042739   25   16 -0.0092416596783   63   17  0.0067764872338 
  23   18 -0.0188967922487   42   16  0.0088184123035   75   18  0.0066619954159 

   A    B    I    J                     A    B    I    J                  
------------------------------------ ------------------------------------ 
  19   19   18   18 -0.0987357452505   33   19   18   18  0.0311101379323 
  23   23   18   18 -0.0646676955014   19   23   18   12 -0.0292617525757 
  23   23   17   17 -0.0579822254786   23   19   12   18 -0.0292617525757 
  19   19   17   17 -0.0558252590547   33   23   18   18 -0.0251463419753 
  23   19   18   17  0.0505381332470   23   33   18   18 -0.0251463419753 
  19   23   17   18  0.0505381332470   23   19   18   12 -0.0233176893507 
  19   19   12   12 -0.0360358246993   19   23   12   18 -0.0233176893507 
  19   33   18   18  0.0311101379323 

It.  Correlation Energy L1 Residual L2 Residual CPU Time (s) Walltime (s)
-------------------------------------------------------------------------

Lambda-CCSD iterations converged in 20 cycles and 433.470 seconds (21.673 s/it.) at 24.694 Gflops/sec

 @CHECKOUT-I, Total execution time (CPU/WALL):     32247.59/    1218.00 seconds.
norm of D(AI): 0.071016037456339
norm of D(IA): 0.066545933092749
norm of D(AB): 0.075207178408403
norm of D(IJ): 0.100597975414551
E(AB): 0.797349937313285
E(IJ): 0.535061299377539
E(1e): 1.332411236690824
norm of G(Ab,Ij): 0.458059735044532
norm of G(Ij,Ab): 0.527515347387761
E(Ab,Ij): -2.362873814768927
norm of G(Ij,Kl): 0.049296159435682
E(Ij,Kl): 0.187879394239160
norm of G(Ai,Bc): 0.013444960579329
norm of G(Ab,Ci): 0.019840958678221
E(Ab,Ci): -0.101999167593822
norm of G(Ij,Ka): 0.010539442678021
norm of G(Ia,Jk): 0.014016354321811
E(Ia,Jk): -0.020925426075835
norm of G(AI,bj): 0.061223673272276
norm of G(Ai,Bj): 0.042090944466350
E(Ai,Bj): -0.509117435176697
E1: -0.302132896406989
E2: -0.328851210490285
E3: 0.121866671720577
E(tot): -1.474625212685296

Formation of one- and two-particle density
matrices took 11.649 seconds at 140.147 Gflops/sec

--executable xncc finished with status     0 in     1218.29 seconds (walltime).
 --invoking executable--
/home/besselman/CFOUR_18/cfour18/bin/xdens
 @GETMEM-I,  Allocated  183105 MB of main memory.
  CCSD(T) density and intermediates are calculated.
  The perturbed orbitals are chosen canonical.
  Direct algorithm used for all contributions involving G(AB,CD).
  local is set to  F
  local is set to  F
  local is set to 4 F
  local is set to  F
  local is set to 5 F
  local is set to 6 F
  local is set to 7 F T
  local5 is set to  F
  local is set to  F
  W(abef) AB contribution =  0.3098203817 a.u.
  W(abef) AB contribution =  0.3326708538 a.u.
  local is set to 12 F
                     1                     1
                     2                     2
  processed              105223652  ao basis integrals from 
                 25690  buffers.
  processed               84250001  ao basis integrals from 
                 20569  buffers.
  processed               43844487  ao basis integrals from 
                 10705  buffers.
 ITERM.tmp does not exsit!
 skip reading
  The iterative expansion of D(ai) converged after  23 iterations.
  local is set to 12 F
  ----------------------------------------------------------------------
                 Natural orbital occupation numbers
  ----------------------------------------------------------------------
  1.99890  1.99861  1.99817  1.99817  1.99816  1.98029  1.97512  1.96933
  1.96074  1.95995  1.95948  1.95039  1.94941  1.94823  1.94444  1.94100
  1.91770  1.89375  0.09022  0.07177  0.04284  0.03866  0.03144  0.02896
  0.02456  0.02389  0.02111  0.01832  0.01534  0.01477  0.01358  0.01170
  0.01082  0.01021  0.01019  0.00958  0.00948  0.00922  0.00885  0.00872
  0.00795  0.00729  0.00705  0.00610  0.00566  0.00533  0.00427  0.00408
  0.00399  0.00398  0.00381  0.00357  0.00306  0.00302  0.00300  0.00236
  0.00217  0.00204  0.00200  0.00200  0.00192  0.00184  0.00163  0.00161
  0.00157  0.00149  0.00137  0.00124  0.00116  0.00109  0.00108  0.00104
  0.00096  0.00095  0.00089  0.00089  0.00085  0.00080  0.00076  0.00076
  0.00075  0.00070  0.00067  0.00066  0.00065  0.00063  0.00062  0.00059
  0.00058  0.00056  0.00056  0.00055  0.00054  0.00052  0.00050  0.00049
  0.00049  0.00047  0.00046  0.00045  0.00043  0.00043  0.00041  0.00041
  0.00040  0.00038  0.00038  0.00036  0.00035  0.00034  0.00034  0.00033
  0.00032  0.00031  0.00030  0.00030  0.00027  0.00027  0.00026  0.00026
  0.00024  0.00023  0.00023  0.00023  0.00023  0.00023  0.00021  0.00021
  0.00021  0.00021  0.00020  0.00020  0.00019  0.00019  0.00019  0.00018
  0.00018  0.00017  0.00017  0.00016  0.00016  0.00016  0.00015  0.00015
  0.00015  0.00014  0.00014  0.00013  0.00012  0.00012  0.00012  0.00012
  0.00012  0.00011  0.00011  0.00010  0.00010  0.00009  0.00009  0.00009
  0.00009  0.00009  0.00008  0.00008  0.00007  0.00007  0.00007  0.00006
  0.00006  0.00006  0.00006  0.00006  0.00006  0.00006  0.00005  0.00005
  0.00005  0.00005  0.00005  0.00005  0.00004  0.00004  0.00004  0.00004
  0.00004  0.00004  0.00003  0.00003  0.00003  0.00003  0.00003  0.00003
  0.00003  0.00002  0.00002  0.00002  0.00002  0.00002  0.00002  0.00002
  0.00002  0.00002  0.00001  0.00001  0.00001  0.00001  0.00001  0.00001
  0.00001  0.00001  0.00001  0.00001  0.00001  0.00001  0.00001  0.00001
  0.00001  0.00001  0.00001  0.00001  0.00001  0.00001  0.00001  0.00001
  0.00001  0.00001  0.00001  0.00001  0.00001  0.00001  0.00001  0.00001
  0.00001  0.00001  0.00001  0.00001  0.00001  0.00001  0.00001  0.00001
  0.00001  0.00001  0.00001  0.00001  0.00001  0.00001  0.00001  0.00001
  0.00001  0.00001  0.00001  0.00001  0.00001  0.00001  0.00000  0.00000
  0.00000
  Trace of density matrix :  36.0000000000.
  ----------------------------------------------------------------------
  Density calculation successfully completed.
 @CHECKOUT-I, Total execution time (CPU/WALL):       770.93/     329.57 seconds.
--executable xdens finished with status     0 in      329.66 seconds (walltime).
 --invoking executable--
/home/besselman/CFOUR_18/cfour18/bin/xanti
 @GETMEM-I,  Allocated  183105 MB of main memory.
 CCSD(T) MO gammas will be sorted to Mulliken order.
 @CHECKOUT-I, Total execution time (CPU/WALL):      2215.86/      80.96 seconds.
--executable xanti finished with status     0 in       81.02 seconds (walltime).
 --invoking executable--
/home/besselman/CFOUR_18/cfour18/bin/xbcktrn
 @GETMEM-I,  Allocated  183105 MB of main memory.
 @CHECKOUT-I, Total execution time (CPU/WALL):      1035.21/      41.37 seconds.
--executable xbcktrn finished with status     0 in       41.42 seconds (walltime).
 --invoking executable--
/home/besselman/CFOUR_18/cfour18/bin/xvdint
 @GETMEM-I,  Allocated  183105 MB of main memory.
 One- and two-electron integral derivatives are calculated
 for RHF-CC/MBPT gradients and dipole moments.
 Spherical gaussians are used.

                     Kinetic energy integral gradient
                     --------------------------------

                         O #1 x     0.7754838666
                         O #1 y     0.2925924365
                         C #2 x     0.1324746501
                         C #2 y     0.4216601394
                         C #3 x     0.2191302833
                         C #3 y    -0.2983277640
                         N #4 x    -1.0107061363
                         N #4 y     0.0521901081
                         C #5 x    -0.1919305866
                         C #5 y    -0.2553136807
                         H #6 x     0.0058858714
                         H #6 y     0.4599099574
                         H #7 x     0.3381623790
                         H #7 y    -0.3064210793
                         H #8 x    -0.2685003275
                         H #8 y    -0.3662901174


 O #1       0.7754838666            0.2925924365            0.0000000000
 C #2       0.1324746501            0.4216601394            0.0000000000
 C #3       0.2191302833           -0.2983277640            0.0000000000
 N #4      -1.0107061363            0.0521901081            0.0000000000
 C #5      -0.1919305866           -0.2553136807            0.0000000000
 H #6       0.0058858714            0.4599099574            0.0000000000
 H #7       0.3381623790           -0.3064210793            0.0000000000
 H #8      -0.2685003275           -0.3662901174            0.0000000000


                   Nuclear attraction integral gradient
                   ------------------------------------

                         O #1 x   -30.1956445254
                         O #1 y   -11.8364108804
                         C #2 x     0.1649665678
                         C #2 y   -20.5935680419
                         C #3 x   -12.1012417358
                         C #3 y    17.0931864133
                         N #4 x    32.1163558552
                         N #4 y    -5.2543764444
                         C #5 x    11.0490513335
                         C #5 y    17.1078166917
                         H #6 x     0.0906786578
                         H #6 y    -8.0383532860
                         H #7 x    -5.5748820549
                         H #7 y     5.3751117321
                         H #8 x     4.4507159018
                         H #8 y     6.1465938157


 O #1     -30.1956445254          -11.8364108804            0.0000000000
 C #2       0.1649665678          -20.5935680419            0.0000000000
 C #3     -12.1012417358           17.0931864133            0.0000000000
 N #4      32.1163558552           -5.2543764444            0.0000000000
 C #5      11.0490513335           17.1078166917            0.0000000000
 H #6       0.0906786578           -8.0383532860            0.0000000000
 H #7      -5.5748820549            5.3751117321            0.0000000000
 H #8       4.4507159018            6.1465938157            0.0000000000


                      Reorthonormalization gradient
                      -----------------------------

                         O #1 x     0.3854481019
                         O #1 y     0.1445263864
                         C #2 x    -0.0105462503
                         C #2 y     0.0626957370
                         C #3 x    -0.0782709048
                         C #3 y    -0.1149577365
                         N #4 x    -0.4041789826
                         N #4 y     0.0542502697
                         C #5 x     0.0651471601
                         C #5 y    -0.0504387952
                         H #6 x     0.0001743728
                         H #6 y     0.2618802022
                         H #7 x     0.1938130641
                         H #7 y    -0.1645716793
                         H #8 x    -0.1515865611
                         H #8 y    -0.1933843844


 O #1       0.3854481019            0.1445263864            0.0000000000
 C #2      -0.0105462503            0.0626957370            0.0000000000
 C #3      -0.0782709048           -0.1149577365            0.0000000000
 N #4      -0.4041789826            0.0542502697            0.0000000000
 C #5       0.0651471601           -0.0504387952            0.0000000000
 H #6       0.0001743728            0.2618802022            0.0000000000
 H #7       0.1938130641           -0.1645716793            0.0000000000
 H #8      -0.1515865611           -0.1933843844            0.0000000000


 Evaluation of 1e integral derivatives required   12.17 seconds.
 Evaluation of 2el integral derivatives

                      Two-electron integral gradient
                      ------------------------------

                         O #1 x    15.1548167569
                         O #1 y     5.8402217323
                         C #2 x     0.8446756657
                         C #2 y     9.3813631234
                         C #3 x     6.1875141153
                         C #3 y    -7.7254070482
                         N #4 x   -17.2273806102
                         N #4 y     2.4176957683
                         C #5 x    -5.5574193831
                         C #5 y    -8.0272737540
                         H #6 x    -0.0571180568
                         H #6 y     4.7004418254
                         H #7 x     3.2468501972
                         H #7 y    -3.0752857195
                         H #8 x    -2.5919386851
                         H #8 y    -3.5117559276


 O #1      15.1548167569            5.8402217323            0.0000000000
 C #2       0.8446756657            9.3813631234            0.0000000000
 C #3       6.1875141153           -7.7254070482            0.0000000000
 N #4     -17.2273806102            2.4176957683            0.0000000000
 C #5      -5.5574193831           -8.0272737540            0.0000000000
 H #6      -0.0571180568            4.7004418254            0.0000000000
 H #7       3.2468501972           -3.0752857195            0.0000000000
 H #8      -2.5919386851           -3.5117559276            0.0000000000


 Evaluation of 2e integral derivatives required 4893.79 seconds.

                            Molecular gradient
                            ------------------

                         O #1 x    -0.0005880809
                         O #1 y    -0.0000110425
                         C #2 x     0.0002637219
                         C #2 y     0.0013017162
                         C #3 x     0.0005561333
                         C #3 y    -0.0002837785
                         N #4 x    -0.0008993110
                         N #4 y     0.0035140458
                         C #5 x     0.0004510464
                         C #5 y    -0.0041752273
                         H #6 x     0.0000355490
                         H #6 y    -0.0000574277
                         H #7 x    -0.0001112080
                         H #7 y    -0.0000054399
                         H #8 x     0.0002921492
                         H #8 y    -0.0002828460


 O #1      -0.0005880809           -0.0000110425            0.0000000000
 C #2       0.0002637219            0.0013017162            0.0000000000
 C #3       0.0005561333           -0.0002837785            0.0000000000
 N #4      -0.0008993110            0.0035140458            0.0000000000
 C #5       0.0004510464           -0.0041752273            0.0000000000
 H #6       0.0000355490           -0.0000574277            0.0000000000
 H #7      -0.0001112080           -0.0000054399            0.0000000000
 H #8       0.0002921492           -0.0002828460            0.0000000000


  Molecular gradient norm 0.579E-02

                           Total dipole moment
                           -------------------

                               au             Debye

                    x     -0.54292935     -1.37998899
                    y      0.24515043      0.62311036

  Conversion factor used: 1 a.u. =   2.54174691 Debye 


 @CHECKOUT-I, Total execution time (CPU/WALL):      4905.93/     291.90 seconds.
--executable xvdint finished with status     0 in      291.97 seconds (walltime).
 --invoking executable--
/home/besselman/CFOUR_18/cfour18/bin/xjoda
   JODA beginning optimization cycle #  2.
   Retrieving information from last optimization cycle.
                    13                     0
  calling readgh 3                      1                    -1
  gradient from JOBARC 
  -0.000588080855753  -0.000011042479203   0.000000000000000
   0.000263721947149   0.001301716248173   0.000000000000000
   0.000556133340673  -0.000283778489690   0.000000000000000
  -0.000899311015699   0.003514045761905   0.000000000000000
   0.000451046362542  -0.004175227338303   0.000000000000000
   0.000035548987732  -0.000057427743220   0.000000000000000
  -0.000111207953355  -0.000005439917451   0.000000000000000
   0.000292149186710  -0.000282846043748   0.000000000000000
 
                     0
  current gradient vector 
       -0.000588080855753       -0.000011042479203        0.000000000000000
        0.000263721947149        0.001301716248173        0.000000000000000
        0.000556133340673       -0.000283778489690        0.000000000000000
       -0.000899311015699        0.003514045761905        0.000000000000000
        0.000451046362542       -0.004175227338303        0.000000000000000
        0.000035548987732       -0.000057427743220        0.000000000000000
       -0.000111207953355       -0.000005439917451        0.000000000000000
        0.000292149186710       -0.000282846043748        0.000000000000000
   Internal coordinate energy gradients (atomic units): 
                     R                 dV/dR
 [R1   ]    2.559114305801093   -0.002800380845417
 [R2   ]    2.588468694948360   -0.004283408111484
 [A1   ]    1.809347452528597   -0.018264790970602
 [R3   ]    2.441486732925740    0.001344988776504
 [A2   ]    2.013104571641732   -0.008224688329265
 [D0   ]    0.000000000000000   -0.000000000000000
 [R4   ]    2.555332801585467    0.000494736327989
 [A3   ]    1.885829288785766   -0.012297233732714
 [D0   ]    0.000000000000000   -0.000000000000000
 [R5   ]    2.032792448441887    0.000056220117878
 [A4   ]    2.035783911323415    0.000076086595716
 [D180 ]    3.141592653589793   -0.000000000000000
 [R6   ]    2.028802000165836    0.000079413117645
 [A5   ]    2.039072268506772   -0.000158329224091
 [D180 ]    3.141592653589793   -0.000000000000000
 [R7   ]    2.031679329693848   -0.000058497893284
 [A6   ]    2.251161665445281    0.000817561062650
 [D180 ]    3.141592653589793   -0.000000000000000
                     1                    -1                     0 ****
   Hessian from cycle  1 read.
   BFGS update using last two gradients and previous step.
   Optimization cycle  2.  Updating structure with Newton-Raphson step.
  @EFOL-I, Current internal coordinate Hessian written to FCMINT.
   There are  13 independent internal coordinates which will be optimized.
   Hessian matrix in totally symmetric symmetry coordinates: 
              R1        R2        A1        R3        A2   
  R1         1.137278  0.213086  0.903316 -0.062574  0.397951
  R2         0.213086  1.324623  1.386453 -0.103757  0.628036
  A1         0.903316  1.386453  6.153829 -0.428710  2.645018
  R3        -0.062574 -0.103757 -0.428710  1.021361 -0.170236
  A2         0.397951  0.628036  2.645018 -0.170236  1.386223
  R4        -0.015339 -0.041400 -0.145942 -0.012014 -0.014854
  A3         0.608419  0.933364  3.975268 -0.289259  1.782313
  R5        -0.000034 -0.005424 -0.013968 -0.005788  0.008944
  A4        -0.003024 -0.006087 -0.023463 -0.000125 -0.006424
  R6        -0.001348 -0.007115 -0.021720 -0.004813  0.004550
  A5         0.009668  0.011245  0.053990 -0.008472  0.034360
  R7         0.005462  0.003359  0.022841 -0.008021  0.024451
  A6        -0.040765 -0.061920 -0.264772  0.020047 -0.120456
 
              R4        A3        R5        A4        R6   
  R1        -0.015339  0.608419 -0.000034 -0.003024 -0.001348
  R2        -0.041400  0.933364 -0.005424 -0.006087 -0.007115
  A1        -0.145942  3.975268 -0.013968 -0.023463 -0.021720
  R3        -0.012014 -0.289259 -0.005788 -0.000125 -0.004813
  A2        -0.014854  1.782313  0.008944 -0.006424  0.004550
  R4         0.951276 -0.099639 -0.015399 -0.003654 -0.014253
  A3        -0.099639  2.926661 -0.009818 -0.015910 -0.015012
  R5        -0.015399 -0.009818  0.995297 -0.001218 -0.004398
  A4        -0.003654 -0.015910 -0.001218  0.249751 -0.001110
  R6        -0.014253 -0.015012 -0.004398 -0.001110  0.995900
  A5        -0.011868  0.036078 -0.003297 -0.001067 -0.003176
  R7        -0.015290  0.014994 -0.004484 -0.001282 -0.004246
  A6         0.008444 -0.178231  0.001198  0.001206  0.001511
 
              A5        R7        A6   
  R1         0.009668  0.005462 -0.040765
  R2         0.011245  0.003359 -0.061920
  A1         0.053990  0.022841 -0.264772
  R3        -0.008472 -0.008021  0.020047
  A2         0.034360  0.024451 -0.120456
  R4        -0.011868 -0.015290  0.008444
  A3         0.036078  0.014994 -0.178231
  R5        -0.003297 -0.004484  0.001198
  A4        -0.001067 -0.001282  0.001206
  R6        -0.003176 -0.004246  0.001511
  A5         0.248374 -0.002755 -0.002039
  R7        -0.002755  0.995945 -0.000490
  A6        -0.002039 -0.000490  0.261805
   The eigenvectors of the Hessian matrix: 
                   1         2         3         4         5
  R1         0.006454 -0.000000  0.000000  0.000000  0.000000
  R2        -0.013132  0.000000  0.000000 -0.000000 -0.000000
  A1        -0.263945  0.034274  0.014935  0.569500  0.012172
  R3        -0.027956  0.000000 -0.000000  0.000000 -0.000000
  A2         0.908218  0.200416  0.027850 -0.064789  0.060121
  R4        -0.067104 -0.000000 -0.000000  0.000000 -0.000000
  A3        -0.205563 -0.190698 -0.106555 -0.794256 -0.071035
  R5        -0.020273  0.000000 -0.000000 -0.000000 -0.000000
  A4        -0.084951  0.611638 -0.009638 -0.055268 -0.784524
  R6        -0.019020 -0.000000 -0.000000  0.000000 -0.000000
  A5        -0.216391  0.740400 -0.027712 -0.167737  0.612955
  R7        -0.019063 -0.000000  0.000000 -0.000000  0.000000
  A6         0.050405 -0.000000 -0.993371  0.097158 -0.000000
 
                   6         7         8         9        10
  R1         0.112349  0.500823  0.550956  0.137788  0.017494
  R2        -0.107483  0.807308 -0.381728 -0.034229 -0.234401
  A1        -0.001906 -0.183813 -0.000000 -0.000000 -0.000000
  R3        -0.355781 -0.195959 -0.074880  0.335213 -0.794499
  A2        -0.084515 -0.076394 -0.000000 -0.000000 -0.000000
  R4        -0.820828  0.029830  0.167474 -0.496406  0.139048
  A3         0.000985 -0.123930 -0.000000 -0.000000 -0.000000
  R5        -0.246852  0.026074 -0.301955  0.269145  0.448058
  A4         0.007017  0.000231  0.000000 -0.000000  0.000000
  R6        -0.231918  0.019582 -0.292942  0.578260  0.297635
  A5         0.017423 -0.002923 -0.000000  0.000000  0.000000
  R7        -0.230772  0.044895  0.583168  0.462853  0.069599
  A6        -0.003058  0.008467  0.000000  0.000000  0.000000
 
                  11        12        13
  R1         0.612128  0.153272  0.124401
  R2        -0.308924 -0.050613  0.191578
  A1         0.000000  0.000000  0.755424
  R3         0.201778  0.202278 -0.058347
  A2         0.000000  0.000000  0.336760
  R4         0.116420 -0.114722 -0.018259
  A3         0.000000 -0.000000  0.508701
  R5         0.033402  0.756626 -0.001362
  A4         0.000000  0.000000 -0.002861
  R6         0.299709 -0.588941 -0.002466
  A5         0.000000 -0.000000  0.007259
  R7        -0.620207 -0.023090  0.003681
  A6        -0.000000 -0.000000 -0.033942
   The eigenvalues of the Hessian matrix: 
       0.19914      0.25000      0.25000      0.25000      0.25000      0.92836
       0.96123      1.00000      1.00000      1.00000      1.00000      1.00000
      10.55960
   Gradients along Hessian eigenvectors: 
      -0.00009      0.00000      0.00000      0.00000      0.00000     -0.00004
       0.00041      0.00000      0.00000      0.00000     -0.00000     -0.00000
      -0.02411
   There are  0 negative eigenvalues.
   Summary of Optimization Cycle: 
   The maximum unscaled step is:    0.00236.
   Scale factor set to:  1.00000.
   Forces are in hartree/bohr and hartree/radian.
   Parameter values are in Angstroms and degrees.
--------------------------------------------------------------------------
  Parameter     dV/dR           Step          Rold            Rnew
--------------------------------------------------------------------------
    R1     -0.0028003808    0.0000421192    1.3542249641    1.3542670832
    R2     -0.0042834081    0.0000443588    1.3697586378    1.3698029966
    A1     -0.0182647910    0.0967398143  103.6679727026  103.7647125169
    R3      0.0013449888   -0.0000419107    1.2919791334    1.2919372227
    A2     -0.0082246883    0.0682055531  115.3423956736  115.4106012267
    R4      0.0004947363   -0.0000649798    1.3522238782    1.3521588984
    A3     -0.0122972337    0.0644641646  108.0500591296  108.1145232942
    R5      0.0000562201   -0.0000184162    1.0757074329    1.0756890167
    A4      0.0000760866   -0.0024676699  116.6418261195  116.6393584495
    R6      0.0000794131   -0.0000176254    1.0735957786    1.0735781532
    A5     -0.0001583292   -0.0042985508  116.8302351076  116.8259365568
    R7     -0.0000584979   -0.0000158664    1.0751183958    1.0751025295
    A6      0.0008175611   -0.0034043031  128.9820624317  128.9786581286
--------------------------------------------------------------------------
  Minimum force:  0.000056220 / RMS force:  0.006687679
 Updating structure...
   1.00000000000000       0.903255913115926       0.971281004364530     
   1.00000000000000       0.950436951047998       0.971281004364530     
  -1.00000000000000       0.893846444717345       0.971281004364530     
  -1.00000000000000       0.892381624521413       0.971281004364530     
  -1.00000000000000       0.777380320526534       0.950436951047998     
   Rotational constants (in cm-1): 
          0.1647313843             0.3218429346             0.3374521610
   Rotational constants (in MHz): 
       4938.5233535451          9648.6097959528         10116.5626977749


 ----------------------------------------------------------------
         Coordinates used in calculation (QCOMP) 
 ----------------------------------------------------------------
 Z-matrix   Atomic            Coordinates (in bohr)
  Symbol    Number           X              Y              Z
 ----------------------------------------------------------------
     O         8        -1.98484100    -0.84505135     0.00000000
     C         6         0.29125372    -2.01503693     0.00000000
     C         6        -1.38319584     1.67261171     0.00000000
     N         7         2.23113730    -0.53270012     0.00000000
     C         6         1.16351447     1.88085374     0.00000000
     H         1         0.27119968    -4.04769565     0.00000000
     H         1        -2.93125554     2.98387582    -0.00000000
     H         1         2.30852008     3.55911512    -0.00000000
 ----------------------------------------------------------------
 
   Interatomic distance matrix (Angstroms) 
 
                 O             C             C             N             C    
                [ 1]        [ 2]        [ 3]        [ 4]        [ 5]
  O    [ 1]     0.00000
  C    [ 2]     1.35427     0.00000
  C    [ 3]     1.36980     2.14317     0.00000
  N    [ 4]     2.23711     1.29194     2.24054     0.00000
  C    [ 5]     2.20374     2.11266     1.35216     1.39657     0.00000
  H    [ 6]     2.07304     1.07569     3.15111     2.12967     3.17259
  H    [ 7]     2.08716     3.14732     1.07358     3.30541     2.24410
  H    [ 8]     3.25475     3.13693     2.19386     2.16568     1.07510
 
                 H             H             H    
                [ 6]        [ 7]        [ 8]
  H    [ 6]     0.00000
  H    [ 7]     4.08868     0.00000
  H    [ 8]     4.16722     2.78943     0.00000
   Rotational constants (order x, y, z, in cm-1): 
          0.3374521610             0.3218429346             0.1647313843
   Rotational constants (order x, y, z, in MHz): 
      10116.5626977749          9648.6097959528          4938.5233535451
  ECPDATA file not present.   Using default ECPDATA. 
  There are  257 basis functions.
 @CHECKOUT-I, Total execution time (CPU/WALL):         0.23/       0.27 seconds.
--executable xjoda finished with status     0 in        0.43 seconds (walltime).
 --invoking executable--
/home/besselman/CFOUR_18/cfour18/bin/xvmol
 SERIAL VERSION OF MOLECULE STARTED
********************************************************************************
                    INPUT FROM MOL FILE
********************************************************************************
INTGRL        1    0    1    0    0    0    0    0    0                         
         *** CFOUR Program System (Release V0.1) ***                            
CCSD(T) cc-pCVTZ Relativistic Optimization of Oxazole                           
    8    1 Z          0.10E-08              0    0                              
   9999.00      3.00                                                            
          8.00000000    1    4    1    1    1    1                              
O #1  -1.984841000885228  -0.845051347701371   0.000000000000000                
   12    6                                                                      
   15330.0000000000       5.080000000000000E-004 -1.150000000000000E-004        
  0.000000000000000E+000  0.000000000000000E+000  0.000000000000000E+000        
  0.000000000000000E+000                                                        
   2299.00000000000       3.929000000000000E-003 -8.950000000000000E-004        
  0.000000000000000E+000  0.000000000000000E+000  0.000000000000000E+000        
  0.000000000000000E+000                                                        
   522.400000000000       2.024300000000000E-002 -4.636000000000000E-003        
  0.000000000000000E+000  0.000000000000000E+000  0.000000000000000E+000        
  0.000000000000000E+000                                                        
   147.300000000000       7.918100000000000E-002 -1.872400000000000E-002        
  0.000000000000000E+000  0.000000000000000E+000  0.000000000000000E+000        
  0.000000000000000E+000                                                        
   47.5500000000000       0.230687000000000      -5.846300000000000E-002        
  0.000000000000000E+000  0.000000000000000E+000  0.000000000000000E+000        
  0.000000000000000E+000                                                        
   16.7600000000000       0.433118000000000      -0.136463000000000             
  0.000000000000000E+000  0.000000000000000E+000  0.000000000000000E+000        
  0.000000000000000E+000                                                        
   6.20700000000000       0.350260000000000      -0.175740000000000             
  0.000000000000000E+000  0.000000000000000E+000  0.000000000000000E+000        
  0.000000000000000E+000                                                        
   1.75200000000000       4.272800000000000E-002  0.160934000000000             
   1.00000000000000       0.000000000000000E+000  0.000000000000000E+000        
  0.000000000000000E+000                                                        
  0.688200000000000      -8.154000000000000E-003  0.603418000000000             
  0.000000000000000E+000  0.000000000000000E+000  0.000000000000000E+000        
  0.000000000000000E+000                                                        
  0.238400000000000       2.381000000000000E-003  0.378765000000000             
  0.000000000000000E+000   1.00000000000000       0.000000000000000E+000        
  0.000000000000000E+000                                                        
   7.84500000000000       0.000000000000000E+000  0.000000000000000E+000        
  0.000000000000000E+000  0.000000000000000E+000   1.00000000000000             
  0.000000000000000E+000                                                        
   21.0320000000000       0.000000000000000E+000  0.000000000000000E+000        
  0.000000000000000E+000  0.000000000000000E+000  0.000000000000000E+000        
   1.00000000000000                                                             
    7    5                                                                      
   34.4600000000000       1.592800000000000E-002  0.000000000000000E+000        
  0.000000000000000E+000  0.000000000000000E+000  0.000000000000000E+000        
   7.74900000000000       9.974000000000000E-002  0.000000000000000E+000        
  0.000000000000000E+000  0.000000000000000E+000  0.000000000000000E+000        
   2.28000000000000       0.310492000000000       0.000000000000000E+000        
  0.000000000000000E+000  0.000000000000000E+000  0.000000000000000E+000        
  0.715600000000000       0.491026000000000        1.00000000000000             
  0.000000000000000E+000  0.000000000000000E+000  0.000000000000000E+000        
  0.214000000000000       0.336337000000000       0.000000000000000E+000        
   1.00000000000000       0.000000000000000E+000  0.000000000000000E+000        
   15.1590000000000       0.000000000000000E+000  0.000000000000000E+000        
  0.000000000000000E+000   1.00000000000000       0.000000000000000E+000        
   57.4370000000000       0.000000000000000E+000  0.000000000000000E+000        
  0.000000000000000E+000  0.000000000000000E+000   1.00000000000000             
    3    3                                                                      
   2.31400000000000        1.00000000000000       0.000000000000000E+000        
  0.000000000000000E+000                                                        
  0.645000000000000       0.000000000000000E+000   1.00000000000000             
  0.000000000000000E+000                                                        
   15.8580000000000       0.000000000000000E+000  0.000000000000000E+000        
   1.00000000000000                                                             
    1    1                                                                      
   1.42800000000000        1.00000000000000                                     
          6.00000000    1    4    1    1    1    1                              
C #2   0.291253716394114  -2.015036925833592   0.000000000000000                
   12    6                                                                      
   8236.00000000000       5.310000000000000E-004 -1.130000000000000E-004        
  0.000000000000000E+000  0.000000000000000E+000  0.000000000000000E+000        
  0.000000000000000E+000                                                        
   1235.00000000000       4.108000000000000E-003 -8.780000000000000E-004        
  0.000000000000000E+000  0.000000000000000E+000  0.000000000000000E+000        
  0.000000000000000E+000                                                        
   280.800000000000       2.108700000000000E-002 -4.540000000000000E-003        
  0.000000000000000E+000  0.000000000000000E+000  0.000000000000000E+000        
  0.000000000000000E+000                                                        
   79.2700000000000       8.185300000000000E-002 -1.813300000000000E-002        
  0.000000000000000E+000  0.000000000000000E+000  0.000000000000000E+000        
  0.000000000000000E+000                                                        
   25.5900000000000       0.234817000000000      -5.576000000000000E-002        
  0.000000000000000E+000  0.000000000000000E+000  0.000000000000000E+000        
  0.000000000000000E+000                                                        
   8.99700000000000       0.434401000000000      -0.126895000000000             
  0.000000000000000E+000  0.000000000000000E+000  0.000000000000000E+000        
  0.000000000000000E+000                                                        
   3.31900000000000       0.346129000000000      -0.170352000000000             
  0.000000000000000E+000  0.000000000000000E+000  0.000000000000000E+000        
  0.000000000000000E+000                                                        
  0.905900000000000       3.937800000000000E-002  0.140382000000000             
   1.00000000000000       0.000000000000000E+000  0.000000000000000E+000        
  0.000000000000000E+000                                                        
  0.364300000000000      -8.983000000000000E-003  0.598684000000000             
  0.000000000000000E+000  0.000000000000000E+000  0.000000000000000E+000        
  0.000000000000000E+000                                                        
  0.128500000000000       2.385000000000000E-003  0.395389000000000             
  0.000000000000000E+000   1.00000000000000       0.000000000000000E+000        
  0.000000000000000E+000                                                        
   4.29200000000000       0.000000000000000E+000  0.000000000000000E+000        
  0.000000000000000E+000  0.000000000000000E+000   1.00000000000000             
  0.000000000000000E+000                                                        
   11.8760000000000       0.000000000000000E+000  0.000000000000000E+000        
  0.000000000000000E+000  0.000000000000000E+000  0.000000000000000E+000        
   1.00000000000000                                                             
    7    5                                                                      
   18.7100000000000       1.403100000000000E-002  0.000000000000000E+000        
  0.000000000000000E+000  0.000000000000000E+000  0.000000000000000E+000        
   4.13300000000000       8.686600000000000E-002  0.000000000000000E+000        
  0.000000000000000E+000  0.000000000000000E+000  0.000000000000000E+000        
   1.20000000000000       0.290216000000000       0.000000000000000E+000        
  0.000000000000000E+000  0.000000000000000E+000  0.000000000000000E+000        
  0.382700000000000       0.501008000000000        1.00000000000000             
  0.000000000000000E+000  0.000000000000000E+000  0.000000000000000E+000        
  0.120900000000000       0.343406000000000       0.000000000000000E+000        
   1.00000000000000       0.000000000000000E+000  0.000000000000000E+000        
   8.77800000000000       0.000000000000000E+000  0.000000000000000E+000        
  0.000000000000000E+000   1.00000000000000       0.000000000000000E+000        
   33.1900000000000       0.000000000000000E+000  0.000000000000000E+000        
  0.000000000000000E+000  0.000000000000000E+000   1.00000000000000             
    3    3                                                                      
   1.09700000000000        1.00000000000000       0.000000000000000E+000        
  0.000000000000000E+000                                                        
  0.318000000000000       0.000000000000000E+000   1.00000000000000             
  0.000000000000000E+000                                                        
   14.8390000000000       0.000000000000000E+000  0.000000000000000E+000        
   1.00000000000000                                                             
    1    1                                                                      
  0.761000000000000        1.00000000000000                                     
          6.00000000    1    4    1    1    1    1                              
C #3  -1.383195842828730   1.672611707145608   0.000000000000000                
   12    6                                                                      
   8236.00000000000       5.310000000000000E-004 -1.130000000000000E-004        
  0.000000000000000E+000  0.000000000000000E+000  0.000000000000000E+000        
  0.000000000000000E+000                                                        
   1235.00000000000       4.108000000000000E-003 -8.780000000000000E-004        
  0.000000000000000E+000  0.000000000000000E+000  0.000000000000000E+000        
  0.000000000000000E+000                                                        
   280.800000000000       2.108700000000000E-002 -4.540000000000000E-003        
  0.000000000000000E+000  0.000000000000000E+000  0.000000000000000E+000        
  0.000000000000000E+000                                                        
   79.2700000000000       8.185300000000000E-002 -1.813300000000000E-002        
  0.000000000000000E+000  0.000000000000000E+000  0.000000000000000E+000        
  0.000000000000000E+000                                                        
   25.5900000000000       0.234817000000000      -5.576000000000000E-002        
  0.000000000000000E+000  0.000000000000000E+000  0.000000000000000E+000        
  0.000000000000000E+000                                                        
   8.99700000000000       0.434401000000000      -0.126895000000000             
  0.000000000000000E+000  0.000000000000000E+000  0.000000000000000E+000        
  0.000000000000000E+000                                                        
   3.31900000000000       0.346129000000000      -0.170352000000000             
  0.000000000000000E+000  0.000000000000000E+000  0.000000000000000E+000        
  0.000000000000000E+000                                                        
  0.905900000000000       3.937800000000000E-002  0.140382000000000             
   1.00000000000000       0.000000000000000E+000  0.000000000000000E+000        
  0.000000000000000E+000                                                        
  0.364300000000000      -8.983000000000000E-003  0.598684000000000             
  0.000000000000000E+000  0.000000000000000E+000  0.000000000000000E+000        
  0.000000000000000E+000                                                        
  0.128500000000000       2.385000000000000E-003  0.395389000000000             
  0.000000000000000E+000   1.00000000000000       0.000000000000000E+000        
  0.000000000000000E+000                                                        
   4.29200000000000       0.000000000000000E+000  0.000000000000000E+000        
  0.000000000000000E+000  0.000000000000000E+000   1.00000000000000             
  0.000000000000000E+000                                                        
   11.8760000000000       0.000000000000000E+000  0.000000000000000E+000        
  0.000000000000000E+000  0.000000000000000E+000  0.000000000000000E+000        
   1.00000000000000                                                             
    7    5                                                                      
   18.7100000000000       1.403100000000000E-002  0.000000000000000E+000        
  0.000000000000000E+000  0.000000000000000E+000  0.000000000000000E+000        
   4.13300000000000       8.686600000000000E-002  0.000000000000000E+000        
  0.000000000000000E+000  0.000000000000000E+000  0.000000000000000E+000        
   1.20000000000000       0.290216000000000       0.000000000000000E+000        
  0.000000000000000E+000  0.000000000000000E+000  0.000000000000000E+000        
  0.382700000000000       0.501008000000000        1.00000000000000             
  0.000000000000000E+000  0.000000000000000E+000  0.000000000000000E+000        
  0.120900000000000       0.343406000000000       0.000000000000000E+000        
   1.00000000000000       0.000000000000000E+000  0.000000000000000E+000        
   8.77800000000000       0.000000000000000E+000  0.000000000000000E+000        
  0.000000000000000E+000   1.00000000000000       0.000000000000000E+000        
   33.1900000000000       0.000000000000000E+000  0.000000000000000E+000        
  0.000000000000000E+000  0.000000000000000E+000   1.00000000000000             
    3    3                                                                      
   1.09700000000000        1.00000000000000       0.000000000000000E+000        
  0.000000000000000E+000                                                        
  0.318000000000000       0.000000000000000E+000   1.00000000000000             
  0.000000000000000E+000                                                        
   14.8390000000000       0.000000000000000E+000  0.000000000000000E+000        
   1.00000000000000                                                             
    1    1                                                                      
  0.761000000000000        1.00000000000000                                     
          7.00000000    1    4    1    1    1    1                              
N #4   2.231137302870907  -0.532700117414232   0.000000000000000                
   12    6                                                                      
   11420.0000000000       5.230000000000000E-004 -1.150000000000000E-004        
  0.000000000000000E+000  0.000000000000000E+000  0.000000000000000E+000        
  0.000000000000000E+000                                                        
   1712.00000000000       4.045000000000000E-003 -8.950000000000000E-004        
  0.000000000000000E+000  0.000000000000000E+000  0.000000000000000E+000        
  0.000000000000000E+000                                                        
   389.300000000000       2.077500000000000E-002 -4.624000000000000E-003        
  0.000000000000000E+000  0.000000000000000E+000  0.000000000000000E+000        
  0.000000000000000E+000                                                        
   110.000000000000       8.072699999999999E-002 -1.852800000000000E-002        
  0.000000000000000E+000  0.000000000000000E+000  0.000000000000000E+000        
  0.000000000000000E+000                                                        
   35.5700000000000       0.233074000000000      -5.733900000000000E-002        
  0.000000000000000E+000  0.000000000000000E+000  0.000000000000000E+000        
  0.000000000000000E+000                                                        
   12.5400000000000       0.433501000000000      -0.132076000000000             
  0.000000000000000E+000  0.000000000000000E+000  0.000000000000000E+000        
  0.000000000000000E+000                                                        
   4.64400000000000       0.347472000000000      -0.172510000000000             
  0.000000000000000E+000  0.000000000000000E+000  0.000000000000000E+000        
  0.000000000000000E+000                                                        
   1.29300000000000       4.126200000000000E-002  0.151814000000000             
   1.00000000000000       0.000000000000000E+000  0.000000000000000E+000        
  0.000000000000000E+000                                                        
  0.511800000000000      -8.508000000000000E-003  0.599944000000000             
  0.000000000000000E+000  0.000000000000000E+000  0.000000000000000E+000        
  0.000000000000000E+000                                                        
  0.178700000000000       2.384000000000000E-003  0.387462000000000             
  0.000000000000000E+000   1.00000000000000       0.000000000000000E+000        
  0.000000000000000E+000                                                        
   5.95200000000000       0.000000000000000E+000  0.000000000000000E+000        
  0.000000000000000E+000  0.000000000000000E+000   1.00000000000000             
  0.000000000000000E+000                                                        
   16.2010000000000       0.000000000000000E+000  0.000000000000000E+000        
  0.000000000000000E+000  0.000000000000000E+000  0.000000000000000E+000        
   1.00000000000000                                                             
    7    5                                                                      
   26.6300000000000       1.467000000000000E-002  0.000000000000000E+000        
  0.000000000000000E+000  0.000000000000000E+000  0.000000000000000E+000        
   5.94800000000000       9.176400000000000E-002  0.000000000000000E+000        
  0.000000000000000E+000  0.000000000000000E+000  0.000000000000000E+000        
   1.74200000000000       0.298683000000000       0.000000000000000E+000        
  0.000000000000000E+000  0.000000000000000E+000  0.000000000000000E+000        
  0.555000000000000       0.498487000000000        1.00000000000000             
  0.000000000000000E+000  0.000000000000000E+000  0.000000000000000E+000        
  0.172500000000000       0.337023000000000       0.000000000000000E+000        
   1.00000000000000       0.000000000000000E+000  0.000000000000000E+000        
   11.8710000000000       0.000000000000000E+000  0.000000000000000E+000        
  0.000000000000000E+000   1.00000000000000       0.000000000000000E+000        
   44.8490000000000       0.000000000000000E+000  0.000000000000000E+000        
  0.000000000000000E+000  0.000000000000000E+000   1.00000000000000             
    3    3                                                                      
   1.65400000000000        1.00000000000000       0.000000000000000E+000        
  0.000000000000000E+000                                                        
  0.469000000000000       0.000000000000000E+000   1.00000000000000             
  0.000000000000000E+000                                                        
   14.2000000000000       0.000000000000000E+000  0.000000000000000E+000        
   1.00000000000000                                                             
    1    1                                                                      
   1.09300000000000        1.00000000000000                                     
          6.00000000    1    4    1    1    1    1                              
C #5   1.163514474054103   1.880853741182700   0.000000000000000                
   12    6                                                                      
   8236.00000000000       5.310000000000000E-004 -1.130000000000000E-004        
  0.000000000000000E+000  0.000000000000000E+000  0.000000000000000E+000        
  0.000000000000000E+000                                                        
   1235.00000000000       4.108000000000000E-003 -8.780000000000000E-004        
  0.000000000000000E+000  0.000000000000000E+000  0.000000000000000E+000        
  0.000000000000000E+000                                                        
   280.800000000000       2.108700000000000E-002 -4.540000000000000E-003        
  0.000000000000000E+000  0.000000000000000E+000  0.000000000000000E+000        
  0.000000000000000E+000                                                        
   79.2700000000000       8.185300000000000E-002 -1.813300000000000E-002        
  0.000000000000000E+000  0.000000000000000E+000  0.000000000000000E+000        
  0.000000000000000E+000                                                        
   25.5900000000000       0.234817000000000      -5.576000000000000E-002        
  0.000000000000000E+000  0.000000000000000E+000  0.000000000000000E+000        
  0.000000000000000E+000                                                        
   8.99700000000000       0.434401000000000      -0.126895000000000             
  0.000000000000000E+000  0.000000000000000E+000  0.000000000000000E+000        
  0.000000000000000E+000                                                        
   3.31900000000000       0.346129000000000      -0.170352000000000             
  0.000000000000000E+000  0.000000000000000E+000  0.000000000000000E+000        
  0.000000000000000E+000                                                        
  0.905900000000000       3.937800000000000E-002  0.140382000000000             
   1.00000000000000       0.000000000000000E+000  0.000000000000000E+000        
  0.000000000000000E+000                                                        
  0.364300000000000      -8.983000000000000E-003  0.598684000000000             
  0.000000000000000E+000  0.000000000000000E+000  0.000000000000000E+000        
  0.000000000000000E+000                                                        
  0.128500000000000       2.385000000000000E-003  0.395389000000000             
  0.000000000000000E+000   1.00000000000000       0.000000000000000E+000        
  0.000000000000000E+000                                                        
   4.29200000000000       0.000000000000000E+000  0.000000000000000E+000        
  0.000000000000000E+000  0.000000000000000E+000   1.00000000000000             
  0.000000000000000E+000                                                        
   11.8760000000000       0.000000000000000E+000  0.000000000000000E+000        
  0.000000000000000E+000  0.000000000000000E+000  0.000000000000000E+000        
   1.00000000000000                                                             
    7    5                                                                      
   18.7100000000000       1.403100000000000E-002  0.000000000000000E+000        
  0.000000000000000E+000  0.000000000000000E+000  0.000000000000000E+000        
   4.13300000000000       8.686600000000000E-002  0.000000000000000E+000        
  0.000000000000000E+000  0.000000000000000E+000  0.000000000000000E+000        
   1.20000000000000       0.290216000000000       0.000000000000000E+000        
  0.000000000000000E+000  0.000000000000000E+000  0.000000000000000E+000        
  0.382700000000000       0.501008000000000        1.00000000000000             
  0.000000000000000E+000  0.000000000000000E+000  0.000000000000000E+000        
  0.120900000000000       0.343406000000000       0.000000000000000E+000        
   1.00000000000000       0.000000000000000E+000  0.000000000000000E+000        
   8.77800000000000       0.000000000000000E+000  0.000000000000000E+000        
  0.000000000000000E+000   1.00000000000000       0.000000000000000E+000        
   33.1900000000000       0.000000000000000E+000  0.000000000000000E+000        
  0.000000000000000E+000  0.000000000000000E+000   1.00000000000000             
    3    3                                                                      
   1.09700000000000        1.00000000000000       0.000000000000000E+000        
  0.000000000000000E+000                                                        
  0.318000000000000       0.000000000000000E+000   1.00000000000000             
  0.000000000000000E+000                                                        
   14.8390000000000       0.000000000000000E+000  0.000000000000000E+000        
   1.00000000000000                                                             
    1    1                                                                      
  0.761000000000000        1.00000000000000                                     
          1.00000000    1    3    1    1    1                                   
H #6   0.271199678596162  -4.047695649302569   0.000000000000000                
    5    3                                                                      
   33.8700000000000       6.068000000000000E-003  0.000000000000000E+000        
  0.000000000000000E+000                                                        
   5.09500000000000       4.530800000000000E-002  0.000000000000000E+000        
  0.000000000000000E+000                                                        
   1.15900000000000       0.202822000000000       0.000000000000000E+000        
  0.000000000000000E+000                                                        
  0.325800000000000       0.503903000000000        1.00000000000000             
  0.000000000000000E+000                                                        
  0.102700000000000       0.383421000000000       0.000000000000000E+000        
   1.00000000000000                                                             
    2    2                                                                      
   1.40700000000000        1.00000000000000       0.000000000000000E+000        
  0.388000000000000       0.000000000000000E+000   1.00000000000000             
    1    1                                                                      
   1.05700000000000        1.00000000000000                                     
          1.00000000    1    3    1    1    1                                   
H #7  -2.931255542875456   2.983875820290433  -0.000000000000000                
    5    3                                                                      
   33.8700000000000       6.068000000000000E-003  0.000000000000000E+000        
  0.000000000000000E+000                                                        
   5.09500000000000       4.530800000000000E-002  0.000000000000000E+000        
  0.000000000000000E+000                                                        
   1.15900000000000       0.202822000000000       0.000000000000000E+000        
  0.000000000000000E+000                                                        
  0.325800000000000       0.503903000000000        1.00000000000000             
  0.000000000000000E+000                                                        
  0.102700000000000       0.383421000000000       0.000000000000000E+000        
   1.00000000000000                                                             
    2    2                                                                      
   1.40700000000000        1.00000000000000       0.000000000000000E+000        
  0.388000000000000       0.000000000000000E+000   1.00000000000000             
    1    1                                                                      
   1.05700000000000        1.00000000000000                                     
          1.00000000    1    3    1    1    1                                   
H #8   2.308520075257240   3.559115115598094  -0.000000000000000                
    5    3                                                                      
   33.8700000000000       6.068000000000000E-003  0.000000000000000E+000        
  0.000000000000000E+000                                                        
   5.09500000000000       4.530800000000000E-002  0.000000000000000E+000        
  0.000000000000000E+000                                                        
   1.15900000000000       0.202822000000000       0.000000000000000E+000        
  0.000000000000000E+000                                                        
  0.325800000000000       0.503903000000000        1.00000000000000             
  0.000000000000000E+000                                                        
  0.102700000000000       0.383421000000000       0.000000000000000E+000        
   1.00000000000000                                                             
    2    2                                                                      
   1.40700000000000        1.00000000000000       0.000000000000000E+000        
  0.388000000000000       0.000000000000000E+000   1.00000000000000             
    1    1                                                                      
   1.05700000000000        1.00000000000000                                     
FINISH                                                                          
 
********************************************************************************
 ONE- AND TWO-ELECTRON INTEGRALS OVER SYMMETRY-ADAPTED AOS ARE CALCULATED.

  SPHERICAL HARMONICS ARE USED.
  
  INTEGRALS LESS THAN  0.10E-13 ARE NEGLECTED.

  NUCLEAR REPULSION ENERGY :  163.2453637761 A.U.
  @MOLECU-I, ONE ELECTRON INTEGRALS (CPU/WALL):        0.27/       0.27 SECONDS.
  @TWOEL-I,  105201681 INTEGRALS OF SYMMETRY TYPE  I I I I
  @TWOEL-I,   84227771 INTEGRALS OF SYMMETRY TYPE  I J I J
  @TWOEL-I,   43833749 INTEGRALS OF SYMMETRY TYPE  I I J J
  @TWOEL-I, TOTAL NUMBER OF 2-E INTEGRALS  233263201.
  @MOLECU-I, TWO ELECTRON INTEGRALS (CPU/WALL):      399.23/      16.05 SECONDS.
 @CHECKOUT-I, Total execution time (CPU/WALL):       399.74/      16.56 seconds.

Running with 32 threads/proc

--executable xvmol finished with status     0 in       34.41 seconds (walltime).
 --invoking executable--
/home/besselman/CFOUR_18/cfour18/bin/xvmol2ja
 @GETMEM-I,  Allocated  183105 MB of main memory.
 @CHECKOUT-I, Total execution time (CPU/WALL):         5.13/       0.54 seconds.
--executable xvmol2ja finished with status     0 in        0.59 seconds (walltime).
  a 
 --invoking executable--
/home/besselman/CFOUR_18/cfour18/bin/xvdint
 @GETMEM-I,  Allocated  183105 MB of main memory.
 One- and two-electron integral derivatives are calculated
 for RHF-CC/MBPT gradients and dipole moments.
 Spherical gaussians are used.
 Evaluated one-electron integrals:   dipole integrals
  keyword missing for gradient integrals in sfree
  pVp integrals for spin-free DHF
  derivative pVp integrals for spin-free DHF
 Evaluation of 1e integral derivatives required  126.30 seconds.
 Evaluation of 2e integral derivatives required    2.90 seconds.


 @CHECKOUT-I, Total execution time (CPU/WALL):       131.27/     107.93 seconds.
--executable xvdint finished with status     0 in      114.52 seconds (walltime).
 --invoking executable--
/home/besselman/CFOUR_18/cfour18/bin/xvpropx2c
 @GETMEM-I,  Allocated  183105 MB of main memory.
 generating sfx2c-1e hamiltonian integrals
  @dintfm0 gonna call get1esf3
  @dintfm0 finished get1esf3
  @dintfm0 gonna call get1esf2
  @dintfm0 finished get1esf2
  @dintfm0 gonna call dovrlpsf2
  @dintfm0 finished dovrlpsf2
  @dintfm0 calling strmat
   @strmat calling expnd2
   @strmat calling xgemm (1)
   @strmat calling xgemm (2)
   @strmat calling squez2
   @strmat calling dscal
   @strmat calling daxpy
   @strmat calling expnd2 (2)
   @strmat calling msqrinv
    @msqrinv calling eig
    @msqrinv finished eig
    @msqrinv calling mxm
   @strmat calling expnd2 (3)
   @strmat calling xgemm (3)
   @strmat calling xgemm (4)
   @strmat calling msqrinv (2)
    @msqrinv calling eig
    @msqrinv finished eig
    @msqrinv calling mxm
   @strmat calling xgemm (5)
   @strmat calling minv
   @strmat calling expnd2
   @strmat calling xgemm (1)
   @strmat calling xgemm (2)
   @strmat calling squez2
   @strmat calling dscal
   @strmat calling daxpy
   @strmat calling expnd2 (2)
   @strmat calling msqrinv
    @msqrinv calling eig
    @msqrinv finished eig
    @msqrinv calling mxm
   @strmat calling expnd2 (3)
   @strmat calling xgemm (3)
   @strmat calling xgemm (4)
   @strmat calling msqrinv (2)
    @msqrinv calling eig
    @msqrinv finished eig
    @msqrinv calling mxm
   @strmat calling xgemm (5)
   @strmat calling minv
  @dintfm0 finished strmat
  @dintfm0 calling hcorefw
  @dintfm0 finished hcorefw
 end generating sfx2c-1e hamiltonian integrals
   @strmat calling expnd2
   @strmat calling xgemm (1)
   @strmat calling xgemm (2)
   @strmat calling squez2
   @strmat calling dscal
   @strmat calling daxpy
   @strmat calling expnd2 (2)
   @strmat calling msqrinv
    @msqrinv calling eig
    @msqrinv finished eig
    @msqrinv calling mxm
   @strmat calling expnd2 (3)
   @strmat calling xgemm (3)
   @strmat calling xgemm (4)
   @strmat calling msqrinv (2)
    @msqrinv calling eig
    @msqrinv finished eig
    @msqrinv calling mxm
   @strmat calling xgemm (5)
   @strmat calling minv
   @strmat calling expnd2
   @strmat calling xgemm (1)
   @strmat calling xgemm (2)
   @strmat calling squez2
   @strmat calling dscal
   @strmat calling daxpy
   @strmat calling expnd2 (2)
   @strmat calling msqrinv
    @msqrinv calling eig
    @msqrinv finished eig
    @msqrinv calling mxm
   @strmat calling expnd2 (3)
   @strmat calling xgemm (3)
   @strmat calling xgemm (4)
   @strmat calling msqrinv (2)
    @msqrinv calling eig
    @msqrinv finished eig
    @msqrinv calling mxm
   @strmat calling xgemm (5)
   @strmat calling minv
    @msqrinv calling eig
    @msqrinv finished eig
    @msqrinv calling mxm
    @msqrinv calling eig
    @msqrinv finished eig
    @msqrinv calling mxm
    @msqrinv calling eig
    @msqrinv finished eig
    @msqrinv calling mxm
    @msqrinv calling eig
    @msqrinv finished eig
    @msqrinv calling mxm
    @msqrinv calling eig
    @msqrinv finished eig
    @msqrinv calling mxm
    @msqrinv calling eig
    @msqrinv finished eig
    @msqrinv calling mxm
    @msqrinv calling eig
    @msqrinv finished eig
    @msqrinv calling mxm
    @msqrinv calling eig
    @msqrinv finished eig
    @msqrinv calling mxm
    @msqrinv calling eig
    @msqrinv finished eig
    @msqrinv calling mxm
 generating sfx2c-1e gradient integrals
   @strmat calling expnd2
   @strmat calling xgemm (1)
   @strmat calling xgemm (2)
   @strmat calling squez2
   @strmat calling dscal
   @strmat calling daxpy
   @strmat calling expnd2 (2)
   @strmat calling msqrinv
    @msqrinv calling eig
    @msqrinv finished eig
    @msqrinv calling mxm
   @strmat calling expnd2 (3)
   @strmat calling xgemm (3)
   @strmat calling xgemm (4)
   @strmat calling msqrinv (2)
    @msqrinv calling eig
    @msqrinv finished eig
    @msqrinv calling mxm
   @strmat calling xgemm (5)
   @strmat calling minv
   @strmat calling expnd2
   @strmat calling xgemm (1)
   @strmat calling xgemm (2)
   @strmat calling squez2
   @strmat calling dscal
   @strmat calling daxpy
   @strmat calling expnd2 (2)
   @strmat calling msqrinv
    @msqrinv calling eig
    @msqrinv finished eig
    @msqrinv calling mxm
   @strmat calling expnd2 (3)
   @strmat calling xgemm (3)
   @strmat calling xgemm (4)
   @strmat calling msqrinv (2)
    @msqrinv calling eig
    @msqrinv finished eig
    @msqrinv calling mxm
   @strmat calling xgemm (5)
   @strmat calling minv
    @msqrinv calling eig
    @msqrinv finished eig
    @msqrinv calling mxm
    @msqrinv calling eig
    @msqrinv finished eig
    @msqrinv calling mxm
    @msqrinv calling eig
    @msqrinv finished eig
    @msqrinv calling mxm
    @msqrinv calling eig
    @msqrinv finished eig
    @msqrinv calling mxm
    @msqrinv calling eig
    @msqrinv finished eig
    @msqrinv calling mxm
    @msqrinv calling eig
    @msqrinv finished eig
    @msqrinv calling mxm
    @msqrinv calling eig
    @msqrinv finished eig
    @msqrinv calling mxm
    @msqrinv calling eig
    @msqrinv finished eig
    @msqrinv calling mxm
    @msqrinv calling eig
    @msqrinv finished eig
    @msqrinv calling mxm
    @msqrinv calling eig
    @msqrinv finished eig
    @msqrinv calling mxm
    @msqrinv calling eig
    @msqrinv finished eig
    @msqrinv calling mxm
    @msqrinv calling eig
    @msqrinv finished eig
    @msqrinv calling mxm
    @msqrinv calling eig
    @msqrinv finished eig
    @msqrinv calling mxm
    @msqrinv calling eig
    @msqrinv finished eig
    @msqrinv calling mxm
    @msqrinv calling eig
    @msqrinv finished eig
    @msqrinv calling mxm
    @msqrinv calling eig
    @msqrinv finished eig
    @msqrinv calling mxm
    @msqrinv calling eig
    @msqrinv finished eig
    @msqrinv calling mxm
    @msqrinv calling eig
    @msqrinv finished eig
    @msqrinv calling mxm
    @msqrinv calling eig
    @msqrinv finished eig
    @msqrinv calling mxm
    @msqrinv calling eig
    @msqrinv finished eig
    @msqrinv calling mxm
    @msqrinv calling eig
    @msqrinv finished eig
    @msqrinv calling mxm
    @msqrinv calling eig
    @msqrinv finished eig
    @msqrinv calling mxm
    @msqrinv calling eig
    @msqrinv finished eig
    @msqrinv calling mxm
    @msqrinv calling eig
    @msqrinv finished eig
    @msqrinv calling mxm
    @msqrinv calling eig
    @msqrinv finished eig
    @msqrinv calling mxm
    @msqrinv calling eig
    @msqrinv finished eig
    @msqrinv calling mxm
    @msqrinv calling eig
    @msqrinv finished eig
    @msqrinv calling mxm
    @msqrinv calling eig
    @msqrinv finished eig
    @msqrinv calling mxm
    @msqrinv calling eig
    @msqrinv finished eig
    @msqrinv calling mxm
    @msqrinv calling eig
    @msqrinv finished eig
    @msqrinv calling mxm
    @msqrinv calling eig
    @msqrinv finished eig
    @msqrinv calling mxm
    @msqrinv calling eig
    @msqrinv finished eig
    @msqrinv calling mxm
    @msqrinv calling eig
    @msqrinv finished eig
    @msqrinv calling mxm
    @msqrinv calling eig
    @msqrinv finished eig
    @msqrinv calling mxm
    @msqrinv calling eig
    @msqrinv finished eig
    @msqrinv calling mxm
    @msqrinv calling eig
    @msqrinv finished eig
    @msqrinv calling mxm
    @msqrinv calling eig
    @msqrinv finished eig
    @msqrinv calling mxm
    @msqrinv calling eig
    @msqrinv finished eig
    @msqrinv calling mxm
    @msqrinv calling eig
    @msqrinv finished eig
    @msqrinv calling mxm
    @msqrinv calling eig
    @msqrinv finished eig
    @msqrinv calling mxm
    @msqrinv calling eig
    @msqrinv finished eig
    @msqrinv calling mxm
    @msqrinv calling eig
    @msqrinv finished eig
    @msqrinv calling mxm
    @msqrinv calling eig
    @msqrinv finished eig
    @msqrinv calling mxm
    @msqrinv calling eig
    @msqrinv finished eig
    @msqrinv calling mxm
    @msqrinv calling eig
    @msqrinv finished eig
    @msqrinv calling mxm
    @msqrinv calling eig
    @msqrinv finished eig
    @msqrinv calling mxm
    @msqrinv calling eig
    @msqrinv finished eig
    @msqrinv calling mxm
    @msqrinv calling eig
    @msqrinv finished eig
    @msqrinv calling mxm
    @msqrinv calling eig
    @msqrinv finished eig
    @msqrinv calling mxm
    @msqrinv calling eig
    @msqrinv finished eig
    @msqrinv calling mxm
    @msqrinv calling eig
    @msqrinv finished eig
    @msqrinv calling mxm
    @msqrinv calling eig
    @msqrinv finished eig
    @msqrinv calling mxm
    @msqrinv calling eig
    @msqrinv finished eig
    @msqrinv calling mxm
    @msqrinv calling eig
    @msqrinv finished eig
    @msqrinv calling mxm
    @msqrinv calling eig
    @msqrinv finished eig
    @msqrinv calling mxm
    @msqrinv calling eig
    @msqrinv finished eig
    @msqrinv calling mxm
    @msqrinv calling eig
    @msqrinv finished eig
    @msqrinv calling mxm
    @msqrinv calling eig
    @msqrinv finished eig
    @msqrinv calling mxm
    @msqrinv calling eig
    @msqrinv finished eig
    @msqrinv calling mxm
    @msqrinv calling eig
    @msqrinv finished eig
    @msqrinv calling mxm
    @msqrinv calling eig
    @msqrinv finished eig
    @msqrinv calling mxm
    @msqrinv calling eig
    @msqrinv finished eig
    @msqrinv calling mxm
    @msqrinv calling eig
    @msqrinv finished eig
    @msqrinv calling mxm
    @msqrinv calling eig
    @msqrinv finished eig
    @msqrinv calling mxm
    @msqrinv calling eig
    @msqrinv finished eig
    @msqrinv calling mxm
    @msqrinv calling eig
    @msqrinv finished eig
    @msqrinv calling mxm
    @msqrinv calling eig
    @msqrinv finished eig
    @msqrinv calling mxm
    @msqrinv calling eig
    @msqrinv finished eig
    @msqrinv calling mxm
    @msqrinv calling eig
    @msqrinv finished eig
    @msqrinv calling mxm
    @msqrinv calling eig
    @msqrinv finished eig
    @msqrinv calling mxm
    @msqrinv calling eig
    @msqrinv finished eig
    @msqrinv calling mxm
    @msqrinv calling eig
    @msqrinv finished eig
    @msqrinv calling mxm
    @msqrinv calling eig
    @msqrinv finished eig
    @msqrinv calling mxm
    @msqrinv calling eig
    @msqrinv finished eig
    @msqrinv calling mxm
    @msqrinv calling eig
    @msqrinv finished eig
    @msqrinv calling mxm
    @msqrinv calling eig
    @msqrinv finished eig
    @msqrinv calling mxm
    @msqrinv calling eig
    @msqrinv finished eig
    @msqrinv calling mxm
    @msqrinv calling eig
    @msqrinv finished eig
    @msqrinv calling mxm
    @msqrinv calling eig
    @msqrinv finished eig
    @msqrinv calling mxm
    @msqrinv calling eig
    @msqrinv finished eig
    @msqrinv calling mxm
    @msqrinv calling eig
    @msqrinv finished eig
    @msqrinv calling mxm
    @msqrinv calling eig
    @msqrinv finished eig
    @msqrinv calling mxm
    @msqrinv calling eig
    @msqrinv finished eig
    @msqrinv calling mxm
    @msqrinv calling eig
    @msqrinv finished eig
    @msqrinv calling mxm
    @msqrinv calling eig
    @msqrinv finished eig
    @msqrinv calling mxm
    @msqrinv calling eig
    @msqrinv finished eig
    @msqrinv calling mxm
    @msqrinv calling eig
    @msqrinv finished eig
    @msqrinv calling mxm
    @msqrinv calling eig
    @msqrinv finished eig
    @msqrinv calling mxm
    @msqrinv calling eig
    @msqrinv finished eig
    @msqrinv calling mxm
    @msqrinv calling eig
    @msqrinv finished eig
    @msqrinv calling mxm
    @msqrinv calling eig
    @msqrinv finished eig
    @msqrinv calling mxm
    @msqrinv calling eig
    @msqrinv finished eig
    @msqrinv calling mxm
    @msqrinv calling eig
    @msqrinv finished eig
    @msqrinv calling mxm
    @msqrinv calling eig
    @msqrinv finished eig
    @msqrinv calling mxm
    @msqrinv calling eig
    @msqrinv finished eig
    @msqrinv calling mxm
    @msqrinv calling eig
    @msqrinv finished eig
    @msqrinv calling mxm
    @msqrinv calling eig
    @msqrinv finished eig
    @msqrinv calling mxm
    @msqrinv calling eig
    @msqrinv finished eig
    @msqrinv calling mxm
    @msqrinv calling eig
    @msqrinv finished eig
    @msqrinv calling mxm
    @msqrinv calling eig
    @msqrinv finished eig
    @msqrinv calling mxm
    @msqrinv calling eig
    @msqrinv finished eig
    @msqrinv calling mxm
    @msqrinv calling eig
    @msqrinv finished eig
    @msqrinv calling mxm
    @msqrinv calling eig
    @msqrinv finished eig
    @msqrinv calling mxm
    @msqrinv calling eig
    @msqrinv finished eig
    @msqrinv calling mxm
    @msqrinv calling eig
    @msqrinv finished eig
    @msqrinv calling mxm
    @msqrinv calling eig
    @msqrinv finished eig
    @msqrinv calling mxm
    @msqrinv calling eig
    @msqrinv finished eig
    @msqrinv calling mxm
    @msqrinv calling eig
    @msqrinv finished eig
    @msqrinv calling mxm
    @msqrinv calling eig
    @msqrinv finished eig
    @msqrinv calling mxm
    @msqrinv calling eig
    @msqrinv finished eig
    @msqrinv calling mxm
    @msqrinv calling eig
    @msqrinv finished eig
    @msqrinv calling mxm
    @msqrinv calling eig
    @msqrinv finished eig
    @msqrinv calling mxm
    @msqrinv calling eig
    @msqrinv finished eig
    @msqrinv calling mxm
    @msqrinv calling eig
    @msqrinv finished eig
    @msqrinv calling mxm
    @msqrinv calling eig
    @msqrinv finished eig
    @msqrinv calling mxm
    @msqrinv calling eig
    @msqrinv finished eig
    @msqrinv calling mxm
    @msqrinv calling eig
    @msqrinv finished eig
    @msqrinv calling mxm
    @msqrinv calling eig
    @msqrinv finished eig
    @msqrinv calling mxm
    @msqrinv calling eig
    @msqrinv finished eig
    @msqrinv calling mxm
    @msqrinv calling eig
    @msqrinv finished eig
    @msqrinv calling mxm
    @msqrinv calling eig
    @msqrinv finished eig
    @msqrinv calling mxm
    @msqrinv calling eig
    @msqrinv finished eig
    @msqrinv calling mxm
    @msqrinv calling eig
    @msqrinv finished eig
    @msqrinv calling mxm
    @msqrinv calling eig
    @msqrinv finished eig
    @msqrinv calling mxm
    @msqrinv calling eig
    @msqrinv finished eig
    @msqrinv calling mxm
    @msqrinv calling eig
    @msqrinv finished eig
    @msqrinv calling mxm
    @msqrinv calling eig
    @msqrinv finished eig
    @msqrinv calling mxm
    @msqrinv calling eig
    @msqrinv finished eig
    @msqrinv calling mxm
    @msqrinv calling eig
    @msqrinv finished eig
    @msqrinv calling mxm
    @msqrinv calling eig
    @msqrinv finished eig
    @msqrinv calling mxm
    @msqrinv calling eig
    @msqrinv finished eig
    @msqrinv calling mxm
    @msqrinv calling eig
    @msqrinv finished eig
    @msqrinv calling mxm
    @msqrinv calling eig
    @msqrinv finished eig
    @msqrinv calling mxm
    @msqrinv calling eig
    @msqrinv finished eig
    @msqrinv calling mxm
    @msqrinv calling eig
    @msqrinv finished eig
    @msqrinv calling mxm
    @msqrinv calling eig
    @msqrinv finished eig
    @msqrinv calling mxm
    @msqrinv calling eig
    @msqrinv finished eig
    @msqrinv calling mxm
    @msqrinv calling eig
    @msqrinv finished eig
    @msqrinv calling mxm
    @msqrinv calling eig
    @msqrinv finished eig
    @msqrinv calling mxm
    @msqrinv calling eig
    @msqrinv finished eig
    @msqrinv calling mxm
    @msqrinv calling eig
    @msqrinv finished eig
    @msqrinv calling mxm
    @msqrinv calling eig
    @msqrinv finished eig
    @msqrinv calling mxm
    @msqrinv calling eig
    @msqrinv finished eig
    @msqrinv calling mxm
    @msqrinv calling eig
    @msqrinv finished eig
    @msqrinv calling mxm
    @msqrinv calling eig
    @msqrinv finished eig
    @msqrinv calling mxm
    @msqrinv calling eig
    @msqrinv finished eig
    @msqrinv calling mxm
    @msqrinv calling eig
    @msqrinv finished eig
    @msqrinv calling mxm
    @msqrinv calling eig
    @msqrinv finished eig
    @msqrinv calling mxm
    @msqrinv calling eig
    @msqrinv finished eig
    @msqrinv calling mxm
    @msqrinv calling eig
    @msqrinv finished eig
    @msqrinv calling mxm
    @msqrinv calling eig
    @msqrinv finished eig
    @msqrinv calling mxm
    @msqrinv calling eig
    @msqrinv finished eig
    @msqrinv calling mxm
    @msqrinv calling eig
    @msqrinv finished eig
    @msqrinv calling mxm
    @msqrinv calling eig
    @msqrinv finished eig
    @msqrinv calling mxm
    @msqrinv calling eig
    @msqrinv finished eig
    @msqrinv calling mxm
    @msqrinv calling eig
    @msqrinv finished eig
    @msqrinv calling mxm
    @msqrinv calling eig
    @msqrinv finished eig
    @msqrinv calling mxm
    @msqrinv calling eig
    @msqrinv finished eig
    @msqrinv calling mxm
    @msqrinv calling eig
    @msqrinv finished eig
    @msqrinv calling mxm
    @msqrinv calling eig
    @msqrinv finished eig
    @msqrinv calling mxm
    @msqrinv calling eig
    @msqrinv finished eig
    @msqrinv calling mxm
    @msqrinv calling eig
    @msqrinv finished eig
    @msqrinv calling mxm
    @msqrinv calling eig
    @msqrinv finished eig
    @msqrinv calling mxm
    @msqrinv calling eig
    @msqrinv finished eig
    @msqrinv calling mxm
    @msqrinv calling eig
    @msqrinv finished eig
    @msqrinv calling mxm
    @msqrinv calling eig
    @msqrinv finished eig
    @msqrinv calling mxm
    @msqrinv calling eig
    @msqrinv finished eig
    @msqrinv calling mxm
    @msqrinv calling eig
    @msqrinv finished eig
    @msqrinv calling mxm
 end generating sfx2c-1e gradient integrals
 generating sfx2c-1e derivative integrals wrt B
   @strmat calling expnd2
   @strmat calling xgemm (1)
   @strmat calling xgemm (2)
   @strmat calling squez2
   @strmat calling dscal
   @strmat calling daxpy
   @strmat calling expnd2 (2)
   @strmat calling msqrinv
    @msqrinv calling eig
    @msqrinv finished eig
    @msqrinv calling mxm
   @strmat calling expnd2 (3)
   @strmat calling xgemm (3)
   @strmat calling xgemm (4)
   @strmat calling msqrinv (2)
    @msqrinv calling eig
    @msqrinv finished eig
    @msqrinv calling mxm
   @strmat calling xgemm (5)
   @strmat calling minv
   @strmat calling expnd2
   @strmat calling xgemm (1)
   @strmat calling xgemm (2)
   @strmat calling squez2
   @strmat calling dscal
   @strmat calling daxpy
   @strmat calling expnd2 (2)
   @strmat calling msqrinv
    @msqrinv calling eig
    @msqrinv finished eig
    @msqrinv calling mxm
   @strmat calling expnd2 (3)
   @strmat calling xgemm (3)
   @strmat calling xgemm (4)
   @strmat calling msqrinv (2)
    @msqrinv calling eig
    @msqrinv finished eig
    @msqrinv calling mxm
   @strmat calling xgemm (5)
   @strmat calling minv
 end generating sfx2c-1e derivative integrals wrt B
 generating sfx2c-1e derivative integrals wrt mu
   @strmat calling expnd2
   @strmat calling xgemm (1)
   @strmat calling xgemm (2)
   @strmat calling squez2
   @strmat calling dscal
   @strmat calling daxpy
   @strmat calling expnd2 (2)
   @strmat calling msqrinv
    @msqrinv calling eig
    @msqrinv finished eig
    @msqrinv calling mxm
   @strmat calling expnd2 (3)
   @strmat calling xgemm (3)
   @strmat calling xgemm (4)
   @strmat calling msqrinv (2)
    @msqrinv calling eig
    @msqrinv finished eig
    @msqrinv calling mxm
   @strmat calling xgemm (5)
   @strmat calling minv
   @strmat calling expnd2
   @strmat calling xgemm (1)
   @strmat calling xgemm (2)
   @strmat calling squez2
   @strmat calling dscal
   @strmat calling daxpy
   @strmat calling expnd2 (2)
   @strmat calling msqrinv
    @msqrinv calling eig
    @msqrinv finished eig
    @msqrinv calling mxm
   @strmat calling expnd2 (3)
   @strmat calling xgemm (3)
   @strmat calling xgemm (4)
   @strmat calling msqrinv (2)
    @msqrinv calling eig
    @msqrinv finished eig
    @msqrinv calling mxm
   @strmat calling xgemm (5)
   @strmat calling minv
 NT                     1 NP01_1_1    NN_1_1      
 NT                     2 NP01_1_2    NN_1_2      
 NT                     3 NP01_1_3    NN_1_3      
 NT                     4 NP01_1_4    NN_1_4      
 NT                     5 NP01_1_5    NN_1_5      
 NT                     6 NP01_1_6    NN_1_6      
 NT                     7 NP01_1_7    NN_1_7      
 NT                     8 NP01_1_8    NN_1_8      
 NT                     9 NP01_1_9    NN_1_9      
 NT                    10 NP01_1_10   NN_1_10     
 NT                    11 NP01_1_11   NN_1_11     
 NT                    12 NP01_1_12   NN_1_12     
 NT                    13 NP01_1_13   NN_1_13     
 NT                    14 NP01_1_14   NN_1_14     
 NT                    15 NP01_1_15   NN_1_15     
 NT                    16 NP01_1_16   NN_1_16     
 NT                    17 NP01_2_1    NN_2_1      
 NT                    18 NP01_2_2    NN_2_2      
 NT                    19 NP01_2_3    NN_2_3      
 NT                    20 NP01_2_4    NN_2_4      
 NT                    21 NP01_2_5    NN_2_5      
 NT                    22 NP01_2_6    NN_2_6      
 NT                    23 NP01_2_7    NN_2_7      
 NT                    24 NP01_2_8    NN_2_8      
 end generating sfx2c-1e derivative integrals wrt mu
 generating sfx2c-1e diamagnetic integrals
   @strmat calling expnd2
   @strmat calling xgemm (1)
   @strmat calling xgemm (2)
   @strmat calling squez2
   @strmat calling dscal
   @strmat calling daxpy
   @strmat calling expnd2 (2)
   @strmat calling msqrinv
    @msqrinv calling eig
    @msqrinv finished eig
    @msqrinv calling mxm
   @strmat calling expnd2 (3)
   @strmat calling xgemm (3)
   @strmat calling xgemm (4)
   @strmat calling msqrinv (2)
    @msqrinv calling eig
    @msqrinv finished eig
    @msqrinv calling mxm
   @strmat calling xgemm (5)
   @strmat calling minv
   @strmat calling expnd2
   @strmat calling xgemm (1)
   @strmat calling xgemm (2)
   @strmat calling squez2
   @strmat calling dscal
   @strmat calling daxpy
   @strmat calling expnd2 (2)
   @strmat calling msqrinv
    @msqrinv calling eig
    @msqrinv finished eig
    @msqrinv calling mxm
   @strmat calling expnd2 (3)
   @strmat calling xgemm (3)
   @strmat calling xgemm (4)
   @strmat calling msqrinv (2)
    @msqrinv calling eig
    @msqrinv finished eig
    @msqrinv calling mxm
   @strmat calling xgemm (5)
   @strmat calling minv
 end generating sfx2c-1e diamagnetic integrals
 @CHECKOUT-I, Total execution time (CPU/WALL):       587.82/      18.84 seconds.
--executable xvpropx2c finished with status     0 in       19.36 seconds (walltime).
 --invoking executable--
/home/besselman/CFOUR_18/cfour18/bin/xvmol2ja
 @GETMEM-I,  Allocated  183105 MB of main memory.
 @CHECKOUT-I, Total execution time (CPU/WALL):         1.97/       0.11 seconds.
--executable xvmol2ja finished with status     0 in        0.15 seconds (walltime).
 --invoking executable--
/home/besselman/CFOUR_18/cfour18/bin/xvscf
  -------------------------------------------------
  Self-Consistent-Field Program for HF calculations
  -------------------------------------------------
    Integrals from VMOL are used
  There are  257 functions in the AO basis.

  There are 2 irreducible representations.

       Irrep        # of functions
         1                175
         2                 82


  Parameters for SCF calculation: 
        SCF reference function:  RHF  
  Maximum number of iterations:  150
     Full symmetry point group: Cs  
     Computational point group: Cs  
        Initial density matrix: MOREAD                 
     SCF convergence tolerance: 10**(-10)
  DIIS convergence acceleration:  ON
          Latest start for DIIS:   2
                     DIIS order:  10

     Alpha population by irrep:  15    3
      Beta population by irrep:  15    3


 @GETMEM-I,  Allocated      25 MB of main memory.
   Smallest overlap matrix eigenvalues 
     Symmetry    Eigenvalue    
         1      .3403696929D-03              
         2      .1322534713D-01              
  --------------------------------------------------------------------
  Iteration         Total Energy            Largest Density Difference
  --------------------------------------------------------------------
       0          -244.833592704790448              0.0000000000D+00
       1          -244.840101796726316              0.1669819937D-01
       2          -244.840184712127012              0.3904607446D-02
       3          -244.840194112710577              0.1558790234D-02
       4          -244.840195531633043              0.7628681931D-03
       5          -244.840195647356865              0.2243571242D-03
       6          -244.840195674451962              0.1522506161D-03
       7          -244.840195677875300              0.7679370017D-04
       8          -244.840195678238018              0.2559194402D-04
       9          -244.840195678308788              0.7541042410D-05
      10          -244.840195678325330              0.4887685638D-05
      11          -244.840195678329195              0.9351448189D-06
      12          -244.840195678326353              0.3359986326D-06
      13          -244.840195678326978              0.1312161352D-06
      14          -244.840195678329309              0.5996932362D-07
      15          -244.840195678325216              0.2185054382D-07
      16          -244.840195678329252              0.9717441518D-08
      17          -244.840195678329934              0.1878213141D-08
      18          -244.840195678329820              0.9360252573D-09
      19          -244.840195678329934              0.3008753247D-09
   final occupation vector 
    15  3
    15  3

  SCF has converged.

 Density matrix saved to file den.dat
 total electron number:   35.9999999999999     
     E(SCF)=      -244.840195678327206              0.7988032458D-10

  Eigenvector printing suppressed.


 
  ORBITAL EIGENVALUES (ALPHA)  (1H = 27.2113834 eV)

       MO #        E(hartree)               E(eV)           FULLSYM    COMPSYM
       ----   --------------------   --------------------   -------   ---------
    1     1         -20.6556513875        -562.0688492819     A'        A'  (1)
    2     2         -15.5762380007        -423.8509841670     A'        A'  (1)
    3     3         -11.3396688743        -308.5680773666     A'        A'  (1)
    4     4         -11.3002112460        -307.4943807154     A'        A'  (1)
    5     5         -11.2682398876        -306.6243958234     A'        A'  (1)
    6     6          -1.4901380363         -40.5487174249     A'        A'  (1)
    7     7          -1.2358542392         -33.6293035285     A'        A'  (1)
    8     8          -1.0362778744         -28.1985545489     A'        A'  (1)
    9     9          -0.8436768171         -22.9576133350     A'        A'  (1)
   10    10          -0.8216888279         -22.3592897328     A'        A'  (1)
   11    11          -0.7537817310         -20.5114436815     A'        A'  (1)
   12   176          -0.6604482850         -17.9717114988     A''       A'' (2)
   13    12          -0.6289609518         -17.1148976037     A'        A'  (1)
   14    13          -0.5948891306         -16.1877562123     A'        A'  (1)
   15    14          -0.5821657801         -15.8415362454     A'        A'  (1)
   16    15          -0.4669351152         -12.7059504426     A'        A'  (1)
   17   177          -0.4557794954         -12.4023905958     A''       A'' (2)
   18   178          -0.3485220371          -9.4837667741     A''       A'' (2)
  +++++++++++++++++++++++++++++++++++++++++++++++++++++++++++++++++++++++++++++
   19   179           0.1404040998           3.8205897908     A''       A'' (2)
   20    16           0.1597478436           4.3469598188     A'        A'  (1)
   21    17           0.1695620778           4.6140187099     A'        A'  (1)
   22    18           0.1824359952           4.9643358121     A'        A'  (1)
   23   180           0.2044816155           5.5642276366     A''       A'' (2)
   24    19           0.2531200522           6.8877467862     A'        A'  (1)
   25    20           0.2876262513           7.8267082010     A'        A'  (1)
   26    21           0.3301862616           8.9848249573     A'        A'  (1)
   27    22           0.3545829737           9.6486932438     A'        A'  (1)
   28   181           0.4155828800          11.3085850828     A''       A'' (2)
   29    23           0.4446360242          12.0991613274     A'        A'  (1)
   30    24           0.4594867003          12.5032687697     A'        A'  (1)
   31   182           0.4698218849          12.7845034394     A''       A'' (2)
   32    25           0.4826944553          13.1347838881     A'        A'  (1)
   33   183           0.5283064394          14.3759490749     A''       A'' (2)
   34    26           0.5345609300          14.5461424178     A'        A'  (1)
   35    27           0.5626423579          15.3102769170     A'        A'  (1)
   36    28           0.5780173077          15.7286505709     A'        A'  (1)
   37    29           0.5922123831          16.1149182107     A'        A'  (1)
   38    30           0.6152219387          16.7410400492     A'        A'  (1)
   39    31           0.6855626294          18.6551075520     A'        A'  (1)
   40   184           0.6966861880          18.9577949708     A''       A'' (2)
   41    32           0.7058109898          19.2060934506     A'        A'  (1)
   42    33           0.7085443676          19.2804724414     A'        A'  (1)
   43    34           0.7438922375          20.2423368839     A'        A'  (1)
   44   185           0.7606919620          20.6994806281     A''       A'' (2)
   45    35           0.7826266168          21.2963529300     A'        A'  (1)
   46    36           0.8107486504          22.0615923682     A'        A'  (1)
   47    37           0.8584870716          23.3606208502     A'        A'  (1)
   48   186           0.8673171310          23.6008989800     A''       A'' (2)
   49   187           0.9126756254          24.8351663621     A''       A'' (2)
   50   188           0.9277483105          25.2453149755     A''       A'' (2)
   51   189           0.9416856966          25.6245705315     A''       A'' (2)
   52    38           0.9718807364          26.4462193375     A'        A'  (1)
   53    39           1.0453064682          28.4442350765     A'        A'  (1)
   54   190           1.0934673885          29.7547603435     A''       A'' (2)
   55    40           1.1184507245          30.4345914782     A'        A'  (1)
   56    41           1.1389387374          30.9920986518     A'        A'  (1)
   57    42           1.1808829582          32.1334589255     A'        A'  (1)
   58    43           1.1886328665          32.3443446512     A'        A'  (1)
   59   191           1.2017223003          32.7005262541     A''       A'' (2)
   60    44           1.2105426196          32.9405393451     A'        A'  (1)
   61    45           1.2524728026          34.0815176290     A'        A'  (1)
   62    46           1.3156082462          35.7995203907     A'        A'  (1)
   63   192           1.3474110736          36.6649193210     A''       A'' (2)
   64    47           1.3671494464          37.2020277514     A'        A'  (1)
   65    48           1.4368986466          39.0999999795     A'        A'  (1)
   66   193           1.4415049430          39.2253436765     A''       A'' (2)
   67    49           1.4600144150          39.7290120157     A'        A'  (1)
   68   194           1.4863649144          40.4460455578     A''       A'' (2)
   69    50           1.5257724506          41.5183791345     A'        A'  (1)
   70    51           1.5600602309          42.4513970692     A'        A'  (1)
   71    52           1.6141290909          43.9226855508     A'        A'  (1)
   72    53           1.6153069704          43.9547372794     A'        A'  (1)
   73    54           1.6579011142          45.1137828577     A'        A'  (1)
   74    55           1.7628600848          47.9698616479     A'        A'  (1)
   75   195           1.7643305539          48.0098751456     A''       A'' (2)
   76    56           1.8280150331          49.7428179258     A'        A'  (1)
   77   196           1.8323130140          49.8597719336     A''       A'' (2)
   78    57           1.9606086059          53.3508724712     A'        A'  (1)
   79    58           2.0443614630          55.6299035780     A'        A'  (1)
   80   197           2.0802822644          56.6073582758     A''       A'' (2)
   81    59           2.1329974345          58.0418109817     A'        A'  (1)
   82   198           2.1373961573          58.1615063128     A''       A'' (2)
   83    60           2.2588916139          61.4675657640     A'        A'  (1)
   84   199           2.3100117005          62.8586140420     A''       A'' (2)
   85   200           2.3680861632          64.4389005105     A''       A'' (2)
   86    61           2.4243852664          65.9708769945     A'        A'  (1)
   87    62           2.4664016441          67.1142007559     A'        A'  (1)
   88    63           2.5312242471          68.8781134598     A'        A'  (1)
   89   201           2.5327953941          68.9208665422     A''       A'' (2)
   90    64           2.5485353616          69.3491728333     A'        A'  (1)
   91    65           2.7008679702          73.4943538502     A'        A'  (1)
   92    66           2.7137569974          73.8450821098     A'        A'  (1)
   93   202           2.7628311265          75.1804570536     A''       A'' (2)
   94    67           2.7823615178          75.7119060177     A'        A'  (1)
   95    68           2.8262462984          76.9060716083     A'        A'  (1)
   96    69           2.8717483587          78.1442456176     A'        A'  (1)
   97   203           2.9248560983          79.5893806801     A''       A'' (2)
   98   204           3.0320831998          82.5071784513     A''       A'' (2)
   99    70           3.0527260853          83.0688999234     A'        A'  (1)
  100    71           3.0753142363          83.6835547585     A'        A'  (1)
  101    72           3.1061833544          84.5235461663     A'        A'  (1)
  102   205           3.1299542177          85.1703842422     A''       A'' (2)
  103    73           3.1319425005          85.2244881681     A'        A'  (1)
  104   206           3.1568909003          85.9033686399     A''       A'' (2)
  105    74           3.1835482038          86.6287507457     A'        A'  (1)
  106   207           3.2432123604          88.2522949863     A''       A'' (2)
  107    75           3.2706582780          88.9991363721     A'        A'  (1)
  108   208           3.2723026717          89.0438826010     A''       A'' (2)
  109    76           3.2885048373          89.4847659410     A'        A'  (1)
  110   209           3.3040678440          89.9082568831     A''       A'' (2)
  111   210           3.3439300798          90.9929634635     A''       A'' (2)
  112   211           3.3521123469          91.2156142708     A''       A'' (2)
  113    77           3.3850929760          92.1130628149     A'        A'  (1)
  114    78           3.4019021103          92.5704626132     A'        A'  (1)
  115    79           3.4157865135          92.9482764321     A'        A'  (1)
  116   212           3.4443386890          93.7252206267     A''       A'' (2)
  117   213           3.4575571325          94.0849127607     A''       A'' (2)
  118    80           3.4720762152          94.4799970857     A'        A'  (1)
  119    81           3.5210391555          95.8123464267     A'        A'  (1)
  120    82           3.5740376112          97.2545077239     A'        A'  (1)
  121    83           3.5961602007          97.8564939877     A'        A'  (1)
  122   214           3.6238101389          98.6088870589     A''       A'' (2)
  123    84           3.6270907115          98.6981559784     A'        A'  (1)
  124   215           3.6771517334         100.0603856379     A''       A'' (2)
  125   216           3.6917347738         100.4572103409     A''       A'' (2)
  126    85           3.7163759251         101.1277301556     A'        A'  (1)
  127    86           3.7629197165         102.3942511101     A'        A'  (1)
  128    87           3.7859977372         103.0222359795     A'        A'  (1)
  129    88           3.8419884827         104.5458216222     A'        A'  (1)
  130    89           3.8748244201         105.4393329020     A'        A'  (1)
  131   217           3.9185577000         106.6293759489     A''       A'' (2)
  132    90           3.9444651024         107.3343522104     A'        A'  (1)
  133   218           3.9521709429         107.5440387908     A''       A'' (2)
  134    91           3.9915717560         108.6161894214     A'        A'  (1)
  135    92           4.0305205327         109.6760395177     A'        A'  (1)
  136   219           4.0664290583         110.6531601741     A''       A'' (2)
  137    93           4.0832074263         111.1097227797     A'        A'  (1)
  138   220           4.1589560128         113.1709466088     A''       A'' (2)
  139    94           4.2079508272         114.5041632883     A'        A'  (1)
  140   221           4.2411934606         115.4087413310     A''       A'' (2)
  141    95           4.2613117469         115.9561877315     A'        A'  (1)
  142   222           4.2838967365         116.5707565417     A''       A'' (2)
  143    96           4.3428000417         118.1735969645     A'        A'  (1)
  144    97           4.3550874472         118.5079542676     A'        A'  (1)
  145    98           4.3978852179         119.6725408128     A'        A'  (1)
  146   223           4.4320027837         120.6009269774     A''       A'' (2)
  147    99           4.4620197005         121.4177288083     A'        A'  (1)
  148   100           4.5661833313         124.2521653019     A'        A'  (1)
  149   101           4.6363468741         126.1614123664     A'        A'  (1)
  150   102           4.7277095787         128.6475179509     A'        A'  (1)
  151   224           4.7410679894         129.0110187856     A''       A'' (2)
  152   103           4.8105221963         130.9009638367     A'        A'  (1)
  153   104           4.8386022406         131.6650606882     A'        A'  (1)
  154   225           4.8528906236         132.0538673563     A''       A'' (2)
  155   105           4.9826255376         135.5841338411     A'        A'  (1)
  156   226           5.0869398241         138.4226698856     A''       A'' (2)
  157   106           5.1415125226         139.9076685080     A'        A'  (1)
  158   227           5.1774561882         140.8857453741     A''       A'' (2)
  159   228           5.2579198525         143.0752729919     A''       A'' (2)
  160   107           5.2825571953         143.7456891733     A'        A'  (1)
  161   229           5.2962649626         144.1186964866     A''       A'' (2)
  162   108           5.3253367277         144.9097794304     A'        A'  (1)
  163   109           5.4344900880         147.8799933684     A'        A'  (1)
  164   230           5.4688693824         148.8155015297     A''       A'' (2)
  165   110           5.5115014903         149.9755801615     A'        A'  (1)
  166   111           5.6279207848         153.1435102200     A'        A'  (1)
  167   231           5.6519593085         153.7976317044     A''       A'' (2)
  168   232           5.7021824694         155.1642733906     A''       A'' (2)
  169   112           5.7632723830         156.8266144526     A'        A'  (1)
  170   113           5.7991282097         157.8023011001     A'        A'  (1)
  171   114           5.9092389806         160.7985675028     A'        A'  (1)
  172   115           5.9633305680         162.2704744277     A'        A'  (1)
  173   233           5.9943244646         163.1138612312     A''       A'' (2)
  174   116           5.9984681769         163.2266173739     A'        A'  (1)
  175   117           6.0549484916         164.7635248732     A'        A'  (1)
  176   118           6.1258472512         166.6927782013     A'        A'  (1)
  177   234           6.2100364443         168.9836826133     A''       A'' (2)
  178   119           6.2583666074         170.2988132108     A'        A'  (1)
  179   235           6.3096235912         171.6935866487     A''       A'' (2)
  180   120           6.4102368186         174.4314117553     A'        A'  (1)
  181   121           6.5677995053         178.7189104322     A'        A'  (1)
  182   122           6.7095052738         182.5749204286     A'        A'  (1)
  183   123           6.8219662826         185.6351400567     A'        A'  (1)
  184   124           6.9100674308         188.0324941793     A'        A'  (1)
  185   125           7.0851858002         192.7977072689     A'        A'  (1)
  186   236           7.1876575948         195.5861065601     A''       A'' (2)
  187   237           7.2728746285         197.9049799361     A''       A'' (2)
  188   126           7.2883741371         198.3267430073     A'        A'  (1)
  189   127           7.4277335548         202.1189055527     A'        A'  (1)
  190   128           7.4931662001         203.8994183497     A'        A'  (1)
  191   129           7.7302198238         210.3499753928     A'        A'  (1)
  192   130           7.9621411178         216.6608746425     A'        A'  (1)
  193   238          15.2356972245         414.5843985410     A''       A'' (2)
  194   239          15.2949500784         416.1967506669     A''       A'' (2)
  195   240          15.4552161653         420.5578126032     A''       A'' (2)
  196   131          16.2155626325         441.2478918397     A'        A'  (1)
  197   132          16.2547599122         442.3145040467     A'        A'  (1)
  198   133          16.3379928233         444.5793867025     A'        A'  (1)
  199   134          16.4572117083         447.8234974889     A'        A'  (1)
  200   135          16.5224610678         449.5990228283     A'        A'  (1)
  201   136          16.5785029620         451.1240002959     A'        A'  (1)
  202   137          16.6234524207         452.3471372518     A'        A'  (1)
  203   138          17.0337057286         463.5106973027     A'        A'  (1)
  204   139          17.2652537570         469.8114394813     A'        A'  (1)
  205   241          20.8610958146         567.6592763556     A''       A'' (2)
  206   140          21.3805184377         581.7934844986     A'        A'  (1)
  207   141          22.1535459426         602.8286323141     A'        A'  (1)
  208   142          22.9302456451         623.9637057040     A'        A'  (1)
  209   242          26.0628315565         709.2057019743     A''       A'' (2)
  210   143          26.7720326674         728.5040453094     A'        A'  (1)
  211   144          27.3974456840         745.5223986889     A'        A'  (1)
  212   145          29.0201547675         789.6785577060     A'        A'  (1)
  213   243          39.1268521440        1064.6957749262     A''       A'' (2)
  214   244          39.1359882391        1064.9443807128     A''       A'' (2)
  215   146          39.1926639936        1066.4866063967     A'        A'  (1)
  216   147          39.2724580250        1068.6579123787     A'        A'  (1)
  217   148          39.3482301878        1070.7197777520     A'        A'  (1)
  218   245          41.3588452812        1125.4313959293     A''       A'' (2)
  219   246          41.3711215039        1125.7654489300     A''       A'' (2)
  220   149          41.3811038849        1126.0370833277     A'        A'  (1)
  221   247          41.3932433338        1126.3674145254     A''       A'' (2)
  222   248          41.4175938923        1127.0300269094     A''       A'' (2)
  223   249          41.4461491974        1127.8070562642     A''       A'' (2)
  224   250          41.4897950269        1128.9947196643     A''       A'' (2)
  225   150          41.5591382680        1130.8816451850     A'        A'  (1)
  226   151          41.5901438253        1131.7253492911     A'        A'  (1)
  227   152          41.5981801903        1131.9440299001     A'        A'  (1)
  228   153          41.6299124988        1132.8075099134     A'        A'  (1)
  229   154          41.6609410597        1133.6518399802     A'        A'  (1)
  230   155          41.6820044080        1134.2250028260     A'        A'  (1)
  231   156          41.7015752330        1134.7575520502     A'        A'  (1)
  232   157          41.8943091502        1140.0021085649     A'        A'  (1)
  233   251          43.8018109136        1191.9078703847     A''       A'' (2)
  234   252          43.8044064117        1191.9784974793     A''       A'' (2)
  235   158          43.8415423620        1192.9890180590     A'        A'  (1)
  236   159          43.9622071754        1196.2724745594     A'        A'  (1)
  237   160          43.9737250054        1196.5858906484     A'        A'  (1)
  238   253          80.5775497410        2192.6265994354     A''       A'' (2)
  239   254          80.6272771559        2193.9797511873     A''       A'' (2)
  240   255          80.7525515552        2197.3886408967     A''       A'' (2)
  241   161          81.2655949486        2211.3492613762     A'        A'  (1)
  242   162          81.3114275408        2212.5964296136     A'        A'  (1)
  243   163          81.3946530384        2214.8611105377     A'        A'  (1)
  244   164          81.4591920079        2216.6173051824     A'        A'  (1)
  245   165          81.5244743303        2218.3937274851     A'        A'  (1)
  246   166          81.6025267796        2220.5176426081     A'        A'  (1)
  247   167          84.8090090345        2307.7704606114     A'        A'  (1)
  248   168          85.5260417464        2327.2819126445     A'        A'  (1)
  249   169          86.1204071270        2343.4554168959     A'        A'  (1)
  250   256         108.3646706980        2948.7526013791     A''       A'' (2)
  251   170         108.8934807500        2963.1422544476     A'        A'  (1)
  252   171         109.3167405005        2974.6597377974     A'        A'  (1)
  253   172         114.9204826985        3127.1453152209     A'        A'  (1)
  254   257         137.1721230064        3732.6432309184     A''       A'' (2)
  255   173         137.7496230774        3748.3578067656     A'        A'  (1)
  256   174         138.1447981026        3759.1110658851     A'        A'  (1)
  257   175         147.1524741555        4004.2223925032     A'        A'  (1)


  VSCF finished.

 @CHECKOUT-I, Total execution time (CPU/WALL):       204.90/      77.81 seconds.
--executable xvscf finished with status     0 in       77.86 seconds (walltime).
 --invoking executable--
/home/besselman/CFOUR_18/cfour18/bin/xvtran
 @GETMEM-I,  Allocated  183105 MB of main memory.
  Partial RHF integral transformation
  Transformation of IIII integrals :
  1 pass through the AO integral file was required.
   105201681 AO integrals were read.
    36431586 MO integrals were written to HF2.
  Transformation of IIJJ integrals :
  1 pass through the AO integral file was required.
    43833749 AO integrals were read.
    11705400 MO integrals were written to HF2.
  Transformation of IJIJ integrals :
  1 pass through the AO integral file was required.
    84227771 AO integrals were read.
    23077305 MO integrals were written to HF2.
  Summary of active molecular orbitals: 
------------------------------------------------------------------------
 
  Index      Eigenvalue    Symmetry    Index      Eigenvalue    Symmetry
------------------------------------------------------------------------
     1       -20.6556514        1       130         7.4277336        1
     2       -15.5762380        1       131         7.4931662        1
     3       -11.3396689        1       132         7.7302198        1
     4       -11.3002112        1       133         7.9621411        1
     5       -11.2682399        1       134        16.2155626        1
     6        -1.4901380        1       135        16.2547599        1
     7        -1.2358542        1       136        16.3379928        1
     8        -1.0362779        1       137        16.4572117        1
     9        -0.8436768        1       138        16.5224611        1
    10        -0.8216888        1       139        16.5785030        1
    11        -0.7537817        1       140        16.6234524        1
    12        -0.6289610        1       141        17.0337057        1
    13        -0.5948891        1       142        17.2652538        1
    14        -0.5821658        1       143        21.3805184        1
    15        -0.4669351        1       144        22.1535459        1
    16        -0.6604483        2       145        22.9302456        1
    17        -0.4557795        2       146        26.7720327        1
    18        -0.3485220        2       147        27.3974457        1
    19         0.1597478        1       148        29.0201548        1
    20         0.1695621        1       149        39.1926640        1
    21         0.1824360        1       150        39.2724580        1
    22         0.2531201        1       151        39.3482302        1
    23         0.2876263        1       152        41.3811039        1
    24         0.3301863        1       153        41.5591383        1
    25         0.3545830        1       154        41.5901438        1
    26         0.4446360        1       155        41.5981802        1
    27         0.4594867        1       156        41.6299125        1
    28         0.4826945        1       157        41.6609411        1
    29         0.5345609        1       158        41.6820044        1
    30         0.5626424        1       159        41.7015752        1
    31         0.5780173        1       160        41.8943092        1
    32         0.5922124        1       161        43.8415424        1
    33         0.6152219        1       162        43.9622072        1
    34         0.6855626        1       163        43.9737250        1
    35         0.7058110        1       164        81.2655949        1
    36         0.7085444        1       165        81.3114275        1
    37         0.7438922        1       166        81.3946530        1
    38         0.7826266        1       167        81.4591920        1
    39         0.8107487        1       168        81.5244743        1
    40         0.8584871        1       169        81.6025268        1
    41         0.9718807        1       170        84.8090090        1
    42         1.0453065        1       171        85.5260417        1
    43         1.1184507        1       172        86.1204071        1
    44         1.1389387        1       173       108.8934807        1
    45         1.1808830        1       174       109.3167405        1
    46         1.1886329        1       175       114.9204827        1
    47         1.2105426        1       176       137.7496231        1
    48         1.2524728        1       177       138.1447981        1
    49         1.3156082        1       178       147.1524742        1
    50         1.3671494        1       179         0.1404041        2
    51         1.4368986        1       180         0.2044816        2
    52         1.4600144        1       181         0.4155829        2
    53         1.5257725        1       182         0.4698219        2
    54         1.5600602        1       183         0.5283064        2
    55         1.6141291        1       184         0.6966862        2
    56         1.6153070        1       185         0.7606920        2
    57         1.6579011        1       186         0.8673171        2
    58         1.7628601        1       187         0.9126756        2
    59         1.8280150        1       188         0.9277483        2
    60         1.9606086        1       189         0.9416857        2
    61         2.0443615        1       190         1.0934674        2
    62         2.1329974        1       191         1.2017223        2
    63         2.2588916        1       192         1.3474111        2
    64         2.4243853        1       193         1.4415049        2
    65         2.4664016        1       194         1.4863649        2
    66         2.5312242        1       195         1.7643306        2
    67         2.5485354        1       196         1.8323130        2
    68         2.7008680        1       197         2.0802823        2
    69         2.7137570        1       198         2.1373962        2
    70         2.7823615        1       199         2.3100117        2
    71         2.8262463        1       200         2.3680862        2
    72         2.8717484        1       201         2.5327954        2
    73         3.0527261        1       202         2.7628311        2
    74         3.0753142        1       203         2.9248561        2
    75         3.1061834        1       204         3.0320832        2
    76         3.1319425        1       205         3.1299542        2
    77         3.1835482        1       206         3.1568909        2
    78         3.2706583        1       207         3.2432124        2
    79         3.2885048        1       208         3.2723027        2
    80         3.3850930        1       209         3.3040678        2
    81         3.4019021        1       210         3.3439301        2
    82         3.4157865        1       211         3.3521123        2
    83         3.4720762        1       212         3.4443387        2
    84         3.5210392        1       213         3.4575571        2
    85         3.5740376        1       214         3.6238101        2
    86         3.5961602        1       215         3.6771517        2
    87         3.6270907        1       216         3.6917348        2
    88         3.7163759        1       217         3.9185577        2
    89         3.7629197        1       218         3.9521709        2
    90         3.7859977        1       219         4.0664291        2
    91         3.8419885        1       220         4.1589560        2
    92         3.8748244        1       221         4.2411935        2
    93         3.9444651        1       222         4.2838967        2
    94         3.9915718        1       223         4.4320028        2
    95         4.0305205        1       224         4.7410680        2
    96         4.0832074        1       225         4.8528906        2
    97         4.2079508        1       226         5.0869398        2
    98         4.2613117        1       227         5.1774562        2
    99         4.3428000        1       228         5.2579199        2
   100         4.3550874        1       229         5.2962650        2
   101         4.3978852        1       230         5.4688694        2
   102         4.4620197        1       231         5.6519593        2
   103         4.5661833        1       232         5.7021825        2
   104         4.6363469        1       233         5.9943245        2
   105         4.7277096        1       234         6.2100364        2
   106         4.8105222        1       235         6.3096236        2
   107         4.8386022        1       236         7.1876576        2
   108         4.9826255        1       237         7.2728746        2
   109         5.1415125        1       238        15.2356972        2
   110         5.2825572        1       239        15.2949501        2
   111         5.3253367        1       240        15.4552162        2
   112         5.4344901        1       241        20.8610958        2
   113         5.5115015        1       242        26.0628316        2
   114         5.6279208        1       243        39.1268521        2
   115         5.7632724        1       244        39.1359882        2
   116         5.7991282        1       245        41.3588453        2
   117         5.9092390        1       246        41.3711215        2
   118         5.9633306        1       247        41.3932433        2
   119         5.9984682        1       248        41.4175939        2
   120         6.0549485        1       249        41.4461492        2
   121         6.1258473        1       250        41.4897950        2
   122         6.2583666        1       251        43.8018109        2
   123         6.4102368        1       252        43.8044064        2
   124         6.5677995        1       253        80.5775497        2
   125         6.7095053        1       254        80.6272772        2
   126         6.8219663        1       255        80.7525516        2
   127         6.9100674        1       256       108.3646707        2
   128         7.0851858        1       257       137.1721230        2
   129         7.2883741        1
------------------------------------------------------------------------
 @CHECKOUT-I, Total execution time (CPU/WALL):       136.71/      38.70 seconds.
--executable xvtran finished with status     0 in       38.76 seconds (walltime).
 --invoking executable--
/home/besselman/CFOUR_18/cfour18/bin/xintprc
 @GETMEM-I,  Allocated  183105 MB of main memory.
  @GMOIAA-I, Processing MO integrals for spin case AA.
  @GMOIAA-I, Generation of integral list completed.
                      TYPE                NUMBER
                      ----               --------
                      PPPP                     0
                      PPPH              63343080
                      PPHH               4865148
                      PHPH               2589840
                      PHHH                407187
                      HHHH                  9036

                     TOTAL              71214291

  @FORMT2-I, Second-order MP correlation energies:
            ------------------------------------------------
            E(SCF)                  =   -244.840195678327 a.u.
            E2(AA)                  =     -0.130261412066 a.u.
            E2(AB)                  =     -0.897184583071 a.u.
            E2(TOT)                 =     -1.157707407203 a.u.
            Total MP2 energy        =   -245.997903085530 a.u.
            ------------------------------------------------
   Largest T2 amplitudes for spin case AB:
       _       _                 _       _                 _       _
   i   j   a   b             i   j   a   b             i   j   a   b
-----------------------------------------------------------------------------
[ 18  18 179 179]-0.05841 [ 18  18 180 180]-0.05103 [ 17  17 179 179]-0.04808
[ 17  17 180 180]-0.03832 [ 18  17 180 179] 0.03513 [ 17  18 179 180] 0.03513
[ 16  16 179 179]-0.02873 [ 18  18 179 183] 0.01947 [ 18  18 183 179] 0.01947
[ 18  18 181 181]-0.01912 [ 18  18 183 180]-0.01890 [ 18  18 180 183]-0.01890
[ 18  16 179 180]-0.01878 [ 16  18 180 179]-0.01878 [ 18  18 183 183]-0.01721
-----------------------------------------------------------------------------
   Norm of T2AB vector (  9725994 symmetry allowed elements):  0.4501968281.
-----------------------------------------------------------------------------
 @CHECKOUT-I, Total execution time (CPU/WALL):        37.88/       5.84 seconds.
--executable xintprc finished with status     0 in        5.89 seconds (walltime).
 --invoking executable--
/home/besselman/CFOUR_18/cfour18/bin/xncc
 @GETMEM-I,  Allocated       7 MB of main memory.

Running with 32 threads/proc

Using DIIS to accelerate the convergence of T1 and T2
Using immediate high-order contributions
Damping factor for T3: 0.000000
Damping factor for T4: 0.000000

Using DIIS to accelerate the convergence of L1 and L2
Using immediate high-order contributions
Damping factor for L3: 0.000000
Damping factor for L4: 0.000000

Transposes are coarse-threaded

Memory limit:                178.814 GiB
Minimum memory requirement:    4.768 GiB
Compromise memory amount:      7.690 GiB
Optimal memory requirement:  122.338 GiB

List              Location   Size        Cached Hunks Est. Disk I/O
----------------- ---------- ----------- ------ ----- -------------

           T_DIIS       70:0  371.118 MiB    Yes     -    13.047 GiB
           Z_DIIS       70:1  371.118 MiB    Yes     -    21.745 GiB
          <AI|bj>         18   74.203 MiB    Yes     -     3.004 GiB
          <Ab|Ci>         30  961.730 MiB    Yes     -   107.068 GiB
          <Ab|Ij>         16   74.203 MiB    Yes     -    15.362 GiB
          <Ai|Bj>         25   74.203 MiB    Yes     -     1.449 GiB
          <Aj|bI>         21   74.203 MiB     No     -         0   B
          <Ij|Ka>         10    5.851 MiB    Yes     -  1023.933 MiB
          <Ij|Kl>         13  491.062 KiB    Yes     -     8.152 MiB
            D(AB)      160:2  248.758 KiB    Yes     -    32.552 MiB
            D(AI)      160:4   20.602 KiB    Yes     -     2.334 MiB
            D(IA)      160:6   20.602 KiB    Yes     -   700.453 KiB
            D(IJ)      160:0    1.828 KiB    Yes     -   186.469 KiB
           D~(AB)      192:0  248.758 KiB    Yes     -     1.943 MiB
           D~(AI)      193:0   20.602 KiB    Yes     -    41.203 KiB
           D~(IJ)      191:0    1.828 KiB    Yes     -    14.625 KiB
            F(EA)       92:0  248.758 KiB    Yes     -    25.993 MiB
            F(EM)       93:0   20.602 KiB    Yes     -     1.911 MiB
            F(MI)       91:0    1.828 KiB    Yes     -   223.031 KiB
            G(AB)      192:2  248.758 KiB    Yes     -    11.661 MiB
         G(AI,BJ)        123   74.203 MiB     No     -         0   B
         G(AI,bj)        118   74.203 MiB    Yes     -   551.327 MiB
         G(Ab,Ij)        116   74.203 MiB    Yes     -     1.232 GiB
         G(Ai,Bc)        230  961.730 MiB    Yes     -     3.757 GiB
         G(Ai,Bj)        125   74.203 MiB    Yes     -   445.221 MiB
            G(IJ)      191:2    1.828 KiB    Yes     -    87.750 KiB
         G(Ij,Ab)        216   74.203 MiB    Yes     -   222.610 MiB
         G(Ij,Ka)        210    5.851 MiB    Yes     -   204.787 MiB
         G(Ij,Kl)        113  491.062 KiB    Yes     -    16.305 MiB
        G~(Ij,Kl)        213  491.062 KiB     No     -         0   B
         H(AI,bj)        256   74.203 MiB    Yes     -   445.221 MiB
         H(Ai,Bj)        258   74.203 MiB    Yes     -   445.221 MiB
[truncated: 1,150,380 more chars]
