# Supplementary material for: Improved Accuracy in Semi-Experimental Structure Determination by Resolving Problems Associated with Rotation of Principal Inertial Axes of Isotopologues: Structures of 1,3-Oxazole (c‑C3H3NO)
Source: J Phys Chem A. 2026 Apr 24;130(18):3623–41. doi: 10.1021/acs.jpca.6c01535 (PMC13158917; doi:10.1021/acs.jpca.6c01535)
Supplement: Supplementary file 2 [file jp6c01535_si_002.zip › Supporting Information/BTE/oxazole_opt_CCSDT-PVDZ.out]

 --invoking executable--
/home/besselman/CFOUR_18/cfour18/bin/xjoda


   *************************************************************************
         <<<     CCCCCC     CCCCCC   |||     CCCCCC     CCCCCC   >>>
       <<<      CCC        CCC       |||    CCC        CCC         >>>
      <<<      CCC        CCC        |||   CCC        CCC            >>>
    <<<        CCC        CCC        |||   CCC        CCC              >>>
      <<<      CCC        CCC        |||   CCC        CCC            >>>
       <<<      CCC        CCC       |||    CCC        CCC         >>>
         <<<     CCCCCC     CCCCCC   |||     CCCCCC     CCCCCC   >>>
   *************************************************************************

     ****************************************************************
     * CFOUR Coupled-Cluster techniques for Computational Chemistry *
     ****************************************************************
 

   Department of Chemistry                Institut fuer Physikalische Chemie
   University of Texas at Austin          Universitaet Mainz
   Austin, TX  78712, USA                 D-55099 Mainz, Germany
 
                       Version 1.2
 
                     compute-0-14.local                                
                     Fri Sep 17 11:28:23 CDT 2021                      
                     integer*8 version is running
 
********************************************************************************
*                          Input from ZMAT file                                *
********************************************************************************
CCSDT(Q) PVDZ Optimization of Oxazole                                           
O                                                                               
C 1 R1*                                                                         
C 1 R2* 2 A1*                                                                   
N 2 R3* 1 A2* 3 D0                                                              
C 3 R4* 1 A3* 2 D0                                                              
H 2 R5* 1 A4* 3 D180                                                            
H 3 R6* 1 A5* 2 D180                                                            
H 5 R7* 3 A6* 1 D180                                                            
                                                                                
R1   =        1.354245778042644                                                 
R2   =        1.369849078882718                                                 
A1   =      103.792333449428980                                                 
R3   =        1.292031907118153                                                 
A2   =      115.326598360007353                                                 
D0   =        0.000000000000000                                                 
R4   =        1.352387511911408                                                 
A3   =      108.135735420510926                                                 
R5   =        1.075757980740794                                                 
A4   =      116.647323409587145                                                 
D180 =      180.000000000000000                                                 
R6   =        1.073642831917304                                                 
A5   =      116.846279989472421                                                 
R7   =        1.075167405720157                                                 
A6   =      128.973798204328432                                                 
                                                                                
*CFOUR(CALC=CCSD(T)                                                             
BASIS=PVDZ                                                                      
GEO_METHOD=NR                                                                   
ABCDTYPE=AOBASIS                                                                
FCGRADNEW=2                                                                     
CC_PROG=NCC                                                                     
GEO_CONV=7                                                                      
SCF_CONV=10                                                                     
CC_CONV=9                                                                       
LINEQ_CONV=9                                                                    
LINEQ_MAXCYC=200                                                                
GEO_MAXSTEP=150                                                                 
MULT=1                                                                          
FROZEN_CORE=ON                                                                  
MEM_UNIT=GB                                                                     
MEM=192)                                                                        
                                                                                
********************************************************************************
    -------------------------------------------------------------------
                    CFOUR Control Parameters 
    -------------------------------------------------------------------
        External           Internal           Value            Units
          Name               Name
    -------------------------------------------------------------------
       ABCDTYPE             IABCDT         AOBASIS     [  2]    ***   
       ANHARMONIC           IANHAR         OFF         [  0]    ***   
       ANH_ALGORIT          IANALG         STANDARD    [  0]    ***   
       ANH_DERIVAT          IANDER         SECOND      [  1]    ***   
       ANH_MODE             ANHMOD         VIBRATION   [  0]    ***   
       ANH_POINTS           IANPOI              1               ***   
       ANH_STEPSIZ          ICUBST             50000          x 10-6  
       ANH_SYMMETR          IANHSM         ABELIAN     [  0]    ***   
       AO_LADDERS           IAOLAD         SINGLEPASS  [  1]    ***   
       AV_SCF               IAVSCF         OFF         [  0]    ***   
       BASIS                IBASIS         PVDZ        [ 13]    ***   
       BFIELD               IBFIEL         OFF         [  0]    a.u.  
       BOTHVECTORS          BOTHVC         OFF         [  0]    ***   
       BOX_POTENT           IPIAB          OFF         [  0]    ***   
       BREIT                IBREIT         OFF         [  0]    ***   
       BRUCK_CONV           IBRTOL          10D-  4             ***   
       BRUECKNER            IBRKNR         OFF         [  0]    ***   
       BUFFERSIZE           IBUFFS              4096            ***   
       CACHE_RECS           ICHREC             10               ***   
       CALCLEVEL            ICLLVL         CCSD(T)     [ 22]    ***   
       CAS_GECCO            ICMRCC         OFF         [  0]    ***   
       CAS_GUESS            ICGUES         CANONICAL   [  0]    ***   
       CAS_INPUT            ICSINP         ORBITALS    [  0]    ***   
       CAS_ITMAX            ICITMX          10D- 50           cycles  
       CAS_JACDAV           ICJDAV         OFF         [  0]    ***   
       CAS_MICMAX           ICMIMN          10D- 10             ***   
       CAS_MICMIN           ICMIMX          10D-  2             ***   
       CAS_MICRO            ICSALG         ILU/JACOBI  [  0]    ***   
       CAS_MITMAX           ICMIMX          10D-100           cycles  
       CAS_MMAX             ICMMAX          10D- 50             ***   
       CAS_PRINT            ICPRT           10D-  0             ***   
       CCORBOPT             ICCORB         OFF         [  0]  x 0.01  
       CC_CONV              ICCCNV          10D-  9             ***   
       CC_EXPORDER          ICCEOR              5               ***   
       CC_EXTRAPOL          ICCEXT         DIIS        [  1]    ***   
       CC_GUESS             ICCGES         MP2         [  0]    ***   
       CC_MAXCYC            ICCCYC            100              cycles 
       CC_PROGRAM           ICCPRO         NCC         [  5]    ***   
       CHARGE               ICHRGE              0               ***   
       CHOLESKY             ICHOLE         OFF         [  0]    ***   
       CIS_CONV             ICISTL              5               ***   
       COMM_SIZE            IPSIZE            ***               ***   
       CONSTANT             ICONST         OLD         [  1]    ***   
       CONTINUUM            ICONTU         NONE        [  0]    ***   
       CONTRACTION          ICNTYP         GENERAL     [  1]    ***   
       COORDINATES          ICOORD         INTERNAL    [  0]    ***   
       CPHF_CONVER          ICPHFT          10D- 16             ***   
       CPHF_MAXCYC          ICPHFC             64              cycles 
       CUBIC                ICUBIC         OFF         [  0]    ***   
       CURVILINEAR          ICURVY         OFF         [  0]    ***   
       CV_ELEMENT           ICVELM              0               ***   
       CV_ORBITALS          ICVORB      NONE         
       CV_SEPARATE          ICVSEP         OFF         [  0]    ***   
       DBOC                 IDBOC          OFF         [  0]    ***   
       DCT                  IDCT           OFF         [  0]    ***   
       DERIV_LEV            IDRLVL         FIRST       [  1]    ***   
       DEVMEM_SIZE          IDVMEM         *********           MByte  
       DIAG_MRCC            IEOMST          10D-  0             ***   
       DIFF_TYPE            IDIFTY         RELAXED     [  0]    ***   
       DIRECT               IDIRCT         OFF         [  0]    ***   
       DROPMO               IDRPMO      NONE         
       ECP                  IECP           OFF         [  0]    ***   
       EIGENVECTOR          IVEC                1               ***   
       EL_ANHARM            IELANH         OFF         [  0]    ***   
       EOMFOLLOW            IEOMSR         ENERGY      [  0]    ***   
       EOMIP                IEOMIP         OFF         [  0]    ***   
       EOMLEVEL             HBARFM         SAME        [  0]    ***   
       EOM_MRCC             IMRCCE         NEW         [  1]    ***   
       EOM_NONIT            EOMNON         OFF         [  0]    ***   
       EOM_NSING            IEOMSI          10D-  0             ***   
       EOM_NSTATES          IMRCCD         DAVIDSON    [  0]    ***   
       EOM_NTRIP            IEOMTR          10D-  0             ***   
       EOM_ORDER            IEXORD         ENERGY      [  0]    ***   
       EOM_PROPSTA          IEOMST              0               ***   
       ESTATE_CONV          IEXTOL          10D-  5             ***   
       ESTATE_DIAG          IEXDIG         ITERATIVE   [  0]    ***   
       ESTATE_LOCK          IESLOC         ON          [  1]    ***   
       ESTATE_MAXC          IEXMXC             40               ***   
       ESTATE_PROP          IEXPRP         OFF         [  0]    ***   
       EVAL_HESS            IRECAL              0            # of cyc.
       EXCITATION           IEXCIT              0               ***   
       EXCITE               IEXCIT         NONE        [  0]    ***   
       EXTERN_POT           IEXPOT         OFF         [  0]    ***   
       FCGRADNEW            IFCGNW         NEW         [  2]    ***   
       FC_FIELD             IFINFC              0             x 10-6  
       FD_CALTYPE           IFDCAL         GRADONLY    [  0]    ***   
       FD_PROJECT           IFDPRJ         OFF         [  1]    ***   
       FD_STEPSIZE          IDISFD              0            10-4 bohr
       FD_USEGROUP          IFDGRP         FULL        [  0]    ***   
       FILE_RECSIZ          IFLREC              4096           words  
       FINITE_PERT          IFIPER              0             x 10-6  
       FIXGEOM              IFIXGM         OFF         [  0]    ***   
       FOCK                 IFOCK          AO          [  1]    ***   
       FREQ_ALGORI          IVIALG         STANDARD    [  0]    ***   
       FROZEN_CORE          IFROCO         ON          [  1]    ***   
       FROZEN_VIRT          IFROVI         OFF         [  0]    ***   
       GAMMA_ABCD           IGABCD         DIRECT      [  1]    ***   
       GAMMA_ABCI           IGABCI         STORE       [  0]    ***   
       GENBAS_1             IGNBS1              0               ***   
       GENBAS_2             IGNBS2              0               ***   
       GENBAS_3             IGNBS3              0               ***   
       GENBAS_4             IGNBS4              0               ***   
       GEO_CONV             ICONTL              7              H/bohr 
       GEO_MAXCYC           IOPTCY             50               ***   
       GEO_MAXSTEP          IMXSTP            150            millibohr
       GEO_METHOD           INR            NR          [  0]    ***   
       GIAO                 IGIAO          OFF         [  1]    ***   
       GIMIC                IGIMIC         OFF         [  0]    ***   
       GRID                 IGRID          OFF         [  0]    ***   
       GRID_ALGO            IGALGO         SERIAL      [  0]    ***   
       GUESS                IGUESS         MOREAD      [  0]    ***   
       HBAR                 IHBAR          OFF         [  0]    ***   
       HESS_TYPE            IHESTP         SCF         [  0]    ***   
       HF2_FILE             IHF2Fl         USE         [  1]    ***   
       HFSTABILITY          ISTABL         OFF         [  0]    ***   
       INCORE               INCORE         OFF         [  0]    ***   
       INPUT_MRCC           IMRCC          ON          [  1]    ***   
       INTEGRALS            INTTYP         VMOL        [  1]    ***   
       JODA_PRINT           IJPRNT              0               ***   
       KEYWORD_OUT          IDMPKW         NO          [  0]    ***   
       LINDEP_TOL           ILINDP              8               ***   
       LINEQ_CONV           IZTACN          10D-  9           cycles  
       LINEQ_EXPOR          ILMAXD              5               ***   
       LINEQ_MAXCY          ILMAXC            200               ***   
       LINEQ_TYPE           ILTYPE         DIIS        [  1]    ***   
       LOCK_ORBOCC          ILOCOC         OFF         [  0]    ***   
       MEMORY_SIZE          IMEMSZ         *********           words  
       MEM_UNIT             IMEMU          GB          [  3]    ***   
       MRCC                 IMRCCC         OFF         [  0]    ***   
       MULTIPLICTY          IMULTP              1               ***   
       NACOUPLING           IVCOUP         OFF         [  0]    ***   
       NEGEVAL              IDIE           ABORT       [  0]    ***   
       NEWNORM              INEWNO         OFF         [  0]    ***   
       NON-HF               INONHF         OFF         [  0]    ***   
       NTOP_TAMP            ITOPT2             15               ***   
       NUC_MODEL            INUCMO         POINT       [  0]    ***   
       OCCUPATION           IOCCU   ESTIMATED BY SCF 
       OPEN-SHELL           IOPEN          SPIN-ORBITAL[  0]    ***   
       OPTVIB               IOPTVB         OFF         [  0]    ***   
       ORBITALS             IORBTP         STANDARD    [  0]    ***   
       PARALLEL             IPARAL         ON          [  1]    ***   
       PARA_INT             IPINTS         ON          [  1]    ***   
       PARA_PRINT           IPPRIN              0               ***   
       PERT_ORB             IPTORB         CANONICAL   [  1]    ***   
       POINTS               IGRDFD              0               ***   
       PRINT                IPRNT               0               ***   
       PROPS                IPROPS         OFF         [  0]    ***   
       PROP_INTEGR          IINTYP         INTERNAL    [  0]    ***   
       PSI                  IPSI           OFF         [  0]    ***   
       QC_ALG               IQCALG         FLM         [  0]    ***   
       QC_LINALG            IQCLIN         TRIDIAG     [  2]    ***   
       QC_MAXCYC            IQCMAX            100             cycles  
       QC_MAXSCFCY          IQCMSC             20             cycles  
       QC_RTRUST            IQCRTR          10D-  0           x 10-3  
       QC_SKIPSCF           IQCSKI         OFF         [  0]    ***   
       QC_START             IQCSTA          10D-  3             ***   
       QRHFGUESS            IQGUES         OFF         [  0]    ***   
       QUARTIC              IQUART         OFF         [  0]    ***   
       RAMAN_INT            IRAMIN         OFF         [  0]    ***   
       RAMAN_ORB            IRAMRE         UNRELAXED   [  0]    ***   
       RDO                  IRDOFM         ON          [  1]    ***   
       REDUCE_REPR          REDREP         Ir          [  0]    ***   
       REFERENCE            IREFNC         RHF         [  0]    ***   
       RELATIVIST           IRELAT         OFF         [  0]    ***   
       RELAX_DENS           IRDENS         ON          [  1]    ***   
       RESET_FLAGS          IRESET         OFF         [  0]    ***   
       RESTART_CC           ICCRES         OFF         [  0]    ***   
       ROT_EVEC             ROTVEC              0               ***   
       SAVE_INTS            ISVINT         OFF         [  0]    ***   
       SCALE_ON             ISTCRT              0               ***   
       SCF_CONV             ISCFCV          10D- 10             ***   
       SCF_DAMPING          IDAMP               0             x 10-3  
       SCF_EXPORDE          IRPPOR             10               ***   
       SCF_EXPSTAR          IRPPLS              2               ***   
       SCF_EXTRAPO          IRPP           ON          [  1]    ***   
       SCF_MAXCYC           ISCFCY            150              cycles 
       SCF_NOSTOP           ISCFST         OFF         [  0]    ***   
       SCF_ORBITAL          ISCFOR         REAL        [  0]    ***   
       SCF_PRINT            ISCFPR              0               ***   
       SCF_PROG             ISCFPR         SCF         [  0]    ***   
       SD_FIELD             IFINSD              0             x 10-6  
       SOPERT               IPERSO         OFF         [  0]    ***   
       SPHERICAL            IDFGHI         ON          [  1]    ***   
       SPINORBIT            ISOCAL         OFF         [  0]    ***   
       SPINROTATIO          ISRCON         OFF         [  0]    ***   
       SPIN_FLIP            ISPFLP         OFF         [  0]    ***   
       SPIN_ORBIT           ISPORB         OFF         [  0]    ***   
       SPIN_SCAL            ISCSMP         OFF         [  0]    ***   
       STEEPSCALE           ISTPSC              1000          x 10-3  
       SUBGROUP             ISUBGP         DEFAULT     [  0]    ***   
       SUBGRPAXIS           ISBXYZ         X           [  0]    ***   
       SYMMETRY             ISYM           ON          [  0]    ***   
       SYM_CHECK            ISYMCK         OVERRIDE    [  1]    ***   
       T3_EXTRAPOL          IT3EXT         OFF         [  0]    ***   
       T4_EXTRAPOL          IT4EXP         OFF         [  0]    ***   
       TAMP_SUM             IEVERY              5               ***   
       TESTSUITE            ITESTS         OFF         [  0]    ***   
       THERMOCH             ITHERM         OFF         [  0]    ***   
       TOL_CHOLESK          ITOLCH          10D-  4             ***   
       TRANGRAD             IRESRM         OFF         [  0]    ***   
       TRANS_INV            ITRAIN         USE         [  0]    ***   
       TREAT_PERT           ITREAT         SIMULTANEOUS[  0]    ***   
       TRIP_ALGORI          ITRALG         NORMAL      [  0]    ***   
       UIJ_THRESHO          IUIJTH              1               ***   
       UNITS                IUNITS         ANGSTROM    [  0]    ***   
       UNOS                 IUNOS          OFF         [  0]    ***   
       UPDATE_HESS          IHUPDT         ON          [  1]    ***   
       VIBPHASE             ISETPH         STANDARD    [  0]    ***   
       VIBRATION            IVIB           NO          [  0]    ***   
       VIB_ALGORIT          IGEALG         STANDARD    [  0]    ***   
       VNATORB              IVNORB         OFF         [  0]    ***   
       VTRAN                IVTRAN         PARTIAL     [  2]    ***   
       X2CKEY               IX2CKE         MOLVDINT    [  0]    ***   
       XFIELD               IXEFLD              0             x 10-6  
       XFORM_TOL            IXFTOL          10D- 11             ***   
       YFIELD               IYEFLD              0             x 10-6  
       ZFIELD               IZEFLD              0             x 10-6  
       ZSCALE_EXP           IZEXPS         OFF         [  0]    ***   
    -------------------------------------------------------------------
   8 entries found in Z-matrix 
   Job Title : CCSDT(Q) PVDZ Optimization of Oxazole                                           
   There are 15 unique internal coordinates.
   Of these, 13 will be optimized.
   User supplied Z-matrix: 
--------------------------------------------------------------------------------
       SYMBOL    BOND      LENGTH    ANGLE     ANGLE     DIHED     ANGLE
                  TO      (ANGST)    WRT      (DEG)      WRT      (DEG)
--------------------------------------------------------------------------------
        O    
        C          1         R1   
        C          1         R2         2        A1   
        N          2         R3         1        A2         3        D0   
        C          3         R4         1        A3         2        D0   
        H          2         R5         1        A4         3        D180 
        H          3         R6         1        A5         2        D180 
        H          5         R7         3        A6         1        D180 
                  *Initial values for internal coordinates* 
                      Name             Value
                        R1              1.3542457780
                        R2              1.3698490789
                        A1            103.7923334494
                        R3              1.2920319071
                        A2            115.3265983600
                        D0              0.0000000000
                        R4              1.3523875119
                        A3            108.1357354205
                        R5              1.0757579807
                        A4            116.6473234096
                        D180          180.0000000000
                        R6              1.0736428319
                        A5            116.8462799895
                        R7              1.0751674057
                        A6            128.9737982043
--------------------------------------------------------------------------------
Line Symbol    AtNr   At. Mass
  1  O          8    15.99491
  2  C          6    12.00000
  3  C          6    12.00000
  4  N          7    14.00307
  5  C          6    12.00000
  6  H          1     1.00783
  7  H          1     1.00783
  8  H          1     1.00783
                     1                     4                    18
   1.00000000000000       0.903884060353647       0.971166188554808     
   1.00000000000000       0.950321777642405       0.971166188554808     
  -1.00000000000000       0.893784105578983       0.971166188554808     
  -1.00000000000000       0.892221336301487       0.971166188554808     
  -1.00000000000000       0.777433673185012       0.950321777642405     
  R VECTOR before symmetry
  0.000000000000000E+000  0.000000000000000E+000  0.000000000000000E+000
   2.55915416226939       0.000000000000000E+000  0.000000000000000E+000
   2.58864013367683        1.81151795702038       0.000000000000000E+000
   2.44158696042998        2.01282885650722       0.000000000000000E+000
   2.55564254747873        1.88732462215337       0.000000000000000E+000
   2.03288838602576        2.03587985713595        3.14159265358979     
   2.02889133319886        2.03935230452346        3.14159265358979     
   2.03177236074682        2.25101742746828        3.14159265358979     
   Rotational constants (in cm-1): 
          0.1647326538             0.3220458186             0.3372347278
   Rotational constants (in MHz): 
       4938.5614100750          9654.6921066595         10110.0442145583
********************************************************************************
   The full molecular point group is Cs  .
   The largest Abelian subgroup of the full molecular point group is Cs  .
   The computational point group is Cs  .
********************************************************************************
  R VECTOR 
  0.000000000000000E+000  0.000000000000000E+000  0.000000000000000E+000
   2.55915416226939       0.000000000000000E+000  0.000000000000000E+000
   2.58864013367683        1.81151795702038       0.000000000000000E+000
   2.44158696042998        2.01282885650722       0.000000000000000E+000
   2.55564254747873        1.88732462215337       0.000000000000000E+000
   2.03288838602576        2.03587985713595        3.14159265358979     
   2.02889133319886        2.03935230452346        3.14159265358979     
   2.03177236074682        2.25101742746828        3.14159265358979     
--------------------------------------------------------------------------------
   Analysis of internal coordinates specified by Z-matrix 
--------------------------------------------------------------------------------
   *The nuclear repulsion energy is  163.244124956955062 a.u.
   *There are  13 degrees of freedom within the tot. symm. molecular subspace.
   *Z-matrix requests optimization of  13 coordinates.
   *The optimization is unconstrained and your Z-matrix is great.
--------------------------------------------------------------------------------


 ----------------------------------------------------------------
         Coordinates used in calculation (QCOMP) 
 ----------------------------------------------------------------
 Z-matrix   Atomic            Coordinates (in bohr)
  Symbol    Number           X              Y              Z
 ----------------------------------------------------------------
     O         8        -1.99267859    -0.82556242    -0.00000000
     C         6         0.27109831    -2.01912187    -0.00000000
     C         6        -1.36608919     1.68609907     0.00000000
     N         7         2.22428096    -0.55405381     0.00000000
     C         6         1.18292343     1.87006509     0.00000000
     H         1         0.23019970    -4.05159881    -0.00000000
     H         1        -2.90069857     3.01326677     0.00000000
     H         1         2.34381774     3.53752523     0.00000000
 ----------------------------------------------------------------
 
   Interatomic distance matrix (Angstroms) 
 
                 O             C             C             N             C    
                [ 1]        [ 2]        [ 3]        [ 4]        [ 5]
  O    [ 1]     0.00000
  C    [ 2]     1.35425     0.00000
  C    [ 3]     1.36985     2.14360     0.00000
  N    [ 4]     2.23614     1.29203     2.23943     0.00000
  C    [ 5]     2.20425     2.11388     1.35239     1.39614     0.00000
  H    [ 6]     2.07317     1.07576     3.15157     2.13050     3.17391
  H    [ 7]     2.08748     3.14784     1.07364     3.30434     2.24404
  H    [ 8]     3.25527     3.13836     2.19409     2.16609     1.07517
 
                 H             H             H    
                [ 6]        [ 7]        [ 8]
  H    [ 6]     0.00000
  H    [ 7]     4.08924     0.00000
  H    [ 8]     4.16883     2.78911     0.00000
   Rotational constants (order x, y, z, in cm-1): 
          0.3372347278             0.3220458186             0.1647326538
   Rotational constants (order x, y, z, in MHz): 
      10110.0442145583          9654.6921066595          4938.5614100750
  ECPDATA file not present.   Using default ECPDATA. 
  There are   5 frozen-core orbitals.
  There are   85 basis functions.
 @CHECKOUT-I, Total execution time (CPU/WALL):         0.25/       0.29 seconds.
--executable xjoda finished with status     0 in        0.41 seconds (walltime).
 --invoking executable--
/home/besselman/CFOUR_18/cfour18/bin/xvmol
 SERIAL VERSION OF MOLECULE STARTED
********************************************************************************
                    INPUT FROM MOL FILE
********************************************************************************
INTGRL        1    0    1    0    0    0    0    0    0                         
         *** CFOUR Program System (Release V0.1) ***                            
CCSDT(Q) PVDZ Optimization of Oxazole                                           
    8    1 Z          0.10E-08              0    0                              
   9999.00      3.00                                                            
          8.00000000    1    3    1    1    1                                   
O #1  -1.992678593641342  -0.825562422638113  -0.000000000000001                
    9    3                                                                      
   11720.0000000000       7.100000000000000E-004 -1.600000000000000E-004        
  0.000000000000000E+000                                                        
   1759.00000000000       5.470000000000000E-003 -1.263000000000000E-003        
  0.000000000000000E+000                                                        
   400.800000000000       2.783700000000000E-002 -6.267000000000000E-003        
  0.000000000000000E+000                                                        
   113.700000000000       0.104800000000000      -2.571600000000000E-002        
  0.000000000000000E+000                                                        
   37.0300000000000       0.283062000000000      -7.092400000000000E-002        
  0.000000000000000E+000                                                        
   13.2700000000000       0.448719000000000      -0.165411000000000             
  0.000000000000000E+000                                                        
   5.02500000000000       0.270952000000000      -0.116955000000000             
  0.000000000000000E+000                                                        
   1.01300000000000       1.545800000000000E-002  0.557368000000000             
  0.000000000000000E+000                                                        
  0.302300000000000      -2.585000000000000E-003  0.572759000000000             
   1.00000000000000                                                             
    4    2                                                                      
   17.7000000000000       4.301800000000000E-002  0.000000000000000E+000        
   3.85400000000000       0.228913000000000       0.000000000000000E+000        
   1.04600000000000       0.508728000000000       0.000000000000000E+000        
  0.275300000000000       0.460531000000000        1.00000000000000             
    1    1                                                                      
   1.18500000000000        1.00000000000000                                     
          6.00000000    1    3    1    1    1                                   
C #2   0.271098309913002  -2.019121871176241  -0.000000000000001                
    9    3                                                                      
   6665.00000000000       6.920000000000000E-004 -1.460000000000000E-004        
  0.000000000000000E+000                                                        
   1000.00000000000       5.329000000000000E-003 -1.154000000000000E-003        
  0.000000000000000E+000                                                        
   228.000000000000       2.707700000000000E-002 -5.725000000000000E-003        
  0.000000000000000E+000                                                        
   64.7100000000000       0.101718000000000      -2.331200000000000E-002        
  0.000000000000000E+000                                                        
   21.0600000000000       0.274740000000000      -6.395500000000000E-002        
  0.000000000000000E+000                                                        
   7.49500000000000       0.448564000000000      -0.149981000000000             
  0.000000000000000E+000                                                        
   2.79700000000000       0.285074000000000      -0.127262000000000             
  0.000000000000000E+000                                                        
  0.521500000000000       1.520400000000000E-002  0.544529000000000             
  0.000000000000000E+000                                                        
  0.159600000000000      -3.191000000000000E-003  0.580496000000000             
   1.00000000000000                                                             
    4    2                                                                      
   9.43900000000000       3.810900000000000E-002  0.000000000000000E+000        
   2.00200000000000       0.209480000000000       0.000000000000000E+000        
  0.545600000000000       0.508557000000000       0.000000000000000E+000        
  0.151700000000000       0.468842000000000        1.00000000000000             
    1    1                                                                      
  0.550000000000000        1.00000000000000                                     
          6.00000000    1    3    1    1    1                                   
C #3  -1.366089193303460   1.686099072282455   0.000000000000000                
    9    3                                                                      
   6665.00000000000       6.920000000000000E-004 -1.460000000000000E-004        
  0.000000000000000E+000                                                        
   1000.00000000000       5.329000000000000E-003 -1.154000000000000E-003        
  0.000000000000000E+000                                                        
   228.000000000000       2.707700000000000E-002 -5.725000000000000E-003        
  0.000000000000000E+000                                                        
   64.7100000000000       0.101718000000000      -2.331200000000000E-002        
  0.000000000000000E+000                                                        
   21.0600000000000       0.274740000000000      -6.395500000000000E-002        
  0.000000000000000E+000                                                        
   7.49500000000000       0.448564000000000      -0.149981000000000             
  0.000000000000000E+000                                                        
   2.79700000000000       0.285074000000000      -0.127262000000000             
  0.000000000000000E+000                                                        
  0.521500000000000       1.520400000000000E-002  0.544529000000000             
  0.000000000000000E+000                                                        
  0.159600000000000      -3.191000000000000E-003  0.580496000000000             
   1.00000000000000                                                             
    4    2                                                                      
   9.43900000000000       3.810900000000000E-002  0.000000000000000E+000        
   2.00200000000000       0.209480000000000       0.000000000000000E+000        
  0.545600000000000       0.508557000000000       0.000000000000000E+000        
  0.151700000000000       0.468842000000000        1.00000000000000             
    1    1                                                                      
  0.550000000000000        1.00000000000000                                     
          7.00000000    1    3    1    1    1                                   
N #4   2.224280960821435  -0.554053812166000   0.000000000000000                
    9    3                                                                      
   9046.00000000000       7.000000000000000E-004 -1.530000000000000E-004        
  0.000000000000000E+000                                                        
   1357.00000000000       5.389000000000000E-003 -1.208000000000000E-003        
  0.000000000000000E+000                                                        
   309.300000000000       2.740600000000000E-002 -5.992000000000000E-003        
  0.000000000000000E+000                                                        
   87.7300000000000       0.103207000000000      -2.454400000000000E-002        
  0.000000000000000E+000                                                        
   28.5600000000000       0.278723000000000      -6.745900000000001E-002        
  0.000000000000000E+000                                                        
   10.2100000000000       0.448540000000000      -0.158078000000000             
  0.000000000000000E+000                                                        
   3.83800000000000       0.278238000000000      -0.121831000000000             
  0.000000000000000E+000                                                        
  0.746600000000000       1.544000000000000E-002  0.549003000000000             
  0.000000000000000E+000                                                        
  0.224800000000000      -2.864000000000000E-003  0.578815000000000             
   1.00000000000000                                                             
    4    2                                                                      
   13.5500000000000       3.991900000000000E-002  0.000000000000000E+000        
   2.91700000000000       0.217169000000000       0.000000000000000E+000        
  0.797300000000000       0.510319000000000       0.000000000000000E+000        
  0.218500000000000       0.462214000000000        1.00000000000000             
    1    1                                                                      
  0.817000000000000        1.00000000000000                                     
          6.00000000    1    3    1    1    1                                   
C #5   1.182923426029673   1.870065093503849   0.000000000000001                
    9    3                                                                      
   6665.00000000000       6.920000000000000E-004 -1.460000000000000E-004        
  0.000000000000000E+000                                                        
   1000.00000000000       5.329000000000000E-003 -1.154000000000000E-003        
  0.000000000000000E+000                                                        
   228.000000000000       2.707700000000000E-002 -5.725000000000000E-003        
  0.000000000000000E+000                                                        
   64.7100000000000       0.101718000000000      -2.331200000000000E-002        
  0.000000000000000E+000                                                        
   21.0600000000000       0.274740000000000      -6.395500000000000E-002        
  0.000000000000000E+000                                                        
   7.49500000000000       0.448564000000000      -0.149981000000000             
  0.000000000000000E+000                                                        
   2.79700000000000       0.285074000000000      -0.127262000000000             
  0.000000000000000E+000                                                        
  0.521500000000000       1.520400000000000E-002  0.544529000000000             
  0.000000000000000E+000                                                        
  0.159600000000000      -3.191000000000000E-003  0.580496000000000             
   1.00000000000000                                                             
    4    2                                                                      
   9.43900000000000       3.810900000000000E-002  0.000000000000000E+000        
   2.00200000000000       0.209480000000000       0.000000000000000E+000        
  0.545600000000000       0.508557000000000       0.000000000000000E+000        
  0.151700000000000       0.468842000000000        1.00000000000000             
    1    1                                                                      
  0.550000000000000        1.00000000000000                                     
          1.00000000    1    2    1    1                                        
H #6   0.230199702581832  -4.051598806828109  -0.000000000000001                
    4    2                                                                      
   13.0100000000000       1.968500000000000E-002  0.000000000000000E+000        
   1.96200000000000       0.137977000000000       0.000000000000000E+000        
  0.444600000000000       0.478148000000000       0.000000000000000E+000        
  0.122000000000000       0.501240000000000        1.00000000000000             
    1    1                                                                      
  0.727000000000000        1.00000000000000                                     
          1.00000000    1    2    1    1                                        
H #7  -2.900698571085546   3.013266770635875   0.000000000000000                
    4    2                                                                      
   13.0100000000000       1.968500000000000E-002  0.000000000000000E+000        
   1.96200000000000       0.137977000000000       0.000000000000000E+000        
  0.444600000000000       0.478148000000000       0.000000000000000E+000        
  0.122000000000000       0.501240000000000        1.00000000000000             
    1    1                                                                      
  0.727000000000000        1.00000000000000                                     
          1.00000000    1    2    1    1                                        
H #8   2.343817742775240   3.537525231331005   0.000000000000001                
    4    2                                                                      
   13.0100000000000       1.968500000000000E-002  0.000000000000000E+000        
   1.96200000000000       0.137977000000000       0.000000000000000E+000        
  0.444600000000000       0.478148000000000       0.000000000000000E+000        
  0.122000000000000       0.501240000000000        1.00000000000000             
    1    1                                                                      
  0.727000000000000        1.00000000000000                                     
FINISH                                                                          
 
********************************************************************************
 ONE- AND TWO-ELECTRON INTEGRALS OVER SYMMETRY-ADAPTED AOS ARE CALCULATED.

  SPHERICAL HARMONICS ARE USED.
  
  INTEGRALS LESS THAN  0.10E-13 ARE NEGLECTED.

  NUCLEAR REPULSION ENERGY :  163.2441249570 A.U.
  @MOLECU-I, ONE ELECTRON INTEGRALS (CPU/WALL):        0.07/       0.07 SECONDS.
  @TWOEL-I,    1939985 INTEGRALS OF SYMMETRY TYPE  I I I I
  @TWOEL-I,    1013640 INTEGRALS OF SYMMETRY TYPE  I J I J
  @TWOEL-I,     536855 INTEGRALS OF SYMMETRY TYPE  I I J J
  @TWOEL-I, TOTAL NUMBER OF 2-E INTEGRALS    3490480.
  @MOLECU-I, TWO ELECTRON INTEGRALS (CPU/WALL):       45.77/       1.44 SECONDS.
 @CHECKOUT-I, Total execution time (CPU/WALL):        45.86/       1.53 seconds.

Running with 32 threads/proc

--executable xvmol finished with status     0 in        1.61 seconds (walltime).
 --invoking executable--
/home/besselman/CFOUR_18/cfour18/bin/xvmol2ja
 @GETMEM-I,  Allocated  183105 MB of main memory.
 @CHECKOUT-I, Total execution time (CPU/WALL):         0.19/       0.03 seconds.
--executable xvmol2ja finished with status     0 in        0.07 seconds (walltime).
 --invoking executable--
/home/besselman/CFOUR_18/cfour18/bin/xvscf
  -------------------------------------------------
  Self-Consistent-Field Program for HF calculations
  -------------------------------------------------
    Integrals from VMOL are used
  There are   85 functions in the AO basis.

  There are 2 irreducible representations.

       Irrep        # of functions
         1                 62
         2                 23


  Parameters for SCF calculation: 
        SCF reference function:  RHF  
  Maximum number of iterations:  150
     Full symmetry point group: Cs  
     Computational point group: Cs  
        Initial density matrix: MOREAD                 
     SCF convergence tolerance: 10**(-10)
  DIIS convergence acceleration:  ON
          Latest start for DIIS:   2
                     DIIS order:  10

 @GETMEM-I,  Allocated       2 MB of main memory.
   Smallest overlap matrix eigenvalues 
     Symmetry    Eigenvalue    
         1      .1688546650D-02              
         2      .8705969454D-01              
  @INITGES-I, Occupancies from core Hamiltonian:

          Alpha population by irrep:  15    3
           Beta population by irrep:  15    3


  --------------------------------------------------------------------
  Iteration         Total Energy            Largest Density Difference
  --------------------------------------------------------------------
       0           163.244124956955062              0.0000000000D+00
       1          -213.485629770229508              0.1096890982D+02
       2          -192.030477871792499              0.2365737176D+02
       3          -234.057444125076614              0.2366202040D+02
       4          -239.324026179031449              0.5029353864D+01
       5          -244.558413431181322              0.1782145808D+01
       6          -244.628970149461026              0.2849315130D+00
       7          -244.645900579342680              0.1303000621D+00
       8          -244.650099768012893              0.7160970777D-01
       9          -244.651330870242163              0.2753663444D-01
      10          -244.651555352387248              0.1005077444D-01
      11          -244.651571915364201              0.3112905057D-02
      12          -244.651573189577590              0.1312705907D-02
      13          -244.651573354024407              0.4875280078D-03
      14          -244.651573385717569              0.2048109325D-03
      15          -244.651573392907409              0.1068279857D-03
      16          -244.651573393363066              0.2605074685D-04
      17          -244.651573393399161              0.8192145268D-05
      18          -244.651573393398820              0.1597372070D-05
      19          -244.651573393398422              0.2242500732D-06
      20          -244.651573393398081              0.7038656991D-07
      21          -244.651573393398024              0.3185774045D-07
      22          -244.651573393398991              0.1269431138D-07
      23          -244.651573393399104              0.3245026470D-08
      24          -244.651573393402799              0.5438121065D-09
      25          -244.651573393399218              0.1890392287D-09
   final occupation vector 
    15  3
    15  3

  SCF has converged.

 Density matrix saved to file den.dat
 total electron number:   36.0000000000000     
     E(SCF)=      -244.651573393401094              0.8212086566D-10

  Eigenvector printing suppressed.


 
  ORBITAL EIGENVALUES (ALPHA)  (1H = 27.2113834 eV)

       MO #        E(hartree)               E(eV)           FULLSYM    COMPSYM
       ----   --------------------   --------------------   -------   ---------
    1     1         -20.6437188739        -561.7441490803     A'        A'  (1)
    2     2         -15.5715995608        -423.7247657997     A'        A'  (1)
    3     3         -11.3397764042        -308.5710034040     A'        A'  (1)
    4     4         -11.3008882670        -307.5128033928     A'        A'  (1)
    5     5         -11.2684174768        -306.6292282719     A'        A'  (1)
    6     6          -1.4909902109         -40.5719062746     A'        A'  (1)
    7     7          -1.2354461381         -33.6181985330     A'        A'  (1)
    8     8          -1.0367747441         -28.2120750624     A'        A'  (1)
    9     9          -0.8428113821         -22.9340636515     A'        A'  (1)
   10    10          -0.8198612515         -22.3095588502     A'        A'  (1)
   11    11          -0.7522383796         -20.4694469547     A'        A'  (1)
   12    63          -0.6574705678         -17.8906836934     A''       A'' (2)
   13    12          -0.6273012733         -17.0697354547     A'        A'  (1)
   14    13          -0.5929755092         -16.1356839277     A'        A'  (1)
   15    14          -0.5797012697         -15.7744735079     A'        A'  (1)
   16    15          -0.4634844406         -12.6120528140     A'        A'  (1)
   17    64          -0.4519870116         -12.2991918638     A''       A'' (2)
   18    65          -0.3467909688          -9.4366620125     A''       A'' (2)
  +++++++++++++++++++++++++++++++++++++++++++++++++++++++++++++++++++++++++++++
   19    66           0.1510371496           4.1099297842     A''       A'' (2)
   20    16           0.2048587565           5.5744901671     A'        A'  (1)
   21    17           0.2170201658           5.9054189360     A'        A'  (1)
   22    67           0.2204004597           5.9974014113     A''       A'' (2)
   23    18           0.2290045091           6.2315294973     A'        A'  (1)
   24    19           0.3192551065           8.6873731048     A'        A'  (1)
   25    20           0.3611601087           9.8276661854     A'        A'  (1)
   26    21           0.4378440936          11.9143434992     A'        A'  (1)
   27    22           0.4566320347          12.4255893694     A'        A'  (1)
   28    23           0.5799698200          15.7817811316     A'        A'  (1)
   29    24           0.6164305690          16.7739285525     A'        A'  (1)
   30    68           0.6563318011          17.8596962766     A''       A'' (2)
   31    25           0.6820558118          18.5596821941     A'        A'  (1)
   32    69           0.7054970809          19.1975515561     A''       A'' (2)
   33    26           0.7353397013          20.0096105418     A'        A'  (1)
   34    27           0.7717367179          21.0000237159     A'        A'  (1)
   35    70           0.7755074882          21.1026315913     A''       A'' (2)
   36    28           0.8124114786          22.1068402236     A'        A'  (1)
   37    29           0.8555110027          23.2796378964     A'        A'  (1)
   38    30           0.8977160528          24.4280956969     A'        A'  (1)
   39    31           0.9419463260          25.6316626190     A'        A'  (1)
   40    32           0.9476112297          25.7858124869     A'        A'  (1)
   41    33           1.0510356497          28.6001340306     A'        A'  (1)
   42    71           1.0928752296          29.7386468815     A''       A'' (2)
   43    72           1.1154244289          30.3522417896     A''       A'' (2)
   44    34           1.1229168308          30.5561204102     A'        A'  (1)
   45    35           1.1553707562          31.4392366155     A'        A'  (1)
   46    36           1.1783472326          32.0644583242     A'        A'  (1)
   47    37           1.2336601377          33.5695989934     A'        A'  (1)
   48    73           1.2501605597          34.0185983027     A''       A'' (2)
   49    74           1.3383529620          36.4184355745     A''       A'' (2)
   50    75           1.3540884701          36.8466205165     A''       A'' (2)
   51    76           1.3729217674          37.3591005915     A''       A'' (2)
   52    38           1.3926421082          37.8957183444     A'        A'  (1)
   53    39           1.5367526494          41.8171655334     A'        A'  (1)
   54    77           1.5669739614          42.6395292409     A''       A'' (2)
   55    40           1.5718233916          42.7714889452     A'        A'  (1)
   56    41           1.7060511752          46.4240126294     A'        A'  (1)
   57    42           1.7431695099          47.4340538660     A'        A'  (1)
   58    43           1.7607596328          47.9127054442     A'        A'  (1)
   59    44           1.8036027326          49.0785254577     A'        A'  (1)
   60    78           1.8740242828          50.9947932611     A''       A'' (2)
   61    79           1.9091968482          51.9518874218     A''       A'' (2)
   62    45           1.9318089652          52.5671944080     A'        A'  (1)
   63    46           2.0149934325          54.8307588398     A'        A'  (1)
   64    80           2.0624326264          56.1216449338     A''       A'' (2)
   65    47           2.1247177938          57.8165105033     A'        A'  (1)
   66    48           2.1475012190          58.4364790229     A'        A'  (1)
   67    49           2.2153140956          60.2817612055     A'        A'  (1)
   68    81           2.2525969867          61.2962802514     A''       A'' (2)
   69    50           2.2765750453          61.9487563965     A'        A'  (1)
   70    51           2.4080084055          65.5252399532     A'        A'  (1)
   71    82           2.5580451286          69.6079467487     A''       A'' (2)
   72    52           2.5710995803          69.9631764393     A'        A'  (1)
   73    53           2.6145888268          71.1465789992     A'        A'  (1)
   74    83           2.6654201758          72.5297703258     A''       A'' (2)
   75    54           2.7364988478          74.4639193222     A'        A'  (1)
   76    55           2.8478719490          77.4945354778     A'        A'  (1)
   77    56           2.9621162088          80.6032798335     A'        A'  (1)
   78    57           3.0386301449          82.6853298845     A'        A'  (1)
   79    58           3.1227506735          84.9743658403     A'        A'  (1)
   80    84           3.2287896403          87.8598328189     A''       A'' (2)
   81    85           3.2682989812          88.9349366423     A''       A'' (2)
   82    59           3.4635402340          94.2477212290     A'        A'  (1)
   83    60           3.4730371486          94.5061454122     A'        A'  (1)
   84    61           3.7413426013         101.8071079558     A'        A'  (1)
   85    62           3.8225485470         104.0168340785     A'        A'  (1)


  VSCF finished.

 @CHECKOUT-I, Total execution time (CPU/WALL):        53.46/       1.71 seconds.
--executable xvscf finished with status     0 in        1.75 seconds (walltime).
 --invoking executable--
/home/besselman/CFOUR_18/cfour18/bin/xvtran
 @GETMEM-I,  Allocated  183105 MB of main memory.
  Partial RHF integral transformation
  The following   5 MOs will be dropped:
    1  2  3  4  5
  There are  80 active molecular orbitals.
 TRANSFORMING (NP|QR) TYPE OF INTEGRALS
 TRANSFORMING (IA|JB) TYPE OF INTEGRALS
 TRANSFORMING (IJ|AB) TYPE OF INTEGRALS
 TRANSFORMING (FRZ ALL|ALL ALL) TYPE OF INTEGRALS
  Transformation of IIII integrals :
  1 pass through the AO integral file was required.
     1939985 AO integrals were read.
     2210196 MO integrals were written to HF2.
  Transformation of IIJJ integrals :
  1 pass through the AO integral file was required.
      536855 AO integrals were read.
      293616 MO integrals were written to HF2.
  Transformation of IJIJ integrals :
  1 pass through the AO integral file was required.
     1013640 AO integrals were read.
      817101 MO integrals were written to HF2.
  Summary of active molecular orbitals: 
------------------------------------------------------------------------
 
  Index      Eigenvalue    Symmetry    Index      Eigenvalue    Symmetry
------------------------------------------------------------------------
     1        -1.4909902        1        41         1.7607596        1
     2        -1.2354461        1        42         1.8036027        1
     3        -1.0367747        1        43         1.9318090        1
     4        -0.8428114        1        44         2.0149934        1
     5        -0.8198613        1        45         2.1247178        1
     6        -0.7522384        1        46         2.1475012        1
     7        -0.6273013        1        47         2.2153141        1
     8        -0.5929755        1        48         2.2765750        1
     9        -0.5797013        1        49         2.4080084        1
    10        -0.4634844        1        50         2.5710996        1
    11        -0.6574706        2        51         2.6145888        1
    12        -0.4519870        2        52         2.7364988        1
    13        -0.3467910        2        53         2.8478719        1
    14         0.2048588        1        54         2.9621162        1
    15         0.2170202        1        55         3.0386301        1
    16         0.2290045        1        56         3.1227507        1
    17         0.3192551        1        57         3.4635402        1
    18         0.3611601        1        58         3.4730371        1
    19         0.4378441        1        59         3.7413426        1
    20         0.4566320        1        60         3.8225485        1
    21         0.5799698        1        61         0.1510371        2
    22         0.6164306        1        62         0.2204005        2
    23         0.6820558        1        63         0.6563318        2
    24         0.7353397        1        64         0.7054971        2
    25         0.7717367        1        65         0.7755075        2
    26         0.8124115        1        66         1.0928752        2
    27         0.8555110        1        67         1.1154244        2
    28         0.8977161        1        68         1.2501606        2
    29         0.9419463        1        69         1.3383530        2
    30         0.9476112        1        70         1.3540885        2
    31         1.0510356        1        71         1.3729218        2
    32         1.1229168        1        72         1.5669740        2
    33         1.1553708        1        73         1.8740243        2
    34         1.1783472        1        74         1.9091968        2
    35         1.2336601        1        75         2.0624326        2
    36         1.3926421        1        76         2.2525970        2
    37         1.5367526        1        77         2.5580451        2
    38         1.5718234        1        78         2.6654202        2
    39         1.7060512        1        79         3.2287896        2
    40         1.7431695        1        80         3.2682990        2
------------------------------------------------------------------------
 @CHECKOUT-I, Total execution time (CPU/WALL):        61.09/       2.55 seconds.
--executable xvtran finished with status     0 in        2.58 seconds (walltime).
 --invoking executable--
/home/besselman/CFOUR_18/cfour18/bin/xintprc
 @GETMEM-I,  Allocated  183105 MB of main memory.
  @GMOIAA-I, Processing MO integrals for spin case AA.
  @GMOIAA-I, Generation of integral list completed.
                      TYPE                NUMBER
                      ----               --------
                      PPPP                     0
                      PPPH               1029680
                      PPHH                199026
                      PHPH                109818
                      PHHH                 42560
                      HHHH                  2356

                     TOTAL               1383440

  @FORMT2-I, Second-order MP correlation energies:
            ------------------------------------------------
            E(SCF)                  =   -244.651573393401 a.u.
            E2(AA)                  =     -0.098899886024 a.u.
            E2(AB)                  =     -0.535240698846 a.u.
            E2(TOT)                 =     -0.733040470895 a.u.
            Total MP2 energy        =   -245.384613864296 a.u.
            ------------------------------------------------
   Largest T2 amplitudes for spin case AB:
       _       _                 _       _                 _       _
   i   j   a   b             i   j   a   b             i   j   a   b
-----------------------------------------------------------------------------
[ 13  13  61  61]-0.06269 [ 13  13  62  62]-0.05518 [ 12  12  61  61]-0.05126
[ 12  12  62  62]-0.04232 [ 13  12  62  61] 0.03791 [ 12  13  61  62] 0.03791
[ 11  11  61  61]-0.03094 [ 13  11  61  62]-0.02083 [ 11  13  62  61]-0.02083
[ 13  13  63  63]-0.01992 [ 13  13  64  64]-0.01815 [ 12  12  67  67]-0.01729
[ 13  13  65  65]-0.01640 [ 13  13  65  62]-0.01610 [ 13  13  62  65]-0.01610
-----------------------------------------------------------------------------
   Norm of T2AB vector (   397181 symmetry allowed elements):  0.4220278052.
-----------------------------------------------------------------------------
 @CHECKOUT-I, Total execution time (CPU/WALL):         4.17/       0.23 seconds.
--executable xintprc finished with status     0 in        0.25 seconds (walltime).
 --invoking executable--
/home/besselman/CFOUR_18/cfour18/bin/xncc
 @GETMEM-I,  Allocated       7 MB of main memory.

Running with 32 threads/proc

Using DIIS to accelerate the convergence of T1 and T2
Using immediate high-order contributions
Damping factor for T3: 0.000000
Damping factor for T4: 0.000000

Using DIIS to accelerate the convergence of L1 and L2
Using immediate high-order contributions
Damping factor for L3: 0.000000
Damping factor for L4: 0.000000

Transposes are coarse-threaded

Memory limit:                178.814 GiB
Minimum memory requirement:   80.238 MiB
Compromise memory amount:    180.389 MiB
Optimal memory requirement:    1.163 GiB

List              Location   Size        Cached Hunks Est. Disk I/O
----------------- ---------- ----------- ------ ----- -------------

           T_DIIS       70:0   15.171 MiB    Yes     -   546.173 MiB
           Z_DIIS       70:1   15.171 MiB    Yes     -   910.288 MiB
          <AI|bj>         18    3.030 MiB    Yes     -   124.898 MiB
          <Ab|Ci>         30   15.441 MiB    Yes     -     1.719 GiB
          <Ab|Ij>         16    3.030 MiB    Yes     -   642.413 MiB
          <Ai|Bj>         25    3.030 MiB    Yes     -    60.605 MiB
          <Aj|bI>         21    3.030 MiB     No     -         0   B
          <Ij|Ka>         10  611.172 KiB    Yes     -   104.448 MiB
          <Ij|Kl>         13  120.945 KiB    Yes     -     2.008 MiB
            D(AB)      160:2   20.383 KiB    Yes     -     2.667 MiB
            D(AI)      160:4    4.141 KiB    Yes     -   480.312 KiB
            D(IA)      160:6    4.141 KiB    Yes     -   140.781 KiB
            D(IJ)      160:0      872   B    Yes     -    86.859 KiB
           D~(AB)      192:0   20.383 KiB    Yes     -   163.062 KiB
           D~(AI)      193:0    4.141 KiB    Yes     -     8.281 KiB
           D~(IJ)      191:0      872   B    Yes     -     6.812 KiB
            F(EA)       92:0   20.383 KiB    Yes     -     2.130 MiB
            F(EM)       93:0    4.141 KiB    Yes     -   393.359 KiB
            F(MI)       91:0      872   B    Yes     -   103.891 KiB
            G(AB)      192:2   20.383 KiB    Yes     -   978.375 KiB
         G(AI,BJ)        123    3.030 MiB     No     -         0   B
         G(AI,bj)        118    3.030 MiB    Yes     -    22.468 MiB
         G(Ab,Ij)        116    3.030 MiB    Yes     -    51.514 MiB
         G(Ai,Bc)        230   15.441 MiB    Yes     -    61.763 MiB
         G(Ai,Bj)        125    3.030 MiB    Yes     -    18.182 MiB
            G(IJ)      191:2      872   B    Yes     -    40.875 KiB
         G(Ij,Ab)        216    3.030 MiB    Yes     -     9.091 MiB
         G(Ij,Ka)        210  611.172 KiB    Yes     -    20.890 MiB
         G(Ij,Kl)        113  120.945 KiB    Yes     -     4.016 MiB
        G~(Ij,Kl)        213  120.945 KiB     No     -         0   B
         H(AI,bj)        256    3.030 MiB    Yes     -    18.182 MiB
         H(Ai,Bj)        258    3.030 MiB    Yes     -    18.182 MiB
       Lambda(AI)      190:0    4.141 KiB    Yes     -   650.078 KiB
    Lambda(Ab,Ij)        146    3.030 MiB    Yes     -   721.200 MiB
            Q(AI)      190:2    4.141 KiB    Yes     -   153.203 KiB
         Q(Ab,Ij)         82    3.030 MiB    Yes     -   172.724 MiB
            T(AI)       90:0    4.141 KiB    Yes     -     1.557 MiB
         T(Ab,Ij)         46    3.030 MiB    Yes     -     1.045 GiB
         T(Rs,Ij)        246    4.942 MiB     No     -         0   B
         W(Mn,Ij)         53  120.945 KiB    Yes     -     5.551 MiB
        W~(Ab,Ej)        130   15.441 MiB    Yes     -   416.900 MiB
        W~(EM,bj)         56    3.030 MiB    Yes     -   299.995 MiB
        W~(Em,Bj)         58    3.030 MiB    Yes     -   299.995 MiB
        W~(Ij,Mb)        110  611.172 KiB    Yes     -    16.115 MiB
       W~~(Ab,Ej)        169   15.441 MiB    Yes     -   247.052 MiB
       W~~(EM,bj)         76    3.030 MiB    Yes     -    24.242 MiB
       W~~(Em,Bj)         78    3.030 MiB    Yes     -    24.242 MiB
       W~~(Ij,Mb)        165  611.172 KiB    Yes     -     9.550 MiB
            Z(AI)       90:2    4.141 KiB    Yes     -     1.698 MiB
         Z(Ab,Ij)         63    3.030 MiB    Yes     -     1.332 GiB
         Z(Rs,Ij)        263    4.942 MiB     No     -         0   B
       T(abc,ijk)          -  514.474 MiB     No     1         0   B
       Z(abc,ijk)          -  514.474 MiB     No     1         0   B

Simulation and memory analysis took 0.313 seconds

MP2 correlation energy:  -0.733040470894543

Non-iterative calculation of MP2 took 0.262 cpu seconds and 0.009 walltime seconds at 3.845 Gflops/sec

Total MP2 energy: -245.384613864295630

Beginning iterative solution of CCSD equations:

It.  Correlation Energy T1 Residual T2 Residual CPU Time (s) Walltime (s)
-------------------------------------------------------------------------
  1  -0.727953395772828 2.71063e-02 1.08646e-02       20.803        0.659
  2  -0.751033005526566 2.88389e-03 8.76500e-03       20.038        0.627
  3  -0.751050102561658 5.30669e-03 3.03738e-03       18.194        0.569
  4  -0.753866315104956 8.72484e-04 1.03175e-03       17.213        0.538
  5  -0.754206704426900 8.72280e-04 4.41706e-04       17.582        0.550

   A    I                     A    I                     A    I                  
-------------------------- -------------------------- -------------------------- 
  19   12 -0.0329860214150   24   16  0.0133532702207   37   16 -0.0084557574008 
  19   17 -0.0233360909381   43   17  0.0129549235961   22   17  0.0084527131398 
  32   18  0.0225048086194   25   16  0.0122027662974   30   12  0.0081012884509 
  19   18 -0.0224089057988   24   14 -0.0104270929832   30   17 -0.0075759575239 
  22   18 -0.0149239837055   35   17  0.0094176623566   48   18  0.0073807653828 

   A    B    I    J                     A    B    I    J                  
------------------------------------ ------------------------------------ 
  19   19   18   18 -0.0807615803010   22   19   12   18 -0.0275442094630 
  22   22   18   18 -0.0577988964917   22   19   18   12 -0.0238399426138 
  22   22   17   17 -0.0515054814324   19   22   12   18 -0.0238399426138 
  19   19   17   17 -0.0458587744366   35   19   18   18  0.0212842008403 
  22   19   18   17  0.0455238010403   19   35   18   18  0.0212842008403 
  19   22   17   18  0.0455238010403   22   19   18   18  0.0205763096420 
  19   19   12   12 -0.0315300750227   19   22   18   18  0.0205763096420 
  19   22   18   12 -0.0275442094630 

It.  Correlation Energy T1 Residual T2 Residual CPU Time (s) Walltime (s)
-------------------------------------------------------------------------
  6  -0.754245799069247 2.49248e-04 9.34158e-05       17.072        0.534
  7  -0.754251137406402 1.43913e-04 5.38091e-05       19.107        0.597
  8  -0.754249612219431 5.15429e-05 1.60907e-05       16.586        0.519
  9  -0.754249454483693 1.38420e-05 4.11624e-06       15.893        0.497
 10  -0.754251432900558 6.46831e-06 1.09094e-06       16.290        0.509

   A    I                     A    I                     A    I                  
-------------------------- -------------------------- -------------------------- 
  19   12 -0.0331239175217   24   16  0.0135124094460   22   17  0.0085167181154 
  19   17 -0.0239658452814   43   17  0.0129579286697   37   16 -0.0084596514779 
  19   18 -0.0231191412076   25   16  0.0123454234984   30   12  0.0081120406823 
  32   18  0.0225506579839   24   14 -0.0104624330641   30   17 -0.0074994655359 
  22   18 -0.0155320637649   35   17  0.0095050197487   48   18  0.0073243918330 

   A    B    I    J                     A    B    I    J                  
------------------------------------ ------------------------------------ 
  19   19   18   18 -0.0809560057455   22   19   12   18 -0.0275035621835 
  22   22   18   18 -0.0575476825812   22   19   18   12 -0.0238177792959 
  22   22   17   17 -0.0516687491123   19   22   12   18 -0.0238177792959 
  19   19   17   17 -0.0457185295888   35   19   18   18  0.0212917879662 
  22   19   18   17  0.0454925004966   19   35   18   18  0.0212917879662 
  19   22   17   18  0.0454925004966   22   19   18   18  0.0204900586333 
  19   19   12   12 -0.0315623440223   19   22   18   18  0.0204900586333 
  19   22   18   12 -0.0275035621835 

It.  Correlation Energy T1 Residual T2 Residual CPU Time (s) Walltime (s)
-------------------------------------------------------------------------
 11  -0.754251990042521 1.82502e-06 9.47843e-07       16.505        0.516
 12  -0.754252304059901 1.16439e-06 6.52694e-07       16.724        0.523
 13  -0.754252449190989 3.20434e-07 2.94464e-07       16.538        0.517
 14  -0.754252475101295 2.21463e-07 8.20456e-08       16.211        0.507
 15  -0.754252479295723 8.13164e-08 4.00431e-08       16.302        0.509

   A    I                     A    I                     A    I                  
-------------------------- -------------------------- -------------------------- 
  19   12 -0.0331244350058   24   16  0.0135114980930   22   17  0.0085173093544 
  19   17 -0.0239690445748   43   17  0.0129582409642   37   16 -0.0084601146343 
  19   18 -0.0231178348802   25   16  0.0123446793784   30   12  0.0081124003032 
  32   18  0.0225517000458   24   14 -0.0104633220807   30   17 -0.0074996052773 
  22   18 -0.0155362708756   35   17  0.0095057615049   48   18  0.0073246010955 

   A    B    I    J                     A    B    I    J                  
------------------------------------ ------------------------------------ 
  19   19   18   18 -0.0809582580977   22   19   12   18 -0.0275040147405 
  22   22   18   18 -0.0575477878490   22   19   18   12 -0.0238181705690 
  22   22   17   17 -0.0516707009753   19   22   12   18 -0.0238181705690 
  19   19   17   17 -0.0457179037291   35   19   18   18  0.0212923082456 
  22   19   18   17  0.0454927697834   19   35   18   18  0.0212923082456 
  19   22   17   18  0.0454927697834   22   19   18   18  0.0204901679225 
  19   19   12   12 -0.0315634061927   19   22   18   18  0.0204901679225 
  19   22   18   12 -0.0275040147405 

It.  Correlation Energy T1 Residual T2 Residual CPU Time (s) Walltime (s)
-------------------------------------------------------------------------
 16  -0.754252477310284 3.67177e-08 1.35520e-08       16.199        0.506
 17  -0.754252476732728 1.62702e-08 4.53426e-09       16.354        0.511
 18  -0.754252476610056 3.68547e-09 1.06274e-09       15.796        0.494
 19  -0.754252476681025 2.18327e-09 4.97198e-10       16.502        0.516
 20  -0.754252476828187 5.51184e-10 3.74756e-10       16.514        0.516

   A    I                     A    I                     A    I                  
-------------------------- -------------------------- -------------------------- 
  19   12 -0.0331244236450   24   16  0.0135114936222   22   17  0.0085173037725 
  19   17 -0.0239691378445   43   17  0.0129582448500   37   16 -0.0084601142289 
  19   18 -0.0231178603351   25   16  0.0123446757376   30   12  0.0081123961142 
  32   18  0.0225517006860   24   14 -0.0104633189893   30   17 -0.0074995907361 
  22   18 -0.0155363557030   35   17  0.0095057717555   48   18  0.0073245989137 

   A    B    I    J                     A    B    I    J                  
------------------------------------ ------------------------------------ 
  19   19   18   18 -0.0809582552551   22   19   12   18 -0.0275040023963 
  22   22   18   18 -0.0575477522148   22   19   18   12 -0.0238181598625 
  22   22   17   17 -0.0516707061918   19   22   12   18 -0.0238181598625 
  19   19   17   17 -0.0457178830804   35   19   18   18  0.0212923028253 
  22   19   18   17  0.0454927506216   19   35   18   18  0.0212923028253 
  19   22   17   18  0.0454927506216   22   19   18   18  0.0204901552186 
  19   19   12   12 -0.0315634068406   19   22   18   18  0.0204901552186 
  19   22   18   12 -0.0275040023963 

It.  Correlation Energy T1 Residual T2 Residual CPU Time (s) Walltime (s)
-------------------------------------------------------------------------

CCSD iterations converged in 20 cycles and 10.744 seconds (0.537 s/it.) at 10.031 Gflops/sec

Total CCSD energy: -245.405825870229279

CCSD[T] correlation energy:  -0.031727696612104
CCSD(T) correlation energy:  -0.030256996465448

Non-iterative calculation of CCSD(T) took 126.650 cpu seconds and 3.979 walltime seconds at 22.807 Gflops/sec

Total CCSD(T) energy: -245.436082866694733

             _
Formation of H took 0.176 seconds at 38.606 Gflops/sec

Beginning iterative solution of Lambda-CCSD equations:

It.  Correlation Energy L1 Residual L2 Residual CPU Time (s) Walltime (s)
-------------------------------------------------------------------------
  1  -0.793820279363036 1.64786e-02 1.69791e-02       17.352        0.542
  2  -0.785681854035174 6.55749e-03 3.63491e-03       17.124        0.535
  3  -0.785904523094915 1.00190e-03 2.27505e-03       16.947        0.530
  4  -0.786261731998471 5.42139e-04 9.27617e-04       17.077        0.534
  5  -0.786285616260376 2.31548e-04 2.33953e-04       17.087        0.534

   A    I                     A    I                     A    I                  
-------------------------- -------------------------- -------------------------- 
  19   12 -0.0208280152460   24   16  0.0131610096344   22   17  0.0080320781062 
  19   17 -0.0193103924792   25   16  0.0112622056036   48   17  0.0077153291051 
  22   18 -0.0181483668366   43   17  0.0110193656133   37   16 -0.0075858644154 
  32   18  0.0178091403691   24   14 -0.0097263410374   48   18  0.0073174995743 
  19   18 -0.0175729798748   35   17  0.0084542791888   51   18 -0.0066265414515 

   A    B    I    J                     A    B    I    J                  
------------------------------------ ------------------------------------ 
  19   19   18   18 -0.1038699561781   22   19   12   18 -0.0322398164667 
  22   22   18   18 -0.0692174749112   22   19   18   12 -0.0259706061494 
  22   22   17   17 -0.0641502249150   19   22   12   18 -0.0259706061494 
  19   19   17   17 -0.0590243026939   35   19   18   18  0.0238374875833 
  22   19   18   17  0.0543442322834   19   35   18   18  0.0238374875833 
  19   22   17   18  0.0543442322834   22   19   18   18  0.0234066587684 
  19   19   12   12 -0.0386337503431   19   22   18   18  0.0234066587684 
  19   22   18   12 -0.0322398164667 

It.  Correlation Energy L1 Residual L2 Residual CPU Time (s) Walltime (s)
-------------------------------------------------------------------------
  6  -0.786273626915441 7.37473e-05 7.35975e-05       16.329        0.510
  7  -0.786279563159489 4.75639e-05 2.50301e-05       16.308        0.510
  8  -0.786274087553889 1.46447e-05 9.09251e-06       16.274        0.509
  9  -0.786274647753736 5.34784e-06 1.58504e-06       16.240        0.508
 10  -0.786274381022172 1.98804e-06 7.17316e-07       16.282        0.509

   A    I                     A    I                     A    I                  
-------------------------- -------------------------- -------------------------- 
  19   12 -0.0207519753951   24   16  0.0131910909600   22   17  0.0080539503971 
  19   17 -0.0194593610072   25   16  0.0112532181636   48   17  0.0077051526440 
  22   18 -0.0183872141690   43   17  0.0110252683789   37   16 -0.0075729975764 
  32   18  0.0178300718362   24   14 -0.0097062425288   48   18  0.0073084895643 
  19   18 -0.0177029166403   35   17  0.0084720033961   51   18 -0.0066206939091 

   A    B    I    J                     A    B    I    J                  
------------------------------------ ------------------------------------ 
  19   19   18   18 -0.1039859377696   22   19   12   18 -0.0322011939059 
  22   22   18   18 -0.0690509284249   22   19   18   12 -0.0259719702820 
  22   22   17   17 -0.0642144427102   19   22   12   18 -0.0259719702820 
  19   19   17   17 -0.0589470662273   35   19   18   18  0.0238632595971 
  22   19   18   17  0.0543401562216   19   35   18   18  0.0238632595971 
  19   22   17   18  0.0543401562216   22   19   18   18  0.0233858838410 
  19   19   12   12 -0.0386178049977   19   22   18   18  0.0233858838410 
  19   22   18   12 -0.0322011939059 

It.  Correlation Energy L1 Residual L2 Residual CPU Time (s) Walltime (s)
-------------------------------------------------------------------------
 11  -0.786274536969581 1.23285e-06 3.89501e-07       16.239        0.508
 12  -0.786274615782531 2.38179e-07 2.15491e-07       16.242        0.508
 13  -0.786274621032327 2.13423e-07 7.87853e-08       16.256        0.508
 14  -0.786274634175234 4.79803e-08 4.48635e-08       16.669        0.521
 15  -0.786274633103980 3.17187e-08 2.61779e-08       16.253        0.508

   A    I                     A    I                     A    I                  
-------------------------- -------------------------- -------------------------- 
  19   12 -0.0207528786704   24   16  0.0131909957472   22   17  0.0080539077399 
  19   17 -0.0194623009914   25   16  0.0112532163675   48   17  0.0077051451852 
  22   18 -0.0183888299431   43   17  0.0110254721388   37   16 -0.0075731708099 
  32   18  0.0178303705197   24   14 -0.0097067059862   48   18  0.0073084822132 
  19   18 -0.0177041853850   35   17  0.0084724663273   51   18 -0.0066207580806 

   A    B    I    J                     A    B    I    J                  
------------------------------------ ------------------------------------ 
  19   19   18   18 -0.1039867130815   22   19   12   18 -0.0322014264654 
  22   22   18   18 -0.0690513863020   22   19   18   12 -0.0259719546876 
  22   22   17   17 -0.0642151141999   19   22   12   18 -0.0259719546876 
  19   19   17   17 -0.0589470591766   35   19   18   18  0.0238632668586 
  22   19   18   17  0.0543401262073   19   35   18   18  0.0238632668586 
  19   22   17   18  0.0543401262073   22   19   18   18  0.0233858307903 
  19   19   12   12 -0.0386182187102   19   22   18   18  0.0233858307903 
  19   22   18   12 -0.0322014264654 

It.  Correlation Energy L1 Residual L2 Residual CPU Time (s) Walltime (s)
-------------------------------------------------------------------------
 16  -0.786274633010901 1.60305e-08 9.94033e-09       16.215        0.507
 17  -0.786274632238598 9.82928e-09 2.50146e-09       16.325        0.510
 18  -0.786274632013191 4.24609e-09 7.39486e-10       16.238        0.507
 19  -0.786274632079755 1.39904e-09 4.39284e-10       16.365        0.511
 20  -0.786274632084468 1.23651e-09 1.47728e-10       15.950        0.498

   A    I                     A    I                     A    I                  
-------------------------- -------------------------- -------------------------- 
  19   12 -0.0207528622816   24   16  0.0131910007789   22   17  0.0080539124204 
  19   17 -0.0194623361192   25   16  0.0112532192071   48   17  0.0077051444684 
  22   18 -0.0183888793331   43   17  0.0110254721273   37   16 -0.0075731703876 
  32   18  0.0178303713251   24   14 -0.0097067002850   48   18  0.0073084802223 
  19   18 -0.0177042063323   35   17  0.0084724701157   51   18 -0.0066207573846 

   A    B    I    J                     A    B    I    J                  
------------------------------------ ------------------------------------ 
  19   19   18   18 -0.1039867235885   22   19   12   18 -0.0322014194302 
  22   22   18   18 -0.0690513608637   22   19   18   12 -0.0259719503816 
  22   22   17   17 -0.0642151225026   19   22   12   18 -0.0259719503816 
  19   19   17   17 -0.0589470451961   35   19   18   18  0.0238632656133 
  22   19   18   17  0.0543401192579   19   35   18   18  0.0238632656133 
  19   22   17   18  0.0543401192579   22   19   18   18  0.0233858236766 
  19   19   12   12 -0.0386182174846   19   22   18   18  0.0233858236766 
  19   22   18   12 -0.0322014194302 

It.  Correlation Energy L1 Residual L2 Residual CPU Time (s) Walltime (s)
-------------------------------------------------------------------------
 21  -0.786274632140444 3.50505e-10 1.35680e-10       16.229        0.507

Lambda-CCSD iterations converged in 21 cycles and 10.881 seconds (0.518 s/it.) at 10.078 Gflops/sec

 @CHECKOUT-I, Total execution time (CPU/WALL):       835.76/      26.63 seconds.
norm of D(AI): 0.070508501085896
norm of D(IA): 0.062750527722830
norm of D(AB): 0.074502720204661
norm of D(IJ): 0.092725827625196
E(AB): 0.488571531963626
E(IJ): 0.386621472658095
E(1e): 0.875193004621722
norm of G(Ab,Ij): 0.445201855414049
norm of G(Ij,Ab): 0.497966819352048
E(Ab,Ij): -1.512850084570623
norm of G(Ij,Kl): 0.047783492545402
E(Ij,Kl): 0.161000211123288
norm of G(Ai,Bc): 0.012426543012023
norm of G(Ab,Ci): 0.018389492139247
E(Ab,Ci): -0.061657443301994
norm of G(Ij,Ka): 0.010969869855567
norm of G(Ia,Jk): 0.013236670929008
E(Ia,Jk): -0.018204824719065
norm of G(AI,bj): 0.058389512359686
norm of G(Ai,Bj): 0.042736454784466
E(Ai,Bj): -0.413125115064892
E1: -0.246482455592463
E2: -0.272461396864072
E3: 0.105818737391642
E(tot): -0.969644251911565

Formation of one- and two-particle density
matrices took 0.188 seconds at 46.769 Gflops/sec

--executable xncc finished with status     0 in       26.69 seconds (walltime).
 --invoking executable--
/home/besselman/CFOUR_18/cfour18/bin/xdens
 @GETMEM-I,  Allocated  183105 MB of main memory.
  CCSD(T) density and intermediates are calculated.
  The perturbed orbitals are chosen canonical.
  Direct algorithm used for all contributions involving G(AB,CD).
  local is set to  F
  local is set to  F
  local is set to 4 F
  local is set to  F
  local is set to 5 F
  local is set to 6 F
  local is set to 7 F T
  local5 is set to  F
  local is set to  F
  W(abef) AB contribution =  0.1217406369 a.u.
  W(abef) AB contribution =  0.1323580228 a.u.
  local is set to 12 F
                     1                     1
                     2                     2
  processed                1939985  ao basis integrals from 
                   474  buffers.
  processed                1013640  ao basis integrals from 
                   248  buffers.
  processed                 536855  ao basis integrals from 
                   132  buffers.
 ITERM.tmp does not exsit!
 skip reading
  The iterative expansion of D(ai) converged after  23 iterations.
  SORTNOC109-I, Processed       854980 fPQR integrals.
  local is set to 12 F
  ----------------------------------------------------------------------
                 Natural orbital occupation numbers
  ----------------------------------------------------------------------
  2.00001  2.00001  2.00001  2.00001  2.00001  1.98355  1.97873  1.97254
  1.96522  1.96292  1.96276  1.95534  1.95468  1.95370  1.94872  1.94585
  1.92323  1.89939  0.09009  0.07185  0.04202  0.03799  0.03124  0.02852
  0.02417  0.02357  0.02097  0.01809  0.01409  0.01347  0.01269  0.01023
  0.00973  0.00902  0.00889  0.00861  0.00809  0.00805  0.00761  0.00721
  0.00694  0.00595  0.00567  0.00512  0.00487  0.00484  0.00374  0.00348
  0.00346  0.00339  0.00336  0.00312  0.00274  0.00241  0.00237  0.00209
  0.00179  0.00172  0.00163  0.00160  0.00158  0.00147  0.00135  0.00122
  0.00119  0.00111  0.00095  0.00090  0.00090  0.00072  0.00071  0.00057
  0.00055  0.00054  0.00053  0.00047  0.00039  0.00035  0.00030  0.00025
  0.00020  0.00019  0.00019  0.00013  0.00011
  Trace of density matrix :  36.0000000000.
  ----------------------------------------------------------------------
  Density calculation successfully completed.
 @CHECKOUT-I, Total execution time (CPU/WALL):        55.78/       4.65 seconds.
--executable xdens finished with status     0 in        4.70 seconds (walltime).
 --invoking executable--
/home/besselman/CFOUR_18/cfour18/bin/xanti
 @GETMEM-I,  Allocated  183105 MB of main memory.
 CCSD(T) MO gammas will be sorted to Mulliken order.
  @SETMET-I, Unequal number of MO and AO orbitals.
 @CHECKOUT-I, Total execution time (CPU/WALL):        16.00/       0.60 seconds.
--executable xanti finished with status     0 in        0.64 seconds (walltime).
 --invoking executable--
/home/besselman/CFOUR_18/cfour18/bin/xbcktrn
 @GETMEM-I,  Allocated  183105 MB of main memory.
 @CHECKOUT-I, Total execution time (CPU/WALL):        15.60/       0.55 seconds.
--executable xbcktrn finished with status     0 in        0.59 seconds (walltime).
 --invoking executable--
/home/besselman/CFOUR_18/cfour18/bin/xvdint
 @GETMEM-I,  Allocated  183105 MB of main memory.
 One- and two-electron integral derivatives are calculated
 for RHF-CC/MBPT gradients and dipole moments.
 Spherical gaussians are used.

                     Kinetic energy integral gradient
                     --------------------------------

                         O #1 x     0.8544870261
                         O #1 y     0.3397144357
                         C #2 x     0.1701171874
                         C #2 y     0.4665718483
                         C #3 x     0.2454301912
                         C #3 y    -0.2951477923
                         N #4 x    -1.1317104179
                         N #4 y     0.0443311893
                         C #5 x    -0.2246136414
                         C #5 y    -0.3358815571
                         H #6 x     0.0013010114
                         H #6 y     0.4726815270
                         H #7 x     0.3467407944
                         H #7 y    -0.3137662766
                         H #8 x    -0.2617521512
                         H #8 y    -0.3785033743


 O #1       0.8544870261            0.3397144357            0.0000000000
 C #2       0.1701171874            0.4665718483            0.0000000000
 C #3       0.2454301912           -0.2951477923            0.0000000000
 N #4      -1.1317104179            0.0443311893            0.0000000000
 C #5      -0.2246136414           -0.3358815571            0.0000000000
 H #6       0.0013010114            0.4726815270            0.0000000000
 H #7       0.3467407944           -0.3137662766            0.0000000000
 H #8      -0.2617521512           -0.3785033743            0.0000000000


                   Nuclear attraction integral gradient
                   ------------------------------------

                         O #1 x   -31.0816026241
                         O #1 y   -12.8143869652
                         C #2 x     0.0270522943
                         C #2 y   -20.1289491291
                         C #3 x   -12.1428619225
                         C #3 y    16.2735923214
                         N #4 x    33.4433603944
                         N #4 y    -5.0604220468
                         C #5 x    10.9999378934
                         C #5 y    17.8799276760
                         H #6 x     0.1825546053
                         H #6 y    -8.4016952195
                         H #7 x    -5.8433591827
                         H #7 y     5.7004333493
                         H #8 x     4.4149185420
                         H #8 y     6.5515000140


 O #1     -31.0816026241          -12.8143869652            0.0000000000
 C #2       0.0270522943          -20.1289491291            0.0000000000
 C #3     -12.1428619225           16.2735923214            0.0000000000
 N #4      33.4433603944           -5.0604220468            0.0000000000
 C #5      10.9999378934           17.8799276760            0.0000000000
 H #6       0.1825546053           -8.4016952195            0.0000000000
 H #7      -5.8433591827            5.7004333493            0.0000000000
 H #8       4.4149185420            6.5515000140            0.0000000000


                      Reorthonormalization gradient
                      -----------------------------

                         O #1 x     0.4446574791
                         O #1 y     0.1864931740
                         C #2 x     0.0422031972
                         C #2 y     0.0357079056
                         C #3 x    -0.0386021977
                         C #3 y    -0.0777625809
                         N #4 x    -0.5144622832
                         N #4 y     0.0667276163
                         C #5 x     0.0176837470
                         C #5 y    -0.1046374223
                         H #6 x    -0.0019780820
                         H #6 y     0.2640827868
                         H #7 x     0.1866976147
                         H #7 y    -0.1719543668
                         H #8 x    -0.1361994750
                         H #8 y    -0.1986571127


 O #1       0.4446574791            0.1864931740            0.0000000000
 C #2       0.0422031972            0.0357079056            0.0000000000
 C #3      -0.0386021977           -0.0777625809            0.0000000000
 N #4      -0.5144622832            0.0667276163            0.0000000000
 C #5       0.0176837470           -0.1046374223            0.0000000000
 H #6      -0.0019780820            0.2640827868            0.0000000000
 H #7       0.1866976147           -0.1719543668            0.0000000000
 H #8      -0.1361994750           -0.1986571127            0.0000000000


                Electronic contributions to dipole moment
                -----------------------------------------

                               au             Debye

                    x     -0.36178453     -0.91956471
                    y     -1.01783059     -2.58706775

  Conversion factor used: 1 a.u. =   2.54174691 Debye 


 Evaluation of 1e integral derivatives required    2.27 seconds.
 Evaluation of 2el integral derivatives

                      Two-electron integral gradient
                      ------------------------------

                         O #1 x    16.0110780761
                         O #1 y     6.5467952470
                         C #2 x     1.0458319658
                         C #2 y     8.9280122835
                         C #3 x     6.0505129558
                         C #3 y    -7.0432718026
                         N #4 x   -18.3306899440
                         N #4 y     2.4463625075
                         C #5 x    -5.5453774515
                         C #5 y    -8.6300602212
                         H #6 x    -0.1076435779
                         H #6 y     5.0619098952
                         H #7 x     3.4963056027
                         H #7 y    -3.4208363539
                         H #8 x    -2.6200176269
                         H #8 y    -3.8889115555


 O #1      16.0110780761            6.5467952470            0.0000000000
 C #2       1.0458319658            8.9280122835            0.0000000000
 C #3       6.0505129558           -7.0432718026            0.0000000000
 N #4     -18.3306899440            2.4463625075            0.0000000000
 C #5      -5.5453774515           -8.6300602212            0.0000000000
 H #6      -0.1076435779            5.0619098952            0.0000000000
 H #7       3.4963056027           -3.4208363539            0.0000000000
 H #8      -2.6200176269           -3.8889115555            0.0000000000


 Evaluation of 2e integral derivatives required   14.83 seconds.

                            Molecular gradient
                            ------------------

                         O #1 x     0.0107163313
                         O #1 y     0.0032842740
                         C #2 x     0.0063889999
                         C #2 y     0.0020288892
                         C #3 x     0.0097576498
                         C #3 y     0.0023119601
                         N #4 x    -0.0194714842
                         N #4 y    -0.0017356161
                         C #5 x    -0.0097604713
                         C #5 y     0.0000272987
                         H #6 x     0.0002910143
                         H #6 y     0.0113802884
                         H #7 x     0.0088679663
                         H #7 y    -0.0075633106
                         H #8 x    -0.0067900062
                         H #8 y    -0.0097337837


 O #1       0.0107163313            0.0032842740            0.0000000000
 C #2       0.0063889999            0.0020288892            0.0000000000
 C #3       0.0097576498            0.0023119601            0.0000000000
 N #4      -0.0194714842           -0.0017356161            0.0000000000
 C #5      -0.0097604713            0.0000272987            0.0000000000
 H #6       0.0002910143            0.0113802884            0.0000000000
 H #7       0.0088679663           -0.0075633106            0.0000000000
 H #8      -0.0067900062           -0.0097337837            0.0000000000


  Molecular gradient norm 0.340E-01

                           Total dipole moment
                           -------------------

                               au             Debye

                    x     -0.53233242     -1.35305429
                    y      0.22074031      0.56106600

  Conversion factor used: 1 a.u. =   2.54174691 Debye 


 @CHECKOUT-I, Total execution time (CPU/WALL):        17.08/       9.44 seconds.
--executable xvdint finished with status     0 in        9.48 seconds (walltime).
 --invoking executable--
/home/besselman/CFOUR_18/cfour18/bin/xjoda
   JODA beginning optimization cycle #  1.
                    13                     0
  calling readgh 3                      0                     0
  gradient from JOBARC 
   0.010716331299518   0.003284273963717   0.000000000000000
   0.006388999898164   0.002028889226492   0.000000000000000
   0.009757649845848   0.002311960144905   0.000000000000000
  -0.019471484166933  -0.001735616130558   0.000000000000000
  -0.009760471349917   0.000027298700633   0.000000000000000
   0.000291014303276   0.011380288409438   0.000000000000000
   0.008867966324081  -0.007563310564920   0.000000000000000
  -0.006790006153883  -0.009733783749893   0.000000000000000
 
                     0
  current gradient vector 
        0.010716331299518        0.003284273963717        0.000000000000000
        0.006388999898164        0.002028889226492        0.000000000000000
        0.009757649845848        0.002311960144905        0.000000000000000
       -0.019471484166933       -0.001735616130558        0.000000000000000
       -0.009760471349917        0.000027298700633        0.000000000000000
        0.000291014303276        0.011380288409438        0.000000000000000
        0.008867966324081       -0.007563310564920        0.000000000000000
       -0.006790006153883       -0.009733783749893        0.000000000000000
   Internal coordinate energy gradients (atomic units): 
                     R                 dV/dR
 [R1   ]    2.559154162269388   -0.016759492075350
 [R2   ]    2.588640133676832   -0.014010738314591
 [A1   ]    1.811517957020379   -0.036422075194727
 [R3   ]    2.441586960429983   -0.016617946227186
 [A2   ]    2.012828856507221   -0.025137074200007
 [D0   ]    0.000000000000000    0.000000000000000
 [R4   ]    2.555642547478733   -0.017206255817056
 [A3   ]    1.887324622153371   -0.021675057020895
 [D0   ]    0.000000000000000    0.000000000000000
 [R5   ]    2.032888386025764   -0.011383839837028
 [A4   ]    2.035879857135954    0.000126041913156
 [D180 ]    3.141592653589793   -0.000000000000000
 [R6   ]    2.028891333198856   -0.011654959223371
 [A5   ]    2.039352304523459    0.000162551134677
 [D180 ]    3.141592653589793   -0.000000000000000
 [R7   ]    2.031772360746821   -0.011868049991087
 [A6   ]    2.251017427468281   -0.000022170362318
 [D180 ]    3.141592653589793   -0.000000000000000
                     0                     0                     0 ****
   Optimization cycle  1.  Updating structure with Newton-Raphson step.
  @EFOL-I, Current internal coordinate Hessian written to FCMINT.
   There are  13 independent internal coordinates which will be optimized.
   Hessian matrix in totally symmetric symmetry coordinates: 
              R1        R2        A1        R3        A2   
  R1         1.000000  0.000000  0.000000  0.000000  0.000000
  R2         0.000000  1.000000  0.000000  0.000000  0.000000
  A1         0.000000  0.000000  0.250000  0.000000  0.000000
  R3         0.000000  0.000000  0.000000  1.000000  0.000000
  A2         0.000000  0.000000  0.000000  0.000000  0.250000
  R4         0.000000  0.000000  0.000000  0.000000  0.000000
  A3         0.000000  0.000000  0.000000  0.000000  0.000000
  R5         0.000000  0.000000  0.000000  0.000000  0.000000
  A4         0.000000  0.000000  0.000000  0.000000  0.000000
  R6         0.000000  0.000000  0.000000  0.000000  0.000000
  A5         0.000000  0.000000  0.000000  0.000000  0.000000
  R7         0.000000  0.000000  0.000000  0.000000  0.000000
  A6         0.000000  0.000000  0.000000  0.000000  0.000000
 
              R4        A3        R5        A4        R6   
  R1         0.000000  0.000000  0.000000  0.000000  0.000000
  R2         0.000000  0.000000  0.000000  0.000000  0.000000
  A1         0.000000  0.000000  0.000000  0.000000  0.000000
  R3         0.000000  0.000000  0.000000  0.000000  0.000000
  A2         0.000000  0.000000  0.000000  0.000000  0.000000
  R4         1.000000  0.000000  0.000000  0.000000  0.000000
  A3         0.000000  0.250000  0.000000  0.000000  0.000000
  R5         0.000000  0.000000  1.000000  0.000000  0.000000
  A4         0.000000  0.000000  0.000000  0.250000  0.000000
  R6         0.000000  0.000000  0.000000  0.000000  1.000000
  A5         0.000000  0.000000  0.000000  0.000000  0.000000
  R7         0.000000  0.000000  0.000000  0.000000  0.000000
  A6         0.000000  0.000000  0.000000  0.000000  0.000000
 
              A5        R7        A6   
  R1         0.000000  0.000000  0.000000
  R2         0.000000  0.000000  0.000000
  A1         0.000000  0.000000  0.000000
  R3         0.000000  0.000000  0.000000
  A2         0.000000  0.000000  0.000000
  R4         0.000000  0.000000  0.000000
  A3         0.000000  0.000000  0.000000
  R5         0.000000  0.000000  0.000000
  A4         0.000000  0.000000  0.000000
  R6         0.000000  0.000000  0.000000
  A5         0.250000  0.000000  0.000000
  R7         0.000000  1.000000  0.000000
  A6         0.000000  0.000000  0.250000
   The eigenvectors of the Hessian matrix: 
                   1         2         3         4         5
  R1         0.000000  0.000000  0.000000  0.000000  0.000000
  R2         0.000000  0.000000  0.000000  0.000000  0.000000
  A1         1.000000  0.000000  0.000000  0.000000  0.000000
  R3         0.000000  0.000000  0.000000  0.000000  0.000000
  A2         0.000000  1.000000  0.000000  0.000000  0.000000
  R4         0.000000  0.000000  0.000000  0.000000  0.000000
  A3         0.000000  0.000000  1.000000  0.000000  0.000000
  R5         0.000000  0.000000  0.000000  0.000000  0.000000
  A4         0.000000  0.000000  0.000000  1.000000  0.000000
  R6         0.000000  0.000000  0.000000  0.000000  0.000000
  A5         0.000000  0.000000  0.000000  0.000000  1.000000
  R7         0.000000  0.000000  0.000000  0.000000  0.000000
  A6         0.000000  0.000000  0.000000  0.000000  0.000000
 
                   6         7         8         9        10
  R1         0.000000  1.000000  0.000000  0.000000  0.000000
  R2         0.000000  0.000000  0.000000  0.000000  0.000000
  A1         0.000000  0.000000  0.000000  0.000000  0.000000
  R3         0.000000  0.000000  0.000000  1.000000  0.000000
  A2         0.000000  0.000000  0.000000  0.000000  0.000000
  R4         0.000000  0.000000  0.000000  0.000000  0.000000
  A3         0.000000  0.000000  0.000000  0.000000  0.000000
  R5         0.000000  0.000000  1.000000  0.000000  0.000000
  A4         0.000000  0.000000  0.000000  0.000000  0.000000
  R6         0.000000  0.000000  0.000000  0.000000  1.000000
  A5         0.000000  0.000000  0.000000  0.000000  0.000000
  R7         0.000000  0.000000  0.000000  0.000000  0.000000
  A6         1.000000  0.000000  0.000000  0.000000  0.000000
 
                  11        12        13
  R1         0.000000  0.000000  0.000000
  R2         1.000000  0.000000  0.000000
  A1         0.000000  0.000000  0.000000
  R3         0.000000  0.000000  0.000000
  A2         0.000000  0.000000  0.000000
  R4         0.000000  0.000000  1.000000
  A3         0.000000  0.000000  0.000000
  R5         0.000000  0.000000  0.000000
  A4         0.000000  0.000000  0.000000
  R6         0.000000  0.000000  0.000000
  A5         0.000000  0.000000  0.000000
  R7         0.000000  1.000000  0.000000
  A6         0.000000  0.000000  0.000000
   The eigenvalues of the Hessian matrix: 
       0.25000      0.25000      0.25000      0.25000      0.25000      0.25000
       1.00000      1.00000      1.00000      1.00000      1.00000      1.00000
       1.00000
   Gradients along Hessian eigenvectors: 
      -0.03642     -0.02514     -0.02168      0.00013      0.00016     -0.00002
      -0.01676     -0.01138     -0.01662     -0.01165     -0.01401     -0.01187
      -0.01721
   There are  0 negative eigenvalues.
   Summary of Optimization Cycle: 
   The maximum unscaled step is:    0.20077.
   Scale factor set to:  0.74713.
   Forces are in hartree/bohr and hartree/radian.
   Parameter values are in Angstroms and degrees.
--------------------------------------------------------------------------
  Parameter     dV/dR           Step          Rold            Rnew
--------------------------------------------------------------------------
    R1     -0.0167594921    0.0066260674    1.3542460552    1.3608721226
    R2     -0.0140107383    0.0055393144    1.3698493592    1.3753886736
    A1     -0.0364220752    6.2365035577  103.7923334494  110.0288370071
    R3     -0.0166179462    0.0065701055    1.2920321715    1.2986022771
    A2     -0.0251370742    4.3041878267  115.3265983600  119.6307861867
    R4     -0.0172062558    0.0068027008    1.3523877887    1.3591904895
    A3     -0.0216750570    3.7113912236  108.1357354205  111.8471266441
    R5     -0.0113838398    0.0045007384    1.0757582009    1.0802589393
    A4      0.0001260419   -0.0215819894  116.6473234096  116.6257414202
    R6     -0.0116549592    0.0046079287    1.0736430516    1.0782509804
    A5      0.0001625511   -0.0278334149  116.8462799895  116.8184465746
    R7     -0.0118680500    0.0046921767    1.0751676258    1.0798598025
    A6     -0.0000221704    0.0037962017  128.9737982043  128.9775944060
--------------------------------------------------------------------------
  Minimum force:  0.000022170 / RMS force:  0.017284863
 Updating structure...
   1.00000000000000       0.869229398997495       0.939520362791198     
   1.00000000000000       0.928180057186233       0.939520362791198     
  -1.00000000000000       0.893952980744193       0.939520362791198     
  -1.00000000000000       0.892440610609259       0.939520362791198     
  -1.00000000000000       0.777391998640699       0.928180057186233     
   Rotational constants (in cm-1): 
          0.1466427571             0.2683057725             0.3233940742
   Rotational constants (in MHz): 
       4396.2398763398          8043.6058314333          9695.1117987829


 ----------------------------------------------------------------
         Coordinates used in calculation (QCOMP) 
 ----------------------------------------------------------------
 Z-matrix   Atomic            Coordinates (in bohr)
  Symbol    Number           X              Y              Z
 ----------------------------------------------------------------
     O         8         0.20736955     2.09194091     0.00000000
     C         6        -1.99337655     0.76144022     0.00000000
     C         6         2.23251671     0.46278746    -0.00000000
     N         7        -1.92806660    -1.69169321    -0.00000000
     C         6         1.48292312    -1.99389533    -0.00000000
     H         1        -3.72043957     1.84980640     0.00000000
     H         1         4.08862103     1.30343405    -0.00000000
     H         1         2.62563353    -3.68458206    -0.00000000
 ----------------------------------------------------------------
 
   Interatomic distance matrix (Angstroms) 
 
                 O             C             C             N             C    
                [ 1]        [ 2]        [ 3]        [ 4]        [ 5]
  O    [ 1]     0.00000
  C    [ 2]     1.36087     0.00000
  C    [ 3]     1.37539     2.24182     0.00000
  N    [ 4]     2.29909     1.29860     2.47937     0.00000
  C    [ 5]     2.26505     2.34734     1.35919     1.81209     0.00000
  H    [ 6]     2.08245     1.08026     3.23455     2.10043     3.42329
  H    [ 7]     2.09583     3.23121     1.07825     3.55658     2.22393
  H    [ 8]     3.31386     3.39261     2.20453     2.63038     1.07986
 
                 H             H             H    
                [ 6]        [ 7]        [ 8]
  H    [ 6]     0.00000
  H    [ 7]     4.14248     0.00000
  H    [ 8]     4.45585     2.75074     0.00000
   Rotational constants (order x, y, z, in cm-1): 
          0.3233940742             0.2683057725             0.1466427571
   Rotational constants (order x, y, z, in MHz): 
       9695.1117987829          8043.6058314333          4396.2398763398
  ECPDATA file not present.   Using default ECPDATA. 
  There are   5 frozen-core orbitals.
  There are   85 basis functions.
 @CHECKOUT-I, Total execution time (CPU/WALL):         0.11/       0.12 seconds.
--executable xjoda finished with status     0 in        0.24 seconds (walltime).
 --invoking executable--
/home/besselman/CFOUR_18/cfour18/bin/xvmol
 SERIAL VERSION OF MOLECULE STARTED
********************************************************************************
                    INPUT FROM MOL FILE
********************************************************************************
INTGRL        1    0    1    0    0    0    0    0    0                         
         *** CFOUR Program System (Release V0.1) ***                            
CCSDT(Q) PVDZ Optimization of Oxazole                                           
    8    1 Z          0.10E-08              0    0                              
   9999.00      3.00                                                            
          8.00000000    1    3    1    1    1                                   
O #1   0.207369548676248   2.091940913528652   0.000000000000001                
    9    3                                                                      
   11720.0000000000       7.100000000000000E-004 -1.600000000000000E-004        
  0.000000000000000E+000                                                        
   1759.00000000000       5.470000000000000E-003 -1.263000000000000E-003        
  0.000000000000000E+000                                                        
   400.800000000000       2.783700000000000E-002 -6.267000000000000E-003        
  0.000000000000000E+000                                                        
   113.700000000000       0.104800000000000      -2.571600000000000E-002        
  0.000000000000000E+000                                                        
   37.0300000000000       0.283062000000000      -7.092400000000000E-002        
  0.000000000000000E+000                                                        
   13.2700000000000       0.448719000000000      -0.165411000000000             
  0.000000000000000E+000                                                        
   5.02500000000000       0.270952000000000      -0.116955000000000             
  0.000000000000000E+000                                                        
   1.01300000000000       1.545800000000000E-002  0.557368000000000             
  0.000000000000000E+000                                                        
  0.302300000000000      -2.585000000000000E-003  0.572759000000000             
   1.00000000000000                                                             
    4    2                                                                      
   17.7000000000000       4.301800000000000E-002  0.000000000000000E+000        
   3.85400000000000       0.228913000000000       0.000000000000000E+000        
   1.04600000000000       0.508728000000000       0.000000000000000E+000        
  0.275300000000000       0.460531000000000        1.00000000000000             
    1    1                                                                      
   1.18500000000000        1.00000000000000                                     
          6.00000000    1    3    1    1    1                                   
C #2  -1.993376548936059   0.761440224932230   0.000000000000000                
    9    3                                                                      
   6665.00000000000       6.920000000000000E-004 -1.460000000000000E-004        
  0.000000000000000E+000                                                        
   1000.00000000000       5.329000000000000E-003 -1.154000000000000E-003        
  0.000000000000000E+000                                                        
   228.000000000000       2.707700000000000E-002 -5.725000000000000E-003        
  0.000000000000000E+000                                                        
   64.7100000000000       0.101718000000000      -2.331200000000000E-002        
  0.000000000000000E+000                                                        
   21.0600000000000       0.274740000000000      -6.395500000000000E-002        
  0.000000000000000E+000                                                        
   7.49500000000000       0.448564000000000      -0.149981000000000             
  0.000000000000000E+000                                                        
   2.79700000000000       0.285074000000000      -0.127262000000000             
  0.000000000000000E+000                                                        
  0.521500000000000       1.520400000000000E-002  0.544529000000000             
  0.000000000000000E+000                                                        
  0.159600000000000      -3.191000000000000E-003  0.580496000000000             
   1.00000000000000                                                             
    4    2                                                                      
   9.43900000000000       3.810900000000000E-002  0.000000000000000E+000        
   2.00200000000000       0.209480000000000       0.000000000000000E+000        
  0.545600000000000       0.508557000000000       0.000000000000000E+000        
  0.151700000000000       0.468842000000000        1.00000000000000             
    1    1                                                                      
  0.550000000000000        1.00000000000000                                     
          6.00000000    1    3    1    1    1                                   
C #3   2.232516709450468   0.462787464150441  -0.000000000000000                
    9    3                                                                      
   6665.00000000000       6.920000000000000E-004 -1.460000000000000E-004        
  0.000000000000000E+000                                                        
   1000.00000000000       5.329000000000000E-003 -1.154000000000000E-003        
  0.000000000000000E+000                                                        
   228.000000000000       2.707700000000000E-002 -5.725000000000000E-003        
  0.000000000000000E+000                                                        
   64.7100000000000       0.101718000000000      -2.331200000000000E-002        
  0.000000000000000E+000                                                        
   21.0600000000000       0.274740000000000      -6.395500000000000E-002        
  0.000000000000000E+000                                                        
   7.49500000000000       0.448564000000000      -0.149981000000000             
  0.000000000000000E+000                                                        
   2.79700000000000       0.285074000000000      -0.127262000000000             
  0.000000000000000E+000                                                        
  0.521500000000000       1.520400000000000E-002  0.544529000000000             
  0.000000000000000E+000                                                        
  0.159600000000000      -3.191000000000000E-003  0.580496000000000             
   1.00000000000000                                                             
    4    2                                                                      
   9.43900000000000       3.810900000000000E-002  0.000000000000000E+000        
   2.00200000000000       0.209480000000000       0.000000000000000E+000        
  0.545600000000000       0.508557000000000       0.000000000000000E+000        
  0.151700000000000       0.468842000000000        1.00000000000000             
    1    1                                                                      
  0.550000000000000        1.00000000000000                                     
          7.00000000    1    3    1    1    1                                   
N #4  -1.928066601835613  -1.691693213886694  -0.000000000000000                
    9    3                                                                      
   9046.00000000000       7.000000000000000E-004 -1.530000000000000E-004        
  0.000000000000000E+000                                                        
   1357.00000000000       5.389000000000000E-003 -1.208000000000000E-003        
  0.000000000000000E+000                                                        
   309.300000000000       2.740600000000000E-002 -5.992000000000000E-003        
  0.000000000000000E+000                                                        
   87.7300000000000       0.103207000000000      -2.454400000000000E-002        
  0.000000000000000E+000                                                        
   28.5600000000000       0.278723000000000      -6.745900000000001E-002        
  0.000000000000000E+000                                                        
   10.2100000000000       0.448540000000000      -0.158078000000000             
  0.000000000000000E+000                                                        
   3.83800000000000       0.278238000000000      -0.121831000000000             
  0.000000000000000E+000                                                        
  0.746600000000000       1.544000000000000E-002  0.549003000000000             
  0.000000000000000E+000                                                        
  0.224800000000000      -2.864000000000000E-003  0.578815000000000             
   1.00000000000000                                                             
    4    2                                                                      
   13.5500000000000       3.991900000000000E-002  0.000000000000000E+000        
   2.91700000000000       0.217169000000000       0.000000000000000E+000        
  0.797300000000000       0.510319000000000       0.000000000000000E+000        
  0.218500000000000       0.462214000000000        1.00000000000000             
    1    1                                                                      
  0.817000000000000        1.00000000000000                                     
          6.00000000    1    3    1    1    1                                   
C #5   1.482923121744709  -1.993895328811381  -0.000000000000001                
    9    3                                                                      
   6665.00000000000       6.920000000000000E-004 -1.460000000000000E-004        
  0.000000000000000E+000                                                        
   1000.00000000000       5.329000000000000E-003 -1.154000000000000E-003        
  0.000000000000000E+000                                                        
   228.000000000000       2.707700000000000E-002 -5.725000000000000E-003        
  0.000000000000000E+000                                                        
   64.7100000000000       0.101718000000000      -2.331200000000000E-002        
  0.000000000000000E+000                                                        
   21.0600000000000       0.274740000000000      -6.395500000000000E-002        
  0.000000000000000E+000                                                        
   7.49500000000000       0.448564000000000      -0.149981000000000             
  0.000000000000000E+000                                                        
   2.79700000000000       0.285074000000000      -0.127262000000000             
  0.000000000000000E+000                                                        
  0.521500000000000       1.520400000000000E-002  0.544529000000000             
  0.000000000000000E+000                                                        
  0.159600000000000      -3.191000000000000E-003  0.580496000000000             
   1.00000000000000                                                             
    4    2                                                                      
   9.43900000000000       3.810900000000000E-002  0.000000000000000E+000        
   2.00200000000000       0.209480000000000       0.000000000000000E+000        
  0.545600000000000       0.508557000000000       0.000000000000000E+000        
  0.151700000000000       0.468842000000000        1.00000000000000             
    1    1                                                                      
  0.550000000000000        1.00000000000000                                     
          1.00000000    1    2    1    1                                        
H #6  -3.720439573729058   1.849806399697975   0.000000000000001                
    4    2                                                                      
   13.0100000000000       1.968500000000000E-002  0.000000000000000E+000        
   1.96200000000000       0.137977000000000       0.000000000000000E+000        
  0.444600000000000       0.478148000000000       0.000000000000000E+000        
  0.122000000000000       0.501240000000000        1.00000000000000             
    1    1                                                                      
  0.727000000000000        1.00000000000000                                     
          1.00000000    1    2    1    1                                        
H #7   4.088621027357371   1.303434046413160  -0.000000000000000                
    4    2                                                                      
   13.0100000000000       1.968500000000000E-002  0.000000000000000E+000        
   1.96200000000000       0.137977000000000       0.000000000000000E+000        
  0.444600000000000       0.478148000000000       0.000000000000000E+000        
  0.122000000000000       0.501240000000000        1.00000000000000             
    1    1                                                                      
  0.727000000000000        1.00000000000000                                     
          1.00000000    1    2    1    1                                        
H #8   2.625633530577859  -3.684582062777590  -0.000000000000001                
    4    2                                                                      
   13.0100000000000       1.968500000000000E-002  0.000000000000000E+000        
   1.96200000000000       0.137977000000000       0.000000000000000E+000        
  0.444600000000000       0.478148000000000       0.000000000000000E+000        
  0.122000000000000       0.501240000000000        1.00000000000000             
    1    1                                                                      
  0.727000000000000        1.00000000000000                                     
FINISH                                                                          
 
********************************************************************************
 ONE- AND TWO-ELECTRON INTEGRALS OVER SYMMETRY-ADAPTED AOS ARE CALCULATED.

  SPHERICAL HARMONICS ARE USED.
  
  INTEGRALS LESS THAN  0.10E-13 ARE NEGLECTED.

  NUCLEAR REPULSION ENERGY :  155.7120082653 A.U.
  @MOLECU-I, ONE ELECTRON INTEGRALS (CPU/WALL):        0.06/       0.06 SECONDS.
  @TWOEL-I,    1939554 INTEGRALS OF SYMMETRY TYPE  I I I I
  @TWOEL-I,    1012309 INTEGRALS OF SYMMETRY TYPE  I J I J
  @TWOEL-I,     536564 INTEGRALS OF SYMMETRY TYPE  I I J J
  @TWOEL-I, TOTAL NUMBER OF 2-E INTEGRALS    3488427.
  @MOLECU-I, TWO ELECTRON INTEGRALS (CPU/WALL):       42.67/       1.36 SECONDS.
 @CHECKOUT-I, Total execution time (CPU/WALL):        42.76/       1.45 seconds.

Running with 32 threads/proc

--executable xvmol finished with status     0 in        1.53 seconds (walltime).
 --invoking executable--
/home/besselman/CFOUR_18/cfour18/bin/xvmol2ja
 @GETMEM-I,  Allocated  183105 MB of main memory.
 @CHECKOUT-I, Total execution time (CPU/WALL):         0.27/       0.03 seconds.
--executable xvmol2ja finished with status     0 in        0.08 seconds (walltime).
 --invoking executable--
/home/besselman/CFOUR_18/cfour18/bin/xvscf
  -------------------------------------------------
  Self-Consistent-Field Program for HF calculations
  -------------------------------------------------
    Integrals from VMOL are used
  There are   85 functions in the AO basis.

  There are 2 irreducible representations.

       Irrep        # of functions
         1                 62
         2                 23


  Parameters for SCF calculation: 
        SCF reference function:  RHF  
  Maximum number of iterations:  150
     Full symmetry point group: Cs  
     Computational point group: Cs  
        Initial density matrix: MOREAD                 
     SCF convergence tolerance: 10**(-10)
  DIIS convergence acceleration:  ON
          Latest start for DIIS:   2
                     DIIS order:  10

     Alpha population by irrep:  15    3
      Beta population by irrep:  15    3


 @GETMEM-I,  Allocated       2 MB of main memory.
   Smallest overlap matrix eigenvalues 
     Symmetry    Eigenvalue    
         1      .2212652232D-02              
         2      .9775408425D-01              
  --------------------------------------------------------------------
  Iteration         Total Energy            Largest Density Difference
  --------------------------------------------------------------------
       0          -233.842414237099774              0.0000000000D+00
       1          -243.412574197209835              0.1398874569D+01
       2          -244.391546605905830              0.1614261528D+01
       3          -244.576947916393124              0.3586484506D+00
       4          -244.581824088975281              0.6959119295D-01
       5          -244.583396948660607              0.5011994150D-01
       6          -244.583525166181175              0.1203080406D-01
       7          -244.583550087700644              0.5189684966D-02
       8          -244.583557272726807              0.3440491117D-02
       9          -244.583558859688026              0.1394884131D-02
      10          -244.583559157958121              0.6866114115D-03
      11          -244.583559229502782              0.4078427000D-03
      12          -244.583559234026438              0.1055118496D-03
      13          -244.583559234418374              0.2630791524D-04
      14          -244.583559234458903              0.6032191829D-05
      15          -244.583559234461291              0.1625344245D-05
      16          -244.583559234459244              0.5463072164D-06
      17          -244.583559234460836              0.1719748324D-06
      18          -244.583559234460608              0.1539498400D-06
      19          -244.583559234459358              0.1990418652D-07
      20          -244.583559234459585              0.1109155878D-07
      21          -244.583559234459642              0.4165772616D-08
      22          -244.583559234461802              0.2151008482D-08
      23          -244.583559234460893              0.1009045736D-08
      24          -244.583559234461063              0.4704038270D-09
      25          -244.583559234460211              0.1849556064D-09
   final occupation vector 
    15  3
    15  3

  SCF has converged.

 Density matrix saved to file den.dat
 total electron number:   36.0000000000002     
     E(SCF)=      -244.583559234460211              0.5979372553D-10

  Eigenvector printing suppressed.


 
  ORBITAL EIGENVALUES (ALPHA)  (1H = 27.2113834 eV)

       MO #        E(hartree)               E(eV)           FULLSYM    COMPSYM
       ----   --------------------   --------------------   -------   ---------
    1     1         -20.6344163207        -561.4910137383     A'        A'  (1)
    2     2         -15.6009159082        -424.5225041700     A'        A'  (1)
    3     3         -11.3491457284        -308.8259556778     A'        A'  (1)
    4     4         -11.3217010556        -308.0791481644     A'        A'  (1)
    5     5         -11.2951813866        -307.3575112839     A'        A'  (1)
    6     6          -1.4722026239         -40.0606700406     A'        A'  (1)
    7     7          -1.1757430894         -31.9935959862     A'        A'  (1)
    8     8          -1.0418899090         -28.3512657732     A'        A'  (1)
    9     9          -0.8597489656         -23.3949587302     A'        A'  (1)
   10    10          -0.7791845357         -21.2026891415     A'        A'  (1)
   11    11          -0.7273750689         -19.7928818764     A'        A'  (1)
   12    63          -0.6460164370         -17.5790009510     A''       A'' (2)
   13    12          -0.6374396453         -17.3456145825     A'        A'  (1)
   14    13          -0.5932833011         -16.1440593701     A'        A'  (1)
   15    14          -0.5413384988         -14.7305694394     A'        A'  (1)
   16    15          -0.4328506949         -11.7784662128     A'        A'  (1)
   17    64          -0.4202862941         -11.4365714865     A''       A'' (2)
   18    65          -0.3719989644         -10.1226064447     A''       A'' (2)
  +++++++++++++++++++++++++++++++++++++++++++++++++++++++++++++++++++++++++++++
   19    66           0.1664151612           4.5283867553     A''       A'' (2)
   20    16           0.1792598982           4.8779098181     A'        A'  (1)
   21    67           0.1794259417           4.8824280919     A''       A'' (2)
   22    17           0.2000492471           5.4436167608     A'        A'  (1)
   23    18           0.2163004686           5.8858349806     A'        A'  (1)
   24    19           0.2460314602           6.6948563923     A'        A'  (1)
   25    20           0.3294119721           8.9637554682     A'        A'  (1)
   26    21           0.4366087299          11.8807275451     A'        A'  (1)
   27    22           0.4550795992          12.3833454515     A'        A'  (1)
   28    23           0.5145603213          14.0018981860     A'        A'  (1)
   29    24           0.6135654348          16.6959642866     A'        A'  (1)
   30    68           0.6535994149          17.7853442686     A''       A'' (2)
   31    25           0.6623405676          18.0232031268     A'        A'  (1)
   32    69           0.7061980498          19.2166258902     A''       A'' (2)
   33    26           0.7333282857          19.9548771395     A'        A'  (1)
   34    27           0.7516503929          20.4534470236     A'        A'  (1)
   35    70           0.7799814999          21.2243756398     A''       A'' (2)
   36    28           0.7865769492          21.4038469378     A'        A'  (1)
   37    29           0.8463026614          23.0290661916     A'        A'  (1)
   38    30           0.8973734083          24.4187718649     A'        A'  (1)
   39    31           0.9219499059          25.0875323663     A'        A'  (1)
   40    32           0.9577191810          26.0608638225     A'        A'  (1)
   41    33           1.0138603088          27.5885415775     A'        A'  (1)
   42    71           1.0627611434          28.9192009368     A''       A'' (2)
   43    34           1.1079800892          30.1496710071     A'        A'  (1)
   44    72           1.1234328064          30.5701608185     A''       A'' (2)
   45    35           1.1569833793          31.4831183229     A'        A'  (1)
   46    36           1.2209002472          33.2223847186     A'        A'  (1)
   47    37           1.2481083335          33.9627543867     A'        A'  (1)
   48    73           1.2502483370          34.0209868437     A''       A'' (2)
   49    74           1.3119122169          35.6989463223     A''       A'' (2)
   50    38           1.3441188986          36.5753346841     A'        A'  (1)
   51    75           1.3499050152          36.7327829231     A''       A'' (2)
   52    76           1.3698562479          37.2756835645     A''       A'' (2)
   53    39           1.4795828329          40.2614957394     A'        A'  (1)
   54    77           1.5554476089          42.3258812436     A''       A'' (2)
   55    40           1.5599853119          42.4493584210     A'        A'  (1)
   56    41           1.6072713738          43.7360775803     A'        A'  (1)
   57    42           1.7121617590          46.5902900682     A'        A'  (1)
   58    43           1.7459545770          47.5098393932     A'        A'  (1)
   59    44           1.7763271917          48.3363202574     A'        A'  (1)
   60    78           1.8877260518          51.3676373505     A''       A'' (2)
   61    79           1.9006260423          51.7186639373     A''       A'' (2)
   62    45           1.9076601543          51.9100718545     A'        A'  (1)
   63    46           1.9488215789          53.0301311619     A'        A'  (1)
   64    80           2.0061694608          54.5906463621     A''       A'' (2)
   65    47           2.0618311740          56.1052785828     A'        A'  (1)
   66    48           2.1176001820          57.6228304402     A'        A'  (1)
   67    49           2.1739962668          59.1574459270     A'        A'  (1)
   68    81           2.1975454839          59.7982527004     A''       A'' (2)
   69    50           2.2391905070          60.9314713923     A'        A'  (1)
   70    51           2.3058935769          62.7465542018     A'        A'  (1)
   71    82           2.3765074276          64.6680547642     A''       A'' (2)
   72    52           2.4862212124          67.6535186281     A'        A'  (1)
   73    53           2.5274400638          68.7751405959     A'        A'  (1)
   74    54           2.5871879596          70.4009634969     A'        A'  (1)
   75    83           2.6122865732          71.0839314953     A''       A'' (2)
   76    55           2.8257900280          76.8936558586     A'        A'  (1)
   77    56           2.8722812629          78.1587466768     A'        A'  (1)
   78    57           2.9318044559          79.7784551041     A'        A'  (1)
   79    58           3.0243922400          82.2978967946     A'        A'  (1)
   80    84           3.2024172671          87.1422040628     A''       A'' (2)
   81    59           3.2703351520          88.9903436673     A'        A'  (1)
   82    85           3.2763151533          89.1530677758     A''       A'' (2)
   83    60           3.4598120892          94.1462732499     A'        A'  (1)
   84    61           3.7300444871         101.4996706372     A'        A'  (1)
   85    62           3.8126445769         103.7473333494     A'        A'  (1)


  VSCF finished.

 @CHECKOUT-I, Total execution time (CPU/WALL):        55.21/       1.76 seconds.
--executable xvscf finished with status     0 in        1.81 seconds (walltime).
 --invoking executable--
/home/besselman/CFOUR_18/cfour18/bin/xvtran
 @GETMEM-I,  Allocated  183105 MB of main memory.
  Partial RHF integral transformation
  The following   5 MOs will be dropped:
    1  2  3  4  5
  There are  80 active molecular orbitals.
 TRANSFORMING (NP|QR) TYPE OF INTEGRALS
 TRANSFORMING (IA|JB) TYPE OF INTEGRALS
 TRANSFORMING (IJ|AB) TYPE OF INTEGRALS
 TRANSFORMING (FRZ ALL|ALL ALL) TYPE OF INTEGRALS
  Transformation of IIII integrals :
  1 pass through the AO integral file was required.
     1939554 AO integrals were read.
     2210196 MO integrals were written to HF2.
  Transformation of IIJJ integrals :
  1 pass through the AO integral file was required.
      536564 AO integrals were read.
      293616 MO integrals were written to HF2.
  Transformation of IJIJ integrals :
  1 pass through the AO integral file was required.
     1012309 AO integrals were read.
      817101 MO integrals were written to HF2.
  Summary of active molecular orbitals: 
------------------------------------------------------------------------
 
  Index      Eigenvalue    Symmetry    Index      Eigenvalue    Symmetry
------------------------------------------------------------------------
     1        -1.4722026        1        41         1.7459546        1
     2        -1.1757431        1        42         1.7763272        1
     3        -1.0418899        1        43         1.9076602        1
     4        -0.8597490        1        44         1.9488216        1
     5        -0.7791845        1        45         2.0618312        1
     6        -0.7273751        1        46         2.1176002        1
     7        -0.6374396        1        47         2.1739963        1
     8        -0.5932833        1        48         2.2391905        1
     9        -0.5413385        1        49         2.3058936        1
    10        -0.4328507        1        50         2.4862212        1
    11        -0.6460164        2        51         2.5274401        1
    12        -0.4202863        2        52         2.5871880        1
    13        -0.3719990        2        53         2.8257900        1
    14         0.1792599        1        54         2.8722813        1
    15         0.2000492        1        55         2.9318045        1
    16         0.2163005        1        56         3.0243922        1
    17         0.2460315        1        57         3.2703352        1
    18         0.3294120        1        58         3.4598121        1
    19         0.4366087        1        59         3.7300445        1
    20         0.4550796        1        60         3.8126446        1
    21         0.5145603        1        61         0.1664152        2
    22         0.6135654        1        62         0.1794259        2
    23         0.6623406        1        63         0.6535994        2
    24         0.7333283        1        64         0.7061980        2
    25         0.7516504        1        65         0.7799815        2
    26         0.7865769        1        66         1.0627611        2
    27         0.8463027        1        67         1.1234328        2
    28         0.8973734        1        68         1.2502483        2
    29         0.9219499        1        69         1.3119122        2
    30         0.9577192        1        70         1.3499050        2
    31         1.0138603        1        71         1.3698562        2
    32         1.1079801        1        72         1.5554476        2
    33         1.1569834        1        73         1.8877261        2
    34         1.2209002        1        74         1.9006260        2
    35         1.2481083        1        75         2.0061695        2
    36         1.3441189        1        76         2.1975455        2
    37         1.4795828        1        77         2.3765074        2
    38         1.5599853        1        78         2.6122866        2
    39         1.6072714        1        79         3.2024173        2
    40         1.7121618        1        80         3.2763152        2
------------------------------------------------------------------------
 @CHECKOUT-I, Total execution time (CPU/WALL):        65.02/       2.89 seconds.
--executable xvtran finished with status     0 in        2.92 seconds (walltime).
 --invoking executable--
/home/besselman/CFOUR_18/cfour18/bin/xintprc
 @GETMEM-I,  Allocated  183105 MB of main memory.
  @GMOIAA-I, Processing MO integrals for spin case AA.
  @GMOIAA-I, Generation of integral list completed.
                      TYPE                NUMBER
                      ----               --------
                      PPPP                     0
                      PPPH               1029680
                      PPHH                199026
                      PHPH                109818
                      PHHH                 42560
                      HHHH                  2356

                     TOTAL               1383440

  @FORMT2-I, Second-order MP correlation energies:
            ------------------------------------------------
            E(SCF)                  =   -244.583559234460 a.u.
            E2(AA)                  =     -0.098652871361 a.u.
            E2(AB)                  =     -0.547786547501 a.u.
            E2(TOT)                 =     -0.745092290222 a.u.
            Total MP2 energy        =   -245.328651524682 a.u.
            ------------------------------------------------
   Largest T2 amplitudes for spin case AB:
       _       _                 _       _                 _       _
   i   j   a   b             i   j   a   b             i   j   a   b
-----------------------------------------------------------------------------
[ 13  13  61  61]-0.08688 [ 12  12  62  62]-0.08565 [ 10  10  14  14]-0.04086
[ 13  13  65  61] 0.02779 [ 13  13  61  65] 0.02779 [ 10  10  17  14] 0.02414
[ 10  10  14  17] 0.02414 [ 11  11  62  62]-0.02234 [ 12  12  66  62]-0.02158
[ 12  12  62  66]-0.02158 [ 13  13  65  65]-0.02147 [ 10  10  21  14] 0.01881
[ 10  10  14  21] 0.01881 [ 11  11  61  61]-0.01878 [ 12   9  62  27] 0.01855
-----------------------------------------------------------------------------
   Norm of T2AB vector (   397181 symmetry allowed elements):  0.4402645965.
-----------------------------------------------------------------------------
 @CHECKOUT-I, Total execution time (CPU/WALL):         3.86/       0.25 seconds.
--executable xintprc finished with status     0 in        0.28 seconds (walltime).
 --invoking executable--
/home/besselman/CFOUR_18/cfour18/bin/xncc
 @GETMEM-I,  Allocated       7 MB of main memory.

Running with 32 threads/proc

Using DIIS to accelerate the convergence of T1 and T2
Using immediate high-order contributions
Damping factor for T3: 0.000000
Damping factor for T4: 0.000000

Using DIIS to accelerate the convergence of L1 and L2
Using immediate high-order contributions
Damping factor for L3: 0.000000
Damping factor for L4: 0.000000

Transposes are coarse-threaded

Memory limit:                178.814 GiB
Minimum memory requirement:   80.238 MiB
Compromise memory amount:    180.389 MiB
Optimal memory requirement:    1.163 GiB

List              Location   Size        Cached Hunks Est. Disk I/O
----------------- ---------- ----------- ------ ----- -------------

           T_DIIS       70:0   15.171 MiB    Yes     -   546.173 MiB
           Z_DIIS       70:1   15.171 MiB    Yes     -   910.288 MiB
          <AI|bj>         18    3.030 MiB    Yes     -   124.898 MiB
          <Ab|Ci>         30   15.441 MiB    Yes     -     1.719 GiB
          <Ab|Ij>         16    3.030 MiB    Yes     -   642.413 MiB
          <Ai|Bj>         25    3.030 MiB    Yes     -    60.605 MiB
          <Aj|bI>         21    3.030 MiB     No     -         0   B
          <Ij|Ka>         10  611.172 KiB    Yes     -   104.448 MiB
          <Ij|Kl>         13  120.945 KiB    Yes     -     2.008 MiB
            D(AB)      160:2   20.383 KiB    Yes     -     2.667 MiB
            D(AI)      160:4    4.141 KiB    Yes     -   480.312 KiB
            D(IA)      160:6    4.141 KiB    Yes     -   140.781 KiB
            D(IJ)      160:0      872   B    Yes     -    86.859 KiB
           D~(AB)      192:0   20.383 KiB    Yes     -   163.062 KiB
           D~(AI)      193:0    4.141 KiB    Yes     -     8.281 KiB
           D~(IJ)      191:0      872   B    Yes     -     6.812 KiB
            F(EA)       92:0   20.383 KiB    Yes     -     2.130 MiB
            F(EM)       93:0    4.141 KiB    Yes     -   393.359 KiB
            F(MI)       91:0      872   B    Yes     -   103.891 KiB
            G(AB)      192:2   20.383 KiB    Yes     -   978.375 KiB
         G(AI,BJ)        123    3.030 MiB     No     -         0   B
         G(AI,bj)        118    3.030 MiB    Yes     -    22.468 MiB
         G(Ab,Ij)        116    3.030 MiB    Yes     -    51.514 MiB
         G(Ai,Bc)        230   15.441 MiB    Yes     -    61.763 MiB
         G(Ai,Bj)        125    3.030 MiB    Yes     -    18.182 MiB
            G(IJ)      191:2      872   B    Yes     -    40.875 KiB
         G(Ij,Ab)        216    3.030 MiB    Yes     -     9.091 MiB
         G(Ij,Ka)        210  611.172 KiB    Yes     -    20.890 MiB
         G(Ij,Kl)        113  120.945 KiB    Yes     -     4.016 MiB
        G~(Ij,Kl)        213  120.945 KiB     No     -         0   B
         H(AI,bj)        256    3.030 MiB    Yes     -    18.182 MiB
         H(Ai,Bj)        258    3.030 MiB    Yes     -    18.182 MiB
       Lambda(AI)      190:0    4.141 KiB    Yes     -   650.078 KiB
    Lambda(Ab,Ij)        146    3.030 MiB    Yes     -   721.200 MiB
            Q(AI)      190:2    4.141 KiB    Yes     -   153.203 KiB
         Q(Ab,Ij)         82    3.030 MiB    Yes     -   172.724 MiB
            T(AI)       90:0    4.141 KiB    Yes     -     1.557 MiB
         T(Ab,Ij)         46    3.030 MiB    Yes     -     1.045 GiB
         T(Rs,Ij)        246    4.942 MiB     No     -         0   B
         W(Mn,Ij)         53  120.945 KiB    Yes     -     5.551 MiB
        W~(Ab,Ej)        130   15.441 MiB    Yes     -   416.900 MiB
        W~(EM,bj)         56    3.030 MiB    Yes     -   299.995 MiB
        W~(Em,Bj)         58    3.030 MiB    Yes     -   299.995 MiB
        W~(Ij,Mb)        110  611.172 KiB    Yes     -    16.115 MiB
       W~~(Ab,Ej)        169   15.441 MiB    Yes     -   247.052 MiB
       W~~(EM,bj)         76    3.030 MiB    Yes     -    24.242 MiB
       W~~(Em,Bj)         78    3.030 MiB    Yes     -    24.242 MiB
       W~~(Ij,Mb)        165  611.172 KiB    Yes     -     9.550 MiB
            Z(AI)       90:2    4.141 KiB    Yes     -     1.698 MiB
         Z(Ab,Ij)         63    3.030 MiB    Yes     -     1.332 GiB
         Z(Rs,Ij)        263    4.942 MiB     No     -         0   B
       T(abc,ijk)          -  514.474 MiB     No     1         0   B
       Z(abc,ijk)          -  514.474 MiB     No     1         0   B

Simulation and memory analysis took 0.314 seconds

MP2 correlation energy:  -0.745092290221588

Non-iterative calculation of MP2 took 0.823 cpu seconds and 0.027 walltime seconds at 1.293 Gflops/sec

Total MP2 energy: -245.328651524681788

Beginning iterative solution of CCSD equations:

It.  Correlation Energy T1 Residual T2 Residual CPU Time (s) Walltime (s)
-------------------------------------------------------------------------
  1  -0.738426723130900 2.37885e-02 7.92807e-03       20.282        0.641
  2  -0.764538176634049 3.24321e-03 1.16882e-02       19.541        0.611
  3  -0.764562378569663 4.93212e-03 4.31068e-03       18.069        0.565
  4  -0.768134361469433 8.76454e-04 1.10030e-03       18.088        0.566
  5  -0.768608846201721 7.87978e-04 4.97810e-04       17.313        0.542

   A    I                     A    I                     A    I                  
-------------------------- -------------------------- -------------------------- 
  21   12 -0.0302201623351   25   16  0.0151483026017   30   18 -0.0105080712356 
  21   18 -0.0284914257767   48   18  0.0132141887939   32   17 -0.0101941051828 
  19   12 -0.0266045789668   42   17 -0.0119599338954   21   17  0.0100061810767 
  19   17 -0.0220475036491   24   13  0.0112448842179   20   16  0.0099973298181 
  32   18  0.0194047722488   51   17  0.0106659532448   20   13 -0.0099492408905 

   A    B    I    J                     A    B    I    J                  
------------------------------------ ------------------------------------ 
  19   19   18   18 -0.1133826025186   21   42   17   17 -0.0250537282663 
  21   21   17   17 -0.1036417010498   28   20   16   16  0.0240056277368 
  20   20   16   16 -0.0535876450817   20   28   16   16  0.0240056277368 
  35   19   18   18  0.0355908086567   21   21   17   12  0.0239893927939 
  19   35   18   18  0.0355908086567   21   21   12   17  0.0239893927939 
  24   20   16   16  0.0312575129773   19   19   18   12  0.0230445794345 
  20   24   16   16  0.0312575129773   19   19   12   18  0.0230445794345 
  42   21   17   17 -0.0250537282663 

It.  Correlation Energy T1 Residual T2 Residual CPU Time (s) Walltime (s)
-------------------------------------------------------------------------
  6  -0.768672497627872 2.26190e-04 1.36413e-04       16.851        0.527
  7  -0.768682492960516 1.28440e-04 5.90086e-05       19.045        0.595
  8  -0.768679790479709 5.95437e-05 2.75939e-05       16.553        0.518
  9  -0.768678686803591 2.38145e-05 7.39266e-06       15.778        0.493
 10  -0.768680991026833 8.21716e-06 2.42228e-06       16.480        0.515

   A    I                     A    I                     A    I                  
-------------------------- -------------------------- -------------------------- 
  21   12 -0.0303494616778   25   16  0.0151567453145   30   18 -0.0104301024838 
  21   18 -0.0292026400441   48   18  0.0131921586725   20   16  0.0102906036226 
  19   12 -0.0267279967101   42   17 -0.0119381933283   32   17 -0.0101785255272 
  19   17 -0.0223322465751   24   13  0.0112121824748   21   17  0.0099976723580 
  32   18  0.0194405870767   51   17  0.0106575177678   20   13 -0.0099495525435 

   A    B    I    J                     A    B    I    J                  
------------------------------------ ------------------------------------ 
  19   19   18   18 -0.1133807059464   21   42   17   17 -0.0250529811447 
  21   21   17   17 -0.1036759734032   28   20   16   16  0.0240273359368 
  20   20   16   16 -0.0536615361564   20   28   16   16  0.0240273359368 
  35   19   18   18  0.0355789121729   21   21   17   12  0.0239465353137 
  19   35   18   18  0.0355789121729   21   21   12   17  0.0239465353137 
  24   20   16   16  0.0313067300870   19   19   18   12  0.0230219047446 
  20   24   16   16  0.0313067300870   19   19   12   18  0.0230219047446 
  42   21   17   17 -0.0250529811447 

It.  Correlation Energy T1 Residual T2 Residual CPU Time (s) Walltime (s)
-------------------------------------------------------------------------
 11  -0.768681404479625 2.43995e-06 1.04106e-06       17.340        0.542
 12  -0.768681842150758 1.26221e-06 7.75263e-07       16.749        0.523
 13  -0.768682027648272 3.14306e-07 3.09320e-07       15.904        0.497
 14  -0.768682046900750 1.94087e-07 6.30890e-08       15.945        0.498
 15  -0.768682065453324 7.84262e-08 3.75519e-08       16.274        0.509

   A    I                     A    I                     A    I                  
-------------------------- -------------------------- -------------------------- 
  21   12 -0.0303524734839   25   16  0.0151576416889   30   18 -0.0104300045147 
  21   18 -0.0292099036748   48   18  0.0131922500401   20   16  0.0102952355877 
  19   12 -0.0267287306986   42   17 -0.0119386393973   32   17 -0.0101785731885 
  19   17 -0.0223353563898   24   13  0.0112126568743   21   17  0.0099942161391 
  32   18  0.0194419282994   51   17  0.0106576447209   20   13 -0.0099495469938 

   A    B    I    J                     A    B    I    J                  
------------------------------------ ------------------------------------ 
  19   19   18   18 -0.1133828313154   21   42   17   17 -0.0250537039642 
  21   21   17   17 -0.1036774150411   28   20   16   16  0.0240280359754 
  20   20   16   16 -0.0536635999402   20   28   16   16  0.0240280359754 
  35   19   18   18  0.0355796861337   21   21   17   12  0.0239462953244 
  19   35   18   18  0.0355796861337   21   21   12   17  0.0239462953244 
  24   20   16   16  0.0313078009672   19   19   18   12  0.0230224118658 
  20   24   16   16  0.0313078009672   19   19   12   18  0.0230224118658 
  42   21   17   17 -0.0250537039642 

It.  Correlation Energy T1 Residual T2 Residual CPU Time (s) Walltime (s)
-------------------------------------------------------------------------
 16  -0.768682066345265 5.35256e-08 2.21781e-08       17.026        0.532
 17  -0.768682067713104 1.97538e-08 8.02300e-09       16.233        0.507
 18  -0.768682067343723 9.85141e-09 2.47242e-09       16.010        0.500
 19  -0.768682067307243 4.49961e-09 1.28526e-09       16.642        0.520
 20  -0.768682067531588 1.05863e-09 9.45469e-10       16.457        0.514

   A    I                     A    I                     A    I                  
-------------------------- -------------------------- -------------------------- 
  21   12 -0.0303525089981   25   16  0.0151576277489   30   18 -0.0104299910536 
  21   18 -0.0292100486431   48   18  0.0131922490756   20   16  0.0102953434025 
  19   12 -0.0267287108287   42   17 -0.0119386476791   32   17 -0.0101785576738 
  19   17 -0.0223353710705   24   13  0.0112126493450   21   17  0.0099941278892 
  32   18  0.0194419363665   51   17  0.0106576423813   20   13 -0.0099495396748 

   A    B    I    J                     A    B    I    J                  
------------------------------------ ------------------------------------ 
  19   19   18   18 -0.1133827951690   21   42   17   17 -0.0250536998736 
  21   21   17   17 -0.1036773658611   28   20   16   16  0.0240280423406 
  20   20   16   16 -0.0536636176902   20   28   16   16  0.0240280423406 
  35   19   18   18  0.0355796741310   21   21   17   12  0.0239462669268 
  19   35   18   18  0.0355796741310   21   21   12   17  0.0239462669268 
  24   20   16   16  0.0313078110155   19   19   18   12  0.0230224087526 
  20   24   16   16  0.0313078110155   19   19   12   18  0.0230224087526 
  42   21   17   17 -0.0250536998736 

It.  Correlation Energy T1 Residual T2 Residual CPU Time (s) Walltime (s)
-------------------------------------------------------------------------
 21  -0.768682067574017 7.05771e-10 4.32664e-10       16.076        0.502

CCSD iterations converged in 21 cycles and 11.248 seconds (0.536 s/it.) at 10.062 Gflops/sec

Total CCSD energy: -245.352241302034230

CCSD[T] correlation energy:  -0.035576586002074
CCSD(T) correlation energy:  -0.033772981631979

Non-iterative calculation of CCSD(T) took 122.176 cpu seconds and 3.840 walltime seconds at 23.640 Gflops/sec

Total CCSD(T) energy: -245.386014283666213

             _
Formation of H took 0.159 seconds at 42.862 Gflops/sec

Beginning iterative solution of Lambda-CCSD equations:

It.  Correlation Energy L1 Residual L2 Residual CPU Time (s) Walltime (s)
-------------------------------------------------------------------------
  1  -0.811260291333688 1.30621e-02 1.95744e-02       16.511        0.516
  2  -0.801871464302064 6.78020e-03 2.98740e-03       18.616        0.582
  3  -0.802121613453508 9.43864e-04 2.01303e-03       17.225        0.538
  4  -0.802626164979985 6.54695e-04 8.39231e-04       16.909        0.528
  5  -0.802684698842624 2.07899e-04 1.33854e-04       17.218        0.538

   A    I                     A    I                     A    I                  
-------------------------- -------------------------- -------------------------- 
  21   18 -0.0277752103680   25   16  0.0140493430979   20   16  0.0093751457675 
  21   12 -0.0221488272015   48   18  0.0127393607496   42   17 -0.0087928651391 
  19   12 -0.0204641863138   24   13  0.0110326923150   53   16  0.0084733341259 
  19   17 -0.0190365962045   51   17  0.0100039371541   23   14  0.0083774231277 
  32   18  0.0146925480335   21   17  0.0094999942200   32   17 -0.0072994904793 

   A    B    I    J                     A    B    I    J                  
------------------------------------ ------------------------------------ 
  19   19   18   18 -0.1359850925438   20   28   16   16  0.0270256128055 
  21   21   17   17 -0.1258216302206   21   21   12   12 -0.0268868761043 
  20   20   16   16 -0.0646333543859   42   21   17   17 -0.0268704496239 
  35   19   18   18  0.0388658732132   21   42   17   17 -0.0268704496239 
  19   35   18   18  0.0388658732132   24   24   16   16 -0.0248104970397 
  24   20   16   16  0.0373861341933   20   20   16   15  0.0238926951900 
  20   24   16   16  0.0373861341933   20   20   15   16  0.0238926951900 
  28   20   16   16  0.0270256128055 

It.  Correlation Energy L1 Residual L2 Residual CPU Time (s) Walltime (s)
-------------------------------------------------------------------------
  6  -0.802674847843546 1.02660e-04 5.22703e-05       17.048        0.533
  7  -0.802686372019429 4.18526e-05 2.73076e-05       16.013        0.500
  8  -0.802678321104458 1.89284e-05 1.09950e-05       16.046        0.502
  9  -0.802679123029148 6.19984e-06 2.31345e-06       16.057        0.502
 10  -0.802678461313360 2.62842e-06 9.10900e-07       16.147        0.505

   A    I                     A    I                     A    I                  
-------------------------- -------------------------- -------------------------- 
  21   18 -0.0280483463001   25   16  0.0139950423099   21   17  0.0094547065754 
  21   12 -0.0221638721639   48   18  0.0127343686503   42   17 -0.0088052749576 
  19   12 -0.0204538681333   24   13  0.0110326945963   53   16  0.0084697241638 
  19   17 -0.0191426711556   51   17  0.0099930795224   23   14  0.0083648529900 
  32   18  0.0147153999752   20   16  0.0095790115640   32   17 -0.0072966411485 

   A    B    I    J                     A    B    I    J                  
------------------------------------ ------------------------------------ 
  19   19   18   18 -0.1359565970134   20   28   16   16  0.0270426077566 
  21   21   17   17 -0.1258026486695   21   21   12   12 -0.0268936772903 
  20   20   16   16 -0.0646729545050   42   21   17   17 -0.0268752319848 
  35   19   18   18  0.0388751637104   21   42   17   17 -0.0268752319848 
  19   35   18   18  0.0388751637104   24   24   16   16 -0.0248239734429 
  24   20   16   16  0.0374094330054   20   20   16   15  0.0238828622684 
  20   24   16   16  0.0374094330054   20   20   15   16  0.0238828622684 
  28   20   16   16  0.0270426077566 

It.  Correlation Energy L1 Residual L2 Residual CPU Time (s) Walltime (s)
-------------------------------------------------------------------------
 11  -0.802678667780754 1.07928e-06 6.67951e-07       15.997        0.500
 12  -0.802678791799569 3.54747e-07 2.99146e-07       16.024        0.501
 13  -0.802678791435331 1.86837e-07 8.24940e-08       16.134        0.504
 14  -0.802678817262048 9.13335e-08 3.87063e-08       18.873        0.590
 15  -0.802678816451314 4.51484e-08 2.18889e-08       16.009        0.501

   A    I                     A    I                     A    I                  
-------------------------- -------------------------- -------------------------- 
  21   18 -0.0280511903309   25   16  0.0139955120897   21   17  0.0094522448855 
  21   12 -0.0221647254104   48   18  0.0127344910570   42   17 -0.0088055901183 
  19   12 -0.0204539331397   24   13  0.0110329664365   53   16  0.0084697414250 
  19   17 -0.0191434229609   51   17  0.0099931514343   23   14  0.0083652235901 
  32   18  0.0147158090499   20   16  0.0095819333800   32   17 -0.0072963940620 

   A    B    I    J                     A    B    I    J                  
------------------------------------ ------------------------------------ 
  19   19   18   18 -0.1359577743580   20   28   16   16  0.0270429791709 
  21   21   17   17 -0.1258036452707   21   21   12   12 -0.0268936957286 
  20   20   16   16 -0.0646741272229   42   21   17   17 -0.0268755504074 
  35   19   18   18  0.0388752956433   21   42   17   17 -0.0268755504074 
  19   35   18   18  0.0388752956433   24   24   16   16 -0.0248243280195 
  24   20   16   16  0.0374100269514   20   20   16   15  0.0238828609073 
  20   24   16   16  0.0374100269514   20   20   15   16  0.0238828609073 
  28   20   16   16  0.0270429791709 

It.  Correlation Energy L1 Residual L2 Residual CPU Time (s) Walltime (s)
-------------------------------------------------------------------------
 16  -0.802678817086288 2.06714e-08 1.30475e-08       16.117        0.504
 17  -0.802678816041277 1.18885e-08 5.42088e-09       16.021        0.502
 18  -0.802678815532288 5.39699e-09 1.57730e-09       16.037        0.501
 19  -0.802678815507392 2.13957e-09 7.57144e-10       16.053        0.502
 20  -0.802678815435192 1.34513e-09 2.92015e-10       15.969        0.499

   A    I                     A    I                     A    I                  
-------------------------- -------------------------- -------------------------- 
  21   18 -0.0280512430184   25   16  0.0139955005994   21   17  0.0094522197757 
  21   12 -0.0221647273475   48   18  0.0127344907582   42   17 -0.0088055901730 
  19   12 -0.0204539183673   24   13  0.0110329657629   53   16  0.0084697429537 
  19   17 -0.0191434186990   51   17  0.0099931498583   23   14  0.0083652192897 
  32   18  0.0147158112208   20   16  0.0095819963517   32   17 -0.0072963897743 

   A    B    I    J                     A    B    I    J                  
------------------------------------ ------------------------------------ 
  19   19   18   18 -0.1359577586623   20   28   16   16  0.0270429839113 
  21   21   17   17 -0.1258036267831   21   21   12   12 -0.0268936953044 
  20   20   16   16 -0.0646741428168   42   21   17   17 -0.0268755464895 
  35   19   18   18  0.0388752887678   21   42   17   17 -0.0268755464895 
  19   35   18   18  0.0388752887678   24   24   16   16 -0.0248243336498 
  24   20   16   16  0.0374100352692   20   20   16   15  0.0238828568727 
  20   24   16   16  0.0374100352692   20   20   15   16  0.0238828568727 
  28   20   16   16  0.0270429839113 

It.  Correlation Energy L1 Residual L2 Residual CPU Time (s) Walltime (s)
-------------------------------------------------------------------------
 21  -0.802678815508219 5.28116e-10 1.76745e-10       15.951        0.499

Lambda-CCSD iterations converged in 21 cycles and 10.912 seconds (0.520 s/it.) at 10.047 Gflops/sec

 @CHECKOUT-I, Total execution time (CPU/WALL):       847.64/      27.00 seconds.
norm of D(AI): 0.077639724964364
norm of D(IA): 0.070987489218262
norm of D(AB): 0.086394168835060
norm of D(IJ): 0.104649424606087
E(AB): 0.492383042508940
E(IJ): 0.413784217865618
E(1e): 0.906167260374558
norm of G(Ab,Ij): 0.468087751490391
norm of G(Ij,Ab): 0.530922449757789
E(Ab,Ij): -1.538917793523848
norm of G(Ij,Kl): 0.056567552028226
E(Ij,Kl): 0.174722566998384
norm of G(Ai,Bc): 0.014527060093087
norm of G(Ab,Ci): 0.021931277430339
E(Ab,Ci): -0.074286716121665
norm of G(Ij,Ka): 0.012424409809873
norm of G(Ia,Jk): 0.016240562543367
E(Ia,Jk): -0.017571211767799
norm of G(AI,bj): 0.061303001487745
norm of G(Ai,Bj): 0.053118908909386
E(Ai,Bj): -0.455459418856349
E1: -0.261929659175387
E2: -0.302535744431410
E3: 0.109005984750448
E(tot): -1.005345312896719

Formation of one- and two-particle density
matrices took 0.185 seconds at 47.400 Gflops/sec

--executable xncc finished with status     0 in       27.07 seconds (walltime).
 --invoking executable--
/home/besselman/CFOUR_18/cfour18/bin/xdens
 @GETMEM-I,  Allocated  183105 MB of main memory.
  CCSD(T) density and intermediates are calculated.
  The perturbed orbitals are chosen canonical.
  Direct algorithm used for all contributions involving G(AB,CD).
  local is set to  F
  local is set to  F
  local is set to 4 F
  local is set to  F
  local is set to 5 F
  local is set to 6 F
  local is set to 7 F T
  local5 is set to  F
  local is set to  F
  W(abef) AB contribution =  0.1331681900 a.u.
  W(abef) AB contribution =  0.1464104525 a.u.
  local is set to 12 F
                     1                     1
                     2                     2
  processed                1939554  ao basis integrals from 
                   474  buffers.
  processed                1012309  ao basis integrals from 
                   248  buffers.
  processed                 536564  ao basis integrals from 
                   131  buffers.
 ITERM.tmp does not exsit!
 skip reading
  The iterative expansion of D(ai) converged after  24 iterations.
  SORTNOC109-I, Processed       854980 fPQR integrals.
  local is set to 12 F
  ----------------------------------------------------------------------
                 Natural orbital occupation numbers
  ----------------------------------------------------------------------
  2.00001  2.00001  2.00001  2.00001  2.00001  1.98324  1.97663  1.97200
  1.96370  1.96161  1.96137  1.95722  1.95445  1.95182  1.94703  1.90876
  1.90682  1.89814  0.09002  0.08609  0.08080  0.03973  0.03678  0.02816
  0.02481  0.02394  0.02108  0.01834  0.01399  0.01373  0.01307  0.01062
  0.01011  0.00909  0.00898  0.00840  0.00772  0.00770  0.00732  0.00729
  0.00588  0.00575  0.00558  0.00530  0.00504  0.00488  0.00421  0.00381
  0.00377  0.00330  0.00329  0.00328  0.00296  0.00287  0.00269  0.00221
  0.00205  0.00181  0.00166  0.00161  0.00160  0.00149  0.00149  0.00126
  0.00122  0.00111  0.00097  0.00092  0.00091  0.00072  0.00070  0.00062
  0.00058  0.00055  0.00055  0.00050  0.00045  0.00041  0.00035  0.00025
  0.00022  0.00019  0.00019  0.00014  0.00011
  Trace of density matrix :  36.0000000000.
  ----------------------------------------------------------------------
  Density calculation successfully completed.
 @CHECKOUT-I, Total execution time (CPU/WALL):        54.79/       4.56 seconds.
--executable xdens finished with status     0 in        4.61 seconds (walltime).
 --invoking executable--
/home/besselman/CFOUR_18/cfour18/bin/xanti
 @GETMEM-I,  Allocated  183105 MB of main memory.
 CCSD(T) MO gammas will be sorted to Mulliken order.
  @SETMET-I, Unequal number of MO and AO orbitals.
 @CHECKOUT-I, Total execution time (CPU/WALL):        16.47/       0.61 seconds.
--executable xanti finished with status     0 in        0.64 seconds (walltime).
 --invoking executable--
/home/besselman/CFOUR_18/cfour18/bin/xbcktrn
 @GETMEM-I,  Allocated  183105 MB of main memory.
 @CHECKOUT-I, Total execution time (CPU/WALL):        16.78/       0.58 seconds.
--executable xbcktrn finished with status     0 in        0.61 seconds (walltime).
 --invoking executable--
/home/besselman/CFOUR_18/cfour18/bin/xvdint
 @GETMEM-I,  Allocated  183105 MB of main memory.
 One- and two-electron integral derivatives are calculated
 for RHF-CC/MBPT gradients and dipole moments.
 Spherical gaussians are used.

                     Kinetic energy integral gradient
                     --------------------------------

                         O #1 x    -0.0890084297
                         O #1 y    -0.8069128950
                         C #2 x     0.2260897980
                         C #2 y    -0.4382402940
                         C #3 x    -0.3203725162
                         C #3 y    -0.1506621037
                         N #4 x     0.2119384488
                         N #4 y     1.0420484111
                         C #5 x     0.2631482323
                         C #5 y     0.3978196916
                         H #6 x     0.4015557639
                         H #6 y    -0.2370968238
                         H #7 x    -0.4285189294
                         H #7 y    -0.1792955575
                         H #8 x    -0.2648323677
                         H #8 y     0.3723395714


 O #1      -0.0890084297           -0.8069128950            0.0000000000
 C #2       0.2260897980           -0.4382402940            0.0000000000
 C #3      -0.3203725162           -0.1506621037            0.0000000000
 N #4       0.2119384488            1.0420484111            0.0000000000
 C #5       0.2631482323            0.3978196916            0.0000000000
 H #6       0.4015557639           -0.2370968238            0.0000000000
 H #7      -0.4285189294           -0.1792955575            0.0000000000
 H #8      -0.2648323677            0.3723395714            0.0000000000


                   Nuclear attraction integral gradient
                   ------------------------------------

                         O #1 x     2.9934981838
                         O #1 y    30.1409087516
                         C #2 x   -15.6067288212
                         C #2 y    10.0936510003
                         C #3 x    18.3647768843
                         C #3 y     4.0452621058
                         N #4 x   -16.0282304658
                         N #4 y   -26.6449502034
                         C #5 x     5.4929786685
                         C #5 y   -18.2667629700
                         H #6 x    -7.1818458581
                         H #6 y     4.0204346851
                         H #7 x     7.5278809729
                         H #7 y     2.7997779485
                         H #8 x     4.4376704356
                         H #8 y    -6.1883213178


 O #1       2.9934981838           30.1409087516            0.0000000000
 C #2     -15.6067288212           10.0936510003            0.0000000000
 C #3      18.3647768843            4.0452621058            0.0000000000
 N #4     -16.0282304658          -26.6449502034            0.0000000000
 C #5       5.4929786685          -18.2667629700            0.0000000000
 H #6      -7.1818458581            4.0204346851            0.0000000000
 H #7       7.5278809729            2.7997779485            0.0000000000
 H #8       4.4376704356           -6.1883213178            0.0000000000


                      Reorthonormalization gradient
                      -----------------------------

                         O #1 x    -0.0391947108
                         O #1 y    -0.4360131599
                         C #2 x    -0.0053058415
                         C #2 y    -0.0893695448
                         C #3 x    -0.0485694998
                         C #3 y     0.0354781195
                         N #4 x     0.1753656436
                         N #4 y     0.4425713860
                         C #5 x     0.0832331576
                         C #5 y     0.0774948282
                         H #6 x     0.2287022604
                         H #6 y    -0.1334659468
                         H #7 x    -0.2386198963
                         H #7 y    -0.0969003618
                         H #8 x    -0.1556111130
                         H #8 y     0.2002046795


 O #1      -0.0391947108           -0.4360131599            0.0000000000
 C #2      -0.0053058415           -0.0893695448            0.0000000000
 C #3      -0.0485694998            0.0354781195            0.0000000000
 N #4       0.1753656436            0.4425713860            0.0000000000
 C #5       0.0832331576            0.0774948282            0.0000000000
 H #6       0.2287022604           -0.1334659468            0.0000000000
 H #7      -0.2386198963           -0.0969003618            0.0000000000
 H #8      -0.1556111130            0.2002046795            0.0000000000


                Electronic contributions to dipole moment
                -----------------------------------------

                               au             Debye

                    x     -0.90333678     -2.29605346
                    y      0.71383026      1.81437585

  Conversion factor used: 1 a.u. =   2.54174691 Debye 


 Evaluation of 1e integral derivatives required    2.95 seconds.
 Evaluation of 2el integral derivatives

                      Two-electron integral gradient
                      ------------------------------

                         O #1 x    -1.5786667957
                         O #1 y   -15.3135731877
                         C #2 x     6.4828621648
                         C #2 y    -5.7225510042
                         C #3 x    -8.3320696108
                         C #3 y    -2.6902280959
                         N #4 x     8.8285911973
                         N #4 y    14.6994216922
                         C #5 x    -2.4811566997
                         C #5 y     9.4292642844
                         H #6 x     4.3251033354
                         H #6 y    -2.3939591147
                         H #7 x    -4.5152991950
                         H #7 y    -1.6511266574
                         H #8 x    -2.7293643964
                         H #8 y     3.6427520834


 O #1      -1.5786667957          -15.3135731877            0.0000000000
 C #2       6.4828621648           -5.7225510042            0.0000000000
 C #3      -8.3320696108           -2.6902280959            0.0000000000
 N #4       8.8285911973           14.6994216922            0.0000000000
 C #5      -2.4811566997            9.4292642844            0.0000000000
 H #6       4.3251033354           -2.3939591147            0.0000000000
 H #7      -4.5152991950           -1.6511266574            0.0000000000
 H #8      -2.7293643964            3.6427520834            0.0000000000


 Evaluation of 2e integral derivatives required   14.98 seconds.

                            Molecular gradient
                            ------------------

                         O #1 x    -0.0024731380
                         O #1 y    -0.0304041536
                         C #2 x    -0.0243820904
                         C #2 y     0.0294688931
                         C #3 x     0.0276621287
                         C #3 y     0.0244413631
                         N #4 x    -0.0754082137
                         N #4 y     0.0101331428
                         C #5 x     0.0705597421
                         C #5 y    -0.0314552937
                         H #6 x     0.0064790991
                         H #6 y    -0.0083877974
                         H #7 x    -0.0071282123
                         H #7 y    -0.0064787696
                         H #8 x     0.0046906844
                         H #8 y     0.0126826154


 O #1      -0.0024731380           -0.0304041536            0.0000000000
 C #2      -0.0243820904            0.0294688931            0.0000000000
 C #3       0.0276621287            0.0244413631            0.0000000000
 N #4      -0.0754082137            0.0101331428            0.0000000000
 C #5       0.0705597421           -0.0314552937            0.0000000000
 H #6       0.0064790991           -0.0083877974            0.0000000000
 H #7      -0.0071282123           -0.0064787696            0.0000000000
 H #8       0.0046906844            0.0126826154            0.0000000000


  Molecular gradient norm 0.126E+00

                           Total dipole moment
                           -------------------

                               au             Debye

                    x      0.58534808      1.48780667
                    y      0.45815761      1.16452070

  Conversion factor used: 1 a.u. =   2.54174691 Debye 


 @CHECKOUT-I, Total execution time (CPU/WALL):        17.91/       9.65 seconds.
--executable xvdint finished with status     0 in        9.69 seconds (walltime).
 --invoking executable--
/home/besselman/CFOUR_18/cfour18/bin/xjoda
   JODA beginning optimization cycle #  2.
   Retrieving information from last optimization cycle.
                    13                     0
  calling readgh 3                      1                    -1
  gradient from JOBARC 
  -0.002473137972767  -0.030404153599377   0.000000000000000
  -0.024382090417097   0.029468893057653   0.000000000000000
   0.027662128684543   0.024441363075252   0.000000000000000
  -0.075408213689118   0.010133142768490   0.000000000000000
   0.070559742144942  -0.031455293747080   0.000000000000000
   0.006479099107737  -0.008387797410488   0.000000000000000
  -0.007128212303611  -0.006478769585583   0.000000000000000
   0.004690684445300   0.012682615441246   0.000000000000000
 
                     0
  current gradient vector 
       -0.002473137972767       -0.030404153599377        0.000000000000000
       -0.024382090417097        0.029468893057653        0.000000000000000
        0.027662128684543        0.024441363075252        0.000000000000000
       -0.075408213689118        0.010133142768490        0.000000000000000
        0.070559742144942       -0.031455293747080        0.000000000000000
        0.006479099107737       -0.008387797410488        0.000000000000000
       -0.007128212303611       -0.006478769585583        0.000000000000000
        0.004690684445300        0.012682615441246        0.000000000000000
   Internal coordinate energy gradients (atomic units): 
                     R                 dV/dR
 [R1   ]    2.571675614946674    0.063703098324256
 [R2   ]    2.599107920886088    0.075140066758464
 [A1   ]    1.920365477913945    0.369735228977911
 [R3   ]    2.454002660520527   -0.012136440718714
 [A2   ]    2.087951105708018    0.184324615544398
 [D0   ]    0.000000000000000   -0.000000000000000
 [R4   ]    2.568497788973994   -0.004005734992582
 [A3   ]    1.952100618834985    0.221361342089186
 [D0   ]    0.000000000000000   -0.000000000000000
 [R5   ]    2.041393549020220   -0.009953400457755
 [A4   ]    2.035503180362257    0.007434622454785
 [D180 ]    3.141592653589793   -0.000000000000000
 [R6   ]    2.037599056542439   -0.009166210145775
 [A5   ]    2.038866519791714    0.006032964892344
 [D180 ]    3.141592653589793   -0.000000000000000
 [R7   ]    2.040639289748424   -0.007880979171130
 [A6   ]    2.251083683686872   -0.022423034640340
 [D180 ]    3.141592653589793   -0.000000000000000
                     1                    -1                     0 ****
   Hessian from cycle  1 read.
   BFGS update using last two gradients and previous step.
   Optimization cycle  2.  Updating structure with Newton-Raphson step.
  @EFOL-I, Current internal coordinate Hessian written to FCMINT.
   There are  13 independent internal coordinates which will be optimized.
   Hessian matrix in totally symmetric symmetry coordinates: 
              R1        R2        A1        R3        A2   
  R1         1.057944  0.071041  0.364781 -0.020308  0.178589
  R2         0.071041  1.084430  0.419035 -0.015719  0.208132
  A1         0.364781  0.419035  2.248439 -0.030831  1.009907
  R3        -0.020308 -0.015719 -0.030831  0.975532 -0.025353
  A2         0.178589  0.208132  1.009907 -0.025353  0.756525
  R4        -0.012187 -0.006480  0.012701 -0.024842 -0.003238
  A3         0.218457  0.250892  1.196214 -0.018271  0.604576
  R5        -0.015605 -0.012644 -0.029667 -0.016856 -0.021775
  A4         0.007737  0.008521  0.038509  0.000608  0.019931
  R6        -0.014919 -0.011773 -0.025034 -0.017198 -0.019541
  A5         0.006306  0.006921  0.031131  0.000580  0.016147
  R7        -0.013691 -0.010326 -0.017918 -0.017429 -0.015992
  A6        -0.023166 -0.025659 -0.116843 -0.001321 -0.060271
 
              R4        A3        R5        A4        R6   
  R1        -0.012187  0.218457 -0.015605  0.007737 -0.014919
  R2        -0.006480  0.250892 -0.012644  0.008521 -0.011773
  A1         0.012701  1.196214 -0.029667  0.038509 -0.025034
  R3        -0.024842 -0.018271 -0.016856  0.000608 -0.017198
  A2        -0.003238  0.604576 -0.021775  0.019931 -0.019541
  R4         0.975729  0.007784 -0.017295  0.001432 -0.017534
  A3         0.007784  0.966022 -0.017630  0.023042 -0.014855
  R5        -0.017295 -0.017630  0.988423  0.000263 -0.011834
  A4         0.001432  0.023042  0.000263  0.250684  0.000365
  R6        -0.017534 -0.014855 -0.011834  0.000365  0.987917
  A5         0.001245  0.018627  0.000273  0.000549  0.000357
  R7        -0.017608 -0.010595 -0.012023  0.000508 -0.012257
  A6        -0.003829 -0.069916 -0.000434 -0.002101 -0.000739
 
              A5        R7        A6   
  R1         0.006306 -0.013691 -0.023166
  R2         0.006921 -0.010326 -0.025659
  A1         0.031131 -0.017918 -0.116843
  R3         0.000580 -0.017429 -0.001321
  A2         0.016147 -0.015992 -0.060271
  R4         0.001245 -0.017608 -0.003829
  A3         0.018627 -0.010595 -0.069916
  R5         0.000273 -0.012023 -0.000434
  A4         0.000549  0.000508 -0.002101
  R6         0.000357 -0.012257 -0.000739
  A5         0.250440  0.000473 -0.001687
  R7         0.000473  0.987593 -0.001170
  A6        -0.001687 -0.001170  0.256440
   The eigenvectors of the Hessian matrix: 
                   1         2         3         4         5
  R1         0.008410 -0.000000 -0.000000  0.000000  0.000000
  R2         0.005141 -0.000000 -0.000000 -0.000000  0.000000
  A1        -0.293322  0.272391  0.330809  0.257220  0.215550
  R3         0.014842 -0.000000 -0.000000 -0.000000  0.000000
  A2         0.855330 -0.111723  0.008591 -0.266895  0.159215
  R4         0.014628  0.000000 -0.000000 -0.000000  0.000000
  A3        -0.194400 -0.333035 -0.569094 -0.122337 -0.539589
  R5         0.010309 -0.000000 -0.000000  0.000000  0.000000
  A4        -0.129080 -0.894779  0.279641  0.159435  0.280803
  R6         0.010466 -0.000000 -0.000000 -0.000000 -0.000000
  A5        -0.113394  0.042173 -0.674862  0.048236  0.726250
  R7         0.010532  0.000000  0.000000  0.000000  0.000000
  A6         0.337941  0.000000 -0.181617  0.905479 -0.175336
 
                   6         7         8         9        10
  R1         0.368393  0.525141  0.010289  0.707850  0.218635
  R2         0.277266  0.667835  0.037231 -0.602108 -0.229890
  A1        -0.073840 -0.196508  0.000000  0.000000  0.000000
  R3         0.470936 -0.266627 -0.446293  0.010690 -0.036878
  A2        -0.066380 -0.094726  0.000000  0.000000 -0.000000
  R4         0.475597 -0.186561 -0.295533 -0.284352  0.330229
  A3        -0.043654 -0.117711  0.000000  0.000000  0.000000
  R5         0.324907 -0.199791  0.826778 -0.118695  0.266724
  A4         0.002152 -0.004350 -0.000000 -0.000000  0.000000
  R6         0.331208 -0.193840  0.163471  0.201932 -0.840666
  A5         0.002002 -0.003558  0.000000  0.000000  0.000000
  R7         0.335225 -0.182193  0.041310  0.024052  0.105252
  A6        -0.004974  0.012953 -0.000000 -0.000000 -0.000000
 
                  11        12        13
  R1         0.011526  0.092614  0.175423
  R2        -0.061000 -0.125214  0.202296
  A1        -0.000000  0.000000  0.757390
  R3        -0.685644 -0.189323 -0.017517
  A2         0.000000  0.000000  0.381961
  R4         0.422769  0.531784  0.003628
  A3         0.000000 -0.000000  0.453369
  R5        -0.277826  0.090405 -0.016168
  A4        -0.000000  0.000000  0.014691
  R6         0.188328  0.206731 -0.013949
  A5         0.000000 -0.000000  0.011884
  R7         0.484407 -0.778586 -0.010510
  A6        -0.000000  0.000000 -0.044533
   The eigenvalues of the Hessian matrix: 
       0.24564      0.25000      0.25000      0.25000      0.25000      0.89929
       0.96076      1.00000      1.00000      1.00000      1.00000      1.00000
       3.68043
   Gradients along Hessian eigenvectors: 
      -0.00265      0.00000      0.00000      0.00000     -0.00000     -0.02129
      -0.02370      0.00000      0.00000      0.00000     -0.00000      0.00000
       0.47892
   There are  0 negative eigenvalues.
   Summary of Optimization Cycle: 
   The maximum unscaled step is:    0.13497.
   Scale factor set to:  1.00000.
   Forces are in hartree/bohr and hartree/radian.
   Parameter values are in Angstroms and degrees.
--------------------------------------------------------------------------
  Parameter     dV/dR           Step          Rold            Rnew
--------------------------------------------------------------------------
    R1      0.0637030983   -0.0005616949    1.3608721226    1.3603104277
    R2      0.0751400668   -0.0017098681    1.3753886736    1.3736788056
    A1      0.3697352290   -6.2057563954  110.0288370071  103.8230806117
    R3     -0.0121364407    0.0037106387    1.2986022771    1.3023129158
    A2      0.1843246155   -2.5439155673  119.6307861867  117.0868706194
    R4     -0.0040057350    0.0033568586    1.3591904895    1.3625473481
    A3      0.2213613421   -3.7257150335  111.8471266441  108.1214116106
    R5     -0.0099534005    0.0026348278    1.0802589393    1.0828937671
    A4      0.0074346225   -0.1924113120  116.6257414202  116.4333301082
    R6     -0.0091662101    0.0026395320    1.0782509804    1.0808905124
    A5      0.0060329649   -0.1608840411  116.8184465746  116.6575625335
    R7     -0.0078809792    0.0026054552    1.0798598025    1.0824652577
    A6     -0.0224230346    0.5521166301  128.9775944060  129.5297110361
--------------------------------------------------------------------------
  Minimum force:  0.004005735 / RMS force:  0.133124483
 Updating structure...
   1.00000000000000       0.890317169772247       0.971038112048233     
   1.00000000000000       0.950399564512964       0.971038112048233     
  -1.00000000000000       0.895452955466538       0.971038112048233     
  -1.00000000000000       0.893703941929591       0.971038112048233     
  -1.00000000000000       0.771294637858951       0.950399564512964     
   Rotational constants (in cm-1): 
          0.1614313748             0.3125898816             0.3338337710
   Rotational constants (in MHz): 
       4839.5915432940          9371.2102072644         10008.0860797258


 ----------------------------------------------------------------
         Coordinates used in calculation (QCOMP) 
 ----------------------------------------------------------------
 Z-matrix   Atomic            Coordinates (in bohr)
  Symbol    Number           X              Y              Z
 ----------------------------------------------------------------
     O         8        -1.84888120    -1.13958561     0.00000000
     C         6         0.59266578    -1.94388998     0.00000000
     C         6        -1.64927420     1.44860547     0.00000000
     N         7         2.34255787    -0.21343591     0.00000000
     C         6         0.85218962     2.05892230     0.00000000
     H         1         0.88454489    -3.96933996     0.00000000
     H         1        -3.39887043     2.50268085    -0.00000000
     H         1         1.74307187     3.90029579    -0.00000000
 ----------------------------------------------------------------
 
   Interatomic distance matrix (Angstroms) 
 
                 O             C             C             N             C    
                [ 1]        [ 2]        [ 3]        [ 4]        [ 5]
  O    [ 1]     0.00000
  C    [ 2]     1.36031     0.00000
  C    [ 3]     1.37368     2.15183     0.00000
  N    [ 4]     2.27152     1.30231     2.28817     0.00000
  C    [ 5]     2.21537     2.12264     1.36255     1.43804     0.00000
  H    [ 6]     2.08197     1.08289     3.16510     2.13204     3.19006
  H    [ 7]     2.09467     3.16200     1.08089     3.36106     2.26179
  H    [ 8]     3.27503     3.15196     2.21490     2.19989     1.08247
 
                 H             H             H    
                [ 6]        [ 7]        [ 8]
  H    [ 6]     0.00000
  H    [ 7]     4.10700     0.00000
  H    [ 8]     4.18914     2.81972     0.00000
   Rotational constants (order x, y, z, in cm-1): 
          0.3338337710             0.3125898816             0.1614313748
   Rotational constants (order x, y, z, in MHz): 
      10008.0860797258          9371.2102072644          4839.5915432940
  ECPDATA file not present.   Using default ECPDATA. 
  There are   5 frozen-core orbitals.
  There are   85 basis functions.
 @CHECKOUT-I, Total execution time (CPU/WALL):         0.11/       0.12 seconds.
--executable xjoda finished with status     0 in        0.24 seconds (walltime).
 --invoking executable--
/home/besselman/CFOUR_18/cfour18/bin/xvmol
 SERIAL VERSION OF MOLECULE STARTED
********************************************************************************
                    INPUT FROM MOL FILE
********************************************************************************
INTGRL        1    0    1    0    0    0    0    0    0                         
         *** CFOUR Program System (Release V0.1) ***                            
CCSDT(Q) PVDZ Optimization of Oxazole                                           
    8    1 Z          0.10E-08              0    0                              
   9999.00      3.00                                                            
          8.00000000    1    3    1    1    1                                   
O #1  -1.848881197619522  -1.139585610436198   0.000000000000000                
    9    3                                                                      
   11720.0000000000       7.100000000000000E-004 -1.600000000000000E-004        
  0.000000000000000E+000                                                        
   1759.00000000000       5.470000000000000E-003 -1.263000000000000E-003        
  0.000000000000000E+000                                                        
   400.800000000000       2.783700000000000E-002 -6.267000000000000E-003        
  0.000000000000000E+000                                                        
   113.700000000000       0.104800000000000      -2.571600000000000E-002        
  0.000000000000000E+000                                                        
   37.0300000000000       0.283062000000000      -7.092400000000000E-002        
  0.000000000000000E+000                                                        
   13.2700000000000       0.448719000000000      -0.165411000000000             
  0.000000000000000E+000                                                        
   5.02500000000000       0.270952000000000      -0.116955000000000             
  0.000000000000000E+000                                                        
   1.01300000000000       1.545800000000000E-002  0.557368000000000             
  0.000000000000000E+000                                                        
  0.302300000000000      -2.585000000000000E-003  0.572759000000000             
   1.00000000000000                                                             
    4    2                                                                      
   17.7000000000000       4.301800000000000E-002  0.000000000000000E+000        
   3.85400000000000       0.228913000000000       0.000000000000000E+000        
   1.04600000000000       0.508728000000000       0.000000000000000E+000        
  0.275300000000000       0.460531000000000        1.00000000000000             
    1    1                                                                      
   1.18500000000000        1.00000000000000                                     
          6.00000000    1    3    1    1    1                                   
C #2   0.592665784548178  -1.943889981617645   0.000000000000000                
    9    3                                                                      
   6665.00000000000       6.920000000000000E-004 -1.460000000000000E-004        
  0.000000000000000E+000                                                        
   1000.00000000000       5.329000000000000E-003 -1.154000000000000E-003        
  0.000000000000000E+000                                                        
   228.000000000000       2.707700000000000E-002 -5.725000000000000E-003        
  0.000000000000000E+000                                                        
   64.7100000000000       0.101718000000000      -2.331200000000000E-002        
  0.000000000000000E+000                                                        
   21.0600000000000       0.274740000000000      -6.395500000000000E-002        
  0.000000000000000E+000                                                        
   7.49500000000000       0.448564000000000      -0.149981000000000             
  0.000000000000000E+000                                                        
   2.79700000000000       0.285074000000000      -0.127262000000000             
  0.000000000000000E+000                                                        
  0.521500000000000       1.520400000000000E-002  0.544529000000000             
  0.000000000000000E+000                                                        
  0.159600000000000      -3.191000000000000E-003  0.580496000000000             
   1.00000000000000                                                             
    4    2                                                                      
   9.43900000000000       3.810900000000000E-002  0.000000000000000E+000        
   2.00200000000000       0.209480000000000       0.000000000000000E+000        
  0.545600000000000       0.508557000000000       0.000000000000000E+000        
  0.151700000000000       0.468842000000000        1.00000000000000             
    1    1                                                                      
  0.550000000000000        1.00000000000000                                     
          6.00000000    1    3    1    1    1                                   
C #3  -1.649274203306645   1.448605473918998   0.000000000000000                
    9    3                                                                      
   6665.00000000000       6.920000000000000E-004 -1.460000000000000E-004        
  0.000000000000000E+000                                                        
   1000.00000000000       5.329000000000000E-003 -1.154000000000000E-003        
  0.000000000000000E+000                                                        
   228.000000000000       2.707700000000000E-002 -5.725000000000000E-003        
  0.000000000000000E+000                                                        
   64.7100000000000       0.101718000000000      -2.331200000000000E-002        
  0.000000000000000E+000                                                        
   21.0600000000000       0.274740000000000      -6.395500000000000E-002        
  0.000000000000000E+000                                                        
   7.49500000000000       0.448564000000000      -0.149981000000000             
  0.000000000000000E+000                                                        
   2.79700000000000       0.285074000000000      -0.127262000000000             
  0.000000000000000E+000                                                        
  0.521500000000000       1.520400000000000E-002  0.544529000000000             
  0.000000000000000E+000                                                        
  0.159600000000000      -3.191000000000000E-003  0.580496000000000             
   1.00000000000000                                                             
    4    2                                                                      
   9.43900000000000       3.810900000000000E-002  0.000000000000000E+000        
   2.00200000000000       0.209480000000000       0.000000000000000E+000        
  0.545600000000000       0.508557000000000       0.000000000000000E+000        
  0.151700000000000       0.468842000000000        1.00000000000000             
    1    1                                                                      
  0.550000000000000        1.00000000000000                                     
          7.00000000    1    3    1    1    1                                   
N #4   2.342557872702693  -0.213435912105964   0.000000000000000                
    9    3                                                                      
   9046.00000000000       7.000000000000000E-004 -1.530000000000000E-004        
  0.000000000000000E+000                                                        
   1357.00000000000       5.389000000000000E-003 -1.208000000000000E-003        
  0.000000000000000E+000                                                        
   309.300000000000       2.740600000000000E-002 -5.992000000000000E-003        
  0.000000000000000E+000                                                        
   87.7300000000000       0.103207000000000      -2.454400000000000E-002        
  0.000000000000000E+000                                                        
   28.5600000000000       0.278723000000000      -6.745900000000001E-002        
  0.000000000000000E+000                                                        
   10.2100000000000       0.448540000000000      -0.158078000000000             
  0.000000000000000E+000                                                        
   3.83800000000000       0.278238000000000      -0.121831000000000             
  0.000000000000000E+000                                                        
  0.746600000000000       1.544000000000000E-002  0.549003000000000             
  0.000000000000000E+000                                                        
  0.224800000000000      -2.864000000000000E-003  0.578815000000000             
   1.00000000000000                                                             
    4    2                                                                      
   13.5500000000000       3.991900000000000E-002  0.000000000000000E+000        
   2.91700000000000       0.217169000000000       0.000000000000000E+000        
  0.797300000000000       0.510319000000000       0.000000000000000E+000        
  0.218500000000000       0.462214000000000        1.00000000000000             
    1    1                                                                      
  0.817000000000000        1.00000000000000                                     
          6.00000000    1    3    1    1    1                                   
C #5   0.852189621031868   2.058922295578758   0.000000000000000                
    9    3                                                                      
   6665.00000000000       6.920000000000000E-004 -1.460000000000000E-004        
  0.000000000000000E+000                                                        
   1000.00000000000       5.329000000000000E-003 -1.154000000000000E-003        
  0.000000000000000E+000                                                        
   228.000000000000       2.707700000000000E-002 -5.725000000000000E-003        
  0.000000000000000E+000                                                        
   64.7100000000000       0.101718000000000      -2.331200000000000E-002        
  0.000000000000000E+000                                                        
   21.0600000000000       0.274740000000000      -6.395500000000000E-002        
  0.000000000000000E+000                                                        
   7.49500000000000       0.448564000000000      -0.149981000000000             
  0.000000000000000E+000                                                        
   2.79700000000000       0.285074000000000      -0.127262000000000             
  0.000000000000000E+000                                                        
  0.521500000000000       1.520400000000000E-002  0.544529000000000             
  0.000000000000000E+000                                                        
  0.159600000000000      -3.191000000000000E-003  0.580496000000000             
   1.00000000000000                                                             
    4    2                                                                      
   9.43900000000000       3.810900000000000E-002  0.000000000000000E+000        
   2.00200000000000       0.209480000000000       0.000000000000000E+000        
  0.545600000000000       0.508557000000000       0.000000000000000E+000        
  0.151700000000000       0.468842000000000        1.00000000000000             
    1    1                                                                      
  0.550000000000000        1.00000000000000                                     
          1.00000000    1    2    1    1                                        
H #6   0.884544889865303  -3.969339960853481   0.000000000000000                
    4    2                                                                      
   13.0100000000000       1.968500000000000E-002  0.000000000000000E+000        
   1.96200000000000       0.137977000000000       0.000000000000000E+000        
  0.444600000000000       0.478148000000000       0.000000000000000E+000        
  0.122000000000000       0.501240000000000        1.00000000000000             
    1    1                                                                      
  0.727000000000000        1.00000000000000                                     
          1.00000000    1    2    1    1                                        
H #7  -3.398870429442022   2.502680850255800  -0.000000000000000                
    4    2                                                                      
   13.0100000000000       1.968500000000000E-002  0.000000000000000E+000        
   1.96200000000000       0.137977000000000       0.000000000000000E+000        
  0.444600000000000       0.478148000000000       0.000000000000000E+000        
  0.122000000000000       0.501240000000000        1.00000000000000             
    1    1                                                                      
  0.727000000000000        1.00000000000000                                     
          1.00000000    1    2    1    1                                        
H #8   1.743071870761122   3.900295788263893  -0.000000000000000                
    4    2                                                                      
   13.0100000000000       1.968500000000000E-002  0.000000000000000E+000        
   1.96200000000000       0.137977000000000       0.000000000000000E+000        
  0.444600000000000       0.478148000000000       0.000000000000000E+000        
  0.122000000000000       0.501240000000000        1.00000000000000             
    1    1                                                                      
  0.727000000000000        1.00000000000000                                     
FINISH                                                                          
 
********************************************************************************
 ONE- AND TWO-ELECTRON INTEGRALS OVER SYMMETRY-ADAPTED AOS ARE CALCULATED.

  SPHERICAL HARMONICS ARE USED.
  
  INTEGRALS LESS THAN  0.10E-13 ARE NEGLECTED.

  NUCLEAR REPULSION ENERGY :  161.6821147984 A.U.
  @MOLECU-I, ONE ELECTRON INTEGRALS (CPU/WALL):        0.07/       0.07 SECONDS.
  @TWOEL-I,    1939870 INTEGRALS OF SYMMETRY TYPE  I I I I
  @TWOEL-I,    1013398 INTEGRALS OF SYMMETRY TYPE  I J I J
  @TWOEL-I,     536811 INTEGRALS OF SYMMETRY TYPE  I I J J
  @TWOEL-I, TOTAL NUMBER OF 2-E INTEGRALS    3490079.
  @MOLECU-I, TWO ELECTRON INTEGRALS (CPU/WALL):       26.39/       0.85 SECONDS.
 @CHECKOUT-I, Total execution time (CPU/WALL):        26.49/       0.95 seconds.

Running with 32 threads/proc

--executable xvmol finished with status     0 in        1.03 seconds (walltime).
 --invoking executable--
/home/besselman/CFOUR_18/cfour18/bin/xvmol2ja
 @GETMEM-I,  Allocated  183105 MB of main memory.
 @CHECKOUT-I, Total execution time (CPU/WALL):         0.44/       0.04 seconds.
--executable xvmol2ja finished with status     0 in        0.08 seconds (walltime).
 --invoking executable--
/home/besselman/CFOUR_18/cfour18/bin/xvscf
  -------------------------------------------------
  Self-Consistent-Field Program for HF calculations
  -------------------------------------------------
    Integrals from VMOL are used
  There are   85 functions in the AO basis.

  There are 2 irreducible representations.

       Irrep        # of functions
         1                 62
         2                 23


  Parameters for SCF calculation: 
        SCF reference function:  RHF  
  Maximum number of iterations:  150
     Full symmetry point group: Cs  
     Computational point group: Cs  
        Initial density matrix: MOREAD                 
     SCF convergence tolerance: 10**(-10)
  DIIS convergence acceleration:  ON
          Latest start for DIIS:   2
                     DIIS order:  10

     Alpha population by irrep:  15    3
      Beta population by irrep:  15    3


 @GETMEM-I,  Allocated       2 MB of main memory.
   Smallest overlap matrix eigenvalues 
     Symmetry    Eigenvalue    
         1      .1779736697D-02              
         2      .8899368552D-01              
  --------------------------------------------------------------------
  Iteration         Total Energy            Largest Density Difference
  --------------------------------------------------------------------
       0          -234.047422781824935              0.0000000000D+00
       1          -243.428462927719522              0.1441841075D+01
       2          -244.414311255211601              0.1746417656D+01
       3          -244.640707123122240              0.4140766266D+00
       4          -244.645642992642024              0.9382195737D-01
       5          -244.647323979728924              0.3503589682D-01
       6          -244.647420502435466              0.1175950244D-01
       7          -244.647431138260401              0.3519489491D-02
       8          -244.647433220895095              0.1801282582D-02
       9          -244.647433447901676              0.5621030827D-03
      10          -244.647433478351559              0.1449214992D-03
      11          -244.647433484070291              0.1005423660D-03
      12          -244.647433484481667              0.2461441708D-04
      13          -244.647433484525379              0.7265703757D-05
      14          -244.647433484530325              0.2753238182D-05
      15          -244.647433484533792              0.1054253603D-05
      16          -244.647433484533906              0.4872122387D-06
      17          -244.647433484532314              0.1192385298D-06
      18          -244.647433484534361              0.4728252101D-07
      19          -244.647433484533849              0.1069846411D-07
      20          -244.647433484534815              0.3030424356D-08
      21          -244.647433484533792              0.1759810297D-08
      22          -244.647433484532655              0.4970505119D-09
      23          -244.647433484531973              0.1655331427D-09
   final occupation vector 
    15  3
    15  3

  SCF has converged.

 Density matrix saved to file den.dat
 total electron number:   36.0000000000001     
     E(SCF)=      -244.647433484533565              0.4589817415D-10

  Eigenvector printing suppressed.


 
  ORBITAL EIGENVALUES (ALPHA)  (1H = 27.2113834 eV)

       MO #        E(hartree)               E(eV)           FULLSYM    COMPSYM
       ----   --------------------   --------------------   -------   ---------
    1     1         -20.6450184114        -561.7795112929     A'        A'  (1)
    2     2         -15.5789797816        -423.9255918170     A'        A'  (1)
    3     3         -11.3440221270        -308.6865353962     A'        A'  (1)
    4     4         -11.3059421339        -307.6503261033     A'        A'  (1)
    5     5         -11.2746881362        -306.7998615909     A'        A'  (1)
    6     6          -1.4863752980         -40.4463281095     A'        A'  (1)
    7     7          -1.2257419283         -33.3541335613     A'        A'  (1)
    8     8          -1.0333377860         -28.1185506771     A'        A'  (1)
    9     9          -0.8424659501         -22.9246639707     A'        A'  (1)
   10    10          -0.8130194057         -22.1233827612     A'        A'  (1)
   11    11          -0.7481928289         -20.3593619246     A'        A'  (1)
   12    63          -0.6545833839         -17.8121194254     A''       A'' (2)
   13    12          -0.6261304800         -17.0378765504     A'        A'  (1)
   14    13          -0.5825436315         -15.8518181039     A'        A'  (1)
   15    14          -0.5786732462         -15.7464995664     A'        A'  (1)
   16    15          -0.4685725211         -12.7505065230     A'        A'  (1)
   17    64          -0.4474058580         -12.1745323384     A''       A'' (2)
   18    65          -0.3482490229          -9.4763376821     A''       A'' (2)
  +++++++++++++++++++++++++++++++++++++++++++++++++++++++++++++++++++++++++++++
   19    66           0.1502240930           4.0878053904     A''       A'' (2)
   20    16           0.2037145158           5.5433537923     A'        A'  (1)
   21    67           0.2111560639           5.7458486116     A''       A'' (2)
   22    17           0.2163000498           5.8858235839     A'        A'  (1)
   23    18           0.2270439776           6.1781807243     A'        A'  (1)
   24    19           0.3141025245           8.5471642218     A'        A'  (1)
   25    20           0.3554792095           9.6730810593     A'        A'  (1)
   26    21           0.4346246268          11.8267373555     A'        A'  (1)
   27    22           0.4570688517          12.4374757633     A'        A'  (1)
   28    23           0.5708873005          15.5346332134     A'        A'  (1)
   29    24           0.6077064120          16.5365321708     A'        A'  (1)
   30    68           0.6582778800          17.9126517753     A''       A'' (2)
   31    25           0.6824715720          18.5709956040     A'        A'  (1)
   32    69           0.7061859436          19.2162964621     A''       A'' (2)
   33    26           0.7365959291          20.0437942378     A'        A'  (1)
   34    27           0.7681459837          20.9023148709     A'        A'  (1)
   35    70           0.7763902667          21.1266532162     A''       A'' (2)
   36    28           0.7912712416          21.5315851277     A'        A'  (1)
   37    29           0.8451130795          22.9966960222     A'        A'  (1)
   38    30           0.8963984312          24.3922413908     A'        A'  (1)
   39    31           0.9327966094          25.3826861725     A'        A'  (1)
   40    32           0.9481200342          25.7996577588     A'        A'  (1)
   41    33           1.0437854562          28.4028462350     A'        A'  (1)
   42    71           1.0891907232          29.6383863651     A''       A'' (2)
   43    72           1.1114187773          30.2432424674     A''       A'' (2)
   44    34           1.1171472094          30.3991210286     A'        A'  (1)
   45    35           1.1474343576          31.2232762301     A'        A'  (1)
   46    36           1.1808055682          32.1313530376     A'        A'  (1)
   47    37           1.2310563350          33.4987459198     A'        A'  (1)
   48    73           1.2452534652          33.8850694715     A''       A'' (2)
   49    74           1.3388560083          36.4321241589     A''       A'' (2)
   50    75           1.3502260629          36.7415190742     A''       A'' (2)
   51    76           1.3649482001          37.1421287933     A''       A'' (2)
   52    38           1.3851003387          37.6904963630     A'        A'  (1)
   53    39           1.5306050393          41.6498805588     A'        A'  (1)
   54    77           1.5585183409          42.4094401108     A''       A'' (2)
   55    40           1.5701051723          42.7247338224     A'        A'  (1)
   56    41           1.6959269013          46.1485171303     A'        A'  (1)
   57    42           1.7418039366          47.3968947272     A'        A'  (1)
   58    43           1.7580717294          47.8395638735     A'        A'  (1)
   59    44           1.7841042402          48.5479445062     A'        A'  (1)
   60    78           1.8634636755          50.7074245258     A''       A'' (2)
   61    79           1.9019813864          51.7555447261     A''       A'' (2)
   62    45           1.9257159524          52.4013951013     A'        A'  (1)
   63    46           1.9948781942          54.2833953781     A'        A'  (1)
   64    80           2.0543423103          55.9014962409     A''       A'' (2)
   65    47           2.1189739636          57.6602129381     A'        A'  (1)
   66    48           2.1213533324          57.7249588545     A'        A'  (1)
   67    49           2.2019887417          59.9191598921     A'        A'  (1)
   68    81           2.2531133241          61.3103305070     A''       A'' (2)
   69    50           2.2688407938          61.7382967128     A'        A'  (1)
   70    51           2.3938478667          65.1399121012     A'        A'  (1)
   71    82           2.5223541237          68.6367451304     A''       A'' (2)
   72    52           2.5594165703          69.6452655745     A'        A'  (1)
   73    53           2.5831183446          70.2902236416     A'        A'  (1)
   74    83           2.6449489711          71.9727205268     A''       A'' (2)
   75    54           2.6986877612          73.4350273470     A'        A'  (1)
   76    55           2.8279237833          76.9517182924     A'        A'  (1)
   77    56           2.9312465985          79.7632750307     A'        A'  (1)
   78    57           3.0108049421          81.9281676219     A'        A'  (1)
   79    58           3.0913440876          84.1197491884     A'        A'  (1)
   80    84           3.2211347908          87.6515337755     A''       A'' (2)
   81    85           3.2616596675          88.7542717338     A''       A'' (2)
   82    59           3.4108700838          92.8144935769     A'        A'  (1)
   83    60           3.4588067896          94.1189176575     A'        A'  (1)
   84    61           3.7336285643         101.5971983358     A'        A'  (1)
   85    62           3.8068758184         103.5903574515     A'        A'  (1)


  VSCF finished.

 @CHECKOUT-I, Total execution time (CPU/WALL):        50.64/       1.64 seconds.
--executable xvscf finished with status     0 in        1.68 seconds (walltime).
 --invoking executable--
/home/besselman/CFOUR_18/cfour18/bin/xvtran
 @GETMEM-I,  Allocated  183105 MB of main memory.
  Partial RHF integral transformation
  The following   5 MOs will be dropped:
    1  2  3  4  5
  There are  80 active molecular orbitals.
 TRANSFORMING (NP|QR) TYPE OF INTEGRALS
 TRANSFORMING (IA|JB) TYPE OF INTEGRALS
 TRANSFORMING (IJ|AB) TYPE OF INTEGRALS
 TRANSFORMING (FRZ ALL|ALL ALL) TYPE OF INTEGRALS
  Transformation of IIII integrals :
  1 pass through the AO integral file was required.
     1939870 AO integrals were read.
     2210196 MO integrals were written to HF2.
  Transformation of IIJJ integrals :
  1 pass through the AO integral file was required.
      536811 AO integrals were read.
      293616 MO integrals were written to HF2.
  Transformation of IJIJ integrals :
  1 pass through the AO integral file was required.
     1013398 AO integrals were read.
      817101 MO integrals were written to HF2.
  Summary of active molecular orbitals: 
------------------------------------------------------------------------
 
  Index      Eigenvalue    Symmetry    Index      Eigenvalue    Symmetry
------------------------------------------------------------------------
     1        -1.4863753        1        41         1.7580717        1
     2        -1.2257419        1        42         1.7841042        1
     3        -1.0333378        1        43         1.9257160        1
     4        -0.8424660        1        44         1.9948782        1
     5        -0.8130194        1        45         2.1189740        1
     6        -0.7481928        1        46         2.1213533        1
     7        -0.6261305        1        47         2.2019887        1
     8        -0.5825436        1        48         2.2688408        1
     9        -0.5786732        1        49         2.3938479        1
    10        -0.4685725        1        50         2.5594166        1
    11        -0.6545834        2        51         2.5831183        1
    12        -0.4474059        2        52         2.6986878        1
    13        -0.3482490        2        53         2.8279238        1
    14         0.2037145        1        54         2.9312466        1
    15         0.2163000        1        55         3.0108049        1
    16         0.2270440        1        56         3.0913441        1
    17         0.3141025        1        57         3.4108701        1
    18         0.3554792        1        58         3.4588068        1
    19         0.4346246        1        59         3.7336286        1
    20         0.4570689        1        60         3.8068758        1
    21         0.5708873        1        61         0.1502241        2
    22         0.6077064        1        62         0.2111561        2
    23         0.6824716        1        63         0.6582779        2
    24         0.7365959        1        64         0.7061859        2
    25         0.7681460        1        65         0.7763903        2
    26         0.7912712        1        66         1.0891907        2
    27         0.8451131        1        67         1.1114188        2
    28         0.8963984        1        68         1.2452535        2
    29         0.9327966        1        69         1.3388560        2
    30         0.9481200        1        70         1.3502261        2
    31         1.0437855        1        71         1.3649482        2
    32         1.1171472        1        72         1.5585183        2
    33         1.1474344        1        73         1.8634637        2
    34         1.1808056        1        74         1.9019814        2
    35         1.2310563        1        75         2.0543423        2
    36         1.3851003        1        76         2.2531133        2
    37         1.5306050        1        77         2.5223541        2
    38         1.5701052        1        78         2.6449490        2
    39         1.6959269        1        79         3.2211348        2
    40         1.7418039        1        80         3.2616597        2
------------------------------------------------------------------------
 @CHECKOUT-I, Total execution time (CPU/WALL):        65.08/       2.89 seconds.
--executable xvtran finished with status     0 in        2.92 seconds (walltime).
 --invoking executable--
/home/besselman/CFOUR_18/cfour18/bin/xintprc
 @GETMEM-I,  Allocated  183105 MB of main memory.
  @GMOIAA-I, Processing MO integrals for spin case AA.
  @GMOIAA-I, Generation of integral list completed.
                      TYPE                NUMBER
                      ----               --------
                      PPPP                     0
                      PPPH               1029680
                      PPHH                199026
                      PHPH                109818
                      PHHH                 42560
                      HHHH                  2356

                     TOTAL               1383440

  @FORMT2-I, Second-order MP correlation energies:
            ------------------------------------------------
            E(SCF)                  =   -244.647433484534 a.u.
            E2(AA)                  =     -0.099130210085 a.u.
            E2(AB)                  =     -0.538473745631 a.u.
            E2(TOT)                 =     -0.736734165801 a.u.
            Total MP2 energy        =   -245.384167650335 a.u.
            ------------------------------------------------
   Largest T2 amplitudes for spin case AB:
       _       _                 _       _                 _       _
   i   j   a   b             i   j   a   b             i   j   a   b
-----------------------------------------------------------------------------
[ 13  13  61  61]-0.06154 [ 13  13  62  62]-0.05647 [ 12  12  61  61]-0.05136
[ 12  12  62  62]-0.04405 [ 13  12  62  61] 0.03866 [ 12  13  61  62] 0.03866
[ 11  11  61  61]-0.03084 [ 13  11  61  62]-0.02135 [ 11  13  62  61]-0.02135
[ 13  13  63  63]-0.01975 [ 12  12  67  67]-0.01800 [ 13  13  64  64]-0.01775
[ 12  12  62  61]-0.01716 [ 12  12  61  62]-0.01716 [ 13  13  62  61] 0.01716
-----------------------------------------------------------------------------
   Norm of T2AB vector (   397181 symmetry allowed elements):  0.4257244537.
-----------------------------------------------------------------------------
 @CHECKOUT-I, Total execution time (CPU/WALL):         4.12/       0.22 seconds.
--executable xintprc finished with status     0 in        0.24 seconds (walltime).
 --invoking executable--
/home/besselman/CFOUR_18/cfour18/bin/xncc
 @GETMEM-I,  Allocated       7 MB of main memory.

Running with 32 threads/proc

Using DIIS to accelerate the convergence of T1 and T2
Using immediate high-order contributions
Damping factor for T3: 0.000000
Damping factor for T4: 0.000000

Using DIIS to accelerate the convergence of L1 and L2
Using immediate high-order contributions
Damping factor for L3: 0.000000
Damping factor for L4: 0.000000

Transposes are coarse-threaded

Memory limit:                178.814 GiB
Minimum memory requirement:   80.238 MiB
Compromise memory amount:    180.389 MiB
Optimal memory requirement:    1.163 GiB

List              Location   Size        Cached Hunks Est. Disk I/O
----------------- ---------- ----------- ------ ----- -------------

           T_DIIS       70:0   15.171 MiB    Yes     -   546.173 MiB
           Z_DIIS       70:1   15.171 MiB    Yes     -   910.288 MiB
          <AI|bj>         18    3.030 MiB    Yes     -   124.898 MiB
          <Ab|Ci>         30   15.441 MiB    Yes     -     1.719 GiB
          <Ab|Ij>         16    3.030 MiB    Yes     -   642.413 MiB
          <Ai|Bj>         25    3.030 MiB    Yes     -    60.605 MiB
          <Aj|bI>         21    3.030 MiB     No     -         0   B
          <Ij|Ka>         10  611.172 KiB    Yes     -   104.448 MiB
          <Ij|Kl>         13  120.945 KiB    Yes     -     2.008 MiB
            D(AB)      160:2   20.383 KiB    Yes     -     2.667 MiB
            D(AI)      160:4    4.141 KiB    Yes     -   480.312 KiB
            D(IA)      160:6    4.141 KiB    Yes     -   140.781 KiB
            D(IJ)      160:0      872   B    Yes     -    86.859 KiB
           D~(AB)      192:0   20.383 KiB    Yes     -   163.062 KiB
           D~(AI)      193:0    4.141 KiB    Yes     -     8.281 KiB
           D~(IJ)      191:0      872   B    Yes     -     6.812 KiB
            F(EA)       92:0   20.383 KiB    Yes     -     2.130 MiB
            F(EM)       93:0    4.141 KiB    Yes     -   393.359 KiB
            F(MI)       91:0      872   B    Yes     -   103.891 KiB
            G(AB)      192:2   20.383 KiB    Yes     -   978.375 KiB
         G(AI,BJ)        123    3.030 MiB     No     -         0   B
         G(AI,bj)        118    3.030 MiB    Yes     -    22.468 MiB
         G(Ab,Ij)        116    3.030 MiB    Yes     -    51.514 MiB
         G(Ai,Bc)        230   15.441 MiB    Yes     -    61.763 MiB
         G(Ai,Bj)        125    3.030 MiB    Yes     -    18.182 MiB
            G(IJ)      191:2      872   B    Yes     -    40.875 KiB
         G(Ij,Ab)        216    3.030 MiB    Yes     -     9.091 MiB
         G(Ij,Ka)        210  611.172 KiB    Yes     -    20.890 MiB
         G(Ij,Kl)        113  120.945 KiB    Yes     -     4.016 MiB
        G~(Ij,Kl)        213  120.945 KiB     No     -         0   B
         H(AI,bj)        256    3.030 MiB    Yes     -    18.182 MiB
         H(Ai,Bj)        258    3.030 MiB    Yes     -    18.182 MiB
       Lambda(AI)      190:0    4.141 KiB    Yes     -   650.078 KiB
    Lambda(Ab,Ij)        146    3.030 MiB    Yes     -   721.200 MiB
            Q(AI)      190:2    4.141 KiB    Yes     -   153.203 KiB
         Q(Ab,Ij)         82    3.030 MiB    Yes     -   172.724 MiB
            T(AI)       90:0    4.141 KiB    Yes     -     1.557 MiB
         T(Ab,Ij)         46    3.030 MiB    Yes     -     1.045 GiB
         T(Rs,Ij)        246    4.942 MiB     No     -         0   B
         W(Mn,Ij)         53  120.945 KiB    Yes     -     5.551 MiB
        W~(Ab,Ej)        130   15.441 MiB    Yes     -   416.900 MiB
        W~(EM,bj)         56    3.030 MiB    Yes     -   299.995 MiB
        W~(Em,Bj)         58    3.030 MiB    Yes     -   299.995 MiB
        W~(Ij,Mb)        110  611.172 KiB    Yes     -    16.115 MiB
       W~~(Ab,Ej)        169   15.441 MiB    Yes     -   247.052 MiB
       W~~(EM,bj)         76    3.030 MiB    Yes     -    24.242 MiB
       W~~(Em,Bj)         78    3.030 MiB    Yes     -    24.242 MiB
       W~~(Ij,Mb)        165  611.172 KiB    Yes     -     9.550 MiB
            Z(AI)       90:2    4.141 KiB    Yes     -     1.698 MiB
         Z(Ab,Ij)         63    3.030 MiB    Yes     -     1.332 GiB
         Z(Rs,Ij)        263    4.942 MiB     No     -         0   B
       T(abc,ijk)          -  514.474 MiB     No     1         0   B
       Z(abc,ijk)          -  514.474 MiB     No     1         0   B

Simulation and memory analysis took 0.312 seconds

MP2 correlation energy:  -0.736734165801353

Non-iterative calculation of MP2 took 0.812 cpu seconds and 0.027 walltime seconds at 1.308 Gflops/sec

Total MP2 energy: -245.384167650334916

Beginning iterative solution of CCSD equations:

It.  Correlation Energy T1 Residual T2 Residual CPU Time (s) Walltime (s)
-------------------------------------------------------------------------
  1  -0.730961566483234 2.82524e-02 1.06712e-02       18.263        0.574
  2  -0.754703589090906 3.12562e-03 8.79711e-03       18.428        0.577
  3  -0.754664889855582 5.60304e-03 3.07964e-03       17.985        0.562
  4  -0.757607847901078 9.10388e-04 1.05968e-03       17.648        0.552
  5  -0.757970547863612 8.45925e-04 4.50395e-04       18.716        0.585

   A    I                     A    I                     A    I                  
-------------------------- -------------------------- -------------------------- 
  19   12 -0.0346316973068   43   17  0.0132693695476   24   15 -0.0086799076872 
  19   18 -0.0235651304670   24   16  0.0130961766865   30   12  0.0083949806474 
  32   18  0.0228515167947   25   16  0.0128232100880   30   17 -0.0083745463259 
  19   17 -0.0218575706009   21   17  0.0095341766801   37   16 -0.0082395296763 
  21   18 -0.0156247216692   35   17  0.0095327039087   24   14 -0.0081864282756 

   A    B    I    J                     A    B    I    J                  
------------------------------------ ------------------------------------ 
  19   19   18   18 -0.0798817994030   21   19   12   18 -0.0280342677271 
  21   21   18   18 -0.0602006584803   21   19   18   12 -0.0237146443081 
  21   21   17   17 -0.0538683916119   19   21   12   18 -0.0237146443081 
  21   19   18   17  0.0467028434692   19   21   18   18  0.0234332529605 
  19   21   17   18  0.0467028434692   21   19   18   18  0.0234332529605 
  19   19   17   17 -0.0463846980399   35   19   18   18  0.0215024528026 
  19   19   12   12 -0.0316857938782   19   35   18   18  0.0215024528026 
  19   21   18   12 -0.0280342677271 

It.  Correlation Energy T1 Residual T2 Residual CPU Time (s) Walltime (s)
-------------------------------------------------------------------------
  6  -0.758013111410063 2.62941e-04 9.70132e-05       16.785        0.525
  7  -0.758019195949605 1.42886e-04 5.86895e-05       16.653        0.521
  8  -0.758017697446912 5.51720e-05 1.71494e-05       16.697        0.522
  9  -0.758017121633682 1.58688e-05 4.26383e-06       16.445        0.514
 10  -0.758019304119742 7.03710e-06 1.19777e-06       16.389        0.512

   A    I                     A    I                     A    I                  
-------------------------- -------------------------- -------------------------- 
  19   12 -0.0347904921438   43   17  0.0132715563530   24   15 -0.0086836028087 
  19   18 -0.0243224493517   24   16  0.0132392390114   30   12  0.0084088069468 
  32   18  0.0229024918837   25   16  0.0129679723846   30   17 -0.0083032054078 
  19   17 -0.0224588930557   35   17  0.0096174919286   37   16 -0.0082403306852 
  21   18 -0.0162578061892   21   17  0.0096023665496   24   14 -0.0082170550932 

   A    B    I    J                     A    B    I    J                  
------------------------------------ ------------------------------------ 
  19   19   18   18 -0.0800930242333   21   19   12   18 -0.0279972813474 
  21   21   18   18 -0.0599364331197   21   19   18   12 -0.0236985818691 
  21   21   17   17 -0.0540498215422   19   21   12   18 -0.0236985818691 
  21   19   18   17  0.0466908213197   19   21   18   18  0.0233435831521 
  19   21   17   18  0.0466908213197   21   19   18   18  0.0233435831521 
  19   19   17   17 -0.0462363536488   35   19   18   18  0.0215127661262 
  19   19   12   12 -0.0317211080824   19   35   18   18  0.0215127661262 
  19   21   18   12 -0.0279972813474 

It.  Correlation Energy T1 Residual T2 Residual CPU Time (s) Walltime (s)
-------------------------------------------------------------------------
 11  -0.758019859604894 2.04530e-06 9.98026e-07       16.709        0.522
 12  -0.758020216905996 1.28895e-06 6.85792e-07       17.324        0.542
 13  -0.758020378565636 3.40201e-07 3.14405e-07       16.380        0.512
 14  -0.758020408070077 2.43518e-07 9.03036e-08       16.075        0.502
 15  -0.758020414118366 9.15195e-08 4.70439e-08       17.469        0.546

   A    I                     A    I                     A    I                  
-------------------------- -------------------------- -------------------------- 
  19   12 -0.0347912372593   43   17  0.0132719141545   24   15 -0.0086839528716 
  19   18 -0.0243210745373   24   16  0.0132385657216   30   12  0.0084092209038 
  32   18  0.0229036269981   25   16  0.0129673318127   30   17 -0.0083033261445 
  19   17 -0.0224628112053   35   17  0.0096183173485   37   16 -0.0082408240507 
  21   18 -0.0162626039651   21   17  0.0096028712784   24   14 -0.0082180295361 

   A    B    I    J                     A    B    I    J                  
------------------------------------ ------------------------------------ 
  19   19   18   18 -0.0800954048292   21   19   12   18 -0.0279978200846 
  21   21   18   18 -0.0599366764966   21   19   18   12 -0.0236990070924 
  21   21   17   17 -0.0540520468092   19   21   12   18 -0.0236990070924 
  21   19   18   17  0.0466910860295   19   21   18   18  0.0233437495992 
  19   21   17   18  0.0466910860295   21   19   18   18  0.0233437495992 
  19   19   17   17 -0.0462355680947   35   19   18   18  0.0215133113529 
  19   19   12   12 -0.0317223359269   19   35   18   18  0.0215133113529 
  19   21   18   12 -0.0279978200846 

It.  Correlation Energy T1 Residual T2 Residual CPU Time (s) Walltime (s)
-------------------------------------------------------------------------
 16  -0.758020411765565 4.65668e-08 1.83438e-08       16.407        0.513
 17  -0.758020411247468 1.96841e-08 5.81383e-09       16.312        0.510
 18  -0.758020410953148 5.12137e-09 1.34293e-09       16.014        0.501
 19  -0.758020411080571 2.89953e-09 6.52278e-10       16.649        0.520
 20  -0.758020411278251 7.20697e-10 4.83354e-10       16.451        0.514

   A    I                     A    I                     A    I                  
-------------------------- -------------------------- -------------------------- 
  19   12 -0.0347912295348   43   17  0.0132719192990   24   15 -0.0086839447605 
  19   18 -0.0243211185313   24   16  0.0132385642314   30   12  0.0084092168643 
  32   18  0.0229036287202   25   16  0.0129673293538   30   17 -0.0083033080156 
  19   17 -0.0224629291572   35   17  0.0096183300401   37   16 -0.0082408240975 
  21   18 -0.0162627106448   21   17  0.0096028618016   24   14 -0.0082180283905 

   A    B    I    J                     A    B    I    J                  
------------------------------------ ------------------------------------ 
  19   19   18   18 -0.0800954061268   21   19   12   18 -0.0279978058630 
  21   21   18   18 -0.0599366286631   21   19   18   12 -0.0236989956324 
  21   21   17   17 -0.0540520542965   19   21   12   18 -0.0236989956324 
  21   19   18   17  0.0466910654224   21   19   18   18  0.0233437326442 
  19   21   17   18  0.0466910654224   19   21   18   18  0.0233437326442 
  19   19   17   17 -0.0462355404536   35   19   18   18  0.0215133053917 
  19   19   12   12 -0.0317223370502   19   35   18   18  0.0215133053917 
  19   21   18   12 -0.0279978058630 

It.  Correlation Energy T1 Residual T2 Residual CPU Time (s) Walltime (s)
-------------------------------------------------------------------------

CCSD iterations converged in 20 cycles and 10.655 seconds (0.533 s/it.) at 10.114 Gflops/sec

Total CCSD energy: -245.405453895811803

CCSD[T] correlation energy:  -0.032505848553488
CCSD(T) correlation energy:  -0.030960538687213

Non-iterative calculation of CCSD(T) took 123.601 cpu seconds and 3.883 walltime seconds at 23.384 Gflops/sec

Total CCSD(T) energy: -245.436414434499028

             _
Formation of H took 0.177 seconds at 38.487 Gflops/sec

Beginning iterative solution of Lambda-CCSD equations:

It.  Correlation Energy L1 Residual L2 Residual CPU Time (s) Walltime (s)
-------------------------------------------------------------------------
  1  -0.798439505909730 1.69263e-02 1.65531e-02       17.386        0.543
  2  -0.790001179276491 6.95932e-03 3.64104e-03       16.849        0.527
  3  -0.790218423252760 9.93925e-04 2.25107e-03       16.735        0.523
  4  -0.790593623393163 5.62264e-04 9.16491e-04       16.555        0.517
  5  -0.790622323798571 2.33744e-04 2.38040e-04       16.873        0.527

   A    I                     A    I                     A    I                  
-------------------------- -------------------------- -------------------------- 
  19   12 -0.0224361090824   24   16  0.0128223044202   48   18  0.0080684815581 
  21   18 -0.0187991233441   25   16  0.0120833006965   48   17  0.0078215980991 
  19   18 -0.0185444334171   43   17  0.0111132304600   24   14 -0.0076671108544 
  19   17 -0.0182526981034   21   17  0.0090280549015   37   16 -0.0073552191063 
  32   18  0.0179066312420   35   17  0.0084172812146   24   15 -0.0071417876405 

   A    B    I    J                     A    B    I    J                  
------------------------------------ ------------------------------------ 
  19   19   18   18 -0.1024488502484   21   19   12   18 -0.0328788256087 
  21   21   18   18 -0.0720592959674   19   21   18   18  0.0268196764235 
  21   21   17   17 -0.0671992118678   21   19   18   18  0.0268196764235 
  19   19   17   17 -0.0597401664638   21   19   18   12 -0.0257883409233 
  21   19   18   17  0.0559487276197   19   21   12   18 -0.0257883409233 
  19   21   17   18  0.0559487276197   35   19   18   18  0.0240168637886 
  19   19   12   12 -0.0388950682539   19   35   18   18  0.0240168637886 
  19   21   18   12 -0.0328788256087 

It.  Correlation Energy L1 Residual L2 Residual CPU Time (s) Walltime (s)
-------------------------------------------------------------------------
  6  -0.790610058397092 7.73894e-05 7.58340e-05       16.988        0.531
  7  -0.790616964219170 4.95420e-05 2.71690e-05       16.085        0.503
  8  -0.790611006224824 1.61034e-05 1.03458e-05       16.104        0.503
  9  -0.790611596319155 5.77690e-06 1.72755e-06       16.687        0.522
 10  -0.790611269154781 2.23581e-06 7.46544e-07       15.914        0.497

   A    I                     A    I                     A    I                  
-------------------------- -------------------------- -------------------------- 
  19   12 -0.0223677232140   24   16  0.0128519586962   48   18  0.0080603401842 
  21   18 -0.0190515028839   25   16  0.0120741469928   48   17  0.0078119162670 
  19   18 -0.0186847612998   43   17  0.0111200147486   24   14 -0.0076443066825 
  19   17 -0.0184082152033   21   17  0.0090513036362   37   16 -0.0073422737752 
  32   18  0.0179297209100   35   17  0.0084365579447   24   15 -0.0071455745640 

   A    B    I    J                     A    B    I    J                  
------------------------------------ ------------------------------------ 
  19   19   18   18 -0.1025712095967   21   19   12   18 -0.0328417761658 
  21   21   18   18 -0.0718853283293   19   21   18   18  0.0267973758048 
  21   21   17   17 -0.0672723874758   21   19   18   18  0.0267973758048 
  19   19   17   17 -0.0596594529112   21   19   18   12 -0.0257926166161 
  21   19   18   17  0.0559509219115   19   21   12   18 -0.0257926166161 
  19   21   17   18  0.0559509219115   35   19   18   18  0.0240438876489 
  19   19   12   12 -0.0388810152448   19   35   18   18  0.0240438876489 
  19   21   18   12 -0.0328417761658 

It.  Correlation Energy L1 Residual L2 Residual CPU Time (s) Walltime (s)
-------------------------------------------------------------------------
 11  -0.790611440530362 1.33779e-06 4.03215e-07       16.248        0.508
 12  -0.790611523288363 2.52548e-07 2.14447e-07       16.340        0.511
 13  -0.790611529732261 2.35470e-07 7.87951e-08       15.928        0.498
 14  -0.790611544387250 5.25406e-08 4.60488e-08       16.039        0.501
 15  -0.790611543454406 3.52003e-08 2.89506e-08       15.823        0.495

   A    I                     A    I                     A    I                  
-------------------------- -------------------------- -------------------------- 
  19   12 -0.0223686712858   24   16  0.0128518962924   48   18  0.0080603493180 
  21   18 -0.0190533491990   25   16  0.0120741740295   48   17  0.0078119152746 
  19   18 -0.0186860897532   43   17  0.0111202424004   24   14 -0.0076448405720 
  19   17 -0.0184114127255   21   17  0.0090511981321   37   16 -0.0073424606591 
  32   18  0.0179300480216   35   17  0.0084370510700   24   15 -0.0071455963655 

   A    B    I    J                     A    B    I    J                  
------------------------------------ ------------------------------------ 
  19   19   18   18 -0.1025719682927   21   19   12   18 -0.0328420379160 
  21   21   18   18 -0.0718859001700   19   21   18   18  0.0267973214430 
  21   21   17   17 -0.0672731261356   21   19   18   18  0.0267973214430 
  19   19   17   17 -0.0596594314591   21   19   18   12 -0.0257925843168 
  21   19   18   17  0.0559508793326   19   21   12   18 -0.0257925843168 
  19   21   17   18  0.0559508793326   35   19   18   18  0.0240438668998 
  19   19   12   12 -0.0388814799601   19   35   18   18  0.0240438668998 
  19   21   18   12 -0.0328420379160 

It.  Correlation Energy L1 Residual L2 Residual CPU Time (s) Walltime (s)
-------------------------------------------------------------------------
 16  -0.790611543533539 1.72150e-08 1.16872e-08       16.182        0.506
 17  -0.790611542617752 1.11792e-08 2.88344e-09       16.154        0.505
 18  -0.790611542378509 4.75960e-09 8.07968e-10       16.163        0.505
 19  -0.790611542416133 1.72833e-09 5.16920e-10       16.177        0.506
 20  -0.790611542413877 1.39583e-09 1.65064e-10       16.147        0.505

   A    I                     A    I                     A    I                  
-------------------------- -------------------------- -------------------------- 
  19   12 -0.0223686549299   24   16  0.0128519012500   48   18  0.0080603473321 
  21   18 -0.0190534038792   25   16  0.0120741769630   48   17  0.0078119146225 
  19   18 -0.0186861130947   43   17  0.0111202422895   24   14 -0.0076448347419 
  19   17 -0.0184114520893   21   17  0.0090512031843   37   16 -0.0073424604819 
  32   18  0.0179300490609   35   17  0.0084370552223   24   15 -0.0071455938763 

   A    B    I    J                     A    B    I    J                  
------------------------------------ ------------------------------------ 
  19   19   18   18 -0.1025719810372   21   19   12   18 -0.0328420304989 
  21   21   18   18 -0.0718858701575   19   21   18   18  0.0267973129929 
  21   21   17   17 -0.0672731356214   21   19   18   18  0.0267973129929 
  19   19   17   17 -0.0596594151844   21   19   18   12 -0.0257925801389 
  21   19   18   17  0.0559508730148   19   21   12   18 -0.0257925801389 
  19   21   17   18  0.0559508730148   35   19   18   18  0.0240438655850 
  19   19   12   12 -0.0388814787973   19   35   18   18  0.0240438655850 
  19   21   18   12 -0.0328420304989 

It.  Correlation Energy L1 Residual L2 Residual CPU Time (s) Walltime (s)
-------------------------------------------------------------------------
 21  -0.790611542478171 3.91501e-10 1.60100e-10       16.079        0.503

Lambda-CCSD iterations converged in 21 cycles and 10.802 seconds (0.514 s/it.) at 10.152 Gflops/sec

 @CHECKOUT-I, Total execution time (CPU/WALL):       827.35/      26.36 seconds.
norm of D(AI): 0.072068664984561
norm of D(IA): 0.064300469473108
norm of D(AB): 0.076385534242562
norm of D(IJ): 0.094678111779706
E(AB): 0.489409526365179
E(IJ): 0.392243209304133
E(1e): 0.881652735669312
norm of G(Ab,Ij): 0.449348763914376
norm of G(Ij,Ab): 0.503646901890801
E(Ab,Ij): -1.520165385152432
norm of G(Ij,Kl): 0.049053515430126
E(Ij,Kl): 0.163441633700935
norm of G(Ai,Bc): 0.012883249709927
norm of G(Ab,Ci): 0.019004797671281
E(Ab,Ci): -0.063871420295380
norm of G(Ij,Ka): 0.011350338171384
norm of G(Ia,Jk): 0.013750830969655
E(Ia,Jk): -0.018255773299094
norm of G(AI,bj): 0.059181065090523
norm of G(Ai,Bj): 0.044154817862101
E(Ai,Bj): -0.420262395183259
E1: -0.249511175724132
E2: -0.277670078261613
E3: 0.106918858802485
E(tot): -0.977460604559919

Formation of one- and two-particle density
matrices took 0.184 seconds at 47.596 Gflops/sec

--executable xncc finished with status     0 in       26.42 seconds (walltime).
 --invoking executable--
/home/besselman/CFOUR_18/cfour18/bin/xdens
 @GETMEM-I,  Allocated  183105 MB of main memory.
  CCSD(T) density and intermediates are calculated.
  The perturbed orbitals are chosen canonical.
  Direct algorithm used for all contributions involving G(AB,CD).
  local is set to  F
  local is set to  F
  local is set to 4 F
  local is set to  F
  local is set to 5 F
  local is set to 6 F
  local is set to 7 F T
  local5 is set to  F
  local is set to  F
  W(abef) AB contribution =  0.1239333754 a.u.
  W(abef) AB contribution =  0.1349608682 a.u.
  local is set to 12 F
                     1                     1
                     2                     2
  processed                1939870  ao basis integrals from 
                   474  buffers.
  processed                1013398  ao basis integrals from 
                   248  buffers.
  processed                 536811  ao basis integrals from 
                   132  buffers.
 ITERM.tmp does not exsit!
 skip reading
  The iterative expansion of D(ai) converged after  23 iterations.
  SORTNOC109-I, Processed       854980 fPQR integrals.
  local is set to 12 F
  ----------------------------------------------------------------------
                 Natural orbital occupation numbers
  ----------------------------------------------------------------------
  2.00001  2.00001  2.00001  2.00001  2.00001  1.98344  1.97834  1.97215
  1.96462  1.96244  1.96226  1.95519  1.95388  1.95289  1.94768  1.94375
  1.92074  1.89772  0.09081  0.07540  0.04369  0.03889  0.03319  0.02882
  0.02473  0.02406  0.02134  0.01842  0.01398  0.01354  0.01277  0.01021
  0.00977  0.00900  0.00897  0.00861  0.00806  0.00804  0.00758  0.00722
  0.00686  0.00595  0.00566  0.00523  0.00489  0.00485  0.00376  0.00354
  0.00345  0.00338  0.00337  0.00311  0.00274  0.00245  0.00240  0.00212
  0.00184  0.00175  0.00168  0.00162  0.00157  0.00151  0.00139  0.00126
  0.00121  0.00112  0.00095  0.00092  0.00092  0.00072  0.00071  0.00057
  0.00057  0.00054  0.00053  0.00047  0.00039  0.00036  0.00031  0.00025
  0.00020  0.00019  0.00019  0.00014  0.00011
  Trace of density matrix :  36.0000000000.
  ----------------------------------------------------------------------
  Density calculation successfully completed.
 @CHECKOUT-I, Total execution time (CPU/WALL):        59.64/       4.96 seconds.
--executable xdens finished with status     0 in        5.04 seconds (walltime).
 --invoking executable--
/home/besselman/CFOUR_18/cfour18/bin/xanti
 @GETMEM-I,  Allocated  183105 MB of main memory.
 CCSD(T) MO gammas will be sorted to Mulliken order.
  @SETMET-I, Unequal number of MO and AO orbitals.
 @CHECKOUT-I, Total execution time (CPU/WALL):        19.33/       1.47 seconds.
--executable xanti finished with status     0 in        1.51 seconds (walltime).
 --invoking executable--
/home/besselman/CFOUR_18/cfour18/bin/xbcktrn
 @GETMEM-I,  Allocated  183105 MB of main memory.
 @CHECKOUT-I, Total execution time (CPU/WALL):        15.32/       0.53 seconds.
--executable xbcktrn finished with status     0 in        0.56 seconds (walltime).
 --invoking executable--
/home/besselman/CFOUR_18/cfour18/bin/xvdint
 @GETMEM-I,  Allocated  183105 MB of main memory.
 One- and two-electron integral derivatives are calculated
 for RHF-CC/MBPT gradients and dipole moments.
 Spherical gaussians are used.

                     Kinetic energy integral gradient
                     --------------------------------

                         O #1 x     0.7793715199
                         O #1 y     0.4732567599
                         C #2 x     0.1120279786
                         C #2 y     0.4418859416
                         C #3 x     0.2854992294
                         C #3 y    -0.2471011354
                         N #4 x    -1.1095127771
                         N #4 y    -0.1692360726
                         C #5 x    -0.1845836389
                         C #5 y    -0.3023460476
                         H #6 x    -0.0765101429
                         H #6 y     0.4617891847
                         H #7 x     0.3922103338
                         H #7 y    -0.2474554102
                         H #8 x    -0.1985025027
                         H #8 y    -0.4107932204


 O #1       0.7793715199            0.4732567599            0.0000000000
 C #2       0.1120279786            0.4418859416            0.0000000000
 C #3       0.2854992294           -0.2471011354            0.0000000000
 N #4      -1.1095127771           -0.1692360726            0.0000000000
 C #5      -0.1845836389           -0.3023460476            0.0000000000
 H #6      -0.0765101429            0.4617891847            0.0000000000
 H #7       0.3922103338           -0.2474554102            0.0000000000
 H #8      -0.1985025027           -0.4107932204            0.0000000000


                   Nuclear attraction integral gradient
                   ------------------------------------

                         O #1 x   -28.2671353316
                         O #1 y   -17.5581938264
                         C #2 x     2.9584998322
                         C #2 y   -18.9865137275
                         C #3 x   -14.4676303313
                         C #3 y    13.9084031893
                         N #4 x    33.5931648727
                         N #4 y     0.6236542320
                         C #5 x     8.0080028292
                         C #5 y    18.5177803494
                         H #6 x     1.5553150269
                         H #6 y    -8.1861939260
                         H #7 x    -6.6906011581
                         H #7 y     4.5847399405
                         H #8 x     3.3103842600
                         H #8 y     7.0963237687


 O #1     -28.2671353316          -17.5581938264            0.0000000000
 C #2       2.9584998322          -18.9865137275            0.0000000000
 C #3     -14.4676303313           13.9084031893            0.0000000000
 N #4      33.5931648727            0.6236542320            0.0000000000
 C #5       8.0080028292           18.5177803494            0.0000000000
 H #6       1.5553150269           -8.1861939260            0.0000000000
 H #7      -6.6906011581            4.5847399405            0.0000000000
 H #8       3.3103842600            7.0963237687            0.0000000000


                      Reorthonormalization gradient
                      -----------------------------

                         O #1 x     0.4069493973
                         O #1 y     0.2568854076
                         C #2 x     0.0445052224
                         C #2 y     0.0253282656
                         C #3 x    -0.0238269255
                         C #3 y    -0.0813183965
                         N #4 x    -0.5205198587
                         N #4 y    -0.0258284799
                         C #5 x     0.0284021673
                         C #5 y    -0.0782760124
                         H #6 x    -0.0457895354
                         H #6 y     0.2590606914
                         H #7 x     0.2145911413
                         H #7 y    -0.1375576655
                         H #8 x    -0.1043116087
                         H #8 y    -0.2182938104


 O #1       0.4069493973            0.2568854076            0.0000000000
 C #2       0.0445052224            0.0253282656            0.0000000000
 C #3      -0.0238269255           -0.0813183965            0.0000000000
 N #4      -0.5205198587           -0.0258284799            0.0000000000
 C #5       0.0284021673           -0.0782760124            0.0000000000
 H #6      -0.0457895354            0.2590606914            0.0000000000
 H #7       0.2145911413           -0.1375576655            0.0000000000
 H #8      -0.1043116087           -0.2182938104            0.0000000000


                Electronic contributions to dipole moment
                -----------------------------------------

                               au             Debye

                    x     -0.19083747     -0.48506055
                    y     -1.06006140     -2.69440779

  Conversion factor used: 1 a.u. =   2.54174691 Debye 


 Evaluation of 1e integral derivatives required    2.90 seconds.
 Evaluation of 2el integral derivatives

                      Two-electron integral gradient
                      ------------------------------

                         O #1 x    14.6204814169
                         O #1 y     8.9862918150
                         C #2 x    -0.2178084062
                         C #2 y     8.4524089570
                         C #3 x     7.0848869125
                         C #3 y    -5.8740822161
                         N #4 x   -18.4854826347
                         N #4 y    -0.6078332715
                         C #5 x    -4.0979568348
                         C #5 y    -8.9168838551
                         H #6 x    -0.9457856895
                         H #6 y     4.9333626226
                         H #7 x     4.0179210533
                         H #7 y    -2.7534488634
                         H #8 x    -1.9762558175
                         H #8 y    -4.2198151885


 O #1      14.6204814169            8.9862918150            0.0000000000
 C #2      -0.2178084062            8.4524089570            0.0000000000
 C #3       7.0848869125           -5.8740822161            0.0000000000
 N #4     -18.4854826347           -0.6078332715            0.0000000000
 C #5      -4.0979568348           -8.9168838551            0.0000000000
 H #6      -0.9457856895            4.9333626226            0.0000000000
 H #7       4.0179210533           -2.7534488634            0.0000000000
 H #8      -1.9762558175           -4.2198151885            0.0000000000


 Evaluation of 2e integral derivatives required   14.47 seconds.

                            Molecular gradient
                            ------------------

                         O #1 x     0.0015537394
                         O #1 y     0.0039229182
                         C #2 x    -0.0019387180
                         C #2 y     0.0038495770
                         C #3 x    -0.0025902889
                         C #3 y     0.0019295467
                         N #4 x     0.0150110197
                         N #4 y    -0.0188361228
                         C #5 x    -0.0153451329
                         C #5 y     0.0120492095
                         H #6 x     0.0004845689
                         H #6 y     0.0066150730
                         H #7 x     0.0047893422
                         H #7 y    -0.0036209607
                         H #8 x    -0.0019645304
                         H #8 y    -0.0059092409


 O #1       0.0015537394            0.0039229182            0.0000000000
 C #2      -0.0019387180            0.0038495770            0.0000000000
 C #3      -0.0025902889            0.0019295467            0.0000000000
 N #4       0.0150110197           -0.0188361228            0.0000000000
 C #5      -0.0153451329            0.0120492095            0.0000000000
 H #6       0.0004845689            0.0066150730            0.0000000000
 H #7       0.0047893422           -0.0036209607            0.0000000000
 H #8      -0.0019645304           -0.0059092409            0.0000000000


  Molecular gradient norm 0.336E-01

                           Total dipole moment
                           -------------------

                               au             Debye

                    x     -0.58174840     -1.47865720
                    y      0.14466574      0.36770369

  Conversion factor used: 1 a.u. =   2.54174691 Debye 


 @CHECKOUT-I, Total execution time (CPU/WALL):        17.35/       9.30 seconds.
--executable xvdint finished with status     0 in        9.35 seconds (walltime).
 --invoking executable--
/home/besselman/CFOUR_18/cfour18/bin/xjoda
   JODA beginning optimization cycle #  3.
   Retrieving information from last optimization cycle.
                    13                     0
  calling readgh 3                      2                    -1
  gradient from JOBARC 
   0.001553739394998   0.003922918236545   0.000000000000000
  -0.001938717983376   0.003849577018514   0.000000000000000
  -0.002590288890865   0.001929546705150   0.000000000000000
   0.015011019732484  -0.018836122750335   0.000000000000000
  -0.015345132912874   0.012049209480166   0.000000000000000
   0.000484568864585   0.006615072969092   0.000000000000000
   0.004789342195923  -0.003620960735989   0.000000000000000
  -0.001964530400913  -0.005909240923038   0.000000000000000
 
                     0
  current gradient vector 
        0.001553739394998        0.003922918236545        0.000000000000000
       -0.001938717983376        0.003849577018514        0.000000000000000
       -0.002590288890865        0.001929546705150        0.000000000000000
        0.015011019732484       -0.018836122750335        0.000000000000000
       -0.015345132912874        0.012049209480166        0.000000000000000
        0.000484568864585        0.006615072969092        0.000000000000000
        0.004789342195923       -0.003620960735989        0.000000000000000
       -0.001964530400913       -0.005909240923038        0.000000000000000
   Internal coordinate energy gradients (atomic units): 
                     R                 dV/dR
 [R1   ]    2.570614165454199    0.015495498782324
 [R2   ]    2.595876738467053    0.003273470419918
 [A1   ]    1.812054596237612    0.065560284545958
 [R3   ]    2.461014751454226   -0.002571045378129
 [A2   ]    2.043551403165269    0.058937062356002
 [D0   ]    0.000000000000000   -0.000000000000000
 [R4   ]    2.574841332446552   -0.015361012734038
 [A3   ]    1.887074624509109    0.024276284283613
 [D0   ]    0.000000000000000   -0.000000000000000
 [R5   ]    2.046372651915378   -0.006478323422072
 [A4   ]    2.032144969450403    0.002912271576394
 [D180 ]    3.141592653589793   -0.000000000000000
 [R6   ]    2.042587049187066   -0.005970947767943
 [A5   ]    2.036058563560922   -0.001286891560980
 [D180 ]    3.141592653589793   -0.000000000000000
 [R7   ]    2.045562886455978   -0.006174967753108
 [A6   ]    2.260719936737050    0.001647003642051
 [D180 ]    3.141592653589793   -0.000000000000000
                     2                    -1                     0 ****
   Hessian from cycle  2 read.
   BFGS update using last two gradients and previous step.
   Optimization cycle  3.  Updating structure with Newton-Raphson step.
  @EFOL-I, Current internal coordinate Hessian written to FCMINT.
   There are  13 independent internal coordinates which will be optimized.
   Hessian matrix in totally symmetric symmetry coordinates: 
              R1        R2        A1        R3        A2   
  R1         1.038739  0.062320  0.275945 -0.017003  0.109924
  R2         0.062320  1.094913  0.402158 -0.014585  0.163377
  A1         0.275945  0.402158  1.875652 -0.016139  0.670244
  R3        -0.017003 -0.014585 -0.016139  0.974973 -0.013192
  A2         0.109924  0.163377  0.670244 -0.013192  0.523786
  R4         0.002380  0.013983  0.102578 -0.027700  0.035826
  A3         0.179176  0.261517  1.060763 -0.012234  0.437387
  R5        -0.008837 -0.005665  0.007985 -0.018120 -0.001248
  A4         0.004470  0.005975  0.021674  0.001197  0.009252
  R6        -0.008681 -0.005339  0.009669 -0.018363 -0.000624
  A5         0.007045  0.009908  0.038856  0.000385  0.016297
  R7        -0.007361 -0.003353  0.018019 -0.018622  0.002786
  A6        -0.023000 -0.032419 -0.127180 -0.001176 -0.053252
 
              R4        A3        R5        A4        R6   
  R1         0.002380  0.179176 -0.008837  0.004470 -0.008681
  R2         0.013983  0.261517 -0.005665  0.005975 -0.005339
  A1         0.102578  1.060763  0.007985  0.021674  0.009669
  R3        -0.027700 -0.012234 -0.018120  0.001197 -0.018363
  A2         0.035826  0.437387 -0.001248  0.009252 -0.000624
  R4         0.977960  0.064869 -0.018684  0.002891 -0.018811
  A3         0.064869  0.941775  0.003909  0.014267  0.004999
  R5        -0.018684  0.003909  0.987094  0.001126 -0.013058
  A4         0.002891  0.014267  0.001126  0.250207  0.001161
  R6        -0.018811  0.004999 -0.013058  0.001161  0.986789
  A5         0.003227  0.025363  0.000730  0.000479  0.000778
  R7        -0.018479  0.010428 -0.013146  0.001283 -0.013291
  A6        -0.010510 -0.083048 -0.002341 -0.001570 -0.002497
 
              A5        R7        A6   
  R1         0.007045 -0.007361 -0.023000
  R2         0.009908 -0.003353 -0.032419
  A1         0.038856  0.018019 -0.127180
  R3         0.000385 -0.018622 -0.001176
  A2         0.016297  0.002786 -0.053252
  R4         0.003227 -0.018479 -0.010510
  A3         0.025363  0.010428 -0.083048
  R5         0.000730 -0.013146 -0.002341
  A4         0.000479  0.001283 -0.001570
  R6         0.000778 -0.013291 -0.002497
  A5         0.250898  0.000982 -0.002949
  R7         0.000982  0.986670 -0.003165
  A6        -0.002949 -0.003165  0.259674
   The eigenvectors of the Hessian matrix: 
                   1         2         3         4         5
  R1         0.005788  0.001255 -0.000000  0.000000 -0.000000
  R2         0.003602  0.001217 -0.000000  0.000000 -0.000000
  A1        -0.237651 -0.425782  0.264709  0.255277  0.062711
  R3         0.010159  0.002465  0.000000 -0.000000 -0.000000
  A2         0.881823 -0.138192 -0.152030 -0.226873 -0.146368
  R4         0.010063  0.002931  0.000000 -0.000000 -0.000000
  A3        -0.149087  0.777757 -0.276544 -0.163876  0.061041
  R5         0.007069  0.001867  0.000000 -0.000000 -0.000000
  A4        -0.131789 -0.362034 -0.783048 -0.064859  0.483806
  R6         0.007176  0.001880  0.000000  0.000000 -0.000000
  A5        -0.112754 -0.049983 -0.466021  0.425243 -0.765785
  R7         0.007224  0.001907  0.000000  0.000000 -0.000000
  A6         0.336448  0.247207  0.000000  0.819432  0.387844
 
                   6         7         8         9        10
  R1         0.367836  0.376254  0.683732  0.000457  0.346667
  R2         0.370453  0.689063 -0.312155 -0.019346 -0.328500
  A1        -0.145783 -0.193964 -0.000298  0.000000 -0.000000
  R3         0.407086 -0.381167  0.371421  0.201221 -0.654471
  A2        -0.079374 -0.074786 -0.000764 -0.000000 -0.000000
  R4         0.491154 -0.155227 -0.543271  0.130882  0.149826
  A3        -0.100719 -0.125214  0.000142 -0.000000  0.000000
  R5         0.301652 -0.232416 -0.034852  0.189633 -0.013150
  A4         0.002409 -0.003706 -0.000033 -0.000000 -0.000000
  R6         0.306149 -0.232048 -0.004228 -0.913869  0.046256
  A5        -0.001193 -0.005247  0.000051  0.000000 -0.000000
  R7         0.313157 -0.217141 -0.027191  0.266250  0.564639
  A6         0.004107  0.017108 -0.000120 -0.000000  0.000000
 
                  11        12        13
  R1         0.094853  0.311548  0.171367
  R2        -0.143004 -0.313832  0.251543
  A1        -0.000000  0.000000  0.751124
  R3         0.230380 -0.169759 -0.014660
  A2        -0.000000  0.000000  0.308853
  R4         0.414747  0.473542  0.059872
  A3         0.000000  0.000000  0.489883
  R5        -0.860936  0.276358  0.001811
  A4        -0.000000  0.000000  0.010200
  R6        -0.065204 -0.103915  0.002832
  A5         0.000000  0.000000  0.018052
  R7         0.000837 -0.681333  0.008063
  A6        -0.000000 -0.000000 -0.059076
   The eigenvalues of the Hessian matrix: 
       0.24708      0.24963      0.25000      0.25000      0.25000      0.88273
       0.95926      0.99975      1.00000      1.00000      1.00000      1.00000
       3.06069
   Gradients along Hessian eigenvectors: 
       0.03288     -0.01782     -0.00000     -0.00000     -0.00000     -0.02406
      -0.00446      0.01732     -0.00000      0.00000      0.00000     -0.00000
       0.08177
   There are  0 negative eigenvalues.
   Summary of Optimization Cycle: 
   The maximum unscaled step is:    0.15678.
   Scale factor set to:  0.95674.
   Forces are in hartree/bohr and hartree/radian.
   Parameter values are in Angstroms and degrees.
--------------------------------------------------------------------------
  Parameter     dV/dR           Step          Rold            Rnew
--------------------------------------------------------------------------
    R1      0.0154954988   -0.0026985042    1.3603104277    1.3576119235
    R2      0.0032734704    0.0058702288    1.3736788056    1.3795490343
    A1      0.0655602845   -1.3000506003  103.8230806117  102.5230300114
    R3     -0.0025710454    0.0010661428    1.3023129158    1.3033790586
    A2      0.0589370624   -7.5619649318  117.0868706194  109.5249056876
    R4     -0.0153610127    0.0097960390    1.3625473481    1.3723433871
    A3      0.0242762843    3.2316209380  108.1214116106  111.3530325486
    R5     -0.0064783234    0.0034884205    1.0828937671    1.0863821876
    A4      0.0029122716   -0.4680043163  116.4333301082  115.9653257919
    R6     -0.0059709478    0.0032621934    1.0808905124    1.0841527058
    A5     -0.0012868916    0.5971692341  116.6575625335  117.2547317676
    R7     -0.0061749678    0.0035223991    1.0824652577    1.0859876568
    A6      0.0016470036   -1.3893066908  129.5297110361  128.1404043453
--------------------------------------------------------------------------
  Minimum force:  0.001286892 / RMS force:  0.026286973
 Updating structure...
   1.00000000000000       0.942496300787396       0.976208930455143     
   1.00000000000000       0.931354605888536       0.976208930455143     
  -1.00000000000000       0.899059174749497       0.976208930455143     
  -1.00000000000000       0.888979324971390       0.976208930455143     
  -1.00000000000000       0.786499699505564       0.931354605888536     
   Rotational constants (in cm-1): 
          0.1667247174             0.3124388925             0.3574894894
   Rotational constants (in MHz): 
       4998.2819845077          9366.6836687081         10717.2667763624


 ----------------------------------------------------------------
         Coordinates used in calculation (QCOMP) 
 ----------------------------------------------------------------
 Z-matrix   Atomic            Coordinates (in bohr)
  Symbol    Number           X              Y              Z
 ----------------------------------------------------------------
     O         8        -1.98287999     0.90885177     0.00000000
     C         6        -1.37888309    -1.58455024     0.00000000
     C         6         0.35745059     2.05739201     0.00000000
     N         7         1.07106394    -1.83807277     0.00000000
     C         6         2.26925649     0.30511383     0.00000000
     H         1        -2.96112510    -2.89266902     0.00000000
     H         1         0.39730985     4.10575594    -0.00000000
     H         1         4.29419560     0.63861864    -0.00000000
 ----------------------------------------------------------------
 
   Interatomic distance matrix (Angstroms) 
 
                 O             C             C             N             C    
                [ 1]        [ 2]        [ 3]        [ 4]        [ 5]
  O    [ 1]     0.00000
  C    [ 2]     1.35761     0.00000
  C    [ 3]     1.37955     2.13506     0.00000
  N    [ 4]     2.17363     1.30338     2.09569     0.00000
  C    [ 5]     2.27270     2.17412     1.37234     1.29933     0.00000
  H    [ 6]     2.07722     1.08638     3.15365     2.20552     3.24411
  H    [ 7]     2.10912     3.15447     1.08415     3.16548     2.24193
  H    [ 8]     3.32476     3.22435     2.21440     2.15100     1.08599
 
                 H             H             H    
                [ 6]        [ 7]        [ 8]
  H    [ 6]     0.00000
  H    [ 7]     4.10776     0.00000
  H    [ 8]     4.26996     2.76019     0.00000
   Rotational constants (order x, y, z, in cm-1): 
          0.3574894894             0.3124388925             0.1667247174
   Rotational constants (order x, y, z, in MHz): 
      10717.2667763624          9366.6836687081          4998.2819845077
  ECPDATA file not present.   Using default ECPDATA. 
  There are   5 frozen-core orbitals.
  There are   85 basis functions.
 @CHECKOUT-I, Total execution time (CPU/WALL):         0.10/       0.12 seconds.
--executable xjoda finished with status     0 in        0.24 seconds (walltime).
 --invoking executable--
/home/besselman/CFOUR_18/cfour18/bin/xvmol
 SERIAL VERSION OF MOLECULE STARTED
********************************************************************************
                    INPUT FROM MOL FILE
********************************************************************************
INTGRL        1    0    1    0    0    0    0    0    0                         
         *** CFOUR Program System (Release V0.1) ***                            
CCSDT(Q) PVDZ Optimization of Oxazole                                           
    8    1 Z          0.10E-08              0    0                              
   9999.00      3.00                                                            
          8.00000000    1    3    1    1    1                                   
O #1  -1.982879985917035   0.908851772971469   0.000000000000000                
    9    3                                                                      
   11720.0000000000       7.100000000000000E-004 -1.600000000000000E-004        
  0.000000000000000E+000                                                        
   1759.00000000000       5.470000000000000E-003 -1.263000000000000E-003        
  0.000000000000000E+000                                                        
   400.800000000000       2.783700000000000E-002 -6.267000000000000E-003        
  0.000000000000000E+000                                                        
   113.700000000000       0.104800000000000      -2.571600000000000E-002        
  0.000000000000000E+000                                                        
   37.0300000000000       0.283062000000000      -7.092400000000000E-002        
  0.000000000000000E+000                                                        
   13.2700000000000       0.448719000000000      -0.165411000000000             
  0.000000000000000E+000                                                        
   5.02500000000000       0.270952000000000      -0.116955000000000             
  0.000000000000000E+000                                                        
   1.01300000000000       1.545800000000000E-002  0.557368000000000             
  0.000000000000000E+000                                                        
  0.302300000000000      -2.585000000000000E-003  0.572759000000000             
   1.00000000000000                                                             
    4    2                                                                      
   17.7000000000000       4.301800000000000E-002  0.000000000000000E+000        
   3.85400000000000       0.228913000000000       0.000000000000000E+000        
   1.04600000000000       0.508728000000000       0.000000000000000E+000        
  0.275300000000000       0.460531000000000        1.00000000000000             
    1    1                                                                      
   1.18500000000000        1.00000000000000                                     
          6.00000000    1    3    1    1    1                                   
C #2  -1.378883093992465  -1.584550238804638   0.000000000000000                
    9    3                                                                      
   6665.00000000000       6.920000000000000E-004 -1.460000000000000E-004        
  0.000000000000000E+000                                                        
   1000.00000000000       5.329000000000000E-003 -1.154000000000000E-003        
  0.000000000000000E+000                                                        
   228.000000000000       2.707700000000000E-002 -5.725000000000000E-003        
  0.000000000000000E+000                                                        
   64.7100000000000       0.101718000000000      -2.331200000000000E-002        
  0.000000000000000E+000                                                        
   21.0600000000000       0.274740000000000      -6.395500000000000E-002        
  0.000000000000000E+000                                                        
   7.49500000000000       0.448564000000000      -0.149981000000000             
  0.000000000000000E+000                                                        
   2.79700000000000       0.285074000000000      -0.127262000000000             
  0.000000000000000E+000                                                        
  0.521500000000000       1.520400000000000E-002  0.544529000000000             
  0.000000000000000E+000                                                        
  0.159600000000000      -3.191000000000000E-003  0.580496000000000             
   1.00000000000000                                                             
    4    2                                                                      
   9.43900000000000       3.810900000000000E-002  0.000000000000000E+000        
   2.00200000000000       0.209480000000000       0.000000000000000E+000        
  0.545600000000000       0.508557000000000       0.000000000000000E+000        
  0.151700000000000       0.468842000000000        1.00000000000000             
    1    1                                                                      
  0.550000000000000        1.00000000000000                                     
          6.00000000    1    3    1    1    1                                   
C #3   0.357450586146604   2.057392012126707   0.000000000000000                
    9    3                                                                      
   6665.00000000000       6.920000000000000E-004 -1.460000000000000E-004        
  0.000000000000000E+000                                                        
   1000.00000000000       5.329000000000000E-003 -1.154000000000000E-003        
  0.000000000000000E+000                                                        
   228.000000000000       2.707700000000000E-002 -5.725000000000000E-003        
  0.000000000000000E+000                                                        
   64.7100000000000       0.101718000000000      -2.331200000000000E-002        
  0.000000000000000E+000                                                        
   21.0600000000000       0.274740000000000      -6.395500000000000E-002        
  0.000000000000000E+000                                                        
   7.49500000000000       0.448564000000000      -0.149981000000000             
  0.000000000000000E+000                                                        
   2.79700000000000       0.285074000000000      -0.127262000000000             
  0.000000000000000E+000                                                        
  0.521500000000000       1.520400000000000E-002  0.544529000000000             
  0.000000000000000E+000                                                        
  0.159600000000000      -3.191000000000000E-003  0.580496000000000             
   1.00000000000000                                                             
    4    2                                                                      
   9.43900000000000       3.810900000000000E-002  0.000000000000000E+000        
   2.00200000000000       0.209480000000000       0.000000000000000E+000        
  0.545600000000000       0.508557000000000       0.000000000000000E+000        
  0.151700000000000       0.468842000000000        1.00000000000000             
    1    1                                                                      
  0.550000000000000        1.00000000000000                                     
          7.00000000    1    3    1    1    1                                   
N #4   1.071063944954154  -1.838072768875912   0.000000000000000                
    9    3                                                                      
   9046.00000000000       7.000000000000000E-004 -1.530000000000000E-004        
  0.000000000000000E+000                                                        
   1357.00000000000       5.389000000000000E-003 -1.208000000000000E-003        
  0.000000000000000E+000                                                        
   309.300000000000       2.740600000000000E-002 -5.992000000000000E-003        
  0.000000000000000E+000                                                        
   87.7300000000000       0.103207000000000      -2.454400000000000E-002        
  0.000000000000000E+000                                                        
   28.5600000000000       0.278723000000000      -6.745900000000001E-002        
  0.000000000000000E+000                                                        
   10.2100000000000       0.448540000000000      -0.158078000000000             
  0.000000000000000E+000                                                        
   3.83800000000000       0.278238000000000      -0.121831000000000             
  0.000000000000000E+000                                                        
  0.746600000000000       1.544000000000000E-002  0.549003000000000             
  0.000000000000000E+000                                                        
  0.224800000000000      -2.864000000000000E-003  0.578815000000000             
   1.00000000000000                                                             
    4    2                                                                      
   13.5500000000000       3.991900000000000E-002  0.000000000000000E+000        
   2.91700000000000       0.217169000000000       0.000000000000000E+000        
  0.797300000000000       0.510319000000000       0.000000000000000E+000        
  0.218500000000000       0.462214000000000        1.00000000000000             
    1    1                                                                      
  0.817000000000000        1.00000000000000                                     
          6.00000000    1    3    1    1    1                                   
C #5   2.269256488826954   0.305113832044620   0.000000000000000                
    9    3                                                                      
   6665.00000000000       6.920000000000000E-004 -1.460000000000000E-004        
  0.000000000000000E+000                                                        
   1000.00000000000       5.329000000000000E-003 -1.154000000000000E-003        
  0.000000000000000E+000                                                        
   228.000000000000       2.707700000000000E-002 -5.725000000000000E-003        
  0.000000000000000E+000                                                        
   64.7100000000000       0.101718000000000      -2.331200000000000E-002        
  0.000000000000000E+000                                                        
   21.0600000000000       0.274740000000000      -6.395500000000000E-002        
  0.000000000000000E+000                                                        
   7.49500000000000       0.448564000000000      -0.149981000000000             
  0.000000000000000E+000                                                        
   2.79700000000000       0.285074000000000      -0.127262000000000             
  0.000000000000000E+000                                                        
  0.521500000000000       1.520400000000000E-002  0.544529000000000             
  0.000000000000000E+000                                                        
  0.159600000000000      -3.191000000000000E-003  0.580496000000000             
   1.00000000000000                                                             
    4    2                                                                      
   9.43900000000000       3.810900000000000E-002  0.000000000000000E+000        
   2.00200000000000       0.209480000000000       0.000000000000000E+000        
  0.545600000000000       0.508557000000000       0.000000000000000E+000        
  0.151700000000000       0.468842000000000        1.00000000000000             
    1    1                                                                      
  0.550000000000000        1.00000000000000                                     
          1.00000000    1    2    1    1                                        
H #6  -2.961125098093258  -2.892669024352723   0.000000000000000                
    4    2                                                                      
   13.0100000000000       1.968500000000000E-002  0.000000000000000E+000        
   1.96200000000000       0.137977000000000       0.000000000000000E+000        
  0.444600000000000       0.478148000000000       0.000000000000000E+000        
  0.122000000000000       0.501240000000000        1.00000000000000             
    1    1                                                                      
  0.727000000000000        1.00000000000000                                     
          1.00000000    1    2    1    1                                        
H #7   0.397309850945659   4.105755937916297  -0.000000000000000                
    4    2                                                                      
   13.0100000000000       1.968500000000000E-002  0.000000000000000E+000        
   1.96200000000000       0.137977000000000       0.000000000000000E+000        
  0.444600000000000       0.478148000000000       0.000000000000000E+000        
  0.122000000000000       0.501240000000000        1.00000000000000             
    1    1                                                                      
  0.727000000000000        1.00000000000000                                     
          1.00000000    1    2    1    1                                        
H #8   4.294195602740116   0.638618644859450  -0.000000000000000                
    4    2                                                                      
   13.0100000000000       1.968500000000000E-002  0.000000000000000E+000        
   1.96200000000000       0.137977000000000       0.000000000000000E+000        
  0.444600000000000       0.478148000000000       0.000000000000000E+000        
  0.122000000000000       0.501240000000000        1.00000000000000             
    1    1                                                                      
  0.727000000000000        1.00000000000000                                     
FINISH                                                                          
 
********************************************************************************
 ONE- AND TWO-ELECTRON INTEGRALS OVER SYMMETRY-ADAPTED AOS ARE CALCULATED.

  SPHERICAL HARMONICS ARE USED.
  
  INTEGRALS LESS THAN  0.10E-13 ARE NEGLECTED.

  NUCLEAR REPULSION ENERGY :  164.1974226317 A.U.
  @MOLECU-I, ONE ELECTRON INTEGRALS (CPU/WALL):        0.06/       0.06 SECONDS.
  @TWOEL-I,    1939946 INTEGRALS OF SYMMETRY TYPE  I I I I
  @TWOEL-I,    1013360 INTEGRALS OF SYMMETRY TYPE  I J I J
  @TWOEL-I,     536796 INTEGRALS OF SYMMETRY TYPE  I I J J
  @TWOEL-I, TOTAL NUMBER OF 2-E INTEGRALS    3490102.
  @MOLECU-I, TWO ELECTRON INTEGRALS (CPU/WALL):       26.52/       0.85 SECONDS.
 @CHECKOUT-I, Total execution time (CPU/WALL):        26.61/       0.95 seconds.

Running with 32 threads/proc

--executable xvmol finished with status     0 in        1.03 seconds (walltime).
 --invoking executable--
/home/besselman/CFOUR_18/cfour18/bin/xvmol2ja
 @GETMEM-I,  Allocated  183105 MB of main memory.
 @CHECKOUT-I, Total execution time (CPU/WALL):         0.48/       0.04 seconds.
--executable xvmol2ja finished with status     0 in        0.09 seconds (walltime).
 --invoking executable--
/home/besselman/CFOUR_18/cfour18/bin/xvscf
  -------------------------------------------------
  Self-Consistent-Field Program for HF calculations
  -------------------------------------------------
    Integrals from VMOL are used
  There are   85 functions in the AO basis.

  There are 2 irreducible representations.

       Irrep        # of functions
         1                 62
         2                 23


  Parameters for SCF calculation: 
        SCF reference function:  RHF  
  Maximum number of iterations:  150
     Full symmetry point group: Cs  
     Computational point group: Cs  
        Initial density matrix: MOREAD                 
     SCF convergence tolerance: 10**(-10)
  DIIS convergence acceleration:  ON
          Latest start for DIIS:   2
                     DIIS order:  10

     Alpha population by irrep:  15    3
      Beta population by irrep:  15    3


 @GETMEM-I,  Allocated       2 MB of main memory.
   Smallest overlap matrix eigenvalues 
     Symmetry    Eigenvalue    
         1      .1718064176D-02              
         2      .8452154004D-01              
  --------------------------------------------------------------------
  Iteration         Total Energy            Largest Density Difference
  --------------------------------------------------------------------
       0          -239.286503051240373              0.0000000000D+00
       1          -243.844450457800832              0.7724454992D+00
       2          -244.464494136502907              0.1007602957D+01
       3          -244.626567393518570              0.3295098780D+00
       4          -244.630184010605177              0.6061405392D-01
       5          -244.630923625663712              0.2893294823D-01
       6          -244.630975288028509              0.7156029483D-02
       7          -244.630989602234166              0.3715546883D-02
       8          -244.630992749094020              0.2034902286D-02
       9          -244.630993128521055              0.7392387339D-03
      10          -244.630993215441521              0.3435021006D-03
      11          -244.630993227719358              0.1661925865D-03
      12          -244.630993228180472              0.2359444993D-04
      13          -244.630993228244762              0.8964193031D-05
      14          -244.630993228248400              0.3006706149D-05
      15          -244.630993228248457              0.7616911371D-06
      16          -244.630993228250503              0.1436782716D-06
      17          -244.630993228248457              0.6059934243D-07
      18          -244.630993228250901              0.1263459715D-07
      19          -244.630993228250105              0.3460401077D-08
      20          -244.630993228247547              0.7282994208D-09
      21          -244.630993228250730              0.2617464023D-09
   final occupation vector 
    15  3
    15  3

  SCF has converged.

 Density matrix saved to file den.dat
 total electron number:   36.0000000000001     
     E(SCF)=      -244.630993228250503              0.5634881450D-10

  Eigenvector printing suppressed.


 
  ORBITAL EIGENVALUES (ALPHA)  (1H = 27.2113834 eV)

       MO #        E(hartree)               E(eV)           FULLSYM    COMPSYM
       ----   --------------------   --------------------   -------   ---------
    1     1         -20.6464865375        -561.8194610357     A'        A'  (1)
    2     2         -15.5590432301        -423.3830906727     A'        A'  (1)
    3     3         -11.3377548887        -308.5159951708     A'        A'  (1)
    4     4         -11.3001920974        -307.4938596570     A'        A'  (1)
    5     5         -11.2670674088        -306.5924910545     A'        A'  (1)
    6     6          -1.4890519006         -40.5191621686     A'        A'  (1)
    7     7          -1.2492827074         -33.9947107273     A'        A'  (1)
    8     8          -1.0300632398         -28.0294457446     A'        A'  (1)
    9     9          -0.8372461611         -22.7826262909     A'        A'  (1)
   10    10          -0.8283541545         -22.5406624878     A'        A'  (1)
   11    11          -0.7481974324         -20.3594871920     A'        A'  (1)
   12    63          -0.6552485550         -17.8302196519     A''       A'' (2)
   13    12          -0.6287416880         -17.1089311305     A'        A'  (1)
   14    13          -0.6177110345         -16.8087717915     A'        A'  (1)
   15    14          -0.5793957521         -15.7661599513     A'        A'  (1)
   16    64          -0.4619355005         -12.5699040113     A''       A'' (2)
   17    15          -0.4334371216         -11.7944236955     A'        A'  (1)
   18    65          -0.3322797385          -9.0417913612     A''       A'' (2)
  +++++++++++++++++++++++++++++++++++++++++++++++++++++++++++++++++++++++++++++
   19    66           0.1405637014           3.8249327697     A''       A'' (2)
   20    16           0.2024818914           5.5098123797     A'        A'  (1)
   21    17           0.2161839602           5.8826646258     A'        A'  (1)
   22    18           0.2275198755           6.1911305645     A'        A'  (1)
   23    67           0.2324859501           6.3262643220     A''       A'' (2)
   24    19           0.3235342325           8.8038140426     A'        A'  (1)
   25    20           0.3596801233           9.7873937372     A'        A'  (1)
   26    21           0.4377492477          11.9117626133     A'        A'  (1)
   27    22           0.4448983336          12.1062991306     A'        A'  (1)
   28    23           0.5744473301          15.6315065423     A'        A'  (1)
   29    24           0.6306559863          17.1610218360     A'        A'  (1)
   30    68           0.6568812518          17.8746475907     A''       A'' (2)
   31    25           0.6782757803          18.4568223085     A'        A'  (1)
   32    69           0.7076761957          19.2568482838     A''       A'' (2)
   33    26           0.7088711841          19.2893655715     A'        A'  (1)
   34    27           0.7672298991          20.8773869395     A'        A'  (1)
   35    70           0.7681742136          20.9030830436     A''       A'' (2)
   36    28           0.8373448215          22.7853109766     A'        A'  (1)
   37    29           0.8650034215          23.5379397449     A'        A'  (1)
   38    30           0.8969082217          24.4061134963     A'        A'  (1)
   39    31           0.9364109244          25.4810366825     A'        A'  (1)
   40    32           0.9771060897          26.5884084291     A'        A'  (1)
   41    33           1.0760911175          29.2819279703     A'        A'  (1)
   42    71           1.1045639702          30.0567136824     A''       A'' (2)
   43    72           1.1236362579          30.5756970156     A''       A'' (2)
   44    34           1.1272420176          30.6738147258     A'        A'  (1)
   45    35           1.1431355362          31.1062993524     A'        A'  (1)
   46    36           1.1716412010          31.8819779287     A'        A'  (1)
   47    37           1.2392893283          33.7227770552     A'        A'  (1)
   48    73           1.2512519192          34.0482957024     A''       A'' (2)
   49    74           1.3121526146          35.7054878747     A''       A'' (2)
   50    75           1.3630829995          37.0913741057     A''       A'' (2)
   51    38           1.3948687199          37.9563075290     A'        A'  (1)
   52    76           1.3982318823          38.0478238311     A''       A'' (2)
   53    39           1.5081827433          41.0397388647     A'        A'  (1)
   54    40           1.5640741901          42.5606224527     A'        A'  (1)
   55    77           1.5795586629          42.9819763787     A''       A'' (2)
   56    41           1.7098912737          46.5285070216     A'        A'  (1)
   57    42           1.7383151033          47.3019587448     A'        A'  (1)
   58    43           1.7578565971          47.8337098257     A'        A'  (1)
   59    44           1.8190026304          49.4975779802     A'        A'  (1)
   60    78           1.8627407587          50.6877529591     A''       A'' (2)
   61    79           1.9191831185          52.2236276524     A''       A'' (2)
   62    45           1.9265518454          52.4241409061     A'        A'  (1)
   63    46           2.0076758446          54.6316371501     A'        A'  (1)
   64    80           2.0444237864          55.6315994835     A''       A'' (2)
   65    47           2.1172085861          57.6121745747     A'        A'  (1)
   66    48           2.1847077627          59.4489205486     A'        A'  (1)
   67    81           2.2051609781          60.0054808332     A''       A'' (2)
   68    49           2.2063693228          60.0383615657     A'        A'  (1)
   69    50           2.2896190985          62.3037031288     A'        A'  (1)
   70    51           2.4013451057          65.3439223478     A'        A'  (1)
   71    52           2.4985801125          67.9898213961     A'        A'  (1)
   72    53           2.6445028064          71.9605797668     A'        A'  (1)
   73    82           2.6523904884          72.1752145065     A''       A'' (2)
   74    83           2.6738803335          72.7599829213     A''       A'' (2)
   75    54           2.8022931239          76.2542725939     A'        A'  (1)
   76    55           2.8564645732          77.7283526688     A'        A'  (1)
   77    56           2.9242735893          79.5735298057     A'        A'  (1)
   78    57           3.0275579624          82.3840404809     A'        A'  (1)
   79    58           3.1628276399          86.0649155368     A'        A'  (1)
   80    84           3.2284873982          87.8516083939     A''       A'' (2)
   81    85           3.2578640049          88.6509865034     A''       A'' (2)
   82    59           3.4710089995          94.4509566700     A'        A'  (1)
   83    60           3.5501637236          96.6048662143     A'        A'  (1)
   84    61           3.7368220895         101.6840985751     A'        A'  (1)
   85    62           3.7924700438         103.1983563948     A'        A'  (1)


  VSCF finished.

 @CHECKOUT-I, Total execution time (CPU/WALL):        48.75/       1.56 seconds.
--executable xvscf finished with status     0 in        1.59 seconds (walltime).
 --invoking executable--
/home/besselman/CFOUR_18/cfour18/bin/xvtran
 @GETMEM-I,  Allocated  183105 MB of main memory.
  Partial RHF integral transformation
  The following   5 MOs will be dropped:
    1  2  3  4  5
  There are  80 active molecular orbitals.
 TRANSFORMING (NP|QR) TYPE OF INTEGRALS
 TRANSFORMING (IA|JB) TYPE OF INTEGRALS
 TRANSFORMING (IJ|AB) TYPE OF INTEGRALS
 TRANSFORMING (FRZ ALL|ALL ALL) TYPE OF INTEGRALS
  Transformation of IIII integrals :
  1 pass through the AO integral file was required.
     1939946 AO integrals were read.
     2210196 MO integrals were written to HF2.
  Transformation of IIJJ integrals :
  1 pass through the AO integral file was required.
      536796 AO integrals were read.
      293616 MO integrals were written to HF2.
  Transformation of IJIJ integrals :
  1 pass through the AO integral file was required.
     1013360 AO integrals were read.
      817101 MO integrals were written to HF2.
  Summary of active molecular orbitals: 
------------------------------------------------------------------------
 
  Index      Eigenvalue    Symmetry    Index      Eigenvalue    Symmetry
------------------------------------------------------------------------
     1        -1.4890519        1        41         1.7578566        1
     2        -1.2492827        1        42         1.8190026        1
     3        -1.0300632        1        43         1.9265518        1
     4        -0.8372462        1        44         2.0076758        1
     5        -0.8283542        1        45         2.1172086        1
     6        -0.7481974        1        46         2.1847078        1
     7        -0.6287417        1        47         2.2063693        1
     8        -0.6177110        1        48         2.2896191        1
     9        -0.5793958        1        49         2.4013451        1
    10        -0.4334371        1        50         2.4985801        1
    11        -0.6552486        2        51         2.6445028        1
    12        -0.4619355        2        52         2.8022931        1
    13        -0.3322797        2        53         2.8564646        1
    14         0.2024819        1        54         2.9242736        1
    15         0.2161840        1        55         3.0275580        1
    16         0.2275199        1        56         3.1628276        1
    17         0.3235342        1        57         3.4710090        1
    18         0.3596801        1        58         3.5501637        1
    19         0.4377492        1        59         3.7368221        1
    20         0.4448983        1        60         3.7924700        1
    21         0.5744473        1        61         0.1405637        2
    22         0.6306560        1        62         0.2324860        2
    23         0.6782758        1        63         0.6568813        2
    24         0.7088712        1        64         0.7076762        2
    25         0.7672299        1        65         0.7681742        2
    26         0.8373448        1        66         1.1045640        2
    27         0.8650034        1        67         1.1236363        2
    28         0.8969082        1        68         1.2512519        2
    29         0.9364109        1        69         1.3121526        2
    30         0.9771061        1        70         1.3630830        2
    31         1.0760911        1        71         1.3982319        2
    32         1.1272420        1        72         1.5795587        2
    33         1.1431355        1        73         1.8627408        2
    34         1.1716412        1        74         1.9191831        2
    35         1.2392893        1        75         2.0444238        2
    36         1.3948687        1        76         2.2051610        2
    37         1.5081827        1        77         2.6523905        2
    38         1.5640742        1        78         2.6738803        2
    39         1.7098913        1        79         3.2284874        2
    40         1.7383151        1        80         3.2578640        2
------------------------------------------------------------------------
 @CHECKOUT-I, Total execution time (CPU/WALL):        65.20/       2.95 seconds.
--executable xvtran finished with status     0 in        2.98 seconds (walltime).
 --invoking executable--
/home/besselman/CFOUR_18/cfour18/bin/xintprc
 @GETMEM-I,  Allocated  183105 MB of main memory.
  @GMOIAA-I, Processing MO integrals for spin case AA.
  @GMOIAA-I, Generation of integral list completed.
                      TYPE                NUMBER
                      ----               --------
                      PPPP                     0
                      PPPH               1029680
                      PPHH                199026
                      PHPH                109818
                      PHHH                 42560
                      HHHH                  2356

                     TOTAL               1383440

  @FORMT2-I, Second-order MP correlation energies:
            ------------------------------------------------
            E(SCF)                  =   -244.630993228251 a.u.
            E2(AA)                  =     -0.099917277055 a.u.
            E2(AB)                  =     -0.536531608770 a.u.
            E2(TOT)                 =     -0.736366162881 a.u.
            Total MP2 energy        =   -245.367359391131 a.u.
            ------------------------------------------------
   Largest T2 amplitudes for spin case AB:
       _       _                 _       _                 _       _
   i   j   a   b             i   j   a   b             i   j   a   b
-----------------------------------------------------------------------------
[ 13  13  61  61]-0.07263 [ 13  13  62  62]-0.05416 [ 12  12  61  61]-0.05192
[ 12  12  62  62]-0.04027 [ 13  12  62  61] 0.03745 [ 12  13  61  62] 0.03745
[ 11  11  61  61]-0.03290 [ 13  11  61  62]-0.02008 [ 11  13  62  61]-0.02008
[ 13  13  63  63]-0.02008 [ 13  13  64  64]-0.01930 [ 13  13  63  61] 0.01820
[ 13  13  61  63] 0.01820 [ 13  13  65  61] 0.01611 [ 13  13  61  65] 0.01611
-----------------------------------------------------------------------------
   Norm of T2AB vector (   397181 symmetry allowed elements):  0.4232644992.
-----------------------------------------------------------------------------
 @CHECKOUT-I, Total execution time (CPU/WALL):         6.09/       0.33 seconds.
--executable xintprc finished with status     0 in        0.36 seconds (walltime).
 --invoking executable--
/home/besselman/CFOUR_18/cfour18/bin/xncc
 @GETMEM-I,  Allocated       7 MB of main memory.

Running with 32 threads/proc

Using DIIS to accelerate the convergence of T1 and T2
Using immediate high-order contributions
Damping factor for T3: 0.000000
Damping factor for T4: 0.000000

Using DIIS to accelerate the convergence of L1 and L2
Using immediate high-order contributions
Damping factor for L3: 0.000000
Damping factor for L4: 0.000000

Transposes are coarse-threaded

Memory limit:                178.814 GiB
Minimum memory requirement:   80.238 MiB
Compromise memory amount:    180.389 MiB
Optimal memory requirement:    1.163 GiB

List              Location   Size        Cached Hunks Est. Disk I/O
----------------- ---------- ----------- ------ ----- -------------

           T_DIIS       70:0   15.171 MiB    Yes     -   546.173 MiB
           Z_DIIS       70:1   15.171 MiB    Yes     -   910.288 MiB
          <AI|bj>         18    3.030 MiB    Yes     -   124.898 MiB
          <Ab|Ci>         30   15.441 MiB    Yes     -     1.719 GiB
          <Ab|Ij>         16    3.030 MiB    Yes     -   642.413 MiB
          <Ai|Bj>         25    3.030 MiB    Yes     -    60.605 MiB
          <Aj|bI>         21    3.030 MiB     No     -         0   B
          <Ij|Ka>         10  611.172 KiB    Yes     -   104.448 MiB
          <Ij|Kl>         13  120.945 KiB    Yes     -     2.008 MiB
            D(AB)      160:2   20.383 KiB    Yes     -     2.667 MiB
            D(AI)      160:4    4.141 KiB    Yes     -   480.312 KiB
            D(IA)      160:6    4.141 KiB    Yes     -   140.781 KiB
            D(IJ)      160:0      872   B    Yes     -    86.859 KiB
           D~(AB)      192:0   20.383 KiB    Yes     -   163.062 KiB
           D~(AI)      193:0    4.141 KiB    Yes     -     8.281 KiB
           D~(IJ)      191:0      872   B    Yes     -     6.812 KiB
            F(EA)       92:0   20.383 KiB    Yes     -     2.130 MiB
            F(EM)       93:0    4.141 KiB    Yes     -   393.359 KiB
            F(MI)       91:0      872   B    Yes     -   103.891 KiB
            G(AB)      192:2   20.383 KiB    Yes     -   978.375 KiB
         G(AI,BJ)        123    3.030 MiB     No     -         0   B
         G(AI,bj)        118    3.030 MiB    Yes     -    22.468 MiB
         G(Ab,Ij)        116    3.030 MiB    Yes     -    51.514 MiB
         G(Ai,Bc)        230   15.441 MiB    Yes     -    61.763 MiB
         G(Ai,Bj)        125    3.030 MiB    Yes     -    18.182 MiB
            G(IJ)      191:2      872   B    Yes     -    40.875 KiB
         G(Ij,Ab)        216    3.030 MiB    Yes     -     9.091 MiB
         G(Ij,Ka)        210  611.172 KiB    Yes     -    20.890 MiB
         G(Ij,Kl)        113  120.945 KiB    Yes     -     4.016 MiB
        G~(Ij,Kl)        213  120.945 KiB     No     -         0   B
         H(AI,bj)        256    3.030 MiB    Yes     -    18.182 MiB
         H(Ai,Bj)        258    3.030 MiB    Yes     -    18.182 MiB
       Lambda(AI)      190:0    4.141 KiB    Yes     -   650.078 KiB
    Lambda(Ab,Ij)        146    3.030 MiB    Yes     -   721.200 MiB
            Q(AI)      190:2    4.141 KiB    Yes     -   153.203 KiB
         Q(Ab,Ij)         82    3.030 MiB    Yes     -   172.724 MiB
            T(AI)       90:0    4.141 KiB    Yes     -     1.557 MiB
         T(Ab,Ij)         46    3.030 MiB    Yes     -     1.045 GiB
         T(Rs,Ij)        246    4.942 MiB     No     -         0   B
         W(Mn,Ij)         53  120.945 KiB    Yes     -     5.551 MiB
        W~(Ab,Ej)        130   15.441 MiB    Yes     -   416.900 MiB
        W~(EM,bj)         56    3.030 MiB    Yes     -   299.995 MiB
        W~(Em,Bj)         58    3.030 MiB    Yes     -   299.995 MiB
        W~(Ij,Mb)        110  611.172 KiB    Yes     -    16.115 MiB
       W~~(Ab,Ej)        169   15.441 MiB    Yes     -   247.052 MiB
       W~~(EM,bj)         76    3.030 MiB    Yes     -    24.242 MiB
       W~~(Em,Bj)         78    3.030 MiB    Yes     -    24.242 MiB
       W~~(Ij,Mb)        165  611.172 KiB    Yes     -     9.550 MiB
            Z(AI)       90:2    4.141 KiB    Yes     -     1.698 MiB
         Z(Ab,Ij)         63    3.030 MiB    Yes     -     1.332 GiB
         Z(Rs,Ij)        263    4.942 MiB     No     -         0   B
       T(abc,ijk)          -  514.474 MiB     No     1         0   B
       Z(abc,ijk)          -  514.474 MiB     No     1         0   B

Simulation and memory analysis took 0.312 seconds

MP2 correlation energy:  -0.736366162880847

Non-iterative calculation of MP2 took 0.492 cpu seconds and 0.019 walltime seconds at 1.830 Gflops/sec

Total MP2 energy: -245.367359391131345

Beginning iterative solution of CCSD equations:

It.  Correlation Energy T1 Residual T2 Residual CPU Time (s) Walltime (s)
-------------------------------------------------------------------------
  1  -0.729013007415181 2.55894e-02 1.26528e-02       19.548        0.616
  2  -0.752540335828485 2.82581e-03 9.82757e-03       19.639        0.614
  3  -0.752366175657626 4.99321e-03 3.43962e-03       18.709        0.585
  4  -0.755152958077511 7.02120e-04 1.10046e-03       18.900        0.591
  5  -0.755482085924790 9.46458e-04 5.23253e-04       17.464        0.546

   A    I                     A    I                     A    I                  
-------------------------- -------------------------- -------------------------- 
  19   12 -0.0299540019164   23   18 -0.0130442421306   43   18 -0.0083173397706 
  19   16 -0.0264074228445   25   17  0.0115613257453   30   12  0.0078424777548 
  32   18  0.0233274886113   43   16  0.0100389082012   42   16 -0.0077968645215 
  19   18 -0.0155173526267   35   16  0.0088896350757   49   18  0.0073603473764 
  24   17  0.0153487743458   24   13 -0.0086220823299   25   14  0.0069190873143 

   A    B    I    J                     A    B    I    J                  
------------------------------------ ------------------------------------ 
  19   19   18   18 -0.0918752781926   23   19   12   18 -0.0272927278442 
  23   23   18   18 -0.0529789184426   23   19   18   12 -0.0250627587739 
  23   23   16   16 -0.0487561837005   19   23   12   18 -0.0250627587739 
  23   19   18   16  0.0447147779710   35   19   18   18  0.0210683673814 
  19   23   16   18  0.0447147779710   19   35   18   18  0.0210683673814 
  19   19   16   16 -0.0444374276543   23   23   16   12  0.0204020708366 
  19   19   12   12 -0.0325118017277   23   23   12   16  0.0204020708366 
  19   23   18   12 -0.0272927278442 

It.  Correlation Energy T1 Residual T2 Residual CPU Time (s) Walltime (s)
-------------------------------------------------------------------------
  6  -0.755519177218696 2.23601e-04 8.58091e-05       16.956        0.530
  7  -0.755522900705761 1.54758e-04 4.75731e-05       18.570        0.581
  8  -0.755521574437857 5.24194e-05 1.61172e-05       16.554        0.517
  9  -0.755521126925154 1.46225e-05 5.35383e-06       16.486        0.515
 10  -0.755523056519477 6.04992e-06 1.10727e-06       16.622        0.520

   A    I                     A    I                     A    I                  
-------------------------- -------------------------- -------------------------- 
  19   12 -0.0300320231237   23   18 -0.0136300153300   43   18 -0.0082242921359 
  19   16 -0.0270975137279   25   17  0.0117378514336   30   12  0.0078460568362 
  32   18  0.0233526561653   43   16  0.0100400880311   42   16 -0.0078019389088 
  19   18 -0.0160196757591   35   16  0.0089816151387   49   18  0.0073507549398 
  24   17  0.0156013515011   24   13 -0.0086496507082   25   14  0.0068659189187 

   A    B    I    J                     A    B    I    J                  
------------------------------------ ------------------------------------ 
  19   19   18   18 -0.0920883510714   23   19   12   18 -0.0272435501720 
  23   23   18   18 -0.0527457319953   23   19   18   12 -0.0250328462492 
  23   23   16   16 -0.0489085301846   19   23   12   18 -0.0250328462492 
  23   19   18   16  0.0446522701133   35   19   18   18  0.0210829299572 
  19   23   16   18  0.0446522701133   19   35   18   18  0.0210829299572 
  19   19   16   16 -0.0443020817579   23   23   16   12  0.0204460006823 
  19   19   12   12 -0.0325399687208   23   23   12   16  0.0204460006823 
  19   23   18   12 -0.0272435501720 

It.  Correlation Energy T1 Residual T2 Residual CPU Time (s) Walltime (s)
-------------------------------------------------------------------------
 11  -0.755523551601798 1.70359e-06 8.38602e-07       17.153        0.537
 12  -0.755523874649020 1.01458e-06 6.99073e-07       17.280        0.540
 13  -0.755524017284633 3.15763e-07 3.17738e-07       16.491        0.515
 14  -0.755524040638135 2.11505e-07 8.24415e-08       16.261        0.508
 15  -0.755524045664916 7.00420e-08 3.48771e-08       17.091        0.534

   A    I                     A    I                     A    I                  
-------------------------- -------------------------- -------------------------- 
  19   12 -0.0300328428331   23   18 -0.0136338375984   43   18 -0.0082240453531 
  19   16 -0.0271002692505   25   17  0.0117365702902   30   12  0.0078464254705 
  32   18  0.0233536740009   43   16  0.0100403883263   42   16 -0.0078020171457 
  19   18 -0.0160193176986   35   16  0.0089823428111   49   18  0.0073507267462 
  24   17  0.0155996368645   24   13 -0.0086504118040   25   14  0.0068661353704 

   A    B    I    J                     A    B    I    J                  
------------------------------------ ------------------------------------ 
  19   19   18   18 -0.0920904802730   23   19   12   18 -0.0272439393835 
  23   23   18   18 -0.0527455158065   23   19   18   12 -0.0250332080648 
  23   23   16   16 -0.0489102091065   19   23   12   18 -0.0250332080648 
  23   19   18   16  0.0446525328814   35   19   18   18  0.0210833906688 
  19   23   16   18  0.0446525328814   19   35   18   18  0.0210833906688 
  19   19   16   16 -0.0443017744833   23   23   16   12  0.0204466051721 
  19   19   12   12 -0.0325409695909   23   23   12   16  0.0204466051721 
  19   23   18   12 -0.0272439393835 

It.  Correlation Energy T1 Residual T2 Residual CPU Time (s) Walltime (s)
-------------------------------------------------------------------------
 16  -0.755524043014193 3.43772e-08 1.19114e-08       16.499        0.516
 17  -0.755524042466338 1.41428e-08 4.53577e-09       16.512        0.516
 18  -0.755524042265374 3.84550e-09 9.75058e-10       16.228        0.507
 19  -0.755524042360268 1.78710e-09 4.78937e-10       16.773        0.524
 20  -0.755524042526645 4.66817e-10 4.32560e-10       18.118        0.567

   A    I                     A    I                     A    I                  
-------------------------- -------------------------- -------------------------- 
  19   12 -0.0300328247584   23   18 -0.0136339227321   43   18 -0.0082240345627 
  19   16 -0.0271003552442   25   17  0.0117365652120   30   12  0.0078464201028 
  32   18  0.0233536735663   43   16  0.0100403906285   42   16 -0.0078020180532 
  19   18 -0.0160193343466   35   16  0.0089823536284   49   18  0.0073507246789 
  24   17  0.0155996263365   24   13 -0.0086504090441   25   14  0.0068661360419 

   A    B    I    J                     A    B    I    J                  
------------------------------------ ------------------------------------ 
  19   19   18   18 -0.0920904780726   23   19   12   18 -0.0272439255826 
  23   23   18   18 -0.0527454835221   23   19   18   12 -0.0250331957298 
  23   23   16   16 -0.0489102172997   19   23   12   18 -0.0250331957298 
  23   19   18   16  0.0446525119696   35   19   18   18  0.0210833866840 
  19   23   16   18  0.0446525119696   19   35   18   18  0.0210833866840 
  19   19   16   16 -0.0443017571699   23   23   16   12  0.0204466042816 
  19   19   12   12 -0.0325409689284   23   23   12   16  0.0204466042816 
  19   23   18   12 -0.0272439255826 

It.  Correlation Energy T1 Residual T2 Residual CPU Time (s) Walltime (s)
-------------------------------------------------------------------------

CCSD iterations converged in 20 cycles and 10.908 seconds (0.545 s/it.) at 9.880 Gflops/sec

Total CCSD energy: -245.386517270777148

CCSD[T] correlation energy:  -0.031983992891901
CCSD(T) correlation energy:  -0.030550837900879

Non-iterative calculation of CCSD(T) took 128.940 cpu seconds and 4.051 walltime seconds at 22.409 Gflops/sec

Total CCSD(T) energy: -245.417068108678023

             _
Formation of H took 0.182 seconds at 37.461 Gflops/sec

Beginning iterative solution of Lambda-CCSD equations:

It.  Correlation Energy L1 Residual L2 Residual CPU Time (s) Walltime (s)
-------------------------------------------------------------------------
  1  -0.795819087840737 1.65419e-02 2.09215e-02       17.691        0.553
  2  -0.787311315886415 6.35797e-03 4.13838e-03       17.234        0.539
  3  -0.787596253703694 1.27775e-03 2.86927e-03       16.960        0.530
  4  -0.787965178887631 5.51736e-04 1.20397e-03       17.103        0.535
  5  -0.787979191444750 2.65555e-04 2.75409e-04       17.185        0.537

   A    I                     A    I                     A    I                  
-------------------------- -------------------------- -------------------------- 
  19   16 -0.0213743387651   19   18 -0.0117503135131   48   16  0.0076503623922 
  32   18  0.0183513438954   25   17  0.0102120046485   21   14 -0.0073973457538 
  19   12 -0.0167538325795   43   16  0.0091749694167   43   18 -0.0068903507072 
  23   18 -0.0167227048234   24   13 -0.0088570113432   29   17 -0.0065103549300 
  24   17  0.0151569119046   35   16  0.0080749815179   42   16 -0.0064248561551 

   A    B    I    J                     A    B    I    J                  
------------------------------------ ------------------------------------ 
  19   19   18   18 -0.1209957714457   23   19   12   18 -0.0318881512042 
  23   23   18   18 -0.0641766965503   23   19   18   12 -0.0275968238750 
  23   23   16   16 -0.0606079305346   19   23   12   18 -0.0275968238750 
  19   19   16   16 -0.0571895678462   35   19   18   18  0.0241112604418 
  23   19   18   16  0.0530959593057   19   35   18   18  0.0241112604418 
  19   23   16   18  0.0530959593057   30   19   18   18  0.0229516058940 
  19   19   12   12 -0.0399305051362   19   30   18   18  0.0229516058940 
  19   23   18   12 -0.0318881512042 

It.  Correlation Energy L1 Residual L2 Residual CPU Time (s) Walltime (s)
-------------------------------------------------------------------------
  6  -0.787965848567377 7.27137e-05 8.20160e-05       16.419        0.513
  7  -0.787971306129867 5.44320e-05 2.40616e-05       16.600        0.519
  8  -0.787965355220871 1.54534e-05 9.03064e-06       16.605        0.519
  9  -0.787965989305355 6.01666e-06 1.68840e-06       16.625        0.520
 10  -0.787965703025989 2.30401e-06 7.36025e-07       16.804        0.525

   A    I                     A    I                     A    I                  
-------------------------- -------------------------- -------------------------- 
  19   16 -0.0215079034742   19   18 -0.0118429783178   48   16  0.0076370760733 
  32   18  0.0183655601264   25   17  0.0101989471560   21   14 -0.0073842394273 
  23   18 -0.0169770113170   43   16  0.0091735856618   43   18 -0.0068584451827 
  19   12 -0.0166238526549   24   13 -0.0088245000605   29   17 -0.0064976708242 
  24   17  0.0151844225977   35   16  0.0080874156268   42   16 -0.0064348535030 

   A    B    I    J                     A    B    I    J                  
------------------------------------ ------------------------------------ 
  19   19   18   18 -0.1211261530408   23   19   12   18 -0.0318364604333 
  23   23   18   18 -0.0639943821784   23   19   18   12 -0.0275916728034 
  23   23   16   16 -0.0606639398038   19   23   12   18 -0.0275916728034 
  19   19   16   16 -0.0571086990404   35   19   18   18  0.0241408082853 
  23   19   18   16  0.0530794516898   19   35   18   18  0.0241408082853 
  19   23   16   18  0.0530794516898   30   19   18   18  0.0229902880515 
  19   19   12   12 -0.0399010765382   19   30   18   18  0.0229902880515 
  19   23   18   12 -0.0318364604333 

It.  Correlation Energy L1 Residual L2 Residual CPU Time (s) Walltime (s)
-------------------------------------------------------------------------
 11  -0.787965875796899 1.30345e-06 6.10793e-07       16.755        0.524
 12  -0.787965957724081 3.13467e-07 3.03769e-07       16.689        0.522
 13  -0.787965960541574 2.29030e-07 1.10190e-07       16.663        0.521
 14  -0.787965974336710 5.93968e-08 5.21700e-08       16.460        0.514
 15  -0.787965972161385 3.27551e-08 2.68847e-08       16.898        0.528

   A    I                     A    I                     A    I                  
-------------------------- -------------------------- -------------------------- 
  19   16 -0.0215111809108   19   18 -0.0118443506088   48   16  0.0076370500629 
  32   18  0.0183658367979   25   17  0.0101988328988   21   14 -0.0073846308866 
  23   18 -0.0169788540420   43   16  0.0091737191647   43   18 -0.0068582868311 
  19   12 -0.0166247999484   24   13 -0.0088249093692   29   17 -0.0064978571451 
  24   17  0.0151842707639   35   16  0.0080879271648   42   16 -0.0064349578780 

   A    B    I    J                     A    B    I    J                  
------------------------------------ ------------------------------------ 
  19   19   18   18 -0.1211273966736   23   19   12   18 -0.0318366356335 
  23   23   18   18 -0.0639944631517   23   19   18   12 -0.0275916772142 
  23   23   16   16 -0.0606646462911   19   23   12   18 -0.0275916772142 
  19   19   16   16 -0.0571086239219   35   19   18   18  0.0241409120772 
  23   19   18   16  0.0530793707936   19   35   18   18  0.0241409120772 
  19   23   16   18  0.0530793707936   30   19   18   18  0.0229905871620 
  19   19   12   12 -0.0399014889532   19   30   18   18  0.0229905871620 
  19   23   18   12 -0.0318366356335 

It.  Correlation Energy L1 Residual L2 Residual CPU Time (s) Walltime (s)
-------------------------------------------------------------------------
 16  -0.787965971761557 1.99659e-08 9.56582e-09       16.726        0.523
 17  -0.787965971050634 1.12709e-08 2.53241e-09       16.490        0.515
 18  -0.787965970811634 4.52107e-09 9.62036e-10       16.919        0.529
 19  -0.787965970889298 1.82212e-09 5.36816e-10       17.216        0.539
 20  -0.787965970899399 1.51655e-09 1.96385e-10       16.767        0.524

   A    I                     A    I                     A    I                  
-------------------------- -------------------------- -------------------------- 
  19   16 -0.0215112093052   19   18 -0.0118443683298   48   16  0.0076370493175 
  32   18  0.0183658366713   25   17  0.0101988367825   21   14 -0.0073846286173 
  23   18 -0.0169789113372   43   16  0.0091737191654   43   18 -0.0068582797342 
  19   12 -0.0166247724457   24   13 -0.0088249028534   29   17 -0.0064978558790 
  24   17  0.0151842783025   35   16  0.0080879302290   42   16 -0.0064349581185 

   A    B    I    J                     A    B    I    J                  
------------------------------------ ------------------------------------ 
  19   19   18   18 -0.1211274096063   23   19   12   18 -0.0318366261213 
  23   23   18   18 -0.0639944377734   23   19   18   12 -0.0275916711155 
  23   23   16   16 -0.0606646558076   19   23   12   18 -0.0275916711155 
  19   19   16   16 -0.0571086094318   35   19   18   18  0.0241409115074 
  23   19   18   16  0.0530793602673   19   35   18   18  0.0241409115074 
  19   23   16   18  0.0530793602673   30   19   18   18  0.0229905931516 
  19   19   12   12 -0.0399014859280   19   30   18   18  0.0229905931516 
  19   23   18   12 -0.0318366261213 

It.  Correlation Energy L1 Residual L2 Residual CPU Time (s) Walltime (s)
-------------------------------------------------------------------------
 21  -0.787965970949756 4.05278e-10 1.68055e-10       17.036        0.533

Lambda-CCSD iterations converged in 21 cycles and 11.126 seconds (0.530 s/it.) at 9.856 Gflops/sec

 @CHECKOUT-I, Total execution time (CPU/WALL):       851.03/      27.11 seconds.
norm of D(AI): 0.068391956870655
norm of D(IA): 0.060269335018801
norm of D(AB): 0.075323773348730
norm of D(IJ): 0.093318803005036
E(AB): 0.489327989267335
E(IJ): 0.385385779636046
E(1e): 0.874713768903381
norm of G(Ab,Ij): 0.444764710543606
norm of G(Ij,Ab): 0.499120525632329
E(Ab,Ij): -1.515618689486597
norm of G(Ij,Kl): 0.048146459231366
E(Ij,Kl): 0.160623718181220
norm of G(Ai,Bc): 0.011964428516262
norm of G(Ab,Ci): 0.018260550903866
E(Ab,Ci): -0.061499983641208
norm of G(Ij,Ka): 0.010575269069556
norm of G(Ia,Jk): 0.012772748036012
E(Ia,Jk): -0.018019865643033
norm of G(AI,bj): 0.058960369124230
norm of G(Ai,Bj): 0.043545148069642
E(Ai,Bj): -0.411009541535390
E1: -0.245538738660944
E2: -0.271857303881337
E3: 0.106386501006891
E(tot): -0.970810593221627

Formation of one- and two-particle density
matrices took 0.181 seconds at 48.540 Gflops/sec

--executable xncc finished with status     0 in       27.18 seconds (walltime).
 --invoking executable--
/home/besselman/CFOUR_18/cfour18/bin/xdens
 @GETMEM-I,  Allocated  183105 MB of main memory.
  CCSD(T) density and intermediates are calculated.
  The perturbed orbitals are chosen canonical.
  Direct algorithm used for all contributions involving G(AB,CD).
  local is set to  F
  local is set to  F
  local is set to 4 F
  local is set to  F
  local is set to 5 F
  local is set to 6 F
  local is set to 7 F T
  local5 is set to  F
  local is set to  F
  W(abef) AB contribution =  0.1209066578 a.u.
  W(abef) AB contribution =  0.1316979561 a.u.
  local is set to 12 F
                     1                     1
                     2                     2
  processed                1939946  ao basis integrals from 
                   474  buffers.
  processed                1013360  ao basis integrals from 
                   248  buffers.
  processed                 536796  ao basis integrals from 
                   132  buffers.
 ITERM.tmp does not exsit!
 skip reading
  The iterative expansion of D(ai) converged after  23 iterations.
  SORTNOC109-I, Processed       854980 fPQR integrals.
  local is set to 12 F
  ----------------------------------------------------------------------
                 Natural orbital occupation numbers
  ----------------------------------------------------------------------
  2.00001  2.00001  2.00001  2.00001  2.00001  1.98351  1.97902  1.97198
  1.96552  1.96285  1.96231  1.95577  1.95414  1.95297  1.95019  1.94611
  1.92585  1.89457  0.09691  0.06754  0.04098  0.03815  0.03132  0.02749
  0.02458  0.02357  0.02141  0.01814  0.01440  0.01347  0.01262  0.01016
  0.00974  0.00924  0.00870  0.00870  0.00809  0.00806  0.00755  0.00716
  0.00706  0.00595  0.00573  0.00494  0.00491  0.00468  0.00372  0.00367
  0.00351  0.00340  0.00335  0.00314  0.00281  0.00242  0.00228  0.00209
  0.00184  0.00168  0.00163  0.00163  0.00154  0.00136  0.00132  0.00123
  0.00119  0.00110  0.00094  0.00090  0.00088  0.00076  0.00071  0.00058
  0.00055  0.00053  0.00050  0.00049  0.00040  0.00035  0.00030  0.00026
  0.00020  0.00019  0.00018  0.00013  0.00011
  Trace of density matrix :  36.0000000000.
  ----------------------------------------------------------------------
  Density calculation successfully completed.
 @CHECKOUT-I, Total execution time (CPU/WALL):        52.77/       4.54 seconds.
--executable xdens finished with status     0 in        4.59 seconds (walltime).
 --invoking executable--
/home/besselman/CFOUR_18/cfour18/bin/xanti
 @GETMEM-I,  Allocated  183105 MB of main memory.
 CCSD(T) MO gammas will be sorted to Mulliken order.
  @SETMET-I, Unequal number of MO and AO orbitals.
 @CHECKOUT-I, Total execution time (CPU/WALL):        17.68/       0.65 seconds.
--executable xanti finished with status     0 in        0.68 seconds (walltime).
 --invoking executable--
/home/besselman/CFOUR_18/cfour18/bin/xbcktrn
 @GETMEM-I,  Allocated  183105 MB of main memory.
 @CHECKOUT-I, Total execution time (CPU/WALL):        26.93/       0.95 seconds.
--executable xbcktrn finished with status     0 in        0.99 seconds (walltime).
 --invoking executable--
/home/besselman/CFOUR_18/cfour18/bin/xvdint
 @GETMEM-I,  Allocated  183105 MB of main memory.
 One- and two-electron integral derivatives are calculated
 for RHF-CC/MBPT gradients and dipole moments.
 Spherical gaussians are used.

                     Kinetic energy integral gradient
                     --------------------------------

                         O #1 x     0.8182069254
                         O #1 y    -0.4102087517
                         C #2 x     0.4678690972
                         C #2 y     0.3127518587
                         C #3 x    -0.0458727503
                         C #3 y    -0.2946066409
                         N #4 x    -0.5413569668
                         N #4 y     0.8299518315
                         C #5 x    -0.5877017151
                         C #5 y    -0.1937033020
                         H #6 x     0.3610449026
                         H #6 y     0.2969250972
                         H #7 x    -0.0263660537
                         H #7 y    -0.4575545426
                         H #8 x    -0.4458234393
                         H #8 y    -0.0835555502


 O #1       0.8182069254           -0.4102087517            0.0000000000
 C #2       0.4678690972            0.3127518587            0.0000000000
 C #3      -0.0458727503           -0.2946066409            0.0000000000
 N #4      -0.5413569668            0.8299518315            0.0000000000
 C #5      -0.5877017151           -0.1937033020            0.0000000000
 H #6       0.3610449026            0.2969250972            0.0000000000
 H #7      -0.0263660537           -0.4575545426            0.0000000000
 H #8      -0.4458234393           -0.0835555502            0.0000000000


                   Nuclear attraction integral gradient
                   ------------------------------------

                         O #1 x   -30.5692433361
                         O #1 y    14.7157717766
                         C #2 x   -15.5640236656
                         C #2 y   -15.5637954675
                         C #3 x     3.8321929456
                         C #3 y    18.6637888357
                         N #4 x    16.6775653469
                         N #4 y   -26.8625660011
                         C #5 x    23.4291945873
                         C #5 y     5.0754248355
                         H #6 x    -6.3161511336
                         H #6 y    -5.5215758794
                         H #7 x     0.7429106148
                         H #7 y     8.0229871989
                         H #8 x     7.7675546408
                         H #8 y     1.4699647015


 O #1     -30.5692433361           14.7157717766            0.0000000000
 C #2     -15.5640236656          -15.5637954675            0.0000000000
 C #3       3.8321929456           18.6637888357            0.0000000000
 N #4      16.6775653469          -26.8625660011            0.0000000000
 C #5      23.4291945873            5.0754248355            0.0000000000
 H #6      -6.3161511336           -5.5215758794            0.0000000000
 H #7       0.7429106148            8.0229871989            0.0000000000
 H #8       7.7675546408            1.4699647015            0.0000000000


                      Reorthonormalization gradient
                      -----------------------------

                         O #1 x     0.4344131497
                         O #1 y    -0.2065361461
                         C #2 x     0.0674354879
                         C #2 y     0.0444896320
                         C #3 x    -0.0690400514
                         C #3 y     0.0014010472
                         N #4 x    -0.2398097182
                         N #4 y     0.3829096056
                         C #5 x    -0.1426414903
                         C #5 y    -0.0990871696
                         H #6 x     0.2049864033
                         H #6 y     0.1696648818
                         H #7 x    -0.0182152866
                         H #7 y    -0.2471022074
                         H #8 x    -0.2371284944
                         H #8 y    -0.0457396435


 O #1       0.4344131497           -0.2065361461            0.0000000000
 C #2       0.0674354879            0.0444896320            0.0000000000
 C #3      -0.0690400514            0.0014010472            0.0000000000
 N #4      -0.2398097182            0.3829096056            0.0000000000
 C #5      -0.1426414903           -0.0990871696            0.0000000000
 H #6       0.2049864033            0.1696648818            0.0000000000
 H #7      -0.0182152866           -0.2471022074            0.0000000000
 H #8      -0.2371284944           -0.0457396435            0.0000000000


                Electronic contributions to dipole moment
                -----------------------------------------

                               au             Debye

                    x     -0.99265922     -2.52308850
                    y     -0.48080035     -1.22207281

  Conversion factor used: 1 a.u. =   2.54174691 Debye 


 Evaluation of 1e integral derivatives required    3.08 seconds.
 Evaluation of 2el integral derivatives

                      Two-electron integral gradient
                      ------------------------------

                         O #1 x    15.8318068339
                         O #1 y    -7.4487932193
                         C #2 x     7.8921680747
                         C #2 y     6.5197368445
                         C #3 x    -1.1036327812
                         C #3 y    -8.2222873206
                         N #4 x    -9.3694279652
                         N #4 y    13.7969848562
                         C #5 x   -11.9951278339
                         C #5 y    -2.2244543723
                         H #6 x     3.8784112582
                         H #6 y     3.3046840519
                         H #7 x    -0.5038638679
                         H #7 y    -4.7961082486
                         H #8 x    -4.6303337185
                         H #8 y    -0.9297625918


 O #1      15.8318068339           -7.4487932193            0.0000000000
 C #2       7.8921680747            6.5197368445            0.0000000000
 C #3      -1.1036327812           -8.2222873206            0.0000000000
 N #4      -9.3694279652           13.7969848562            0.0000000000
 C #5     -11.9951278339           -2.2244543723            0.0000000000
 H #6       3.8784112582            3.3046840519            0.0000000000
 H #7      -0.5038638679           -4.7961082486            0.0000000000
 H #8      -4.6303337185           -0.9297625918            0.0000000000


 Evaluation of 2e integral derivatives required   15.04 seconds.

                            Molecular gradient
                            ------------------

                         O #1 x    -0.0095772342
                         O #1 y    -0.0189989871
                         C #2 x    -0.0179244072
                         C #2 y    -0.0214525746
                         C #3 x     0.0062795918
                         C #3 y    -0.0376439509
                         N #4 x     0.0138112833
                         N #4 y     0.1448006431
                         C #5 x     0.0097302309
                         C #5 y    -0.0727030724
                         H #6 x    -0.0040013483
                         H #6 y     0.0068550421
                         H #7 x     0.0056110304
                         H #7 y    -0.0057419922
                         H #8 x    -0.0039291467
                         H #8 y     0.0048848920


 O #1      -0.0095772342           -0.0189989871            0.0000000000
 C #2      -0.0179244072           -0.0214525746            0.0000000000
 C #3       0.0062795918           -0.0376439509            0.0000000000
 N #4       0.0138112833            0.1448006431            0.0000000000
 C #5       0.0097302309           -0.0727030724            0.0000000000
 H #6      -0.0040013483            0.0068550421            0.0000000000
 H #7       0.0056110304           -0.0057419922            0.0000000000
 H #8      -0.0039291467            0.0048848920            0.0000000000


  Molecular gradient norm 0.171E+00

                           Total dipole moment
                           -------------------

                               au             Debye

                    x     -0.14092725     -0.35820140
                    y      0.44294364      1.12585063

  Conversion factor used: 1 a.u. =   2.54174691 Debye 


 @CHECKOUT-I, Total execution time (CPU/WALL):        18.10/       9.52 seconds.
--executable xvdint finished with status     0 in        9.57 seconds (walltime).
 --invoking executable--
/home/besselman/CFOUR_18/cfour18/bin/xjoda
   JODA beginning optimization cycle #  4.
   Retrieving information from last optimization cycle.
                    13                     0
  calling readgh 3                      3                    -1
  gradient from JOBARC 
  -0.009577234182747  -0.018998987148326   0.000000000000000
  -0.017924407231056  -0.021452574579399   0.000000000000000
   0.006279591847526  -0.037643950920322   0.000000000000000
   0.013811283336418   0.144800643099439   0.000000000000000
   0.009730230854377  -0.072703072405574   0.000000000000000
  -0.004001348314811   0.006855042125117   0.000000000000000
   0.005611030367747  -0.005741992166986   0.000000000000000
  -0.003929146677458   0.004884891995865   0.000000000000000
 
                     0
  current gradient vector 
       -0.009577234182747       -0.018998987148326        0.000000000000000
       -0.017924407231056       -0.021452574579399        0.000000000000000
        0.006279591847526       -0.037643950920322        0.000000000000000
        0.013811283336418        0.144800643099439        0.000000000000000
        0.009730230854377       -0.072703072405574        0.000000000000000
       -0.004001348314811        0.006855042125117        0.000000000000000
        0.005611030367747       -0.005741992166986        0.000000000000000
       -0.003929146677458        0.004884891995865        0.000000000000000
   Internal coordinate energy gradients (atomic units): 
                     R                 dV/dR
 [R1   ]    2.565514731546805   -0.128453682204193
 [R2   ]    2.606969863173430   -0.033110459186352
 [A1   ]    1.789364432820383   -0.400584436623023
 [R3   ]    2.463029469352132   -0.001166576655341
 [A2   ]    1.911570217185069   -0.358255378294099
 [D0   ]    0.000000000000000    0.000000000000000
 [R4   ]    2.593353163361137    0.050099950346753
 [A3   ]    1.943477050053636   -0.108288086195108
 [D0   ]    0.000000000000000    0.000000000000000
 [R5   ]    2.052964811350817   -0.001284049287314
 [A4   ]    2.023976753217104   -0.016080574488312
 [D180 ]    3.141592653589793   -0.000000000000000
 [R6   ]    2.048751701272377   -0.005631740568944
 [A5   ]    2.046481132887874    0.011722303777982
 [D180 ]    3.141592653589793   -0.000000000000000
 [R7   ]    2.052219256128856   -0.003083075934443
 [A6   ]    2.236471960662299   -0.011201998196986
 [D180 ]    3.141592653589793   -0.000000000000000
                     3                    -1                     0 ****
   Hessian from cycle  3 read.
   BFGS update using last two gradients and previous step.
   Optimization cycle  4.  Updating structure with Newton-Raphson step.
  @EFOL-I, Current internal coordinate Hessian written to FCMINT.
   There are  13 independent internal coordinates which will be optimized.
   Hessian matrix in totally symmetric symmetry coordinates: 
              R1        R2        A1        R3        A2   
  R1         1.354741  0.143322  1.272183 -0.015829  1.001081
  R2         0.143322  1.115626  0.658749 -0.014476  0.392925
  A1         1.272183  0.658749  4.987235 -0.007847  3.453116
  R3        -0.015829 -0.014476 -0.007847  0.974255 -0.005695
  A2         1.001081  0.392925  3.453116 -0.005695  3.012664
  R4        -0.126695 -0.019763 -0.288574 -0.030661 -0.313793
  A3         0.452582  0.332394  1.903729 -0.008232  1.191107
  R5        -0.009826 -0.006388  0.016095 -0.019890  0.006203
  A4         0.044637  0.016340  0.146660  0.001605  0.121026
  R6         0.001014 -0.003324  0.051493 -0.020098  0.036985
  A5        -0.021713  0.002545 -0.052022  0.000312 -0.065000
  R7        -0.003871 -0.002921  0.040106 -0.020353  0.022737
  A6         0.004742 -0.025287 -0.040219 -0.000995  0.024528
 
              R4        A3        R5        A4        R6   
  R1        -0.126695  0.452582 -0.009826  0.044637  0.001014
  R2        -0.019763  0.332394 -0.006388  0.016340 -0.003324
  A1        -0.288574  1.903729  0.016095  0.146660  0.051493
  R3        -0.030661 -0.008232 -0.019890  0.001605 -0.020098
  A2        -0.313793  1.191107  0.006203  0.121026  0.036985
  R4         1.022156 -0.036547 -0.024349 -0.012626 -0.028857
  A3        -0.036547  1.165979  0.010358  0.047949  0.020712
  R5        -0.024349  0.010358  0.982776  0.001634 -0.017420
  A4        -0.012626  0.047949  0.001634  0.255220  0.003028
  R6        -0.028857  0.020712 -0.017420  0.003028  0.982744
  A5         0.015090  0.000341  0.000903 -0.003188 -0.000021
  R7        -0.025895  0.020658 -0.017421  0.002352 -0.017460
  A6        -0.021571 -0.059371 -0.002235  0.001928 -0.001453
 
              A5        R7        A6   
  R1        -0.021713 -0.003871  0.004742
  R2         0.002545 -0.002921 -0.025287
  A1        -0.052022  0.040106 -0.040219
  R3         0.000312 -0.020353 -0.000995
  A2        -0.065000  0.022737  0.024528
  R4         0.015090 -0.025895 -0.021571
  A3         0.000341  0.020658 -0.059371
  R5         0.000903 -0.017421 -0.002235
  A4        -0.003188  0.002352  0.001928
  R6        -0.000021 -0.017460 -0.001453
  A5         0.253514  0.000746 -0.005477
  R7         0.000746  0.982499 -0.002668
  A6        -0.005477 -0.002668  0.262101
   The eigenvectors of the Hessian matrix: 
                   1         2         3         4         5
  R1         0.000570  0.001986 -0.000000  0.000000  0.112467
  R2         0.000920  0.001656 -0.000000  0.000000 -0.224017
  A1        -0.579960  0.127931  0.136473  0.019957  0.179791
  R3         0.005143  0.003034 -0.000000 -0.000000 -0.019437
  A2         0.452211 -0.116871 -0.198129  0.043737 -0.610138
  R4         0.002768  0.004025 -0.000000 -0.000000 -0.251408
  A3         0.633261 -0.042701  0.003114 -0.078927  0.657034
  R5         0.001092  0.002755 -0.000000 -0.000000 -0.034278
  A4        -0.060961 -0.822272  0.480481 -0.295060 -0.039088
  R6         0.001050  0.002789 -0.000000 -0.000000 -0.024556
  A5         0.008661 -0.288783  0.096947  0.948648  0.078315
  R7         0.001188  0.002800 -0.000000  0.000000 -0.037356
  A6         0.233028  0.456693  0.837765  0.066832 -0.162671
 
                   6         7         8         9        10
  R1         0.490821  0.630766  0.037341  0.114551  0.346620
  R2         0.112944  0.568439 -0.132520 -0.102948 -0.379058
  A1        -0.061370 -0.178606  0.001688  0.000000  0.000000
  R3         0.440962 -0.269159 -0.835776 -0.027458 -0.133807
  A2        -0.132943 -0.099719  0.003382  0.000000  0.000000
  R4         0.343020 -0.275638  0.087817  0.188761  0.607002
  A3         0.039116 -0.093161  0.003937  0.000000  0.000000
  R5         0.362416 -0.172686  0.305174  0.555749 -0.570729
  A4        -0.000894 -0.004729  0.000037 -0.000000 -0.000000
  R6         0.378197 -0.159858  0.321343 -0.014538 -0.037222
  A5         0.011979 -0.001483  0.000114  0.000000 -0.000000
  R7         0.369095 -0.156815  0.279980 -0.794246 -0.150659
  A6        -0.022462  0.008742  0.000476  0.000000  0.000000
 
                  11        12        13
  R1         0.127365  0.385620  0.221336
  R2        -0.133512 -0.642261  0.108467
  A1         0.000000 -0.107324  0.740773
  R3        -0.053095  0.112653 -0.001918
  A2         0.000000  0.193821  0.550649
  R4         0.169995 -0.547185 -0.055027
  A3        -0.000000 -0.255964  0.288933
  R5         0.329181  0.039581  0.002127
  A4         0.000000  0.011059  0.023584
  R6        -0.849139  0.069534  0.008431
  A5        -0.000000 -0.028851 -0.009317
  R7         0.323788  0.031349  0.006186
  A6         0.000000  0.061269 -0.003968
   The eigenvalues of the Hessian matrix: 
       0.24735      0.24979      0.25000      0.25000      0.56859      0.88059
       0.96386      0.99777      1.00000      1.00000      1.00000      1.14239
       8.80116
   Gradients along Hessian eigenvectors: 
       0.00023     -0.00017      0.00000     -0.00000      0.05948      0.01453
       0.00559     -0.00042     -0.00000     -0.00000     -0.00000     -0.05628
      -0.56059
   There are  0 negative eigenvalues.
   Summary of Optimization Cycle: 
   The maximum unscaled step is:    0.13317.
   Scale factor set to:  1.00000.
   Forces are in hartree/bohr and hartree/radian.
   Parameter values are in Angstroms and degrees.
--------------------------------------------------------------------------
  Parameter     dV/dR           Step          Rold            Rnew
--------------------------------------------------------------------------
    R1     -0.1284536822    0.0050764120    1.3576119235    1.3626883355
    R2     -0.0331104592   -0.0034464835    1.3795490343    1.3761025508
    A1     -0.4005844366    1.4762903606  102.5230300114  103.9993203721
    R3     -0.0011665767    0.0007361417    1.3033790586    1.3041152003
    A2     -0.3582553783    6.3437423321  109.5249056876  115.8686480197
    R4      0.0500999503   -0.0043344533    1.3723433871    1.3680089338
    A3     -0.1082880862   -3.6475525836  111.3530325486  107.7054799650
    R5     -0.0012840493    0.0004337015    1.0863821876    1.0868158892
    A4     -0.0160805745    0.3248245383  115.9653257919  116.2901503303
    R6     -0.0056317406    0.0007154248    1.0841527058    1.0848681306
    A5      0.0117223038   -0.6075091184  117.2547317676  116.6472226492
    R7     -0.0030830759    0.0004136749    1.0859876568    1.0864013316
    A6     -0.0112019982    1.1573516688  128.1404043453  129.2977560141
--------------------------------------------------------------------------
  Minimum force:  0.001166577 / RMS force:  0.157190107
 Updating structure...
   1.00000000000000       0.899796660147414       0.970298595823639     
   1.00000000000000       0.952632398130782       0.970298595823639     
  -1.00000000000000       0.896562585135609       0.970298595823639     
  -1.00000000000000       0.893784894305633       0.970298595823639     
  -1.00000000000000       0.773865015458670       0.952632398130782     
   Rotational constants (in cm-1): 
          0.1620242702             0.3146803305             0.3339916594
   Rotational constants (in MHz): 
       4857.3661027627          9433.8802985370         10012.8194558964


 ----------------------------------------------------------------
         Coordinates used in calculation (QCOMP) 
 ----------------------------------------------------------------
 Z-matrix   Atomic            Coordinates (in bohr)
  Symbol    Number           X              Y              Z
 ----------------------------------------------------------------
     O         8        -1.94314425    -0.96783123     0.00000000
     C         6         0.41544404    -2.00138880     0.00000000
     C         6        -1.50659634     1.59572144     0.00000000
     N         7         2.29030259    -0.40192821     0.00000000
     C         6         1.05314743     1.95735057     0.00000000
     H         1         0.50956322    -4.05301544     0.00000000
     H         1        -3.15859075     2.80973934    -0.00000000
     H         1         2.11838797     3.71236500    -0.00000000
 ----------------------------------------------------------------
 
   Interatomic distance matrix (Angstroms) 
 
                 O             C             C             N             C    
                [ 1]        [ 2]        [ 3]        [ 4]        [ 5]
  O    [ 1]     0.00000
  C    [ 2]     1.36269     0.00000
  C    [ 3]     1.37610     2.15820     0.00000
  N    [ 4]     2.26017     1.30412     2.27035     0.00000
  C    [ 5]     2.21589     2.12188     1.36801     1.40971     0.00000
  H    [ 6]     2.08567     1.08682     3.17388     2.14962     3.19353
  H    [ 7]     2.09993     3.17156     1.08487     3.34703     2.27394
  H    [ 8]     3.27920     3.15502     2.22133     2.17909     1.08640
 
                 H             H             H    
                [ 6]        [ 7]        [ 8]
  H    [ 6]     0.00000
  H    [ 7]     4.11783     0.00000
  H    [ 8]     4.19653     2.83301     0.00000
   Rotational constants (order x, y, z, in cm-1): 
          0.3339916594             0.3146803305             0.1620242702
   Rotational constants (order x, y, z, in MHz): 
      10012.8194558965          9433.8802985370          4857.3661027627
  ECPDATA file not present.   Using default ECPDATA. 
  There are   5 frozen-core orbitals.
  There are   85 basis functions.
 @CHECKOUT-I, Total execution time (CPU/WALL):         0.11/       0.12 seconds.
--executable xjoda finished with status     0 in        0.24 seconds (walltime).
 --invoking executable--
/home/besselman/CFOUR_18/cfour18/bin/xvmol
 SERIAL VERSION OF MOLECULE STARTED
********************************************************************************
                    INPUT FROM MOL FILE
********************************************************************************
INTGRL        1    0    1    0    0    0    0    0    0                         
         *** CFOUR Program System (Release V0.1) ***                            
CCSDT(Q) PVDZ Optimization of Oxazole                                           
    8    1 Z          0.10E-08              0    0                              
   9999.00      3.00                                                            
          8.00000000    1    3    1    1    1                                   
O #1  -1.943144250837860  -0.967831227048534   0.000000000000000                
    9    3                                                                      
   11720.0000000000       7.100000000000000E-004 -1.600000000000000E-004        
  0.000000000000000E+000                                                        
   1759.00000000000       5.470000000000000E-003 -1.263000000000000E-003        
  0.000000000000000E+000                                                        
   400.800000000000       2.783700000000000E-002 -6.267000000000000E-003        
  0.000000000000000E+000                                                        
   113.700000000000       0.104800000000000      -2.571600000000000E-002        
  0.000000000000000E+000                                                        
   37.0300000000000       0.283062000000000      -7.092400000000000E-002        
  0.000000000000000E+000                                                        
   13.2700000000000       0.448719000000000      -0.165411000000000             
  0.000000000000000E+000                                                        
   5.02500000000000       0.270952000000000      -0.116955000000000             
  0.000000000000000E+000                                                        
   1.01300000000000       1.545800000000000E-002  0.557368000000000             
  0.000000000000000E+000                                                        
  0.302300000000000      -2.585000000000000E-003  0.572759000000000             
   1.00000000000000                                                             
    4    2                                                                      
   17.7000000000000       4.301800000000000E-002  0.000000000000000E+000        
   3.85400000000000       0.228913000000000       0.000000000000000E+000        
   1.04600000000000       0.508728000000000       0.000000000000000E+000        
  0.275300000000000       0.460531000000000        1.00000000000000             
    1    1                                                                      
   1.18500000000000        1.00000000000000                                     
          6.00000000    1    3    1    1    1                                   
C #2   0.415444040402549  -2.001388795918473   0.000000000000000                
    9    3                                                                      
   6665.00000000000       6.920000000000000E-004 -1.460000000000000E-004        
  0.000000000000000E+000                                                        
   1000.00000000000       5.329000000000000E-003 -1.154000000000000E-003        
  0.000000000000000E+000                                                        
   228.000000000000       2.707700000000000E-002 -5.725000000000000E-003        
  0.000000000000000E+000                                                        
   64.7100000000000       0.101718000000000      -2.331200000000000E-002        
  0.000000000000000E+000                                                        
   21.0600000000000       0.274740000000000      -6.395500000000000E-002        
  0.000000000000000E+000                                                        
   7.49500000000000       0.448564000000000      -0.149981000000000             
  0.000000000000000E+000                                                        
   2.79700000000000       0.285074000000000      -0.127262000000000             
  0.000000000000000E+000                                                        
  0.521500000000000       1.520400000000000E-002  0.544529000000000             
  0.000000000000000E+000                                                        
  0.159600000000000      -3.191000000000000E-003  0.580496000000000             
   1.00000000000000                                                             
    4    2                                                                      
   9.43900000000000       3.810900000000000E-002  0.000000000000000E+000        
   2.00200000000000       0.209480000000000       0.000000000000000E+000        
  0.545600000000000       0.508557000000000       0.000000000000000E+000        
  0.151700000000000       0.468842000000000        1.00000000000000             
    1    1                                                                      
  0.550000000000000        1.00000000000000                                     
          6.00000000    1    3    1    1    1                                   
C #3  -1.506596338669275   1.595721441751054   0.000000000000000                
    9    3                                                                      
   6665.00000000000       6.920000000000000E-004 -1.460000000000000E-004        
  0.000000000000000E+000                                                        
   1000.00000000000       5.329000000000000E-003 -1.154000000000000E-003        
  0.000000000000000E+000                                                        
   228.000000000000       2.707700000000000E-002 -5.725000000000000E-003        
  0.000000000000000E+000                                                        
   64.7100000000000       0.101718000000000      -2.331200000000000E-002        
  0.000000000000000E+000                                                        
   21.0600000000000       0.274740000000000      -6.395500000000000E-002        
  0.000000000000000E+000                                                        
   7.49500000000000       0.448564000000000      -0.149981000000000             
  0.000000000000000E+000                                                        
   2.79700000000000       0.285074000000000      -0.127262000000000             
  0.000000000000000E+000                                                        
  0.521500000000000       1.520400000000000E-002  0.544529000000000             
  0.000000000000000E+000                                                        
  0.159600000000000      -3.191000000000000E-003  0.580496000000000             
   1.00000000000000                                                             
    4    2                                                                      
   9.43900000000000       3.810900000000000E-002  0.000000000000000E+000        
   2.00200000000000       0.209480000000000       0.000000000000000E+000        
  0.545600000000000       0.508557000000000       0.000000000000000E+000        
  0.151700000000000       0.468842000000000        1.00000000000000             
    1    1                                                                      
  0.550000000000000        1.00000000000000                                     
          7.00000000    1    3    1    1    1                                   
N #4   2.290302593379161  -0.401928205659844   0.000000000000000                
    9    3                                                                      
   9046.00000000000       7.000000000000000E-004 -1.530000000000000E-004        
  0.000000000000000E+000                                                        
   1357.00000000000       5.389000000000000E-003 -1.208000000000000E-003        
  0.000000000000000E+000                                                        
   309.300000000000       2.740600000000000E-002 -5.992000000000000E-003        
  0.000000000000000E+000                                                        
   87.7300000000000       0.103207000000000      -2.454400000000000E-002        
  0.000000000000000E+000                                                        
   28.5600000000000       0.278723000000000      -6.745900000000001E-002        
  0.000000000000000E+000                                                        
   10.2100000000000       0.448540000000000      -0.158078000000000             
  0.000000000000000E+000                                                        
   3.83800000000000       0.278238000000000      -0.121831000000000             
  0.000000000000000E+000                                                        
  0.746600000000000       1.544000000000000E-002  0.549003000000000             
  0.000000000000000E+000                                                        
  0.224800000000000      -2.864000000000000E-003  0.578815000000000             
   1.00000000000000                                                             
    4    2                                                                      
   13.5500000000000       3.991900000000000E-002  0.000000000000000E+000        
   2.91700000000000       0.217169000000000       0.000000000000000E+000        
  0.797300000000000       0.510319000000000       0.000000000000000E+000        
  0.218500000000000       0.462214000000000        1.00000000000000             
    1    1                                                                      
  0.817000000000000        1.00000000000000                                     
          6.00000000    1    3    1    1    1                                   
C #5   1.053147426754571   1.957350574836564   0.000000000000000                
    9    3                                                                      
   6665.00000000000       6.920000000000000E-004 -1.460000000000000E-004        
  0.000000000000000E+000                                                        
   1000.00000000000       5.329000000000000E-003 -1.154000000000000E-003        
  0.000000000000000E+000                                                        
   228.000000000000       2.707700000000000E-002 -5.725000000000000E-003        
  0.000000000000000E+000                                                        
   64.7100000000000       0.101718000000000      -2.331200000000000E-002        
  0.000000000000000E+000                                                        
   21.0600000000000       0.274740000000000      -6.395500000000000E-002        
  0.000000000000000E+000                                                        
   7.49500000000000       0.448564000000000      -0.149981000000000             
  0.000000000000000E+000                                                        
   2.79700000000000       0.285074000000000      -0.127262000000000             
  0.000000000000000E+000                                                        
  0.521500000000000       1.520400000000000E-002  0.544529000000000             
  0.000000000000000E+000                                                        
  0.159600000000000      -3.191000000000000E-003  0.580496000000000             
   1.00000000000000                                                             
    4    2                                                                      
   9.43900000000000       3.810900000000000E-002  0.000000000000000E+000        
   2.00200000000000       0.209480000000000       0.000000000000000E+000        
  0.545600000000000       0.508557000000000       0.000000000000000E+000        
  0.151700000000000       0.468842000000000        1.00000000000000             
    1    1                                                                      
  0.550000000000000        1.00000000000000                                     
          1.00000000    1    2    1    1                                        
H #6   0.509563221328361  -4.053015441829798   0.000000000000000                
    4    2                                                                      
   13.0100000000000       1.968500000000000E-002  0.000000000000000E+000        
   1.96200000000000       0.137977000000000       0.000000000000000E+000        
  0.444600000000000       0.478148000000000       0.000000000000000E+000        
  0.122000000000000       0.501240000000000        1.00000000000000             
    1    1                                                                      
  0.727000000000000        1.00000000000000                                     
          1.00000000    1    2    1    1                                        
H #7  -3.158590753554607   2.809739342355718  -0.000000000000000                
    4    2                                                                      
   13.0100000000000       1.968500000000000E-002  0.000000000000000E+000        
   1.96200000000000       0.137977000000000       0.000000000000000E+000        
  0.444600000000000       0.478148000000000       0.000000000000000E+000        
  0.122000000000000       0.501240000000000        1.00000000000000             
    1    1                                                                      
  0.727000000000000        1.00000000000000                                     
          1.00000000    1    2    1    1                                        
H #8   2.118387967405138   3.712365004579078  -0.000000000000000                
    4    2                                                                      
   13.0100000000000       1.968500000000000E-002  0.000000000000000E+000        
   1.96200000000000       0.137977000000000       0.000000000000000E+000        
  0.444600000000000       0.478148000000000       0.000000000000000E+000        
  0.122000000000000       0.501240000000000        1.00000000000000             
    1    1                                                                      
  0.727000000000000        1.00000000000000                                     
FINISH                                                                          
 
********************************************************************************
 ONE- AND TWO-ELECTRON INTEGRALS OVER SYMMETRY-ADAPTED AOS ARE CALCULATED.

  SPHERICAL HARMONICS ARE USED.
  
  INTEGRALS LESS THAN  0.10E-13 ARE NEGLECTED.

  NUCLEAR REPULSION ENERGY :  161.9074471893 A.U.
  @MOLECU-I, ONE ELECTRON INTEGRALS (CPU/WALL):        0.06/       0.06 SECONDS.
  @TWOEL-I,    1939914 INTEGRALS OF SYMMETRY TYPE  I I I I
  @TWOEL-I,    1013476 INTEGRALS OF SYMMETRY TYPE  I J I J
  @TWOEL-I,     536817 INTEGRALS OF SYMMETRY TYPE  I I J J
  @TWOEL-I, TOTAL NUMBER OF 2-E INTEGRALS    3490207.
  @MOLECU-I, TWO ELECTRON INTEGRALS (CPU/WALL):       27.41/       0.88 SECONDS.
 @CHECKOUT-I, Total execution time (CPU/WALL):        27.50/       0.97 seconds.

Running with 32 threads/proc

--executable xvmol finished with status     0 in        1.05 seconds (walltime).
 --invoking executable--
/home/besselman/CFOUR_18/cfour18/bin/xvmol2ja
 @GETMEM-I,  Allocated  183105 MB of main memory.
 @CHECKOUT-I, Total execution time (CPU/WALL):         0.42/       0.04 seconds.
--executable xvmol2ja finished with status     0 in        0.08 seconds (walltime).
 --invoking executable--
/home/besselman/CFOUR_18/cfour18/bin/xvscf
  -------------------------------------------------
  Self-Consistent-Field Program for HF calculations
  -------------------------------------------------
    Integrals from VMOL are used
  There are   85 functions in the AO basis.

  There are 2 irreducible representations.

       Irrep        # of functions
         1                 62
         2                 23


  Parameters for SCF calculation: 
        SCF reference function:  RHF  
  Maximum number of iterations:  150
     Full symmetry point group: Cs  
     Computational point group: Cs  
        Initial density matrix: MOREAD                 
     SCF convergence tolerance: 10**(-10)
  DIIS convergence acceleration:  ON
          Latest start for DIIS:   2
                     DIIS order:  10

     Alpha population by irrep:  15    3
      Beta population by irrep:  15    3


 @GETMEM-I,  Allocated       2 MB of main memory.
   Smallest overlap matrix eigenvalues 
     Symmetry    Eigenvalue    
         1      .1771185970D-02              
         2      .8829326519D-01              
  --------------------------------------------------------------------
  Iteration         Total Energy            Largest Density Difference
  --------------------------------------------------------------------
       0          -240.077196531822409              0.0000000000D+00
       1          -244.040369136935709              0.6720466036D+00
       2          -244.538327906199044              0.7864103369D+00
       3          -244.644699489633666              0.2316007363D+00
       4          -244.647786204691926              0.3907115830D-01
       5          -244.648298180095907              0.2120151574D-01
       6          -244.648344182356794              0.4719154406D-02
       7          -244.648349195223631              0.1840149571D-02
       8          -244.648349637207929              0.6018881805D-03
       9          -244.648349738481244              0.3628499387D-03
      10          -244.648349761893854              0.2289323389D-03
      11          -244.648349763546577              0.4539488459D-04
      12          -244.648349763819596              0.2255899536D-04
      13          -244.648349763844550              0.5128093187D-05
      14          -244.648349763846085              0.2191894652D-05
      15          -244.648349763847335              0.6387829461D-06
      16          -244.648349763846937              0.1487291357D-06
      17          -244.648349763848188              0.3732631493D-07
      18          -244.648349763845914              0.1587154430D-07
      19          -244.648349763847619              0.3938793292D-08
      20          -244.648349763846653              0.1805992800D-08
      21          -244.648349763848699              0.6401897901D-09
      22          -244.648349763847506              0.1555419127D-09
   final occupation vector 
    15  3
    15  3

  SCF has converged.

 Density matrix saved to file den.dat
 total electron number:   36.0000000000001     
     E(SCF)=      -244.648349763844891              0.5951794613D-10

  Eigenvector printing suppressed.


 
  ORBITAL EIGENVALUES (ALPHA)  (1H = 27.2113834 eV)

       MO #        E(hartree)               E(eV)           FULLSYM    COMPSYM
       ----   --------------------   --------------------   -------   ---------
    1     1         -20.6449445280        -561.7775008225     A'        A'  (1)
    2     2         -15.5766245619        -423.8615030315     A'        A'  (1)
    3     3         -11.3442522350        -308.6927969538     A'        A'  (1)
    4     4         -11.3057021532        -307.6437958961     A'        A'  (1)
    5     5         -11.2738974874        -306.7783469426     A'        A'  (1)
    6     6          -1.4848475518         -40.4047560223     A'        A'  (1)
    7     7          -1.2300357941         -33.4709755893     A'        A'  (1)
    8     8          -1.0312621882         -28.0620707884     A'        A'  (1)
    9     9          -0.8393384677         -22.8395608468     A'        A'  (1)
   10    10          -0.8166085962         -22.2210495977     A'        A'  (1)
   11    11          -0.7474010019         -20.3378152155     A'        A'  (1)
   12    63          -0.6535009737         -17.7826655475     A''       A'' (2)
   13    12          -0.6250565051         -17.0086522083     A'        A'  (1)
   14    13          -0.5871872450         -15.9781772515     A'        A'  (1)
   15    14          -0.5773671945         -15.7109600928     A'        A'  (1)
   16    15          -0.4664223545         -12.6919975151     A'        A'  (1)
   17    64          -0.4499216194         -12.2429896864     A''       A'' (2)
   18    65          -0.3447629256          -9.3814761515     A''       A'' (2)
  +++++++++++++++++++++++++++++++++++++++++++++++++++++++++++++++++++++++++++++
   19    66           0.1471006797           4.0028129935     A''       A'' (2)
   20    16           0.2034108874           5.5350916440     A'        A'  (1)
   21    67           0.2146449981           5.8407873386     A''       A'' (2)
   22    17           0.2156907469           5.8692436110     A'        A'  (1)
   23    18           0.2269359477           6.1752410802     A'        A'  (1)
   24    19           0.3156918380           8.5904116407     A'        A'  (1)
   25    20           0.3574174780           9.7258240278     A'        A'  (1)
   26    21           0.4344273531          11.8213692653     A'        A'  (1)
   27    22           0.4559021198          12.4057273758     A'        A'  (1)
   28    23           0.5704991985          15.5240724200     A'        A'  (1)
   29    24           0.6126028878          16.6697720514     A'        A'  (1)
   30    68           0.6587814466          17.9263545200     A''       A'' (2)
   31    25           0.6817222404          18.5506052548     A'        A'  (1)
   32    69           0.7067342345          19.2312162182     A''       A'' (2)
   33    26           0.7323142956          19.9272850666     A'        A'  (1)
   34    27           0.7673168936          20.8797541797     A'        A'  (1)
   35    70           0.7748342959          21.0843130964     A''       A'' (2)
   36    28           0.7969672011          21.6865800665     A'        A'  (1)
   37    29           0.8463712507          23.0309326016     A'        A'  (1)
   38    30           0.8958218101          24.3765507333     A'        A'  (1)
   39    31           0.9325853241          25.3769368076     A'        A'  (1)
   40    32           0.9468363530          25.7647270190     A'        A'  (1)
   41    33           1.0472619938          28.4974476339     A'        A'  (1)
   42    71           1.0906908145          29.6792059245     A''       A'' (2)
   43    72           1.1137944048          30.3078865770     A''       A'' (2)
   44    34           1.1187693598          30.4432619858     A'        A'  (1)
   45    35           1.1445224475          31.1440391301     A'        A'  (1)
   46    36           1.1772780863          32.0353653750     A'        A'  (1)
   47    37           1.2330183338          33.5521346193     A'        A'  (1)
   48    73           1.2452276450          33.8843668690     A''       A'' (2)
   49    74           1.3362532681          36.3612999972     A''       A'' (2)
   50    75           1.3499267679          36.7333748428     A''       A'' (2)
   51    76           1.3685691391          37.2406595543     A''       A'' (2)
   52    38           1.3863821753          37.7253769106     A'        A'  (1)
   53    39           1.5285376587          41.5936242716     A'        A'  (1)
   54    77           1.5616908105          42.4957673955     A''       A'' (2)
   55    40           1.5669129943          42.6378702437     A'        A'  (1)
   56    41           1.6921616204          46.0460586286     A'        A'  (1)
   57    42           1.7421649016          47.4067170844     A'        A'  (1)
   58    43           1.7521691251          47.6789458457     A'        A'  (1)
   59    44           1.7961022868          48.8744279513     A'        A'  (1)
   60    78           1.8601510797          50.6172842122     A''       A'' (2)
   61    79           1.9005530341          51.7166772821     A''       A'' (2)
   62    45           1.9245362830          52.3692946633     A'        A'  (1)
   63    46           1.9954149909          54.2980023587     A'        A'  (1)
   64    80           2.0497562190          55.7767023520     A''       A'' (2)
   65    47           2.1168133678          57.6014201378     A'        A'  (1)
   66    48           2.1252037696          57.8297345770     A'        A'  (1)
   67    49           2.1984288539          59.8222904215     A'        A'  (1)
   68    81           2.2476520216          61.1617209101     A''       A'' (2)
   69    50           2.2703088015          61.7782432329     A'        A'  (1)
   70    51           2.3914265942          65.0740259287     A'        A'  (1)
   71    82           2.5417128927          69.1635240160     A''       A'' (2)
   72    52           2.5543471605          69.5073199211     A'        A'  (1)
   73    53           2.5858205529          70.3637544686     A'        A'  (1)
   74    83           2.6499187098          72.1079539903     A''       A'' (2)
   75    54           2.6980464058          73.4175751781     A'        A'  (1)
   76    55           2.8252316657          76.8784620495     A'        A'  (1)
   77    56           2.9280881636          79.6773296476     A'        A'  (1)
   78    57           3.0129729930          81.9871632863     A'        A'  (1)
   79    58           3.1003594795          84.3650704755     A'        A'  (1)
   80    84           3.2192460217          87.6001377558     A''       A'' (2)
   81    85           3.2591741786          88.6866381413     A''       A'' (2)
   82    59           3.4244397216          93.1837421960     A'        A'  (1)
   83    60           3.4563310125          94.0515483379     A'        A'  (1)
   84    61           3.7293711414         101.4813479694     A'        A'  (1)
   85    62           3.7973838452         103.3320677282     A'        A'  (1)


  VSCF finished.

 @CHECKOUT-I, Total execution time (CPU/WALL):        49.45/       1.57 seconds.
--executable xvscf finished with status     0 in        1.61 seconds (walltime).
 --invoking executable--
/home/besselman/CFOUR_18/cfour18/bin/xvtran
 @GETMEM-I,  Allocated  183105 MB of main memory.
  Partial RHF integral transformation
  The following   5 MOs will be dropped:
    1  2  3  4  5
  There are  80 active molecular orbitals.
 TRANSFORMING (NP|QR) TYPE OF INTEGRALS
 TRANSFORMING (IA|JB) TYPE OF INTEGRALS
 TRANSFORMING (IJ|AB) TYPE OF INTEGRALS
 TRANSFORMING (FRZ ALL|ALL ALL) TYPE OF INTEGRALS
  Transformation of IIII integrals :
  1 pass through the AO integral file was required.
     1939914 AO integrals were read.
     2210196 MO integrals were written to HF2.
  Transformation of IIJJ integrals :
  1 pass through the AO integral file was required.
      536817 AO integrals were read.
      293616 MO integrals were written to HF2.
  Transformation of IJIJ integrals :
  1 pass through the AO integral file was required.
     1013476 AO integrals were read.
      817101 MO integrals were written to HF2.
  Summary of active molecular orbitals: 
------------------------------------------------------------------------
 
  Index      Eigenvalue    Symmetry    Index      Eigenvalue    Symmetry
------------------------------------------------------------------------
     1        -1.4848476        1        41         1.7521691        1
     2        -1.2300358        1        42         1.7961023        1
     3        -1.0312622        1        43         1.9245363        1
     4        -0.8393385        1        44         1.9954150        1
     5        -0.8166086        1        45         2.1168134        1
     6        -0.7474010        1        46         2.1252038        1
     7        -0.6250565        1        47         2.1984289        1
     8        -0.5871872        1        48         2.2703088        1
     9        -0.5773672        1        49         2.3914266        1
    10        -0.4664224        1        50         2.5543472        1
    11        -0.6535010        2        51         2.5858206        1
    12        -0.4499216        2        52         2.6980464        1
    13        -0.3447629        2        53         2.8252317        1
    14         0.2034109        1        54         2.9280882        1
    15         0.2156907        1        55         3.0129730        1
    16         0.2269359        1        56         3.1003595        1
    17         0.3156918        1        57         3.4244397        1
    18         0.3574175        1        58         3.4563310        1
    19         0.4344274        1        59         3.7293711        1
    20         0.4559021        1        60         3.7973838        1
    21         0.5704992        1        61         0.1471007        2
    22         0.6126029        1        62         0.2146450        2
    23         0.6817222        1        63         0.6587814        2
    24         0.7323143        1        64         0.7067342        2
    25         0.7673169        1        65         0.7748343        2
    26         0.7969672        1        66         1.0906908        2
    27         0.8463713        1        67         1.1137944        2
    28         0.8958218        1        68         1.2452276        2
    29         0.9325853        1        69         1.3362533        2
    30         0.9468364        1        70         1.3499268        2
    31         1.0472620        1        71         1.3685691        2
    32         1.1187694        1        72         1.5616908        2
    33         1.1445224        1        73         1.8601511        2
    34         1.1772781        1        74         1.9005530        2
    35         1.2330183        1        75         2.0497562        2
    36         1.3863822        1        76         2.2476520        2
    37         1.5285377        1        77         2.5417129        2
    38         1.5669130        1        78         2.6499187        2
    39         1.6921616        1        79         3.2192460        2
    40         1.7421649        1        80         3.2591742        2
------------------------------------------------------------------------
 @CHECKOUT-I, Total execution time (CPU/WALL):        61.28/       2.57 seconds.
--executable xvtran finished with status     0 in        2.60 seconds (walltime).
 --invoking executable--
/home/besselman/CFOUR_18/cfour18/bin/xintprc
 @GETMEM-I,  Allocated  183105 MB of main memory.
  @GMOIAA-I, Processing MO integrals for spin case AA.
  @GMOIAA-I, Generation of integral list completed.
                      TYPE                NUMBER
                      ----               --------
                      PPPP                     0
                      PPPH               1029680
                      PPHH                199026
                      PHPH                109818
                      PHHH                 42560
                      HHHH                  2356

                     TOTAL               1383440

  @FORMT2-I, Second-order MP correlation energies:
            ------------------------------------------------
            E(SCF)                  =   -244.648349763845 a.u.
            E2(AA)                  =     -0.099308748076 a.u.
            E2(AB)                  =     -0.538450260947 a.u.
            E2(TOT)                 =     -0.737067757099 a.u.
            Total MP2 energy        =   -245.385417520944 a.u.
            ------------------------------------------------
   Largest T2 amplitudes for spin case AB:
       _       _                 _       _                 _       _
   i   j   a   b             i   j   a   b             i   j   a   b
-----------------------------------------------------------------------------
[ 13  13  61  61]-0.06379 [ 13  13  62  62]-0.05634 [ 12  12  61  61]-0.05164
[ 12  12  62  62]-0.04357 [ 13  12  62  61] 0.03851 [ 12  13  61  62] 0.03851
[ 11  11  61  61]-0.03139 [ 13  11  61  62]-0.02119 [ 11  13  62  61]-0.02119
[ 13  13  63  63]-0.01978 [ 13  13  64  64]-0.01814 [ 12  12  67  67]-0.01764
[ 13  13  65  65]-0.01643 [ 13  13  62  65]-0.01627 [ 13  13  65  62]-0.01627
-----------------------------------------------------------------------------
   Norm of T2AB vector (   397181 symmetry allowed elements):  0.4256830142.
-----------------------------------------------------------------------------
 @CHECKOUT-I, Total execution time (CPU/WALL):         4.06/       0.24 seconds.
--executable xintprc finished with status     0 in        0.27 seconds (walltime).
 --invoking executable--
/home/besselman/CFOUR_18/cfour18/bin/xncc
 @GETMEM-I,  Allocated       7 MB of main memory.

Running with 32 threads/proc

Using DIIS to accelerate the convergence of T1 and T2
Using immediate high-order contributions
Damping factor for T3: 0.000000
Damping factor for T4: 0.000000

Using DIIS to accelerate the convergence of L1 and L2
Using immediate high-order contributions
Damping factor for L3: 0.000000
Damping factor for L4: 0.000000

Transposes are coarse-threaded

Memory limit:                178.814 GiB
Minimum memory requirement:   80.238 MiB
Compromise memory amount:    180.389 MiB
Optimal memory requirement:    1.163 GiB

List              Location   Size        Cached Hunks Est. Disk I/O
----------------- ---------- ----------- ------ ----- -------------

           T_DIIS       70:0   15.171 MiB    Yes     -   546.173 MiB
           Z_DIIS       70:1   15.171 MiB    Yes     -   910.288 MiB
          <AI|bj>         18    3.030 MiB    Yes     -   124.898 MiB
          <Ab|Ci>         30   15.441 MiB    Yes     -     1.719 GiB
          <Ab|Ij>         16    3.030 MiB    Yes     -   642.413 MiB
          <Ai|Bj>         25    3.030 MiB    Yes     -    60.605 MiB
          <Aj|bI>         21    3.030 MiB     No     -         0   B
          <Ij|Ka>         10  611.172 KiB    Yes     -   104.448 MiB
          <Ij|Kl>         13  120.945 KiB    Yes     -     2.008 MiB
            D(AB)      160:2   20.383 KiB    Yes     -     2.667 MiB
            D(AI)      160:4    4.141 KiB    Yes     -   480.312 KiB
            D(IA)      160:6    4.141 KiB    Yes     -   140.781 KiB
            D(IJ)      160:0      872   B    Yes     -    86.859 KiB
           D~(AB)      192:0   20.383 KiB    Yes     -   163.062 KiB
           D~(AI)      193:0    4.141 KiB    Yes     -     8.281 KiB
           D~(IJ)      191:0      872   B    Yes     -     6.812 KiB
            F(EA)       92:0   20.383 KiB    Yes     -     2.130 MiB
            F(EM)       93:0    4.141 KiB    Yes     -   393.359 KiB
            F(MI)       91:0      872   B    Yes     -   103.891 KiB
            G(AB)      192:2   20.383 KiB    Yes     -   978.375 KiB
         G(AI,BJ)        123    3.030 MiB     No     -         0   B
         G(AI,bj)        118    3.030 MiB    Yes     -    22.468 MiB
         G(Ab,Ij)        116    3.030 MiB    Yes     -    51.514 MiB
         G(Ai,Bc)        230   15.441 MiB    Yes     -    61.763 MiB
         G(Ai,Bj)        125    3.030 MiB    Yes     -    18.182 MiB
            G(IJ)      191:2      872   B    Yes     -    40.875 KiB
         G(Ij,Ab)        216    3.030 MiB    Yes     -     9.091 MiB
         G(Ij,Ka)        210  611.172 KiB    Yes     -    20.890 MiB
         G(Ij,Kl)        113  120.945 KiB    Yes     -     4.016 MiB
        G~(Ij,Kl)        213  120.945 KiB     No     -         0   B
         H(AI,bj)        256    3.030 MiB    Yes     -    18.182 MiB
         H(Ai,Bj)        258    3.030 MiB    Yes     -    18.182 MiB
       Lambda(AI)      190:0    4.141 KiB    Yes     -   650.078 KiB
    Lambda(Ab,Ij)        146    3.030 MiB    Yes     -   721.200 MiB
            Q(AI)      190:2    4.141 KiB    Yes     -   153.203 KiB
         Q(Ab,Ij)         82    3.030 MiB    Yes     -   172.724 MiB
            T(AI)       90:0    4.141 KiB    Yes     -     1.557 MiB
         T(Ab,Ij)         46    3.030 MiB    Yes     -     1.045 GiB
         T(Rs,Ij)        246    4.942 MiB     No     -         0   B
         W(Mn,Ij)         53  120.945 KiB    Yes     -     5.551 MiB
        W~(Ab,Ej)        130   15.441 MiB    Yes     -   416.900 MiB
        W~(EM,bj)         56    3.030 MiB    Yes     -   299.995 MiB
        W~(Em,Bj)         58    3.030 MiB    Yes     -   299.995 MiB
        W~(Ij,Mb)        110  611.172 KiB    Yes     -    16.115 MiB
       W~~(Ab,Ej)        169   15.441 MiB    Yes     -   247.052 MiB
       W~~(EM,bj)         76    3.030 MiB    Yes     -    24.242 MiB
       W~~(Em,Bj)         78    3.030 MiB    Yes     -    24.242 MiB
       W~~(Ij,Mb)        165  611.172 KiB    Yes     -     9.550 MiB
            Z(AI)       90:2    4.141 KiB    Yes     -     1.698 MiB
         Z(Ab,Ij)         63    3.030 MiB    Yes     -     1.332 GiB
         Z(Rs,Ij)        263    4.942 MiB     No     -         0   B
       T(abc,ijk)          -  514.474 MiB     No     1         0   B
       Z(abc,ijk)          -  514.474 MiB     No     1         0   B

Simulation and memory analysis took 0.312 seconds

MP2 correlation energy:  -0.737067757099218

Non-iterative calculation of MP2 took 0.511 cpu seconds and 0.020 walltime seconds at 1.761 Gflops/sec

Total MP2 energy: -245.385417520944117

Beginning iterative solution of CCSD equations:

It.  Correlation Energy T1 Residual T2 Residual CPU Time (s) Walltime (s)
-------------------------------------------------------------------------
  1  -0.730915608177486 2.79323e-02 1.12041e-02       18.662        0.588
  2  -0.754710798939204 3.06925e-03 9.11213e-03       20.194        0.631
  3  -0.754629230830869 5.50314e-03 3.16853e-03       18.380        0.575
  4  -0.757557503458567 9.07873e-04 1.08944e-03       17.103        0.535
  5  -0.757920582170953 8.77114e-04 4.73226e-04       18.518        0.579

   A    I                     A    I                     A    I                  
-------------------------- -------------------------- -------------------------- 
  19   12 -0.0339903055564   24   16  0.0135532928886   21   17  0.0089742447439 
  19   18 -0.0235406127456   43   17  0.0133058138379   37   16 -0.0086382736607 
  32   18  0.0232328855937   25   16  0.0122461578377   30   12  0.0084426146491 
  19   17 -0.0227354008891   24   14 -0.0108789180636   30   17 -0.0081110022101 
  21   18 -0.0150602320181   35   17  0.0095687411898   48   18  0.0077133321361 

   A    B    I    J                     A    B    I    J                  
------------------------------------ ------------------------------------ 
  19   19   18   18 -0.0823909469563   21   19   12   18 -0.0279916030759 
  21   21   18   18 -0.0590555510558   21   19   18   12 -0.0240936102242 
  21   21   17   17 -0.0531809936913   19   21   12   18 -0.0240936102242 
  21   19   18   17  0.0464665898304   21   19   18   18  0.0219935383186 
  19   21   17   18  0.0464665898304   19   21   18   18  0.0219935383186 
  19   19   17   17 -0.0459945189865   35   19   18   18  0.0213740410278 
  19   19   12   12 -0.0320565418514   19   35   18   18  0.0213740410278 
  19   21   18   12 -0.0279916030759 

It.  Correlation Energy T1 Residual T2 Residual CPU Time (s) Walltime (s)
-------------------------------------------------------------------------
  6  -0.757962999075500 2.66652e-04 9.81775e-05       17.017        0.532
  7  -0.757968898467416 1.47469e-04 5.80954e-05       16.887        0.528
  8  -0.757967385167478 5.60153e-05 1.74639e-05       16.868        0.527
  9  -0.757966843872053 1.56825e-05 4.51464e-06       16.495        0.516
 10  -0.757969053056205 6.99084e-06 1.25480e-06       16.734        0.523

   A    I                     A    I                     A    I                  
-------------------------- -------------------------- -------------------------- 
  19   12 -0.0341341147945   24   16  0.0137128354860   21   17  0.0090463717734 
  19   18 -0.0243117682970   43   17  0.0133079950650   37   16 -0.0086385838734 
  19   17 -0.0233684443119   25   16  0.0123926060369   30   12  0.0084541835430 
  32   18  0.0232815872024   24   14 -0.0109144547398   30   17 -0.0080345366682 
  21   18 -0.0157055260769   35   17  0.0096566662743   48   18  0.0076549055596 

   A    B    I    J                     A    B    I    J                  
------------------------------------ ------------------------------------ 
  19   19   18   18 -0.0826113357943   21   19   12   18 -0.0279512163263 
  21   21   18   18 -0.0587874840777   21   19   18   12 -0.0240750231111 
  21   21   17   17 -0.0533587438401   19   21   12   18 -0.0240750231111 
  21   19   18   17  0.0464415486310   21   19   18   18  0.0219030420660 
  19   21   17   18  0.0464415486310   19   21   18   18  0.0219030420660 
  19   19   17   17 -0.0458449205579   19   35   18   18  0.0213845266939 
  19   19   12   12 -0.0320901805327   35   19   18   18  0.0213845266939 
  19   21   18   12 -0.0279512163263 

It.  Correlation Energy T1 Residual T2 Residual CPU Time (s) Walltime (s)
-------------------------------------------------------------------------
 11  -0.757969619901210 2.04762e-06 1.02375e-06       17.419        0.544
 12  -0.757969983852902 1.28468e-06 7.23653e-07       17.430        0.546
 13  -0.757970146031421 3.52084e-07 3.32729e-07       16.543        0.517
 14  -0.757970176152829 2.48971e-07 9.25201e-08       16.490        0.516
 15  -0.757970181894661 9.23373e-08 4.64047e-08       16.844        0.527

   A    I                     A    I                     A    I                  
-------------------------- -------------------------- -------------------------- 
  19   12 -0.0341348648257   24   16  0.0137119781218   21   17  0.0090470139723 
  19   18 -0.0243103871267   43   17  0.0133083421581   37   16 -0.0086391133689 
  19   17 -0.0233722717180   25   16  0.0123918601597   30   12  0.0084546025432 
  32   18  0.0232827317197   24   14 -0.0109154507534   30   17 -0.0080346622576 
  21   18 -0.0157103030057   35   17  0.0096575046580   48   18  0.0076551322965 

   A    B    I    J                     A    B    I    J                  
------------------------------------ ------------------------------------ 
  19   19   18   18 -0.0826138047987   21   19   12   18 -0.0279517179587 
  21   21   18   18 -0.0587875689169   21   19   18   12 -0.0240754461895 
  21   21   17   17 -0.0533609613660   19   21   12   18 -0.0240754461895 
  21   19   18   17  0.0464418252114   21   19   18   18  0.0219031598751 
  19   21   17   18  0.0464418252114   19   21   18   18  0.0219031598751 
  19   19   17   17 -0.0458441599776   19   35   18   18  0.0213850826766 
  19   19   12   12 -0.0320913993895   35   19   18   18  0.0213850826766 
  19   21   18   12 -0.0279517179587 

It.  Correlation Energy T1 Residual T2 Residual CPU Time (s) Walltime (s)
-------------------------------------------------------------------------
 16  -0.757970179232521 4.59093e-08 1.72944e-08       16.756        0.524
 17  -0.757970178671092 1.93677e-08 5.61375e-09       16.466        0.515
 18  -0.757970178368256 4.96210e-09 1.32349e-09       16.050        0.502
 19  -0.757970178497074 2.77805e-09 6.48681e-10       16.882        0.528
 20  -0.757970178693612 6.77590e-10 4.62452e-10       18.187        0.569

   A    I                     A    I                     A    I                  
-------------------------- -------------------------- -------------------------- 
  19   12 -0.0341348535888   24   16  0.0137119749081   21   17  0.0090470069324 
  19   18 -0.0243104266930   43   17  0.0133083469242   37   16 -0.0086391129252 
  19   17 -0.0233723880391   25   16  0.0123918573421   30   12  0.0084545978077 
  32   18  0.0232827329396   24   14 -0.0109154466650   30   17 -0.0080346444675 
  21   18 -0.0157104088826   35   17  0.0096575172201   48   18  0.0076551292204 

   A    B    I    J                     A    B    I    J                  
------------------------------------ ------------------------------------ 
  19   19   18   18 -0.0826138040703   21   19   12   18 -0.0279517031372 
  21   21   18   18 -0.0587875233308   21   19   18   12 -0.0240754337308 
  21   21   17   17 -0.0533609687220   19   21   12   18 -0.0240754337308 
  21   19   18   17  0.0464418026829   21   19   18   18  0.0219031437213 
  19   21   17   18  0.0464418026829   19   21   18   18  0.0219031437213 
  19   19   17   17 -0.0458441337811   19   35   18   18  0.0213850764794 
  19   19   12   12 -0.0320914001357   35   19   18   18  0.0213850764794 
  19   21   18   12 -0.0279517031372 

It.  Correlation Energy T1 Residual T2 Residual CPU Time (s) Walltime (s)
-------------------------------------------------------------------------

CCSD iterations converged in 20 cycles and 10.847 seconds (0.542 s/it.) at 9.935 Gflops/sec

Total CCSD energy: -245.406319942538516

CCSD[T] correlation energy:  -0.032513246728006
CCSD(T) correlation energy:  -0.030972846572403

Non-iterative calculation of CCSD(T) took 127.283 cpu seconds and 3.999 walltime seconds at 22.696 Gflops/sec

Total CCSD(T) energy: -245.437292789110927

             _
Formation of H took 0.175 seconds at 38.836 Gflops/sec

Beginning iterative solution of Lambda-CCSD equations:

It.  Correlation Energy L1 Residual L2 Residual CPU Time (s) Walltime (s)
-------------------------------------------------------------------------
  1  -0.798489293567096 1.70633e-02 1.75270e-02       17.460        0.546
  2  -0.789989560823547 6.87108e-03 3.78411e-03       16.956        0.530
  3  -0.790210524631989 1.06662e-03 2.38775e-03       16.928        0.529
  4  -0.790588301708673 5.63333e-04 9.80442e-04       15.965        0.499
  5  -0.790614971665174 2.42052e-04 2.52015e-04       16.399        0.513

   A    I                     A    I                     A    I                  
-------------------------- -------------------------- -------------------------- 
  19   12 -0.0214125726725   24   16  0.0133530621643   35   17  0.0084933030757 
  19   17 -0.0188631640111   25   16  0.0114594691377   48   17  0.0076825239221 
  21   18 -0.0184676643878   43   17  0.0112330551958   37   16 -0.0076742135520 
  19   18 -0.0184200883363   24   14 -0.0100313696873   48   18  0.0076298060640 
  32   18  0.0182091183950   21   17  0.0085708660731   22   13  0.0062506362088 

   A    B    I    J                     A    B    I    J                  
------------------------------------ ------------------------------------ 
  19   19   18   18 -0.1063402606764   21   19   12   18 -0.0328340785881 
  21   21   18   18 -0.0708222050572   21   19   18   12 -0.0262822826011 
  21   21   17   17 -0.0663722061487   19   21   12   18 -0.0262822826011 
  19   19   17   17 -0.0593079979880   21   19   18   18  0.0251150568054 
  21   19   18   17  0.0556070776452   19   21   18   18  0.0251150568054 
  19   21   17   18  0.0556070776452   19   35   18   18  0.0239688924751 
  19   19   12   12 -0.0393877113699   35   19   18   18  0.0239688924751 
  19   21   18   12 -0.0328340785881 

It.  Correlation Energy L1 Residual L2 Residual CPU Time (s) Walltime (s)
-------------------------------------------------------------------------
  6  -0.790602016214505 7.84337e-05 7.92324e-05       16.362        0.511
  7  -0.790608743295792 5.12805e-05 2.73544e-05       16.138        0.504
  8  -0.790602621360556 1.64135e-05 1.02683e-05       16.212        0.507
  9  -0.790603246927675 5.79639e-06 1.75975e-06       16.083        0.503
 10  -0.790602915052392 2.30102e-06 7.42140e-07       17.440        0.545

   A    I                     A    I                     A    I                  
-------------------------- -------------------------- -------------------------- 
  19   12 -0.0213284288555   24   16  0.0133807531885   35   17  0.0085115209428 
  19   17 -0.0190170696281   25   16  0.0114488961748   48   17  0.0076720833889 
  21   18 -0.0187267024066   43   17  0.0112393293166   37   16 -0.0076595671881 
  19   18 -0.0185619386305   24   14 -0.0100097656938   48   18  0.0076205870291 
  32   18  0.0182313490309   21   17  0.0085937780150   22   13  0.0062427472213 

   A    B    I    J                     A    B    I    J                  
------------------------------------ ------------------------------------ 
  19   19   18   18 -0.1064683748259   21   19   12   18 -0.0327929692196 
  21   21   18   18 -0.0706412196986   21   19   18   12 -0.0262851121767 
  21   21   17   17 -0.0664425746766   19   21   12   18 -0.0262851121767 
  19   19   17   17 -0.0592253448076   21   19   18   18  0.0250934219883 
  21   19   18   17  0.0556047829194   19   21   18   18  0.0250934219883 
  19   21   17   18  0.0556047829194   19   35   18   18  0.0239969373693 
  19   19   12   12 -0.0393698622922   35   19   18   18  0.0239969373693 
  19   21   18   12 -0.0327929692196 

It.  Correlation Energy L1 Residual L2 Residual CPU Time (s) Walltime (s)
-------------------------------------------------------------------------
 11  -0.790603099471515 1.37429e-06 4.39662e-07       16.296        0.509
 12  -0.790603185610169 2.71789e-07 2.41744e-07       16.563        0.518
 13  -0.790603191455469 2.42421e-07 8.73812e-08       16.557        0.518
 14  -0.790603206528348 5.39335e-08 5.03219e-08       16.472        0.515
 15  -0.790603205078025 3.57804e-08 3.00389e-08       16.520        0.516

   A    I                     A    I                     A    I                  
-------------------------- -------------------------- -------------------------- 
  19   12 -0.0213294577147   24   16  0.0133806983776   35   17  0.0085120347699 
  19   17 -0.0190203954799   25   16  0.0114489105188   48   17  0.0076720767453 
  21   18 -0.0187285721695   43   17  0.0112395554271   37   16 -0.0076597605816 
  19   18 -0.0185633979194   24   14 -0.0100102773289   48   18  0.0076205825614 
  32   18  0.0182316838968   21   17  0.0085937423993   22   13  0.0062430859979 

   A    B    I    J                     A    B    I    J                  
------------------------------------ ------------------------------------ 
  19   19   18   18 -0.1064692510441   21   19   12   18 -0.0327932311141 
  21   21   18   18 -0.0706417179099   21   19   18   12 -0.0262850892781 
  21   21   17   17 -0.0664433540383   19   21   12   18 -0.0262850892781 
  19   19   17   17 -0.0592253131488   21   19   18   18  0.0250933520589 
  21   19   18   17  0.0556047394991   19   21   18   18  0.0250933520589 
  19   21   17   18  0.0556047394991   35   19   18   18  0.0239969394815 
  19   19   12   12 -0.0393703470948   19   35   18   18  0.0239969394815 
  19   21   18   12 -0.0327932311141 

It.  Correlation Energy L1 Residual L2 Residual CPU Time (s) Walltime (s)
-------------------------------------------------------------------------
 16  -0.790603205084575 1.83177e-08 1.17339e-08       16.055        0.502
 17  -0.790603204122877 1.18195e-08 2.89563e-09       16.181        0.506
 18  -0.790603203888091 4.88379e-09 8.72833e-10       16.330        0.510
 19  -0.790603203945489 1.77880e-09 4.88987e-10       16.355        0.511
 20  -0.790603203946682 1.48356e-09 1.75089e-10       16.281        0.509

   A    I                     A    I                     A    I                  
-------------------------- -------------------------- -------------------------- 
  19   12 -0.0213294381317   24   16  0.0133807035658   35   17  0.0085120389683 
  19   17 -0.0190204348839   25   16  0.0114489136255   48   17  0.0076720760334 
  21   18 -0.0187286298358   43   17  0.0112395553413   37   16 -0.0076597600607 
  19   18 -0.0185634221363   24   14 -0.0100102706365   48   18  0.0076205803226 
  32   18  0.0182316847976   21   17  0.0085937480714   22   13  0.0062430846426 

   A    B    I    J                     A    B    I    J                  
------------------------------------ ------------------------------------ 
  19   19   18   18 -0.1064692642186   21   19   12   18 -0.0327932229261 
  21   21   18   18 -0.0706416875821   21   19   18   12 -0.0262850844918 
  21   21   17   17 -0.0664433638307   19   21   12   18 -0.0262850844918 
  19   19   17   17 -0.0592252967896   21   19   18   18  0.0250933436701 
  21   19   18   17  0.0556047317266   19   21   18   18  0.0250933436701 
  19   21   17   18  0.0556047317266   19   35   18   18  0.0239969381242 
  19   19   12   12 -0.0393703454468   35   19   18   18  0.0239969381242 
  19   21   18   12 -0.0327932229261 

It.  Correlation Energy L1 Residual L2 Residual CPU Time (s) Walltime (s)
-------------------------------------------------------------------------
 21  -0.790603204013941 4.14148e-10 1.65740e-10       16.282        0.509

Lambda-CCSD iterations converged in 21 cycles and 10.879 seconds (0.518 s/it.) at 10.080 Gflops/sec

 @CHECKOUT-I, Total execution time (CPU/WALL):       838.93/      26.73 seconds.
norm of D(AI): 0.071821188966193
norm of D(IA): 0.063927690298180
norm of D(AB): 0.076408607560941
norm of D(IJ): 0.094656224724322
E(AB): 0.489414497977855
E(IJ): 0.391690084819936
E(1e): 0.881104582797791
norm of G(Ab,Ij): 0.448918470845935
norm of G(Ij,Ab): 0.503402909877503
E(Ab,Ij): -1.520114676930747
norm of G(Ij,Kl): 0.048972948661591
E(Ij,Kl): 0.163147977001873
norm of G(Ai,Bc): 0.012869602718711
norm of G(Ab,Ci): 0.018981434660927
E(Ab,Ci): -0.063700631571377
norm of G(Ij,Ka): 0.011367133368166
norm of G(Ia,Jk): 0.013680850515171
E(Ia,Jk): -0.018245530450334
norm of G(AI,bj): 0.059278296109978
norm of G(Ai,Bj): 0.044183118092497
E(Ai,Bj): -0.419277491387874
E1: -0.249162925435710
E2: -0.277080863622340
E3: 0.106966297670176
E(tot): -0.977085770540668

Formation of one- and two-particle density
matrices took 0.165 seconds at 53.138 Gflops/sec

--executable xncc finished with status     0 in       26.81 seconds (walltime).
 --invoking executable--
/home/besselman/CFOUR_18/cfour18/bin/xdens
 @GETMEM-I,  Allocated  183105 MB of main memory.
  CCSD(T) density and intermediates are calculated.
  The perturbed orbitals are chosen canonical.
  Direct algorithm used for all contributions involving G(AB,CD).
  local is set to  F
  local is set to  F
  local is set to 4 F
  local is set to  F
  local is set to 5 F
  local is set to 6 F
  local is set to 7 F T
  local5 is set to  F
  local is set to  F
  W(abef) AB contribution =  0.1235921503 a.u.
  W(abef) AB contribution =  0.1346107102 a.u.
  local is set to 12 F
                     1                     1
                     2                     2
  processed                1939914  ao basis integrals from 
                   474  buffers.
  processed                1013476  ao basis integrals from 
                   248  buffers.
  processed                 536817  ao basis integrals from 
                   132  buffers.
 ITERM.tmp does not exsit!
 skip reading
  The iterative expansion of D(ai) converged after  23 iterations.
  SORTNOC109-I, Processed       854980 fPQR integrals.
  local is set to 12 F
  ----------------------------------------------------------------------
                 Natural orbital occupation numbers
  ----------------------------------------------------------------------
  2.00001  2.00001  2.00001  2.00001  2.00001  1.98341  1.97845  1.97200
  1.96471  1.96232  1.96215  1.95486  1.95373  1.95293  1.94782  1.94484
  1.92154  1.89676  0.09233  0.07425  0.04287  0.03882  0.03250  0.02910
  0.02480  0.02422  0.02149  0.01855  0.01404  0.01355  0.01277  0.01021
  0.00972  0.00898  0.00892  0.00863  0.00806  0.00805  0.00759  0.00720
  0.00697  0.00594  0.00567  0.00518  0.00488  0.00487  0.00376  0.00353
  0.00345  0.00340  0.00337  0.00313  0.00275  0.00244  0.00237  0.00211
  0.00182  0.00175  0.00166  0.00162  0.00159  0.00151  0.00138  0.00126
  0.00121  0.00113  0.00095  0.00092  0.00092  0.00072  0.00071  0.00057
  0.00056  0.00055  0.00053  0.00048  0.00039  0.00036  0.00030  0.00025
  0.00020  0.00019  0.00019  0.00014  0.00011
  Trace of density matrix :  36.0000000000.
  ----------------------------------------------------------------------
  Density calculation successfully completed.
 @CHECKOUT-I, Total execution time (CPU/WALL):        53.28/       4.52 seconds.
--executable xdens finished with status     0 in        4.57 seconds (walltime).
 --invoking executable--
/home/besselman/CFOUR_18/cfour18/bin/xanti
 @GETMEM-I,  Allocated  183105 MB of main memory.
 CCSD(T) MO gammas will be sorted to Mulliken order.
  @SETMET-I, Unequal number of MO and AO orbitals.
 @CHECKOUT-I, Total execution time (CPU/WALL):        15.20/       0.55 seconds.
--executable xanti finished with status     0 in        0.58 seconds (walltime).
 --invoking executable--
/home/besselman/CFOUR_18/cfour18/bin/xbcktrn
 @GETMEM-I,  Allocated  183105 MB of main memory.
 @CHECKOUT-I, Total execution time (CPU/WALL):        16.01/       0.55 seconds.
--executable xbcktrn finished with status     0 in        0.59 seconds (walltime).
 --invoking executable--
/home/besselman/CFOUR_18/cfour18/bin/xvdint
 @GETMEM-I,  Allocated  183105 MB of main memory.
 One- and two-electron integral derivatives are calculated
 for RHF-CC/MBPT gradients and dipole moments.
 Spherical gaussians are used.

                     Kinetic energy integral gradient
                     --------------------------------

                         O #1 x     0.8102319101
                         O #1 y     0.3953997489
                         C #2 x     0.1338172981
                         C #2 y     0.4478797971
                         C #3 x     0.2554112447
                         C #3 y    -0.2781490334
                         N #4 x    -1.1166770047
                         N #4 y    -0.0342576933
                         C #5 x    -0.1843065334
                         C #5 y    -0.3273299867
                         H #6 x    -0.0292107173
                         H #6 y     0.4652157206
                         H #7 x     0.3660031475
                         H #7 y    -0.2807189068
                         H #8 x    -0.2352693449
                         H #8 y    -0.3880396465


 O #1       0.8102319101            0.3953997489            0.0000000000
 C #2       0.1338172981            0.4478797971            0.0000000000
 C #3       0.2554112447           -0.2781490334            0.0000000000
 N #4      -1.1166770047           -0.0342576933            0.0000000000
 C #5      -0.1843065334           -0.3273299867            0.0000000000
 H #6      -0.0292107173            0.4652157206            0.0000000000
 H #7       0.3660031475           -0.2807189068            0.0000000000
 H #8      -0.2352693449           -0.3880396465            0.0000000000


                   Nuclear attraction integral gradient
                   ------------------------------------

                         O #1 x   -29.6787199949
                         O #1 y   -14.8485212285
                         C #2 x     1.4679917870
                         C #2 y   -19.5499414552
                         C #3 x   -13.0903309651
                         C #3 y    15.3121290323
                         N #4 x    33.4120426858
                         N #4 y    -2.6859396195
                         C #5 x     9.4203783202
                         C #5 y    18.1577366134
                         H #6 x     0.7303189210
[truncated: 977,062 more chars]
