# Supplementary material for: Improved Accuracy in Semi-Experimental Structure Determination by Resolving Problems Associated with Rotation of Principal Inertial Axes of Isotopologues: Structures of 1,3-Oxazole (c‑C3H3NO)
Source: J Phys Chem A. 2026 Apr 24;130(18):3623–41. doi: 10.1021/acs.jpca.6c01535 (PMC13158917; doi:10.1021/acs.jpca.6c01535)
Supplement: Supplementary file 2 [file jp6c01535_si_002.zip › Supporting Information/BTE/oxazole_opt_CCSDTQ-PVDZ.out]

 --invoking executable--
/home/besselman/CFOUR_18/cfour18/bin/xjoda


   *************************************************************************
         <<<     CCCCCC     CCCCCC   |||     CCCCCC     CCCCCC   >>>
       <<<      CCC        CCC       |||    CCC        CCC         >>>
      <<<      CCC        CCC        |||   CCC        CCC            >>>
    <<<        CCC        CCC        |||   CCC        CCC              >>>
      <<<      CCC        CCC        |||   CCC        CCC            >>>
       <<<      CCC        CCC       |||    CCC        CCC         >>>
         <<<     CCCCCC     CCCCCC   |||     CCCCCC     CCCCCC   >>>
   *************************************************************************

     ****************************************************************
     * CFOUR Coupled-Cluster techniques for Computational Chemistry *
     ****************************************************************
 

   Department of Chemistry                Institut fuer Physikalische Chemie
   University of Texas at Austin          Universitaet Mainz
   Austin, TX  78712, USA                 D-55099 Mainz, Germany
 
                       Version 1.2
 
                     compute-0-12.local                                
                     Fri Sep 17 11:28:41 CDT 2021                      
                     integer*8 version is running
 
********************************************************************************
*                          Input from ZMAT file                                *
********************************************************************************
CCSDT(Q) PVDZ Optimization of Oxazole                                           
O                                                                               
C 1 R1*                                                                         
C 1 R2* 2 A1*                                                                   
N 2 R3* 1 A2* 3 D0                                                              
C 3 R4* 1 A3* 2 D0                                                              
H 2 R5* 1 A4* 3 D180                                                            
H 3 R6* 1 A5* 2 D180                                                            
H 5 R7* 3 A6* 1 D180                                                            
                                                                                
R1   =        1.354245778042644                                                 
R2   =        1.369849078882718                                                 
A1   =      103.792333449428980                                                 
R3   =        1.292031907118153                                                 
A2   =      115.326598360007353                                                 
D0   =        0.000000000000000                                                 
R4   =        1.352387511911408                                                 
A3   =      108.135735420510926                                                 
R5   =        1.075757980740794                                                 
A4   =      116.647323409587145                                                 
D180 =      180.000000000000000                                                 
R6   =        1.073642831917304                                                 
A5   =      116.846279989472421                                                 
R7   =        1.075167405720157                                                 
A6   =      128.973798204328432                                                 
                                                                                
*CFOUR(CALC=CCSDT(Q)                                                            
BASIS=PVDZ                                                                      
GEO_METHOD=NR                                                                   
FCGRADNEW=2                                                                     
CC_PROG=NCC                                                                     
GEO_CONV=7                                                                      
SCF_CONV=10                                                                     
CC_CONV=9                                                                       
LINEQ_CONV=9                                                                    
LINEQ_MAXCYC=200                                                                
GEO_MAXSTEP=150                                                                 
MULT=1                                                                          
FROZEN_CORE=ON                                                                  
MEM_UNIT=GB                                                                     
MEM=192)                                                                        
                                                                                
********************************************************************************
    -------------------------------------------------------------------
                    CFOUR Control Parameters 
    -------------------------------------------------------------------
        External           Internal           Value            Units
          Name               Name
    -------------------------------------------------------------------
       ABCDTYPE             IABCDT         STANDARD    [  0]    ***   
       ANHARMONIC           IANHAR         OFF         [  0]    ***   
       ANH_ALGORIT          IANALG         STANDARD    [  0]    ***   
       ANH_DERIVAT          IANDER         SECOND      [  1]    ***   
       ANH_MODE             ANHMOD         VIBRATION   [  0]    ***   
       ANH_POINTS           IANPOI              1               ***   
       ANH_STEPSIZ          ICUBST             50000          x 10-6  
       ANH_SYMMETR          IANHSM         ABELIAN     [  0]    ***   
       AO_LADDERS           IAOLAD         SINGLEPASS  [  1]    ***   
       AV_SCF               IAVSCF         OFF         [  0]    ***   
       BASIS                IBASIS         PVDZ        [ 13]    ***   
       BFIELD               IBFIEL         OFF         [  0]    a.u.  
       BOTHVECTORS          BOTHVC         OFF         [  0]    ***   
       BOX_POTENT           IPIAB          OFF         [  0]    ***   
       BREIT                IBREIT         OFF         [  0]    ***   
       BRUCK_CONV           IBRTOL          10D-  4             ***   
       BRUECKNER            IBRKNR         OFF         [  0]    ***   
       BUFFERSIZE           IBUFFS              4096            ***   
       CACHE_RECS           ICHREC             10               ***   
       CALCLEVEL            ICLLVL         CCSDT(Q)    [ 54]    ***   
       CAS_GECCO            ICMRCC         OFF         [  0]    ***   
       CAS_GUESS            ICGUES         CANONICAL   [  0]    ***   
       CAS_INPUT            ICSINP         ORBITALS    [  0]    ***   
       CAS_ITMAX            ICITMX          10D- 50           cycles  
       CAS_JACDAV           ICJDAV         OFF         [  0]    ***   
       CAS_MICMAX           ICMIMN          10D- 10             ***   
       CAS_MICMIN           ICMIMX          10D-  2             ***   
       CAS_MICRO            ICSALG         ILU/JACOBI  [  0]    ***   
       CAS_MITMAX           ICMIMX          10D-100           cycles  
       CAS_MMAX             ICMMAX          10D- 50             ***   
       CAS_PRINT            ICPRT           10D-  0             ***   
       CCORBOPT             ICCORB         OFF         [  0]  x 0.01  
       CC_CONV              ICCCNV          10D-  9             ***   
       CC_EXPORDER          ICCEOR              5               ***   
       CC_EXTRAPOL          ICCEXT         DIIS        [  1]    ***   
       CC_GUESS             ICCGES         MP2         [  0]    ***   
       CC_MAXCYC            ICCCYC            100              cycles 
       CC_PROGRAM           ICCPRO         NCC         [  5]    ***   
       CHARGE               ICHRGE              0               ***   
       CHOLESKY             ICHOLE         OFF         [  0]    ***   
       CIS_CONV             ICISTL              5               ***   
       COMM_SIZE            IPSIZE            ***               ***   
       CONSTANT             ICONST         OLD         [  1]    ***   
       CONTINUUM            ICONTU         NONE        [  0]    ***   
       CONTRACTION          ICNTYP         GENERAL     [  1]    ***   
       COORDINATES          ICOORD         INTERNAL    [  0]    ***   
       CPHF_CONVER          ICPHFT          10D- 16             ***   
       CPHF_MAXCYC          ICPHFC             64              cycles 
       CUBIC                ICUBIC         OFF         [  0]    ***   
       CURVILINEAR          ICURVY         OFF         [  0]    ***   
       CV_ELEMENT           ICVELM              0               ***   
       CV_ORBITALS          ICVORB      NONE         
       CV_SEPARATE          ICVSEP         OFF         [  0]    ***   
       DBOC                 IDBOC          OFF         [  0]    ***   
       DCT                  IDCT           OFF         [  0]    ***   
       DERIV_LEV            IDRLVL         FIRST       [  1]    ***   
       DEVMEM_SIZE          IDVMEM         *********           MByte  
       DIAG_MRCC            IEOMST          10D-  0             ***   
       DIFF_TYPE            IDIFTY         RELAXED     [  0]    ***   
       DIRECT               IDIRCT         OFF         [  0]    ***   
       DROPMO               IDRPMO      NONE         
       ECP                  IECP           OFF         [  0]    ***   
       EIGENVECTOR          IVEC                1               ***   
       EL_ANHARM            IELANH         OFF         [  0]    ***   
       EOMFOLLOW            IEOMSR         ENERGY      [  0]    ***   
       EOMIP                IEOMIP         OFF         [  0]    ***   
       EOMLEVEL             HBARFM         SAME        [  0]    ***   
       EOM_MRCC             IMRCCE         NEW         [  1]    ***   
       EOM_NONIT            EOMNON         OFF         [  0]    ***   
       EOM_NSING            IEOMSI          10D-  0             ***   
       EOM_NSTATES          IMRCCD         DAVIDSON    [  0]    ***   
       EOM_NTRIP            IEOMTR          10D-  0             ***   
       EOM_ORDER            IEXORD         ENERGY      [  0]    ***   
       EOM_PROPSTA          IEOMST              0               ***   
       ESTATE_CONV          IEXTOL          10D-  5             ***   
       ESTATE_DIAG          IEXDIG         ITERATIVE   [  0]    ***   
       ESTATE_LOCK          IESLOC         ON          [  1]    ***   
       ESTATE_MAXC          IEXMXC             40               ***   
       ESTATE_PROP          IEXPRP         OFF         [  0]    ***   
       EVAL_HESS            IRECAL              0            # of cyc.
       EXCITATION           IEXCIT              0               ***   
       EXCITE               IEXCIT         NONE        [  0]    ***   
       EXTERN_POT           IEXPOT         OFF         [  0]    ***   
       FCGRADNEW            IFCGNW         NEW         [  2]    ***   
       FC_FIELD             IFINFC              0             x 10-6  
       FD_CALTYPE           IFDCAL         GRADONLY    [  0]    ***   
       FD_PROJECT           IFDPRJ         OFF         [  1]    ***   
       FD_STEPSIZE          IDISFD              0            10-4 bohr
       FD_USEGROUP          IFDGRP         FULL        [  0]    ***   
       FILE_RECSIZ          IFLREC              4096           words  
       FINITE_PERT          IFIPER              0             x 10-6  
       FIXGEOM              IFIXGM         OFF         [  0]    ***   
       FOCK                 IFOCK          AO          [  1]    ***   
       FREQ_ALGORI          IVIALG         STANDARD    [  0]    ***   
       FROZEN_CORE          IFROCO         ON          [  1]    ***   
       FROZEN_VIRT          IFROVI         OFF         [  0]    ***   
       GAMMA_ABCD           IGABCD         STORE       [  0]    ***   
       GAMMA_ABCI           IGABCI         STORE       [  0]    ***   
       GENBAS_1             IGNBS1              0               ***   
       GENBAS_2             IGNBS2              0               ***   
       GENBAS_3             IGNBS3              0               ***   
       GENBAS_4             IGNBS4              0               ***   
       GEO_CONV             ICONTL              7              H/bohr 
       GEO_MAXCYC           IOPTCY             50               ***   
       GEO_MAXSTEP          IMXSTP            150            millibohr
       GEO_METHOD           INR            NR          [  0]    ***   
       GIAO                 IGIAO          OFF         [  1]    ***   
       GIMIC                IGIMIC         OFF         [  0]    ***   
       GRID                 IGRID          OFF         [  0]    ***   
       GRID_ALGO            IGALGO         SERIAL      [  0]    ***   
       GUESS                IGUESS         MOREAD      [  0]    ***   
       HBAR                 IHBAR          OFF         [  0]    ***   
       HESS_TYPE            IHESTP         SCF         [  0]    ***   
       HF2_FILE             IHF2Fl         USE         [  1]    ***   
       HFSTABILITY          ISTABL         OFF         [  0]    ***   
       INCORE               INCORE         OFF         [  0]    ***   
       INPUT_MRCC           IMRCC          ON          [  1]    ***   
       INTEGRALS            INTTYP         VMOL        [  1]    ***   
       JODA_PRINT           IJPRNT              0               ***   
       KEYWORD_OUT          IDMPKW         NO          [  0]    ***   
       LINDEP_TOL           ILINDP              8               ***   
       LINEQ_CONV           IZTACN          10D-  9           cycles  
       LINEQ_EXPOR          ILMAXD              5               ***   
       LINEQ_MAXCY          ILMAXC            200               ***   
       LINEQ_TYPE           ILTYPE         DIIS        [  1]    ***   
       LOCK_ORBOCC          ILOCOC         OFF         [  0]    ***   
       MEMORY_SIZE          IMEMSZ         *********           words  
       MEM_UNIT             IMEMU          GB          [  3]    ***   
       MRCC                 IMRCCC         OFF         [  0]    ***   
       MULTIPLICTY          IMULTP              1               ***   
       NACOUPLING           IVCOUP         OFF         [  0]    ***   
       NEGEVAL              IDIE           ABORT       [  0]    ***   
       NEWNORM              INEWNO         OFF         [  0]    ***   
       NON-HF               INONHF         OFF         [  0]    ***   
       NTOP_TAMP            ITOPT2             15               ***   
       NUC_MODEL            INUCMO         POINT       [  0]    ***   
       OCCUPATION           IOCCU   ESTIMATED BY SCF 
       OPEN-SHELL           IOPEN          SPIN-ORBITAL[  0]    ***   
       OPTVIB               IOPTVB         OFF         [  0]    ***   
       ORBITALS             IORBTP         STANDARD    [  0]    ***   
       PARALLEL             IPARAL         ON          [  1]    ***   
       PARA_INT             IPINTS         ON          [  1]    ***   
       PARA_PRINT           IPPRIN              0               ***   
       PERT_ORB             IPTORB         CANONICAL   [  1]    ***   
       POINTS               IGRDFD              0               ***   
       PRINT                IPRNT               0               ***   
       PROPS                IPROPS         OFF         [  0]    ***   
       PROP_INTEGR          IINTYP         INTERNAL    [  0]    ***   
       PSI                  IPSI           OFF         [  0]    ***   
       QC_ALG               IQCALG         FLM         [  0]    ***   
       QC_LINALG            IQCLIN         TRIDIAG     [  2]    ***   
       QC_MAXCYC            IQCMAX            100             cycles  
       QC_MAXSCFCY          IQCMSC             20             cycles  
       QC_RTRUST            IQCRTR          10D-  0           x 10-3  
       QC_SKIPSCF           IQCSKI         OFF         [  0]    ***   
       QC_START             IQCSTA          10D-  3             ***   
       QRHFGUESS            IQGUES         OFF         [  0]    ***   
       QUARTIC              IQUART         OFF         [  0]    ***   
       RAMAN_INT            IRAMIN         OFF         [  0]    ***   
       RAMAN_ORB            IRAMRE         UNRELAXED   [  0]    ***   
       RDO                  IRDOFM         ON          [  1]    ***   
       REDUCE_REPR          REDREP         Ir          [  0]    ***   
       REFERENCE            IREFNC         RHF         [  0]    ***   
       RELATIVIST           IRELAT         OFF         [  0]    ***   
       RELAX_DENS           IRDENS         ON          [  1]    ***   
       RESET_FLAGS          IRESET         OFF         [  0]    ***   
       RESTART_CC           ICCRES         OFF         [  0]    ***   
       ROT_EVEC             ROTVEC              0               ***   
       SAVE_INTS            ISVINT         OFF         [  0]    ***   
       SCALE_ON             ISTCRT              0               ***   
       SCF_CONV             ISCFCV          10D- 10             ***   
       SCF_DAMPING          IDAMP               0             x 10-3  
       SCF_EXPORDE          IRPPOR             10               ***   
       SCF_EXPSTAR          IRPPLS              2               ***   
       SCF_EXTRAPO          IRPP           ON          [  1]    ***   
       SCF_MAXCYC           ISCFCY            150              cycles 
       SCF_NOSTOP           ISCFST         OFF         [  0]    ***   
       SCF_ORBITAL          ISCFOR         REAL        [  0]    ***   
       SCF_PRINT            ISCFPR              0               ***   
       SCF_PROG             ISCFPR         SCF         [  0]    ***   
       SD_FIELD             IFINSD              0             x 10-6  
       SOPERT               IPERSO         OFF         [  0]    ***   
       SPHERICAL            IDFGHI         ON          [  1]    ***   
       SPINORBIT            ISOCAL         OFF         [  0]    ***   
       SPINROTATIO          ISRCON         OFF         [  0]    ***   
       SPIN_FLIP            ISPFLP         OFF         [  0]    ***   
       SPIN_ORBIT           ISPORB         OFF         [  0]    ***   
       SPIN_SCAL            ISCSMP         OFF         [  0]    ***   
       STEEPSCALE           ISTPSC              1000          x 10-3  
       SUBGROUP             ISUBGP         DEFAULT     [  0]    ***   
       SUBGRPAXIS           ISBXYZ         X           [  0]    ***   
       SYMMETRY             ISYM           ON          [  0]    ***   
       SYM_CHECK            ISYMCK         OVERRIDE    [  1]    ***   
       T3_EXTRAPOL          IT3EXT         OFF         [  0]    ***   
       T4_EXTRAPOL          IT4EXP         OFF         [  0]    ***   
       TAMP_SUM             IEVERY              5               ***   
       TESTSUITE            ITESTS         OFF         [  0]    ***   
       THERMOCH             ITHERM         OFF         [  0]    ***   
       TOL_CHOLESK          ITOLCH          10D-  4             ***   
       TRANGRAD             IRESRM         OFF         [  0]    ***   
       TRANS_INV            ITRAIN         USE         [  0]    ***   
       TREAT_PERT           ITREAT         SIMULTANEOUS[  0]    ***   
       TRIP_ALGORI          ITRALG         NORMAL      [  0]    ***   
       UIJ_THRESHO          IUIJTH              1               ***   
       UNITS                IUNITS         ANGSTROM    [  0]    ***   
       UNOS                 IUNOS          OFF         [  0]    ***   
       UPDATE_HESS          IHUPDT         ON          [  1]    ***   
       VIBPHASE             ISETPH         STANDARD    [  0]    ***   
       VIBRATION            IVIB           NO          [  0]    ***   
       VIB_ALGORIT          IGEALG         STANDARD    [  0]    ***   
       VNATORB              IVNORB         OFF         [  0]    ***   
       VTRAN                IVTRAN         FULL/PARTIAL[  0]    ***   
       X2CKEY               IX2CKE         MOLVDINT    [  0]    ***   
       XFIELD               IXEFLD              0             x 10-6  
       XFORM_TOL            IXFTOL          10D- 11             ***   
       YFIELD               IYEFLD              0             x 10-6  
       ZFIELD               IZEFLD              0             x 10-6  
       ZSCALE_EXP           IZEXPS         OFF         [  0]    ***   
    -------------------------------------------------------------------
   8 entries found in Z-matrix 
   Job Title : CCSDT(Q) PVDZ Optimization of Oxazole                                           
   There are 15 unique internal coordinates.
   Of these, 13 will be optimized.
   User supplied Z-matrix: 
--------------------------------------------------------------------------------
       SYMBOL    BOND      LENGTH    ANGLE     ANGLE     DIHED     ANGLE
                  TO      (ANGST)    WRT      (DEG)      WRT      (DEG)
--------------------------------------------------------------------------------
        O    
        C          1         R1   
        C          1         R2         2        A1   
        N          2         R3         1        A2         3        D0   
        C          3         R4         1        A3         2        D0   
        H          2         R5         1        A4         3        D180 
        H          3         R6         1        A5         2        D180 
        H          5         R7         3        A6         1        D180 
                  *Initial values for internal coordinates* 
                      Name             Value
                        R1              1.3542457780
                        R2              1.3698490789
                        A1            103.7923334494
                        R3              1.2920319071
                        A2            115.3265983600
                        D0              0.0000000000
                        R4              1.3523875119
                        A3            108.1357354205
                        R5              1.0757579807
                        A4            116.6473234096
                        D180          180.0000000000
                        R6              1.0736428319
                        A5            116.8462799895
                        R7              1.0751674057
                        A6            128.9737982043
--------------------------------------------------------------------------------
Line Symbol    AtNr   At. Mass
  1  O          8    15.99491
  2  C          6    12.00000
  3  C          6    12.00000
  4  N          7    14.00307
  5  C          6    12.00000
  6  H          1     1.00783
  7  H          1     1.00783
  8  H          1     1.00783
                     1                     4                    18
   1.00000000000000       0.903884060353647       0.971166188554808     
   1.00000000000000       0.950321777642405       0.971166188554808     
  -1.00000000000000       0.893784105578983       0.971166188554808     
  -1.00000000000000       0.892221336301487       0.971166188554808     
  -1.00000000000000       0.777433673185012       0.950321777642405     
  R VECTOR before symmetry
  0.000000000000000E+000  0.000000000000000E+000  0.000000000000000E+000
   2.55915416226939       0.000000000000000E+000  0.000000000000000E+000
   2.58864013367683        1.81151795702038       0.000000000000000E+000
   2.44158696042998        2.01282885650722       0.000000000000000E+000
   2.55564254747873        1.88732462215337       0.000000000000000E+000
   2.03288838602576        2.03587985713595        3.14159265358979     
   2.02889133319886        2.03935230452346        3.14159265358979     
   2.03177236074682        2.25101742746828        3.14159265358979     
   Rotational constants (in cm-1): 
          0.1647326538             0.3220458186             0.3372347278
   Rotational constants (in MHz): 
       4938.5614100750          9654.6921066595         10110.0442145583
********************************************************************************
   The full molecular point group is Cs  .
   The largest Abelian subgroup of the full molecular point group is Cs  .
   The computational point group is Cs  .
********************************************************************************
  R VECTOR 
  0.000000000000000E+000  0.000000000000000E+000  0.000000000000000E+000
   2.55915416226939       0.000000000000000E+000  0.000000000000000E+000
   2.58864013367683        1.81151795702038       0.000000000000000E+000
   2.44158696042998        2.01282885650722       0.000000000000000E+000
   2.55564254747873        1.88732462215337       0.000000000000000E+000
   2.03288838602576        2.03587985713595        3.14159265358979     
   2.02889133319886        2.03935230452346        3.14159265358979     
   2.03177236074682        2.25101742746828        3.14159265358979     
--------------------------------------------------------------------------------
   Analysis of internal coordinates specified by Z-matrix 
--------------------------------------------------------------------------------
   *The nuclear repulsion energy is  163.244124956955062 a.u.
   *There are  13 degrees of freedom within the tot. symm. molecular subspace.
   *Z-matrix requests optimization of  13 coordinates.
   *The optimization is unconstrained and your Z-matrix is great.
--------------------------------------------------------------------------------


 ----------------------------------------------------------------
         Coordinates used in calculation (QCOMP) 
 ----------------------------------------------------------------
 Z-matrix   Atomic            Coordinates (in bohr)
  Symbol    Number           X              Y              Z
 ----------------------------------------------------------------
     O         8        -1.99267859    -0.82556242    -0.00000000
     C         6         0.27109831    -2.01912187    -0.00000000
     C         6        -1.36608919     1.68609907     0.00000000
     N         7         2.22428096    -0.55405381     0.00000000
     C         6         1.18292343     1.87006509     0.00000000
     H         1         0.23019970    -4.05159881    -0.00000000
     H         1        -2.90069857     3.01326677     0.00000000
     H         1         2.34381774     3.53752523     0.00000000
 ----------------------------------------------------------------
 
   Interatomic distance matrix (Angstroms) 
 
                 O             C             C             N             C    
                [ 1]        [ 2]        [ 3]        [ 4]        [ 5]
  O    [ 1]     0.00000
  C    [ 2]     1.35425     0.00000
  C    [ 3]     1.36985     2.14360     0.00000
  N    [ 4]     2.23614     1.29203     2.23943     0.00000
  C    [ 5]     2.20425     2.11388     1.35239     1.39614     0.00000
  H    [ 6]     2.07317     1.07576     3.15157     2.13050     3.17391
  H    [ 7]     2.08748     3.14784     1.07364     3.30434     2.24404
  H    [ 8]     3.25527     3.13836     2.19409     2.16609     1.07517
 
                 H             H             H    
                [ 6]        [ 7]        [ 8]
  H    [ 6]     0.00000
  H    [ 7]     4.08924     0.00000
  H    [ 8]     4.16883     2.78911     0.00000
   Rotational constants (order x, y, z, in cm-1): 
          0.3372347278             0.3220458186             0.1647326538
   Rotational constants (order x, y, z, in MHz): 
      10110.0442145583          9654.6921066595          4938.5614100750
  ECPDATA file not present.   Using default ECPDATA. 
  There are   5 frozen-core orbitals.
  There are   85 basis functions.
 @CHECKOUT-I, Total execution time (CPU/WALL):         0.24/       0.27 seconds.
--executable xjoda finished with status     0 in        0.39 seconds (walltime).
 --invoking executable--
/home/besselman/CFOUR_18/cfour18/bin/xvmol
 SERIAL VERSION OF MOLECULE STARTED
********************************************************************************
                    INPUT FROM MOL FILE
********************************************************************************
INTGRL        1    0    1    0    0    0    0    0    0                         
         *** CFOUR Program System (Release V0.1) ***                            
CCSDT(Q) PVDZ Optimization of Oxazole                                           
    8    1 Z          0.10E-08              0    0                              
   9999.00      3.00                                                            
          8.00000000    1    3    1    1    1                                   
O #1  -1.992678593641342  -0.825562422638113  -0.000000000000001                
    9    3                                                                      
   11720.0000000000       7.100000000000000E-004 -1.600000000000000E-004        
  0.000000000000000E+000                                                        
   1759.00000000000       5.470000000000000E-003 -1.263000000000000E-003        
  0.000000000000000E+000                                                        
   400.800000000000       2.783700000000000E-002 -6.267000000000000E-003        
  0.000000000000000E+000                                                        
   113.700000000000       0.104800000000000      -2.571600000000000E-002        
  0.000000000000000E+000                                                        
   37.0300000000000       0.283062000000000      -7.092400000000000E-002        
  0.000000000000000E+000                                                        
   13.2700000000000       0.448719000000000      -0.165411000000000             
  0.000000000000000E+000                                                        
   5.02500000000000       0.270952000000000      -0.116955000000000             
  0.000000000000000E+000                                                        
   1.01300000000000       1.545800000000000E-002  0.557368000000000             
  0.000000000000000E+000                                                        
  0.302300000000000      -2.585000000000000E-003  0.572759000000000             
   1.00000000000000                                                             
    4    2                                                                      
   17.7000000000000       4.301800000000000E-002  0.000000000000000E+000        
   3.85400000000000       0.228913000000000       0.000000000000000E+000        
   1.04600000000000       0.508728000000000       0.000000000000000E+000        
  0.275300000000000       0.460531000000000        1.00000000000000             
    1    1                                                                      
   1.18500000000000        1.00000000000000                                     
          6.00000000    1    3    1    1    1                                   
C #2   0.271098309913002  -2.019121871176241  -0.000000000000001                
    9    3                                                                      
   6665.00000000000       6.920000000000000E-004 -1.460000000000000E-004        
  0.000000000000000E+000                                                        
   1000.00000000000       5.329000000000000E-003 -1.154000000000000E-003        
  0.000000000000000E+000                                                        
   228.000000000000       2.707700000000000E-002 -5.725000000000000E-003        
  0.000000000000000E+000                                                        
   64.7100000000000       0.101718000000000      -2.331200000000000E-002        
  0.000000000000000E+000                                                        
   21.0600000000000       0.274740000000000      -6.395500000000000E-002        
  0.000000000000000E+000                                                        
   7.49500000000000       0.448564000000000      -0.149981000000000             
  0.000000000000000E+000                                                        
   2.79700000000000       0.285074000000000      -0.127262000000000             
  0.000000000000000E+000                                                        
  0.521500000000000       1.520400000000000E-002  0.544529000000000             
  0.000000000000000E+000                                                        
  0.159600000000000      -3.191000000000000E-003  0.580496000000000             
   1.00000000000000                                                             
    4    2                                                                      
   9.43900000000000       3.810900000000000E-002  0.000000000000000E+000        
   2.00200000000000       0.209480000000000       0.000000000000000E+000        
  0.545600000000000       0.508557000000000       0.000000000000000E+000        
  0.151700000000000       0.468842000000000        1.00000000000000             
    1    1                                                                      
  0.550000000000000        1.00000000000000                                     
          6.00000000    1    3    1    1    1                                   
C #3  -1.366089193303460   1.686099072282455   0.000000000000000                
    9    3                                                                      
   6665.00000000000       6.920000000000000E-004 -1.460000000000000E-004        
  0.000000000000000E+000                                                        
   1000.00000000000       5.329000000000000E-003 -1.154000000000000E-003        
  0.000000000000000E+000                                                        
   228.000000000000       2.707700000000000E-002 -5.725000000000000E-003        
  0.000000000000000E+000                                                        
   64.7100000000000       0.101718000000000      -2.331200000000000E-002        
  0.000000000000000E+000                                                        
   21.0600000000000       0.274740000000000      -6.395500000000000E-002        
  0.000000000000000E+000                                                        
   7.49500000000000       0.448564000000000      -0.149981000000000             
  0.000000000000000E+000                                                        
   2.79700000000000       0.285074000000000      -0.127262000000000             
  0.000000000000000E+000                                                        
  0.521500000000000       1.520400000000000E-002  0.544529000000000             
  0.000000000000000E+000                                                        
  0.159600000000000      -3.191000000000000E-003  0.580496000000000             
   1.00000000000000                                                             
    4    2                                                                      
   9.43900000000000       3.810900000000000E-002  0.000000000000000E+000        
   2.00200000000000       0.209480000000000       0.000000000000000E+000        
  0.545600000000000       0.508557000000000       0.000000000000000E+000        
  0.151700000000000       0.468842000000000        1.00000000000000             
    1    1                                                                      
  0.550000000000000        1.00000000000000                                     
          7.00000000    1    3    1    1    1                                   
N #4   2.224280960821435  -0.554053812166000   0.000000000000000                
    9    3                                                                      
   9046.00000000000       7.000000000000000E-004 -1.530000000000000E-004        
  0.000000000000000E+000                                                        
   1357.00000000000       5.389000000000000E-003 -1.208000000000000E-003        
  0.000000000000000E+000                                                        
   309.300000000000       2.740600000000000E-002 -5.992000000000000E-003        
  0.000000000000000E+000                                                        
   87.7300000000000       0.103207000000000      -2.454400000000000E-002        
  0.000000000000000E+000                                                        
   28.5600000000000       0.278723000000000      -6.745900000000001E-002        
  0.000000000000000E+000                                                        
   10.2100000000000       0.448540000000000      -0.158078000000000             
  0.000000000000000E+000                                                        
   3.83800000000000       0.278238000000000      -0.121831000000000             
  0.000000000000000E+000                                                        
  0.746600000000000       1.544000000000000E-002  0.549003000000000             
  0.000000000000000E+000                                                        
  0.224800000000000      -2.864000000000000E-003  0.578815000000000             
   1.00000000000000                                                             
    4    2                                                                      
   13.5500000000000       3.991900000000000E-002  0.000000000000000E+000        
   2.91700000000000       0.217169000000000       0.000000000000000E+000        
  0.797300000000000       0.510319000000000       0.000000000000000E+000        
  0.218500000000000       0.462214000000000        1.00000000000000             
    1    1                                                                      
  0.817000000000000        1.00000000000000                                     
          6.00000000    1    3    1    1    1                                   
C #5   1.182923426029673   1.870065093503849   0.000000000000001                
    9    3                                                                      
   6665.00000000000       6.920000000000000E-004 -1.460000000000000E-004        
  0.000000000000000E+000                                                        
   1000.00000000000       5.329000000000000E-003 -1.154000000000000E-003        
  0.000000000000000E+000                                                        
   228.000000000000       2.707700000000000E-002 -5.725000000000000E-003        
  0.000000000000000E+000                                                        
   64.7100000000000       0.101718000000000      -2.331200000000000E-002        
  0.000000000000000E+000                                                        
   21.0600000000000       0.274740000000000      -6.395500000000000E-002        
  0.000000000000000E+000                                                        
   7.49500000000000       0.448564000000000      -0.149981000000000             
  0.000000000000000E+000                                                        
   2.79700000000000       0.285074000000000      -0.127262000000000             
  0.000000000000000E+000                                                        
  0.521500000000000       1.520400000000000E-002  0.544529000000000             
  0.000000000000000E+000                                                        
  0.159600000000000      -3.191000000000000E-003  0.580496000000000             
   1.00000000000000                                                             
    4    2                                                                      
   9.43900000000000       3.810900000000000E-002  0.000000000000000E+000        
   2.00200000000000       0.209480000000000       0.000000000000000E+000        
  0.545600000000000       0.508557000000000       0.000000000000000E+000        
  0.151700000000000       0.468842000000000        1.00000000000000             
    1    1                                                                      
  0.550000000000000        1.00000000000000                                     
          1.00000000    1    2    1    1                                        
H #6   0.230199702581832  -4.051598806828109  -0.000000000000001                
    4    2                                                                      
   13.0100000000000       1.968500000000000E-002  0.000000000000000E+000        
   1.96200000000000       0.137977000000000       0.000000000000000E+000        
  0.444600000000000       0.478148000000000       0.000000000000000E+000        
  0.122000000000000       0.501240000000000        1.00000000000000             
    1    1                                                                      
  0.727000000000000        1.00000000000000                                     
          1.00000000    1    2    1    1                                        
H #7  -2.900698571085546   3.013266770635875   0.000000000000000                
    4    2                                                                      
   13.0100000000000       1.968500000000000E-002  0.000000000000000E+000        
   1.96200000000000       0.137977000000000       0.000000000000000E+000        
  0.444600000000000       0.478148000000000       0.000000000000000E+000        
  0.122000000000000       0.501240000000000        1.00000000000000             
    1    1                                                                      
  0.727000000000000        1.00000000000000                                     
          1.00000000    1    2    1    1                                        
H #8   2.343817742775240   3.537525231331005   0.000000000000001                
    4    2                                                                      
   13.0100000000000       1.968500000000000E-002  0.000000000000000E+000        
   1.96200000000000       0.137977000000000       0.000000000000000E+000        
  0.444600000000000       0.478148000000000       0.000000000000000E+000        
  0.122000000000000       0.501240000000000        1.00000000000000             
    1    1                                                                      
  0.727000000000000        1.00000000000000                                     
FINISH                                                                          
 
********************************************************************************
 ONE- AND TWO-ELECTRON INTEGRALS OVER SYMMETRY-ADAPTED AOS ARE CALCULATED.

  SPHERICAL HARMONICS ARE USED.
  
  INTEGRALS LESS THAN  0.10E-13 ARE NEGLECTED.

  NUCLEAR REPULSION ENERGY :  163.2441249570 A.U.
  @MOLECU-I, ONE ELECTRON INTEGRALS (CPU/WALL):        0.07/       0.07 SECONDS.
  @TWOEL-I,    1939985 INTEGRALS OF SYMMETRY TYPE  I I I I
  @TWOEL-I,    1013640 INTEGRALS OF SYMMETRY TYPE  I J I J
  @TWOEL-I,     536855 INTEGRALS OF SYMMETRY TYPE  I I J J
  @TWOEL-I, TOTAL NUMBER OF 2-E INTEGRALS    3490480.
  @MOLECU-I, TWO ELECTRON INTEGRALS (CPU/WALL):       45.27/       1.43 SECONDS.
 @CHECKOUT-I, Total execution time (CPU/WALL):        45.36/       1.52 seconds.

Running with 32 threads/proc

--executable xvmol finished with status     0 in        1.60 seconds (walltime).
 --invoking executable--
/home/besselman/CFOUR_18/cfour18/bin/xvmol2ja
 @GETMEM-I,  Allocated  183105 MB of main memory.
 @CHECKOUT-I, Total execution time (CPU/WALL):         0.60/       0.05 seconds.
--executable xvmol2ja finished with status     0 in        0.09 seconds (walltime).
 --invoking executable--
/home/besselman/CFOUR_18/cfour18/bin/xvscf
  -------------------------------------------------
  Self-Consistent-Field Program for HF calculations
  -------------------------------------------------
    Integrals from VMOL are used
  There are   85 functions in the AO basis.

  There are 2 irreducible representations.

       Irrep        # of functions
         1                 62
         2                 23


  Parameters for SCF calculation: 
        SCF reference function:  RHF  
  Maximum number of iterations:  150
     Full symmetry point group: Cs  
     Computational point group: Cs  
        Initial density matrix: MOREAD                 
     SCF convergence tolerance: 10**(-10)
  DIIS convergence acceleration:  ON
          Latest start for DIIS:   2
                     DIIS order:  10

 @GETMEM-I,  Allocated       2 MB of main memory.
   Smallest overlap matrix eigenvalues 
     Symmetry    Eigenvalue    
         1      .1688546650D-02              
         2      .8705969454D-01              
  @INITGES-I, Occupancies from core Hamiltonian:

          Alpha population by irrep:  15    3
           Beta population by irrep:  15    3


  --------------------------------------------------------------------
  Iteration         Total Energy            Largest Density Difference
  --------------------------------------------------------------------
       0           163.244124956955062              0.0000000000D+00
       1          -213.485629770229679              0.1096890982D+02
       2          -192.030477871794545              0.2365737176D+02
       3          -234.057444125081616              0.2366202040D+02
       4          -239.324026179031677              0.5029353864D+01
       5          -244.558413431182743              0.1782145808D+01
       6          -244.628970149460969              0.2849315130D+00
       7          -244.645900579342396              0.1303000621D+00
       8          -244.650099768010790              0.7160970777D-01
       9          -244.651330870243186              0.2753663444D-01
      10          -244.651555352386850              0.1005077444D-01
      11          -244.651571915362837              0.3112905057D-02
      12          -244.651573189577306              0.1312705907D-02
      13          -244.651573354025203              0.4875280076D-03
      14          -244.651573385717910              0.2048109332D-03
      15          -244.651573392906670              0.1068279854D-03
      16          -244.651573393362213              0.2605074655D-04
      17          -244.651573393398706              0.8192145434D-05
      18          -244.651573393399445              0.1597371508D-05
      19          -244.651573393398877              0.2242504564D-06
      20          -244.651573393399502              0.7038646777D-07
      21          -244.651573393398536              0.3185769049D-07
      22          -244.651573393398820              0.1269418548D-07
      23          -244.651573393399843              0.3245024027D-08
      24          -244.651573393401605              0.5433211658D-09
      25          -244.651573393398820              0.1890534396D-09
   final occupation vector 
    15  3
    15  3

  SCF has converged.

 Density matrix saved to file den.dat
 total electron number:   36.0000000000000     
     E(SCF)=      -244.651573393401037              0.8180023325D-10

  Eigenvector printing suppressed.


 
  ORBITAL EIGENVALUES (ALPHA)  (1H = 27.2113834 eV)

       MO #        E(hartree)               E(eV)           FULLSYM    COMPSYM
       ----   --------------------   --------------------   -------   ---------
    1     1         -20.6437188739        -561.7441490803     A'        A'  (1)
    2     2         -15.5715995608        -423.7247657997     A'        A'  (1)
    3     3         -11.3397764042        -308.5710034040     A'        A'  (1)
    4     4         -11.3008882670        -307.5128033928     A'        A'  (1)
    5     5         -11.2684174768        -306.6292282719     A'        A'  (1)
    6     6          -1.4909902109         -40.5719062746     A'        A'  (1)
    7     7          -1.2354461381         -33.6181985330     A'        A'  (1)
    8     8          -1.0367747441         -28.2120750624     A'        A'  (1)
    9     9          -0.8428113821         -22.9340636515     A'        A'  (1)
   10    10          -0.8198612515         -22.3095588502     A'        A'  (1)
   11    11          -0.7522383796         -20.4694469547     A'        A'  (1)
   12    63          -0.6574705678         -17.8906836934     A''       A'' (2)
   13    12          -0.6273012733         -17.0697354547     A'        A'  (1)
   14    13          -0.5929755092         -16.1356839277     A'        A'  (1)
   15    14          -0.5797012697         -15.7744735079     A'        A'  (1)
   16    15          -0.4634844406         -12.6120528140     A'        A'  (1)
   17    64          -0.4519870116         -12.2991918638     A''       A'' (2)
   18    65          -0.3467909688          -9.4366620125     A''       A'' (2)
  +++++++++++++++++++++++++++++++++++++++++++++++++++++++++++++++++++++++++++++
   19    66           0.1510371496           4.1099297842     A''       A'' (2)
   20    16           0.2048587565           5.5744901671     A'        A'  (1)
   21    17           0.2170201658           5.9054189360     A'        A'  (1)
   22    67           0.2204004597           5.9974014113     A''       A'' (2)
   23    18           0.2290045091           6.2315294973     A'        A'  (1)
   24    19           0.3192551065           8.6873731048     A'        A'  (1)
   25    20           0.3611601087           9.8276661854     A'        A'  (1)
   26    21           0.4378440936          11.9143434992     A'        A'  (1)
   27    22           0.4566320347          12.4255893694     A'        A'  (1)
   28    23           0.5799698200          15.7817811316     A'        A'  (1)
   29    24           0.6164305690          16.7739285525     A'        A'  (1)
   30    68           0.6563318011          17.8596962766     A''       A'' (2)
   31    25           0.6820558118          18.5596821941     A'        A'  (1)
   32    69           0.7054970809          19.1975515561     A''       A'' (2)
   33    26           0.7353397013          20.0096105418     A'        A'  (1)
   34    27           0.7717367179          21.0000237159     A'        A'  (1)
   35    70           0.7755074882          21.1026315913     A''       A'' (2)
   36    28           0.8124114786          22.1068402236     A'        A'  (1)
   37    29           0.8555110027          23.2796378965     A'        A'  (1)
   38    30           0.8977160528          24.4280956969     A'        A'  (1)
   39    31           0.9419463260          25.6316626190     A'        A'  (1)
   40    32           0.9476112298          25.7858124869     A'        A'  (1)
   41    33           1.0510356497          28.6001340306     A'        A'  (1)
   42    71           1.0928752296          29.7386468815     A''       A'' (2)
   43    72           1.1154244289          30.3522417897     A''       A'' (2)
   44    34           1.1229168308          30.5561204103     A'        A'  (1)
   45    35           1.1553707562          31.4392366155     A'        A'  (1)
   46    36           1.1783472326          32.0644583242     A'        A'  (1)
   47    37           1.2336601377          33.5695989934     A'        A'  (1)
   48    73           1.2501605597          34.0185983027     A''       A'' (2)
   49    74           1.3383529620          36.4184355745     A''       A'' (2)
   50    75           1.3540884701          36.8466205165     A''       A'' (2)
   51    76           1.3729217674          37.3591005915     A''       A'' (2)
   52    38           1.3926421082          37.8957183444     A'        A'  (1)
   53    39           1.5367526494          41.8171655333     A'        A'  (1)
   54    77           1.5669739614          42.6395292409     A''       A'' (2)
   55    40           1.5718233916          42.7714889452     A'        A'  (1)
   56    41           1.7060511752          46.4240126294     A'        A'  (1)
   57    42           1.7431695099          47.4340538660     A'        A'  (1)
   58    43           1.7607596328          47.9127054442     A'        A'  (1)
   59    44           1.8036027326          49.0785254577     A'        A'  (1)
   60    78           1.8740242828          50.9947932611     A''       A'' (2)
   61    79           1.9091968482          51.9518874218     A''       A'' (2)
   62    45           1.9318089652          52.5671944079     A'        A'  (1)
   63    46           2.0149934325          54.8307588398     A'        A'  (1)
   64    80           2.0624326264          56.1216449338     A''       A'' (2)
   65    47           2.1247177938          57.8165105034     A'        A'  (1)
   66    48           2.1475012190          58.4364790229     A'        A'  (1)
   67    49           2.2153140956          60.2817612055     A'        A'  (1)
   68    81           2.2525969867          61.2962802514     A''       A'' (2)
   69    50           2.2765750453          61.9487563966     A'        A'  (1)
   70    51           2.4080084055          65.5252399532     A'        A'  (1)
   71    82           2.5580451286          69.6079467487     A''       A'' (2)
   72    52           2.5710995803          69.9631764393     A'        A'  (1)
   73    53           2.6145888268          71.1465789992     A'        A'  (1)
   74    83           2.6654201758          72.5297703258     A''       A'' (2)
   75    54           2.7364988478          74.4639193222     A'        A'  (1)
   76    55           2.8478719490          77.4945354778     A'        A'  (1)
   77    56           2.9621162088          80.6032798335     A'        A'  (1)
   78    57           3.0386301449          82.6853298845     A'        A'  (1)
   79    58           3.1227506735          84.9743658403     A'        A'  (1)
   80    84           3.2287896403          87.8598328189     A''       A'' (2)
   81    85           3.2682989812          88.9349366423     A''       A'' (2)
   82    59           3.4635402340          94.2477212291     A'        A'  (1)
   83    60           3.4730371486          94.5061454122     A'        A'  (1)
   84    61           3.7413426013         101.8071079558     A'        A'  (1)
   85    62           3.8225485470         104.0168340785     A'        A'  (1)


  VSCF finished.

 @CHECKOUT-I, Total execution time (CPU/WALL):        54.20/       1.77 seconds.
--executable xvscf finished with status     0 in        1.80 seconds (walltime).
 --invoking executable--
/home/besselman/CFOUR_18/cfour18/bin/xvtran
 @GETMEM-I,  Allocated  183105 MB of main memory.
  Full RHF integral transformation
  The following   5 MOs will be dropped:
    1  2  3  4  5
  There are  80 active molecular orbitals.
 TRANSFORMING (NP|QR) TYPE OF INTEGRALS
 TRANSFORMING (IA|JB) TYPE OF INTEGRALS
 TRANSFORMING (IJ|AB) TYPE OF INTEGRALS
 TRANSFORMING (FRZ ALL|ALL ALL) TYPE OF INTEGRALS
  Transformation of IIII integrals :
  1 pass through the AO integral file was required.
     1939985 AO integrals were read.
     2869107 MO integrals were written to HF2.
  Transformation of IIJJ integrals :
  1 pass through the AO integral file was required.
      536855 AO integrals were read.
      530496 MO integrals were written to HF2.
  Transformation of IJIJ integrals :
  1 pass through the AO integral file was required.
     1013640 AO integrals were read.
     1259371 MO integrals were written to HF2.
  Summary of active molecular orbitals: 
------------------------------------------------------------------------
 
  Index      Eigenvalue    Symmetry    Index      Eigenvalue    Symmetry
------------------------------------------------------------------------
     1        -1.4909902        1        41         1.7607596        1
     2        -1.2354461        1        42         1.8036027        1
     3        -1.0367747        1        43         1.9318090        1
     4        -0.8428114        1        44         2.0149934        1
     5        -0.8198613        1        45         2.1247178        1
     6        -0.7522384        1        46         2.1475012        1
     7        -0.6273013        1        47         2.2153141        1
     8        -0.5929755        1        48         2.2765750        1
     9        -0.5797013        1        49         2.4080084        1
    10        -0.4634844        1        50         2.5710996        1
    11        -0.6574706        2        51         2.6145888        1
    12        -0.4519870        2        52         2.7364988        1
    13        -0.3467910        2        53         2.8478719        1
    14         0.2048588        1        54         2.9621162        1
    15         0.2170202        1        55         3.0386301        1
    16         0.2290045        1        56         3.1227507        1
    17         0.3192551        1        57         3.4635402        1
    18         0.3611601        1        58         3.4730371        1
    19         0.4378441        1        59         3.7413426        1
    20         0.4566320        1        60         3.8225485        1
    21         0.5799698        1        61         0.1510371        2
    22         0.6164306        1        62         0.2204005        2
    23         0.6820558        1        63         0.6563318        2
    24         0.7353397        1        64         0.7054971        2
    25         0.7717367        1        65         0.7755075        2
    26         0.8124115        1        66         1.0928752        2
    27         0.8555110        1        67         1.1154244        2
    28         0.8977161        1        68         1.2501606        2
    29         0.9419463        1        69         1.3383530        2
    30         0.9476112        1        70         1.3540885        2
    31         1.0510356        1        71         1.3729218        2
    32         1.1229168        1        72         1.5669740        2
    33         1.1553708        1        73         1.8740243        2
    34         1.1783472        1        74         1.9091968        2
    35         1.2336601        1        75         2.0624326        2
    36         1.3926421        1        76         2.2525970        2
    37         1.5367526        1        77         2.5580451        2
    38         1.5718234        1        78         2.6654202        2
    39         1.7060512        1        79         3.2287896        2
    40         1.7431695        1        80         3.2682990        2
------------------------------------------------------------------------
 @CHECKOUT-I, Total execution time (CPU/WALL):        81.60/       4.04 seconds.
--executable xvtran finished with status     0 in        4.06 seconds (walltime).
 --invoking executable--
/home/besselman/CFOUR_18/cfour18/bin/xintprc
 @GETMEM-I,  Allocated  183105 MB of main memory.
  @GMOIAA-I, Processing MO integrals for spin case AA.
  @GMOIAA-I, Generation of integral list completed.
                      TYPE                NUMBER
                      ----               --------
                      PPPP               1338061
                      PPPH               1029680
                      PPHH                199026
                      PHPH                109818
                      PHHH                 42560
                      HHHH                  2356

                     TOTAL               2721501

  @FORMT2-I, Second-order MP correlation energies:
            ------------------------------------------------
            E(SCF)                  =   -244.651573393401 a.u.
            E2(AA)                  =     -0.098899886024 a.u.
            E2(AB)                  =     -0.535240698846 a.u.
            E2(TOT)                 =     -0.733040470895 a.u.
            Total MP2 energy        =   -245.384613864296 a.u.
            ------------------------------------------------
   Largest T2 amplitudes for spin case AB:
       _       _                 _       _                 _       _
   i   j   a   b             i   j   a   b             i   j   a   b
-----------------------------------------------------------------------------
[ 13  13  61  61]-0.06269 [ 13  13  62  62]-0.05518 [ 12  12  61  61]-0.05126
[ 12  12  62  62]-0.04232 [ 13  12  62  61] 0.03791 [ 12  13  61  62] 0.03791
[ 11  11  61  61]-0.03094 [ 13  11  61  62]-0.02083 [ 11  13  62  61]-0.02083
[ 13  13  63  63]-0.01992 [ 13  13  64  64]-0.01815 [ 12  12  67  67]-0.01729
[ 13  13  65  65]-0.01640 [ 13  13  65  62]-0.01610 [ 13  13  62  65]-0.01610
-----------------------------------------------------------------------------
   Norm of T2AB vector (   397181 symmetry allowed elements):  0.4220278052.
-----------------------------------------------------------------------------
 @CHECKOUT-I, Total execution time (CPU/WALL):         7.84/       0.49 seconds.
--executable xintprc finished with status     0 in        0.52 seconds (walltime).
 --invoking executable--
/home/besselman/CFOUR_18/cfour18/bin/xncc
 @GETMEM-I,  Allocated       7 MB of main memory.

Running with 32 threads/proc

Using DIIS to accelerate the convergence of T1 and T2
Using immediate high-order contributions
Performing 3 CCSD sub-iterations
Damping factor for T3: 0.000000
Damping factor for T4: 0.000000

Using DIIS to accelerate the convergence of L1 and L2
Using immediate high-order contributions
Damping factor for L3: 0.000000
Damping factor for L4: 0.000000

Transposes are coarse-threaded

Memory limit:                178.814 GiB
Minimum memory requirement:  328.585 MiB
Compromise memory amount:     16.730 GiB
Optimal memory requirement:  390.020 GiB

List              Location   Size        Cached Hunks Est. Disk I/O
----------------- ---------- ----------- ------ ----- -------------

           T_DIIS       70:0   15.171 MiB    Yes     -   546.173 MiB
           Z_DIIS       70:1   15.171 MiB    Yes     -   910.288 MiB
          <AI|bj>         18    3.030 MiB    Yes     -   603.149 MiB
          <Ab|Cd>        233   78.898 MiB    Yes     -    45.536 GiB
          <Ab|Ci>         30   15.441 MiB    Yes     -    14.250 GiB
          <Ab|Ij>         16    3.030 MiB    Yes     -     3.921 GiB
          <Ai|Bj>         25    3.030 MiB    Yes     -   442.417 MiB
          <Aj|bI>         21    3.030 MiB     No     -         0   B
          <Ij|Ka>         10  611.172 KiB    Yes     -   623.706 MiB
          <Ij|Kl>         13  120.945 KiB    Yes     -     7.795 MiB
            D(AB)      160:2   20.383 KiB    Yes     -     6.390 MiB
            D(AI)      160:4    4.141 KiB    Yes     -     1.233 MiB
            D(IA)      160:6    4.141 KiB    Yes     -   144.922 KiB
            D(IJ)      160:0      872   B    Yes     -   409.602 KiB
           D~(AB)      192:0   20.383 KiB    Yes     -   203.828 KiB
           D~(AI)      193:0    4.141 KiB    Yes     -     8.281 KiB
           D~(IJ)      191:0      872   B    Yes     -     8.516 KiB
            F(EA)       92:0   20.383 KiB    Yes     -     7.504 MiB
            F(EM)       93:0    4.141 KiB    Yes     -     1.537 MiB
            F(MI)       91:0      872   B    Yes     -   423.227 KiB
            G(AB)      192:2   20.383 KiB    Yes     -   978.375 KiB
         G(AI,BJ)        123    3.030 MiB     No     -         0   B
         G(AI,bj)        118    3.030 MiB    Yes     -     1.182 GiB
         G(Ab,Cd)        133   78.898 MiB    Yes     -    14.639 GiB
         G(Ab,Ij)        116    3.030 MiB    Yes     -   142.422 MiB
         G(Ai,Bc)        230   15.441 MiB    Yes     -   447.782 MiB
         G(Ai,Bj)        125    3.030 MiB    Yes     -     1.847 GiB
            G(IJ)      191:2      872   B    Yes     -    40.875 KiB
         G(Ij,Ab)        216    3.030 MiB    Yes     -    12.121 MiB
         G(Ij,Ka)        210  611.172 KiB    Yes     -    36.408 MiB
         G(Ij,Kl)        113  120.945 KiB    Yes     -    37.323 MiB
        G~(Ab,Ci)        269   15.441 MiB    Yes     -   432.341 MiB
        G~(Ab,Ij)        246    3.030 MiB    Yes     -    48.484 MiB
        G~(Ia,Jk)        265  611.172 KiB    Yes     -    45.360 MiB
        G~(Ij,Kl)        213  120.945 KiB     No     -         0   B
         H(AI,bj)        256    3.030 MiB    Yes     -    18.182 MiB
         H(Ai,Bj)        258    3.030 MiB    Yes     -    18.182 MiB
       Lambda(AI)      190:0    4.141 KiB    Yes     -   848.828 KiB
    Lambda(Ab,Ij)        146    3.030 MiB    Yes     -     1.506 GiB
            Q(AI)      190:2    4.141 KiB    Yes     -     1.395 MiB
         Q(Ab,Ij)         50    3.030 MiB    Yes     -     3.152 GiB
           QQ(AI)      190:4    4.141 KiB    Yes     -    66.250 KiB
        QQ(Ab,Ij)          3    3.030 MiB    Yes     -   184.845 MiB
            T(AI)       90:0    4.141 KiB    Yes     -     5.329 MiB
         T(Ab,Ij)         46    3.030 MiB    Yes     -     4.356 GiB
         W(Mn,Ij)         53  120.945 KiB    Yes     -    40.984 MiB
        W~(Ab,Ej)        130   15.441 MiB    Yes     -     5.715 GiB
        W~(EM,bj)         56    3.030 MiB    Yes     -     2.157 GiB
        W~(Em,Bj)         58    3.030 MiB    Yes     -     2.424 GiB
        W~(Ij,Mb)        110  611.172 KiB    Yes     -   260.822 MiB
       W~~(Ab,Ej)        169   15.441 MiB    Yes     -    10.208 GiB
       W~~(EM,bj)         76    3.030 MiB    Yes     -   387.872 MiB
       W~~(Em,Bj)         78    3.030 MiB    Yes     -   387.872 MiB
       W~~(Ij,Mb)        165  611.172 KiB    Yes     -   359.302 MiB
            Z(AI)       90:2    4.141 KiB    Yes     -     2.729 MiB
         Z(Ab,Ij)         63    3.030 MiB    Yes     -     1.997 GiB
       G(abc,ijd)    GABCIJD    6.893 GiB    Yes     1    20.678 GiB
       G(abi,jkl)    GABIJKL  267.577 MiB    Yes     1   802.731 MiB
  Lambda(abc,ijk)     L3FILE  514.474 MiB    Yes     1    23.111 GiB
       Q(abc,ijk)     Q3FILE  514.474 MiB    Yes     1    15.575 GiB
       T(abc,ijk)     T3FILE  514.474 MiB    Yes     1    32.657 GiB
     T(abcd,ijkl)          -  124.435 GiB     No     3         0   B
       W(abc,ije)    WABCIJE    6.893 GiB    Yes     1    13.785 GiB
       W(abm,ijk)    WABMIJK  267.577 MiB    Yes     1   535.154 MiB
       Z(abc,ijk)     Z3FILE  514.474 MiB    Yes     1    45.217 GiB
     Z(abcd,ijkl)          -  124.435 GiB     No     3         0   B

Simulation and memory analysis took 27.538 seconds

MP2 correlation energy:  -0.733040470894530

Non-iterative calculation of MP2 took 0.226 cpu seconds and 0.007 walltime seconds at 4.889 Gflops/sec

Total MP2 energy: -245.384613864295574

Beginning iterative solution of CCSDT equations:

It.  Correlation Energy T1 Residual T2 Residual T3 Residual CPU Time (s) Walltime (s)
-------------------------------------------------------------------------------------
  1  -0.782072162782857 5.14770e-03 1.16281e-02 1.50738e-03      106.138        3.338
  2  -0.783478471444952 2.31167e-04 2.89582e-03 2.75417e-04      480.498       15.025
  3  -0.784294458869334 1.02292e-04 9.30747e-04 1.11729e-04      473.964       14.815
  4  -0.784479164909371 2.74805e-05 3.05904e-04 3.98718e-05      475.171       14.852
  5  -0.784535263651630 1.16742e-05 1.07325e-04 1.66784e-05      465.810       14.559

   A    I                     A    I                     A    I                  
-------------------------- -------------------------- -------------------------- 
  19   12 -0.0316004246501   24   16  0.0143842937737   22   17  0.0089141449055 
  19   17 -0.0246207592877   25   16  0.0126248673543   37   16 -0.0088501711472 
  19   18 -0.0229894858242   43   17  0.0126116885744   30   12  0.0074632930364 
  32   18  0.0220238365938   24   14 -0.0108301299306   48   18  0.0074324113644 
  22   18 -0.0177748380748   35   17  0.0098388723274   48   17  0.0073716866853 

   A    B    I    J                     A    B    I    J                  
------------------------------------ ------------------------------------ 
  19   19   18   18 -0.0981483152920   22   19   12   18 -0.0312972543046 
  22   22   18   18 -0.0666078728286   22   19   18   12 -0.0261989854939 
  22   22   17   17 -0.0600521422848   19   22   12   18 -0.0261989854939 
  19   19   17   17 -0.0551343800824   19   35   18   18  0.0236303555975 
  22   19   18   17  0.0520932384662   35   19   18   18  0.0236303555975 
  19   22   17   18  0.0520932384662   22   19   18   18  0.0229577361561 
  19   19   12   12 -0.0366691136063   19   22   18   18  0.0229577361561 
  19   22   18   12 -0.0312972543046 

It.  Correlation Energy T1 Residual T2 Residual T3 Residual CPU Time (s) Walltime (s)
-------------------------------------------------------------------------------------
  6  -0.784551069147858 2.61787e-06 3.85001e-05 7.02749e-06      464.038       14.504
  7  -0.784556815633681 5.79231e-07 1.47798e-05 3.00181e-06      465.416       14.547
  8  -0.784558748953284 1.75880e-07 5.79775e-06 1.40469e-06      465.730       14.557
  9  -0.784559501114499 1.41053e-07 2.35575e-06 6.82875e-07      466.767       14.589
 10  -0.784559762494436 8.68735e-08 9.63893e-07 3.31447e-07      465.471       14.548

   A    I                     A    I                     A    I                  
-------------------------- -------------------------- -------------------------- 
  19   12 -0.0316024657694   24   16  0.0143833484609   22   17  0.0089173917699 
  19   17 -0.0246145265800   25   16  0.0126247402070   37   16 -0.0088500339558 
  19   18 -0.0229863448457   43   17  0.0126113574301   30   12  0.0074634425256 
  32   18  0.0220241741903   24   14 -0.0108310028792   48   18  0.0074330715454 
  22   18 -0.0177677555847   35   17  0.0098385471644   48   17  0.0073721482346 

   A    B    I    J                     A    B    I    J                  
------------------------------------ ------------------------------------ 
  19   19   18   18 -0.0981596339137   22   19   12   18 -0.0312978074339 
  22   22   18   18 -0.0666075326894   22   19   18   12 -0.0261997683758 
  22   22   17   17 -0.0600494667683   19   22   12   18 -0.0261997683758 
  19   19   17   17 -0.0551316780738   35   19   18   18  0.0236317868632 
  22   19   18   17  0.0520950536076   19   35   18   18  0.0236317868632 
  19   22   17   18  0.0520950536076   22   19   18   18  0.0229566698383 
  19   19   12   12 -0.0366678614666   19   22   18   18  0.0229566698383 
  19   22   18   12 -0.0312978074339 

It.  Correlation Energy T1 Residual T2 Residual T3 Residual CPU Time (s) Walltime (s)
-------------------------------------------------------------------------------------
 11  -0.784559868728212 4.94229e-08 4.01969e-07 1.62261e-07      463.086       14.474
 12  -0.784559907667296 1.69994e-08 1.68859e-07 7.91787e-08      463.622       14.491
 13  -0.784559925033491 6.99932e-09 7.30742e-08 3.86788e-08      464.353       14.514
 14  -0.784559931667497 2.12155e-09 3.22097e-08 1.89511e-08      460.945       14.407
 15  -0.784559934814345 1.49712e-09 1.44761e-08 9.35825e-09      463.753       14.495

   A    I                     A    I                     A    I                  
-------------------------- -------------------------- -------------------------- 
  19   12 -0.0316024367316   24   16  0.0143833344978   22   17  0.0089174191011 
  19   17 -0.0246144287778   25   16  0.0126247398942   37   16 -0.0088500277412 
  19   18 -0.0229862900017   43   17  0.0126113508839   30   12  0.0074634428607 
  32   18  0.0220241736505   24   14 -0.0108310005901   48   18  0.0074330746260 
  22   18 -0.0177676807710   35   17  0.0098385407643   48   17  0.0073721472300 

   A    B    I    J                     A    B    I    J                  
------------------------------------ ------------------------------------ 
  19   19   18   18 -0.0981597022443   22   19   12   18 -0.0312978127413 
  22   22   18   18 -0.0666074987046   22   19   18   12 -0.0261997871108 
  22   22   17   17 -0.0600494469011   19   22   12   18 -0.0261997871108 
  19   19   17   17 -0.0551316160651   19   35   18   18  0.0236317982824 
  22   19   18   17  0.0520950547088   35   19   18   18  0.0236317982824 
  19   22   17   18  0.0520950547088   22   19   18   18  0.0229566442445 
  19   19   12   12 -0.0366678273415   19   22   18   18  0.0229566442445 
  19   22   18   12 -0.0312978127413 

It.  Correlation Energy T1 Residual T2 Residual T3 Residual CPU Time (s) Walltime (s)
-------------------------------------------------------------------------------------
 16  -0.784559935993747 8.43373e-10 6.51726e-09 4.78513e-09      462.853       14.468
 17  -0.784559936574348 5.52893e-10 2.98057e-09 3.11115e-09      461.166       14.413
 18  -0.784559936778708 2.27341e-10 1.36921e-09 2.01920e-09      462.218       14.447
 19  -0.784559936893066 1.20676e-10 6.39520e-10 1.30941e-09      462.335       14.452

CCSDT iterations converged in 19 cycles and 265.515 seconds (13.974 s/it.) at 102.933 Gflops/sec

Total CCSDT energy: -245.436133330294098

CCSDT[Q] correlation energy:  -0.001266100973276
CCSDT(Q) correlation energy:  -0.002919008661908

Non-iterative calculation of CCSDT(Q) took 162178.284 cpu seconds and 5895.247 walltime seconds at 11.197 Gflops/sec

Total CCSDT(Q) energy: -245.439052338956003

             _
Formation of H took 1.229 seconds at 30.204 Gflops/sec

Beginning iterative solution of Lambda-CCSDT equations:

It.  Correlation Energy L1 Residual L2 Residual L3 Residual CPU Time (s) Walltime (s)
-------------------------------------------------------------------------------------
  1  -0.761217961053996 4.79376e-03 5.20949e-03 1.93325e-03      487.604       15.239
  2  -0.760890053618055 8.40116e-04 7.60355e-04 2.68885e-04      838.846       26.223
  3  -0.760722598950767 8.56131e-04 1.22575e-04 9.41373e-05      818.474       25.585
  4  -0.760564346128578 1.87148e-04 9.54627e-05 3.95563e-05      817.101       25.543
  5  -0.760571616949583 1.14045e-04 2.29452e-05 1.11871e-05      814.721       25.468

   A    I                     A    I                     A    I                  
-------------------------- -------------------------- -------------------------- 
  19   12 -0.0252054801090   24   16  0.0135175817956   48   17  0.0077445481804 
  19   17 -0.0225128799805   25   16  0.0121153866422   37   16 -0.0076944277639 
  32   18  0.0193136373807   43   17  0.0118921153084   22   17  0.0074159954570 
  19   18 -0.0190497634992   24   14 -0.0101597762437   48   18  0.0073591731293 
  22   18 -0.0168551639953   35   17  0.0088632876395   51   18 -0.0066690910078 

   A    B    I    J                     A    B    I    J                  
------------------------------------ ------------------------------------ 
  19   19   18   18 -0.0925935321002   22   19   12   18 -0.0291427736791 
  22   22   18   18 -0.0630308557861   22   19   18   12 -0.0243528168685 
  22   22   17   17 -0.0574215894077   19   22   12   18 -0.0243528168685 
  19   19   17   17 -0.0522275250726   19   35   18   18  0.0221684226983 
  22   19   18   17  0.0501921854114   35   19   18   18  0.0221684226983 
  19   22   17   18  0.0501921854114   22   19   18   18  0.0219563225263 
  19   19   12   12 -0.0336843870376   19   22   18   18  0.0219563225263 
  19   22   18   12 -0.0291427736791 

It.  Correlation Energy L1 Residual L2 Residual L3 Residual CPU Time (s) Walltime (s)
-------------------------------------------------------------------------------------
  6  -0.760577759541313 2.65405e-05 1.40809e-05 7.73966e-06      810.167       25.326
  7  -0.760580063034022 1.73791e-05 9.00945e-06 3.32426e-06      812.178       25.389
  8  -0.760580687728229 4.94790e-06 3.59538e-06 1.82799e-06      810.582       25.339
  9  -0.760580200169533 2.06520e-06 1.10956e-06 9.69494e-07      809.096       25.293
 10  -0.760580344379774 7.76744e-07 3.60233e-07 4.06841e-07      807.249       25.235

   A    I                     A    I                     A    I                  
-------------------------- -------------------------- -------------------------- 
  19   12 -0.0251386591469   24   16  0.0135079694445   48   17  0.0077498086602 
  19   17 -0.0224199462428   25   16  0.0121101570607   37   16 -0.0076930452754 
  32   18  0.0193200243483   43   17  0.0118946022654   22   17  0.0074164961071 
  19   18 -0.0189695936766   24   14 -0.0101534460628   48   18  0.0073661672167 
  22   18 -0.0168201594897   35   17  0.0088563856433   51   18 -0.0066696642556 

   A    B    I    J                     A    B    I    J                  
------------------------------------ ------------------------------------ 
  19   19   18   18 -0.0926405729615   22   19   12   18 -0.0291434558774 
  22   22   18   18 -0.0630386306181   22   19   18   12 -0.0243707930309 
  22   22   17   17 -0.0574111394935   19   22   12   18 -0.0243707930309 
  19   19   17   17 -0.0522266446029   35   19   18   18  0.0221817359224 
  22   19   18   17  0.0502145047316   19   35   18   18  0.0221817359224 
  19   22   17   18  0.0502145047316   22   19   18   18  0.0219761343051 
  19   19   12   12 -0.0336670476800   19   22   18   18  0.0219761343051 
  19   22   18   12 -0.0291434558774 

It.  Correlation Energy L1 Residual L2 Residual L3 Residual CPU Time (s) Walltime (s)
-------------------------------------------------------------------------------------
 11  -0.760580276121153 2.86178e-07 1.31343e-07 2.19003e-07      810.206       25.329
 12  -0.760580277617431 1.40275e-07 4.15870e-08 7.94399e-08      809.785       25.313
 13  -0.760580281354908 3.43932e-08 3.40036e-08 4.37927e-08      807.757       25.252
 14  -0.760580280627592 2.14801e-08 1.23887e-08 2.30242e-08      805.202       25.170
 15  -0.760580281310980 1.15318e-08 6.21245e-09 1.43893e-08      809.521       25.308

   A    I                     A    I                     A    I                  
-------------------------- -------------------------- -------------------------- 
  19   12 -0.0251389603662   24   16  0.0135079762918   48   17  0.0077498188084 
  19   17 -0.0224194493611   25   16  0.0121101633340   37   16 -0.0076930088002 
  32   18  0.0193199096922   43   17  0.0118945848196   22   17  0.0074163698389 
  19   18 -0.0189695998112   24   14 -0.0101534320661   48   18  0.0073661717818 
  22   18 -0.0168194006964   35   17  0.0088562562897   51   18 -0.0066696789124 

   A    B    I    J                     A    B    I    J                  
------------------------------------ ------------------------------------ 
  19   19   18   18 -0.0926404590233   22   19   12   18 -0.0291434100662 
  22   22   18   18 -0.0630388816374   22   19   18   12 -0.0243707807750 
  22   22   17   17 -0.0574109833880   19   22   12   18 -0.0243707807750 
  19   19   17   17 -0.0522270532276   19   35   18   18  0.0221817162212 
  22   19   18   17  0.0502147318290   35   19   18   18  0.0221817162212 
  19   22   17   18  0.0502147318290   22   19   18   18  0.0219762320057 
  19   19   12   12 -0.0336668110135   19   22   18   18  0.0219762320057 
  19   22   18   12 -0.0291434100662 

It.  Correlation Energy L1 Residual L2 Residual L3 Residual CPU Time (s) Walltime (s)
-------------------------------------------------------------------------------------
 16  -0.760580281941444 2.36459e-09 3.26941e-09 8.81360e-09      803.387       25.115
 17  -0.760580281893953 1.59277e-09 1.24434e-09 5.50002e-09      806.060       25.198
 18  -0.760580282091666 7.91697e-10 6.51579e-10 3.40263e-09      804.565       25.151

Lambda-CCSDT iterations converged in 18 cycles and 446.528 seconds (24.807 s/it.) at 124.770 Gflops/sec

 @CHECKOUT-I, Total execution time (CPU/WALL):    185764.54/    6658.60 seconds.
norm of D(AI): 0.066538469014174
norm of D(IA): 0.066478067922290
norm of D(AB): 0.077781933409311
norm of D(IJ): 0.095488710497890
E(AB): 0.495772498062618
E(IJ): 0.394724079807716
E(1e): 0.890496577870334
norm of G(Ab,Ij): 0.469977225678008
norm of G(Ij,Ab): 0.475323416064800
E(Ab,Ij): -1.516014961274804
norm of G(Ab,Cd): 0.050648401070380
E(Ab,Cd): 0.242011675413439
norm of G(Ij,Kl): 0.053008652403594
E(Ij,Kl): 0.218056312956535
norm of G(Ai,Bc): 0.015181565495598
norm of G(Ab,Ci): 0.013962462423104
E(Ab,Ci): -0.062959870937019
norm of G(Ij,Ka): 0.012147587738511
norm of G(Ia,Jk): 0.011180195481043
E(Ia,Jk): -0.020959943995946
norm of G(AI,bj): 0.059021789137557
norm of G(Ai,Bj): 0.046905177364181
E(Ai,Bj): -0.538108735675556
E1: -0.308851626452677
E2: -0.336033214597008
E3: 0.106776105374129
E(tot): -0.787478945643018

Formation of one- and two-particle density
matrices took 21.894 seconds at 92.538 Gflops/sec

--executable xncc finished with status     0 in     6660.70 seconds (walltime).
 --invoking executable--
/home/besselman/CFOUR_18/cfour18/bin/xdens
 @GETMEM-I,  Allocated  183105 MB of main memory.
  The perturbed orbitals are chosen canonical.
  local is set to  F
  local is set to  F
  local is set to 4 F
  local is set to  F
  local is set to 5 F
  local is set to 6 F
  local is set to 7 F T
  local5 is set to  F
  local is set to  F
  local is set to 12 F
 ITERM.tmp does not exsit!
 skip reading
  The iterative expansion of D(ai) converged after  23 iterations.
  SORTNOC109-I, Processed       854980 fPQR integrals.
  local is set to 12 F
  ----------------------------------------------------------------------
                 Natural orbital occupation numbers
  ----------------------------------------------------------------------
  2.00001  2.00001  2.00001  2.00001  2.00001  1.98330  1.97840  1.97214
  1.96473  1.96243  1.96225  1.95404  1.95402  1.95280  1.94786  1.94473
  1.92034  1.89496  0.09505  0.07477  0.04302  0.03906  0.03187  0.02904
  0.02455  0.02395  0.02119  0.01827  0.01432  0.01369  0.01283  0.01031
  0.00983  0.00911  0.00899  0.00869  0.00815  0.00810  0.00766  0.00723
  0.00703  0.00599  0.00572  0.00516  0.00492  0.00492  0.00380  0.00352
  0.00349  0.00345  0.00339  0.00315  0.00276  0.00244  0.00239  0.00212
  0.00182  0.00174  0.00164  0.00162  0.00160  0.00149  0.00139  0.00124
  0.00123  0.00112  0.00096  0.00093  0.00091  0.00073  0.00072  0.00058
  0.00057  0.00055  0.00054  0.00048  0.00041  0.00036  0.00031  0.00026
  0.00020  0.00020  0.00019  0.00014  0.00011
  Trace of density matrix :  36.0000000000.
  ----------------------------------------------------------------------
  Density calculation successfully completed.
 @CHECKOUT-I, Total execution time (CPU/WALL):        38.25/       1.23 seconds.
--executable xdens finished with status     0 in        1.35 seconds (walltime).
 --invoking executable--
/home/besselman/CFOUR_18/cfour18/bin/xanti
 @GETMEM-I,  Allocated  183105 MB of main memory.
  @SETMET-I, Unequal number of MO and AO orbitals.
 @CHECKOUT-I, Total execution time (CPU/WALL):         6.84/       0.50 seconds.
--executable xanti finished with status     0 in        0.53 seconds (walltime).
 --invoking executable--
/home/besselman/CFOUR_18/cfour18/bin/xbcktrn
 @GETMEM-I,  Allocated  183105 MB of main memory.
 @CHECKOUT-I, Total execution time (CPU/WALL):        20.22/       0.70 seconds.
--executable xbcktrn finished with status     0 in        0.74 seconds (walltime).
 --invoking executable--
/home/besselman/CFOUR_18/cfour18/bin/xvdint
 @GETMEM-I,  Allocated  183105 MB of main memory.
 One- and two-electron integral derivatives are calculated
 for RHF-CC/MBPT gradients and dipole moments.
 Spherical gaussians are used.

                     Kinetic energy integral gradient
                     --------------------------------

                         O #1 x     0.8522558382
                         O #1 y     0.3392183459
                         C #2 x     0.1701127195
                         C #2 y     0.4645571796
                         C #3 x     0.2441472530
                         C #3 y    -0.2940633771
                         N #4 x    -1.1294967657
                         N #4 y     0.0446369894
                         C #5 x    -0.2232721771
                         C #5 y    -0.3348320800
                         H #6 x     0.0012875542
                         H #6 y     0.4725268509
                         H #7 x     0.3466110349
                         H #7 y    -0.3136872528
                         H #8 x    -0.2616454571
                         H #8 y    -0.3783566559


 O #1       0.8522558382            0.3392183459            0.0000000000
 C #2       0.1701127195            0.4645571796            0.0000000000
 C #3       0.2441472530           -0.2940633771            0.0000000000
 N #4      -1.1294967657            0.0446369894            0.0000000000
 C #5      -0.2232721771           -0.3348320800            0.0000000000
 H #6       0.0012875542            0.4725268509            0.0000000000
 H #7       0.3466110349           -0.3136872528            0.0000000000
 H #8      -0.2616454571           -0.3783566559            0.0000000000


                   Nuclear attraction integral gradient
                   ------------------------------------

                         O #1 x   -31.0562627212
                         O #1 y   -12.8101732610
                         C #2 x     0.0311127683
                         C #2 y   -20.1108465794
                         C #3 x   -12.1250418076
                         C #3 y    16.2687234096
                         N #4 x    33.4166847177
                         N #4 y    -5.0654551070
                         C #5 x    10.9786341086
                         C #5 y    17.8686176630
                         H #6 x     0.1826904384
                         H #6 y    -8.3994314333
                         H #7 x    -5.8411941180
                         H #7 y     5.6992399128
                         H #8 x     4.4133766139
                         H #8 y     6.5493253954


 O #1     -31.0562627212          -12.8101732610            0.0000000000
 C #2       0.0311127683          -20.1108465794            0.0000000000
 C #3     -12.1250418076           16.2687234096            0.0000000000
 N #4      33.4166847177           -5.0654551070            0.0000000000
 C #5      10.9786341086           17.8686176630            0.0000000000
 H #6       0.1826904384           -8.3994314333            0.0000000000
 H #7      -5.8411941180            5.6992399128            0.0000000000
 H #8       4.4133766139            6.5493253954            0.0000000000


                      Reorthonormalization gradient
                      -----------------------------

                         O #1 x     0.4435010372
                         O #1 y     0.1862837632
                         C #2 x     0.0421157770
                         C #2 y     0.0342379441
                         C #3 x    -0.0394590482
                         C #3 y    -0.0770397575
                         N #4 x    -0.5130938444
                         N #4 y     0.0668968191
                         C #5 x     0.0184023212
                         C #5 y    -0.1037203621
                         H #6 x    -0.0019848049
                         H #6 y     0.2639154991
                         H #7 x     0.1866574351
                         H #7 y    -0.1719626475
                         H #8 x    -0.1361388730
                         H #8 y    -0.1986112584


 O #1       0.4435010372            0.1862837632            0.0000000000
 C #2       0.0421157770            0.0342379441            0.0000000000
 C #3      -0.0394590482           -0.0770397575            0.0000000000
 N #4      -0.5130938444            0.0668968191            0.0000000000
 C #5       0.0184023212           -0.1037203621            0.0000000000
 H #6      -0.0019848049            0.2639154991            0.0000000000
 H #7       0.1866574351           -0.1719626475            0.0000000000
 H #8      -0.1361388730           -0.1986112584            0.0000000000


                Electronic contributions to dipole moment
                -----------------------------------------

                               au             Debye

                    x     -0.36149006     -0.91881625
                    y     -1.01675108     -2.58432392

  Conversion factor used: 1 a.u. =   2.54174691 Debye 


 Evaluation of 1e integral derivatives required    3.29 seconds.
 Evaluation of 2el integral derivatives

                      Two-electron integral gradient
                      ------------------------------

                         O #1 x    15.9905696103
                         O #1 y     6.5436364438
                         C #2 x     1.0416025014
                         C #2 y     8.9144684832
                         C #3 x     6.0353126907
                         C #3 y    -7.0409247913
                         N #4 x   -18.3086859360
                         N #4 y     2.4507953176
                         C #5 x    -5.5267244761
                         C #5 y    -8.6212541859
                         H #6 x    -0.1077505820
                         H #6 y     5.0599988388
                         H #7 x     3.4943737954
                         H #7 y    -3.4197369298
                         H #8 x    -2.6186976036
                         H #8 y    -3.8869831763


 O #1      15.9905696103            6.5436364438            0.0000000000
 C #2       1.0416025014            8.9144684832            0.0000000000
 C #3       6.0353126907           -7.0409247913            0.0000000000
 N #4     -18.3086859360            2.4507953176            0.0000000000
 C #5      -5.5267244761           -8.6212541859            0.0000000000
 H #6      -0.1077505820            5.0599988388            0.0000000000
 H #7       3.4943737954           -3.4197369298            0.0000000000
 H #8      -2.6186976036           -3.8869831763            0.0000000000


 Evaluation of 2e integral derivatives required   14.77 seconds.

                            Molecular gradient
                            ------------------

                         O #1 x     0.0121601388
                         O #1 y     0.0036336743
                         C #2 x     0.0061281214
                         C #2 y     0.0031030084
                         C #3 x     0.0102377109
                         C #3 y     0.0015972983
                         N #4 x    -0.0205610618
                         N #4 y    -0.0018608633
                         C #5 x    -0.0103512423
                         C #5 y    -0.0005101418
                         H #6 x     0.0002996633
                         H #6 y     0.0114110543
                         H #7 x     0.0089312846
                         H #7 y    -0.0075865798
                         H #8 x    -0.0068446150
                         H #8 y    -0.0097874504


 O #1       0.0121601388            0.0036336743            0.0000000000
 C #2       0.0061281214            0.0031030084            0.0000000000
 C #3       0.0102377109            0.0015972983            0.0000000000
 N #4      -0.0205610618           -0.0018608633            0.0000000000
 C #5      -0.0103512423           -0.0005101418            0.0000000000
 H #6       0.0002996633            0.0114110543            0.0000000000
 H #7       0.0089312846           -0.0075865798            0.0000000000
 H #8      -0.0068446150           -0.0097874504            0.0000000000


  Molecular gradient norm 0.355E-01

                           Total dipole moment
                           -------------------

                               au             Debye

                    x     -0.53203795     -1.35230583
                    y      0.22181982      0.56380983

  Conversion factor used: 1 a.u. =   2.54174691 Debye 


 @CHECKOUT-I, Total execution time (CPU/WALL):        18.04/       9.37 seconds.
--executable xvdint finished with status     0 in        9.42 seconds (walltime).
 --invoking executable--
/home/besselman/CFOUR_18/cfour18/bin/xjoda
   JODA beginning optimization cycle #  1.
                    13                     0
  calling readgh 3                      0                     0
  gradient from JOBARC 
   0.012160138808360   0.003633674339978   0.000000000000000
   0.006128121444995   0.003103008364525   0.000000000000000
   0.010237710892573   0.001597298252490   0.000000000000000
  -0.020561061750480  -0.001860863301508   0.000000000000000
  -0.010351242323269  -0.000510141784524   0.000000000000000
   0.000299663286981   0.011411054349305   0.000000000000000
   0.008931284640382  -0.007586579790711   0.000000000000000
  -0.006844614999401  -0.009787450429615   0.000000000000000
 
                     0
  current gradient vector 
        0.012160138808360        0.003633674339978        0.000000000000000
        0.006128121444995        0.003103008364525        0.000000000000000
        0.010237710892573        0.001597298252490        0.000000000000000
       -0.020561061750480       -0.001860863301508        0.000000000000000
       -0.010351242323269       -0.000510141784524        0.000000000000000
        0.000299663286981        0.011411054349305        0.000000000000000
        0.008931284640382       -0.007586579790711        0.000000000000000
       -0.006844614999401       -0.009787450429615        0.000000000000000
   Internal coordinate energy gradients (atomic units): 
                     R                 dV/dR
 [R1   ]    2.559154162269388   -0.018403319538958
 [R2   ]    2.588640133676832   -0.015324944426620
 [A1   ]    1.811517957020379   -0.038406225665870
 [R3   ]    2.441586960429983   -0.017564723753493
 [A2   ]    2.012828856507221   -0.026488748914069
 [D0   ]    0.000000000000000    0.000000000000000
 [R4   ]    2.555642547478733   -0.017892511779390
 [A3   ]    1.887324622153371   -0.023034311956605
 [D0   ]    0.000000000000000    0.000000000000000
 [R5   ]    2.032888386025764   -0.011414773554281
 [A4   ]    2.035879857135954    0.000142362488967
 [D180 ]    3.141592653589793   -0.000000000000000
 [R6   ]    2.028891333198856   -0.011718073025842
 [A5   ]    2.039352304523459    0.000210875986648
 [D180 ]    3.141592653589793   -0.000000000000000
 [R7   ]    2.031772360746821   -0.011943295698013
 [A6   ]    2.251017427468281   -0.000050927091886
 [D180 ]    3.141592653589793   -0.000000000000000
                     0                     0                     0 ****
   Optimization cycle  1.  Updating structure with Newton-Raphson step.
  @EFOL-I, Current internal coordinate Hessian written to FCMINT.
   There are  13 independent internal coordinates which will be optimized.
   Hessian matrix in totally symmetric symmetry coordinates: 
              R1        R2        A1        R3        A2   
  R1         1.000000  0.000000  0.000000  0.000000  0.000000
  R2         0.000000  1.000000  0.000000  0.000000  0.000000
  A1         0.000000  0.000000  0.250000  0.000000  0.000000
  R3         0.000000  0.000000  0.000000  1.000000  0.000000
  A2         0.000000  0.000000  0.000000  0.000000  0.250000
  R4         0.000000  0.000000  0.000000  0.000000  0.000000
  A3         0.000000  0.000000  0.000000  0.000000  0.000000
  R5         0.000000  0.000000  0.000000  0.000000  0.000000
  A4         0.000000  0.000000  0.000000  0.000000  0.000000
  R6         0.000000  0.000000  0.000000  0.000000  0.000000
  A5         0.000000  0.000000  0.000000  0.000000  0.000000
  R7         0.000000  0.000000  0.000000  0.000000  0.000000
  A6         0.000000  0.000000  0.000000  0.000000  0.000000
 
              R4        A3        R5        A4        R6   
  R1         0.000000  0.000000  0.000000  0.000000  0.000000
  R2         0.000000  0.000000  0.000000  0.000000  0.000000
  A1         0.000000  0.000000  0.000000  0.000000  0.000000
  R3         0.000000  0.000000  0.000000  0.000000  0.000000
  A2         0.000000  0.000000  0.000000  0.000000  0.000000
  R4         1.000000  0.000000  0.000000  0.000000  0.000000
  A3         0.000000  0.250000  0.000000  0.000000  0.000000
  R5         0.000000  0.000000  1.000000  0.000000  0.000000
  A4         0.000000  0.000000  0.000000  0.250000  0.000000
  R6         0.000000  0.000000  0.000000  0.000000  1.000000
  A5         0.000000  0.000000  0.000000  0.000000  0.000000
  R7         0.000000  0.000000  0.000000  0.000000  0.000000
  A6         0.000000  0.000000  0.000000  0.000000  0.000000
 
              A5        R7        A6   
  R1         0.000000  0.000000  0.000000
  R2         0.000000  0.000000  0.000000
  A1         0.000000  0.000000  0.000000
  R3         0.000000  0.000000  0.000000
  A2         0.000000  0.000000  0.000000
  R4         0.000000  0.000000  0.000000
  A3         0.000000  0.000000  0.000000
  R5         0.000000  0.000000  0.000000
  A4         0.000000  0.000000  0.000000
  R6         0.000000  0.000000  0.000000
  A5         0.250000  0.000000  0.000000
  R7         0.000000  1.000000  0.000000
  A6         0.000000  0.000000  0.250000
   The eigenvectors of the Hessian matrix: 
                   1         2         3         4         5
  R1         0.000000  0.000000  0.000000  0.000000  0.000000
  R2         0.000000  0.000000  0.000000  0.000000  0.000000
  A1         1.000000  0.000000  0.000000  0.000000  0.000000
  R3         0.000000  0.000000  0.000000  0.000000  0.000000
  A2         0.000000  1.000000  0.000000  0.000000  0.000000
  R4         0.000000  0.000000  0.000000  0.000000  0.000000
  A3         0.000000  0.000000  1.000000  0.000000  0.000000
  R5         0.000000  0.000000  0.000000  0.000000  0.000000
  A4         0.000000  0.000000  0.000000  1.000000  0.000000
  R6         0.000000  0.000000  0.000000  0.000000  0.000000
  A5         0.000000  0.000000  0.000000  0.000000  1.000000
  R7         0.000000  0.000000  0.000000  0.000000  0.000000
  A6         0.000000  0.000000  0.000000  0.000000  0.000000
 
                   6         7         8         9        10
  R1         0.000000  1.000000  0.000000  0.000000  0.000000
  R2         0.000000  0.000000  0.000000  0.000000  0.000000
  A1         0.000000  0.000000  0.000000  0.000000  0.000000
  R3         0.000000  0.000000  0.000000  1.000000  0.000000
  A2         0.000000  0.000000  0.000000  0.000000  0.000000
  R4         0.000000  0.000000  0.000000  0.000000  0.000000
  A3         0.000000  0.000000  0.000000  0.000000  0.000000
  R5         0.000000  0.000000  1.000000  0.000000  0.000000
  A4         0.000000  0.000000  0.000000  0.000000  0.000000
  R6         0.000000  0.000000  0.000000  0.000000  1.000000
  A5         0.000000  0.000000  0.000000  0.000000  0.000000
  R7         0.000000  0.000000  0.000000  0.000000  0.000000
  A6         1.000000  0.000000  0.000000  0.000000  0.000000
 
                  11        12        13
  R1         0.000000  0.000000  0.000000
  R2         1.000000  0.000000  0.000000
  A1         0.000000  0.000000  0.000000
  R3         0.000000  0.000000  0.000000
  A2         0.000000  0.000000  0.000000
  R4         0.000000  0.000000  1.000000
  A3         0.000000  0.000000  0.000000
  R5         0.000000  0.000000  0.000000
  A4         0.000000  0.000000  0.000000
  R6         0.000000  0.000000  0.000000
  A5         0.000000  0.000000  0.000000
  R7         0.000000  1.000000  0.000000
  A6         0.000000  0.000000  0.000000
   The eigenvalues of the Hessian matrix: 
       0.25000      0.25000      0.25000      0.25000      0.25000      0.25000
       1.00000      1.00000      1.00000      1.00000      1.00000      1.00000
       1.00000
   Gradients along Hessian eigenvectors: 
      -0.03841     -0.02649     -0.02303      0.00014      0.00021     -0.00005
      -0.01840     -0.01141     -0.01756     -0.01172     -0.01532     -0.01194
      -0.01789
   There are  0 negative eigenvalues.
   Summary of Optimization Cycle: 
   The maximum unscaled step is:    0.21197.
   Scale factor set to:  0.70766.
   Forces are in hartree/bohr and hartree/radian.
   Parameter values are in Angstroms and degrees.
--------------------------------------------------------------------------
  Parameter     dV/dR           Step          Rold            Rnew
--------------------------------------------------------------------------
    R1     -0.0184033195    0.0068916144    1.3542460552    1.3611376696
    R2     -0.0153249444    0.0057388346    1.3698493592    1.3755881938
    A1     -0.0384062257    6.2288507218  103.7923334494  110.0211841712
    R3     -0.0175647238    0.0065775798    1.2920321715    1.2986097513
    A2     -0.0264887489    4.2960342999  115.3265983600  119.6226326599
    R4     -0.0178925118    0.0067003288    1.3523877887    1.3590881174
    A3     -0.0230343120    3.7357821074  108.1357354205  111.8715175279
    R5     -0.0114147736    0.0042745667    1.0757582009    1.0800327676
    A4      0.0001423625   -0.0230888268  116.6473234096  116.6242345828
    R6     -0.0117180730    0.0043881453    1.0736430516    1.0780311970
    A5      0.0002108760   -0.0342005760  116.8462799895  116.8120794134
    R7     -0.0119432957    0.0044724860    1.0751676258    1.0796401117
    A6     -0.0000509271    0.0082595269  128.9737982043  128.9820577312
--------------------------------------------------------------------------
  Minimum force:  0.000050927 / RMS force:  0.018228863
 Updating structure...
   1.00000000000000       0.869299747506717       0.939566100242293     
   1.00000000000000       0.928021556291752       0.939566100242293     
  -1.00000000000000       0.893964766737819       0.939566100242293     
  -1.00000000000000       0.892490742117103       0.939566100242293     
  -1.00000000000000       0.777342996077509       0.928021556291752     
   Rotational constants (in cm-1): 
          0.1466118679             0.2682311819             0.3233522156
   Rotational constants (in MHz): 
       4395.3138418607          8041.3696586110          9693.8569085081


 ----------------------------------------------------------------
         Coordinates used in calculation (QCOMP) 
 ----------------------------------------------------------------
 Z-matrix   Atomic            Coordinates (in bohr)
  Symbol    Number           X              Y              Z
 ----------------------------------------------------------------
     O         8         0.20526249     2.09243795     0.00000000
     C         6        -1.99462262     0.75954552     0.00000000
     C         6         2.23206382     0.46474067     0.00000000
     N         7        -1.92658636    -1.69352795     0.00000000
     C         6         1.48562504    -1.99270033     0.00000000
     H         1        -3.72234898     1.84605573     0.00000000
     H         1         4.08699348     1.30697192    -0.00000000
     H         1         2.63010209    -3.68169021    -0.00000000
 ----------------------------------------------------------------
 
   Interatomic distance matrix (Angstroms) 
 
                 O             C             C             N             C    
                [ 1]        [ 2]        [ 3]        [ 4]        [ 5]
  O    [ 1]     0.00000
  C    [ 2]     1.36114     0.00000
  C    [ 3]     1.37559     2.24210     0.00000
  N    [ 4]     2.29923     1.29861     2.47938     0.00000
  C    [ 5]     2.26545     2.34796     1.35909     1.81259     0.00000
  H    [ 6]     2.08249     1.08003     3.23461     2.10033     3.42370
  H    [ 7]     2.09576     3.23126     1.07803     3.55638     2.22349
  H    [ 8]     3.31404     3.39304     2.20428     2.63083     1.07964
 
                 H             H             H    
                [ 6]        [ 7]        [ 8]
  H    [ 6]     0.00000
  H    [ 7]     4.14236     0.00000
  H    [ 8]     4.45609     2.75016     0.00000
   Rotational constants (order x, y, z, in cm-1): 
          0.3233522156             0.2682311819             0.1466118679
   Rotational constants (order x, y, z, in MHz): 
       9693.8569085081          8041.3696586110          4395.3138418607
  ECPDATA file not present.   Using default ECPDATA. 
  There are   5 frozen-core orbitals.
  There are   85 basis functions.
 @CHECKOUT-I, Total execution time (CPU/WALL):         0.11/       0.13 seconds.
--executable xjoda finished with status     0 in        0.25 seconds (walltime).
 --invoking executable--
/home/besselman/CFOUR_18/cfour18/bin/xvmol
 SERIAL VERSION OF MOLECULE STARTED
********************************************************************************
                    INPUT FROM MOL FILE
********************************************************************************
INTGRL        1    0    1    0    0    0    0    0    0                         
         *** CFOUR Program System (Release V0.1) ***                            
CCSDT(Q) PVDZ Optimization of Oxazole                                           
    8    1 Z          0.10E-08              0    0                              
   9999.00      3.00                                                            
          8.00000000    1    3    1    1    1                                   
O #1   0.205262485185438   2.092437946037102   0.000000000000000                
    9    3                                                                      
   11720.0000000000       7.100000000000000E-004 -1.600000000000000E-004        
  0.000000000000000E+000                                                        
   1759.00000000000       5.470000000000000E-003 -1.263000000000000E-003        
  0.000000000000000E+000                                                        
   400.800000000000       2.783700000000000E-002 -6.267000000000000E-003        
  0.000000000000000E+000                                                        
   113.700000000000       0.104800000000000      -2.571600000000000E-002        
  0.000000000000000E+000                                                        
   37.0300000000000       0.283062000000000      -7.092400000000000E-002        
  0.000000000000000E+000                                                        
   13.2700000000000       0.448719000000000      -0.165411000000000             
  0.000000000000000E+000                                                        
   5.02500000000000       0.270952000000000      -0.116955000000000             
  0.000000000000000E+000                                                        
   1.01300000000000       1.545800000000000E-002  0.557368000000000             
  0.000000000000000E+000                                                        
  0.302300000000000      -2.585000000000000E-003  0.572759000000000             
   1.00000000000000                                                             
    4    2                                                                      
   17.7000000000000       4.301800000000000E-002  0.000000000000000E+000        
   3.85400000000000       0.228913000000000       0.000000000000000E+000        
   1.04600000000000       0.508728000000000       0.000000000000000E+000        
  0.275300000000000       0.460531000000000        1.00000000000000             
    1    1                                                                      
   1.18500000000000        1.00000000000000                                     
          6.00000000    1    3    1    1    1                                   
C #2  -1.994622621757904   0.759545517047902   0.000000000000000                
    9    3                                                                      
   6665.00000000000       6.920000000000000E-004 -1.460000000000000E-004        
  0.000000000000000E+000                                                        
   1000.00000000000       5.329000000000000E-003 -1.154000000000000E-003        
  0.000000000000000E+000                                                        
   228.000000000000       2.707700000000000E-002 -5.725000000000000E-003        
  0.000000000000000E+000                                                        
   64.7100000000000       0.101718000000000      -2.331200000000000E-002        
  0.000000000000000E+000                                                        
   21.0600000000000       0.274740000000000      -6.395500000000000E-002        
  0.000000000000000E+000                                                        
   7.49500000000000       0.448564000000000      -0.149981000000000             
  0.000000000000000E+000                                                        
   2.79700000000000       0.285074000000000      -0.127262000000000             
  0.000000000000000E+000                                                        
  0.521500000000000       1.520400000000000E-002  0.544529000000000             
  0.000000000000000E+000                                                        
  0.159600000000000      -3.191000000000000E-003  0.580496000000000             
   1.00000000000000                                                             
    4    2                                                                      
   9.43900000000000       3.810900000000000E-002  0.000000000000000E+000        
   2.00200000000000       0.209480000000000       0.000000000000000E+000        
  0.545600000000000       0.508557000000000       0.000000000000000E+000        
  0.151700000000000       0.468842000000000        1.00000000000000             
    1    1                                                                      
  0.550000000000000        1.00000000000000                                     
          6.00000000    1    3    1    1    1                                   
C #3   2.232063818123195   0.464740673493478   0.000000000000000                
    9    3                                                                      
   6665.00000000000       6.920000000000000E-004 -1.460000000000000E-004        
  0.000000000000000E+000                                                        
   1000.00000000000       5.329000000000000E-003 -1.154000000000000E-003        
  0.000000000000000E+000                                                        
   228.000000000000       2.707700000000000E-002 -5.725000000000000E-003        
  0.000000000000000E+000                                                        
   64.7100000000000       0.101718000000000      -2.331200000000000E-002        
  0.000000000000000E+000                                                        
   21.0600000000000       0.274740000000000      -6.395500000000000E-002        
  0.000000000000000E+000                                                        
   7.49500000000000       0.448564000000000      -0.149981000000000             
  0.000000000000000E+000                                                        
   2.79700000000000       0.285074000000000      -0.127262000000000             
  0.000000000000000E+000                                                        
  0.521500000000000       1.520400000000000E-002  0.544529000000000             
  0.000000000000000E+000                                                        
  0.159600000000000      -3.191000000000000E-003  0.580496000000000             
   1.00000000000000                                                             
    4    2                                                                      
   9.43900000000000       3.810900000000000E-002  0.000000000000000E+000        
   2.00200000000000       0.209480000000000       0.000000000000000E+000        
  0.545600000000000       0.508557000000000       0.000000000000000E+000        
  0.151700000000000       0.468842000000000        1.00000000000000             
    1    1                                                                      
  0.550000000000000        1.00000000000000                                     
          7.00000000    1    3    1    1    1                                   
N #4  -1.926586358882176  -1.693527952542603   0.000000000000000                
    9    3                                                                      
   9046.00000000000       7.000000000000000E-004 -1.530000000000000E-004        
  0.000000000000000E+000                                                        
   1357.00000000000       5.389000000000000E-003 -1.208000000000000E-003        
  0.000000000000000E+000                                                        
   309.300000000000       2.740600000000000E-002 -5.992000000000000E-003        
  0.000000000000000E+000                                                        
   87.7300000000000       0.103207000000000      -2.454400000000000E-002        
  0.000000000000000E+000                                                        
   28.5600000000000       0.278723000000000      -6.745900000000001E-002        
  0.000000000000000E+000                                                        
   10.2100000000000       0.448540000000000      -0.158078000000000             
  0.000000000000000E+000                                                        
   3.83800000000000       0.278238000000000      -0.121831000000000             
  0.000000000000000E+000                                                        
  0.746600000000000       1.544000000000000E-002  0.549003000000000             
  0.000000000000000E+000                                                        
  0.224800000000000      -2.864000000000000E-003  0.578815000000000             
   1.00000000000000                                                             
    4    2                                                                      
   13.5500000000000       3.991900000000000E-002  0.000000000000000E+000        
   2.91700000000000       0.217169000000000       0.000000000000000E+000        
  0.797300000000000       0.510319000000000       0.000000000000000E+000        
  0.218500000000000       0.462214000000000        1.00000000000000             
    1    1                                                                      
  0.817000000000000        1.00000000000000                                     
          6.00000000    1    3    1    1    1                                   
C #5   1.485625039850541  -1.992700333227454   0.000000000000000                
    9    3                                                                      
   6665.00000000000       6.920000000000000E-004 -1.460000000000000E-004        
  0.000000000000000E+000                                                        
   1000.00000000000       5.329000000000000E-003 -1.154000000000000E-003        
  0.000000000000000E+000                                                        
   228.000000000000       2.707700000000000E-002 -5.725000000000000E-003        
  0.000000000000000E+000                                                        
   64.7100000000000       0.101718000000000      -2.331200000000000E-002        
  0.000000000000000E+000                                                        
   21.0600000000000       0.274740000000000      -6.395500000000000E-002        
  0.000000000000000E+000                                                        
   7.49500000000000       0.448564000000000      -0.149981000000000             
  0.000000000000000E+000                                                        
   2.79700000000000       0.285074000000000      -0.127262000000000             
  0.000000000000000E+000                                                        
  0.521500000000000       1.520400000000000E-002  0.544529000000000             
  0.000000000000000E+000                                                        
  0.159600000000000      -3.191000000000000E-003  0.580496000000000             
   1.00000000000000                                                             
    4    2                                                                      
   9.43900000000000       3.810900000000000E-002  0.000000000000000E+000        
   2.00200000000000       0.209480000000000       0.000000000000000E+000        
  0.545600000000000       0.508557000000000       0.000000000000000E+000        
  0.151700000000000       0.468842000000000        1.00000000000000             
    1    1                                                                      
  0.550000000000000        1.00000000000000                                     
          1.00000000    1    2    1    1                                        
H #6  -3.722348980227687   1.846055729302386   0.000000000000000                
    4    2                                                                      
   13.0100000000000       1.968500000000000E-002  0.000000000000000E+000        
   1.96200000000000       0.137977000000000       0.000000000000000E+000        
  0.444600000000000       0.478148000000000       0.000000000000000E+000        
  0.122000000000000       0.501240000000000        1.00000000000000             
    1    1                                                                      
  0.727000000000000        1.00000000000000                                     
          1.00000000    1    2    1    1                                        
H #7   4.086993482497462   1.306971920842249  -0.000000000000000                
    4    2                                                                      
   13.0100000000000       1.968500000000000E-002  0.000000000000000E+000        
   1.96200000000000       0.137977000000000       0.000000000000000E+000        
  0.444600000000000       0.478148000000000       0.000000000000000E+000        
  0.122000000000000       0.501240000000000        1.00000000000000             
    1    1                                                                      
  0.727000000000000        1.00000000000000                                     
          1.00000000    1    2    1    1                                        
H #8   2.630102093599561  -3.681690206431926  -0.000000000000000                
    4    2                                                                      
   13.0100000000000       1.968500000000000E-002  0.000000000000000E+000        
   1.96200000000000       0.137977000000000       0.000000000000000E+000        
  0.444600000000000       0.478148000000000       0.000000000000000E+000        
  0.122000000000000       0.501240000000000        1.00000000000000             
    1    1                                                                      
  0.727000000000000        1.00000000000000                                     
FINISH                                                                          
 
********************************************************************************
 ONE- AND TWO-ELECTRON INTEGRALS OVER SYMMETRY-ADAPTED AOS ARE CALCULATED.

  SPHERICAL HARMONICS ARE USED.
  
  INTEGRALS LESS THAN  0.10E-13 ARE NEGLECTED.

  NUCLEAR REPULSION ENERGY :  155.6990722930 A.U.
  @MOLECU-I, ONE ELECTRON INTEGRALS (CPU/WALL):        0.07/       0.07 SECONDS.
  @TWOEL-I,    1939552 INTEGRALS OF SYMMETRY TYPE  I I I I
  @TWOEL-I,    1012300 INTEGRALS OF SYMMETRY TYPE  I J I J
  @TWOEL-I,     536561 INTEGRALS OF SYMMETRY TYPE  I I J J
  @TWOEL-I, TOTAL NUMBER OF 2-E INTEGRALS    3488413.
  @MOLECU-I, TWO ELECTRON INTEGRALS (CPU/WALL):       25.66/       0.83 SECONDS.
 @CHECKOUT-I, Total execution time (CPU/WALL):        25.76/       0.93 seconds.

Running with 32 threads/proc

--executable xvmol finished with status     0 in        1.01 seconds (walltime).
 --invoking executable--
/home/besselman/CFOUR_18/cfour18/bin/xvmol2ja
 @GETMEM-I,  Allocated  183105 MB of main memory.
 @CHECKOUT-I, Total execution time (CPU/WALL):         0.19/       0.03 seconds.
--executable xvmol2ja finished with status     0 in        0.08 seconds (walltime).
 --invoking executable--
/home/besselman/CFOUR_18/cfour18/bin/xvscf
  -------------------------------------------------
  Self-Consistent-Field Program for HF calculations
  -------------------------------------------------
    Integrals from VMOL are used
  There are   85 functions in the AO basis.

  There are 2 irreducible representations.

       Irrep        # of functions
         1                 62
         2                 23


  Parameters for SCF calculation: 
        SCF reference function:  RHF  
  Maximum number of iterations:  150
     Full symmetry point group: Cs  
     Computational point group: Cs  
        Initial density matrix: MOREAD                 
     SCF convergence tolerance: 10**(-10)
  DIIS convergence acceleration:  ON
          Latest start for DIIS:   2
                     DIIS order:  10

     Alpha population by irrep:  15    3
      Beta population by irrep:  15    3


 @GETMEM-I,  Allocated       2 MB of main memory.
   Smallest overlap matrix eigenvalues 
     Symmetry    Eigenvalue    
         1      .2212953780D-02              
         2      .9776158687D-01              
  --------------------------------------------------------------------
  Iteration         Total Energy            Largest Density Difference
  --------------------------------------------------------------------
       0          -233.844274394822889              0.0000000000D+00
       1          -243.412794295540039              0.1398728305D+01
       2          -244.391547300299521              0.1613846130D+01
       3          -244.576830741781407              0.3586833996D+00
       4          -244.581711563920067              0.6959531767D-01
       5          -244.583285712021393              0.5013336203D-01
       6          -244.583414202515087              0.1203007529D-01
       7          -244.583439149591868              0.5204856565D-02
       8          -244.583446313195452              0.3433769129D-02
       9          -244.583447892123047              0.1388073778D-02
      10          -244.583448190681736              0.6864110384D-03
      11          -244.583448262623961              0.4087504951D-03
      12          -244.583448267194399              0.1059179173D-03
      13          -244.583448267586903              0.2650861804D-04
      14          -244.583448267626920              0.6019018907D-05
      15          -244.583448267625670              0.1635647889D-05
      16          -244.583448267626920              0.5504550424D-06
      17          -244.583448267628910              0.1732470208D-06
      18          -244.583448267627375              0.1549897848D-06
      19          -244.583448267627773              0.1999930022D-07
      20          -244.583448267628171              0.1116099302D-07
      21          -244.583448267629706              0.4162216460D-08
      22          -244.583448267631127              0.2147235501D-08
      23          -244.583448267628512              0.1008704231D-08
      24          -244.583448267629365              0.4705628109D-09
      25          -244.583448267628512              0.1845220643D-09
   final occupation vector 
    15  3
    15  3

  SCF has converged.

 Density matrix saved to file den.dat
 total electron number:   36.0000000000001     
     E(SCF)=      -244.583448267628739              0.6004863273D-10

  Eigenvector printing suppressed.


 
  ORBITAL EIGENVALUES (ALPHA)  (1H = 27.2113834 eV)

       MO #        E(hartree)               E(eV)           FULLSYM    COMPSYM
       ----   --------------------   --------------------   -------   ---------
    1     1         -20.6343820716        -561.4900817727     A'        A'  (1)
    2     2         -15.6009453117        -424.5233042778     A'        A'  (1)
    3     3         -11.3491484780        -308.8260304994     A'        A'  (1)
    4     4         -11.3216941597        -308.0789605174     A'        A'  (1)
    5     5         -11.2951930640        -307.3578290421     A'        A'  (1)
    6     6          -1.4720115730         -40.0554712810     A'        A'  (1)
    7     7          -1.1757027231         -31.9924975624     A'        A'  (1)
    8     8          -1.0419088390         -28.3517808862     A'        A'  (1)
    9     9          -0.8597143401         -23.3940165222     A'        A'  (1)
   10    10          -0.7792390325         -21.2041720737     A'        A'  (1)
   11    11          -0.7273444628         -19.7920490417     A'        A'  (1)
   12    63          -0.6459050142         -17.5759689809     A''       A'' (2)
   13    12          -0.6374383924         -17.3455804897     A'        A'  (1)
   14    13          -0.5933632109         -16.1462338283     A'        A'  (1)
   15    14          -0.5413389753         -14.7305824061     A'        A'  (1)
   16    15          -0.4327624531         -11.7760650314     A'        A'  (1)
   17    64          -0.4202802582         -11.4364072423     A''       A'' (2)
   18    65          -0.3720487992         -10.1239625175     A''       A'' (2)
  +++++++++++++++++++++++++++++++++++++++++++++++++++++++++++++++++++++++++++++
   19    66           0.1664134151           4.5283392399     A''       A'' (2)
   20    16           0.1791350628           4.8745128736     A'        A'  (1)
   21    67           0.1793911654           4.8814817798     A''       A'' (2)
   22    17           0.2000716227           5.4442256340     A'        A'  (1)
   23    18           0.2162969101           5.8857381482     A'        A'  (1)
   24    19           0.2459516847           6.6926855904     A'        A'  (1)
   25    20           0.3293531836           8.9621557522     A'        A'  (1)
   26    21           0.4365823511          11.8800097403     A'        A'  (1)
   27    22           0.4551062390          12.3840703564     A'        A'  (1)
   28    23           0.5145070710          14.0004491713     A'        A'  (1)
   29    24           0.6136057234          16.6970605962     A'        A'  (1)
   30    68           0.6535934407          17.7851817023     A''       A'' (2)
   31    25           0.6622765803          18.0214619430     A'        A'  (1)
   32    69           0.7062046560          19.2168056525     A''       A'' (2)
   33    26           0.7333344350          19.9550444699     A'        A'  (1)
   34    27           0.7516468502          20.4533506213     A'        A'  (1)
   35    70           0.7799836444          21.2244339926     A''       A'' (2)
   36    28           0.7866600888          21.4061092808     A'        A'  (1)
   37    29           0.8462575039          23.0278373931     A'        A'  (1)
   38    30           0.8974038731          24.4196008553     A'        A'  (1)
   39    31           0.9220067012          25.0890778428     A'        A'  (1)
   40    32           0.9577348174          26.0612893111     A'        A'  (1)
   41    33           1.0138250206          27.5875813351     A'        A'  (1)
   42    71           1.0626985130          28.9174966765     A''       A'' (2)
   43    34           1.1080290560          30.1510034614     A'        A'  (1)
   44    72           1.1235222416          30.5725944756     A''       A'' (2)
   45    35           1.1570449236          31.4847930279     A'        A'  (1)
   46    36           1.2209709520          33.2243086939     A'        A'  (1)
   47    37           1.2481700364          33.9644334097     A'        A'  (1)
   48    73           1.2502488811          34.0210016490     A''       A'' (2)
   49    74           1.3118280481          35.6966559723     A''       A'' (2)
   50    38           1.3440615059          36.5737729509     A'        A'  (1)
   51    75           1.3498914607          36.7324140862     A''       A'' (2)
   52    76           1.3699475959          37.2781692689     A''       A'' (2)
   53    39           1.4793002065          40.2538050840     A'        A'  (1)
   54    77           1.5554158436          42.3250168658     A''       A'' (2)
   55    40           1.5599609807          42.4486963360     A'        A'  (1)
   56    41           1.6075110085          43.7425983723     A'        A'  (1)
   57    42           1.7122759366          46.5933969968     A'        A'  (1)
   58    43           1.7459892014          47.5107815706     A'        A'  (1)
   59    44           1.7763413365          48.3367051572     A'        A'  (1)
   60    78           1.8878732055          51.3716416066     A''       A'' (2)
   61    79           1.9007764190          51.7227558947     A''       A'' (2)
   62    45           1.9075685445          51.9075790270     A'        A'  (1)
   63    46           1.9487478254          53.0281242282     A'        A'  (1)
   64    80           2.0061761728          54.5908290072     A''       A'' (2)
   65    47           2.0617205833          56.1022692546     A'        A'  (1)
   66    48           2.1176974941          57.6254784378     A'        A'  (1)
   67    49           2.1740641119          59.1592920864     A'        A'  (1)
   68    81           2.1975023021          59.7970776650     A''       A'' (2)
   69    50           2.2392994107          60.9344348120     A'        A'  (1)
   70    51           2.3058614247          62.7456792953     A'        A'  (1)
   71    82           2.3765425065          64.6690093107     A''       A'' (2)
   72    52           2.4863850097          67.6579757787     A'        A'  (1)
   73    53           2.5273211742          68.7719054462     A'        A'  (1)
   74    54           2.5874896226          70.4091721642     A'        A'  (1)
   75    83           2.6123067934          71.0844817138     A''       A'' (2)
   76    55           2.8259949925          76.8992332268     A'        A'  (1)
   77    56           2.8723965929          78.1618849672     A'        A'  (1)
   78    57           2.9320236887          79.7844207323     A'        A'  (1)
   79    58           3.0243567372          82.2969307152     A'        A'  (1)
   80    84           3.2023148132          87.1394161482     A''       A'' (2)
   81    59           3.2705914986          88.9973192137     A'        A'  (1)
   82    85           3.2761124391          89.1475516408     A''       A'' (2)
   83    60           3.4596947007          94.1430789464     A'        A'  (1)
   84    61           3.7298961180         101.4956333091     A'        A'  (1)
   85    62           3.8123598552         103.7395856782     A'        A'  (1)


  VSCF finished.

 @CHECKOUT-I, Total execution time (CPU/WALL):        53.91/       1.76 seconds.
--executable xvscf finished with status     0 in        1.81 seconds (walltime).
 --invoking executable--
/home/besselman/CFOUR_18/cfour18/bin/xvtran
 @GETMEM-I,  Allocated  183105 MB of main memory.
  Full RHF integral transformation
  The following   5 MOs will be dropped:
    1  2  3  4  5
  There are  80 active molecular orbitals.
 TRANSFORMING (NP|QR) TYPE OF INTEGRALS
 TRANSFORMING (IA|JB) TYPE OF INTEGRALS
 TRANSFORMING (IJ|AB) TYPE OF INTEGRALS
 TRANSFORMING (FRZ ALL|ALL ALL) TYPE OF INTEGRALS
  Transformation of IIII integrals :
  1 pass through the AO integral file was required.
     1939552 AO integrals were read.
     2869107 MO integrals were written to HF2.
  Transformation of IIJJ integrals :
  1 pass through the AO integral file was required.
      536561 AO integrals were read.
      530496 MO integrals were written to HF2.
  Transformation of IJIJ integrals :
  1 pass through the AO integral file was required.
     1012300 AO integrals were read.
     1259371 MO integrals were written to HF2.
  Summary of active molecular orbitals: 
------------------------------------------------------------------------
 
  Index      Eigenvalue    Symmetry    Index      Eigenvalue    Symmetry
------------------------------------------------------------------------
     1        -1.4720116        1        41         1.7459892        1
     2        -1.1757027        1        42         1.7763413        1
     3        -1.0419088        1        43         1.9075685        1
     4        -0.8597143        1        44         1.9487478        1
     5        -0.7792390        1        45         2.0617206        1
     6        -0.7273445        1        46         2.1176975        1
     7        -0.6374384        1        47         2.1740641        1
     8        -0.5933632        1        48         2.2392994        1
     9        -0.5413390        1        49         2.3058614        1
    10        -0.4327625        1        50         2.4863850        1
    11        -0.6459050        2        51         2.5273212        1
    12        -0.4202803        2        52         2.5874896        1
    13        -0.3720488        2        53         2.8259950        1
    14         0.1791351        1        54         2.8723966        1
    15         0.2000716        1        55         2.9320237        1
    16         0.2162969        1        56         3.0243567        1
    17         0.2459517        1        57         3.2705915        1
    18         0.3293532        1        58         3.4596947        1
    19         0.4365824        1        59         3.7298961        1
    20         0.4551062        1        60         3.8123599        1
    21         0.5145071        1        61         0.1664134        2
    22         0.6136057        1        62         0.1793912        2
    23         0.6622766        1        63         0.6535934        2
    24         0.7333344        1        64         0.7062047        2
    25         0.7516469        1        65         0.7799836        2
    26         0.7866601        1        66         1.0626985        2
    27         0.8462575        1        67         1.1235222        2
    28         0.8974039        1        68         1.2502489        2
    29         0.9220067        1        69         1.3118280        2
    30         0.9577348        1        70         1.3498915        2
    31         1.0138250        1        71         1.3699476        2
    32         1.1080291        1        72         1.5554158        2
    33         1.1570449        1        73         1.8878732        2
    34         1.2209710        1        74         1.9007764        2
    35         1.2481700        1        75         2.0061762        2
    36         1.3440615        1        76         2.1975023        2
    37         1.4793002        1        77         2.3765425        2
    38         1.5599610        1        78         2.6123068        2
    39         1.6075110        1        79         3.2023148        2
    40         1.7122759        1        80         3.2761124        2
------------------------------------------------------------------------
 @CHECKOUT-I, Total execution time (CPU/WALL):        84.63/       4.19 seconds.
--executable xvtran finished with status     0 in        4.22 seconds (walltime).
 --invoking executable--
/home/besselman/CFOUR_18/cfour18/bin/xintprc
 @GETMEM-I,  Allocated  183105 MB of main memory.
  @GMOIAA-I, Processing MO integrals for spin case AA.
  @GMOIAA-I, Generation of integral list completed.
                      TYPE                NUMBER
                      ----               --------
                      PPPP               1338061
                      PPPH               1029680
                      PPHH                199026
                      PHPH                109818
                      PHHH                 42560
                      HHHH                  2356

                     TOTAL               2721501

  @FORMT2-I, Second-order MP correlation energies:
            ------------------------------------------------
            E(SCF)                  =   -244.583448267629 a.u.
            E2(AA)                  =     -0.098652259139 a.u.
            E2(AB)                  =     -0.547801900315 a.u.
            E2(TOT)                 =     -0.745106418592 a.u.
            Total MP2 energy        =   -245.328554686221 a.u.
            ------------------------------------------------
   Largest T2 amplitudes for spin case AB:
       _       _                 _       _                 _       _
   i   j   a   b             i   j   a   b             i   j   a   b
-----------------------------------------------------------------------------
[ 13  13  61  61]-0.08688 [ 12  12  62  62]-0.08567 [ 10  10  14  14]-0.04101
[ 13  13  65  61] 0.02779 [ 13  13  61  65] 0.02779 [ 10  10  17  14] 0.02413
[ 10  10  14  17] 0.02413 [ 11  11  62  62]-0.02234 [ 12  12  66  62]-0.02159
[ 12  12  62  66]-0.02159 [ 13  13  65  65]-0.02147 [ 10  10  21  14] 0.01884
[ 10  10  14  21] 0.01884 [ 11  11  61  61]-0.01878 [ 12   9  62  27] 0.01856
-----------------------------------------------------------------------------
   Norm of T2AB vector (   397181 symmetry allowed elements):  0.4402886884.
-----------------------------------------------------------------------------
 @CHECKOUT-I, Total execution time (CPU/WALL):         8.29/       0.57 seconds.
--executable xintprc finished with status     0 in        0.59 seconds (walltime).
 --invoking executable--
/home/besselman/CFOUR_18/cfour18/bin/xncc
 @GETMEM-I,  Allocated       7 MB of main memory.

Running with 32 threads/proc

Using DIIS to accelerate the convergence of T1 and T2
Using immediate high-order contributions
Performing 3 CCSD sub-iterations
Damping factor for T3: 0.000000
Damping factor for T4: 0.000000

Using DIIS to accelerate the convergence of L1 and L2
Using immediate high-order contributions
Damping factor for L3: 0.000000
Damping factor for L4: 0.000000

Transposes are coarse-threaded

Memory limit:                178.814 GiB
Minimum memory requirement:  328.585 MiB
Compromise memory amount:     16.730 GiB
Optimal memory requirement:  390.020 GiB

List              Location   Size        Cached Hunks Est. Disk I/O
----------------- ---------- ----------- ------ ----- -------------

           T_DIIS       70:0   15.171 MiB    Yes     -   546.173 MiB
           Z_DIIS       70:1   15.171 MiB    Yes     -   910.288 MiB
          <AI|bj>         18    3.030 MiB    Yes     -   603.149 MiB
          <Ab|Cd>        233   78.898 MiB    Yes     -    45.536 GiB
          <Ab|Ci>         30   15.441 MiB    Yes     -    14.250 GiB
          <Ab|Ij>         16    3.030 MiB    Yes     -     3.921 GiB
          <Ai|Bj>         25    3.030 MiB    Yes     -   442.417 MiB
          <Aj|bI>         21    3.030 MiB     No     -         0   B
          <Ij|Ka>         10  611.172 KiB    Yes     -   623.706 MiB
          <Ij|Kl>         13  120.945 KiB    Yes     -     7.795 MiB
            D(AB)      160:2   20.383 KiB    Yes     -     6.390 MiB
            D(AI)      160:4    4.141 KiB    Yes     -     1.233 MiB
            D(IA)      160:6    4.141 KiB    Yes     -   144.922 KiB
            D(IJ)      160:0      872   B    Yes     -   409.602 KiB
           D~(AB)      192:0   20.383 KiB    Yes     -   203.828 KiB
           D~(AI)      193:0    4.141 KiB    Yes     -     8.281 KiB
           D~(IJ)      191:0      872   B    Yes     -     8.516 KiB
            F(EA)       92:0   20.383 KiB    Yes     -     7.504 MiB
            F(EM)       93:0    4.141 KiB    Yes     -     1.537 MiB
            F(MI)       91:0      872   B    Yes     -   423.227 KiB
            G(AB)      192:2   20.383 KiB    Yes     -   978.375 KiB
         G(AI,BJ)        123    3.030 MiB     No     -         0   B
         G(AI,bj)        118    3.030 MiB    Yes     -     1.182 GiB
         G(Ab,Cd)        133   78.898 MiB    Yes     -    14.639 GiB
         G(Ab,Ij)        116    3.030 MiB    Yes     -   142.422 MiB
         G(Ai,Bc)        230   15.441 MiB    Yes     -   447.782 MiB
         G(Ai,Bj)        125    3.030 MiB    Yes     -     1.847 GiB
            G(IJ)      191:2      872   B    Yes     -    40.875 KiB
         G(Ij,Ab)        216    3.030 MiB    Yes     -    12.121 MiB
         G(Ij,Ka)        210  611.172 KiB    Yes     -    36.408 MiB
         G(Ij,Kl)        113  120.945 KiB    Yes     -    37.323 MiB
        G~(Ab,Ci)        269   15.441 MiB    Yes     -   432.341 MiB
        G~(Ab,Ij)        246    3.030 MiB    Yes     -    48.484 MiB
        G~(Ia,Jk)        265  611.172 KiB    Yes     -    45.360 MiB
        G~(Ij,Kl)        213  120.945 KiB     No     -         0   B
         H(AI,bj)        256    3.030 MiB    Yes     -    18.182 MiB
         H(Ai,Bj)        258    3.030 MiB    Yes     -    18.182 MiB
       Lambda(AI)      190:0    4.141 KiB    Yes     -   848.828 KiB
    Lambda(Ab,Ij)        146    3.030 MiB    Yes     -     1.506 GiB
            Q(AI)      190:2    4.141 KiB    Yes     -     1.395 MiB
         Q(Ab,Ij)         50    3.030 MiB    Yes     -     3.152 GiB
           QQ(AI)      190:4    4.141 KiB    Yes     -    66.250 KiB
        QQ(Ab,Ij)          3    3.030 MiB    Yes     -   184.845 MiB
            T(AI)       90:0    4.141 KiB    Yes     -     5.329 MiB
         T(Ab,Ij)         46    3.030 MiB    Yes     -     4.356 GiB
         W(Mn,Ij)         53  120.945 KiB    Yes     -    40.984 MiB
        W~(Ab,Ej)        130   15.441 MiB    Yes     -     5.715 GiB
        W~(EM,bj)         56    3.030 MiB    Yes     -     2.157 GiB
        W~(Em,Bj)         58    3.030 MiB    Yes     -     2.424 GiB
        W~(Ij,Mb)        110  611.172 KiB    Yes     -   260.822 MiB
       W~~(Ab,Ej)        169   15.441 MiB    Yes     -    10.208 GiB
       W~~(EM,bj)         76    3.030 MiB    Yes     -   387.872 MiB
       W~~(Em,Bj)         78    3.030 MiB    Yes     -   387.872 MiB
       W~~(Ij,Mb)        165  611.172 KiB    Yes     -   359.302 MiB
            Z(AI)       90:2    4.141 KiB    Yes     -     2.729 MiB
         Z(Ab,Ij)         63    3.030 MiB    Yes     -     1.997 GiB
       G(abc,ijd)    GABCIJD    6.893 GiB    Yes     1    20.678 GiB
       G(abi,jkl)    GABIJKL  267.577 MiB    Yes     1   802.731 MiB
  Lambda(abc,ijk)     L3FILE  514.474 MiB    Yes     1    23.111 GiB
       Q(abc,ijk)     Q3FILE  514.474 MiB    Yes     1    15.575 GiB
       T(abc,ijk)     T3FILE  514.474 MiB    Yes     1    32.657 GiB
     T(abcd,ijkl)          -  124.435 GiB     No     3         0   B
       W(abc,ije)    WABCIJE    6.893 GiB    Yes     1    13.785 GiB
       W(abm,ijk)    WABMIJK  267.577 MiB    Yes     1   535.154 MiB
       Z(abc,ijk)     Z3FILE  514.474 MiB    Yes     1    45.217 GiB
     Z(abcd,ijkl)          -  124.435 GiB     No     3         0   B

Simulation and memory analysis took 27.605 seconds

MP2 correlation energy:  -0.745106418592377

Non-iterative calculation of MP2 took 0.227 cpu seconds and 0.008 walltime seconds at 4.685 Gflops/sec

Total MP2 energy: -245.328554686221111

Beginning iterative solution of CCSDT equations:

It.  Correlation Energy T1 Residual T2 Residual T3 Residual CPU Time (s) Walltime (s)
-------------------------------------------------------------------------------------
  1  -0.799337411707655 3.89827e-03 1.34452e-02 1.32243e-03      109.733        3.432
  2  -0.801139954643963 3.94718e-04 2.70798e-03 3.57698e-04      504.164       15.768
  3  -0.802179894474319 1.20971e-04 7.44353e-04 1.65803e-04      472.654       14.774
  4  -0.802427167337889 4.68957e-05 2.13179e-04 5.88391e-05      465.794       14.559
  5  -0.802503231847002 2.00430e-05 6.94749e-05 2.58883e-05      465.428       14.548

   A    I                     A    I                     A    I                  
-------------------------- -------------------------- -------------------------- 
  21   18 -0.0316203756227   25   16  0.0161186907642   51   17  0.0107369813453 
  21   12 -0.0303195114436   48   18  0.0134817600328   21   17  0.0101106040262 
  19   12 -0.0266150171228   24   13  0.0119719293117   20   13 -0.0097372639526 
  19   17 -0.0241795916106   20   16  0.0116150404956   53   16  0.0096230301002 
  32   18  0.0188709495602   42   17 -0.0111763861956   32   17 -0.0095564793475 

   A    B    I    J                     A    B    I    J                  
------------------------------------ ------------------------------------ 
  19   19   18   18 -0.1309130448039   21   42   17   17 -0.0267773136304 
  21   21   17   17 -0.1198550502887   28   20   16   16  0.0267132097849 
  20   20   16   16 -0.0622075001720   20   28   16   16  0.0267132097849 
  35   19   18   18  0.0388464150688   21   21   12   12 -0.0255068111127 
  19   35   18   18  0.0388464150688   21   21   17   12  0.0245922583311 
  24   20   16   16  0.0359514579140   21   21   12   17  0.0245922583311 
  20   24   16   16  0.0359514579140   24   24   16   16 -0.0238393896916 
  42   21   17   17 -0.0267773136304 

It.  Correlation Energy T1 Residual T2 Residual T3 Residual CPU Time (s) Walltime (s)
-------------------------------------------------------------------------------------
  6  -0.802525457637416 5.69223e-06 2.30822e-05 9.84232e-06      459.009       14.350
  7  -0.802533680725794 1.45102e-06 8.27488e-06 4.50461e-06      457.714       14.307
  8  -0.802536504804631 3.71711e-07 2.95020e-06 2.42257e-06      458.513       14.331
  9  -0.802537645213323 2.91588e-07 1.12006e-06 1.39143e-06      460.402       14.390
 10  -0.802538047568838 1.24140e-07 4.26129e-07 7.92778e-07      458.814       14.341

   A    I                     A    I                     A    I                  
-------------------------- -------------------------- -------------------------- 
  21   18 -0.0316075249571   25   16  0.0161190071276   51   17  0.0107376789289 
  21   12 -0.0303195265663   48   18  0.0134824740217   21   17  0.0101218014808 
  19   12 -0.0266174328417   24   13  0.0119752387981   20   13 -0.0097388632328 
  19   17 -0.0241728159723   20   16  0.0116063350997   53   16  0.0096232813482 
  32   18  0.0188706800721   42   17 -0.0111761348395   32   17 -0.0095583979076 

   A    B    I    J                     A    B    I    J                  
------------------------------------ ------------------------------------ 
  19   19   18   18 -0.1309184303740   21   42   17   17 -0.0267774774694 
  21   21   17   17 -0.1198618959626   28   20   16   16  0.0267126652187 
  20   20   16   16 -0.0622074173120   20   28   16   16  0.0267126652187 
  35   19   18   18  0.0388481474864   21   21   12   12 -0.0255039424008 
  19   35   18   18  0.0388481474864   21   21   17   12  0.0245931095267 
  24   20   16   16  0.0359512989003   21   21   12   17  0.0245931095267 
  20   24   16   16  0.0359512989003   24   24   16   16 -0.0238385712805 
  42   21   17   17 -0.0267774774694 

It.  Correlation Energy T1 Residual T2 Residual T3 Residual CPU Time (s) Walltime (s)
-------------------------------------------------------------------------------------
 11  -0.802538219240743 7.53721e-08 1.99299e-07 4.51487e-07      460.358       14.390
 12  -0.802538282132401 3.20196e-08 9.39383e-08 2.56198e-07      461.906       14.437
 13  -0.802538312009676 9.55577e-09 4.49696e-08 1.45496e-07      459.803       14.371
 14  -0.802538323329170 2.66979e-09 2.23500e-08 8.23062e-08      461.579       14.427
 15  -0.802538329273932 1.84535e-09 1.12255e-08 4.66064e-08      461.982       14.439

   A    I                     A    I                     A    I                  
-------------------------- -------------------------- -------------------------- 
  21   18 -0.0316073288327   25   16  0.0161189706407   51   17  0.0107376769339 
  21   12 -0.0303194902491   48   18  0.0134824749785   21   17  0.0101219024287 
  19   12 -0.0266173862766   24   13  0.0119752542898   20   13 -0.0097388566665 
  19   17 -0.0241726385557   20   16  0.0116062536160   53   16  0.0096232857696 
  32   18  0.0188706742414   42   17 -0.0111761320857   32   17 -0.0095584120307 

   A    B    I    J                     A    B    I    J                  
------------------------------------ ------------------------------------ 
  19   19   18   18 -0.1309184231764   21   42   17   17 -0.0267774690816 
  21   21   17   17 -0.1198618742725   28   20   16   16  0.0267126535007 
  20   20   16   16 -0.0622073740116   20   28   16   16  0.0267126535007 
  35   19   18   18  0.0388481529008   21   21   12   12 -0.0255039265022 
  19   35   18   18  0.0388481529008   21   21   17   12  0.0245931414670 
  24   20   16   16  0.0359512781856   21   21   12   17  0.0245931414670 
  20   24   16   16  0.0359512781856   24   24   16   16 -0.0238385633189 
  42   21   17   17 -0.0267774690816 

It.  Correlation Energy T1 Residual T2 Residual T3 Residual CPU Time (s) Walltime (s)
-------------------------------------------------------------------------------------
 16  -0.802538331477838 6.60941e-10 5.60871e-09 2.63295e-08      459.086       14.349
 17  -0.802538332719168 7.61253e-10 2.86094e-09 1.48845e-08      460.672       14.399
 18  -0.802538333133217 2.91804e-10 1.48744e-09 8.39916e-09      459.729       14.369
 19  -0.802538333405333 1.79141e-10 7.74785e-10 4.74687e-09      460.337       14.387

CCSDT iterations converged in 19 cycles and 264.390 seconds (13.915 s/it.) at 103.370 Gflops/sec

Total CCSDT energy: -245.385986601034062

CCSDT[Q] correlation energy:  -0.001568632510713
CCSDT(Q) correlation energy:  -0.003542772502781

Non-iterative calculation of CCSDT(Q) took 161510.533 cpu seconds and 5917.446 walltime seconds at 11.156 Gflops/sec

Total CCSDT(Q) energy: -245.389529373536845

             _
Formation of H took 1.112 seconds at 33.370 Gflops/sec

Beginning iterative solution of Lambda-CCSDT equations:

It.  Correlation Energy L1 Residual L2 Residual L3 Residual CPU Time (s) Walltime (s)
-------------------------------------------------------------------------------------
  1  -0.775186413702224 3.77223e-03 6.10464e-03 1.65157e-03      469.284       14.667
  2  -0.774730732269169 7.97002e-04 8.73339e-04 3.30750e-04      836.030       26.137
  3  -0.774452769082771 6.83456e-04 2.28145e-04 1.17524e-04      816.932       25.539
  4  -0.774248556823459 1.34645e-04 8.78520e-05 4.41971e-05      808.671       25.281
  5  -0.774253591111695 9.98243e-05 2.35373e-05 1.66583e-05      803.483       25.118

   A    I                     A    I                     A    I                  
-------------------------- -------------------------- -------------------------- 
  21   18 -0.0288017763991   25   16  0.0152222874711   53   16  0.0087550625384 
  21   12 -0.0250880321981   48   18  0.0129494327017   20   16  0.0086644623833 
  19   12 -0.0228779261740   24   13  0.0110677548901   20   13 -0.0080953115344 
  19   17 -0.0212825521295   51   17  0.0104576637356   32   17 -0.0079119151236 
  32   18  0.0161882075474   42   17 -0.0101459116052   35   17  0.0076080257848 

   A    B    I    J                     A    B    I    J                  
------------------------------------ ------------------------------------ 
  19   19   18   18 -0.1238030564611   21   42   17   17 -0.0257042759466 
  21   21   17   17 -0.1147491084715   28   20   16   16  0.0250677125831 
  20   20   16   16 -0.0584528267975   20   28   16   16  0.0250677125831 
  35   19   18   18  0.0363572110127   21   21   12   12 -0.0235593496075 
  19   35   18   18  0.0363572110127   21   21   17   12  0.0228513324334 
  24   20   16   16  0.0337429367400   21   21   12   17  0.0228513324334 
  20   24   16   16  0.0337429367400   24   24   16   16 -0.0224446257232 
  42   21   17   17 -0.0257042759466 

It.  Correlation Energy L1 Residual L2 Residual L3 Residual CPU Time (s) Walltime (s)
-------------------------------------------------------------------------------------
  6  -0.774258960841760 2.32390e-05 8.05858e-06 7.82676e-06      809.625       25.310
  7  -0.774261559697701 1.58389e-05 7.24534e-06 3.82387e-06      803.494       25.118
  8  -0.774262504001215 4.48906e-06 4.66487e-06 1.85636e-06      804.108       25.138
  9  -0.774262020193241 2.14564e-06 1.78101e-06 1.03203e-06      799.010       24.979
 10  -0.774262206387248 6.64638e-07 5.64277e-07 4.98035e-07      801.403       25.053

   A    I                     A    I                     A    I                  
-------------------------- -------------------------- -------------------------- 
  21   18 -0.0287286021862   25   16  0.0152293844097   53   16  0.0087575823296 
  21   12 -0.0250445985540   48   18  0.0129549058461   20   16  0.0086045362681 
  19   12 -0.0228167012801   24   13  0.0110704000283   20   13 -0.0080977072555 
  19   17 -0.0212000931841   51   17  0.0104610220867   32   17 -0.0079155679848 
  32   18  0.0161894518531   42   17 -0.0101520987381   35   17  0.0075963887707 

   A    B    I    J                     A    B    I    J                  
------------------------------------ ------------------------------------ 
  19   19   18   18 -0.1238318303348   21   42   17   17 -0.0257053641567 
  21   21   17   17 -0.1147537499871   28   20   16   16  0.0250618584545 
  20   20   16   16 -0.0584293897781   20   28   16   16  0.0250618584545 
  35   19   18   18  0.0363674135366   21   21   12   12 -0.0235589251055 
  19   35   18   18  0.0363674135366   21   21   17   12  0.0228620659323 
  24   20   16   16  0.0337292186858   21   21   12   17  0.0228620659323 
  20   24   16   16  0.0337292186858   24   24   16   16 -0.0224363878609 
  42   21   17   17 -0.0257053641567 

It.  Correlation Energy L1 Residual L2 Residual L3 Residual CPU Time (s) Walltime (s)
-------------------------------------------------------------------------------------
 11  -0.774262141094348 2.39301e-07 2.27986e-07 2.68232e-07      804.159       25.140
 12  -0.774262144612182 1.77160e-07 1.16475e-07 1.53881e-07      805.881       25.193
 13  -0.774262156179659 5.66813e-08 5.75436e-08 8.90351e-08      802.182       25.078
 14  -0.774262153181916 4.36615e-08 2.84560e-08 5.10432e-08      800.932       25.037
 15  -0.774262154213744 1.99561e-08 1.17972e-08 3.11964e-08      806.597       25.216

   A    I                     A    I                     A    I                  
-------------------------- -------------------------- -------------------------- 
  21   18 -0.0287277451138   25   16  0.0152292932378   53   16  0.0087576005975 
  21   12 -0.0250447336045   48   18  0.0129549263768   20   16  0.0086040013497 
  19   12 -0.0228171132484   24   13  0.0110703426099   20   13 -0.0080977729513 
  19   17 -0.0211996744757   51   17  0.0104610434436   32   17 -0.0079155627558 
  32   18  0.0161893280313   42   17 -0.0101520717065   35   17  0.0075962618763 

   A    B    I    J                     A    B    I    J                  
------------------------------------ ------------------------------------ 
  19   19   18   18 -0.1238322067179   21   42   17   17 -0.0257053745893 
  21   21   17   17 -0.1147542825569   28   20   16   16  0.0250617904932 
  20   20   16   16 -0.0584292246024   20   28   16   16  0.0250617904932 
  35   19   18   18  0.0363674340823   21   21   12   12 -0.0235587328147 
  19   35   18   18  0.0363674340823   21   21   17   12  0.0228619400613 
  24   20   16   16  0.0337291402364   21   21   12   17  0.0228619400613 
  20   24   16   16  0.0337291402364   24   24   16   16 -0.0224363659705 
  42   21   17   17 -0.0257053745893 

It.  Correlation Energy L1 Residual L2 Residual L3 Residual CPU Time (s) Walltime (s)
-------------------------------------------------------------------------------------
 16  -0.774262155364892 7.57487e-09 7.10436e-09 2.09041e-08      805.502       25.184
 17  -0.774262154974755 4.81693e-09 2.79250e-09 1.42207e-08      809.460       25.305
 18  -0.774262155410381 2.18185e-09 1.58414e-09 9.59475e-09      804.939       25.164
 19  -0.774262155567124 5.76509e-10 1.01085e-09 6.54011e-09      813.124       25.421
 20  -0.774262155560350 4.49801e-10 5.20707e-10 4.42265e-09      809.336       25.302

   A    I                     A    I                     A    I                  
-------------------------- -------------------------- -------------------------- 
  21   18 -0.0287277121546   25   16  0.0152292953428   53   16  0.0087576007843 
  21   12 -0.0250447267900   48   18  0.0129549263327   20   16  0.0086040013585 
  19   12 -0.0228171073418   24   13  0.0110703456907   20   13 -0.0080977709605 
  19   17 -0.0211996508221   51   17  0.0104610428230   32   17 -0.0079155654991 
  32   18  0.0161893275531   42   17 -0.0101520714951   35   17  0.0075962596032 

   A    B    I    J                     A    B    I    J                  
------------------------------------ ------------------------------------ 
  19   19   18   18 -0.1238322189523   21   42   17   17 -0.0257053753745 
  21   21   17   17 -0.1147542863451   28   20   16   16  0.0250617915004 
  20   20   16   16 -0.0584292259088   20   28   16   16  0.0250617915004 
  35   19   18   18  0.0363674382623   21   21   12   12 -0.0235587364578 
  19   35   18   18  0.0363674382623   21   21   17   12  0.0228619489242 
  24   20   16   16  0.0337291410984   21   21   12   17  0.0228619489242 
  20   24   16   16  0.0337291410984   24   24   16   16 -0.0224363659148 
  42   21   17   17 -0.0257053753745 

It.  Correlation Energy L1 Residual L2 Residual L3 Residual CPU Time (s) Walltime (s)
-------------------------------------------------------------------------------------

Lambda-CCSDT iterations converged in 20 cycles and 494.445 seconds (24.722 s/it.) at 125.551 Gflops/sec

 @CHECKOUT-I, Total execution time (CPU/WALL):    186580.36/    6727.25 seconds.
norm of D(AI): 0.073907276258455
norm of D(IA): 0.074421184976538
norm of D(AB): 0.090582079651350
norm of D(IJ): 0.108235587672256
E(AB): 0.500668055324913
E(IJ): 0.423961171940137
E(1e): 0.924629227265050
norm of G(Ab,Ij): 0.497264248069721
norm of G(Ij,Ab): 0.504092441506695
E(Ab,Ij): -1.542355283700196
norm of G(Ab,Cd): 0.060069331723627
E(Ab,Cd): 0.270154357516059
norm of G(Ij,Kl): 0.062890989348075
E(Ij,Kl): 0.241521555500604
norm of G(Ai,Bc): 0.018030729166828
norm of G(Ab,Ci): 0.016606659500662
E(Ab,Ci): -0.075992700218947
norm of G(Ij,Ka): 0.014529946482919
norm of G(Ia,Jk): 0.013587942968314
E(Ia,Jk): -0.021450379418159
norm of G(AI,bj): 0.062115062776335
norm of G(Ai,Bj): 0.058079359477178
E(Ai,Bj): -0.602587883072305
E1: -0.335520905907998
E2: -0.377351501231115
E3: 0.110284524066808
E(tot): -0.806081106127894

Formation of one- and two-particle density
matrices took 21.564 seconds at 93.963 Gflops/sec

--executable xncc finished with status     0 in     6729.28 seconds (walltime).
 --invoking executable--
/home/besselman/CFOUR_18/cfour18/bin/xdens
 @GETMEM-I,  Allocated  183105 MB of main memory.
  The perturbed orbitals are chosen canonical.
  local is set to  F
  local is set to  F
  local is set to 4 F
  local is set to  F
  local is set to 5 F
  local is set to 6 F
  local is set to 7 F T
  local5 is set to  F
  local is set to  F
  local is set to 12 F
 ITERM.tmp does not exsit!
 skip reading
  The iterative expansion of D(ai) converged after  24 iterations.
  SORTNOC109-I, Processed       854980 fPQR integrals.
  local is set to 12 F
  ----------------------------------------------------------------------
                 Natural orbital occupation numbers
  ----------------------------------------------------------------------
  2.00001  2.00001  2.00001  2.00001  2.00001  1.98298  1.97620  1.97158
  1.96312  1.96099  1.96078  1.95575  1.95375  1.95083  1.94592  1.90440
  1.90347  1.89416  0.09460  0.09040  0.08410  0.04096  0.03769  0.02868
  0.02527  0.02429  0.02130  0.01854  0.01424  0.01395  0.01325  0.01077
  0.01021  0.00917  0.00908  0.00846  0.00777  0.00777  0.00738  0.00733
  0.00599  0.00581  0.00565  0.00535  0.00509  0.00497  0.00428  0.00387
  0.00386  0.00334  0.00334  0.00333  0.00301  0.00292  0.00271  0.00224
  0.00208  0.00184  0.00168  0.00165  0.00162  0.00153  0.00150  0.00127
  0.00127  0.00112  0.00101  0.00093  0.00092  0.00073  0.00070  0.00064
  0.00059  0.00056  0.00056  0.00051  0.00046  0.00043  0.00035  0.00026
  0.00023  0.00020  0.00020  0.00014  0.00011
  Trace of density matrix :  36.0000000000.
  ----------------------------------------------------------------------
  Density calculation successfully completed.
 @CHECKOUT-I, Total execution time (CPU/WALL):        39.30/       1.26 seconds.
--executable xdens finished with status     0 in        1.39 seconds (walltime).
 --invoking executable--
/home/besselman/CFOUR_18/cfour18/bin/xanti
 @GETMEM-I,  Allocated  183105 MB of main memory.
  @SETMET-I, Unequal number of MO and AO orbitals.
 @CHECKOUT-I, Total execution time (CPU/WALL):         6.59/       0.52 seconds.
--executable xanti finished with status     0 in        0.55 seconds (walltime).
 --invoking executable--
/home/besselman/CFOUR_18/cfour18/bin/xbcktrn
 @GETMEM-I,  Allocated  183105 MB of main memory.
 @CHECKOUT-I, Total execution time (CPU/WALL):        17.11/       0.59 seconds.
--executable xbcktrn finished with status     0 in        0.64 seconds (walltime).
 --invoking executable--
/home/besselman/CFOUR_18/cfour18/bin/xvdint
 @GETMEM-I,  Allocated  183105 MB of main memory.
 One- and two-electron integral derivatives are calculated
 for RHF-CC/MBPT gradients and dipole moments.
 Spherical gaussians are used.

                     Kinetic energy integral gradient
                     --------------------------------

                         O #1 x    -0.0875682508
                         O #1 y    -0.8048505050
                         C #2 x     0.2248165487
                         C #2 y    -0.4365970932
                         C #3 x    -0.3180274083
                         C #3 y    -0.1501443711
                         N #4 x     0.2088843315
                         N #4 y     1.0396989558
                         C #5 x     0.2636830826
                         C #5 y     0.3962546674
                         H #6 x     0.4017579469
                         H #6 y    -0.2367189501
                         H #7 x    -0.4283426397
                         H #7 y    -0.1796468211
                         H #8 x    -0.2652036109
                         H #8 y     0.3720041175


 O #1      -0.0875682508           -0.8048505050            0.0000000000
 C #2       0.2248165487           -0.4365970932            0.0000000000
 C #3      -0.3180274083           -0.1501443711            0.0000000000
 N #4       0.2088843315            1.0396989558            0.0000000000
 C #5       0.2636830826            0.3962546674            0.0000000000
 H #6       0.4017579469           -0.2367189501            0.0000000000
 H #7      -0.4283426397           -0.1796468211            0.0000000000
 H #8      -0.2652036109            0.3720041175            0.0000000000


                   Nuclear attraction integral gradient
                   ------------------------------------

                         O #1 x     2.9557058614
                         O #1 y    30.1228091630
                         C #2 x   -15.6032301394
                         C #2 y    10.0571006997
                         C #3 x    18.3356865948
                         C #3 y     4.0436672953
                         N #4 x   -15.9669221484
                         N #4 y   -26.6277359409
                         C #5 x     5.4958887890
                         C #5 y   -18.2335377416
                         H #6 x    -7.1840217323
                         H #6 y     4.0134503433
                         H #7 x     7.5241187042
                         H #7 y     2.8055272185
                         H #8 x     4.4427740706
                         H #8 y    -6.1812810373


 O #1       2.9557058614           30.1228091630            0.0000000000
 C #2     -15.6032301394           10.0571006997            0.0000000000
 C #3      18.3356865948            4.0436672953            0.0000000000
 N #4     -15.9669221484          -26.6277359409            0.0000000000
 C #5       5.4958887890          -18.2335377416            0.0000000000
 H #6      -7.1840217323            4.0134503433            0.0000000000
 H #7       7.5241187042            2.8055272185            0.0000000000
 H #8       4.4427740706           -6.1812810373            0.0000000000


                      Reorthonormalization gradient
                      -----------------------------

                         O #1 x    -0.0384441903
                         O #1 y    -0.4351107216
                         C #2 x    -0.0063143520
                         C #2 y    -0.0882882809
                         C #3 x    -0.0472360618
                         C #3 y     0.0360986053
                         N #4 x     0.1735540661
                         N #4 y     0.4412205421
                         C #5 x     0.0840605055
                         C #5 y     0.0763215155
                         H #6 x     0.2287185363
                         H #6 y    -0.1331912765
                         H #7 x    -0.2385217788
                         H #7 y    -0.0970545824
                         H #8 x    -0.1558167250
                         H #8 y     0.2000041985


 O #1      -0.0384441903           -0.4351107216            0.0000000000
 C #2      -0.0063143520           -0.0882882809            0.0000000000
 C #3      -0.0472360618            0.0360986053            0.0000000000
 N #4       0.1735540661            0.4412205421            0.0000000000
 C #5       0.0840605055            0.0763215155            0.0000000000
 H #6       0.2287185363           -0.1331912765            0.0000000000
 H #7      -0.2385217788           -0.0970545824            0.0000000000
 H #8      -0.1558167250            0.2000041985            0.0000000000


                Electronic contributions to dipole moment
                -----------------------------------------

                               au             Debye

                    x     -0.90498779     -2.30024991
                    y      0.71224005      1.81033394

  Conversion factor used: 1 a.u. =   2.54174691 Debye 


 Evaluation of 1e integral derivatives required    3.28 seconds.
 Evaluation of 2el integral derivatives

                      Two-electron integral gradient
                      ------------------------------

                         O #1 x    -1.5570856625
                         O #1 y   -15.3012230136
                         C #2 x     6.4815179839
                         C #2 y    -5.6977556409
                         C #3 x    -8.3131286219
                         C #3 y    -2.6794439623
                         N #4 x     8.7865321086
                         N #4 y    14.6809298739
                         C #5 x    -2.4796302281
                         C #5 y     9.4035971635
                         H #6 x     4.3255414021
                         H #6 y    -2.3895812370
                         H #7 x    -4.5122349230
                         H #7 y    -1.6539683465
                         H #8 x    -2.7315120593
                         H #8 y     3.6374451630


 O #1      -1.5570856625          -15.3012230136            0.0000000000
 C #2       6.4815179839           -5.6977556409            0.0000000000
 C #3      -8.3131286219           -2.6794439623            0.0000000000
 N #4       8.7865321086           14.6809298739            0.0000000000
 C #5      -2.4796302281            9.4035971635            0.0000000000
 H #6       4.3255414021           -2.3895812370            0.0000000000
 H #7      -4.5122349230           -1.6539683465            0.0000000000
 H #8      -2.7315120593            3.6374451630            0.0000000000


 Evaluation of 2e integral derivatives required   14.71 seconds.

                            Molecular gradient
                            ------------------

                         O #1 x    -0.0027114487
                         O #1 y    -0.0312229455
                         C #2 x    -0.0238664554
                         C #2 y     0.0287913034
                         C #3 x     0.0269692375
                         C #3 y     0.0239556855
                         N #4 x    -0.0744192196
                         N #4 y     0.0112380779
                         C #5 x     0.0701581721
                         C #5 y    -0.0305477474
                         H #6 x     0.0066478459
                         H #6 y    -0.0084768365
                         H #7 x    -0.0073117835
                         H #7 y    -0.0066176181
                         H #8 x     0.0045336517
                         H #8 y     0.0128800808


 O #1      -0.0027114487           -0.0312229455            0.0000000000
 C #2      -0.0238664554            0.0287913034            0.0000000000
 C #3       0.0269692375            0.0239556855            0.0000000000
 N #4      -0.0744192196            0.0112380779            0.0000000000
 C #5       0.0701581721           -0.0305477474            0.0000000000
 H #6       0.0066478459           -0.0084768365            0.0000000000
 H #7      -0.0073117835           -0.0066176181            0.0000000000
 H #8       0.0045336517            0.0128800808            0.0000000000


  Molecular gradient norm 0.125E+00

                           Total dipole moment
                           -------------------

                               au             Debye

                    x      0.58415160      1.48476552
                    y      0.45790053      1.16386727

  Conversion factor used: 1 a.u. =   2.54174691 Debye 


 @CHECKOUT-I, Total execution time (CPU/WALL):        17.96/       9.40 seconds.
--executable xvdint finished with status     0 in        9.44 seconds (walltime).
 --invoking executable--
/home/besselman/CFOUR_18/cfour18/bin/xjoda
   JODA beginning optimization cycle #  2.
   Retrieving information from last optimization cycle.
                    13                     0
  calling readgh 3                      1                    -1
  gradient from JOBARC 
  -0.002711448714985  -0.031222945518275   0.000000000000000
  -0.023866455376022   0.028791303412871   0.000000000000000
   0.026969237530397   0.023955685530441   0.000000000000000
  -0.074419219645076   0.011238077872727   0.000000000000000
   0.070158172107151  -0.030547747440332   0.000000000000000
   0.006647845935064  -0.008476836515840   0.000000000000000
  -0.007311783492765  -0.006617618115284   0.000000000000000
   0.004533651656186   0.012880080773780   0.000000000000000
 
                     0
  current gradient vector 
       -0.002711448714985       -0.031222945518275        0.000000000000000
       -0.023866455376022        0.028791303412871        0.000000000000000
        0.026969237530397        0.023955685530441        0.000000000000000
       -0.074419219645076        0.011238077872727        0.000000000000000
        0.070158172107151       -0.030547747440332        0.000000000000000
        0.006647845935064       -0.008476836515840        0.000000000000000
       -0.007311783492765       -0.006617618115284        0.000000000000000
        0.004533651656186        0.012880080773780        0.000000000000000
   Internal coordinate energy gradients (atomic units): 
                     R                 dV/dR
 [R1   ]    2.572177426035740    0.062023927970274
 [R2   ]    2.599484959418735    0.073769893961872
 [A1   ]    1.920231910730273    0.365923857056245
 [R3   ]    2.454016784839683   -0.013296989845973
 [A2   ]    2.087808799819801    0.181791216518796
 [D0   ]    0.000000000000000    0.000000000000000
 [R4   ]    2.568304333840279   -0.004803023128572
 [A3   ]    1.952526320064941    0.219136830735193
 [D0   ]    0.000000000000000    0.000000000000000
 [R5   ]    2.040966146481745   -0.010140211353708
 [A4   ]    2.035476881088002    0.007422701386398
 [D180 ]    3.141592653589793   -0.000000000000000
 [R6   ]    2.037183726075362   -0.009393560637173
 [A5   ]    2.038755391865328    0.006117003618574
 [D180 ]    3.141592653589793   -0.000000000000000
 [R7   ]    2.040224134340465   -0.008119532272918
 [A6   ]    2.251161583406906   -0.022398248631464
 [D180 ]    3.141592653589793   -0.000000000000000
                     1                    -1                     0 ****
   Hessian from cycle  1 read.
   BFGS update using last two gradients and previous step.
   Optimization cycle  2.  Updating structure with Newton-Raphson step.
  @EFOL-I, Current internal coordinate Hessian written to FCMINT.
   There are  13 independent internal coordinates which will be optimized.
   Hessian matrix in totally symmetric symmetry coordinates: 
              R1        R2        A1        R3        A2   
  R1         1.056085  0.069616  0.361995 -0.021560  0.176555
  R2         0.069616  1.083353  0.416632 -0.016738  0.206358
  A1         0.361995  0.416632  2.236887 -0.031997  1.002795
  R3        -0.021560 -0.016738 -0.031997  0.975438 -0.025948
  A2         0.176555  0.206358  1.002795 -0.025948  0.752289
  R4        -0.012908 -0.007020  0.012928 -0.024540 -0.002983
  A3         0.216769  0.249501  1.189938 -0.019208  0.600552
  R5        -0.015564 -0.012597 -0.028599 -0.016045 -0.020883
  A4         0.007752  0.008529  0.038350  0.000601  0.019832
  R6        -0.014925 -0.011766 -0.024068 -0.016415 -0.018713
  A5         0.006429  0.007037  0.031406  0.000622  0.016291
  R7        -0.013705 -0.010323 -0.016956 -0.016651 -0.015171
  A6        -0.023223 -0.025705 -0.116525 -0.001300 -0.060052
 
              R4        A3        R5        A4        R6   
  R1        -0.012908  0.216769 -0.015564  0.007752 -0.014925
  R2        -0.007020  0.249501 -0.012597  0.008529 -0.011766
  A1         0.012928  1.189938 -0.028599  0.038350 -0.024068
  R3        -0.024540 -0.019208 -0.016045  0.000601 -0.016415
  A2        -0.002983  0.600552 -0.020883  0.019832 -0.018713
  R4         0.976475  0.007699 -0.016201  0.001432 -0.016460
  A3         0.007699  0.962649 -0.017158  0.022970 -0.014445
  R5        -0.016201 -0.017158  0.989548  0.000250 -0.010713
  A4         0.001432  0.022970  0.000250  0.250681  0.000352
  R6        -0.016460 -0.014445 -0.010713  0.000352  0.989033
  A5         0.001299  0.018811  0.000290  0.000551  0.000375
  R7        -0.016531 -0.010186 -0.010895  0.000495 -0.011134
  A6        -0.003840 -0.069792 -0.000414 -0.002095 -0.000717
 
              A5        R7        A6   
  R1         0.006429 -0.013705 -0.023223
  R2         0.007037 -0.010323 -0.025705
  A1         0.031406 -0.016956 -0.116525
  R3         0.000622 -0.016651 -0.001300
  A2         0.016291 -0.015171 -0.060052
  R4         0.001299 -0.016531 -0.003840
  A3         0.018811 -0.010186 -0.069792
  R5         0.000290 -0.010895 -0.000414
  A4         0.000551  0.000495 -0.002095
  R6         0.000375 -0.011134 -0.000717
  A5         0.250446  0.000493 -0.001699
  R7         0.000493  0.988724 -0.001149
  A6        -0.001699 -0.001149  0.256431
   The eigenvectors of the Hessian matrix: 
                   1         2         3         4         5
  R1         0.008955  0.000000 -0.000000 -0.000000  0.000000
  R2         0.005546  0.000000 -0.000000 -0.000000  0.000000
  A1        -0.301963  0.176910  0.368525  0.316347  0.154667
  R3         0.014807  0.000000 -0.000000  0.000000  0.000000
  A2         0.852795 -0.086961  0.111332 -0.116495 -0.283277
  R4         0.014328  0.000000 -0.000000 -0.000000  0.000000
  A3        -0.176178 -0.198122 -0.736285 -0.401901  0.067120
  R5         0.009752  0.000000 -0.000000 -0.000000  0.000000
  A4        -0.130849 -0.918302  0.349579 -0.098304  0.086557
  R6         0.009923  0.000000 -0.000000  0.000000  0.000000
  A5        -0.120495  0.279789  0.430545 -0.845236  0.085108
  R7         0.009989  0.000000 -0.000000  0.000000  0.000000
  A6         0.343586  0.018131 -0.045866  0.027228  0.936265
 
                   6         7         8         9        10
  R1         0.399477  0.502515  0.477990  0.488266  0.175987
  R2         0.305794  0.656131 -0.445744 -0.422727 -0.186284
  A1        -0.083446 -0.192349 -0.000000 -0.000000 -0.000000
  R3         0.469302 -0.299285 -0.445816 -0.044239  0.398770
  A2        -0.070640 -0.092024 -0.000000  0.000000 -0.000000
  R4         0.467445 -0.210943  0.305511 -0.245468  0.244884
  A3        -0.050108 -0.115174 -0.000000 -0.000000  0.000000
  R5         0.306805 -0.210601  0.393450 -0.376427 -0.642707
  A4         0.001937 -0.004341  0.000000 -0.000000 -0.000000
  R6         0.313724 -0.205280  0.012250 -0.032742  0.158285
  A5         0.001965 -0.003622 -0.000000  0.000000  0.000000
  R7         0.317987 -0.193597 -0.354677  0.614750 -0.526512
  A6        -0.004353  0.012920  0.000000  0.000000  0.000000
 
                  11        12        13
  R1         0.158120  0.185134  0.175186
  R2        -0.127810 -0.080717  0.202516
  A1        -0.000000 -0.000000  0.757464
  R3         0.504902  0.273813 -0.018396
  A2         0.000000 -0.000000  0.381456
  R4        -0.117946 -0.713659  0.003642
  A3         0.000000  0.000000  0.453638
  R5         0.248691  0.299590 -0.015793
  A4         0.000000 -0.000000  0.014725
  R6        -0.784248  0.466726 -0.013611
  A5        -0.000000  0.000000  0.012070
  R7        -0.113725 -0.259501 -0.010149
  A6        -0.000000 -0.000000 -0.044696
   The eigenvalues of the Hessian matrix: 
       0.24567      0.25000      0.25000      0.25000      0.25000      0.90065
       0.96185      1.00000      1.00000      1.00000      1.00000      1.00000
       3.65986
   Gradients along Hessian eigenvectors: 
      -0.00305     -0.00000     -0.00000     -0.00000     -0.00000     -0.02402
      -0.02250      0.00000     -0.00000     -0.00000     -0.00000     -0.00000
       0.47352
   There are  0 negative eigenvalues.
   Summary of Optimization Cycle: 
   The maximum unscaled step is:    0.13473.
   Scale factor set to:  1.00000.
   Forces are in hartree/bohr and hartree/radian.
   Parameter values are in Angstroms and degrees.
--------------------------------------------------------------------------
  Parameter     dV/dR           Step          Rold            Rnew
--------------------------------------------------------------------------
    R1      0.0620239280   -0.0000769892    1.3611376696    1.3610606803
    R2      0.0737698940   -0.0013914499    1.3755881938    1.3741967439
    A1      0.3659238571   -6.2151869644  110.0211841712  103.8059972068
    R3     -0.0132969898    0.0042764785    1.2986097513    1.3028862298
    A2      0.1817912165   -2.4522661954  119.6226326599  117.1703664646
    R4     -0.0048030231    0.0038317243    1.3590881174    1.3629198418
    A3      0.2191368307   -3.7190711852  111.8715175279  108.1524463428
    R5     -0.0101402114    0.0028690920    1.0800327676    1.0829018597
    A4      0.0074227014   -0.2051065460  116.6242345828  116.4191280367
    R6     -0.0093935606    0.0028843571    1.0780311970    1.0809155540
    A5      0.0061170036   -0.1770515514  116.8120794134  116.6350278620
    R7     -0.0081195323    0.0028525147    1.0796401117    1.0824926264
    A6     -0.0223982486    0.5864377070  128.9820577312  129.5684954382
--------------------------------------------------------------------------
  Minimum force:  0.004803023 / RMS force:  0.131649095
 Updating structure...
   1.00000000000000       0.889652666632204       0.971109307053166     
   1.00000000000000       0.950230952255723       0.971109307053166     
  -1.00000000000000       0.895563270108071       0.971109307053166     
  -1.00000000000000       0.893880331561070       0.971109307053166     
  -1.00000000000000       0.770863619170309       0.950230952255723     
   Rotational constants (in cm-1): 
          0.1612190191             0.3120662849             0.3335229186
   Rotational constants (in MHz): 
       4833.2252787086          9355.5131708643          9998.7669584560


 ----------------------------------------------------------------
         Coordinates used in calculation (QCOMP) 
 ----------------------------------------------------------------
 Z-matrix   Atomic            Coordinates (in bohr)
  Symbol    Number           X              Y              Z
 ----------------------------------------------------------------
     O         8        -1.84427487    -1.14957764     0.00000000
     C         6         0.60295862    -1.94102981     0.00000000
     C         6        -1.65790257     1.44058140     0.00000000
     N         7         2.34671607    -0.20285913     0.00000000
     C         6         0.84073640     2.06527058     0.00000000
     H         1         0.90534794    -3.96495281     0.00000000
     H         1        -3.41334479     2.48498448    -0.00000000
     H         1         1.72241490     3.91112598    -0.00000000
 ----------------------------------------------------------------
 
   Interatomic distance matrix (Angstroms) 
 
                 O             C             C             N             C    
                [ 1]        [ 2]        [ 3]        [ 4]        [ 5]
  O    [ 1]     0.00000
  C    [ 2]     1.36106     0.00000
  C    [ 3]     1.37420     2.15257     0.00000
  N    [ 4]     2.27366     1.30289     2.29066     0.00000
  C    [ 5]     2.21652     2.12377     1.36292     1.44072     0.00000
  H    [ 6]     2.08248     1.08290     3.16579     2.13193     3.19124
  H    [ 7]     2.09490     3.16270     1.08092     3.36362     2.26209
  H    [ 8]     3.27629     3.15298     2.21561     2.20195     1.08249
 
                 H             H             H    
                [ 6]        [ 7]        [ 8]
  H    [ 6]     0.00000
  H    [ 7]     4.10762     0.00000
  H    [ 8]     4.19021     2.82056     0.00000
   Rotational constants (order x, y, z, in cm-1): 
          0.3335229186             0.3120662849             0.1612190191
   Rotational constants (order x, y, z, in MHz): 
       9998.7669584560          9355.5131708643          4833.2252787086
  ECPDATA file not present.   Using default ECPDATA. 
  There are   5 frozen-core orbitals.
  There are   85 basis functions.
 @CHECKOUT-I, Total execution time (CPU/WALL):         0.11/       0.13 seconds.
--executable xjoda finished with status     0 in        0.25 seconds (walltime).
 --invoking executable--
/home/besselman/CFOUR_18/cfour18/bin/xvmol
 SERIAL VERSION OF MOLECULE STARTED
********************************************************************************
                    INPUT FROM MOL FILE
********************************************************************************
INTGRL        1    0    1    0    0    0    0    0    0                         
         *** CFOUR Program System (Release V0.1) ***                            
CCSDT(Q) PVDZ Optimization of Oxazole                                           
    8    1 Z          0.10E-08              0    0                              
   9999.00      3.00                                                            
          8.00000000    1    3    1    1    1                                   
O #1  -1.844274867260168  -1.149577638612866   0.000000000000000                
    9    3                                                                      
   11720.0000000000       7.100000000000000E-004 -1.600000000000000E-004        
  0.000000000000000E+000                                                        
   1759.00000000000       5.470000000000000E-003 -1.263000000000000E-003        
  0.000000000000000E+000                                                        
   400.800000000000       2.783700000000000E-002 -6.267000000000000E-003        
  0.000000000000000E+000                                                        
   113.700000000000       0.104800000000000      -2.571600000000000E-002        
  0.000000000000000E+000                                                        
   37.0300000000000       0.283062000000000      -7.092400000000000E-002        
  0.000000000000000E+000                                                        
   13.2700000000000       0.448719000000000      -0.165411000000000             
  0.000000000000000E+000                                                        
   5.02500000000000       0.270952000000000      -0.116955000000000             
  0.000000000000000E+000                                                        
   1.01300000000000       1.545800000000000E-002  0.557368000000000             
  0.000000000000000E+000                                                        
  0.302300000000000      -2.585000000000000E-003  0.572759000000000             
   1.00000000000000                                                             
    4    2                                                                      
   17.7000000000000       4.301800000000000E-002  0.000000000000000E+000        
   3.85400000000000       0.228913000000000       0.000000000000000E+000        
   1.04600000000000       0.508728000000000       0.000000000000000E+000        
  0.275300000000000       0.460531000000000        1.00000000000000             
    1    1                                                                      
   1.18500000000000        1.00000000000000                                     
          6.00000000    1    3    1    1    1                                   
C #2   0.602958620880022  -1.941029811475239   0.000000000000000                
    9    3                                                                      
   6665.00000000000       6.920000000000000E-004 -1.460000000000000E-004        
  0.000000000000000E+000                                                        
   1000.00000000000       5.329000000000000E-003 -1.154000000000000E-003        
  0.000000000000000E+000                                                        
   228.000000000000       2.707700000000000E-002 -5.725000000000000E-003        
  0.000000000000000E+000                                                        
   64.7100000000000       0.101718000000000      -2.331200000000000E-002        
  0.000000000000000E+000                                                        
   21.0600000000000       0.274740000000000      -6.395500000000000E-002        
  0.000000000000000E+000                                                        
   7.49500000000000       0.448564000000000      -0.149981000000000             
  0.000000000000000E+000                                                        
   2.79700000000000       0.285074000000000      -0.127262000000000             
  0.000000000000000E+000                                                        
  0.521500000000000       1.520400000000000E-002  0.544529000000000             
  0.000000000000000E+000                                                        
  0.159600000000000      -3.191000000000000E-003  0.580496000000000             
   1.00000000000000                                                             
    4    2                                                                      
   9.43900000000000       3.810900000000000E-002  0.000000000000000E+000        
   2.00200000000000       0.209480000000000       0.000000000000000E+000        
  0.545600000000000       0.508557000000000       0.000000000000000E+000        
  0.151700000000000       0.468842000000000        1.00000000000000             
    1    1                                                                      
  0.550000000000000        1.00000000000000                                     
          6.00000000    1    3    1    1    1                                   
C #3  -1.657902569995197   1.440581401976975   0.000000000000000                
    9    3                                                                      
   6665.00000000000       6.920000000000000E-004 -1.460000000000000E-004        
  0.000000000000000E+000                                                        
   1000.00000000000       5.329000000000000E-003 -1.154000000000000E-003        
  0.000000000000000E+000                                                        
   228.000000000000       2.707700000000000E-002 -5.725000000000000E-003        
  0.000000000000000E+000                                                        
   64.7100000000000       0.101718000000000      -2.331200000000000E-002        
  0.000000000000000E+000                                                        
   21.0600000000000       0.274740000000000      -6.395500000000000E-002        
  0.000000000000000E+000                                                        
   7.49500000000000       0.448564000000000      -0.149981000000000             
  0.000000000000000E+000                                                        
   2.79700000000000       0.285074000000000      -0.127262000000000             
  0.000000000000000E+000                                                        
  0.521500000000000       1.520400000000000E-002  0.544529000000000             
  0.000000000000000E+000                                                        
  0.159600000000000      -3.191000000000000E-003  0.580496000000000             
   1.00000000000000                                                             
    4    2                                                                      
   9.43900000000000       3.810900000000000E-002  0.000000000000000E+000        
   2.00200000000000       0.209480000000000       0.000000000000000E+000        
  0.545600000000000       0.508557000000000       0.000000000000000E+000        
  0.151700000000000       0.468842000000000        1.00000000000000             
    1    1                                                                      
  0.550000000000000        1.00000000000000                                     
          7.00000000    1    3    1    1    1                                   
N #4   2.346716066743622  -0.202859132324169   0.000000000000000                
    9    3                                                                      
   9046.00000000000       7.000000000000000E-004 -1.530000000000000E-004        
  0.000000000000000E+000                                                        
   1357.00000000000       5.389000000000000E-003 -1.208000000000000E-003        
  0.000000000000000E+000                                                        
   309.300000000000       2.740600000000000E-002 -5.992000000000000E-003        
  0.000000000000000E+000                                                        
   87.7300000000000       0.103207000000000      -2.454400000000000E-002        
  0.000000000000000E+000                                                        
   28.5600000000000       0.278723000000000      -6.745900000000001E-002        
  0.000000000000000E+000                                                        
   10.2100000000000       0.448540000000000      -0.158078000000000             
  0.000000000000000E+000                                                        
   3.83800000000000       0.278238000000000      -0.121831000000000             
  0.000000000000000E+000                                                        
  0.746600000000000       1.544000000000000E-002  0.549003000000000             
  0.000000000000000E+000                                                        
  0.224800000000000      -2.864000000000000E-003  0.578815000000000             
   1.00000000000000                                                             
    4    2                                                                      
   13.5500000000000       3.991900000000000E-002  0.000000000000000E+000        
   2.91700000000000       0.217169000000000       0.000000000000000E+000        
  0.797300000000000       0.510319000000000       0.000000000000000E+000        
  0.218500000000000       0.462214000000000        1.00000000000000             
    1    1                                                                      
  0.817000000000000        1.00000000000000                                     
          6.00000000    1    3    1    1    1                                   
C #5   0.840736404939668   2.065270583962023   0.000000000000000                
    9    3                                                                      
   6665.00000000000       6.920000000000000E-004 -1.460000000000000E-004        
  0.000000000000000E+000                                                        
   1000.00000000000       5.329000000000000E-003 -1.154000000000000E-003        
  0.000000000000000E+000                                                        
   228.000000000000       2.707700000000000E-002 -5.725000000000000E-003        
  0.000000000000000E+000                                                        
   64.7100000000000       0.101718000000000      -2.331200000000000E-002        
  0.000000000000000E+000                                                        
   21.0600000000000       0.274740000000000      -6.395500000000000E-002        
  0.000000000000000E+000                                                        
   7.49500000000000       0.448564000000000      -0.149981000000000             
  0.000000000000000E+000                                                        
   2.79700000000000       0.285074000000000      -0.127262000000000             
  0.000000000000000E+000                                                        
  0.521500000000000       1.520400000000000E-002  0.544529000000000             
  0.000000000000000E+000                                                        
  0.159600000000000      -3.191000000000000E-003  0.580496000000000             
   1.00000000000000                                                             
    4    2                                                                      
   9.43900000000000       3.810900000000000E-002  0.000000000000000E+000        
   2.00200000000000       0.209480000000000       0.000000000000000E+000        
  0.545600000000000       0.508557000000000       0.000000000000000E+000        
  0.151700000000000       0.468842000000000        1.00000000000000             
    1    1                                                                      
  0.550000000000000        1.00000000000000                                     
          1.00000000    1    2    1    1                                        
H #6   0.905347943474812  -3.964952813403937   0.000000000000000                
    4    2                                                                      
   13.0100000000000       1.968500000000000E-002  0.000000000000000E+000        
   1.96200000000000       0.137977000000000       0.000000000000000E+000        
  0.444600000000000       0.478148000000000       0.000000000000000E+000        
  0.122000000000000       0.501240000000000        1.00000000000000             
    1    1                                                                      
  0.727000000000000        1.00000000000000                                     
          1.00000000    1    2    1    1                                        
H #7  -3.413344791694251   2.484984475463442  -0.000000000000000                
    4    2                                                                      
   13.0100000000000       1.968500000000000E-002  0.000000000000000E+000        
   1.96200000000000       0.137977000000000       0.000000000000000E+000        
  0.444600000000000       0.478148000000000       0.000000000000000E+000        
  0.122000000000000       0.501240000000000        1.00000000000000             
    1    1                                                                      
  0.727000000000000        1.00000000000000                                     
          1.00000000    1    2    1    1                                        
H #8   1.722414896381636   3.911125982800449  -0.000000000000000                
    4    2                                                                      
   13.0100000000000       1.968500000000000E-002  0.000000000000000E+000        
   1.96200000000000       0.137977000000000       0.000000000000000E+000        
  0.444600000000000       0.478148000000000       0.000000000000000E+000        
  0.122000000000000       0.501240000000000        1.00000000000000             
    1    1                                                                      
  0.727000000000000        1.00000000000000                                     
FINISH                                                                          
 
********************************************************************************
 ONE- AND TWO-ELECTRON INTEGRALS OVER SYMMETRY-ADAPTED AOS ARE CALCULATED.

  SPHERICAL HARMONICS ARE USED.
  
  INTEGRALS LESS THAN  0.10E-13 ARE NEGLECTED.

  NUCLEAR REPULSION ENERGY :  161.5824549386 A.U.
  @MOLECU-I, ONE ELECTRON INTEGRALS (CPU/WALL):        0.07/       0.07 SECONDS.
  @TWOEL-I,    1939869 INTEGRALS OF SYMMETRY TYPE  I I I I
  @TWOEL-I,    1013379 INTEGRALS OF SYMMETRY TYPE  I J I J
  @TWOEL-I,     536807 INTEGRALS OF SYMMETRY TYPE  I I J J
  @TWOEL-I, TOTAL NUMBER OF 2-E INTEGRALS    3490055.
  @MOLECU-I, TWO ELECTRON INTEGRALS (CPU/WALL):       24.96/       0.80 SECONDS.
 @CHECKOUT-I, Total execution time (CPU/WALL):        25.05/       0.90 seconds.

Running with 32 threads/proc

--executable xvmol finished with status     0 in        0.98 seconds (walltime).
 --invoking executable--
/home/besselman/CFOUR_18/cfour18/bin/xvmol2ja
 @GETMEM-I,  Allocated  183105 MB of main memory.
 @CHECKOUT-I, Total execution time (CPU/WALL):         0.40/       0.04 seconds.
--executable xvmol2ja finished with status     0 in        0.07 seconds (walltime).
 --invoking executable--
/home/besselman/CFOUR_18/cfour18/bin/xvscf
  -------------------------------------------------
  Self-Consistent-Field Program for HF calculations
  -------------------------------------------------
    Integrals from VMOL are used
  There are   85 functions in the AO basis.

  There are 2 irreducible representations.

       Irrep        # of functions
         1                 62
         2                 23


  Parameters for SCF calculation: 
        SCF reference function:  RHF  
  Maximum number of iterations:  150
     Full symmetry point group: Cs  
     Computational point group: Cs  
        Initial density matrix: MOREAD                 
     SCF convergence tolerance: 10**(-10)
  DIIS convergence acceleration:  ON
          Latest start for DIIS:   2
                     DIIS order:  10

     Alpha population by irrep:  15    3
      Beta population by irrep:  15    3


 @GETMEM-I,  Allocated       2 MB of main memory.
   Smallest overlap matrix eigenvalues 
     Symmetry    Eigenvalue    
         1      .1784758742D-02              
         2      .8910558573D-01              
  --------------------------------------------------------------------
  Iteration         Total Energy            Largest Density Difference
  --------------------------------------------------------------------
       0          -234.048689602093020              0.0000000000D+00
       1          -243.431252378575039              0.1442908847D+01
       2          -244.415648845343981              0.1744949042D+01
       3          -244.640394027818104              0.4136091370D+00
       4          -244.645292272452309              0.9330938797D-01
       5          -244.646962497116306              0.3503355899D-01
       6          -244.647059734302104              0.1173746026D-01
       7          -244.647070368308221              0.3496601797D-02
       8          -244.647072443876027              0.1798243564D-02
       9          -244.647072668367173              0.5583553766D-03
      10          -244.647072698613442              0.1424500220D-03
      11          -244.647072704332572              0.1005497871D-03
      12          -244.647072704748837              0.2463138267D-04
      13          -244.647072704796585              0.7243932840D-05
      14          -244.647072704801587              0.2780640790D-05
      15          -244.647072704801019              0.1058269807D-05
      16          -244.647072704803350              0.4870630168D-06
      17          -244.647072704801928              0.1199521174D-06
      18          -244.647072704803350              0.4849895352D-07
      19          -244.647072704802326              0.1082376255D-07
      20          -244.647072704800053              0.3073556964D-08
      21          -244.647072704801758              0.1794741245D-08
      22          -244.647072704802440              0.5065583508D-09
      23          -244.647072704801076              0.1692208595D-09
   final occupation vector 
    15  3
    15  3

  SCF has converged.

 Density matrix saved to file den.dat
 total electron number:   36.0000000000002     
     E(SCF)=      -244.647072704802383              0.4640787754D-10

  Eigenvector printing suppressed.


 
  ORBITAL EIGENVALUES (ALPHA)  (1H = 27.2113834 eV)

       MO #        E(hartree)               E(eV)           FULLSYM    COMPSYM
       ----   --------------------   --------------------   -------   ---------
    1     1         -20.6450205390        -561.7795691864     A'        A'  (1)
    2     2         -15.5794114380        -423.9373377861     A'        A'  (1)
    3     3         -11.3442534240        -308.6928293062     A'        A'  (1)
    4     4         -11.3062070922        -307.6575359857     A'        A'  (1)
    5     5         -11.2750173663        -306.8088203969     A'        A'  (1)
    6     6          -1.4858327076         -40.4315634759     A'        A'  (1)
    7     7          -1.2251047486         -33.3367950200     A'        A'  (1)
    8     8          -1.0331786158         -28.1142194357     A'        A'  (1)
    9     9          -0.8423922019         -22.9226571779     A'        A'  (1)
   10    10          -0.8127124175         -22.1150291877     A'        A'  (1)
   11    11          -0.7479329651         -20.3522906704     A'        A'  (1)
   12    63          -0.6542597876         -17.8033139238     A''       A'' (2)
   13    12          -0.6260512072         -17.0357194271     A'        A'  (1)
   14    13          -0.5822120435         -15.8427951371     A'        A'  (1)
   15    14          -0.5785948937         -15.7443674862     A'        A'  (1)
   16    15          -0.4687336151         -12.7548901137     A'        A'  (1)
   17    64          -0.4471215383         -12.1667956057     A''       A'' (2)
   18    65          -0.3483962027          -9.4803426472     A''       A'' (2)
  +++++++++++++++++++++++++++++++++++++++++++++++++++++++++++++++++++++++++++++
   19    66           0.1501425268           4.0855858606     A''       A'' (2)
   20    16           0.2036871638           5.5426095067     A'        A'  (1)
   21    67           0.2106254289           5.7314092999     A''       A'' (2)
   22    17           0.2162709042           5.8850304930     A'        A'  (1)
   23    18           0.2269409277           6.1753765919     A'        A'  (1)
   24    19           0.3136997487           8.5362041335     A'        A'  (1)
   25    20           0.3549826028           9.6595677042     A'        A'  (1)
   26    21           0.4343869577          11.8202700497     A'        A'  (1)
   27    22           0.4571039588          12.4384310764     A'        A'  (1)
   28    23           0.5703535196          15.5201082952     A'        A'  (1)
   29    24           0.6072713922          16.5246946805     A'        A'  (1)
   30    68           0.6583807760          17.9154517202     A''       A'' (2)
   31    25           0.6824914844          18.5715374497     A'        A'  (1)
   32    69           0.7062318369          19.2175452820     A''       A'' (2)
   33    26           0.7366133329          20.0442678200     A'        A'  (1)
   34    27           0.7679685777          20.8974874064     A'        A'  (1)
   35    70           0.7764694721          21.1288085045     A''       A'' (2)
   36    28           0.7901205814          21.5002740723     A'        A'  (1)
   37    29           0.8444910064          22.9797685537     A'        A'  (1)
   38    30           0.8963865867          24.3919190851     A'        A'  (1)
   39    31           0.9323712472          25.3711114799     A'        A'  (1)
   40    32           0.9482293946          25.8026336065     A'        A'  (1)
   41    33           1.0434543729          28.3938370015     A'        A'  (1)
   42    71           1.0891014957          29.6359583605     A''       A'' (2)
   43    72           1.1111463999          30.2358307000     A''       A'' (2)
   44    34           1.1168606321          30.3913228642     A'        A'  (1)
   45    35           1.1470773223          31.2135608075     A'        A'  (1)
   46    36           1.1810745414          32.1386721689     A'        A'  (1)
   47    37           1.2309609698          33.4961508986     A'        A'  (1)
   48    73           1.2449627599          33.8771589776     A''       A'' (2)
   49    74           1.3387851539          36.4301961121     A''       A'' (2)
   50    75           1.3500350424          36.7363211422     A''       A'' (2)
   51    76           1.3645808200          37.1321318734     A''       A'' (2)
   52    38           1.3847068316          37.6797884914     A'        A'  (1)
   53    39           1.5305225277          41.6476353045     A'        A'  (1)
   54    77           1.5580841310          42.3976246570     A''       A'' (2)
   55    40           1.5700005049          42.7218856759     A'        A'  (1)
   56    41           1.6954949594          46.1367633930     A'        A'  (1)
   57    42           1.7415959163          47.3912342064     A'        A'  (1)
   58    43           1.7579975473          47.8375452755     A'        A'  (1)
   59    44           1.7829063666          48.5153487076     A'        A'  (1)
   60    78           1.8630404439          50.6959078075     A''       A'' (2)
   61    79           1.9018453191          51.7518421449     A''       A'' (2)
   62    45           1.9253305481          52.3909077165     A'        A'  (1)
   63    46           1.9937960866          54.2539497351     A'        A'  (1)
   64    80           2.0540091723          55.8924310951     A''       A'' (2)
   65    47           2.1175839886          57.6223897961     A'        A'  (1)
   66    48           2.1211522246          57.7194864343     A'        A'  (1)
   67    49           2.2015013160          59.9058963641     A'        A'  (1)
   68    81           2.2532816202          61.3149100766     A''       A'' (2)
   69    50           2.2686558503          61.7332641440     A'        A'  (1)
   70    51           2.3931985286          65.1222427134     A'        A'  (1)
   71    82           2.5203309751          68.5816924572     A''       A'' (2)
   72    52           2.5583947281          69.6174598358     A'        A'  (1)
   73    53           2.5821502677          70.2638809299     A'        A'  (1)
   74    83           2.6438981143          71.9441252576     A''       A'' (2)
   75    54           2.6970671829          73.3909291704     A'        A'  (1)
   76    55           2.8273386016          76.9357946891     A'        A'  (1)
   77    56           2.9297516033          79.7225941453     A'        A'  (1)
   78    57           3.0096928070          81.8979048862     A'        A'  (1)
   79    58           3.0896384211          84.0733356434     A'        A'  (1)
   80    84           3.2205839066          87.6365434549     A''       A'' (2)
   81    85           3.2609843149          88.7358944544     A''       A'' (2)
   82    59           3.4082467530          92.7431091185     A'        A'  (1)
   83    60           3.4579449834          94.0954667193     A'        A'  (1)
   84    61           3.7330012530         101.5801283287     A'        A'  (1)
   85    62           3.8058131692         103.5614412967     A'        A'  (1)


  VSCF finished.

 @CHECKOUT-I, Total execution time (CPU/WALL):        52.10/       1.66 seconds.
--executable xvscf finished with status     0 in        1.69 seconds (walltime).
 --invoking executable--
/home/besselman/CFOUR_18/cfour18/bin/xvtran
 @GETMEM-I,  Allocated  183105 MB of main memory.
  Full RHF integral transformation
  The following   5 MOs will be dropped:
    1  2  3  4  5
  There are  80 active molecular orbitals.
 TRANSFORMING (NP|QR) TYPE OF INTEGRALS
 TRANSFORMING (IA|JB) TYPE OF INTEGRALS
 TRANSFORMING (IJ|AB) TYPE OF INTEGRALS
 TRANSFORMING (FRZ ALL|ALL ALL) TYPE OF INTEGRALS
  Transformation of IIII integrals :
  1 pass through the AO integral file was required.
     1939869 AO integrals were read.
     2869107 MO integrals were written to HF2.
  Transformation of IIJJ integrals :
  1 pass through the AO integral file was required.
      536807 AO integrals were read.
      530496 MO integrals were written to HF2.
  Transformation of IJIJ integrals :
  1 pass through the AO integral file was required.
     1013379 AO integrals were read.
     1259371 MO integrals were written to HF2.
  Summary of active molecular orbitals: 
------------------------------------------------------------------------
 
  Index      Eigenvalue    Symmetry    Index      Eigenvalue    Symmetry
------------------------------------------------------------------------
     1        -1.4858327        1        41         1.7579975        1
     2        -1.2251047        1        42         1.7829064        1
     3        -1.0331786        1        43         1.9253305        1
     4        -0.8423922        1        44         1.9937961        1
     5        -0.8127124        1        45         2.1175840        1
     6        -0.7479330        1        46         2.1211522        1
     7        -0.6260512        1        47         2.2015013        1
     8        -0.5822120        1        48         2.2686559        1
     9        -0.5785949        1        49         2.3931985        1
    10        -0.4687336        1        50         2.5583947        1
    11        -0.6542598        2        51         2.5821503        1
    12        -0.4471215        2        52         2.6970672        1
    13        -0.3483962        2        53         2.8273386        1
    14         0.2036872        1        54         2.9297516        1
    15         0.2162709        1        55         3.0096928        1
    16         0.2269409        1        56         3.0896384        1
    17         0.3136997        1        57         3.4082468        1
    18         0.3549826        1        58         3.4579450        1
    19         0.4343870        1        59         3.7330013        1
    20         0.4571040        1        60         3.8058132        1
    21         0.5703535        1        61         0.1501425        2
    22         0.6072714        1        62         0.2106254        2
    23         0.6824915        1        63         0.6583808        2
    24         0.7366133        1        64         0.7062318        2
    25         0.7679686        1        65         0.7764695        2
    26         0.7901206        1        66         1.0891015        2
    27         0.8444910        1        67         1.1111464        2
    28         0.8963866        1        68         1.2449628        2
    29         0.9323712        1        69         1.3387852        2
    30         0.9482294        1        70         1.3500350        2
    31         1.0434544        1        71         1.3645808        2
    32         1.1168606        1        72         1.5580841        2
    33         1.1470773        1        73         1.8630404        2
    34         1.1810745        1        74         1.9018453        2
    35         1.2309610        1        75         2.0540092        2
    36         1.3847068        1        76         2.2532816        2
    37         1.5305225        1        77         2.5203310        2
    38         1.5700005        1        78         2.6438981        2
    39         1.6954950        1        79         3.2205839        2
    40         1.7415959        1        80         3.2609843        2
------------------------------------------------------------------------
 @CHECKOUT-I, Total execution time (CPU/WALL):        83.40/       4.30 seconds.
--executable xvtran finished with status     0 in        4.33 seconds (walltime).
 --invoking executable--
/home/besselman/CFOUR_18/cfour18/bin/xintprc
 @GETMEM-I,  Allocated  183105 MB of main memory.
  @GMOIAA-I, Processing MO integrals for spin case AA.
  @GMOIAA-I, Generation of integral list completed.
                      TYPE                NUMBER
                      ----               --------
                      PPPP               1338061
                      PPPH               1029680
                      PPHH                199026
                      PHPH                109818
                      PHHH                 42560
                      HHHH                  2356

                     TOTAL               2721501

  @FORMT2-I, Second-order MP correlation energies:
            ------------------------------------------------
            E(SCF)                  =   -244.647072704802 a.u.
            E2(AA)                  =     -0.099141805586 a.u.
            E2(AB)                  =     -0.538665513959 a.u.
            E2(TOT)                 =     -0.736949125131 a.u.
            Total MP2 energy        =   -245.384021829934 a.u.
            ------------------------------------------------
   Largest T2 amplitudes for spin case AB:
       _       _                 _       _                 _       _
   i   j   a   b             i   j   a   b             i   j   a   b
-----------------------------------------------------------------------------
[ 13  13  61  61]-0.06145 [ 13  13  62  62]-0.05655 [ 12  12  61  61]-0.05140
[ 12  12  62  62]-0.04411 [ 13  12  62  61] 0.03871 [ 12  13  61  62] 0.03871
[ 11  11  61  61]-0.03083 [ 13  11  61  62]-0.02138 [ 11  13  62  61]-0.02138
[ 13  13  63  63]-0.01974 [ 12  12  67  67]-0.01804 [ 13  13  64  64]-0.01772
[ 13  13  62  61] 0.01728 [ 13  13  61  62] 0.01728 [ 12  12  62  61]-0.01728
-----------------------------------------------------------------------------
   Norm of T2AB vector (   397181 symmetry allowed elements):  0.4259453177.
-----------------------------------------------------------------------------
 @CHECKOUT-I, Total execution time (CPU/WALL):         8.22/       0.50 seconds.
--executable xintprc finished with status     0 in        0.53 seconds (walltime).
 --invoking executable--
/home/besselman/CFOUR_18/cfour18/bin/xncc
 @GETMEM-I,  Allocated       7 MB of main memory.

Running with 32 threads/proc

Using DIIS to accelerate the convergence of T1 and T2
Using immediate high-order contributions
Performing 3 CCSD sub-iterations
Damping factor for T3: 0.000000
Damping factor for T4: 0.000000

Using DIIS to accelerate the convergence of L1 and L2
Using immediate high-order contributions
Damping factor for L3: 0.000000
Damping factor for L4: 0.000000

Transposes are coarse-threaded

Memory limit:                178.814 GiB
Minimum memory requirement:  328.585 MiB
Compromise memory amount:     16.730 GiB
Optimal memory requirement:  390.020 GiB

List              Location   Size        Cached Hunks Est. Disk I/O
----------------- ---------- ----------- ------ ----- -------------

           T_DIIS       70:0   15.171 MiB    Yes     -   546.173 MiB
           Z_DIIS       70:1   15.171 MiB    Yes     -   910.288 MiB
          <AI|bj>         18    3.030 MiB    Yes     -   603.149 MiB
          <Ab|Cd>        233   78.898 MiB    Yes     -    45.536 GiB
          <Ab|Ci>         30   15.441 MiB    Yes     -    14.250 GiB
          <Ab|Ij>         16    3.030 MiB    Yes     -     3.921 GiB
          <Ai|Bj>         25    3.030 MiB    Yes     -   442.417 MiB
          <Aj|bI>         21    3.030 MiB     No     -         0   B
          <Ij|Ka>         10  611.172 KiB    Yes     -   623.706 MiB
          <Ij|Kl>         13  120.945 KiB    Yes     -     7.795 MiB
            D(AB)      160:2   20.383 KiB    Yes     -     6.390 MiB
            D(AI)      160:4    4.141 KiB    Yes     -     1.233 MiB
            D(IA)      160:6    4.141 KiB    Yes     -   144.922 KiB
            D(IJ)      160:0      872   B    Yes     -   409.602 KiB
           D~(AB)      192:0   20.383 KiB    Yes     -   203.828 KiB
           D~(AI)      193:0    4.141 KiB    Yes     -     8.281 KiB
           D~(IJ)      191:0      872   B    Yes     -     8.516 KiB
            F(EA)       92:0   20.383 KiB    Yes     -     7.504 MiB
            F(EM)       93:0    4.141 KiB    Yes     -     1.537 MiB
            F(MI)       91:0      872   B    Yes     -   423.227 KiB
            G(AB)      192:2   20.383 KiB    Yes     -   978.375 KiB
         G(AI,BJ)        123    3.030 MiB     No     -         0   B
         G(AI,bj)        118    3.030 MiB    Yes     -     1.182 GiB
         G(Ab,Cd)        133   78.898 MiB    Yes     -    14.639 GiB
         G(Ab,Ij)        116    3.030 MiB    Yes     -   142.422 MiB
         G(Ai,Bc)        230   15.441 MiB    Yes     -   447.782 MiB
         G(Ai,Bj)        125    3.030 MiB    Yes     -     1.847 GiB
            G(IJ)      191:2      872   B    Yes     -    40.875 KiB
         G(Ij,Ab)        216    3.030 MiB    Yes     -    12.121 MiB
         G(Ij,Ka)        210  611.172 KiB    Yes     -    36.408 MiB
         G(Ij,Kl)        113  120.945 KiB    Yes     -    37.323 MiB
        G~(Ab,Ci)        269   15.441 MiB    Yes     -   432.341 MiB
        G~(Ab,Ij)        246    3.030 MiB    Yes     -    48.484 MiB
        G~(Ia,Jk)        265  611.172 KiB    Yes     -    45.360 MiB
        G~(Ij,Kl)        213  120.945 KiB     No     -         0   B
         H(AI,bj)        256    3.030 MiB    Yes     -    18.182 MiB
         H(Ai,Bj)        258    3.030 MiB    Yes     -    18.182 MiB
       Lambda(AI)      190:0    4.141 KiB    Yes     -   848.828 KiB
    Lambda(Ab,Ij)        146    3.030 MiB    Yes     -     1.506 GiB
            Q(AI)      190:2    4.141 KiB    Yes     -     1.395 MiB
         Q(Ab,Ij)         50    3.030 MiB    Yes     -     3.152 GiB
           QQ(AI)      190:4    4.141 KiB    Yes     -    66.250 KiB
        QQ(Ab,Ij)          3    3.030 MiB    Yes     -   184.845 MiB
            T(AI)       90:0    4.141 KiB    Yes     -     5.329 MiB
         T(Ab,Ij)         46    3.030 MiB    Yes     -     4.356 GiB
         W(Mn,Ij)         53  120.945 KiB    Yes     -    40.984 MiB
        W~(Ab,Ej)        130   15.441 MiB    Yes     -     5.715 GiB
        W~(EM,bj)         56    3.030 MiB    Yes     -     2.157 GiB
        W~(Em,Bj)         58    3.030 MiB    Yes     -     2.424 GiB
        W~(Ij,Mb)        110  611.172 KiB    Yes     -   260.822 MiB
       W~~(Ab,Ej)        169   15.441 MiB    Yes     -    10.208 GiB
       W~~(EM,bj)         76    3.030 MiB    Yes     -   387.872 MiB
       W~~(Em,Bj)         78    3.030 MiB    Yes     -   387.872 MiB
       W~~(Ij,Mb)        165  611.172 KiB    Yes     -   359.302 MiB
            Z(AI)       90:2    4.141 KiB    Yes     -     2.729 MiB
         Z(Ab,Ij)         63    3.030 MiB    Yes     -     1.997 GiB
       G(abc,ijd)    GABCIJD    6.893 GiB    Yes     1    20.678 GiB
       G(abi,jkl)    GABIJKL  267.577 MiB    Yes     1   802.731 MiB
  Lambda(abc,ijk)     L3FILE  514.474 MiB    Yes     1    23.111 GiB
       Q(abc,ijk)     Q3FILE  514.474 MiB    Yes     1    15.575 GiB
       T(abc,ijk)     T3FILE  514.474 MiB    Yes     1    32.657 GiB
     T(abcd,ijkl)          -  124.435 GiB     No     3         0   B
       W(abc,ije)    WABCIJE    6.893 GiB    Yes     1    13.785 GiB
       W(abm,ijk)    WABMIJK  267.577 MiB    Yes     1   535.154 MiB
       Z(abc,ijk)     Z3FILE  514.474 MiB    Yes     1    45.217 GiB
     Z(abcd,ijkl)          -  124.435 GiB     No     3         0   B

Simulation and memory analysis took 27.555 seconds

MP2 correlation energy:  -0.736949125131226

Non-iterative calculation of MP2 took 0.233 cpu seconds and 0.007 walltime seconds at 4.742 Gflops/sec

Total MP2 energy: -245.384021829933602

Beginning iterative solution of CCSDT equations:

It.  Correlation Energy T1 Residual T2 Residual T3 Residual CPU Time (s) Walltime (s)
-------------------------------------------------------------------------------------
  1  -0.786737856212338 5.31072e-03 1.14166e-02 1.54552e-03      107.088        3.349
  2  -0.788163072653588 2.54388e-04 2.83632e-03 2.93054e-04      473.136       14.796
  3  -0.789011705200285 1.10273e-04 9.08774e-04 1.21127e-04      470.072       14.692
  4  -0.789204449115037 2.87025e-05 2.97477e-04 3.99039e-05      468.948       14.657
  5  -0.789263440583585 1.21424e-05 1.04400e-04 1.66097e-05      459.577       14.365

   A    I                     A    I                     A    I                  
-------------------------- -------------------------- -------------------------- 
  19   12 -0.0335525960408   24   16  0.0141094860727   24   15 -0.0092944721174 
  19   18 -0.0242732737127   25   16  0.0134584281239   37   16 -0.0086363742456 
  19   17 -0.0232455046985   43   17  0.0128752640023   48   18  0.0082972746935 
  32   18  0.0223446958546   21   17  0.0101427119520   24   14 -0.0080151927170 
  21   18 -0.0186672789583   35   17  0.0099398828350   30   12  0.0077563511023 

   A    B    I    J                     A    B    I    J                  
------------------------------------ ------------------------------------ 
  19   19   18   18 -0.0967810122372   21   19   12   18 -0.0319415908450 
  21   21   18   18 -0.0696470566573   21   19   18   18  0.0264381823565 
  21   21   17   17 -0.0630449879076   19   21   18   18  0.0264381823565 
  19   19   17   17 -0.0558487493865   21   19   18   12 -0.0260555171130 
  21   19   18   17  0.0536993739417   19   21   12   18 -0.0260555171130 
  19   21   17   18  0.0536993739417   35   19   18   18  0.0238544948272 
  19   19   12   12 -0.0369661427318   19   35   18   18  0.0238544948272 
  19   21   18   12 -0.0319415908450 

It.  Correlation Energy T1 Residual T2 Residual T3 Residual CPU Time (s) Walltime (s)
-------------------------------------------------------------------------------------
  6  -0.789280094145953 2.75375e-06 3.73366e-05 7.07381e-06      456.050       14.254
  7  -0.789286189184293 5.54272e-07 1.43239e-05 3.01524e-06      453.458       14.173
  8  -0.789288238886804 1.54740e-07 5.61313e-06 1.42218e-06      455.553       14.239
  9  -0.789289045398492 1.29462e-07 2.28664e-06 6.99548e-07      451.833       14.122
 10  -0.789289325125392 8.12600e-08 9.36826e-07 3.43177e-07      453.401       14.171

   A    I                     A    I                     A    I                  
-------------------------- -------------------------- -------------------------- 
  19   12 -0.0335541318194   24   16  0.0141084008592   24   15 -0.0092969478150 
  19   18 -0.0242697224677   25   16  0.0134579941941   37   16 -0.0086360776435 
  19   17 -0.0232378573958   43   17  0.0128748390127   48   18  0.0082979724610 
  32   18  0.0223450398804   21   17  0.0101468887716   24   14 -0.0080152793418 
  21   18 -0.0186595539682   35   17  0.0099394650121   30   12  0.0077563759710 

   A    B    I    J                     A    B    I    J                  
------------------------------------ ------------------------------------ 
  19   19   18   18 -0.0967929632085   21   19   12   18 -0.0319420534496 
  21   21   18   18 -0.0696467953215   21   19   18   18  0.0264375711113 
  21   21   17   17 -0.0630426648648   19   21   18   18  0.0264375711113 
  19   19   17   17 -0.0558462361778   21   19   18   12 -0.0260563307950 
  21   19   18   17  0.0537019780220   19   21   12   18 -0.0260563307950 
  19   21   17   18  0.0537019780220   35   19   18   18  0.0238561543691 
  19   19   12   12 -0.0369646709425   19   35   18   18  0.0238561543691 
  19   21   18   12 -0.0319420534496 

It.  Correlation Energy T1 Residual T2 Residual T3 Residual CPU Time (s) Walltime (s)
-------------------------------------------------------------------------------------
 11  -0.789289440265285 5.11570e-08 3.92268e-07 1.68159e-07      451.728       14.119
 12  -0.789289482168085 1.78904e-08 1.64821e-07 8.23389e-08      451.296       14.105
 13  -0.789289501121793 7.61688e-09 7.14366e-08 4.03480e-08      455.317       14.231
 14  -0.789289508290858 2.12258e-09 3.15567e-08 1.98343e-08      453.812       14.184
 15  -0.789289511762637 1.43993e-09 1.42857e-08 9.78631e-09      453.632       14.179

   A    I                     A    I                     A    I                  
-------------------------- -------------------------- -------------------------- 
  19   12 -0.0335540876514   24   16  0.0141083808853   24   15 -0.0092969691054 
  19   18 -0.0242696643492   25   16  0.0134579888173   37   16 -0.0086360692563 
  19   17 -0.0232377537089   43   17  0.0128748321558   48   18  0.0082979749316 
  32   18  0.0223450407416   21   17  0.0101469240050   24   14 -0.0080152692513 
  21   18 -0.0186594921512   35   17  0.0099394593159   30   12  0.0077563747763 

   A    B    I    J                     A    B    I    J                  
------------------------------------ ------------------------------------ 
  19   19   18   18 -0.0967930481547   21   19   12   18 -0.0319420562777 
  21   21   18   18 -0.0696467442495   21   19   18   18  0.0264375433027 
  21   21   17   17 -0.0630426515491   19   21   18   18  0.0264375433027 
  19   19   17   17 -0.0558461621682   21   19   18   12 -0.0260563521667 
  21   19   18   17  0.0537019846799   19   21   12   18 -0.0260563521667 
  19   21   17   18  0.0537019846799   35   19   18   18  0.0238561689407 
  19   19   12   12 -0.0369646315423   19   35   18   18  0.0238561689407 
  19   21   18   12 -0.0319420562777 

It.  Correlation Energy T1 Residual T2 Residual T3 Residual CPU Time (s) Walltime (s)
-------------------------------------------------------------------------------------
 16  -0.789289513052305 7.89809e-10 6.46644e-09 5.54173e-09      456.231       14.260
 17  -0.789289513705548 5.81519e-10 2.98290e-09 3.62518e-09      457.028       14.284
 18  -0.789289513929853 2.39236e-10 1.37829e-09 2.36583e-09      456.718       14.276
 19  -0.789289514059895 1.42573e-10 6.48498e-10 1.54293e-09      457.658       14.305

CCSDT iterations converged in 19 cycles and 260.783 seconds (13.725 s/it.) at 104.791 Gflops/sec

Total CCSDT energy: -245.436362218862286

CCSDT[Q] correlation energy:  -0.001319381726547
CCSDT(Q) correlation energy:  -0.003041358095473

Non-iterative calculation of CCSDT(Q) took 163447.981 cpu seconds and 6001.031 walltime seconds at 11.001 Gflops/sec

Total CCSDT(Q) energy: -245.439403576957773

             _
Formation of H took 1.187 seconds at 31.263 Gflops/sec

Beginning iterative solution of Lambda-CCSDT equations:

It.  Correlation Energy L1 Residual L2 Residual L3 Residual CPU Time (s) Walltime (s)
-------------------------------------------------------------------------------------
  1  -0.765303864856715 4.90788e-03 5.16413e-03 1.97626e-03      482.512       15.081
  2  -0.764930489367110 8.56765e-04 8.17044e-04 2.96028e-04      833.079       26.043
  3  -0.764756537959373 8.97287e-04 1.33375e-04 1.04994e-04      821.059       25.671
  4  -0.764587071967602 1.94021e-04 1.01512e-04 4.48677e-05      806.215       25.203
  5  -0.764594082531709 1.19695e-04 2.24149e-05 1.35455e-05      819.492       25.620

   A    I                     A    I                     A    I                  
-------------------------- -------------------------- -------------------------- 
  19   12 -0.0269711023265   24   16  0.0131197699175   48   18  0.0081633729311 
  19   17 -0.0214282130254   25   16  0.0130128286173   48   17  0.0079206013613 
  19   18 -0.0201249242797   43   17  0.0120928403858   24   15 -0.0078677267097 
  32   18  0.0194929065266   35   17  0.0088901524955   24   14 -0.0076457646146 
  21   18 -0.0176090532936   21   17  0.0083876908332   37   16 -0.0074040600944 

   A    B    I    J                     A    B    I    J                  
------------------------------------ ------------------------------------ 
  19   19   18   18 -0.0911790943196   21   19   12   18 -0.0296993068302 
  21   21   18   18 -0.0658171092188   21   19   18   18  0.0252798771649 
  21   21   17   17 -0.0602872952216   19   21   18   18  0.0252798771649 
  19   19   17   17 -0.0529789134471   21   19   18   12 -0.0241587141950 
  21   19   18   17  0.0517129988852   19   21   12   18 -0.0241587141950 
  19   21   17   18  0.0517129988852   21   19   17   17 -0.0225923872134 
  19   19   12   12 -0.0338746166485   19   21   17   17 -0.0225923872134 
  19   21   18   12 -0.0296993068302 

It.  Correlation Energy L1 Residual L2 Residual L3 Residual CPU Time (s) Walltime (s)
-------------------------------------------------------------------------------------
  6  -0.764600489616868 2.95871e-05 1.22967e-05 8.82181e-06      813.732       25.439
  7  -0.764602884281059 1.86704e-05 8.48298e-06 3.89097e-06      808.412       25.272
  8  -0.764603639817742 5.56200e-06 3.45016e-06 2.14552e-06      814.919       25.477
  9  -0.764603096522962 2.44428e-06 1.02789e-06 1.16024e-06      808.392       25.273
 10  -0.764603260036964 8.92073e-07 4.38484e-07 5.04426e-07      808.231       25.267

   A    I                     A    I                     A    I                  
-------------------------- -------------------------- -------------------------- 
  19   12 -0.0268991355384   24   16  0.0131089839055   48   18  0.0081706140004 
  19   17 -0.0213320171344   25   16  0.0130084774466   48   17  0.0079256737672 
  19   18 -0.0200351641379   43   17  0.0120955001935   24   15 -0.0078637663742 
  32   18  0.0194981971578   35   17  0.0088828594411   24   14 -0.0076410849930 
  21   18 -0.0175665820164   21   17  0.0083868581753   37   16 -0.0074029847157 

   A    B    I    J                     A    B    I    J                  
------------------------------------ ------------------------------------ 
  19   19   18   18 -0.0912209185659   21   19   12   18 -0.0296988971556 
  21   21   18   18 -0.0658271530640   21   19   18   18  0.0253020539840 
  21   21   17   17 -0.0602746977214   19   21   18   18  0.0253020539840 
  19   19   17   17 -0.0529811233803   21   19   18   12 -0.0241765252169 
  21   19   18   17  0.0517348189147   19   21   12   18 -0.0241765252169 
  19   21   17   18  0.0517348189147   21   19   17   17 -0.0225980702289 
  19   19   12   12 -0.0338556380505   19   21   17   17 -0.0225980702289 
  19   21   18   12 -0.0296988971556 

It.  Correlation Energy L1 Residual L2 Residual L3 Residual CPU Time (s) Walltime (s)
-------------------------------------------------------------------------------------
 11  -0.764603180347917 3.41088e-07 1.62979e-07 2.70401e-07      800.292       25.018
 12  -0.764603181343853 1.62629e-07 5.84836e-08 1.01020e-07      801.898       25.070
 13  -0.764603186045026 4.12257e-08 5.14949e-08 5.58268e-08      806.976       25.227
 14  -0.764603184896990 2.63691e-08 1.82878e-08 2.85982e-08      803.159       25.108
 15  -0.764603185744128 1.33589e-08 8.15116e-09 1.80583e-08      804.195       25.141

   A    I                     A    I                     A    I                  
-------------------------- -------------------------- -------------------------- 
  19   12 -0.0268994996440   24   16  0.0131089922932   48   18  0.0081706169939 
  19   17 -0.0213314206472   25   16  0.0130084829940   48   17  0.0079256865438 
  19   18 -0.0200351700285   43   17  0.0120954765601   24   15 -0.0078637182685 
  32   18  0.0194980617574   35   17  0.0088827122344   24   14 -0.0076410699323 
  21   18 -0.0175656334847   21   17  0.0083867166211   37   16 -0.0074029487830 

   A    B    I    J                     A    B    I    J                  
------------------------------------ ------------------------------------ 
  19   19   18   18 -0.0912206258066   21   19   12   18 -0.0296988320728 
  21   21   18   18 -0.0658275073436   21   19   18   18  0.0253021775863 
  21   21   17   17 -0.0602744680508   19   21   18   18  0.0253021775863 
  19   19   17   17 -0.0529816479932   21   19   18   12 -0.0241764843172 
  21   19   18   17  0.0517350304905   19   21   12   18 -0.0241764843172 
  19   21   17   18  0.0517350304905   21   19   17   17 -0.0225981910081 
  19   19   12   12 -0.0338553748538   19   21   17   17 -0.0225981910081 
  19   21   18   12 -0.0296988320728 

It.  Correlation Energy L1 Residual L2 Residual L3 Residual CPU Time (s) Walltime (s)
-------------------------------------------------------------------------------------
 16  -0.764603186508186 2.65722e-09 4.37768e-09 1.12106e-08      803.140       25.106
 17  -0.764603186422951 1.90165e-09 1.69700e-09 7.07751e-09      807.970       25.260
 18  -0.764603186666546 9.22199e-10 8.96058e-10 4.43495e-09      801.559       25.058

Lambda-CCSDT iterations converged in 18 cycles and 445.388 seconds (24.744 s/it.) at 125.089 Gflops/sec

 @CHECKOUT-I, Total execution time (CPU/WALL):    186824.14/    6757.77 seconds.
norm of D(AI): 0.068174915458357
norm of D(IA): 0.068170991750739
norm of D(AB): 0.079922379267585
norm of D(IJ): 0.097693300103138
E(AB): 0.496873512191866
E(IJ): 0.401067927678082
E(1e): 0.897941439869947
norm of G(Ab,Ij): 0.475081469527884
norm of G(Ij,Ab): 0.480689784754452
E(Ab,Ij): -1.523858849589756
norm of G(Ab,Cd): 0.052118098121586
E(Ab,Cd): 0.247627593887739
norm of G(Ij,Kl): 0.054561397320448
E(Ij,Kl): 0.222563847890907
norm of G(Ai,Bc): 0.015749554685889
norm of G(Ab,Ci): 0.014487266372062
E(Ab,Ci): -0.065408453762494
norm of G(Ij,Ka): 0.012640998589473
norm of G(Ia,Jk): 0.011648182715849
E(Ia,Jk): -0.021157837941138
norm of G(AI,bj): 0.059903253750124
norm of G(Ai,Bj): 0.048565424722765
E(Ai,Bj): -0.550038612608668
E1: -0.314262314638829
E2: -0.343782900941185
E3: 0.108006602971346
E(tot): -0.792330872253464

Formation of one- and two-particle density
matrices took 21.180 seconds at 95.658 Gflops/sec

--executable xncc finished with status     0 in     6759.90 seconds (walltime).
 --invoking executable--
/home/besselman/CFOUR_18/cfour18/bin/xdens
 @GETMEM-I,  Allocated  183105 MB of main memory.
  The perturbed orbitals are chosen canonical.
  local is set to  F
  local is set to  F
  local is set to 4 F
  local is set to  F
  local is set to 5 F
  local is set to 6 F
  local is set to 7 F T
  local5 is set to  F
  local is set to  F
  local is set to 12 F
 ITERM.tmp does not exsit!
 skip reading
  The iterative expansion of D(ai) converged after  23 iterations.
  SORTNOC109-I, Processed       854980 fPQR integrals.
  local is set to 12 F
  ----------------------------------------------------------------------
                 Natural orbital occupation numbers
  ----------------------------------------------------------------------
  2.00001  2.00001  2.00001  2.00001  2.00001  1.98319  1.97796  1.97173
  1.96407  1.96190  1.96173  1.95380  1.95317  1.95189  1.94665  1.94241
  1.91746  1.89310  0.09590  0.07883  0.04490  0.04011  0.03401  0.02938
  0.02518  0.02444  0.02156  0.01862  0.01421  0.01377  0.01292  0.01029
  0.00988  0.00911  0.00906  0.00868  0.00811  0.00810  0.00763  0.00724
  0.00695  0.00600  0.00571  0.00529  0.00494  0.00493  0.00383  0.00358
  0.00348  0.00345  0.00341  0.00315  0.00277  0.00249  0.00243  0.00215
  0.00188  0.00177  0.00170  0.00164  0.00159  0.00152  0.00143  0.00127
  0.00127  0.00113  0.00097  0.00094  0.00093  0.00073  0.00072  0.00058
  0.00058  0.00056  0.00054  0.00048  0.00041  0.00036  0.00032  0.00026
  0.00021  0.00020  0.00019  0.00014  0.00011
  Trace of density matrix :  36.0000000000.
  ----------------------------------------------------------------------
  Density calculation successfully completed.
 @CHECKOUT-I, Total execution time (CPU/WALL):        41.63/       1.35 seconds.
--executable xdens finished with status     0 in        2.47 seconds (walltime).
 --invoking executable--
/home/besselman/CFOUR_18/cfour18/bin/xanti
 @GETMEM-I,  Allocated  183105 MB of main memory.
  @SETMET-I, Unequal number of MO and AO orbitals.
 @CHECKOUT-I, Total execution time (CPU/WALL):         6.61/       0.51 seconds.
--executable xanti finished with status     0 in        0.54 seconds (walltime).
 --invoking executable--
/home/besselman/CFOUR_18/cfour18/bin/xbcktrn
 @GETMEM-I,  Allocated  183105 MB of main memory.
 @CHECKOUT-I, Total execution time (CPU/WALL):        18.86/       0.64 seconds.
--executable xbcktrn finished with status     0 in        0.69 seconds (walltime).
 --invoking executable--
/home/besselman/CFOUR_18/cfour18/bin/xvdint
 @GETMEM-I,  Allocated  183105 MB of main memory.
 One- and two-electron integral derivatives are calculated
 for RHF-CC/MBPT gradients and dipole moments.
 Spherical gaussians are used.

                     Kinetic energy integral gradient
                     --------------------------------

                         O #1 x     0.7736597842
                         O #1 y     0.4762060349
                         C #2 x     0.1117104793
                         C #2 y     0.4378254660
                         C #3 x     0.2847426622
                         C #3 y    -0.2435278871
                         N #4 x    -1.1045839076
                         N #4 y    -0.1766312753
                         C #5 x    -0.1836204923
                         C #5 y    -0.2982624895
                         H #6 x    -0.0789592673
                         H #6 y     0.4611911555
                         H #7 x     0.3934507830
                         H #7 y    -0.2451931696
                         H #8 x    -0.1964000415
                         H #8 y    -0.4116078350


 O #1       0.7736597842            0.4762060349            0.0000000000
 C #2       0.1117104793            0.4378254660            0.0000000000
 C #3       0.2847426622           -0.2435278871            0.0000000000
 N #4      -1.1045839076           -0.1766312753            0.0000000000
 C #5      -0.1836204923           -0.2982624895            0.0000000000
 H #6      -0.0789592673            0.4611911555            0.0000000000
 H #7       0.3934507830           -0.2451931696            0.0000000000
 H #8      -0.1964000415           -0.4116078350            0.0000000000


                   Nuclear attraction integral gradient
                   ------------------------------------

                         O #1 x   -28.1263084019
                         O #1 y   -17.6869600814
                         C #2 x     3.0347973467
                         C #2 y   -18.9053748729
                         C #3 x   -14.5048775518
                         C #3 y    13.8081031137
                         N #4 x    33.5331428929
                         N #4 y     0.8087708355
                         C #5 x     7.9048744690
                         C #5 y    18.4943985382
                         H #6 x     1.5979346654
                         H #6 y    -8.1729228549
                         H #7 x    -6.7122722157
                         H #7 y     4.5456399536
                         H #8 x     3.2727087954
                         H #8 y     7.1083453681


 O #1     -28.1263084019          -17.6869600814            0.0000000000
 C #2       3.0347973467          -18.9053748729            0.0000000000
 C #3     -14.5048775518           13.8081031137            0.0000000000
 N #4      33.5331428929            0.8087708355            0.0000000000
 C #5       7.9048744690           18.4943985382            0.0000000000
 H #6       1.5979346654           -8.1729228549            0.0000000000
 H #7      -6.7122722157            4.5456399536            0.0000000000
 H #8       3.2727087954            7.1083453681            0.0000000000


                      Reorthonormalization gradient
                      -----------------------------

                         O #1 x     0.4042194530
                         O #1 y     0.2585614991
                         C #2 x     0.0451731146
                         C #2 y     0.0232135673
                         C #3 x    -0.0244687770
                         C #3 y    -0.0803918585
                         N #4 x    -0.5186733589
                         N #4 y    -0.0288782488
                         C #5 x     0.0287420224
                         C #5 y    -0.0758785817
                         H #6 x    -0.0471570928
                         H #6 y     0.2586378266
                         H #7 x     0.2153846391
                         H #7 y    -0.1363963420
                         H #8 x    -0.1032200004
                         H #8 y    -0.2188678620


 O #1       0.4042194530            0.2585614991            0.0000000000
 C #2       0.0451731146            0.0232135673            0.0000000000
 C #3      -0.0244687770           -0.0803918585            0.0000000000
 N #4      -0.5186733589           -0.0288782488            0.0000000000
 C #5       0.0287420224           -0.0758785817            0.0000000000
 H #6      -0.0471570928            0.2586378266            0.0000000000
 H #7       0.2153846391           -0.1363963420            0.0000000000
 H #8      -0.1032200004           -0.2188678620            0.0000000000


                Electronic contributions to dipole moment
                -----------------------------------------

                               au             Debye

                    x     -0.18467138     -0.46938791
                    y     -1.05961013     -2.69326078

  Conversion factor used: 1 a.u. =   2.54174691 Debye 


 Evaluation of 1e integral derivatives required    2.97 seconds.
 Evaluation of 2el integral derivatives

                      Two-electron integral gradient
                      ------------------------------

                         O #1 x    14.5444340572
                         O #1 y     9.0517947115
                         C #2 x    -0.2512460713
                         C #2 y     8.4114913370
                         C #3 x     7.0927030055
                         C #3 y    -5.8256262476
                         N #4 x   -18.4484440233
                         N #4 y    -0.7048944081
                         C #5 x    -4.0421883823
                         C #5 y    -8.9011756593
                         H #6 x    -0.9717745065
                         H #6 y     4.9243409080
                         H #7 x     4.0303284085
                         H #7 y    -2.7294768514
                         H #8 x    -1.9538124879
                         H #8 y    -4.2264537901


 O #1      14.5444340572            9.0517947115            0.0000000000
 C #2      -0.2512460713            8.4114913370            0.0000000000
 C #3       7.0927030055           -5.8256262476            0.0000000000
 N #4     -18.4484440233           -0.7048944081            0.0000000000
 C #5      -4.0421883823           -8.9011756593            0.0000000000
 H #6      -0.9717745065            4.9243409080            0.0000000000
 H #7       4.0303284085           -2.7294768514            0.0000000000
 H #8      -1.9538124879           -4.2264537901            0.0000000000


 Evaluation of 2e integral derivatives required   14.85 seconds.

                            Molecular gradient
                            ------------------

                         O #1 x     0.0021623543
                         O #1 y     0.0042551977
                         C #2 x    -0.0025274134
                         C #2 y     0.0043419407
                         C #3 x    -0.0025762631
                         C #3 y     0.0015384428
                         N #4 x     0.0156712828
                         N #4 y    -0.0197093465
                         C #5 x    -0.0161484521
                         C #5 y     0.0124710056
                         H #6 x     0.0005114815
                         H #6 y     0.0066781295
                         H #7 x     0.0048543918
                         H #7 y    -0.0036200666
                         H #8 x    -0.0019473819
                         H #8 y    -0.0059553032


 O #1       0.0021623543            0.0042551977            0.0000000000
 C #2      -0.0025274134            0.0043419407            0.0000000000
 C #3      -0.0025762631            0.0015384428            0.0000000000
 N #4       0.0156712828           -0.0197093465            0.0000000000
 C #5      -0.0161484521            0.0124710056            0.0000000000
 H #6       0.0005114815            0.0066781295            0.0000000000
 H #7       0.0048543918           -0.0036200666            0.0000000000
 H #8      -0.0019473819           -0.0059553032            0.0000000000


  Molecular gradient norm 0.350E-01

                           Total dipole moment
                           -------------------

                               au             Debye

                    x     -0.58268507     -1.48103797
                    y      0.14384553      0.36561892

  Conversion factor used: 1 a.u. =   2.54174691 Debye 


 @CHECKOUT-I, Total execution time (CPU/WALL):        17.80/       9.58 seconds.
--executable xvdint finished with status     0 in        9.62 seconds (walltime).
 --invoking executable--
/home/besselman/CFOUR_18/cfour18/bin/xjoda
   JODA beginning optimization cycle #  3.
   Retrieving information from last optimization cycle.
                    13                     0
  calling readgh 3                      2                    -1
  gradient from JOBARC 
   0.002162354279241   0.004255197678621   0.000000000000000
  -0.002527413355694   0.004341940717072   0.000000000000000
  -0.002576263109598   0.001538442773573   0.000000000000000
   0.015671282818531  -0.019709346508302   0.000000000000000
  -0.016148452110175   0.012471005642027   0.000000000000000
   0.000511481549736   0.006678129484687   0.000000000000000
   0.004854391803107  -0.003620066633407   0.000000000000000
  -0.001947381875163  -0.005955303154372   0.000000000000000
 
                     0
  current gradient vector 
        0.002162354279241        0.004255197678621        0.000000000000000
       -0.002527413355694        0.004341940717072        0.000000000000000
       -0.002576263109598        0.001538442773573        0.000000000000000
        0.015671282818531       -0.019709346508302        0.000000000000000
       -0.016148452110175        0.012471005642027        0.000000000000000
        0.000511481549736        0.006678129484687        0.000000000000000
        0.004854391803107       -0.003620066633407        0.000000000000000
       -0.001947381875163       -0.005955303154372        0.000000000000000
   Internal coordinate energy gradients (atomic units): 
                     R                 dV/dR
 [R1   ]    2.572031937477328    0.015666593527167
 [R2   ]    2.596855500164981    0.003287432347159
 [A1   ]    1.811756434574703    0.069010220437654
 [R3   ]    2.462098158048383   -0.002815197307364
 [A2   ]    2.045008680575517    0.061607684026868
 [D0   ]    0.000000000000000   -0.000000000000000
 [R4   ]    2.575545243468401   -0.015975128888416
 [A3   ]    1.887616282767615    0.025928582560665
 [D0   ]    0.000000000000000   -0.000000000000000
 [R5   ]    2.046387944685809   -0.006529237698687
 [A4   ]    2.031897096542076    0.003054594324449
 [D180 ]    3.141592653589793   -0.000000000000000
 [R6   ]    2.042634371010066   -0.006022817017376
 [A5   ]    2.035665259347694   -0.001284876094363
 [D180 ]    3.141592653589793   -0.000000000000000
 [R7   ]    2.045614605856234   -0.006213092709040
 [A6   ]    2.261396852251869    0.001656077353537
 [D180 ]    3.141592653589793   -0.000000000000000
                     2                    -1                     0 ****
   Hessian from cycle  2 read.
   BFGS update using last two gradients and previous step.
   Optimization cycle  3.  Updating structure with Newton-Raphson step.
  @EFOL-I, Current internal coordinate Hessian written to FCMINT.
   There are  13 independent internal coordinates which will be optimized.
   Hessian matrix in totally symmetric symmetry coordinates: 
              R1        R2        A1        R3        A2   
  R1         1.037123  0.061172  0.271656 -0.017995  0.106553
  R2         0.061172  1.094762  0.399551 -0.015688  0.159678
  A1         0.271656  0.399551  1.841812 -0.015830  0.645625
  R3        -0.017995 -0.015688 -0.015830  0.974786 -0.012236
  A2         0.106553  0.159678  0.645625 -0.012236  0.509720
  R4         0.002133  0.014269  0.106851 -0.027885  0.037624
  A3         0.176826  0.260797  1.044021 -0.012728  0.423362
  R5        -0.008816 -0.005670  0.009536 -0.017453  0.000019
  A4         0.004398  0.005869  0.020592  0.001273  0.008642
  R6        -0.008697 -0.005385  0.011108 -0.017714  0.000589
  A5         0.007161  0.010160  0.039161  0.000386  0.016133
  R7        -0.007396 -0.003400  0.019380 -0.017983  0.003914
  A6        -0.023099 -0.032879 -0.126969 -0.001067 -0.052206
 
              R4        A3        R5        A4        R6   
  R1         0.002133  0.176826 -0.008816  0.004398 -0.008697
  R2         0.014269  0.260797 -0.005670  0.005869 -0.005385
  A1         0.106851  1.044021  0.009536  0.020592  0.011108
  R3        -0.027885 -0.012728 -0.017453  0.001273 -0.017714
  A2         0.037624  0.423362  0.000019  0.008642  0.000589
  R4         0.978582  0.067357 -0.017780  0.002971 -0.017929
  A3         0.067357  0.934271  0.004577  0.013669  0.005591
  R5        -0.017780  0.004577  0.988161  0.001142 -0.011996
  A4         0.002971  0.013669  0.001142  0.250177  0.001176
  R6        -0.017929  0.005591 -0.011996  0.001176  0.987846
  A5         0.003409  0.025715  0.000753  0.000466  0.000800
  R7        -0.017578  0.010992 -0.012076  0.001295 -0.012228
  A6        -0.010892 -0.083393 -0.002327 -0.001517 -0.002477
 
              A5        R7        A6   
  R1         0.007161 -0.007396 -0.023099
  R2         0.010160 -0.003400 -0.032879
  A1         0.039161  0.019380 -0.126969
  R3         0.000386 -0.017983 -0.001067
  A2         0.016133  0.003914 -0.052206
  R4         0.003409 -0.017578 -0.010892
  A3         0.025715  0.010992 -0.083393
  R5         0.000753 -0.012076 -0.002327
  A4         0.000466  0.001295 -0.001517
  R6         0.000800 -0.012228 -0.002477
  A5         0.250933  0.001008 -0.003037
  R7         0.001008  0.987740 -0.003151
  A6        -0.003037 -0.003151  0.259876
   The eigenvectors of the Hessian matrix: 
                   1         2         3         4         5
  R1         0.005562  0.001533 -0.000000 -0.000000 -0.000000
  R2         0.003626  0.001471 -0.000000 -0.000000 -0.000000
  A1        -0.261359 -0.412520  0.194712  0.314140  0.040745
  R3         0.009207  0.002780 -0.000000 -0.000000 -0.000000
  A2         0.872605 -0.196793 -0.228708 -0.204664  0.043071
  R4         0.009093  0.003272 -0.000000 -0.000000 -0.000000
  A3        -0.094038  0.785863 -0.060180 -0.297402 -0.112347
  R5         0.006116  0.002004 -0.000000 -0.000000 -0.000000
  A4        -0.148800 -0.345542  0.313443 -0.735830 -0.467599
  R6         0.006219  0.002022 -0.000000 -0.000000 -0.000000
  A5        -0.122409 -0.054874  0.162011 -0.436083  0.874765
  R7         0.006266  0.002051 -0.000000 -0.000000  0.000000
  A6         0.352074  0.225994  0.884117  0.198411 -0.000000
 
                   6         7         8         9        10
  R1         0.387744  0.348032  0.684450  0.108289  0.010709
  R2         0.400079  0.673663 -0.299125 -0.109030  0.015712
  A1        -0.158935 -0.188693 -0.000299 -0.000000 -0.000000
  R3         0.397185 -0.414457  0.367844 -0.019224 -0.067161
  A2        -0.081345 -0.071667 -0.000715  0.000000 -0.000000
  R4         0.487187 -0.175416 -0.551446  0.222419 -0.077694
  A3        -0.111678 -0.121795  0.000112 -0.000000 -0.000000
  R5         0.283070 -0.240252 -0.039738 -0.098712  0.876005
  A4         0.002439 -0.003678 -0.000031  0.000000  0.000000
  R6         0.287786 -0.240600 -0.009654  0.553908 -0.311671
  A5        -0.001631 -0.005291  0.000047  0.000000  0.000000
  R7         0.295200 -0.225813 -0.031262 -0.781017 -0.352941
  A6         0.005793  0.017000 -0.000109 -0.000000 -0.000000
 
                  11        12        13
  R1         0.385093  0.264621  0.172800
  R2        -0.409746 -0.225688  0.256247
  A1         0.000000  0.000000  0.749931
  R3        -0.180576 -0.705229 -0.015222
  A2        -0.000000  0.000000  0.303363
  R4         0.603276 -0.064539  0.063863
  A3        -0.000000  0.000000  0.491507
  R5        -0.160266  0.240223  0.002759
  A4        -0.000000  0.000000  0.009914
  R6        -0.508625  0.443270  0.003729
  A5         0.000000  0.000000  0.018557
  R7        -0.053628  0.351187  0.009044
  A6        -0.000000 -0.000000 -0.060144
   The eigenvalues of the Hessian matrix: 
       0.24756      0.24956      0.25000      0.25000      0.25000      0.88098
       0.96039      0.99977      1.00000      1.00000      1.00000      1.00000
       3.00752
   Gradients along Hessian eigenvectors: 
       0.03338     -0.02090      0.00000      0.00000      0.00000     -0.02578
      -0.00451      0.01796      0.00000      0.00000      0.00000     -0.00000
       0.08557
   There are  0 negative eigenvalues.
   Summary of Optimization Cycle: 
   The maximum unscaled step is:    0.16494.
   Scale factor set to:  0.90943.
   Forces are in hartree/bohr and hartree/radian.
   Parameter values are in Angstroms and degrees.
--------------------------------------------------------------------------
  Parameter     dV/dR           Step          Rold            Rnew
--------------------------------------------------------------------------
    R1      0.0156665935   -0.0023350659    1.3610606803    1.3587256145
    R2      0.0032874323    0.0060605600    1.3741967439    1.3802573040
    A1      0.0690102204   -1.3634951060  103.8059972068  102.4425021008
    R3     -0.0028151973    0.0011988166    1.3028862298    1.3040850465
    A2      0.0616076840   -7.5804093717  117.1703664646  109.5899570929
    R4     -0.0159751289    0.0099003686    1.3629198418    1.3728202104
    A3      0.0259285826    3.1604889224  108.1524463428  111.3129352652
    R5     -0.0065292377    0.0034330157    1.0829018597    1.0863348754
    A4      0.0030545943   -0.4739132442  116.4191280367  115.9452147926
    R6     -0.0060228170    0.0032192954    1.0809155540    1.0841348494
    A5     -0.0012848761    0.5893261634  116.6350278620  117.2243540255
    R7     -0.0062130927    0.0034693872    1.0824926264    1.0859620136
    A6      0.0016560774   -1.3855069619  129.5684954382  128.1829884763
--------------------------------------------------------------------------
  Minimum force:  0.001284876 / RMS force:  0.027569241
 Updating structure...
   1.00000000000000       0.942116236868899       0.976512718623268     
   1.00000000000000       0.931609195166881       0.976512718623268     
  -1.00000000000000       0.899212798068660       0.976512718623268     
  -1.00000000000000       0.889221999850856       0.976512718623268     
  -1.00000000000000       0.786040468377013       0.931609195166881     
   Rotational constants (in cm-1): 
          0.1666479553             0.3123514858             0.3572510308
   Rotational constants (in MHz): 
       4995.9807147694          9364.0632805728         10710.1179652309


 ----------------------------------------------------------------
         Coordinates used in calculation (QCOMP) 
 ----------------------------------------------------------------
 Z-matrix   Atomic            Coordinates (in bohr)
  Symbol    Number           X              Y              Z
 ----------------------------------------------------------------
     O         8        -1.99372428     0.89033009     0.00000000
     C         6        -1.36181185    -1.59831524     0.00000000
     C         6         0.33667146     2.06187944     0.00000000
     N         7         1.09184585    -1.82777506     0.00000000
     C         6         2.26466222     0.32607800     0.00000000
     H         1        -2.92996210    -2.92315570     0.00000000
     H         1         0.35578365     4.11050825    -0.00000000
     H         1         4.28676677     0.67607539    -0.00000000
 ----------------------------------------------------------------
 
   Interatomic distance matrix (Angstroms) 
 
                 O             C             C             N             C    
                [ 1]        [ 2]        [ 3]        [ 4]        [ 5]
  O    [ 1]     0.00000
  C    [ 2]     1.35873     0.00000
  C    [ 3]     1.38026     2.13527     0.00000
  N    [ 4]     2.17600     1.30409     2.09675     0.00000
  C    [ 5]     2.27314     2.17250     1.37282     1.29779     0.00000
  H    [ 6]     2.07794     1.08633     3.15389     2.20577     3.24233
  H    [ 7]     2.10940     3.15475     1.08413     3.16645     2.24297
  H    [ 8]     3.32543     3.22231     2.21521     2.14802     1.08596
 
                 H             H             H    
                [ 6]        [ 7]        [ 8]
  H    [ 6]     0.00000
  H    [ 7]     4.10815     0.00000
  H    [ 8]     4.26753     2.76228     0.00000
   Rotational constants (order x, y, z, in cm-1): 
          0.3572510308             0.3123514858             0.1666479553
   Rotational constants (order x, y, z, in MHz): 
      10710.1179652309          9364.0632805728          4995.9807147694
  ECPDATA file not present.   Using default ECPDATA. 
  There are   5 frozen-core orbitals.
  There are   85 basis functions.
 @CHECKOUT-I, Total execution time (CPU/WALL):         0.10/       0.12 seconds.
--executable xjoda finished with status     0 in        0.24 seconds (walltime).
 --invoking executable--
/home/besselman/CFOUR_18/cfour18/bin/xvmol
 SERIAL VERSION OF MOLECULE STARTED
********************************************************************************
                    INPUT FROM MOL FILE
********************************************************************************
INTGRL        1    0    1    0    0    0    0    0    0                         
         *** CFOUR Program System (Release V0.1) ***                            
CCSDT(Q) PVDZ Optimization of Oxazole                                           
    8    1 Z          0.10E-08              0    0                              
   9999.00      3.00                                                            
          8.00000000    1    3    1    1    1                                   
O #1  -1.993724275195867   0.890330088539254   0.000000000000000                
    9    3                                                                      
   11720.0000000000       7.100000000000000E-004 -1.600000000000000E-004        
  0.000000000000000E+000                                                        
   1759.00000000000       5.470000000000000E-003 -1.263000000000000E-003        
  0.000000000000000E+000                                                        
   400.800000000000       2.783700000000000E-002 -6.267000000000000E-003        
  0.000000000000000E+000                                                        
   113.700000000000       0.104800000000000      -2.571600000000000E-002        
  0.000000000000000E+000                                                        
   37.0300000000000       0.283062000000000      -7.092400000000000E-002        
  0.000000000000000E+000                                                        
   13.2700000000000       0.448719000000000      -0.165411000000000             
  0.000000000000000E+000                                                        
   5.02500000000000       0.270952000000000      -0.116955000000000             
  0.000000000000000E+000                                                        
   1.01300000000000       1.545800000000000E-002  0.557368000000000             
  0.000000000000000E+000                                                        
  0.302300000000000      -2.585000000000000E-003  0.572759000000000             
   1.00000000000000                                                             
    4    2                                                                      
   17.7000000000000       4.301800000000000E-002  0.000000000000000E+000        
   3.85400000000000       0.228913000000000       0.000000000000000E+000        
   1.04600000000000       0.508728000000000       0.000000000000000E+000        
  0.275300000000000       0.460531000000000        1.00000000000000             
    1    1                                                                      
   1.18500000000000        1.00000000000000                                     
          6.00000000    1    3    1    1    1                                   
C #2  -1.361811854241274  -1.598315240688385   0.000000000000000                
    9    3                                                                      
   6665.00000000000       6.920000000000000E-004 -1.460000000000000E-004        
  0.000000000000000E+000                                                        
   1000.00000000000       5.329000000000000E-003 -1.154000000000000E-003        
  0.000000000000000E+000                                                        
   228.000000000000       2.707700000000000E-002 -5.725000000000000E-003        
  0.000000000000000E+000                                                        
   64.7100000000000       0.101718000000000      -2.331200000000000E-002        
  0.000000000000000E+000                                                        
   21.0600000000000       0.274740000000000      -6.395500000000000E-002        
  0.000000000000000E+000                                                        
   7.49500000000000       0.448564000000000      -0.149981000000000             
  0.000000000000000E+000                                                        
   2.79700000000000       0.285074000000000      -0.127262000000000             
  0.000000000000000E+000                                                        
  0.521500000000000       1.520400000000000E-002  0.544529000000000             
  0.000000000000000E+000                                                        
  0.159600000000000      -3.191000000000000E-003  0.580496000000000             
   1.00000000000000                                                             
    4    2                                                                      
   9.43900000000000       3.810900000000000E-002  0.000000000000000E+000        
   2.00200000000000       0.209480000000000       0.000000000000000E+000        
  0.545600000000000       0.508557000000000       0.000000000000000E+000        
  0.151700000000000       0.468842000000000        1.00000000000000             
    1    1                                                                      
  0.550000000000000        1.00000000000000                                     
          6.00000000    1    3    1    1    1                                   
C #3   0.336671464947704   2.061879437113476   0.000000000000000                
    9    3                                                                      
   6665.00000000000       6.920000000000000E-004 -1.460000000000000E-004        
  0.000000000000000E+000                                                        
   1000.00000000000       5.329000000000000E-003 -1.154000000000000E-003        
  0.000000000000000E+000                                                        
   228.000000000000       2.707700000000000E-002 -5.725000000000000E-003        
  0.000000000000000E+000                                                        
   64.7100000000000       0.101718000000000      -2.331200000000000E-002        
  0.000000000000000E+000                                                        
   21.0600000000000       0.274740000000000      -6.395500000000000E-002        
  0.000000000000000E+000                                                        
   7.49500000000000       0.448564000000000      -0.149981000000000             
  0.000000000000000E+000                                                        
   2.79700000000000       0.285074000000000      -0.127262000000000             
  0.000000000000000E+000                                                        
  0.521500000000000       1.520400000000000E-002  0.544529000000000             
  0.000000000000000E+000                                                        
  0.159600000000000      -3.191000000000000E-003  0.580496000000000             
   1.00000000000000                                                             
    4    2                                                                      
   9.43900000000000       3.810900000000000E-002  0.000000000000000E+000        
   2.00200000000000       0.209480000000000       0.000000000000000E+000        
  0.545600000000000       0.508557000000000       0.000000000000000E+000        
  0.151700000000000       0.468842000000000        1.00000000000000             
    1    1                                                                      
  0.550000000000000        1.00000000000000                                     
          7.00000000    1    3    1    1    1                                   
N #4   1.091845846386695  -1.827775057632026   0.000000000000000                
    9    3                                                                      
   9046.00000000000       7.000000000000000E-004 -1.530000000000000E-004        
  0.000000000000000E+000                                                        
   1357.00000000000       5.389000000000000E-003 -1.208000000000000E-003        
  0.000000000000000E+000                                                        
   309.300000000000       2.740600000000000E-002 -5.992000000000000E-003        
  0.000000000000000E+000                                                        
   87.7300000000000       0.103207000000000      -2.454400000000000E-002        
  0.000000000000000E+000                                                        
   28.5600000000000       0.278723000000000      -6.745900000000001E-002        
  0.000000000000000E+000                                                        
   10.2100000000000       0.448540000000000      -0.158078000000000             
  0.000000000000000E+000                                                        
   3.83800000000000       0.278238000000000      -0.121831000000000             
  0.000000000000000E+000                                                        
  0.746600000000000       1.544000000000000E-002  0.549003000000000             
  0.000000000000000E+000                                                        
  0.224800000000000      -2.864000000000000E-003  0.578815000000000             
   1.00000000000000                                                             
    4    2                                                                      
   13.5500000000000       3.991900000000000E-002  0.000000000000000E+000        
   2.91700000000000       0.217169000000000       0.000000000000000E+000        
  0.797300000000000       0.510319000000000       0.000000000000000E+000        
  0.218500000000000       0.462214000000000        1.00000000000000             
    1    1                                                                      
  0.817000000000000        1.00000000000000                                     
          6.00000000    1    3    1    1    1                                   
C #5   2.264662222541726   0.326077996167347   0.000000000000000                
    9    3                                                                      
   6665.00000000000       6.920000000000000E-004 -1.460000000000000E-004        
  0.000000000000000E+000                                                        
   1000.00000000000       5.329000000000000E-003 -1.154000000000000E-003        
  0.000000000000000E+000                                                        
   228.000000000000       2.707700000000000E-002 -5.725000000000000E-003        
  0.000000000000000E+000                                                        
   64.7100000000000       0.101718000000000      -2.331200000000000E-002        
  0.000000000000000E+000                                                        
   21.0600000000000       0.274740000000000      -6.395500000000000E-002        
  0.000000000000000E+000                                                        
   7.49500000000000       0.448564000000000      -0.149981000000000             
  0.000000000000000E+000                                                        
   2.79700000000000       0.285074000000000      -0.127262000000000             
  0.000000000000000E+000                                                        
  0.521500000000000       1.520400000000000E-002  0.544529000000000             
  0.000000000000000E+000                                                        
  0.159600000000000      -3.191000000000000E-003  0.580496000000000             
   1.00000000000000                                                             
    4    2                                                                      
   9.43900000000000       3.810900000000000E-002  0.000000000000000E+000        
   2.00200000000000       0.209480000000000       0.000000000000000E+000        
  0.545600000000000       0.508557000000000       0.000000000000000E+000        
  0.151700000000000       0.468842000000000        1.00000000000000             
    1    1                                                                      
  0.550000000000000        1.00000000000000                                     
          1.00000000    1    2    1    1                                        
H #6  -2.929962096905878  -2.923155699622821   0.000000000000000                
    4    2                                                                      
   13.0100000000000       1.968500000000000E-002  0.000000000000000E+000        
   1.96200000000000       0.137977000000000       0.000000000000000E+000        
  0.444600000000000       0.478148000000000       0.000000000000000E+000        
  0.122000000000000       0.501240000000000        1.00000000000000             
    1    1                                                                      
  0.727000000000000        1.00000000000000                                     
          1.00000000    1    2    1    1                                        
H #7   0.355783654127769   4.110508245397550  -0.000000000000000                
    4    2                                                                      
   13.0100000000000       1.968500000000000E-002  0.000000000000000E+000        
   1.96200000000000       0.137977000000000       0.000000000000000E+000        
  0.444600000000000       0.478148000000000       0.000000000000000E+000        
  0.122000000000000       0.501240000000000        1.00000000000000             
    1    1                                                                      
  0.727000000000000        1.00000000000000                                     
          1.00000000    1    2    1    1                                        
H #8   4.286766771970986   0.676075386650171  -0.000000000000000                
    4    2                                                                      
   13.0100000000000       1.968500000000000E-002  0.000000000000000E+000        
   1.96200000000000       0.137977000000000       0.000000000000000E+000        
  0.444600000000000       0.478148000000000       0.000000000000000E+000        
  0.122000000000000       0.501240000000000        1.00000000000000             
    1    1                                                                      
  0.727000000000000        1.00000000000000                                     
FINISH                                                                          
 
********************************************************************************
 ONE- AND TWO-ELECTRON INTEGRALS OVER SYMMETRY-ADAPTED AOS ARE CALCULATED.

  SPHERICAL HARMONICS ARE USED.
  
  INTEGRALS LESS THAN  0.10E-13 ARE NEGLECTED.

  NUCLEAR REPULSION ENERGY :  164.1628936393 A.U.
  @MOLECU-I, ONE ELECTRON INTEGRALS (CPU/WALL):        0.06/       0.06 SECONDS.
  @TWOEL-I,    1939947 INTEGRALS OF SYMMETRY TYPE  I I I I
  @TWOEL-I,    1013374 INTEGRALS OF SYMMETRY TYPE  I J I J
  @TWOEL-I,     536792 INTEGRALS OF SYMMETRY TYPE  I I J J
  @TWOEL-I, TOTAL NUMBER OF 2-E INTEGRALS    3490113.
  @MOLECU-I, TWO ELECTRON INTEGRALS (CPU/WALL):       25.44/       0.82 SECONDS.
 @CHECKOUT-I, Total execution time (CPU/WALL):        25.54/       0.92 seconds.

Running with 32 threads/proc

--executable xvmol finished with status     0 in        1.01 seconds (walltime).
 --invoking executable--
/home/besselman/CFOUR_18/cfour18/bin/xvmol2ja
 @GETMEM-I,  Allocated  183105 MB of main memory.
 @CHECKOUT-I, Total execution time (CPU/WALL):         0.42/       0.04 seconds.
--executable xvmol2ja finished with status     0 in        0.09 seconds (walltime).
 --invoking executable--
/home/besselman/CFOUR_18/cfour18/bin/xvscf
  -------------------------------------------------
  Self-Consistent-Field Program for HF calculations
  -------------------------------------------------
    Integrals from VMOL are used
  There are   85 functions in the AO basis.

  There are 2 irreducible representations.

       Irrep        # of functions
         1                 62
         2                 23


  Parameters for SCF calculation: 
        SCF reference function:  RHF  
  Maximum number of iterations:  150
     Full symmetry point group: Cs  
     Computational point group: Cs  
        Initial density matrix: MOREAD                 
     SCF convergence tolerance: 10**(-10)
  DIIS convergence acceleration:  ON
          Latest start for DIIS:   2
                     DIIS order:  10

     Alpha population by irrep:  15    3
      Beta population by irrep:  15    3


 @GETMEM-I,  Allocated       2 MB of main memory.
   Smallest overlap matrix eigenvalues 
     Symmetry    Eigenvalue    
         1      .1719125308D-02              
         2      .8448210665D-01              
  --------------------------------------------------------------------
  Iteration         Total Energy            Largest Density Difference
  --------------------------------------------------------------------
       0          -239.337304799837767              0.0000000000D+00
       1          -243.852976007120986              0.7675105735D+00
       2          -244.466760966479711              0.1001093777D+01
       3          -244.626473870975047              0.3269704977D+00
       4          -244.630068409001154              0.6071404745D-01
       5          -244.630807608377012              0.2894304433D-01
       6          -244.630859617336540              0.7112671478D-02
       7          -244.630874098256953              0.3763581487D-02
       8          -244.630877311668741              0.2037721688D-02
       9          -244.630877698325918              0.7498728882D-03
      10          -244.630877786030254              0.3455925663D-03
      11          -244.630877798333785              0.1664825672D-03
      12          -244.630877798801833              0.2382875109D-04
      13          -244.630877798872888              0.9302097996D-05
      14          -244.630877798878799              0.2937733413D-05
      15          -244.630877798877208              0.7283283454D-06
      16          -244.630877798878174              0.2518884905D-06
      17          -244.630877798878515              0.3732632003D-07
      18          -244.630877798880505              0.1312499176D-07
      19          -244.630877798879311              0.4042239210D-08
      20          -244.630877798878515              0.1515674919D-08
      21          -244.630877798880391              0.4775875251D-09
      22          -244.630877798878231              0.2221758333D-09
   final occupation vector 
    15  3
    15  3

  SCF has converged.

 Density matrix saved to file den.dat
 total electron number:   36.0000000000000     
     E(SCF)=      -244.630877798879368              0.6353850779D-10

  Eigenvector printing suppressed.


 
  ORBITAL EIGENVALUES (ALPHA)  (1H = 27.2113834 eV)

       MO #        E(hartree)               E(eV)           FULLSYM    COMPSYM
       ----   --------------------   --------------------   -------   ---------
    1     1         -20.6466874519        -561.8249281929     A'        A'  (1)
    2     2         -15.5592506453        -423.3887347259     A'        A'  (1)
    3     3         -11.3379599048        -308.5215739423     A'        A'  (1)
    4     4         -11.3002549151        -307.4955690117     A'        A'  (1)
    5     5         -11.2670506571        -306.5920352189     A'        A'  (1)
    6     6          -1.4885071694         -40.5043392806     A'        A'  (1)
    7     7          -1.2498494499         -34.0101325742     A'        A'  (1)
    8     8          -1.0296638542         -28.0185779099     A'        A'  (1)
    9     9          -0.8372202408         -22.7819209638     A'        A'  (1)
   10    10          -0.8285049134         -22.5447648471     A'        A'  (1)
   11    11          -0.7481190747         -20.3573549712     A'        A'  (1)
   12    63          -0.6549721431         -17.8226981021     A''       A'' (2)
   13    12          -0.6285401867         -17.1034480020     A'        A'  (1)
   14    13          -0.6174992274         -16.8030082250     A'        A'  (1)
   15    14          -0.5796224662         -15.7723291553     A'        A'  (1)
   16    64          -0.4623152179         -12.5802366468     A''       A'' (2)
   17    15          -0.4338614132         -11.8059692565     A'        A'  (1)
   18    65          -0.3320150724          -9.0345894304     A''       A'' (2)
  +++++++++++++++++++++++++++++++++++++++++++++++++++++++++++++++++++++++++++++
   19    66           0.1400578249           3.8111671727     A''       A'' (2)
   20    16           0.2025397548           5.5113869227     A'        A'  (1)
   21    17           0.2162299032           5.8839147993     A'        A'  (1)
   22    18           0.2274935489           6.1904141809     A'        A'  (1)
   23    67           0.2326380414           6.3304029393     A''       A'' (2)
   24    19           0.3232486275           8.7960423367     A'        A'  (1)
   25    20           0.3598573131           9.7922153148     A'        A'  (1)
   26    21           0.4374601430          11.9038956747     A'        A'  (1)
   27    22           0.4450975090          12.1117189687     A'        A'  (1)
   28    23           0.5738679920          15.6157419503     A'        A'  (1)
   29    24           0.6305969084          17.1594142440     A'        A'  (1)
   30    68           0.6570020131          17.8779336725     A''       A'' (2)
   31    25           0.6785973543          18.4655727823     A'        A'  (1)
   32    69           0.7077269400          19.2582291059     A''       A'' (2)
   33    26           0.7089757933          19.2922121324     A'        A'  (1)
   34    27           0.7674203369          20.8825690170     A'        A'  (1)
   35    70           0.7680686128          20.9002095016     A''       A'' (2)
   36    28           0.8362833913          22.7564279930     A'        A'  (1)
   37    29           0.8651399940          23.5416560725     A'        A'  (1)
   38    30           0.8968607700          24.4048222695     A'        A'  (1)
   39    31           0.9364453189          25.4819726052     A'        A'  (1)
   40    32           0.9769704314          26.5847169804     A'        A'  (1)
   41    33           1.0758752505          29.2760539318     A'        A'  (1)
   42    71           1.1042921390          30.0493167805     A''       A'' (2)
   43    72           1.1233160516          30.5669837604     A''       A'' (2)
   44    34           1.1274983623          30.6807902184     A'        A'  (1)
   45    35           1.1430414587          31.1037393754     A'        A'  (1)
   46    36           1.1714694675          31.8773048204     A'        A'  (1)
   47    37           1.2391870000          33.7199925625     A'        A'  (1)
   48    73           1.2509936943          34.0412690459     A''       A'' (2)
   49    74           1.3126562407          35.7191922393     A''       A'' (2)
   50    75           1.3630739107          37.0911267873     A''       A'' (2)
   51    38           1.3948812834          37.9566493990     A'        A'  (1)
   52    76           1.3979723972          38.0407628818     A''       A'' (2)
   53    39           1.5085423759          41.0495249662     A'        A'  (1)
   54    40           1.5638363800          42.5541513101     A'        A'  (1)
   55    77           1.5792377155          42.9732429559     A''       A'' (2)
   56    41           1.7094929129          46.5176670729     A'        A'  (1)
   57    42           1.7380562048          47.2949137588     A'        A'  (1)
   58    43           1.7574902125          47.8237399936     A'        A'  (1)
   59    44           1.8198526273          49.5207075719     A'        A'  (1)
   60    78           1.8625776935          50.6833157302     A''       A'' (2)
   61    79           1.9188606824          52.2148537196     A''       A'' (2)
   62    45           1.9262308176          52.4154052958     A'        A'  (1)
   63    46           2.0080986657          54.6431426980     A'        A'  (1)
   64    80           2.0446366282          55.6373912043     A''       A'' (2)
   65    47           2.1171654401          57.6110005118     A'        A'  (1)
   66    48           2.1838894819          59.4266539946     A'        A'  (1)
   67    81           2.2055500776          60.0160687684     A''       A'' (2)
   68    49           2.2059509489          60.0269770313     A'        A'  (1)
   69    50           2.2895146482          62.3008608916     A'        A'  (1)
   70    51           2.4011187727          65.3377635141     A'        A'  (1)
   71    52           2.4993490625          68.0107455902     A'        A'  (1)
   72    53           2.6431219604          71.9230050375     A'        A'  (1)
   73    82           2.6524070283          72.1756645801     A''       A'' (2)
   74    83           2.6742287917          72.7694649503     A''       A'' (2)
   75    54           2.8009108162          76.2166580895     A'        A'  (1)
   76    55           2.8562436826          77.7223419297     A'        A'  (1)
   77    56           2.9248517827          79.5892632481     A'        A'  (1)
   78    57           3.0298060772          82.4452147949     A'        A'  (1)
   79    58           3.1634214893          86.0810750012     A'        A'  (1)
   80    84           3.2277387222          87.8312358840     A''       A'' (2)
   81    85           3.2568381958          88.6230728175     A''       A'' (2)
   82    59           3.4695554136          94.4114025875     A'        A'  (1)
   83    60           3.5491741864          96.5779395393     A'        A'  (1)
   84    61           3.7360606323         101.6633782708     A'        A'  (1)
   85    62           3.7910886061         103.1607655626     A'        A'  (1)


  VSCF finished.

 @CHECKOUT-I, Total execution time (CPU/WALL):        50.25/       1.60 seconds.
--executable xvscf finished with status     0 in        1.64 seconds (walltime).
 --invoking executable--
/home/besselman/CFOUR_18/cfour18/bin/xvtran
 @GETMEM-I,  Allocated  183105 MB of main memory.
  Full RHF integral transformation
  The following   5 MOs will be dropped:
    1  2  3  4  5
  There are  80 active molecular orbitals.
 TRANSFORMING (NP|QR) TYPE OF INTEGRALS
 TRANSFORMING (IA|JB) TYPE OF INTEGRALS
 TRANSFORMING (IJ|AB) TYPE OF INTEGRALS
 TRANSFORMING (FRZ ALL|ALL ALL) TYPE OF INTEGRALS
  Transformation of IIII integrals :
  1 pass through the AO integral file was required.
     1939947 AO integrals were read.
     2869107 MO integrals were written to HF2.
  Transformation of IIJJ integrals :
  1 pass through the AO integral file was required.
      536792 AO integrals were read.
      530496 MO integrals were written to HF2.
  Transformation of IJIJ integrals :
  1 pass through the AO integral file was required.
     1013374 AO integrals were read.
     1259371 MO integrals were written to HF2.
  Summary of active molecular orbitals: 
------------------------------------------------------------------------
 
  Index      Eigenvalue    Symmetry    Index      Eigenvalue    Symmetry
------------------------------------------------------------------------
     1        -1.4885072        1        41         1.7574902        1
     2        -1.2498494        1        42         1.8198526        1
     3        -1.0296639        1        43         1.9262308        1
     4        -0.8372202        1        44         2.0080987        1
     5        -0.8285049        1        45         2.1171654        1
     6        -0.7481191        1        46         2.1838895        1
     7        -0.6285402        1        47         2.2059509        1
     8        -0.6174992        1        48         2.2895146        1
     9        -0.5796225        1        49         2.4011188        1
    10        -0.4338614        1        50         2.4993491        1
    11        -0.6549721        2        51         2.6431220        1
    12        -0.4623152        2        52         2.8009108        1
    13        -0.3320151        2        53         2.8562437        1
    14         0.2025398        1        54         2.9248518        1
    15         0.2162299        1        55         3.0298061        1
    16         0.2274935        1        56         3.1634215        1
    17         0.3232486        1        57         3.4695554        1
    18         0.3598573        1        58         3.5491742        1
    19         0.4374601        1        59         3.7360606        1
    20         0.4450975        1        60         3.7910886        1
    21         0.5738680        1        61         0.1400578        2
    22         0.6305969        1        62         0.2326380        2
    23         0.6785974        1        63         0.6570020        2
    24         0.7089758        1        64         0.7077269        2
    25         0.7674203        1        65         0.7680686        2
    26         0.8362834        1        66         1.1042921        2
    27         0.8651400        1        67         1.1233161        2
    28         0.8968608        1        68         1.2509937        2
    29         0.9364453        1        69         1.3126562        2
    30         0.9769704        1        70         1.3630739        2
    31         1.0758753        1        71         1.3979724        2
    32         1.1274984        1        72         1.5792377        2
    33         1.1430415        1        73         1.8625777        2
    34         1.1714695        1        74         1.9188607        2
    35         1.2391870        1        75         2.0446366        2
    36         1.3948813        1        76         2.2055501        2
    37         1.5085424        1        77         2.6524070        2
    38         1.5638364        1        78         2.6742288        2
    39         1.7094929        1        79         3.2277387        2
    40         1.7380562        1        80         3.2568382        2
------------------------------------------------------------------------
 @CHECKOUT-I, Total execution time (CPU/WALL):        82.63/       4.23 seconds.
--executable xvtran finished with status     0 in        4.26 seconds (walltime).
 --invoking executable--
/home/besselman/CFOUR_18/cfour18/bin/xintprc
 @GETMEM-I,  Allocated  183105 MB of main memory.
  @GMOIAA-I, Processing MO integrals for spin case AA.
  @GMOIAA-I, Generation of integral list completed.
                      TYPE                NUMBER
                      ----               --------
                      PPPP               1338061
                      PPPH               1029680
                      PPHH                199026
                      PHPH                109818
                      PHHH                 42560
                      HHHH                  2356

                     TOTAL               2721501

  @FORMT2-I, Second-order MP correlation energies:
            ------------------------------------------------
            E(SCF)                  =   -244.630877798879 a.u.
            E2(AA)                  =     -0.099943528604 a.u.
            E2(AB)                  =     -0.536647592625 a.u.
            E2(TOT)                 =     -0.736534649834 a.u.
            Total MP2 energy        =   -245.367412448713 a.u.
            ------------------------------------------------
   Largest T2 amplitudes for spin case AB:
       _       _                 _       _                 _       _
   i   j   a   b             i   j   a   b             i   j   a   b
-----------------------------------------------------------------------------
[ 13  13  61  61]-0.07286 [ 13  13  62  62]-0.05414 [ 12  12  61  61]-0.05198
[ 12  12  62  62]-0.04023 [ 13  12  62  61] 0.03742 [ 12  13  61  62] 0.03742
[ 11  11  61  61]-0.03296 [ 13  11  61  62]-0.02007 [ 11  13  62  61]-0.02007
[ 13  13  63  63]-0.02007 [ 13  13  64  64]-0.01931 [ 13  13  63  61] 0.01824
[ 13  13  61  63] 0.01824 [ 13  13  61  65] 0.01611 [ 13  13  65  61] 0.01611
-----------------------------------------------------------------------------
   Norm of T2AB vector (   397181 symmetry allowed elements):  0.4233960954.
-----------------------------------------------------------------------------
 @CHECKOUT-I, Total execution time (CPU/WALL):         8.13/       0.52 seconds.
--executable xintprc finished with status     0 in        0.55 seconds (walltime).
 --invoking executable--
/home/besselman/CFOUR_18/cfour18/bin/xncc
 @GETMEM-I,  Allocated       7 MB of main memory.

Running with 32 threads/proc

Using DIIS to accelerate the convergence of T1 and T2
Using immediate high-order contributions
Performing 3 CCSD sub-iterations
Damping factor for T3: 0.000000
Damping factor for T4: 0.000000

Using DIIS to accelerate the convergence of L1 and L2
Using immediate high-order contributions
Damping factor for L3: 0.000000
Damping factor for L4: 0.000000

Transposes are coarse-threaded

Memory limit:                178.814 GiB
Minimum memory requirement:  328.585 MiB
Compromise memory amount:     16.730 GiB
Optimal memory requirement:  390.020 GiB

List              Location   Size        Cached Hunks Est. Disk I/O
----------------- ---------- ----------- ------ ----- -------------

           T_DIIS       70:0   15.171 MiB    Yes     -   546.173 MiB
           Z_DIIS       70:1   15.171 MiB    Yes     -   910.288 MiB
          <AI|bj>         18    3.030 MiB    Yes     -   603.149 MiB
          <Ab|Cd>        233   78.898 MiB    Yes     -    45.536 GiB
          <Ab|Ci>         30   15.441 MiB    Yes     -    14.250 GiB
          <Ab|Ij>         16    3.030 MiB    Yes     -     3.921 GiB
          <Ai|Bj>         25    3.030 MiB    Yes     -   442.417 MiB
          <Aj|bI>         21    3.030 MiB     No     -         0   B
          <Ij|Ka>         10  611.172 KiB    Yes     -   623.706 MiB
          <Ij|Kl>         13  120.945 KiB    Yes     -     7.795 MiB
            D(AB)      160:2   20.383 KiB    Yes     -     6.390 MiB
            D(AI)      160:4    4.141 KiB    Yes     -     1.233 MiB
            D(IA)      160:6    4.141 KiB    Yes     -   144.922 KiB
            D(IJ)      160:0      872   B    Yes     -   409.602 KiB
           D~(AB)      192:0   20.383 KiB    Yes     -   203.828 KiB
           D~(AI)      193:0    4.141 KiB    Yes     -     8.281 KiB
           D~(IJ)      191:0      872   B    Yes     -     8.516 KiB
            F(EA)       92:0   20.383 KiB    Yes     -     7.504 MiB
            F(EM)       93:0    4.141 KiB    Yes     -     1.537 MiB
            F(MI)       91:0      872   B    Yes     -   423.227 KiB
            G(AB)      192:2   20.383 KiB    Yes     -   978.375 KiB
         G(AI,BJ)        123    3.030 MiB     No     -         0   B
         G(AI,bj)        118    3.030 MiB    Yes     -     1.182 GiB
         G(Ab,Cd)        133   78.898 MiB    Yes     -    14.639 GiB
         G(Ab,Ij)        116    3.030 MiB    Yes     -   142.422 MiB
         G(Ai,Bc)        230   15.441 MiB    Yes     -   447.782 MiB
         G(Ai,Bj)        125    3.030 MiB    Yes     -     1.847 GiB
            G(IJ)      191:2      872   B    Yes     -    40.875 KiB
         G(Ij,Ab)        216    3.030 MiB    Yes     -    12.121 MiB
         G(Ij,Ka)        210  611.172 KiB    Yes     -    36.408 MiB
         G(Ij,Kl)        113  120.945 KiB    Yes     -    37.323 MiB
        G~(Ab,Ci)        269   15.441 MiB    Yes     -   432.341 MiB
        G~(Ab,Ij)        246    3.030 MiB    Yes     -    48.484 MiB
        G~(Ia,Jk)        265  611.172 KiB    Yes     -    45.360 MiB
        G~(Ij,Kl)        213  120.945 KiB     No     -         0   B
         H(AI,bj)        256    3.030 MiB    Yes     -    18.182 MiB
         H(Ai,Bj)        258    3.030 MiB    Yes     -    18.182 MiB
       Lambda(AI)      190:0    4.141 KiB    Yes     -   848.828 KiB
    Lambda(Ab,Ij)        146    3.030 MiB    Yes     -     1.506 GiB
            Q(AI)      190:2    4.141 KiB    Yes     -     1.395 MiB
         Q(Ab,Ij)         50    3.030 MiB    Yes     -     3.152 GiB
           QQ(AI)      190:4    4.141 KiB    Yes     -    66.250 KiB
        QQ(Ab,Ij)          3    3.030 MiB    Yes     -   184.845 MiB
            T(AI)       90:0    4.141 KiB    Yes     -     5.329 MiB
         T(Ab,Ij)         46    3.030 MiB    Yes     -     4.356 GiB
         W(Mn,Ij)         53  120.945 KiB    Yes     -    40.984 MiB
        W~(Ab,Ej)        130   15.441 MiB    Yes     -     5.715 GiB
        W~(EM,bj)         56    3.030 MiB    Yes     -     2.157 GiB
        W~(Em,Bj)         58    3.030 MiB    Yes     -     2.424 GiB
        W~(Ij,Mb)        110  611.172 KiB    Yes     -   260.822 MiB
       W~~(Ab,Ej)        169   15.441 MiB    Yes     -    10.208 GiB
       W~~(EM,bj)         76    3.030 MiB    Yes     -   387.872 MiB
       W~~(Em,Bj)         78    3.030 MiB    Yes     -   387.872 MiB
       W~~(Ij,Mb)        165  611.172 KiB    Yes     -   359.302 MiB
            Z(AI)       90:2    4.141 KiB    Yes     -     2.729 MiB
         Z(Ab,Ij)         63    3.030 MiB    Yes     -     1.997 GiB
       G(abc,ijd)    GABCIJD    6.893 GiB    Yes     1    20.678 GiB
       G(abi,jkl)    GABIJKL  267.577 MiB    Yes     1   802.731 MiB
  Lambda(abc,ijk)     L3FILE  514.474 MiB    Yes     1    23.111 GiB
       Q(abc,ijk)     Q3FILE  514.474 MiB    Yes     1    15.575 GiB
       T(abc,ijk)     T3FILE  514.474 MiB    Yes     1    32.657 GiB
     T(abcd,ijkl)          -  124.435 GiB     No     3         0   B
       W(abc,ije)    WABCIJE    6.893 GiB    Yes     1    13.785 GiB
       W(abm,ijk)    WABMIJK  267.577 MiB    Yes     1   535.154 MiB
       Z(abc,ijk)     Z3FILE  514.474 MiB    Yes     1    45.217 GiB
     Z(abcd,ijkl)          -  124.435 GiB     No     3         0   B

Simulation and memory analysis took 27.533 seconds

MP2 correlation energy:  -0.736534649833660

Non-iterative calculation of MP2 took 0.211 cpu seconds and 0.007 walltime seconds at 5.175 Gflops/sec

Total MP2 energy: -245.367412448713026

Beginning iterative solution of CCSDT equations:

It.  Correlation Energy T1 Residual T2 Residual T3 Residual CPU Time (s) Walltime (s)
-------------------------------------------------------------------------------------
  1  -0.783910088876844 5.34258e-03 1.41188e-02 1.37523e-03      108.466        3.393
  2  -0.785139346090026 2.33088e-04 3.67188e-03 2.74784e-04      493.402       15.430
  3  -0.785959038098242 9.55584e-05 1.23125e-03 1.03589e-04      477.640       14.929
  4  -0.786148820011977 3.07148e-05 4.21248e-04 4.84454e-05      473.346       14.795
  5  -0.786207552564443 1.47962e-05 1.51507e-04 2.39855e-05      478.375       14.951

   A    I                     A    I                     A    I                  
-------------------------- -------------------------- -------------------------- 
  19   12 -0.0279218977434   23   18 -0.0158448031221   43   18 -0.0078206991386 
  19   16 -0.0275387538381   25   17  0.0118490943486   42   16 -0.0074232347970 
  32   18  0.0228210098441   43   16  0.0100092949585   49   18  0.0072925705135 
  24   17  0.0165341225787   35   16  0.0093156970708   30   12  0.0071342021600 
  19   18 -0.0160266164500   24   13 -0.0091693594985   48   16  0.0070760890291 

   A    B    I    J                     A    B    I    J                  
------------------------------------ ------------------------------------ 
  19   19   18   18 -0.1141896526706   23   19   12   18 -0.0309967507128 
  23   23   18   18 -0.0612452237481   23   19   18   12 -0.0278019831463 
  23   23   16   16 -0.0566125153565   19   23   12   18 -0.0278019831463 
  19   19   16   16 -0.0535431664699   19   35   18   18  0.0237290727917 
  23   19   18   16  0.0509003069220   35   19   18   18  0.0237290727917 
  19   23   16   18  0.0509003069220   30   19   18   18  0.0219725429464 
  19   19   12   12 -0.0378216359791   19   30   18   18  0.0219725429464 
  19   23   18   12 -0.0309967507128 

It.  Correlation Energy T1 Residual T2 Residual T3 Residual CPU Time (s) Walltime (s)
-------------------------------------------------------------------------------------
  6  -0.786224407305368 4.14215e-06 5.61119e-05 1.13670e-05      473.275       14.792
  7  -0.786230663556833 9.66180e-07 2.20467e-05 5.59568e-06      473.948       14.813
  8  -0.786232827006169 2.85406e-07 8.88200e-06 2.72413e-06      473.717       14.806
  9  -0.786233674640398 2.65103e-07 3.67647e-06 1.34458e-06      474.482       14.830
 10  -0.786233978001207 1.55534e-07 1.53178e-06 6.55330e-07      473.143       14.788

   A    I                     A    I                     A    I                  
-------------------------- -------------------------- -------------------------- 
  19   12 -0.0279269781727   23   18 -0.0158361325269   43   18 -0.0078221954707 
  19   16 -0.0275358495005   25   17  0.0118497124016   42   16 -0.0074230227928 
  32   18  0.0228212496301   43   16  0.0100092822038   49   18  0.0072928711442 
  24   17  0.0165334542617   35   16  0.0093155550708   30   12  0.0071348381030 
  19   18 -0.0160232921888   24   13 -0.0091702509496   48   16  0.0070765736616 

   A    B    I    J                     A    B    I    J                  
------------------------------------ ------------------------------------ 
  19   19   18   18 -0.1142006201485   23   19   12   18 -0.0309973022772 
  23   23   18   18 -0.0612451739498   23   19   18   12 -0.0278021888881 
  23   23   16   16 -0.0566079305879   19   23   12   18 -0.0278021888881 
  19   19   16   16 -0.0535393823344   35   19   18   18  0.0237299101552 
  23   19   18   16  0.0508995516105   19   35   18   18  0.0237299101552 
  19   23   16   18  0.0508995516105   30   19   18   18  0.0219719795237 
  19   19   12   12 -0.0378208908054   19   30   18   18  0.0219719795237 
  19   23   18   12 -0.0309973022772 

It.  Correlation Energy T1 Residual T2 Residual T3 Residual CPU Time (s) Walltime (s)
-------------------------------------------------------------------------------------
 11  -0.786234101168881 7.11740e-08 6.46791e-07 3.17036e-07      472.646       14.773
 12  -0.786234148441074 2.51297e-08 2.76672e-07 1.52788e-07      472.118       14.756
 13  -0.786234169445260 1.04381e-08 1.21342e-07 7.38587e-08      475.058       14.850
 14  -0.786234177824649 4.50482e-09 5.40499e-08 3.58575e-08      475.290       14.857
 15  -0.786234181684238 3.05022e-09 2.43480e-08 1.74907e-08      475.061       14.848

   A    I                     A    I                     A    I                  
-------------------------- -------------------------- -------------------------- 
  19   12 -0.0279269797633   23   18 -0.0158360022770   43   18 -0.0078222104807 
  19   16 -0.0275357559004   25   17  0.0118497277192   42   16 -0.0074230177246 
  32   18  0.0228212463118   43   16  0.0100092778049   49   18  0.0072928716829 
  24   17  0.0165334525251   35   16  0.0093155459018   30   12  0.0071348438609 
  19   18 -0.0160232317027   24   13 -0.0091702508353   48   16  0.0070765728294 

   A    B    I    J                     A    B    I    J                  
------------------------------------ ------------------------------------ 
  19   19   18   18 -0.1142006793099   23   19   12   18 -0.0309973140345 
  23   23   18   18 -0.0612451618971   23   19   18   12 -0.0278022039767 
  23   23   16   16 -0.0566078918280   19   23   12   18 -0.0278022039767 
  19   19   16   16 -0.0535393226209   35   19   18   18  0.0237299177914 
  23   19   18   16  0.0508995329659   19   35   18   18  0.0237299177914 
  19   23   16   18  0.0508995329659   30   19   18   18  0.0219719667797 
  19   19   12   12 -0.0378208609863   19   30   18   18  0.0219719667797 
  19   23   18   12 -0.0309973140345 

It.  Correlation Energy T1 Residual T2 Residual T3 Residual CPU Time (s) Walltime (s)
-------------------------------------------------------------------------------------
 16  -0.786234183190805 1.57719e-09 1.09974e-08 8.50731e-09      470.890       14.717
 17  -0.786234183906344 8.46215e-10 5.02000e-09 4.12877e-09      472.547       14.769
 18  -0.786234184182026 3.32696e-10 2.30843e-09 2.00187e-09      473.812       14.809
 19  -0.786234184327906 1.57285e-10 1.07661e-09 9.71286e-10      470.280       14.698
 20  -0.786234184383536 5.55125e-11 5.06046e-10 5.18098e-10      473.441       14.797

   A    I                     A    I                     A    I                  
-------------------------- -------------------------- -------------------------- 
  19   12 -0.0279269788605   23   18 -0.0158360025200   43   18 -0.0078222103802 
  19   16 -0.0275357546742   25   17  0.0118497267867   42   16 -0.0074230176490 
  32   18  0.0228212462054   43   16  0.0100092777364   49   18  0.0072928716420 
  24   17  0.0165334512916   35   16  0.0093155457871   30   12  0.0071348437906 
  19   18 -0.0160232309855   24   13 -0.0091702506605   48   16  0.0070765728052 

   A    B    I    J                     A    B    I    J                  
------------------------------------ ------------------------------------ 
  19   19   18   18 -0.1142006785319   23   19   12   18 -0.0309973139080 
  23   23   18   18 -0.0612451611827   23   19   18   12 -0.0278022040002 
  23   23   16   16 -0.0566078918327   19   23   12   18 -0.0278022040002 
  19   19   16   16 -0.0535393222319   35   19   18   18  0.0237299177475 
  23   19   18   16  0.0508995324896   19   35   18   18  0.0237299177475 
  19   23   16   18  0.0508995324896   30   19   18   18  0.0219719666548 
  19   19   12   12 -0.0378208605038   19   30   18   18  0.0219719666548 
  19   23   18   12 -0.0309973139080 

It.  Correlation Energy T1 Residual T2 Residual T3 Residual CPU Time (s) Walltime (s)
-------------------------------------------------------------------------------------

CCSDT iterations converged in 20 cycles and 285.430 seconds (14.272 s/it.) at 101.054 Gflops/sec

Total CCSDT energy: -245.417111983262913

CCSDT[Q] correlation energy:  -0.001294171672032
CCSDT(Q) correlation energy:  -0.002981636982035

Non-iterative calculation of CCSDT(Q) took 162575.908 cpu seconds and 6003.825 walltime seconds at 10.996 Gflops/sec

Total CCSDT(Q) energy: -245.420093620244955

             _
Formation of H took 1.199 seconds at 30.942 Gflops/sec

Beginning iterative solution of Lambda-CCSDT equations:

It.  Correlation Energy L1 Residual L2 Residual L3 Residual CPU Time (s) Walltime (s)
-------------------------------------------------------------------------------------
  1  -0.762600658210017 4.86508e-03 6.11261e-03 1.73106e-03      476.131       14.880
  2  -0.762354765074512 9.17908e-04 7.20679e-04 2.62437e-04      795.604       24.870
  3  -0.762180067349403 8.61707e-04 1.15991e-04 8.08339e-05      784.511       24.525
  4  -0.762023357203276 1.91560e-04 9.85690e-05 3.54798e-05      794.764       24.844
  5  -0.762031915206986 1.20959e-04 5.68881e-05 1.39858e-05      795.077       24.853

   A    I                     A    I                     A    I                  
-------------------------- -------------------------- -------------------------- 
  19   16 -0.0247729544784   19   18 -0.0130033418322   48   16  0.0075990844385 
  19   12 -0.0214497212475   25   17  0.0111559283421   43   18 -0.0073457465868 
  32   18  0.0200106249662   43   16  0.0097838450380   42   16 -0.0067286638574 
  24   17  0.0157027925764   24   13 -0.0089697887388   49   18  0.0062973915356 
  23   18 -0.0150613420156   35   16  0.0083975843784   20   17 -0.0062383928489 

   A    B    I    J                     A    B    I    J                  
------------------------------------ ------------------------------------ 
  19   19   18   18 -0.1081267919748   23   19   12   18 -0.0288906165856 
  23   23   18   18 -0.0580083034040   23   19   18   12 -0.0258893158328 
  23   23   16   16 -0.0540543670589   19   23   12   18 -0.0258893158328 
  19   19   16   16 -0.0503790771214   35   19   18   18  0.0222378896782 
  23   19   18   16  0.0489503254837   19   35   18   18  0.0222378896782 
  19   23   16   18  0.0489503254837   23   23   16   12  0.0206790041422 
  19   19   12   12 -0.0347448412463   23   23   12   16  0.0206790041422 
  19   23   18   12 -0.0288906165856 

It.  Correlation Energy L1 Residual L2 Residual L3 Residual CPU Time (s) Walltime (s)
-------------------------------------------------------------------------------------
  6  -0.762037374217234 2.84836e-05 2.78805e-05 6.48319e-06      795.530       24.868
  7  -0.762039680091811 1.54757e-05 1.51921e-05 2.80264e-06      803.898       25.128
  8  -0.762040214034188 3.41119e-06 6.22837e-06 1.32835e-06      797.896       24.940
  9  -0.762039733250436 1.38380e-06 2.24559e-06 6.06694e-07      805.002       25.163
 10  -0.762039878698302 4.17280e-07 7.69460e-07 2.91783e-07      801.916       25.067

   A    I                     A    I                     A    I                  
-------------------------- -------------------------- -------------------------- 
  19   16 -0.0246848349300   19   18 -0.0129461656532   48   16  0.0076048616058 
  19   12 -0.0213745562795   25   17  0.0111465538443   43   18 -0.0073517528154 
  32   18  0.0200229160145   43   16  0.0097855645978   42   16 -0.0067317451118 
  24   17  0.0156912433263   24   13 -0.0089619686397   49   18  0.0062999818197 
  23   18 -0.0150513808772   35   16  0.0083907120286   20   17 -0.0062342676846 

   A    B    I    J                     A    B    I    J                  
------------------------------------ ------------------------------------ 
  19   19   18   18 -0.1082201465646   23   19   12   18 -0.0288914410278 
  23   23   18   18 -0.0580015773830   23   19   18   12 -0.0259108713581 
  23   23   16   16 -0.0540495306751   19   23   12   18 -0.0259108713581 
  19   19   16   16 -0.0503647364340   35   19   18   18  0.0222551189270 
  23   19   18   16  0.0489765604240   19   35   18   18  0.0222551189270 
  19   23   16   18  0.0489765604240   23   23   16   12  0.0206855455015 
  19   19   12   12 -0.0347235610989   23   23   12   16  0.0206855455015 
  19   23   18   12 -0.0288914410278 

It.  Correlation Energy L1 Residual L2 Residual L3 Residual CPU Time (s) Walltime (s)
-------------------------------------------------------------------------------------
 11  -0.762039816507618 1.10867e-07 2.61294e-07 1.37386e-07      809.156       25.293
 12  -0.762039820066412 4.97996e-08 1.42339e-07 6.60868e-08      811.284       25.359
 13  -0.762039823240616 4.04838e-08 5.76914e-08 3.23608e-08      809.180       25.294
 14  -0.762039822814452 1.67304e-08 3.88031e-08 1.95257e-08      811.557       25.367
 15  -0.762039823807277 9.59461e-09 1.53282e-08 1.18241e-08      809.572       25.307

   A    I                     A    I                     A    I                  
-------------------------- -------------------------- -------------------------- 
  19   16 -0.0246848400604   19   18 -0.0129462412628   48   16  0.0076048556761 
  19   12 -0.0213746624432   25   17  0.0111465649627   43   18 -0.0073517536190 
  32   18  0.0200228603377   43   16  0.0097855440368   42   16 -0.0067317754681 
  24   17  0.0156912429179   24   13 -0.0089619579301   49   18  0.0063000033662 
  23   18 -0.0150513358162   35   16  0.0083906590272   20   17 -0.0062342708099 

   A    B    I    J                     A    B    I    J                  
------------------------------------ ------------------------------------ 
  19   19   18   18 -0.1082210633802   23   19   12   18 -0.0288913674701 
  23   23   18   18 -0.0580013502141   23   19   18   12 -0.0259109173281 
  23   23   16   16 -0.0540496704709   19   23   12   18 -0.0259109173281 
  19   19   16   16 -0.0503647506674   35   19   18   18  0.0222552180828 
  23   19   18   16  0.0489768362576   19   35   18   18  0.0222552180828 
  19   23   16   18  0.0489768362576   23   23   16   12  0.0206855526673 
  19   19   12   12 -0.0347233156853   23   23   12   16  0.0206855526673 
  19   23   18   12 -0.0288913674701 

It.  Correlation Energy L1 Residual L2 Residual L3 Residual CPU Time (s) Walltime (s)
-------------------------------------------------------------------------------------
 16  -0.762039824377353 5.41859e-09 7.69821e-09 7.13001e-09      807.655       25.245
 17  -0.762039824458172 1.69386e-09 3.92465e-09 4.31045e-09      809.650       25.309
 18  -0.762039824676746 9.44269e-10 1.40154e-09 2.61696e-09      809.540       25.306
 19  -0.762039824640433 5.79483e-10 4.93761e-10 1.58642e-09      812.180       25.387

Lambda-CCSDT iterations converged in 19 cycles and 467.062 seconds (24.582 s/it.) at 126.075 Gflops/sec

 @CHECKOUT-I, Total execution time (CPU/WALL):    187425.25/    6806.49 seconds.
norm of D(AI): 0.064253111016375
norm of D(IA): 0.064166211644336
norm of D(AB): 0.078988146934923
norm of D(IJ): 0.096376116571216
E(AB): 0.496526998357216
E(IJ): 0.393796937017121
E(1e): 0.890323935374337
norm of G(Ab,Ij): 0.470264307025227
norm of G(Ij,Ab): 0.475978563698887
E(Ab,Ij): -1.518793486438266
norm of G(Ab,Cd): 0.051360532771097
E(Ab,Cd): 0.242197736522139
norm of G(Ij,Kl): 0.053723091818299
E(Ij,Kl): 0.218308093821642
norm of G(Ai,Bc): 0.014958975989792
norm of G(Ab,Ci): 0.013734813506750
E(Ab,Ci): -0.062902487865554
norm of G(Ij,Ka): 0.011753960452438
norm of G(Ia,Jk): 0.010767196739018
E(Ia,Jk): -0.020854698492004
norm of G(AI,bj): 0.059606145734007
norm of G(Ai,Bj): 0.048092931191418
E(Ai,Bj): -0.537494914349046
E1: -0.308555232482385
E2: -0.336278824272205
E3: 0.107339142405544
E(tot): -0.789215821426752

Formation of one- and two-particle density
matrices took 20.782 seconds at 97.492 Gflops/sec

--executable xncc finished with status     0 in     6808.46 seconds (walltime).
 --invoking executable--
/home/besselman/CFOUR_18/cfour18/bin/xdens
 @GETMEM-I,  Allocated  183105 MB of main memory.
  The perturbed orbitals are chosen canonical.
  local is set to  F
  local is set to  F
  local is set to 4 F
  local is set to  F
  local is set to 5 F
  local is set to 6 F
  local is set to 7 F T
  local5 is set to  F
  local is set to  F
  local is set to 12 F
 ITERM.tmp does not exsit!
 skip reading
  The iterative expansion of D(ai) converged after  23 iterations.
  SORTNOC109-I, Processed       854980 fPQR integrals.
  local is set to 12 F
  ----------------------------------------------------------------------
                 Natural orbital occupation numbers
  ----------------------------------------------------------------------
  2.00001  2.00001  2.00001  2.00001  2.00001  1.98325  1.97873  1.97155
  1.96501  1.96238  1.96177  1.95509  1.95276  1.95203  1.94940  1.94490
  1.92328  1.88905  0.10310  0.07005  0.04207  0.03934  0.03198  0.02793
  0.02493  0.02397  0.02165  0.01832  0.01462  0.01371  0.01277  0.01024
  0.00981  0.00932  0.00880  0.00879  0.00817  0.00811  0.00760  0.00721
  0.00710  0.00599  0.00579  0.00499  0.00499  0.00473  0.00378  0.00371
  0.00358  0.00344  0.00339  0.00318  0.00283  0.00245  0.00230  0.00211
  0.00186  0.00170  0.00166  0.00166  0.00156  0.00137  0.00136  0.00125
  0.00124  0.00111  0.00096  0.00091  0.00091  0.00077  0.00072  0.00059
  0.00057  0.00054  0.00051  0.00050  0.00042  0.00036  0.00031  0.00027
  0.00021  0.00020  0.00019  0.00014  0.00011
  Trace of density matrix :  36.0000000000.
  ----------------------------------------------------------------------
  Density calculation successfully completed.
 @CHECKOUT-I, Total execution time (CPU/WALL):        38.33/       1.23 seconds.
--executable xdens finished with status     0 in        1.36 seconds (walltime).
 --invoking executable--
/home/besselman/CFOUR_18/cfour18/bin/xanti
 @GETMEM-I,  Allocated  183105 MB of main memory.
  @SETMET-I, Unequal number of MO and AO orbitals.
 @CHECKOUT-I, Total execution time (CPU/WALL):         6.62/       0.52 seconds.
--executable xanti finished with status     0 in        0.55 seconds (walltime).
 --invoking executable--
/home/besselman/CFOUR_18/cfour18/bin/xbcktrn
 @GETMEM-I,  Allocated  183105 MB of main memory.
 @CHECKOUT-I, Total execution time (CPU/WALL):        28.00/       1.01 seconds.
--executable xbcktrn finished with status     0 in        1.05 seconds (walltime).
 --invoking executable--
/home/besselman/CFOUR_18/cfour18/bin/xvdint
 @GETMEM-I,  Allocated  183105 MB of main memory.
 One- and two-electron integral derivatives are calculated
 for RHF-CC/MBPT gradients and dipole moments.
 Spherical gaussians are used.

                     Kinetic energy integral gradient
                     --------------------------------

                         O #1 x     0.8200614286
                         O #1 y    -0.3998557464
                         C #2 x     0.4608268945
                         C #2 y     0.3129438878
                         C #3 x    -0.0432082208
                         C #3 y    -0.2926831980
                         N #4 x    -0.5463798689
                         N #4 y     0.8276981724
                         C #5 x    -0.5824397189
                         C #5 y    -0.2042906215
                         H #6 x     0.3577231984
                         H #6 y     0.3006966624
                         H #7 x    -0.0216099852
                         H #7 y    -0.4576818040
                         H #8 x    -0.4449737276
                         H #8 y    -0.0868273525


 O #1       0.8200614286           -0.3998557464            0.0000000000
 C #2       0.4608268945            0.3129438878            0.0000000000
 C #3      -0.0432082208           -0.2926831980            0.0000000000
 N #4      -0.5463798689            0.8276981724            0.0000000000
 C #5      -0.5824397189           -0.2042906215            0.0000000000
 H #6       0.3577231984            0.3006966624            0.0000000000
 H #7      -0.0216099852           -0.4576818040            0.0000000000
 H #8      -0.4449737276           -0.0868273525            0.0000000000


                   Nuclear attraction integral gradient
                   ------------------------------------

                         O #1 x   -30.6934463227
                         O #1 y    14.3840152723
                         C #2 x   -15.3514627104
                         C #2 y   -15.6682386874
                         C #3 x     3.6591553277
                         C #3 y    18.6758248653
                         N #4 x    16.9124185776
                         N #4 y   -26.7280469019
                         C #5 x    23.3142245629
                         C #5 y     5.3669944900
                         H #6 x    -6.2535939296
                         H #6 y    -5.5863800106
                         H #7 x     0.6598117466
                         H #7 y     8.0271056176
                         H #8 x     7.7528927479
                         H #8 y     1.5287253546


 O #1     -30.6934463227           14.3840152723            0.0000000000
 C #2     -15.3514627104          -15.6682386874            0.0000000000
 C #3       3.6591553277           18.6758248653            0.0000000000
 N #4      16.9124185776          -26.7280469019            0.0000000000
 C #5      23.3142245629            5.3669944900            0.0000000000
 H #6      -6.2535939296           -5.5863800106            0.0000000000
 H #7       0.6598117466            8.0271056176            0.0000000000
 H #8       7.7528927479            1.5287253546            0.0000000000


                      Reorthonormalization gradient
                      -----------------------------

                         O #1 x     0.4354816440
                         O #1 y    -0.2013195799
                         C #2 x     0.0652879420
                         C #2 y     0.0429362832
                         C #3 x    -0.0692593348
                         C #3 y     0.0021824013
                         N #4 x    -0.2428596898
                         N #4 y     0.3810269310
                         C #5 x    -0.1394262264
                         C #5 y    -0.1019128131
                         H #6 x     0.2030332844
                         H #6 y     0.1717707152
                         H #7 x    -0.0156360092
                         H #7 y    -0.2472973384
                         H #8 x    -0.2366216101
                         H #8 y    -0.0473865993


 O #1       0.4354816440           -0.2013195799            0.0000000000
 C #2       0.0652879420            0.0429362832            0.0000000000
 C #3      -0.0692593348            0.0021824013            0.0000000000
 N #4      -0.2428596898            0.3810269310            0.0000000000
 C #5      -0.1394262264           -0.1019128131            0.0000000000
 H #6       0.2030332844            0.1717707152            0.0000000000
 H #7      -0.0156360092           -0.2472973384            0.0000000000
 H #8      -0.2366216101           -0.0473865993            0.0000000000


                Electronic contributions to dipole moment
                -----------------------------------------

                               au             Debye

                    x     -0.98648668     -2.50739946
                    y     -0.48886802     -1.24257877

  Conversion factor used: 1 a.u. =   2.54174691 Debye 


 Evaluation of 1e integral derivatives required    2.96 seconds.
 Evaluation of 2el integral derivatives

                      Two-electron integral gradient
                      ------------------------------

                         O #1 x    15.8937366489
                         O #1 y    -7.2788951306
                         C #2 x     7.7860058992
                         C #2 y     6.5685307898
                         C #3 x    -1.0347618265
                         C #3 y    -8.2181352803
                         N #4 x    -9.4899468594
                         N #4 y    13.7230288192
                         C #5 x   -11.9216105553
                         C #5 y    -2.3781004840
                         H #6 x     3.8400188708
                         H #6 y     3.3442414983
                         H #7 x    -0.4533314461
                         H #7 y    -4.7986595829
                         H #8 x    -4.6201107317
                         H #8 y    -0.9620106295


 O #1      15.8937366489           -7.2788951306            0.0000000000
 C #2       7.7860058992            6.5685307898            0.0000000000
 C #3      -1.0347618265           -8.2181352803            0.0000000000
 N #4      -9.4899468594           13.7230288192            0.0000000000
 C #5     -11.9216105553           -2.3781004840            0.0000000000
 H #6       3.8400188708            3.3442414983            0.0000000000
 H #7      -0.4533314461           -4.7986595829            0.0000000000
 H #8      -4.6201107317           -0.9620106295            0.0000000000


 Evaluation of 2e integral derivatives required   14.80 seconds.

                            Molecular gradient
                            ------------------

                         O #1 x    -0.0091858500
                         O #1 y    -0.0188537151
                         C #2 x    -0.0168869742
                         C #2 y    -0.0207782659
                         C #3 x     0.0065641048
                         C #3 y    -0.0378404687
                         N #4 x     0.0135349791
                         N #4 y     0.1459873349
                         C #5 x     0.0084538056
                         C #5 y    -0.0741463609
                         H #6 x    -0.0039766748
                         H #6 y     0.0068152201
                         H #7 x     0.0055781730
                         H #7 y    -0.0057432615
                         H #8 x    -0.0040815635
                         H #8 y     0.0045595171


 O #1      -0.0091858500           -0.0188537151            0.0000000000
 C #2      -0.0168869742           -0.0207782659            0.0000000000
 C #3       0.0065641048           -0.0378404687            0.0000000000
 N #4       0.0135349791            0.1459873349            0.0000000000
 C #5       0.0084538056           -0.0741463609            0.0000000000
 H #6      -0.0039766748            0.0068152201            0.0000000000
 H #7       0.0055781730           -0.0057432615            0.0000000000
 H #8      -0.0040815635            0.0045595171            0.0000000000


  Molecular gradient norm 0.173E+00

                           Total dipole moment
                           -------------------

                               au             Debye

                    x     -0.14364062     -0.36509811
                    y      0.44062838      1.11996582

  Conversion factor used: 1 a.u. =   2.54174691 Debye 


 @CHECKOUT-I, Total execution time (CPU/WALL):        17.74/       9.41 seconds.
--executable xvdint finished with status     0 in        9.46 seconds (walltime).
 --invoking executable--
/home/besselman/CFOUR_18/cfour18/bin/xjoda
   JODA beginning optimization cycle #  4.
   Retrieving information from last optimization cycle.
                    13                     0
  calling readgh 3                      3                    -1
  gradient from JOBARC 
  -0.009185849990728  -0.018853715077287   0.000000000000000
  -0.016886974188289  -0.020778265949908   0.000000000000000
   0.006564104768636  -0.037840468722642   0.000000000000000
   0.013534979092103   0.145987334925249   0.000000000000000
   0.008453805623637  -0.074146360906579   0.000000000000000
  -0.003976674797178   0.006815220147694   0.000000000000000
   0.005578173006135  -0.005743261508669   0.000000000000000
  -0.004081563514558   0.004559517092290   0.000000000000000
 
                     0
  current gradient vector 
       -0.009185849990728       -0.018853715077287        0.000000000000000
       -0.016886974188289       -0.020778265949908        0.000000000000000
        0.006564104768636       -0.037840468722642        0.000000000000000
        0.013534979092103        0.145987334925249        0.000000000000000
        0.008453805623637       -0.074146360906579        0.000000000000000
       -0.003976674797178        0.006815220147694        0.000000000000000
        0.005578173006135       -0.005743261508669        0.000000000000000
       -0.004081563514558        0.004559517092290        0.000000000000000
   Internal coordinate energy gradients (atomic units): 
                     R                 dV/dR
 [R1   ]    2.567619302475201   -0.129767176809971
 [R2   ]    2.608308298845056   -0.036076849333569
 [A1   ]    1.787958955640863   -0.410542261632016
 [R3   ]    2.464363593190490   -0.000116874584388
 [A2   ]    1.912705578389678   -0.361308682358287
 [D0   ]    0.000000000000000    0.000000000000000
 [R4   ]    2.594254228821576    0.049809530887328
 [A3   ]    1.942777220437131   -0.115925090736103
 [D0   ]    0.000000000000000    0.000000000000000
 [R5   ]    2.052875404207149   -0.001360557895683
 [A4   ]    2.023625750062068   -0.015955748791584
 [D180 ]    3.141592653589793   -0.000000000000000
 [R6   ]    2.048717957627813   -0.005690973635010
 [A5   ]    2.045950941267999    0.011537372218408
 [D180 ]    3.141592653589793   -0.000000000000000
 [R7   ]    2.052170797513526   -0.003244139852012
 [A6   ]    2.237215193958068   -0.010648356834740
 [D180 ]    3.141592653589793   -0.000000000000000
                     3                    -1                     0 ****
   Hessian from cycle  3 read.
   BFGS update using last two gradients and previous step.
   Optimization cycle  4.  Updating structure with Newton-Raphson step.
  @EFOL-I, Current internal coordinate Hessian written to FCMINT.
   There are  13 independent internal coordinates which will be optimized.
   Hessian matrix in totally symmetric symmetry coordinates: 
              R1        R2        A1        R3        A2   
  R1         1.355342  0.148830  1.293164 -0.019857  1.006223
  R2         0.148830  1.118808  0.682763 -0.016466  0.409191
  A1         1.293164  0.682763  5.087745 -0.016976  3.502933
  R3        -0.019857 -0.016466 -0.016976  0.974094 -0.013032
  A2         1.006223  0.409191  3.502933 -0.013032  3.024866
  R4        -0.127576 -0.022395 -0.292518 -0.029601 -0.313358
  A3         0.470162  0.342720  1.965283 -0.011480  1.233839
  R5        -0.010562 -0.006779  0.015357 -0.019105  0.005652
  A4         0.044382  0.016989  0.147017  0.001319  0.119903
  R6         0.000163 -0.003574  0.051006 -0.019432  0.036235
  A5        -0.021049  0.002399 -0.051581  0.000578 -0.063794
  R7        -0.004456 -0.003209  0.040093 -0.019640  0.022656
  A6         0.003294 -0.025574 -0.042876 -0.001130  0.021829
 
              R4        A3        R5        A4        R6   
  R1        -0.127576  0.470162 -0.010562  0.044382  0.000163
  R2        -0.022395  0.342720 -0.006779  0.016989 -0.003574
  A1        -0.292518  1.965283  0.015357  0.147017  0.051006
  R3        -0.029601 -0.011480 -0.019105  0.001319 -0.019432
  A2        -0.313358  1.233839  0.005652  0.119903  0.036235
  R4         1.022740 -0.041773 -0.022922 -0.012340 -0.027408
  A3        -0.041773  1.192169  0.009979  0.049345  0.020788
  R5        -0.022922  0.009979  0.984237  0.001586 -0.015987
  A4        -0.012340  0.049345  0.001586  0.255090  0.002954
  R6        -0.027408  0.020788 -0.015987  0.002954  0.984140
  A5         0.015002 -0.000402  0.000972 -0.003090  0.000079
  R7        -0.024552  0.020621 -0.015973  0.002318 -0.016036
  A6        -0.021327 -0.059451 -0.002254  0.001762 -0.001524
 
              A5        R7        A6   
  R1        -0.021049 -0.004456  0.003294
  R2         0.002399 -0.003209 -0.025574
  A1        -0.051581  0.040093 -0.042876
  R3         0.000578 -0.019640 -0.001130
  A2        -0.063794  0.022656  0.021829
  R4         0.015002 -0.024552 -0.021327
  A3        -0.000402  0.020621 -0.059451
  R5         0.000972 -0.015973 -0.002254
  A4        -0.003090  0.002318  0.001762
  R6         0.000079 -0.016036 -0.001524
  A5         0.253433  0.000810 -0.005380
  R7         0.000810  0.983938 -0.002692
  A6        -0.005380 -0.002692  0.262053
   The eigenvectors of the Hessian matrix: 
                   1         2         3         4         5
  R1         0.000703  0.002269 -0.000000 -0.000000  0.103809
  R2         0.001029  0.001858 -0.000000  0.000000 -0.217498
  A1        -0.580206  0.126788  0.135928  0.004296  0.180209
  R3         0.005275  0.003164 -0.000000 -0.000000 -0.019490
  A2         0.450016 -0.120833 -0.184041 -0.080194 -0.616355
  R4         0.002918  0.004150 -0.000000  0.000000 -0.243453
  A3         0.636116 -0.036595 -0.011587  0.079273  0.657205
  R5         0.001140  0.002753 -0.000000  0.000000 -0.031794
  A4        -0.058568 -0.803671  0.412798  0.422035 -0.038737
  R6         0.001099  0.002795 -0.000000  0.000000 -0.022591
  A5         0.008776 -0.323744  0.294626 -0.894983  0.079313
  R7         0.001240  0.002804 -0.000000  0.000000 -0.034700
  A6         0.229463  0.466078  0.830850  0.090324 -0.165724
 
                   6         7         8         9        10
  R1         0.522238  0.605925  0.039175  0.328189  0.116238
  R2         0.138661  0.561789 -0.143363 -0.358711 -0.130423
  A1        -0.069226 -0.174970  0.002231 -0.000000  0.000000
  R3         0.440283 -0.302125 -0.824587 -0.131435 -0.040402
  A2        -0.135943 -0.096362  0.003637 -0.000000 -0.000000
  R4         0.335104 -0.294996  0.102242  0.537181  0.240971
  A3         0.032878 -0.091800  0.004189  0.000000 -0.000000
  R5         0.346364 -0.182710  0.311936 -0.350710 -0.591379
  A4        -0.000815 -0.004637  0.000074  0.000000  0.000000
  R6         0.362910 -0.170678  0.329129 -0.539913  0.644453
  A5         0.012133 -0.001627  0.000133 -0.000000 -0.000000
  R7         0.353877 -0.167337  0.286092  0.208030 -0.380434
  A6        -0.022226  0.008881  0.000415 -0.000000 -0.000000
 
                  11        12        13
  R1         0.169872  0.386493  0.219893
  R2        -0.162652 -0.642641  0.110347
  A1         0.000000 -0.102557  0.741880
  R3        -0.049038  0.114826 -0.003499
  A2        -0.000000  0.188541  0.547140
  R4         0.274000 -0.553415 -0.054406
  A3        -0.000000 -0.245248  0.293271
  R5         0.523458  0.039819  0.001939
  A4         0.000000  0.010422  0.023146
  R6        -0.136227  0.069788  0.008137
  A5        -0.000000 -0.028147 -0.009017
  R7        -0.758050  0.031992  0.006037
  A6        -0.000000  0.059925 -0.004389
   The eigenvalues of the Hessian matrix: 
       0.24738      0.24977      0.25000      0.25000      0.56032      0.88190
       0.96480      0.99781      1.00000      1.00000      1.00000      1.13584
       8.96084
   Gradients along Hessian eigenvectors: 
       0.00046     -0.00021      0.00000     -0.00000      0.05836      0.01430
       0.00546     -0.00067      0.00000      0.00000      0.00000     -0.05382
      -0.57198
   There are  0 negative eigenvalues.
   Summary of Optimization Cycle: 
   The maximum unscaled step is:    0.13216.
   Scale factor set to:  1.00000.
   Forces are in hartree/bohr and hartree/radian.
   Parameter values are in Angstroms and degrees.
--------------------------------------------------------------------------
  Parameter     dV/dR           Step          Rold            Rnew
--------------------------------------------------------------------------
    R1     -0.1297671768    0.0051159987    1.3587256145    1.3638416132
    R2     -0.0360768493   -0.0033217709    1.3802573040    1.3769355331
    A1     -0.4105422616    1.5484356061  102.4425021008  103.9909377069
    R3     -0.0001168746    0.0006661958    1.3040850465    1.3047512423
    A2     -0.3613086824    6.2948954728  109.5899570929  115.8848525656
    R4      0.0498095309   -0.0042529768    1.3728202104    1.3685672336
    A3     -0.1159250907   -3.5852554254  111.3129352652  107.7276798398
    R5     -0.0013605579    0.0005019884    1.0863348754    1.0868368638
    A4     -0.0159557488    0.3138543864  115.9452147926  116.2590691790
    R6     -0.0056909736    0.0007837463    1.0841348494    1.0849185957
    A5      0.0115373722   -0.6099765449  117.2243540255  116.6143774806
    R7     -0.0032441399    0.0004846352    1.0859620136    1.0864466488
    A6     -0.0106483568    1.1514194943  128.1829884763  129.3344079706
--------------------------------------------------------------------------
  Minimum force:  0.000116875 / RMS force:  0.160215107
 Updating structure...
   1.00000000000000       0.899673225943389       0.970333978163709     
   1.00000000000000       0.952514490397183       0.970333978163709     
  -1.00000000000000       0.896802721732846       0.970333978163709     
  -1.00000000000000       0.894041850542421       0.970333978163709     
  -1.00000000000000       0.773459704490357       0.952514490397183     
   Rotational constants (in cm-1): 
          0.1618054780             0.3142471987             0.3335498836
   Rotational constants (in MHz): 
       4850.8068757784          9420.8953307158          9999.5753466989


 ----------------------------------------------------------------
         Coordinates used in calculation (QCOMP) 
 ----------------------------------------------------------------
 Z-matrix   Atomic            Coordinates (in bohr)
  Symbol    Number           X              Y              Z
 ----------------------------------------------------------------
     O         8        -1.94164708    -0.97415702     0.00000000
     C         6         0.42208236    -2.00138245     0.00000000
     C         6        -1.51228751     1.59220539     0.00000000
     N         7         2.29341845    -0.39595551     0.00000000
     C         6         1.04729603     1.96241055     0.00000000
     H         1         0.52134965    -4.05280613     0.00000000
     H         1        -3.16857121     2.80052667    -0.00000000
     H         1         2.10792203     3.72031760    -0.00000000
 ----------------------------------------------------------------
 
   Interatomic distance matrix (Angstroms) 
 
                 O             C             C             N             C    
                [ 1]        [ 2]        [ 3]        [ 4]        [ 5]
  O    [ 1]     0.00000
  C    [ 2]     1.36384     0.00000
  C    [ 3]     1.37694     2.15964     0.00000
  N    [ 4]     2.26189     1.30475     2.27215     0.00000
  C    [ 5]     2.21732     2.12348     1.36857     1.41150     0.00000
  H    [ 6]     2.08636     1.08684     3.17514     2.15036     3.19526
  H    [ 7]     2.10035     3.17291     1.08492     3.34894     2.27460
  H    [ 8]     3.28078     3.15648     2.22222     2.18045     1.08645
 
                 H             H             H    
                [ 6]        [ 7]        [ 8]
  H    [ 6]     0.00000
  H    [ 7]     4.11888     0.00000
  H    [ 8]     4.19817     2.83431     0.00000
   Rotational constants (order x, y, z, in cm-1): 
          0.3335498836             0.3142471987             0.1618054780
   Rotational constants (order x, y, z, in MHz): 
       9999.5753466989          9420.8953307158          4850.8068757784
  ECPDATA file not present.   Using default ECPDATA. 
  There are   5 frozen-core orbitals.
  There are   85 basis functions.
 @CHECKOUT-I, Total execution time (CPU/WALL):         0.11/       0.13 seconds.
--executable xjoda finished with status     0 in        0.25 seconds (walltime).
 --invoking executable--
/home/besselman/CFOUR_18/cfour18/bin/xvmol
 SERIAL VERSION OF MOLECULE STARTED
********************************************************************************
                    INPUT FROM MOL FILE
********************************************************************************
INTGRL        1    0    1    0    0    0    0    0    0                         
         *** CFOUR Program System (Release V0.1) ***                            
CCSDT(Q) PVDZ Optimization of Oxazole                                           
    8    1 Z          0.10E-08              0    0                              
   9999.00      3.00                                                            
          8.00000000    1    3    1    1    1                                   
O #1  -1.941647084528219  -0.974157015871511   0.000000000000000                
    9    3                                                                      
   11720.0000000000       7.100000000000000E-004 -1.600000000000000E-004        
  0.000000000000000E+000                                                        
   1759.00000000000       5.470000000000000E-003 -1.263000000000000E-003        
  0.000000000000000E+000                                                        
   400.800000000000       2.783700000000000E-002 -6.267000000000000E-003        
  0.000000000000000E+000                                                        
   113.700000000000       0.104800000000000      -2.571600000000000E-002        
  0.000000000000000E+000                                                        
   37.0300000000000       0.283062000000000      -7.092400000000000E-002        
  0.000000000000000E+000                                                        
   13.2700000000000       0.448719000000000      -0.165411000000000             
  0.000000000000000E+000                                                        
   5.02500000000000       0.270952000000000      -0.116955000000000             
  0.000000000000000E+000                                                        
   1.01300000000000       1.545800000000000E-002  0.557368000000000             
  0.000000000000000E+000                                                        
  0.302300000000000      -2.585000000000000E-003  0.572759000000000             
   1.00000000000000                                                             
    4    2                                                                      
   17.7000000000000       4.301800000000000E-002  0.000000000000000E+000        
   3.85400000000000       0.228913000000000       0.000000000000000E+000        
   1.04600000000000       0.508728000000000       0.000000000000000E+000        
  0.275300000000000       0.460531000000000        1.00000000000000             
    1    1                                                                      
   1.18500000000000        1.00000000000000                                     
          6.00000000    1    3    1    1    1                                   
C #2   0.422082363713979  -2.001382449852000   0.000000000000000                
    9    3                                                                      
   6665.00000000000       6.920000000000000E-004 -1.460000000000000E-004        
  0.000000000000000E+000                                                        
   1000.00000000000       5.329000000000000E-003 -1.154000000000000E-003        
  0.000000000000000E+000                                                        
   228.000000000000       2.707700000000000E-002 -5.725000000000000E-003        
  0.000000000000000E+000                                                        
   64.7100000000000       0.101718000000000      -2.331200000000000E-002        
  0.000000000000000E+000                                                        
   21.0600000000000       0.274740000000000      -6.395500000000000E-002        
  0.000000000000000E+000                                                        
   7.49500000000000       0.448564000000000      -0.149981000000000             
  0.000000000000000E+000                                                        
   2.79700000000000       0.285074000000000      -0.127262000000000             
  0.000000000000000E+000                                                        
  0.521500000000000       1.520400000000000E-002  0.544529000000000             
  0.000000000000000E+000                                                        
  0.159600000000000      -3.191000000000000E-003  0.580496000000000             
   1.00000000000000                                                             
    4    2                                                                      
   9.43900000000000       3.810900000000000E-002  0.000000000000000E+000        
   2.00200000000000       0.209480000000000       0.000000000000000E+000        
  0.545600000000000       0.508557000000000       0.000000000000000E+000        
  0.151700000000000       0.468842000000000        1.00000000000000             
    1    1                                                                      
  0.550000000000000        1.00000000000000                                     
          6.00000000    1    3    1    1    1                                   
C #3  -1.512287506288861   1.592205389960274   0.000000000000000                
    9    3                                                                      
   6665.00000000000       6.920000000000000E-004 -1.460000000000000E-004        
  0.000000000000000E+000                                                        
   1000.00000000000       5.329000000000000E-003 -1.154000000000000E-003        
  0.000000000000000E+000                                                        
   228.000000000000       2.707700000000000E-002 -5.725000000000000E-003        
  0.000000000000000E+000                                                        
   64.7100000000000       0.101718000000000      -2.331200000000000E-002        
  0.000000000000000E+000                                                        
   21.0600000000000       0.274740000000000      -6.395500000000000E-002        
  0.000000000000000E+000                                                        
   7.49500000000000       0.448564000000000      -0.149981000000000             
  0.000000000000000E+000                                                        
   2.79700000000000       0.285074000000000      -0.127262000000000             
  0.000000000000000E+000                                                        
  0.521500000000000       1.520400000000000E-002  0.544529000000000             
  0.000000000000000E+000                                                        
  0.159600000000000      -3.191000000000000E-003  0.580496000000000             
   1.00000000000000                                                             
    4    2                                                                      
   9.43900000000000       3.810900000000000E-002  0.000000000000000E+000        
   2.00200000000000       0.209480000000000       0.000000000000000E+000        
  0.545600000000000       0.508557000000000       0.000000000000000E+000        
  0.151700000000000       0.468842000000000        1.00000000000000             
    1    1                                                                      
  0.550000000000000        1.00000000000000                                     
          7.00000000    1    3    1    1    1                                   
N #4   2.293418448219087  -0.395955505367168   0.000000000000000                
    9    3                                                                      
   9046.00000000000       7.000000000000000E-004 -1.530000000000000E-004        
  0.000000000000000E+000                                                        
   1357.00000000000       5.389000000000000E-003 -1.208000000000000E-003        
  0.000000000000000E+000                                                        
   309.300000000000       2.740600000000000E-002 -5.992000000000000E-003        
  0.000000000000000E+000                                                        
   87.7300000000000       0.103207000000000      -2.454400000000000E-002        
  0.000000000000000E+000                                                        
   28.5600000000000       0.278723000000000      -6.745900000000001E-002        
  0.000000000000000E+000                                                        
   10.2100000000000       0.448540000000000      -0.158078000000000             
  0.000000000000000E+000                                                        
   3.83800000000000       0.278238000000000      -0.121831000000000             
  0.000000000000000E+000                                                        
  0.746600000000000       1.544000000000000E-002  0.549003000000000             
  0.000000000000000E+000                                                        
  0.224800000000000      -2.864000000000000E-003  0.578815000000000             
   1.00000000000000                                                             
    4    2                                                                      
   13.5500000000000       3.991900000000000E-002  0.000000000000000E+000        
   2.91700000000000       0.217169000000000       0.000000000000000E+000        
  0.797300000000000       0.510319000000000       0.000000000000000E+000        
  0.218500000000000       0.462214000000000        1.00000000000000             
    1    1                                                                      
  0.817000000000000        1.00000000000000                                     
          6.00000000    1    3    1    1    1                                   
C #5   1.047296032269438   1.962410553972639   0.000000000000000                
    9    3                                                                      
   6665.00000000000       6.920000000000000E-004 -1.460000000000000E-004        
  0.000000000000000E+000                                                        
   1000.00000000000       5.329000000000000E-003 -1.154000000000000E-003        
  0.000000000000000E+000                                                        
   228.000000000000       2.707700000000000E-002 -5.725000000000000E-003        
  0.000000000000000E+000                                                        
   64.7100000000000       0.101718000000000      -2.331200000000000E-002        
  0.000000000000000E+000                                                        
   21.0600000000000       0.274740000000000      -6.395500000000000E-002        
  0.000000000000000E+000                                                        
   7.49500000000000       0.448564000000000      -0.149981000000000             
  0.000000000000000E+000                                                        
   2.79700000000000       0.285074000000000      -0.127262000000000             
  0.000000000000000E+000                                                        
  0.521500000000000       1.520400000000000E-002  0.544529000000000             
  0.000000000000000E+000                                                        
  0.159600000000000      -3.191000000000000E-003  0.580496000000000             
   1.00000000000000                                                             
    4    2                                                                      
   9.43900000000000       3.810900000000000E-002  0.000000000000000E+000        
   2.00200000000000       0.209480000000000       0.000000000000000E+000        
  0.545600000000000       0.508557000000000       0.000000000000000E+000        
  0.151700000000000       0.468842000000000        1.00000000000000             
    1    1                                                                      
  0.550000000000000        1.00000000000000                                     
          1.00000000    1    2    1    1                                        
H #6   0.521349654771771  -4.052806133560941   0.000000000000000                
    4    2                                                                      
   13.0100000000000       1.968500000000000E-002  0.000000000000000E+000        
   1.96200000000000       0.137977000000000       0.000000000000000E+000        
  0.444600000000000       0.478148000000000       0.000000000000000E+000        
  0.122000000000000       0.501240000000000        1.00000000000000             
    1    1                                                                      
  0.727000000000000        1.00000000000000                                     
          1.00000000    1    2    1    1                                        
H #7  -3.168571214758266   2.800526668838453  -0.000000000000000                
    4    2                                                                      
   13.0100000000000       1.968500000000000E-002  0.000000000000000E+000        
   1.96200000000000       0.137977000000000       0.000000000000000E+000        
  0.444600000000000       0.478148000000000       0.000000000000000E+000        
  0.122000000000000       0.501240000000000        1.00000000000000             
    1    1                                                                      
  0.727000000000000        1.00000000000000                                     
          1.00000000    1    2    1    1                                        
H #8   2.107922031987232   3.720317599203991  -0.000000000000000                
    4    2                                                                      
   13.0100000000000       1.968500000000000E-002  0.000000000000000E+000        
   1.96200000000000       0.137977000000000       0.000000000000000E+000        
  0.444600000000000       0.478148000000000       0.000000000000000E+000        
  0.122000000000000       0.501240000000000        1.00000000000000             
    1    1                                                                      
  0.727000000000000        1.00000000000000                                     
FINISH                                                                          
 
********************************************************************************
 ONE- AND TWO-ELECTRON INTEGRALS OVER SYMMETRY-ADAPTED AOS ARE CALCULATED.

  SPHERICAL HARMONICS ARE USED.
  
  INTEGRALS LESS THAN  0.10E-13 ARE NEGLECTED.

  NUCLEAR REPULSION ENERGY :  161.8015657070 A.U.
  @MOLECU-I, ONE ELECTRON INTEGRALS (CPU/WALL):        0.06/       0.06 SECONDS.
  @TWOEL-I,    1939912 INTEGRALS OF SYMMETRY TYPE  I I I I
  @TWOEL-I,    1013474 INTEGRALS OF SYMMETRY TYPE  I J I J
  @TWOEL-I,     536820 INTEGRALS OF SYMMETRY TYPE  I I J J
  @TWOEL-I, TOTAL NUMBER OF 2-E INTEGRALS    3490206.
  @MOLECU-I, TWO ELECTRON INTEGRALS (CPU/WALL):       25.09/       0.81 SECONDS.
 @CHECKOUT-I, Total execution time (CPU/WALL):        25.18/       0.90 seconds.

Running with 32 threads/proc

--executable xvmol finished with status     0 in        0.97 seconds (walltime).
 --invoking executable--
/home/besselman/CFOUR_18/cfour18/bin/xvmol2ja
 @GETMEM-I,  Allocated  183105 MB of main memory.
 @CHECKOUT-I, Total execution time (CPU/WALL):         0.43/       0.04 seconds.
--executable xvmol2ja finished with status     0 in        0.08 seconds (walltime).
 --invoking executable--
/home/besselman/CFOUR_18/cfour18/bin/xvscf
  -------------------------------------------------
  Self-Consistent-Field Program for HF calculations
  -------------------------------------------------
    Integrals from VMOL are used
  There are   85 functions in the AO basis.

  There are 2 irreducible representations.

       Irrep        # of functions
         1                 62
         2                 23


  Parameters for SCF calculation: 
        SCF reference function:  RHF  
  Maximum number of iterations:  150
     Full symmetry point group: Cs  
     Computational point group: Cs  
        Initial density matrix: MOREAD                 
     SCF convergence tolerance: 10**(-10)
  DIIS convergence acceleration:  ON
          Latest start for DIIS:   2
                     DIIS order:  10

     Alpha population by irrep:  15    3
      Beta population by irrep:  15    3


 @GETMEM-I,  Allocated       2 MB of main memory.
   Smallest overlap matrix eigenvalues 
     Symmetry    Eigenvalue    
         1      .1775844002D-02              
         2      .8838935281D-01              
  --------------------------------------------------------------------
  Iteration         Total Energy            Largest Density Difference
  --------------------------------------------------------------------
       0          -240.140929186827293              0.0000000000D+00
       1          -244.051151975330129              0.6664623520D+00
       2          -244.540333769064659              0.7781814712D+00
       3          -244.644446873166544              0.2308799642D+00
       4          -244.647507961627127              0.3848165452D-01
       5          -244.648017837375164              0.2125282990D-01
       6          -244.648063757663010              0.4681819932D-02
       7          -244.648068792058268              0.1956221805D-02
       8          -244.648069236598246              0.5460013467D-03
       9          -244.648069341095322              0.3563784555D-03
      10          -244.648069364128958              0.1708779226D-03
      11          -244.648069368058430              0.8886336372D-04
      12          -244.648069368399092              0.2382782757D-04
      13          -244.648069368424729              0.5062646653D-05
      14          -244.648069368428139              0.2222744473D-05
      15          -244.648069368428139              0.6527189327D-06
      16          -244.648069368427343              0.1322194538D-06
      17          -244.648069368427286              0.3197758569D-07
      18          -244.648069368428025              0.1360325785D-07
      19          -244.648069368428537              0.3452111930D-08
      20          -244.648069368428651              0.1491148538D-08
      21          -244.648069368428139              0.5416410653D-09
      22          -244.648069368426604              0.1603921440D-09
   final occupation vector 
    15  3
    15  3

  SCF has converged.

 Density matrix saved to file den.dat
 total electron number:   36.0000000000001     
     E(SCF)=      -244.648069368427798              0.4994404890D-10

  Eigenvector printing suppressed.


 
  ORBITAL EIGENVALUES (ALPHA)  (1H = 27.2113834 eV)

       MO #        E(hartree)               E(eV)           FULLSYM    COMPSYM
       ----   --------------------   --------------------   -------   ---------
    1     1         -20.6448627785        -561.7752763058     A'        A'  (1)
    2     2         -15.5769916273        -423.8714913882     A'        A'  (1)
    3     3         -11.3445067277        -308.6997220515     A'        A'  (1)
    4     4         -11.3059825357        -307.6514254915     A'        A'  (1)
    5     5         -11.2742184765        -306.7870814981     A'        A'  (1)
    6     6          -1.4840037302         -40.3817944685     A'        A'  (1)
    7     7          -1.2294476237         -33.4549706596     A'        A'  (1)
    8     8          -1.0310145430         -28.0553320208     A'        A'  (1)
    9     9          -0.8390786708         -22.8324914129     A'        A'  (1)
   10    10          -0.8164368271         -22.2163755230     A'        A'  (1)
   11    11          -0.7470428228         -20.3280686678     A'        A'  (1)
   12    63          -0.6529900422         -17.7687623941     A''       A'' (2)
   13    12          -0.6249140506         -17.0047758230     A'        A'  (1)
   14    13          -0.5870607275         -15.9747345363     A'        A'  (1)
   15    14          -0.5772875382         -15.7087925347     A'        A'  (1)
   16    15          -0.4664750957         -12.6934326747     A'        A'  (1)
   17    64          -0.4496756185         -12.2362956616     A''       A'' (2)
   18    65          -0.3448125543          -9.3828266167     A''       A'' (2)
  +++++++++++++++++++++++++++++++++++++++++++++++++++++++++++++++++++++++++++++
   19    66           0.1468636166           3.9963621776     A''       A'' (2)
   20    16           0.2033807361           5.5342711852     A'        A'  (1)
   21    67           0.2142087967           5.8289176946     A''       A'' (2)
   22    17           0.2156244971           5.8674408615     A'        A'  (1)
   23    18           0.2268215174           6.1721272730     A'        A'  (1)
   24    19           0.3153536617           8.5812093962     A'        A'  (1)
   25    20           0.3568693388           9.7109084007     A'        A'  (1)
   26    21           0.4341558813          11.8139821421     A'        A'  (1)
   27    22           0.4558556552          12.4044630093     A'        A'  (1)
   28    23           0.5700588375          15.5120895865     A'        A'  (1)
   29    24           0.6122849732          16.6611211546     A'        A'  (1)
   30    68           0.6589136523          17.9299520199     A''       A'' (2)
   31    25           0.6817336379          18.5509153989     A'        A'  (1)
   32    69           0.7068147570          19.2334073445     A''       A'' (2)
   33    26           0.7320868214          19.9210951781     A'        A'  (1)
   34    27           0.7670982943          20.8738057905     A'        A'  (1)
   35    70           0.7748823588          21.0856209556     A''       A'' (2)
   36    28           0.7959065033          21.6577170112     A'        A'  (1)
   37    29           0.8456175847          23.0104243061     A'        A'  (1)
   38    30           0.8958233449          24.3765924958     A'        A'  (1)
   39    31           0.9320992121          25.3637090284     A'        A'  (1)
   40    32           0.9469092481          25.7667105939     A'        A'  (1)
   41    33           1.0471074227          28.4932415399     A'        A'  (1)
   42    71           1.0907654084          29.6812357287     A''       A'' (2)
   43    72           1.1136149266          30.3030027277     A''       A'' (2)
   44    34           1.1184798678          30.4353845071     A'        A'  (1)
   45    35           1.1440419680          31.1309646178     A'        A'  (1)
   46    36           1.1774151930          32.0390962377     A'        A'  (1)
   47    37           1.2330999110          33.5543544478     A'        A'  (1)
   48    73           1.2448778270          33.8748478361     A''       A'' (2)
   49    74           1.3359135521          36.3520558548     A''       A'' (2)
   50    75           1.3497039093          36.7273105514     A''       A'' (2)
   51    76           1.3683978590          37.2359987850     A''       A'' (2)
   52    38           1.3860375235          37.7159984580     A'        A'  (1)
   53    39           1.5284956551          41.5924812970     A'        A'  (1)
   54    77           1.5614352191          42.4888124022     A''       A'' (2)
   55    40           1.5666555607          42.6308651168     A'        A'  (1)
   56    41           1.6915259126          46.0287601384     A'        A'  (1)
   57    42           1.7419622518          47.4012027025     A'        A'  (1)
   58    43           1.7518001445          47.6689053730     A'        A'  (1)
   59    44           1.7953100233          48.8528693652     A'        A'  (1)
   60    78           1.8596506192          50.6036659899     A''       A'' (2)
   61    79           1.9003433402          51.7109712215     A''       A'' (2)
   62    45           1.9240549302          52.3561963892     A'        A'  (1)
   63    46           1.9942136158          54.2653112819     A'        A'  (1)
   64    80           2.0491681667          55.7607006357     A''       A'' (2)
   65    47           2.1163744039          57.5894753233     A'        A'  (1)
   66    48           2.1240336890          57.7978950654     A'        A'  (1)
   67    49           2.1978508760          59.8065628436     A'        A'  (1)
   68    81           2.2477060665          61.1631915467     A''       A'' (2)
   69    50           2.2702722287          61.7772480369     A'        A'  (1)
   70    51           2.3906174113          65.0520069406     A'        A'  (1)
   71    82           2.5403505436          69.1264526116     A''       A'' (2)
   72    52           2.5535152838          69.4846834060     A'        A'  (1)
   73    53           2.5845965049          70.3304464305     A'        A'  (1)
   74    83           2.6490936612          72.0855032764     A''       A'' (2)
   75    54           2.6963349767          73.3710048246     A'        A'  (1)
   76    55           2.8247355554          76.8649622029     A'        A'  (1)
   77    56           2.9263919624          79.6311736668     A'        A'  (1)
   78    57           3.0117954479          81.9551206548     A'        A'  (1)
   79    58           3.0988274536          84.3233819296     A'        A'  (1)
   80    84           3.2184762929          87.5791923710     A''       A'' (2)
   81    85           3.2581928202          88.6599340217     A''       A'' (2)
   82    59           3.4225215420          93.1315458751     A'        A'  (1)
   83    60           3.4550515469          94.0167323086     A'        A'  (1)
   84    61           3.7283838652         101.4544828170     A'        A'  (1)
   85    62           3.7956166972         103.2839811863     A'        A'  (1)


  VSCF finished.

 @CHECKOUT-I, Total execution time (CPU/WALL):        48.53/       1.56 seconds.
--executable xvscf finished with status     0 in        1.60 seconds (walltime).
 --invoking executable--
/home/besselman/CFOUR_18/cfour18/bin/xvtran
 @GETMEM-I,  Allocated  183105 MB of main memory.
  Full RHF integral transformation
  The following   5 MOs will be dropped:
    1  2  3  4  5
  There are  80 active molecular orbitals.
 TRANSFORMING (NP|QR) TYPE OF INTEGRALS
 TRANSFORMING (IA|JB) TYPE OF INTEGRALS
 TRANSFORMING (IJ|AB) TYPE OF INTEGRALS
 TRANSFORMING (FRZ ALL|ALL ALL) TYPE OF INTEGRALS
  Transformation of IIII integrals :
  1 pass through the AO integral file was required.
     1939912 AO integrals were read.
     2869107 MO integrals were written to HF2.
  Transformation of IIJJ integrals :
  1 pass through the AO integral file was required.
      536820 AO integrals were read.
      530496 MO integrals were written to HF2.
  Transformation of IJIJ integrals :
  1 pass through the AO integral file was required.
     1013474 AO integrals were read.
     1259371 MO integrals were written to HF2.
  Summary of active molecular orbitals: 
------------------------------------------------------------------------
 
  Index      Eigenvalue    Symmetry    Index      Eigenvalue    Symmetry
------------------------------------------------------------------------
     1        -1.4840037        1        41         1.7518001        1
     2        -1.2294476        1        42         1.7953100        1
     3        -1.0310145        1        43         1.9240549        1
     4        -0.8390787        1        44         1.9942136        1
     5        -0.8164368        1        45         2.1163744        1
     6        -0.7470428        1        46         2.1240337        1
     7        -0.6249141        1        47         2.1978509        1
     8        -0.5870607        1        48         2.2702722        1
     9        -0.5772875        1        49         2.3906174        1
    10        -0.4664751        1        50         2.5535153        1
    11        -0.6529900        2        51         2.5845965        1
    12        -0.4496756        2        52         2.6963350        1
    13        -0.3448126        2        53         2.8247356        1
    14         0.2033807        1        54         2.9263920        1
    15         0.2156245        1        55         3.0117954        1
    16         0.2268215        1        56         3.0988275        1
    17         0.3153537        1        57         3.4225215        1
    18         0.3568693        1        58         3.4550515        1
    19         0.4341559        1        59         3.7283839        1
    20         0.4558557        1        60         3.7956167        1
    21         0.5700588        1        61         0.1468636        2
    22         0.6122850        1        62         0.2142088        2
    23         0.6817336        1        63         0.6589137        2
    24         0.7320868        1        64         0.7068148        2
    25         0.7670983        1        65         0.7748824        2
    26         0.7959065        1        66         1.0907654        2
    27         0.8456176        1        67         1.1136149        2
    28         0.8958233        1        68         1.2448778        2
    29         0.9320992        1        69         1.3359136        2
    30         0.9469092        1        70         1.3497039        2
    31         1.0471074        1        71         1.3683979        2
    32         1.1184799        1        72         1.5614352        2
    33         1.1440420        1        73         1.8596506        2
    34         1.1774152        1        74         1.9003433        2
    35         1.2330999        1        75         2.0491682        2
    36         1.3860375        1        76         2.2477061        2
    37         1.5284957        1        77         2.5403505        2
    38         1.5666556        1        78         2.6490937        2
    39         1.6915259        1        79         3.2184763        2
    40         1.7419623        1        80         3.2581928        2
------------------------------------------------------------------------
 @CHECKOUT-I, Total execution time (CPU/WALL):        83.26/       4.25 seconds.
--executable xvtran finished with status     0 in        4.28 seconds (walltime).
 --invoking executable--
/home/besselman/CFOUR_18/cfour18/bin/xintprc
 @GETMEM-I,  Allocated  183105 MB of main memory.
  @GMOIAA-I, Processing MO integrals for spin case AA.
  @GMOIAA-I, Generation of integral list completed.
                      TYPE                NUMBER
                      ----               --------
                      PPPP               1338061
                      PPPH               1029680
                      PPHH                199026
                      PHPH                109818
                      PHHH                 42560
                      HHHH                  2356

                     TOTAL               2721501

  @FORMT2-I, Second-order MP correlation energies:
            ------------------------------------------------
            E(SCF)                  =   -244.648069368428 a.u.
            E2(AA)                  =     -0.099326219504 a.u.
            E2(AB)                  =     -0.538653216165 a.u.
            E2(TOT)                 =     -0.737305655173 a.u.
            Total MP2 energy        =   -245.385375023601 a.u.
            ------------------------------------------------
   Largest T2 amplitudes for spin case AB:
       _       _                 _       _                 _       _
   i   j   a   b             i   j   a   b             i   j   a   b
-----------------------------------------------------------------------------
[ 13  13  61  61]-0.06378 [ 13  13  62  62]-0.05643 [ 12  12  61  61]-0.05169
[ 12  12  62  62]-0.04361 [ 13  12  62  61] 0.03857 [ 12  13  61  62] 0.03857
[ 11  11  61  61]-0.03140 [ 11  13  62  61]-0.02123 [ 13  11  61  62]-0.02123
[ 13  13  63  63]-0.01977 [ 13  13  64  64]-0.01812 [ 12  12  67  67]-0.01767
[ 13  13  65  65]-0.01645 [ 13  13  62  65]-0.01630 [ 13  13  65  62]-0.01630
-----------------------------------------------------------------------------
   Norm of T2AB vector (   397181 symmetry allowed elements):  0.4259176490.
-----------------------------------------------------------------------------
 @CHECKOUT-I, Total execution time (CPU/WALL):         8.44/       0.52 seconds.
--executable xintprc finished with status     0 in        0.55 seconds (walltime).
 --invoking executable--
/home/besselman/CFOUR_18/cfour18/bin/xncc
 @GETMEM-I,  Allocated       7 MB of main memory.

Running with 32 threads/proc

Using DIIS to accelerate the convergence of T1 and T2
Using immediate high-order contributions
Performing 3 CCSD sub-iterations
Damping factor for T3: 0.000000
Damping factor for T4: 0.000000

Using DIIS to accelerate the convergence of L1 and L2
Using immediate high-order contributions
Damping factor for L3: 0.000000
Damping factor for L4: 0.000000

Transposes are coarse-threaded

Memory limit:                178.814 GiB
Minimum memory requirement:  328.585 MiB
Compromise memory amount:     16.730 GiB
Optimal memory requirement:  390.020 GiB

List              Location   Size        Cached Hunks Est. Disk I/O
----------------- ---------- ----------- ------ ----- -------------

           T_DIIS       70:0   15.171 MiB    Yes     -   546.173 MiB
           Z_DIIS       70:1   15.171 MiB    Yes     -   910.288 MiB
          <AI|bj>         18    3.030 MiB    Yes     -   603.149 MiB
          <Ab|Cd>        233   78.898 MiB    Yes     -    45.536 GiB
          <Ab|Ci>         30   15.441 MiB    Yes     -    14.250 GiB
          <Ab|Ij>         16    3.030 MiB    Yes     -     3.921 GiB
          <Ai|Bj>         25    3.030 MiB    Yes     -   442.417 MiB
          <Aj|bI>         21    3.030 MiB     No     -         0   B
          <Ij|Ka>         10  611.172 KiB    Yes     -   623.706 MiB
          <Ij|Kl>         13  120.945 KiB    Yes     -     7.795 MiB
            D(AB)      160:2   20.383 KiB    Yes     -     6.390 MiB
            D(AI)      160:4    4.141 KiB    Yes     -     1.233 MiB
            D(IA)      160:6    4.141 KiB    Yes     -   144.922 KiB
            D(IJ)      160:0      872   B    Yes     -   409.602 KiB
           D~(AB)      192:0   20.383 KiB    Yes     -   203.828 KiB
           D~(AI)      193:0    4.141 KiB    Yes     -     8.281 KiB
           D~(IJ)      191:0      872   B    Yes     -     8.516 KiB
            F(EA)       92:0   20.383 KiB    Yes     -     7.504 MiB
            F(EM)       93:0    4.141 KiB    Yes     -     1.537 MiB
            F(MI)       91:0      872   B    Yes     -   423.227 KiB
            G(AB)      192:2   20.383 KiB    Yes     -   978.375 KiB
         G(AI,BJ)        123    3.030 MiB     No     -         0   B
         G(AI,bj)        118    3.030 MiB    Yes     -     1.182 GiB
         G(Ab,Cd)        133   78.898 MiB    Yes     -    14.639 GiB
         G(Ab,Ij)        116    3.030 MiB    Yes     -   142.422 MiB
         G(Ai,Bc)        230   15.441 MiB    Yes     -   447.782 MiB
         G(Ai,Bj)        125    3.030 MiB    Yes     -     1.847 GiB
            G(IJ)      191:2      872   B    Yes     -    40.875 KiB
         G(Ij,Ab)        216    3.030 MiB    Yes     -    12.121 MiB
         G(Ij,Ka)        210  611.172 KiB    Yes     -    36.408 MiB
         G(Ij,Kl)        113  120.945 KiB    Yes     -    37.323 MiB
        G~(Ab,Ci)        269   15.441 MiB    Yes     -   432.341 MiB
        G~(Ab,Ij)        246    3.030 MiB    Yes     -    48.484 MiB
        G~(Ia,Jk)        265  611.172 KiB    Yes     -    45.360 MiB
        G~(Ij,Kl)        213  120.945 KiB     No     -         0   B
         H(AI,bj)        256    3.030 MiB    Yes     -    18.182 MiB
         H(Ai,Bj)        258    3.030 MiB    Yes     -    18.182 MiB
       Lambda(AI)      190:0    4.141 KiB    Yes     -   848.828 KiB
    Lambda(Ab,Ij)        146    3.030 MiB    Yes     -     1.506 GiB
            Q(AI)      190:2    4.141 KiB    Yes     -     1.395 MiB
         Q(Ab,Ij)         50    3.030 MiB    Yes     -     3.152 GiB
           QQ(AI)      190:4    4.141 KiB    Yes     -    66.250 KiB
        QQ(Ab,Ij)          3    3.030 MiB    Yes     -   184.845 MiB
            T(AI)       90:0    4.141 KiB    Yes     -     5.329 MiB
         T(Ab,Ij)         46    3.030 MiB    Yes     -     4.356 GiB
         W(Mn,Ij)         53  120.945 KiB    Yes     -    40.984 MiB
        W~(Ab,Ej)        130   15.441 MiB    Yes     -     5.715 GiB
        W~(EM,bj)         56    3.030 MiB    Yes     -     2.157 GiB
        W~(Em,Bj)         58    3.030 MiB    Yes     -     2.424 GiB
        W~(Ij,Mb)        110  611.172 KiB    Yes     -   260.822 MiB
       W~~(Ab,Ej)        169   15.441 MiB    Yes     -    10.208 GiB
       W~~(EM,bj)         76    3.030 MiB    Yes     -   387.872 MiB
       W~~(Em,Bj)         78    3.030 MiB    Yes     -   387.872 MiB
       W~~(Ij,Mb)        165  611.172 KiB    Yes     -   359.302 MiB
            Z(AI)       90:2    4.141 KiB    Yes     -     2.729 MiB
         Z(Ab,Ij)         63    3.030 MiB    Yes     -     1.997 GiB
       G(abc,ijd)    GABCIJD    6.893 GiB    Yes     1    20.678 GiB
       G(abi,jkl)    GABIJKL  267.577 MiB    Yes     1   802.731 MiB
  Lambda(abc,ijk)     L3FILE  514.474 MiB    Yes     1    23.111 GiB
       Q(abc,ijk)     Q3FILE  514.474 MiB    Yes     1    15.575 GiB
       T(abc,ijk)     T3FILE  514.474 MiB    Yes     1    32.657 GiB
     T(abcd,ijkl)          -  124.435 GiB     No     3         0   B
       W(abc,ije)    WABCIJE    6.893 GiB    Yes     1    13.785 GiB
       W(abm,ijk)    WABMIJK  267.577 MiB    Yes     1   535.154 MiB
       Z(abc,ijk)     Z3FILE  514.474 MiB    Yes     1    45.217 GiB
     Z(abcd,ijkl)          -  124.435 GiB     No     3         0   B

Simulation and memory analysis took 27.601 seconds

MP2 correlation energy:  -0.737305655173494

Non-iterative calculation of MP2 took 0.256 cpu seconds and 0.008 walltime seconds at 4.189 Gflops/sec

Total MP2 energy: -245.385375023601284

Beginning iterative solution of CCSDT equations:

It.  Correlation Energy T1 Residual T2 Residual T3 Residual CPU Time (s) Walltime (s)
-------------------------------------------------------------------------------------
  1  -0.786751402471396 5.38757e-03 1.20385e-02 1.53399e-03      114.191        3.573
  2  -0.788133925605143 2.59086e-04 3.02521e-03 2.82465e-04      495.192       15.486
  3  -0.788981009139878 1.10154e-04 9.80883e-04 1.16068e-04      484.381       15.139
  4  -0.789174087803453 3.02234e-05 3.24768e-04 4.22295e-05      477.114       14.915
  5  -0.789233401763356 1.30885e-05 1.14803e-04 1.77550e-05      473.875       14.812

   A    I                     A    I                     A    I                  
-------------------------- -------------------------- -------------------------- 
  19   12 -0.0327286922988   24   16  0.0146336033141   21   17  0.0095187776526 
  19   18 -0.0242396649002   43   17  0.0129494181908   37   16 -0.0090352601306 
  19   17 -0.0241525258544   25   16  0.0127967485054   48   18  0.0078010933817 
  32   18  0.0227355487002   24   14 -0.0112640631685   30   12  0.0077908920851 
  21   18 -0.0181146961521   35   17  0.0099806216681   48   17  0.0073959348212 

   A    B    I    J                     A    B    I    J                  
------------------------------------ ------------------------------------ 
  19   19   18   18 -0.1004480319633   19   21   18   12 -0.0319207534565 
  21   21   18   18 -0.0683403681773   21   19   18   12 -0.0265588370691 
  21   21   17   17 -0.0621996990643   19   21   12   18 -0.0265588370691 
  19   19   17   17 -0.0554530659181   21   19   18   18  0.0247308301817 
  21   19   18   17  0.0533899350117   19   21   18   18  0.0247308301817 
  19   21   17   18  0.0533899350117   35   19   18   18  0.0237770247720 
  19   19   12   12 -0.0374242277794   19   35   18   18  0.0237770247720 
  21   19   12   18 -0.0319207534565 

It.  Correlation Energy T1 Residual T2 Residual T3 Residual CPU Time (s) Walltime (s)
-------------------------------------------------------------------------------------
  6  -0.789250172778439 3.06291e-06 4.14270e-05 7.52654e-06      469.205       14.667
  7  -0.789256340792581 6.73382e-07 1.60081e-05 3.22875e-06      469.921       14.688
  8  -0.789258425567045 1.93177e-07 6.32773e-06 1.54626e-06      466.769       14.588
  9  -0.789259247977547 1.57634e-07 2.59365e-06 7.58456e-07      466.542       14.582
 10  -0.789259534623827 9.77695e-08 1.06944e-06 3.71279e-07      464.896       14.532

   A    I                     A    I                     A    I                  
-------------------------- -------------------------- -------------------------- 
  19   12 -0.0327308740369   24   16  0.0146325816141   21   17  0.0095225877166 
  19   18 -0.0242358613672   43   17  0.0129490101999   37   16 -0.0090350789234 
  19   17 -0.0241452346664   25   16  0.0127965162640   48   18  0.0078018205901 
  32   18  0.0227358481814   24   14 -0.0112651380041   30   12  0.0077910453747 
  21   18 -0.0181063001994   35   17  0.0099802305113   48   17  0.0073964044612 

   A    B    I    J                     A    B    I    J                  
------------------------------------ ------------------------------------ 
  19   19   18   18 -0.1004602148291   19   21   18   12 -0.0319213509845 
  21   21   18   18 -0.0683401141686   21   19   18   12 -0.0265596981849 
  21   21   17   17 -0.0621966154577   19   21   12   18 -0.0265596981849 
  19   19   17   17 -0.0554502094491   21   19   18   18  0.0247297746944 
  21   19   18   17  0.0533920304285   19   21   18   18  0.0247297746944 
  19   21   17   18  0.0533920304285   35   19   18   18  0.0237785650661 
  19   19   12   12 -0.0374227438691   19   35   18   18  0.0237785650661 
  21   19   12   18 -0.0319213509845 

It.  Correlation Energy T1 Residual T2 Residual T3 Residual CPU Time (s) Walltime (s)
-------------------------------------------------------------------------------------
 11  -0.789259652468267 5.75210e-08 4.49748e-07 1.81540e-07      469.423       14.672
 12  -0.789259695678425 2.01022e-08 1.90232e-07 8.87283e-08      469.325       14.669
 13  -0.789259715244153 8.47607e-09 8.29007e-08 4.34200e-08      471.211       14.729
 14  -0.789259722712702 2.56422e-09 3.68129e-08 2.13222e-08      467.680       14.618
 15  -0.789259726318097 1.75765e-09 1.66919e-08 1.05125e-08      469.748       14.682

   A    I                     A    I                     A    I                  
-------------------------- -------------------------- -------------------------- 
  19   12 -0.0327308353346   24   16  0.0146325641076   21   17  0.0095226201769 
  19   18 -0.0242357972309   43   17  0.0129490026433   37   16 -0.0090350712946 
  19   17 -0.0241451262740   25   16  0.0127965140689   48   18  0.0078018237045 
  32   18  0.0227358476344   24   14 -0.0112651365324   30   12  0.0077910453629 
  21   18 -0.0181062203148   35   17  0.0099802238820   48   17  0.0073964027076 

   A    B    I    J                     A    B    I    J                  
------------------------------------ ------------------------------------ 
  19   19   18   18 -0.1004602989885   19   21   18   12 -0.0319213556866 
  21   21   18   18 -0.0683400679203   21   19   18   12 -0.0265597197846 
  21   21   17   17 -0.0621965939496   19   21   12   18 -0.0265597197846 
  19   19   17   17 -0.0554501337086   21   19   18   18  0.0247297432473 
  21   19   18   17  0.0533920311799   19   21   18   18  0.0247297432473 
  19   21   17   18  0.0533920311799   35   19   18   18  0.0237785786097 
  19   19   12   12 -0.0374227027059   19   35   18   18  0.0237785786097 
  21   19   12   18 -0.0319213556866 

It.  Correlation Energy T1 Residual T2 Residual T3 Residual CPU Time (s) Walltime (s)
-------------------------------------------------------------------------------------
 16  -0.789259727667172 9.86713e-10 7.57489e-09 5.75969e-09      466.693       14.587
 17  -0.789259728344799 6.63088e-10 3.49195e-09 3.77140e-09      466.198       14.572
 18  -0.789259728580766 2.75149e-10 1.61621e-09 2.46501e-09      467.391       14.608
 19  -0.789259728716251 1.51942e-10 7.60894e-10 1.60971e-09      466.337       14.576

CCSDT iterations converged in 19 cycles and 268.716 seconds (14.143 s/it.) at 101.743 Gflops/sec

Total CCSDT energy: -245.437329097144044

CCSDT[Q] correlation energy:  -0.001312100499156
CCSDT(Q) correlation energy:  -0.003039958254274

Non-iterative calculation of CCSDT(Q) took 160744.435 cpu seconds and 5900.024 walltime seconds at 11.189 Gflops/sec

Total CCSDT(Q) energy: -245.440369055398321

             _
Formation of H took 1.111 seconds at 33.386 Gflops/sec

Beginning iterative solution of Lambda-CCSDT equations:

It.  Correlation Energy L1 Residual L2 Residual L3 Residual CPU Time (s) Walltime (s)
-------------------------------------------------------------------------------------
  1  -0.765239967391893 4.99047e-03 5.39064e-03 1.96414e-03      470.632       14.708
  2  -0.764883354675785 8.83968e-04 8.14838e-04 2.89283e-04      836.084       26.139
  3  -0.764710621861715 9.10258e-04 1.31199e-04 1.02186e-04      778.888       24.349
  4  -0.764540271290764 1.99954e-04 1.03207e-04 4.33225e-05      782.511       24.464
  5  -0.764547673073119 1.22275e-04 2.33249e-05 1.17806e-05      777.455       24.305

   A    I                     A    I                     A    I                  
-------------------------- -------------------------- -------------------------- 
  19   12 -0.0260515661061   24   16  0.0137144436839   21   17  0.0079147256511 
  19   17 -0.0221531169590   25   16  0.0123548331678   37   16 -0.0077789634701 
  19   18 -0.0200039980215   43   17  0.0121803087009   48   17  0.0077506628289 
  32   18  0.0198377507542   24   14 -0.0104711787859   48   18  0.0076978246207 
  21   18 -0.0171621887192   35   17  0.0089479331633   30   17 -0.0062126034026 

   A    B    I    J                     A    B    I    J                  
------------------------------------ ------------------------------------ 
  19   19   18   18 -0.0946801357204   21   19   12   18 -0.0296757516946 
  21   21   18   18 -0.0645809477050   21   19   18   12 -0.0246478500125 
  21   21   17   17 -0.0594434180780   19   21   12   18 -0.0246478500125 
  19   19   17   17 -0.0525163231062   21   19   18   18  0.0236279298622 
  21   19   18   17  0.0513964246847   19   21   18   18  0.0236279298622 
  19   21   17   18  0.0513964246847   35   19   18   18  0.0222614186158 
  19   19   12   12 -0.0342896506483   19   35   18   18  0.0222614186158 
  19   21   18   12 -0.0296757516946 

It.  Correlation Energy L1 Residual L2 Residual L3 Residual CPU Time (s) Walltime (s)
-------------------------------------------------------------------------------------
  6  -0.764554239468181 2.94391e-05 1.45891e-05 8.49121e-06      777.930       24.320
  7  -0.764556659508314 1.87061e-05 9.65530e-06 3.69606e-06      786.290       24.581
  8  -0.764557409899928 5.49444e-06 3.95226e-06 2.03966e-06      782.636       24.468
  9  -0.764556861046956 2.35866e-06 1.23426e-06 1.10330e-06      787.138       24.610
 10  -0.764557022605707 8.88827e-07 4.03526e-07 4.68884e-07      788.550       24.652

   A    I                     A    I                     A    I                  
-------------------------- -------------------------- -------------------------- 
  19   12 -0.0259778763991   24   16  0.0137041001961   21   17  0.0079152820509 
  19   17 -0.0220551830117   25   16  0.0123494167143   37   16 -0.0077777086997 
  19   18 -0.0199140684972   43   17  0.0121829873494   48   17  0.0077559407561 
  32   18  0.0198445072653   24   14 -0.0104643869181   48   18  0.0077053770942 
  21   18 -0.0171241435935   35   17  0.0089409945136   30   17 -0.0062285116730 

   A    B    I    J                     A    B    I    J                  
------------------------------------ ------------------------------------ 
  19   19   18   18 -0.0947298293959   19   21   18   12 -0.0296756568616 
  21   21   18   18 -0.0645890147470   21   19   18   12 -0.0246666515633 
  21   21   17   17 -0.0594319264859   19   21   12   18 -0.0246666515633 
  19   19   17   17 -0.0525163404366   21   19   18   18  0.0236501069330 
  21   19   18   17  0.0514202462579   19   21   18   18  0.0236501069330 
  19   21   17   18  0.0514202462579   35   19   18   18  0.0222755746470 
  19   19   12   12 -0.0342699428391   19   35   18   18  0.0222755746470 
  21   19   12   18 -0.0296756568616 

It.  Correlation Energy L1 Residual L2 Residual L3 Residual CPU Time (s) Walltime (s)
-------------------------------------------------------------------------------------
 11  -0.764556944867986 3.28234e-07 1.50539e-07 2.54702e-07      792.135       24.765
 12  -0.764556945236716 1.62514e-07 4.84353e-08 9.32732e-08      788.552       24.651
 13  -0.764556949670505 4.01297e-08 4.19782e-08 5.18344e-08      790.837       24.724
 14  -0.764556948685897 2.58650e-08 1.51238e-08 2.67813e-08      792.124       24.763
 15  -0.764556949462599 1.36278e-08 7.58632e-09 1.68997e-08      795.304       24.865

   A    I                     A    I                     A    I                  
-------------------------- -------------------------- -------------------------- 
  19   12 -0.0259782141651   24   16  0.0137041013241   21   17  0.0079151282937 
  19   17 -0.0220545884981   25   16  0.0123494263518   37   16 -0.0077776667334 
  19   18 -0.0199140639174   43   17  0.0121829672733   48   17  0.0077559517315 
  32   18  0.0198443767927   24   14 -0.0104643653224   48   18  0.0077053825759 
  21   18 -0.0171232518185   35   17  0.0089408465972   30   17 -0.0062285465472 

   A    B    I    J                     A    B    I    J                  
------------------------------------ ------------------------------------ 
  19   19   18   18 -0.0947296790859   19   21   18   12 -0.0296756019728 
  21   21   18   18 -0.0645893171413   21   19   18   12 -0.0246666354412 
  21   21   17   17 -0.0594317368969   19   21   12   18 -0.0246666354412 
  19   19   17   17 -0.0525168155062   21   19   18   18  0.0236502281403 
  21   19   18   17  0.0514205047032   19   21   18   18  0.0236502281403 
  19   21   17   18  0.0514205047032   35   19   18   18  0.0222755508692 
  19   19   12   12 -0.0342696702562   19   35   18   18  0.0222755508692 
  21   19   12   18 -0.0296756019728 

It.  Correlation Energy L1 Residual L2 Residual L3 Residual CPU Time (s) Walltime (s)
-------------------------------------------------------------------------------------
 16  -0.764556950237893 2.76454e-09 4.05503e-09 1.04597e-08      791.402       24.740
 17  -0.764556950167961 1.98706e-09 1.56074e-09 6.59161e-09      792.445       24.774
 18  -0.764556950405421 9.70592e-10 8.32599e-10 4.11892e-09      789.621       24.685

Lambda-CCSDT iterations converged in 18 cycles and 434.612 seconds (24.145 s/it.) at 128.223 Gflops/sec

 @CHECKOUT-I, Total execution time (CPU/WALL):    184026.18/    6653.90 seconds.
norm of D(AI): 0.067862772769720
norm of D(IA): 0.067833078967448
norm of D(AB): 0.079994125037611
norm of D(IJ): 0.097702415242754
E(AB): 0.496867953661766
E(IJ): 0.400502987991995
E(1e): 0.897370941653762
norm of G(Ab,Ij): 0.474706412227027
norm of G(Ij,Ab): 0.480351591279637
E(Ab,Ij): -1.523764426653878
norm of G(Ab,Cd): 0.052080114859607
E(Ab,Cd): 0.247235117401333
norm of G(Ij,Kl): 0.054518319145442
E(Ij,Kl): 0.222240832991869
norm of G(Ai,Bc): 0.015744837337479
norm of G(Ab,Ci): 0.014473171362207
E(Ab,Ci): -0.065248616658113
norm of G(Ij,Ka): 0.012621418837472
norm of G(Ia,Jk): 0.011613101318098
E(Ia,Jk): -0.021152038062549
norm of G(AI,bj): 0.060004450396950
norm of G(Ai,Bj): 0.048639903196080
E(Ai,Bj): -0.548981497747451
E1: -0.313862997200288
E2: -0.343166826043629
E3: 0.108048325496466
E(tot): -0.792299687075026

Formation of one- and two-particle density
matrices took 21.149 seconds at 95.807 Gflops/sec

--executable xncc finished with status     0 in     6656.06 seconds (walltime).
 --invoking executable--
/home/besselman/CFOUR_18/cfour18/bin/xdens
 @GETMEM-I,  Allocated  183105 MB of main memory.
  The perturbed orbitals are chosen canonical.
  local is set to  F
  local is set to  F
  local is set to 4 F
  local is set to  F
  local is set to 5 F
  local is set to 6 F
  local is set to 7 F T
  local5 is set to  F
  local is set to  F
  local is set to 12 F
 ITERM.tmp does not exsit!
 skip reading
  The iterative expansion of D(ai) converged after  23 iterations.
  SORTNOC109-I, Processed       854980 fPQR integrals.
  local is set to 12 F
  ----------------------------------------------------------------------
                 Natural orbital occupation numbers
  ----------------------------------------------------------------------
  2.00001  2.00001  2.00001  2.00001  2.00001  1.98315  1.97808  1.97157
  1.96416  1.96179  1.96162  1.95344  1.95301  1.95192  1.94681  1.94357
  1.91837  1.89193  0.09767  0.07753  0.04404  0.04004  0.03327  0.02969
  0.02525  0.02461  0.02171  0.01875  0.01426  0.01379  0.01292  0.01029
  0.00982  0.00907  0.00903  0.00871  0.00811  0.00811  0.00764  0.00723
  0.00707  0.00598  0.00572  0.00523  0.00496  0.00492  0.00383  0.00357
  0.00349  0.00347  0.00341  0.00317  0.00277  0.00247  0.00240  0.00214
  0.00186  0.00178  0.00169  0.00164  0.00161  0.00153  0.00141  0.00127
  0.00127  0.00114  0.00097  0.00094  0.00093  0.00073  0.00073  0.00058
  0.00058  0.00056  0.00054  0.00049  0.00041  0.00037  0.00031  0.00026
  0.00021  0.00020  0.00019  0.00014  0.00011
  Trace of density matrix :  36.0000000000.
  ----------------------------------------------------------------------
  Density calculation successfully completed.
 @CHECKOUT-I, Total execution time (CPU/WALL):        39.95/       1.29 seconds.
--executable xdens finished with status     0 in        1.41 seconds (walltime).
 --invoking executable--
/home/besselman/CFOUR_18/cfour18/bin/xanti
 @GETMEM-I,  Allocated  183105 MB of main memory.
  @SETMET-I, Unequal number of MO and AO orbitals.
 @CHECKOUT-I, Total execution time (CPU/WALL):         6.57/       0.58 seconds.
--executable xanti finished with status     0 in        0.61 seconds (walltime).
 --invoking executable--
/home/besselman/CFOUR_18/cfour18/bin/xbcktrn
 @GETMEM-I,  Allocated  183105 MB of main memory.
 @CHECKOUT-I, Total execution time (CPU/WALL):        21.41/       0.73 seconds.
--executable xbcktrn finished with status     0 in        0.78 seconds (walltime).
 --invoking executable--
/home/besselman/CFOUR_18/cfour18/bin/xvdint
 @GETMEM-I,  Allocated  183105 MB of main memory.
 One- and two-electron integral derivatives are calculated
 for RHF-CC/MBPT gradients and dipole moments.
 Spherical gaussians are used.

                     Kinetic energy integral gradient
                     --------------------------------

                         O #1 x     0.8046420074
                         O #1 y     0.3966760747
                         C #2 x     0.1336968501
                         C #2 y     0.4442326009
                         C #3 x     0.2541484975
                         C #3 y    -0.2748692282
                         N #4 x    -1.1121430304
                         N #4 y    -0.0390481073
                         C #5 x    -0.1827123719
                         C #5 y    -0.3241459440
                         H #6 x    -0.0303274667
                         H #6 y     0.4649730931
                         H #7 x     0.3668568059
                         H #7 y    -0.2793219687
                         H #8 x    -0.2341612919
                         H #8 y    -0.3884965204


 O #1       0.8046420074            0.3966760747            0.0000000000
 C #2       0.1336968501            0.4442326009            0.0000000000
 C #3       0.2541484975           -0.2748692282            0.0000000000
 N #4      -1.1121430304           -0.0390481073            0.0000000000
 C #5      -0.1827123719           -0.3241459440            0.0000000000
 H #6      -0.0303274667            0.4649730931            0.0000000000
 H #7       0.3668568059           -0.2793219687            0.0000000000
 H #8      -0.2341612919           -0.3884965204            0.0000000000


                   Nuclear attraction integral gradient
                   ------------------------------------

                         O #1 x   -29.5697936385
                         O #1 y   -14.9189294965
                         C #2 x     1.5177458053
                         C #2 y   -19.4956552112
                         C #3 x   -13.1009492645
                         C #3 y    15.2437749723
                         N #4 x    33.3532766827
                         N #4 y    -2.5702960485
                         C #5 x     9.3455254673
                         C #5 y    18.1374576556
                         H #6 x     0.7505768003
                         H #6 y    -8.2850585124
                         H #7 x    -6.2410500054
                         H #7 y     5.1404035721
                         H #8 x     3.9446681528
                         H #8 y     6.7483030686


 O #1     -29.5697936385          -14.9189294965            0.0000000000
 C #2       1.5177458053          -19.4956552112            0.0000000000
 C #3     -13.1009492645           15.2437749723            0.0000000000
 N #4      33.3532766827           -2.5702960485            0.0000000000
 C #5       9.3455254673           18.1374576556            0.0000000000
 H #6       0.7505768003           -8.2850585124            0.0000000000
 H #7      -6.2410500054            5.1404035721            0.0000000000
 H #8       3.9446681528            6.7483030686            0.0000000000


                      Reorthonormalization gradient
                      -----------------------------

                         O #1 x     0.4215076039
                         O #1 y     0.2167835351
                         C #2 x     0.0399661635
                         C #2 y     0.0281690822
                         C #3 x    -0.0325594276
                         C #3 y    -0.0808983066
                         N #4 x    -0.5151546571
                         N #4 y     0.0270584989
                         C #5 x     0.0282680830
                         C #5 y    -0.0917928958
                         H #6 x    -0.0196370890
                         H #6 y     0.2626442833
                         H #7 x     0.2014483094
                         H #7 y    -0.1554368025
                         H #8 x    -0.1238389861
                         H #8 y    -0.2065273945


 O #1       0.4215076039            0.2167835351            0.0000000000
 C #2       0.0399661635            0.0281690822            0.0000000000
 C #3      -0.0325594276           -0.0808983066            0.0000000000
 N #4      -0.5151546571            0.0270584989            0.0000000000
 C #5       0.0282680830           -0.0917928958            0.0000000000
 H #6      -0.0196370890            0.2626442833            0.0000000000
 H #7       0.2014483094           -0.1554368025            0.0000000000
 H #8      -0.1238389861           -0.2065273945            0.0000000000


                Electronic contributions to dipole moment
                -----------------------------------------

                               au             Debye

                    x     -0.27623411     -0.70211720
                    y     -1.03837633     -2.63928982

  Conversion factor used: 1 a.u. =   2.54174691 Debye 


 Evaluation of 1e integral derivatives required    2.96 seconds.
 Evaluation of 2el integral derivatives

                      Two-electron integral gradient
                      ------------------------------

                         O #1 x    15.2610388429
                         O #1 y     7.6264712463
                         C #2 x     0.3539095663
                         C #2 y     8.6586515507
                         C #3 x     6.4798253619
                         C #3 y    -6.5621769957
                         N #4 x   -18.3122854395
                         N #4 y     1.0981201912
                         C #5 x    -4.7306631600
                         C #5 y    -8.7239871416
                         H #6 x    -0.4486163677
                         H #6 y     5.0055964362
                         H #7 x     3.7531190921
                         H #7 y    -3.0898718473
                         H #8 x    -2.3563278959
                         H #8 y    -4.0128034397


 O #1      15.2610388429            7.6264712463            0.0000000000
 C #2       0.3539095663            8.6586515507            0.0000000000
 C #3       6.4798253619           -6.5621769957            0.0000000000
 N #4     -18.3122854395            1.0981201912            0.0000000000
 C #5      -4.7306631600           -8.7239871416            0.0000000000
 H #6      -0.4486163677            5.0055964362            0.0000000000
 H #7       3.7531190921           -3.0898718473            0.0000000000
 H #8      -2.3563278959           -4.0128034397            0.0000000000


 Evaluation of 2e integral derivatives required   14.72 seconds.

                            Molecular gradient
                            ------------------

                         O #1 x     0.0023503290
                         O #1 y     0.0024681641
                         C #2 x     0.0016306594
                         C #2 y     0.0002463008
                         C #3 x    -0.0021637216
                         C #3 y     0.0028048787
                         N #4 x     0.0019142391
                         N #4 y    -0.0042320126
                         C #5 x    -0.0046519567
                         C #5 y     0.0014040496
                         H #6 x    -0.0001976638
                         H #6 y     0.0030933679
                         H #7 x     0.0020020755
                         H #7 y    -0.0022705628
                         H #8 x    -0.0008839610
                         H #8 y    -0.0035141856


 O #1       0.0023503290            0.0024681641            0.0000000000
 C #2       0.0016306594            0.0002463008            0.0000000000
 C #3      -0.0021637216            0.0028048787            0.0000000000
 N #4       0.0019142391           -0.0042320126            0.0000000000
 C #5      -0.0046519567            0.0014040496            0.0000000000
 H #6      -0.0001976638            0.0030933679            0.0000000000
 H #7       0.0020020755           -0.0022705628            0.0000000000
 H #8      -0.0008839610           -0.0035141856            0.0000000000


  Molecular gradient norm 0.102E-01

                           Total dipole moment
                           -------------------

                               au             Debye

                    x     -0.55223584     -1.40364374
                    y      0.18411811      0.46798163

  Conversion factor used: 1 a.u. =   2.54174691 Debye 


 @CHECKOUT-I, Total execution time (CPU/WALL):        17.66/       9.40 seconds.
--executable xvdint finished with status     0 in        9.45 seconds (walltime).
 --invoking executable--
/home/besselman/CFOUR_18/cfour18/bin/xjoda
   JODA beginning optimization cycle #  5.
   Retrieving information from last optimization cycle.
                    13                     0
  calling readgh 3                      4                    -1
  gradient from JOBARC 
   0.002350329046649   0.002468164099767   0.000000000000000
   0.001630659416396   0.000246300762882   0.000000000000000
  -0.002163721557022   0.002804878705755   0.000000000000000
   0.001914239123618  -0.004232012602649   0.000000000000000
  -0.004651956650778   0.001404049550303   0.000000000000000
  -0.000197663826801   0.003093367873644   0.000000000000000
   0.002002075478433  -0.002270562750835   0.000000000000000
  -0.000883961030514  -0.003514185638777   0.000000000000000
 
                     0
  current gradient vector 
        0.002350329046649        0.002468164099767        0.000000000000000
        0.001630659416396        0.000246300762882        0.000000000000000
       -0.002163721557022        0.002804878705755        0.000000000000000
        0.001914239123618       -0.004232012602649        0.000000000000000
       -0.004651956650778        0.001404049550303        0.000000000000000
       -0.000197663826801        0.003093367873644        0.000000000000000
[truncated: 944,380 more chars]
