# Supplementary material for: Improved Accuracy in Semi-Experimental Structure Determination by Resolving Problems Associated with Rotation of Principal Inertial Axes of Isotopologues: Structures of 1,3-Oxazole (c‑C3H3NO)
Source: J Phys Chem A. 2026 Apr 24;130(18):3623–41. doi: 10.1021/acs.jpca.6c01535 (PMC13158917; doi:10.1021/acs.jpca.6c01535)
Supplement: Supplementary file 2 [file jp6c01535_si_002.zip › Supporting Information/BTE/oxazole_opt_SCF_PVTZ-DBOC.out]

 --invoking executable--
/home/besselman/CFOUR_18/cfour18/bin/xjoda


   *************************************************************************
         <<<     CCCCCC     CCCCCC   |||     CCCCCC     CCCCCC   >>>
       <<<      CCC        CCC       |||    CCC        CCC         >>>
      <<<      CCC        CCC        |||   CCC        CCC            >>>
    <<<        CCC        CCC        |||   CCC        CCC              >>>
      <<<      CCC        CCC        |||   CCC        CCC            >>>
       <<<      CCC        CCC       |||    CCC        CCC         >>>
         <<<     CCCCCC     CCCCCC   |||     CCCCCC     CCCCCC   >>>
   *************************************************************************

     ****************************************************************
     * CFOUR Coupled-Cluster techniques for Computational Chemistry *
     ****************************************************************
 

   Department of Chemistry                Institut fuer Physikalische Chemie
   University of Texas at Austin          Universitaet Mainz
   Austin, TX  78712, USA                 D-55099 Mainz, Germany
 
                       Version 1.2
 
                     compute-0-9.local                                 
                     Fri Sep 17 11:29:07 CDT 2021                      
                     integer*8 version is running
 
********************************************************************************
*                          Input from ZMAT file                                *
********************************************************************************
SCF cc-pVTZ Optimization of Oxazole                                             
O                                                                               
C 1 R1*                                                                         
C 1 R2* 2 A1*                                                                   
N 2 R3* 1 A2* 3 D0                                                              
C 3 R4* 1 A3* 2 D0                                                              
H 2 R5* 1 A4* 3 D180                                                            
H 3 R6* 1 A5* 2 D180                                                            
H 5 R7* 3 A6* 1 D180                                                            
                                                                                
R1   =        1.354245778042644                                                 
R2   =        1.369849078882718                                                 
A1   =      103.792333449428980                                                 
R3   =        1.292031907118153                                                 
A2   =      115.326598360007353                                                 
D0   =        0.000000000000000                                                 
R4   =        1.352387511911408                                                 
A3   =      108.135735420510926                                                 
R5   =        1.075757980740794                                                 
A4   =      116.647323409587145                                                 
D180 =      180.000000000000000                                                 
R6   =        1.073642831917304                                                 
A5   =      116.846279989472421                                                 
R7   =        1.075167405720157                                                 
A6   =      128.973798204328432                                                 
                                                                                
*CFOUR(CALC=SCF                                                                 
BASIS=PVTZ                                                                      
GEO_METHOD=ENERONLY                                                             
DBOC=ON                                                                         
FCGRADNEW=2                                                                     
GEO_CONV=7                                                                      
SCF_CONV=10                                                                     
LINEQ_CONV=9                                                                    
LINEQ_MAXCYC=200                                                                
GEO_MAXSTEP=150                                                                 
MULT=1                                                                          
MEM_UNIT=GB                                                                     
MEM=192)                                                                        
                                                                                
********************************************************************************
    -------------------------------------------------------------------
                    CFOUR Control Parameters 
    -------------------------------------------------------------------
        External           Internal           Value            Units
          Name               Name
    -------------------------------------------------------------------
       ABCDTYPE             IABCDT         STANDARD    [  0]    ***   
       ANHARMONIC           IANHAR         OFF         [  0]    ***   
       ANH_ALGORIT          IANALG         STANDARD    [  0]    ***   
       ANH_DERIVAT          IANDER         SECOND      [  1]    ***   
       ANH_MODE             ANHMOD         VIBRATION   [  0]    ***   
       ANH_POINTS           IANPOI              1               ***   
       ANH_STEPSIZ          ICUBST             50000          x 10-6  
       ANH_SYMMETR          IANHSM         ABELIAN     [  0]    ***   
       AO_LADDERS           IAOLAD         SINGLEPASS  [  1]    ***   
       AV_SCF               IAVSCF         OFF         [  0]    ***   
       BASIS                IBASIS         PVTZ        [ 14]    ***   
       BFIELD               IBFIEL         OFF         [  0]    a.u.  
       BOTHVECTORS          BOTHVC         OFF         [  0]    ***   
       BOX_POTENT           IPIAB          OFF         [  0]    ***   
       BREIT                IBREIT         OFF         [  0]    ***   
       BRUCK_CONV           IBRTOL          10D-  4             ***   
       BRUECKNER            IBRKNR         OFF         [  0]    ***   
       BUFFERSIZE           IBUFFS              4096            ***   
       CACHE_RECS           ICHREC             10               ***   
       CALCLEVEL            ICLLVL         SCF         [  0]    ***   
       CAS_GECCO            ICMRCC         OFF         [  0]    ***   
       CAS_GUESS            ICGUES         CANONICAL   [  0]    ***   
       CAS_INPUT            ICSINP         ORBITALS    [  0]    ***   
       CAS_ITMAX            ICITMX          10D- 50           cycles  
       CAS_JACDAV           ICJDAV         OFF         [  0]    ***   
       CAS_MICMAX           ICMIMN          10D- 10             ***   
       CAS_MICMIN           ICMIMX          10D-  2             ***   
       CAS_MICRO            ICSALG         ILU/JACOBI  [  0]    ***   
       CAS_MITMAX           ICMIMX          10D-100           cycles  
       CAS_MMAX             ICMMAX          10D- 50             ***   
       CAS_PRINT            ICPRT           10D-  0             ***   
       CCORBOPT             ICCORB         OFF         [  0]  x 0.01  
       CC_CONV              ICCCNV          10D-  7             ***   
       CC_EXPORDER          ICCEOR              0               ***   
       CC_EXTRAPOL          ICCEXT         DIIS        [  1]    ***   
       CC_GUESS             ICCGES         MP2         [  0]    ***   
       CC_MAXCYC            ICCCYC              0              cycles 
       CC_PROGRAM           ICCPRO         VCC         [  0]    ***   
       CHARGE               ICHRGE              0               ***   
       CHOLESKY             ICHOLE         OFF         [  0]    ***   
       CIS_CONV             ICISTL              5               ***   
       COMM_SIZE            IPSIZE            ***               ***   
       CONSTANT             ICONST         OLD         [  1]    ***   
       CONTINUUM            ICONTU         NONE        [  0]    ***   
       CONTRACTION          ICNTYP         GENERAL     [  1]    ***   
       COORDINATES          ICOORD         INTERNAL    [  0]    ***   
       CPHF_CONVER          ICPHFT          10D- 16             ***   
       CPHF_MAXCYC          ICPHFC             64              cycles 
       CUBIC                ICUBIC         OFF         [  0]    ***   
       CURVILINEAR          ICURVY         OFF         [  0]    ***   
       CV_ELEMENT           ICVELM              0               ***   
       CV_ORBITALS          ICVORB      NONE         
       CV_SEPARATE          ICVSEP         OFF         [  0]    ***   
       DBOC                 IDBOC          ON          [  1]    ***   
       DCT                  IDCT           OFF         [  0]    ***   
       DERIV_LEV            IDRLVL         SECOND      [  2]    ***   
       DEVMEM_SIZE          IDVMEM         *********           MByte  
       DIAG_MRCC            IEOMST          10D-  0             ***   
       DIFF_TYPE            IDIFTY         RELAXED     [  0]    ***   
       DIRECT               IDIRCT         OFF         [  0]    ***   
       DROPMO               IDRPMO      NONE         
       ECP                  IECP           OFF         [  0]    ***   
       EIGENVECTOR          IVEC                1               ***   
       EL_ANHARM            IELANH         OFF         [  0]    ***   
       EOMFOLLOW            IEOMSR         ENERGY      [  0]    ***   
       EOMIP                IEOMIP         OFF         [  0]    ***   
       EOMLEVEL             HBARFM         SAME        [  0]    ***   
       EOM_MRCC             IMRCCE         NEW         [  1]    ***   
       EOM_NONIT            EOMNON         OFF         [  0]    ***   
       EOM_NSING            IEOMSI          10D-  0             ***   
       EOM_NSTATES          IMRCCD         DAVIDSON    [  0]    ***   
       EOM_NTRIP            IEOMTR          10D-  0             ***   
       EOM_ORDER            IEXORD         ENERGY      [  0]    ***   
       EOM_PROPSTA          IEOMST              0               ***   
       ESTATE_CONV          IEXTOL          10D-  5             ***   
       ESTATE_DIAG          IEXDIG         ITERATIVE   [  0]    ***   
       ESTATE_LOCK          IESLOC         ON          [  1]    ***   
       ESTATE_MAXC          IEXMXC             40               ***   
       ESTATE_PROP          IEXPRP         OFF         [  0]    ***   
       EVAL_HESS            IRECAL              0            # of cyc.
       EXCITATION           IEXCIT              0               ***   
       EXCITE               IEXCIT         NONE        [  0]    ***   
       EXTERN_POT           IEXPOT         OFF         [  0]    ***   
       FCGRADNEW            IFCGNW         OFF         [  0]    ***   
       FC_FIELD             IFINFC              0             x 10-6  
       FD_CALTYPE           IFDCAL         ENERONLY    [  1]    ***   
       FD_PROJECT           IFDPRJ         OFF         [  1]    ***   
       FD_STEPSIZE          IDISFD             25            10-4 bohr
       FD_USEGROUP          IFDGRP         FULL        [  0]    ***   
       FILE_RECSIZ          IFLREC              4096           words  
       FINITE_PERT          IFIPER              0             x 10-6  
       FIXGEOM              IFIXGM         OFF         [  0]    ***   
       FOCK                 IFOCK          AO          [  1]    ***   
       FREQ_ALGORI          IVIALG         STANDARD    [  0]    ***   
       FROZEN_CORE          IFROCO         OFF         [  0]    ***   
       FROZEN_VIRT          IFROVI         OFF         [  0]    ***   
       GAMMA_ABCD           IGABCD         STORE       [  0]    ***   
       GAMMA_ABCI           IGABCI         STORE       [  0]    ***   
       GENBAS_1             IGNBS1              0               ***   
       GENBAS_2             IGNBS2              0               ***   
       GENBAS_3             IGNBS3              0               ***   
       GENBAS_4             IGNBS4              0               ***   
       GEO_CONV             ICONTL              7              H/bohr 
       GEO_MAXCYC           IOPTCY             50               ***   
       GEO_MAXSTEP          IMXSTP            150            millibohr
       GEO_METHOD           INR            ENERONLY    [  6]    ***   
       GIAO                 IGIAO          OFF         [  1]    ***   
       GIMIC                IGIMIC         OFF         [  0]    ***   
       GRID                 IGRID          OFF         [  0]    ***   
       GRID_ALGO            IGALGO         SERIAL      [  0]    ***   
       GUESS                IGUESS         MOREAD      [  0]    ***   
       HBAR                 IHBAR          OFF         [  0]    ***   
       HESS_TYPE            IHESTP         SCF         [  0]    ***   
       HF2_FILE             IHF2Fl         USE         [  1]    ***   
       HFSTABILITY          ISTABL         OFF         [  0]    ***   
       INCORE               INCORE         OFF         [  0]    ***   
       INPUT_MRCC           IMRCC          ON          [  1]    ***   
       INTEGRALS            INTTYP         VMOL        [  1]    ***   
       JODA_PRINT           IJPRNT              0               ***   
       KEYWORD_OUT          IDMPKW         NO          [  0]    ***   
       LINDEP_TOL           ILINDP              8               ***   
       LINEQ_CONV           IZTACN          10D-  9           cycles  
       LINEQ_EXPOR          ILMAXD              5               ***   
       LINEQ_MAXCY          ILMAXC            200               ***   
       LINEQ_TYPE           ILTYPE         DIIS        [  1]    ***   
       LOCK_ORBOCC          ILOCOC         OFF         [  0]    ***   
       MEMORY_SIZE          IMEMSZ         *********           words  
       MEM_UNIT             IMEMU          GB          [  3]    ***   
       MRCC                 IMRCCC         OFF         [  0]    ***   
       MULTIPLICTY          IMULTP              1               ***   
       NACOUPLING           IVCOUP         OFF         [  0]    ***   
       NEGEVAL              IDIE           ABORT       [  0]    ***   
       NEWNORM              INEWNO         OFF         [  0]    ***   
       NON-HF               INONHF         OFF         [  0]    ***   
       NTOP_TAMP            ITOPT2             15               ***   
       NUC_MODEL            INUCMO         POINT       [  0]    ***   
       OCCUPATION           IOCCU   ESTIMATED BY SCF 
       OPEN-SHELL           IOPEN          SPIN-ORBITAL[  0]    ***   
       OPTVIB               IOPTVB         OFF         [  0]    ***   
       ORBITALS             IORBTP         STANDARD    [  0]    ***   
       PARALLEL             IPARAL         ON          [  1]    ***   
       PARA_INT             IPINTS         ON          [  1]    ***   
       PARA_PRINT           IPPRIN              0               ***   
       PERT_ORB             IPTORB         STANDARD    [  0]    ***   
       POINTS               IGRDFD              0               ***   
       PRINT                IPRNT               0               ***   
       PROPS                IPROPS         OFF         [  0]    ***   
       PROP_INTEGR          IINTYP         INTERNAL    [  0]    ***   
       PSI                  IPSI           OFF         [  0]    ***   
       QC_ALG               IQCALG         FLM         [  0]    ***   
       QC_LINALG            IQCLIN         TRIDIAG     [  2]    ***   
       QC_MAXCYC            IQCMAX            100             cycles  
       QC_MAXSCFCY          IQCMSC             20             cycles  
       QC_RTRUST            IQCRTR          10D-  0           x 10-3  
       QC_SKIPSCF           IQCSKI         OFF         [  0]    ***   
       QC_START             IQCSTA          10D-  3             ***   
       QRHFGUESS            IQGUES         OFF         [  0]    ***   
       QUARTIC              IQUART         OFF         [  0]    ***   
       RAMAN_INT            IRAMIN         OFF         [  0]    ***   
       RAMAN_ORB            IRAMRE         UNRELAXED   [  0]    ***   
       RDO                  IRDOFM         OFF         [  0]    ***   
       REDUCE_REPR          REDREP         Ir          [  0]    ***   
       REFERENCE            IREFNC         RHF         [  0]    ***   
       RELATIVIST           IRELAT         OFF         [  0]    ***   
       RELAX_DENS           IRDENS         OFF         [  0]    ***   
       RESET_FLAGS          IRESET         OFF         [  0]    ***   
       RESTART_CC           ICCRES         OFF         [  0]    ***   
       ROT_EVEC             ROTVEC              0               ***   
       SAVE_INTS            ISVINT         OFF         [  0]    ***   
       SCALE_ON             ISTCRT              0               ***   
       SCF_CONV             ISCFCV          10D- 10             ***   
       SCF_DAMPING          IDAMP               0             x 10-3  
       SCF_EXPORDE          IRPPOR             10               ***   
       SCF_EXPSTAR          IRPPLS              2               ***   
       SCF_EXTRAPO          IRPP           ON          [  1]    ***   
       SCF_MAXCYC           ISCFCY            150              cycles 
       SCF_NOSTOP           ISCFST         OFF         [  0]    ***   
       SCF_ORBITAL          ISCFOR         REAL        [  0]    ***   
       SCF_PRINT            ISCFPR              0               ***   
       SCF_PROG             ISCFPR         SCF         [  0]    ***   
       SD_FIELD             IFINSD              0             x 10-6  
       SOPERT               IPERSO         OFF         [  0]    ***   
       SPHERICAL            IDFGHI         ON          [  1]    ***   
       SPINORBIT            ISOCAL         OFF         [  0]    ***   
       SPINROTATIO          ISRCON         OFF         [  0]    ***   
       SPIN_FLIP            ISPFLP         OFF         [  0]    ***   
       SPIN_ORBIT           ISPORB         OFF         [  0]    ***   
       SPIN_SCAL            ISCSMP         OFF         [  0]    ***   
       STEEPSCALE           ISTPSC              1000          x 10-3  
       SUBGROUP             ISUBGP         DEFAULT     [  0]    ***   
       SUBGRPAXIS           ISBXYZ         X           [  0]    ***   
       SYMMETRY             ISYM           ON          [  0]    ***   
       SYM_CHECK            ISYMCK         OVERRIDE    [  1]    ***   
       T3_EXTRAPOL          IT3EXT         OFF         [  0]    ***   
       T4_EXTRAPOL          IT4EXP         OFF         [  0]    ***   
       TAMP_SUM             IEVERY              0               ***   
       TESTSUITE            ITESTS         OFF         [  0]    ***   
       THERMOCH             ITHERM         OFF         [  0]    ***   
       TOL_CHOLESK          ITOLCH          10D-  4             ***   
       TRANGRAD             IRESRM         OFF         [  0]    ***   
       TRANS_INV            ITRAIN         IGNORE      [  1]    ***   
       TREAT_PERT           ITREAT         SIMULTANEOUS[  0]    ***   
       TRIP_ALGORI          ITRALG         NORMAL      [  0]    ***   
       UIJ_THRESHO          IUIJTH              1               ***   
       UNITS                IUNITS         ANGSTROM    [  0]    ***   
       UNOS                 IUNOS          OFF         [  0]    ***   
       UPDATE_HESS          IHUPDT         ON          [  1]    ***   
       VIBPHASE             ISETPH         STANDARD    [  0]    ***   
       VIBRATION            IVIB           ANALYTIC    [  1]    ***   
       VIB_ALGORIT          IGEALG         STANDARD    [  0]    ***   
       VNATORB              IVNORB         OFF         [  0]    ***   
       VTRAN                IVTRAN         FULL/PARTIAL[  0]    ***   
       X2CKEY               IX2CKE         MOLVDINT    [  0]    ***   
       XFIELD               IXEFLD              0             x 10-6  
       XFORM_TOL            IXFTOL          10D- 11             ***   
       YFIELD               IYEFLD              0             x 10-6  
       ZFIELD               IZEFLD              0             x 10-6  
       ZSCALE_EXP           IZEXPS         OFF         [  0]    ***   
    -------------------------------------------------------------------
   8 entries found in Z-matrix 
   Job Title : SCF cc-pVTZ Optimization of Oxazole                                             
   There are 15 unique internal coordinates.
   Of these, 13 will be optimized.
   User supplied Z-matrix: 
--------------------------------------------------------------------------------
       SYMBOL    BOND      LENGTH    ANGLE     ANGLE     DIHED     ANGLE
                  TO      (ANGST)    WRT      (DEG)      WRT      (DEG)
--------------------------------------------------------------------------------
        O    
        C          1         R1   
        C          1         R2         2        A1   
        N          2         R3         1        A2         3        D0   
        C          3         R4         1        A3         2        D0   
        H          2         R5         1        A4         3        D180 
        H          3         R6         1        A5         2        D180 
        H          5         R7         3        A6         1        D180 
                  *Initial values for internal coordinates* 
                      Name             Value
                        R1              1.3542457780
                        R2              1.3698490789
                        A1            103.7923334494
                        R3              1.2920319071
                        A2            115.3265983600
                        D0              0.0000000000
                        R4              1.3523875119
                        A3            108.1357354205
                        R5              1.0757579807
                        A4            116.6473234096
                        D180          180.0000000000
                        R6              1.0736428319
                        A5            116.8462799895
                        R7              1.0751674057
                        A6            128.9737982043
--------------------------------------------------------------------------------
Line Symbol    AtNr   At. Mass
  1  O          8    15.99491
  2  C          6    12.00000
  3  C          6    12.00000
  4  N          7    14.00307
  5  C          6    12.00000
  6  H          1     1.00783
  7  H          1     1.00783
  8  H          1     1.00783
                     1                     4                    18
   1.00000000000000       0.903884060353647       0.971166188554808     
   1.00000000000000       0.950321777642405       0.971166188554808     
  -1.00000000000000       0.893784105578983       0.971166188554808     
  -1.00000000000000       0.892221336301487       0.971166188554808     
  -1.00000000000000       0.777433673185012       0.950321777642405     
  R VECTOR before symmetry
  0.000000000000000E+000  0.000000000000000E+000  0.000000000000000E+000
   2.55915416226939       0.000000000000000E+000  0.000000000000000E+000
   2.58864013367683        1.81151795702038       0.000000000000000E+000
   2.44158696042998        2.01282885650722       0.000000000000000E+000
   2.55564254747873        1.88732462215337       0.000000000000000E+000
   2.03288838602576        2.03587985713595        3.14159265358979     
   2.02889133319886        2.03935230452346        3.14159265358979     
   2.03177236074682        2.25101742746828        3.14159265358979     
   Rotational constants (in cm-1): 
          0.1647326538             0.3220458186             0.3372347278
   Rotational constants (in MHz): 
       4938.5614100750          9654.6921066595         10110.0442145583
********************************************************************************
   The full molecular point group is Cs  .
   The largest Abelian subgroup of the full molecular point group is Cs  .
   The computational point group is Cs  .
********************************************************************************
  R VECTOR 
  0.000000000000000E+000  0.000000000000000E+000  0.000000000000000E+000
   2.55915416226939       0.000000000000000E+000  0.000000000000000E+000
   2.58864013367683        1.81151795702038       0.000000000000000E+000
   2.44158696042998        2.01282885650722       0.000000000000000E+000
   2.55564254747873        1.88732462215337       0.000000000000000E+000
   2.03288838602576        2.03587985713595        3.14159265358979     
   2.02889133319886        2.03935230452346        3.14159265358979     
   2.03177236074682        2.25101742746828        3.14159265358979     
--------------------------------------------------------------------------------
   Analysis of internal coordinates specified by Z-matrix 
--------------------------------------------------------------------------------
   *The nuclear repulsion energy is  163.244124956955062 a.u.
   *There are  13 degrees of freedom within the tot. symm. molecular subspace.
   *Z-matrix requests optimization of  13 coordinates.
   *The optimization is unconstrained and your Z-matrix is great.
--------------------------------------------------------------------------------


 ----------------------------------------------------------------
         Coordinates used in calculation (QCOMP) 
 ----------------------------------------------------------------
 Z-matrix   Atomic            Coordinates (in bohr)
  Symbol    Number           X              Y              Z
 ----------------------------------------------------------------
     O         8        -1.99267859    -0.82556242    -0.00000000
     C         6         0.27109831    -2.01912187    -0.00000000
     C         6        -1.36608919     1.68609907     0.00000000
     N         7         2.22428096    -0.55405381     0.00000000
     C         6         1.18292343     1.87006509     0.00000000
     H         1         0.23019970    -4.05159881    -0.00000000
     H         1        -2.90069857     3.01326677     0.00000000
     H         1         2.34381774     3.53752523     0.00000000
 ----------------------------------------------------------------
 
   Interatomic distance matrix (Angstroms) 
 
                 O             C             C             N             C    
                [ 1]        [ 2]        [ 3]        [ 4]        [ 5]
  O    [ 1]     0.00000
  C    [ 2]     1.35425     0.00000
  C    [ 3]     1.36985     2.14360     0.00000
  N    [ 4]     2.23614     1.29203     2.23943     0.00000
  C    [ 5]     2.20425     2.11388     1.35239     1.39614     0.00000
  H    [ 6]     2.07317     1.07576     3.15157     2.13050     3.17391
  H    [ 7]     2.08748     3.14784     1.07364     3.30434     2.24404
  H    [ 8]     3.25527     3.13836     2.19409     2.16609     1.07517
 
                 H             H             H    
                [ 6]        [ 7]        [ 8]
  H    [ 6]     0.00000
  H    [ 7]     4.08924     0.00000
  H    [ 8]     4.16883     2.78911     0.00000
   Rotational constants (order x, y, z, in cm-1): 
          0.3372347278             0.3220458186             0.1647326538
   Rotational constants (order x, y, z, in MHz): 
      10110.0442145583          9654.6921066595          4938.5614100750
  ECPDATA file not present.   Using default ECPDATA. 
  There are  192 basis functions.
 @CHECKOUT-I, Total execution time (CPU/WALL):         0.24/       0.26 seconds.
--executable xjoda finished with status     0 in        0.38 seconds (walltime).
  about to call drvenopt 
 --invoking executable--
/home/besselman/CFOUR_18/cfour18/bin/xsymcor
 @GETMEM-I,  Allocated  183105 MB of main memory.
  @SYMCOR-I, Full point group is dangerous! Abelian subgroup will be used.
  @CHRTABLE-I, There are   2 unique irreducible representations.
  @CHRTABLE-I, There are   2 unique irreducible representations.
  @VIBINF-I, Symmetries species for nuclear motions:
  Irrep     Label    Total    Vibrations     Translations     Rotations
    1         A'     16.00      13.00            2.00            1.00
    2         A''     8.00       5.00            1.00            2.00
  @SETPTS-I, FCM evaluation limited to the following  symmetries :
    1
   Total number of calculations required      :    28
   Number of single-point energy calculations :    28
   Number of energy gradient     calculations :     0
 @CHECKOUT-I, Total execution time (CPU/WALL):         0.02/       0.02 seconds.
--executable xsymcor finished with status     0 in        0.07 seconds (walltime).
 --invoking executable--
/home/besselman/CFOUR_18/cfour18/bin/xjoda
Line Symbol    AtNr   At. Mass
  1  O          8    15.99491
  2  C          6    12.00000
  3  C          6    12.00000
  4  N          7    14.00307
  5  C          6    12.00000
  6  H          1     1.00783
  7  H          1     1.00783
  8  H          1     1.00783
                     1                     4                    18
  R VECTOR before symmetry
  0.000000000000000E+000  0.000000000000000E+000  0.000000000000000E+000
   1.35424577804264       0.000000000000000E+000  0.000000000000000E+000
   1.36984907888272        103.792333449429       0.000000000000000E+000
   1.29203190711815        115.326598360007       0.000000000000000E+000
   1.35238751191141        108.135735420511       0.000000000000000E+000
   1.07575798074079        116.647323409587        180.000000000000     
   1.07364283191730        116.846279989472        180.000000000000     
   1.07516740572016        128.973798204328        180.000000000000     
   Rotational constants (in cm-1): 
          0.1647531466             0.3221241307             0.3372347478
   Rotational constants (in MHz): 
       4939.1757710457          9657.0398462783         10110.0448143811
********************************************************************************
   The full molecular point group is Cs  .
   The largest Abelian subgroup of the full molecular point group is Cs  .
   The computational point group is Cs  .
********************************************************************************
  R VECTOR 
  0.000000000000000E+000  0.000000000000000E+000  0.000000000000000E+000
   1.35424577804264       0.000000000000000E+000  0.000000000000000E+000
   1.36984907888272        103.792333449429       0.000000000000000E+000
   1.29203190711815        115.326598360007       0.000000000000000E+000
   1.35238751191141        108.135735420511       0.000000000000000E+000
   1.07575798074079        116.647323409587        180.000000000000     
   1.07364283191730        116.846279989472        180.000000000000     
   1.07516740572016        128.973798204328        180.000000000000     
  ECPDATA file not present.   Using default ECPDATA. 
  There are  192 basis functions.
 @CHECKOUT-I, Total execution time (CPU/WALL):         0.16/       0.16 seconds.
--executable xjoda finished with status     0 in        0.28 seconds (walltime).
  in evalen ......................................... 
 --invoking executable--
/home/besselman/CFOUR_18/cfour18/bin/xvmol
 SERIAL VERSION OF MOLECULE STARTED
********************************************************************************
                    INPUT FROM MOL FILE
********************************************************************************
INTGRL        1    0    1    0    0    0    0    0    0                         
         *** CFOUR Program System (Release V0.1) ***                            
SCF cc-pVTZ Optimization of Oxazole                                             
    8    1 Z          0.10E-08              0    0                              
   9999.00      3.00                                                            
          8.00000000    1    4    1    1    1    1                              
O #1  -1.991200987595481  -0.827802288854374  -0.000000000000000                
   10    4                                                                      
   15330.0000000000       5.080000000000000E-004 -1.150000000000000E-004        
  0.000000000000000E+000  0.000000000000000E+000                                
   2299.00000000000       3.929000000000000E-003 -8.950000000000000E-004        
  0.000000000000000E+000  0.000000000000000E+000                                
   522.400000000000       2.024300000000000E-002 -4.636000000000000E-003        
  0.000000000000000E+000  0.000000000000000E+000                                
   147.300000000000       7.918100000000000E-002 -1.872400000000000E-002        
  0.000000000000000E+000  0.000000000000000E+000                                
   47.5500000000000       0.230687000000000      -5.846300000000000E-002        
  0.000000000000000E+000  0.000000000000000E+000                                
   16.7600000000000       0.433118000000000      -0.136463000000000             
  0.000000000000000E+000  0.000000000000000E+000                                
   6.20700000000000       0.350260000000000      -0.175740000000000             
  0.000000000000000E+000  0.000000000000000E+000                                
   1.75200000000000       4.272800000000000E-002  0.160934000000000             
   1.00000000000000       0.000000000000000E+000                                
  0.688200000000000      -8.154000000000000E-003  0.603418000000000             
  0.000000000000000E+000  0.000000000000000E+000                                
  0.238400000000000       2.381000000000000E-003  0.378765000000000             
  0.000000000000000E+000   1.00000000000000                                     
    5    3                                                                      
   34.4600000000000       1.592800000000000E-002  0.000000000000000E+000        
  0.000000000000000E+000                                                        
   7.74900000000000       9.974000000000000E-002  0.000000000000000E+000        
  0.000000000000000E+000                                                        
   2.28000000000000       0.310492000000000       0.000000000000000E+000        
  0.000000000000000E+000                                                        
  0.715600000000000       0.491026000000000        1.00000000000000             
  0.000000000000000E+000                                                        
  0.214000000000000       0.336337000000000       0.000000000000000E+000        
   1.00000000000000                                                             
    2    2                                                                      
   2.31400000000000        1.00000000000000       0.000000000000000E+000        
  0.645000000000000       0.000000000000000E+000   1.00000000000000             
    1    1                                                                      
   1.42800000000000        1.00000000000000                                     
          6.00000000    1    4    1    1    1    1                              
C #2   0.273203612358815  -2.018815897834215  -0.000000000000000                
   10    4                                                                      
   8236.00000000000       5.310000000000000E-004 -1.130000000000000E-004        
  0.000000000000000E+000  0.000000000000000E+000                                
   1235.00000000000       4.108000000000000E-003 -8.780000000000000E-004        
  0.000000000000000E+000  0.000000000000000E+000                                
   280.800000000000       2.108700000000000E-002 -4.540000000000000E-003        
  0.000000000000000E+000  0.000000000000000E+000                                
   79.2700000000000       8.185300000000000E-002 -1.813300000000000E-002        
  0.000000000000000E+000  0.000000000000000E+000                                
   25.5900000000000       0.234817000000000      -5.576000000000000E-002        
  0.000000000000000E+000  0.000000000000000E+000                                
   8.99700000000000       0.434401000000000      -0.126895000000000             
  0.000000000000000E+000  0.000000000000000E+000                                
   3.31900000000000       0.346129000000000      -0.170352000000000             
  0.000000000000000E+000  0.000000000000000E+000                                
  0.905900000000000       3.937800000000000E-002  0.140382000000000             
   1.00000000000000       0.000000000000000E+000                                
  0.364300000000000      -8.983000000000000E-003  0.598684000000000             
  0.000000000000000E+000  0.000000000000000E+000                                
  0.128500000000000       2.385000000000000E-003  0.395389000000000             
  0.000000000000000E+000   1.00000000000000                                     
    5    3                                                                      
   18.7100000000000       1.403100000000000E-002  0.000000000000000E+000        
  0.000000000000000E+000                                                        
   4.13300000000000       8.686600000000000E-002  0.000000000000000E+000        
  0.000000000000000E+000                                                        
   1.20000000000000       0.290216000000000       0.000000000000000E+000        
  0.000000000000000E+000                                                        
  0.382700000000000       0.501008000000000        1.00000000000000             
  0.000000000000000E+000                                                        
  0.120900000000000       0.343406000000000       0.000000000000000E+000        
   1.00000000000000                                                             
    2    2                                                                      
   1.09700000000000        1.00000000000000       0.000000000000000E+000        
  0.318000000000000       0.000000000000000E+000   1.00000000000000             
    1    1                                                                      
  0.761000000000000        1.00000000000000                                     
          6.00000000    1    4    1    1    1    1                              
C #3  -1.368149817888745   1.684561490111509   0.000000000000000                
   10    4                                                                      
   8236.00000000000       5.310000000000000E-004 -1.130000000000000E-004        
  0.000000000000000E+000  0.000000000000000E+000                                
   1235.00000000000       4.108000000000000E-003 -8.780000000000000E-004        
  0.000000000000000E+000  0.000000000000000E+000                                
   280.800000000000       2.108700000000000E-002 -4.540000000000000E-003        
  0.000000000000000E+000  0.000000000000000E+000                                
   79.2700000000000       8.185300000000000E-002 -1.813300000000000E-002        
  0.000000000000000E+000  0.000000000000000E+000                                
   25.5900000000000       0.234817000000000      -5.576000000000000E-002        
  0.000000000000000E+000  0.000000000000000E+000                                
   8.99700000000000       0.434401000000000      -0.126895000000000             
  0.000000000000000E+000  0.000000000000000E+000                                
   3.31900000000000       0.346129000000000      -0.170352000000000             
  0.000000000000000E+000  0.000000000000000E+000                                
  0.905900000000000       3.937800000000000E-002  0.140382000000000             
   1.00000000000000       0.000000000000000E+000                                
  0.364300000000000      -8.983000000000000E-003  0.598684000000000             
  0.000000000000000E+000  0.000000000000000E+000                                
  0.128500000000000       2.385000000000000E-003  0.395389000000000             
  0.000000000000000E+000   1.00000000000000                                     
    5    3                                                                      
   18.7100000000000       1.403100000000000E-002  0.000000000000000E+000        
  0.000000000000000E+000                                                        
   4.13300000000000       8.686600000000000E-002  0.000000000000000E+000        
  0.000000000000000E+000                                                        
   1.20000000000000       0.290216000000000       0.000000000000000E+000        
  0.000000000000000E+000                                                        
  0.382700000000000       0.501008000000000        1.00000000000000             
  0.000000000000000E+000                                                        
  0.120900000000000       0.343406000000000       0.000000000000000E+000        
   1.00000000000000                                                             
    2    2                                                                      
   1.09700000000000        1.00000000000000       0.000000000000000E+000        
  0.318000000000000       0.000000000000000E+000   1.00000000000000             
    1    1                                                                      
  0.761000000000000        1.00000000000000                                     
          7.00000000    1    4    1    1    1    1                              
N #4   2.224737384535787  -0.551552178731733  -0.000000000000000                
   10    4                                                                      
   11420.0000000000       5.230000000000000E-004 -1.150000000000000E-004        
  0.000000000000000E+000  0.000000000000000E+000                                
   1712.00000000000       4.045000000000000E-003 -8.950000000000000E-004        
  0.000000000000000E+000  0.000000000000000E+000                                
   389.300000000000       2.077500000000000E-002 -4.624000000000000E-003        
  0.000000000000000E+000  0.000000000000000E+000                                
   110.000000000000       8.072699999999999E-002 -1.852800000000000E-002        
  0.000000000000000E+000  0.000000000000000E+000                                
   35.5700000000000       0.233074000000000      -5.733900000000000E-002        
  0.000000000000000E+000  0.000000000000000E+000                                
   12.5400000000000       0.433501000000000      -0.132076000000000             
  0.000000000000000E+000  0.000000000000000E+000                                
   4.64400000000000       0.347472000000000      -0.172510000000000             
  0.000000000000000E+000  0.000000000000000E+000                                
   1.29300000000000       4.126200000000000E-002  0.151814000000000             
   1.00000000000000       0.000000000000000E+000                                
  0.511800000000000      -8.508000000000000E-003  0.599944000000000             
  0.000000000000000E+000  0.000000000000000E+000                                
  0.178700000000000       2.384000000000000E-003  0.387462000000000             
  0.000000000000000E+000   1.00000000000000                                     
    5    3                                                                      
   26.6300000000000       1.467000000000000E-002  0.000000000000000E+000        
  0.000000000000000E+000                                                        
   5.94800000000000       9.176400000000000E-002  0.000000000000000E+000        
  0.000000000000000E+000                                                        
   1.74200000000000       0.298683000000000       0.000000000000000E+000        
  0.000000000000000E+000                                                        
  0.555000000000000       0.498487000000000        1.00000000000000             
  0.000000000000000E+000                                                        
  0.172500000000000       0.337023000000000       0.000000000000000E+000        
   1.00000000000000                                                             
    2    2                                                                      
   1.65400000000000        1.00000000000000       0.000000000000000E+000        
  0.469000000000000       0.000000000000000E+000   1.00000000000000             
    1    1                                                                      
   1.09300000000000        1.00000000000000                                     
          6.00000000    1    4    1    1    1    1                              
C #5   1.180654297781661   1.871394063356099   0.000000000000000                
   10    4                                                                      
   8236.00000000000       5.310000000000000E-004 -1.130000000000000E-004        
  0.000000000000000E+000  0.000000000000000E+000                                
   1235.00000000000       4.108000000000000E-003 -8.780000000000000E-004        
  0.000000000000000E+000  0.000000000000000E+000                                
   280.800000000000       2.108700000000000E-002 -4.540000000000000E-003        
  0.000000000000000E+000  0.000000000000000E+000                                
   79.2700000000000       8.185300000000000E-002 -1.813300000000000E-002        
  0.000000000000000E+000  0.000000000000000E+000                                
   25.5900000000000       0.234817000000000      -5.576000000000000E-002        
  0.000000000000000E+000  0.000000000000000E+000                                
   8.99700000000000       0.434401000000000      -0.126895000000000             
  0.000000000000000E+000  0.000000000000000E+000                                
   3.31900000000000       0.346129000000000      -0.170352000000000             
  0.000000000000000E+000  0.000000000000000E+000                                
  0.905900000000000       3.937800000000000E-002  0.140382000000000             
   1.00000000000000       0.000000000000000E+000                                
  0.364300000000000      -8.983000000000000E-003  0.598684000000000             
  0.000000000000000E+000  0.000000000000000E+000                                
  0.128500000000000       2.385000000000000E-003  0.395389000000000             
  0.000000000000000E+000   1.00000000000000                                     
    5    3                                                                      
   18.7100000000000       1.403100000000000E-002  0.000000000000000E+000        
  0.000000000000000E+000                                                        
   4.13300000000000       8.686600000000000E-002  0.000000000000000E+000        
  0.000000000000000E+000                                                        
   1.20000000000000       0.290216000000000       0.000000000000000E+000        
  0.000000000000000E+000                                                        
  0.382700000000000       0.501008000000000        1.00000000000000             
  0.000000000000000E+000                                                        
  0.120900000000000       0.343406000000000       0.000000000000000E+000        
   1.00000000000000                                                             
    2    2                                                                      
   1.09700000000000        1.00000000000000       0.000000000000000E+000        
  0.318000000000000       0.000000000000000E+000   1.00000000000000             
    1    1                                                                      
  0.761000000000000        1.00000000000000                                     
          1.00000000    1    3    1    1    1                                   
H #6   0.234590793339267  -4.051337543535879   0.000000000000000                
    5    3                                                                      
   33.8700000000000       6.068000000000000E-003  0.000000000000000E+000        
  0.000000000000000E+000                                                        
   5.09500000000000       4.530800000000000E-002  0.000000000000000E+000        
  0.000000000000000E+000                                                        
   1.15900000000000       0.202822000000000       0.000000000000000E+000        
  0.000000000000000E+000                                                        
  0.325800000000000       0.503903000000000        1.00000000000000             
  0.000000000000000E+000                                                        
  0.102700000000000       0.383421000000000       0.000000000000000E+000        
   1.00000000000000                                                             
    2    2                                                                      
   1.40700000000000        1.00000000000000       0.000000000000000E+000        
  0.388000000000000       0.000000000000000E+000   1.00000000000000             
    1    1                                                                      
   1.05700000000000        1.00000000000000                                     
          1.00000000    1    3    1    1    1                                   
H #7  -2.904250783393424   3.010002498117911  -0.000000000000000                
    5    3                                                                      
   33.8700000000000       6.068000000000000E-003  0.000000000000000E+000        
  0.000000000000000E+000                                                        
   5.09500000000000       4.530800000000000E-002  0.000000000000000E+000        
  0.000000000000000E+000                                                        
   1.15900000000000       0.202822000000000       0.000000000000000E+000        
  0.000000000000000E+000                                                        
  0.325800000000000       0.503903000000000        1.00000000000000             
  0.000000000000000E+000                                                        
  0.102700000000000       0.383421000000000       0.000000000000000E+000        
   1.00000000000000                                                             
    2    2                                                                      
   1.40700000000000        1.00000000000000       0.000000000000000E+000        
  0.388000000000000       0.000000000000000E+000   1.00000000000000             
    1    1                                                                      
   1.05700000000000        1.00000000000000                                     
          1.00000000    1    3    1    1    1                                   
H #8   2.339672622822385   3.540158710666951  -0.000000000000000                
    5    3                                                                      
   33.8700000000000       6.068000000000000E-003  0.000000000000000E+000        
  0.000000000000000E+000                                                        
   5.09500000000000       4.530800000000000E-002  0.000000000000000E+000        
  0.000000000000000E+000                                                        
   1.15900000000000       0.202822000000000       0.000000000000000E+000        
  0.000000000000000E+000                                                        
  0.325800000000000       0.503903000000000        1.00000000000000             
  0.000000000000000E+000                                                        
  0.102700000000000       0.383421000000000       0.000000000000000E+000        
   1.00000000000000                                                             
    2    2                                                                      
   1.40700000000000        1.00000000000000       0.000000000000000E+000        
  0.388000000000000       0.000000000000000E+000   1.00000000000000             
    1    1                                                                      
   1.05700000000000        1.00000000000000                                     
FINISH                                                                          
 
********************************************************************************
 ONE- AND TWO-ELECTRON INTEGRALS OVER SYMMETRY-ADAPTED AOS ARE CALCULATED.

  SPHERICAL HARMONICS ARE USED.
  
  INTEGRALS LESS THAN  0.10E-13 ARE NEGLECTED.

  NUCLEAR REPULSION ENERGY :  163.2539548433 A.U.
  @MOLECU-I, ONE ELECTRON INTEGRALS (CPU/WALL):        0.19/       0.19 SECONDS.
  @TWOEL-I,   37599084 INTEGRALS OF SYMMETRY TYPE  I I I I
  @TWOEL-I,   31738617 INTEGRALS OF SYMMETRY TYPE  I J I J
  @TWOEL-I,   16296452 INTEGRALS OF SYMMETRY TYPE  I I J J
  @TWOEL-I, TOTAL NUMBER OF 2-E INTEGRALS   85634153.
  @MOLECU-I, TWO ELECTRON INTEGRALS (CPU/WALL):      428.91/      17.16 SECONDS.
 @CHECKOUT-I, Total execution time (CPU/WALL):       429.12/      17.37 seconds.

Running with 32 threads/proc

--executable xvmol finished with status     0 in       22.65 seconds (walltime).
 --invoking executable--
/home/besselman/CFOUR_18/cfour18/bin/xvmol2ja
 @GETMEM-I,  Allocated  183105 MB of main memory.
 @CHECKOUT-I, Total execution time (CPU/WALL):         6.14/       0.36 seconds.
--executable xvmol2ja finished with status     0 in        0.42 seconds (walltime).
 --invoking executable--
/home/besselman/CFOUR_18/cfour18/bin/xvscf
  -------------------------------------------------
  Self-Consistent-Field Program for HF calculations
  -------------------------------------------------
    Integrals from VMOL are used
  There are  192 functions in the AO basis.

  There are 2 irreducible representations.

       Irrep        # of functions
         1                130
         2                 62


  Parameters for SCF calculation: 
        SCF reference function:  RHF  
  Maximum number of iterations:  150
     Full symmetry point group: Cs  
     Computational point group: Cs  
        Initial density matrix: MOREAD                 
     SCF convergence tolerance: 10**(-10)
  DIIS convergence acceleration:  ON
          Latest start for DIIS:   2
                     DIIS order:  10

 @GETMEM-I,  Allocated      14 MB of main memory.
   Smallest overlap matrix eigenvalues 
     Symmetry    Eigenvalue    
         1      .3742885366D-03              
         2      .1836125880D-01              
  @INITGES-I, Occupancies from core Hamiltonian:

          Alpha population by irrep:  15    3
           Beta population by irrep:  15    3


  --------------------------------------------------------------------
  Iteration         Total Energy            Largest Density Difference
  --------------------------------------------------------------------
       0           163.253954843271231              0.0000000000D+00
       1          -197.651130244278932              0.1350134546D+02
       2          -185.091133224683972              0.1149150692D+03
       3          -219.044786836650019              0.1149091317D+03
       4          -239.237683334255223              0.5004566740D+01
       5          -243.392286570098634              0.2405696747D+01
       6          -244.588743838626442              0.8228340393D+00
       7          -244.706811722090777              0.2796639758D+00
       8          -244.717707836620377              0.1072745914D+00
       9          -244.718821217447839              0.2878926525D-01
      10          -244.719014462992163              0.1083434903D-01
      11          -244.719040965709212              0.5883587414D-02
      12          -244.719046915592912              0.2180127637D-02
      13          -244.719048164695039              0.1384242492D-02
      14          -244.719048267189407              0.4093571464D-03
      15          -244.719048275558862              0.1107109010D-03
      16          -244.719048276933108              0.4376641039D-04
      17          -244.719048277088518              0.1570917015D-04
      18          -244.719048277101649              0.4930873933D-05
      19          -244.719048277094771              0.6844727596D-06
      20          -244.719048277094885              0.2098109469D-06
      21          -244.719048277098352              0.4797990438D-07
      22          -244.719048277098750              0.2016089273D-07
      23          -244.719048277096533              0.5523798197D-08
      24          -244.719048277101535              0.1058413801D-08
      25          -244.719048277102502              0.5349625187D-09
      26          -244.719048277101422              0.3519684544D-09
      27          -244.719048277095283              0.1510624958D-09
   final occupation vector 
    15  3
    15  3

  SCF has converged.

 Density matrix saved to file den.dat
 total electron number:   36.0000000000002     
     E(SCF)=      -244.719048277095965              0.9833821951D-10

  Eigenvector printing suppressed.


 
  ORBITAL EIGENVALUES (ALPHA)  (1H = 27.2113834 eV)

       MO #        E(hartree)               E(eV)           FULLSYM    COMPSYM
       ----   --------------------   --------------------   -------   ---------
    1     1         -20.6433395714        -561.7338277344     A'        A'  (1)
    2     2         -15.5695036320        -423.6677326791     A'        A'  (1)
    3     3         -11.3362741217        -308.4757014518     A'        A'  (1)
    4     4         -11.2969364511        -307.4052690155     A'        A'  (1)
    5     5         -11.2649606374        -306.5351628910     A'        A'  (1)
    6     6          -1.4892235370         -40.5238326346     A'        A'  (1)
    7     7          -1.2349787260         -33.6054796050     A'        A'  (1)
    8     8          -1.0359974875         -28.1909248343     A'        A'  (1)
    9     9          -0.8436528250         -22.9569604776     A'        A'  (1)
   10    10          -0.8213319369         -22.3495782334     A'        A'  (1)
   11    11          -0.7538623930         -20.5136386070     A'        A'  (1)
   12   131          -0.6607476652         -17.9798580485     A''       A'' (2)
   13    12          -0.6291861291         -17.1210249892     A'        A'  (1)
   14    13          -0.5953377139         -16.1999627856     A'        A'  (1)
   15    14          -0.5821552609         -15.8412500037     A'        A'  (1)
   16    15          -0.4664874226         -12.6937681089     A'        A'  (1)
   17   132          -0.4558644220         -12.4047015665     A''       A'' (2)
   18   133          -0.3485786579          -9.4853075039     A''       A'' (2)
  +++++++++++++++++++++++++++++++++++++++++++++++++++++++++++++++++++++++++++++
   19   134           0.1402701593           3.8169450833     A''       A'' (2)
   20    16           0.1598816399           4.3506006014     A'        A'  (1)
   21    17           0.1702715378           4.6333240974     A'        A'  (1)
   22    18           0.1830739791           4.9816962346     A'        A'  (1)
   23   135           0.2044189060           5.5625212267     A''       A'' (2)
   24    19           0.2567215679           6.9857490102     A'        A'  (1)
   25    20           0.2899765249           7.8906623963     A'        A'  (1)
   26    21           0.3325829101           9.0500410779     A'        A'  (1)
   27    22           0.3552035630           9.6655803369     A'        A'  (1)
   28   136           0.4169271809          11.3451653698     A''       A'' (2)
   29    23           0.4468126968          12.1583916014     A'        A'  (1)
   30    24           0.4627952740          12.5932996371     A'        A'  (1)
   31   137           0.4713387951          12.8257806660     A''       A'' (2)
   32    25           0.4848149348          13.1924850679     A'        A'  (1)
   33   138           0.5293561326          14.4045126796     A''       A'' (2)
   34    26           0.5366751840          14.6036741944     A'        A'  (1)
   35    27           0.5652334750          15.3807847992     A'        A'  (1)
   36    28           0.5814265065          15.8214195866     A'        A'  (1)
   37    29           0.5974588114          16.2576807832     A'        A'  (1)
   38    30           0.6192269959          16.8500231964     A'        A'  (1)
   39    31           0.6911953256          18.8083810079     A'        A'  (1)
   40   139           0.6968983964          18.9635694546     A''       A'' (2)
   41    32           0.7094864005          19.3061064619     A'        A'  (1)
   42    33           0.7130485025          19.4030361845     A'        A'  (1)
   43    34           0.7488571896          20.3774400987     A'        A'  (1)
   44   140           0.7622250767          20.7411987980     A''       A'' (2)
   45    35           0.7853335214          21.3700115481     A'        A'  (1)
   46    36           0.8189024865          22.2834695285     A'        A'  (1)
   47    37           0.8603576522          23.4115219357     A'        A'  (1)
   48   141           0.8693314494          23.6557113701     A''       A'' (2)
   49   142           0.9126988212          24.8357975537     A''       A'' (2)
   50   143           0.9278314321          25.2475768284     A''       A'' (2)
   51   144           0.9418969961          25.6303202851     A''       A'' (2)
   52    38           0.9888980689          26.9092844961     A'        A'  (1)
   53    39           1.0699752396          29.1155064735     A'        A'  (1)
   54   145           1.0938905746          29.7662758228     A''       A'' (2)
   55    40           1.1359860390          30.9117516453     A'        A'  (1)
   56    41           1.1439355918          31.1280699742     A'        A'  (1)
   57    42           1.1834073367          32.2021507585     A'        A'  (1)
   58    43           1.1941063890          32.4932867705     A'        A'  (1)
   59   146           1.2019643886          32.7071138124     A''       A'' (2)
   60    44           1.2186300135          33.1606085188     A'        A'  (1)
   61    45           1.2993441560          35.3569519981     A'        A'  (1)
   62    46           1.3340370951          36.3009948637     A'        A'  (1)
   63   147           1.3480463841          36.6822069978     A''       A'' (2)
   64    47           1.4309128367          38.9371178119     A'        A'  (1)
   65   148           1.4422760886          39.2463276161     A''       A'' (2)
   66    48           1.4597325368          39.7213417198     A'        A'  (1)
   67   149           1.4865031262          40.4498064917     A''       A'' (2)
   68    49           1.5412479766          41.9394896048     A'        A'  (1)
   69    50           1.5929203255          43.3455657028     A'        A'  (1)
   70    51           1.6345768894          44.4790984353     A'        A'  (1)
   71    52           1.6833211756          45.8054978958     A'        A'  (1)
   72    53           1.7173866296          46.7324660249     A'        A'  (1)
   73    54           1.7512720805          47.6545360207     A'        A'  (1)
   74   150           1.7657870850          48.0495093725     A''       A'' (2)
   75   151           1.8346107305          49.9222959777     A''       A'' (2)
   76    55           1.8413290477          50.1051106831     A'        A'  (1)
   77    56           1.9048978567          51.8349059154     A'        A'  (1)
   78    57           2.0633575928          56.1468145478     A'        A'  (1)
   79    58           2.0925161069          56.9402580554     A'        A'  (1)
   80   152           2.0952602102          57.0149289023     A''       A'' (2)
   81   153           2.1432182316          58.3199330105     A''       A'' (2)
   82    59           2.1903108312          59.6013877936     A'        A'  (1)
   83    60           2.3161399984          63.0253735041     A'        A'  (1)
   84   154           2.3777578551          64.7020806263     A''       A'' (2)
   85   155           2.4317065517          66.1700992943     A''       A'' (2)
   86    61           2.4453969225          66.5426332223     A'        A'  (1)
   87    62           2.5295010638          68.8312232587     A'        A'  (1)
   88    63           2.5752523542          70.0761791626     A'        A'  (1)
   89    64           2.5847244718          70.3339285868     A'        A'  (1)
   90   156           2.5991040038          70.7252155446     A''       A'' (2)
   91    65           2.7477089988          74.7689630380     A'        A'  (1)
   92   157           2.7641826037          75.2172326160     A''       A'' (2)
   93    66           2.7703666656          75.3855094965     A'        A'  (1)
   94    67           2.8582980365          77.7782437436     A'        A'  (1)
   95    68           2.8753802997          78.2430757550     A'        A'  (1)
   96    69           2.9278248572          79.6701647165     A'        A'  (1)
   97   158           2.9303406395          79.7386226328     A''       A'' (2)
   98   159           3.0472858254          82.9208629239     A''       A'' (2)
   99    70           3.1095237023          84.6144416559     A'        A'  (1)
  100    71           3.1261081452          85.0657272895     A'        A'  (1)
  101   160           3.1396350499          85.4338130788     A''       A'' (2)
  102   161           3.1657297531          86.1438860515     A''       A'' (2)
  103    72           3.2143697988          87.4674489857     A'        A'  (1)
  104    73           3.2314585312          87.9324570347     A'        A'  (1)
  105   162           3.2460674389          88.3299856224     A''       A'' (2)
  106   163           3.2845299971          89.3766050405     A''       A'' (2)
  107    74           3.2865404031          89.4313109682     A'        A'  (1)
  108   164           3.3075417592          90.0027869213     A''       A'' (2)
  109    75           3.3340170304          90.7232156774     A'        A'  (1)
  110   165           3.3461587820          91.0536095353     A''       A'' (2)
  111   166           3.3572715877          91.3560043497     A''       A'' (2)
  112    76           3.3691991690          91.6805703373     A'        A'  (1)
  113    77           3.4189155826          93.0334227311     A'        A'  (1)
  114   167           3.4471534662          93.8018146074     A''       A'' (2)
  115    78           3.4502183658          93.8852147665     A'        A'  (1)
  116   168           3.4639979529          94.2601763928     A''       A'' (2)
  117    79           3.5021619247          95.2986708623     A'        A'  (1)
  118    80           3.5246314498          95.9100977236     A'        A'  (1)
  119    81           3.5827105445          97.4905102375     A'        A'  (1)
  120   169           3.6281879157          98.7280124207     A''       A'' (2)
  121    82           3.6468503974          99.2358443674     A'        A'  (1)
  122   170           3.6791483890         100.1147173993     A''       A'' (2)
  123    83           3.6919168022         100.4621635860     A'        A'  (1)
  124    84           3.7258973121         101.3868202675     A'        A'  (1)
  125   171           3.7468853238         101.9579331022     A''       A'' (2)
  126    85           3.8005221106         103.4174642715     A'        A'  (1)
  127    86           3.8266942317         104.1296438922     A'        A'  (1)
  128    87           3.8999959694         106.1242855813     A'        A'  (1)
  129   172           3.9236997092         106.7692971322     A''       A'' (2)
  130    88           3.9556733484         107.6393440873     A'        A'  (1)
  131   173           3.9672488422         107.9543292875     A''       A'' (2)
  132    89           4.0176022491         109.3245151492     A'        A'  (1)
  133    90           4.0594011968         110.4619223399     A'        A'  (1)
  134   174           4.0792272928         111.0014178406     A''       A'' (2)
  135    91           4.1202209380         112.1169116375     A'        A'  (1)
  136   175           4.1601031338         113.2021613574     A''       A'' (2)
  137    92           4.2421862131         115.4357554997     A'        A'  (1)
  138   176           4.2429166336         115.4556312524     A''       A'' (2)
  139   177           4.2909368567         116.7623279539     A''       A'' (2)
  140    93           4.3205408114         117.5678925135     A'        A'  (1)
  141    94           4.3762620701         119.0841450484     A'        A'  (1)
  142    95           4.4252716880         120.4177645510     A'        A'  (1)
  143    96           4.4556076220         121.2432472810     A'        A'  (1)
  144   178           4.5287971784         123.2348363611     A''       A'' (2)
  145    97           4.5737381691         124.4577428904     A'        A'  (1)
  146    98           4.6480421775         126.4796577515     A'        A'  (1)
  147   179           4.7456100812         129.1346153852     A''       A'' (2)
  148    99           4.7741010585         129.9098942936     A'        A'  (1)
  149   100           4.8373599386         131.6312559335     A'        A'  (1)
  150   180           4.8614183329         132.2859181246     A''       A'' (2)
  151   101           4.9100416598         133.6090261154     A'        A'  (1)
  152   102           5.0437862479         137.2484013791     A'        A'  (1)
  153   181           5.0947605249         138.6354819752     A''       A'' (2)
  154   103           5.1679863689         140.6280584914     A'        A'  (1)
  155   182           5.1840015437         141.0638535514     A''       A'' (2)
  156   104           5.2143173065         141.8887873969     A'        A'  (1)
  157   105           5.2515195760         142.9011126145     A'        A'  (1)
  158   183           5.2629411891         143.2119105078     A''       A'' (2)
  159   184           5.3028962163         144.2991420713     A''       A'' (2)
  160   106           5.3501095631         145.5838825534     A'        A'  (1)
  161   107           5.3882685489         146.6222413468     A'        A'  (1)
  162   108           5.4635036808         148.6694933646     A'        A'  (1)
  163   185           5.4826342924         149.1900637738     A''       A'' (2)
  164   109           5.5354556690         150.6274065018     A'        A'  (1)
  165   186           5.6609995784         154.0436299539     A''       A'' (2)
  166   187           5.7133793436         155.4689558289     A''       A'' (2)
  167   110           5.7318109004         155.9705039871     A'        A'  (1)
  168   111           5.7548923158         156.5985812322     A'        A'  (1)
  169   112           5.8509997840         159.2137983970     A'        A'  (1)
  170   113           5.9464601821         161.8114078893     A'        A'  (1)
  171   188           5.9989257501         163.2390685751     A''       A'' (2)
  172   114           6.0339812839         164.1929781436     A'        A'  (1)
  173   115           6.1272607914         166.7312425877     A'        A'  (1)
  174   189           6.2161733413         169.1506760717     A''       A'' (2)
  175   116           6.2260417034         169.4192078561     A'        A'  (1)
  176   190           6.3130694474         171.7873531647     A''       A'' (2)
  177   117           6.4768996765         176.2454003401     A'        A'  (1)
  178   118           6.5097986916         177.1406280545     A'        A'  (1)
  179   119           6.6316088139         180.4552499945     A'        A'  (1)
  180   120           6.8658249528         186.8285951470     A'        A'  (1)
  181   121           6.9477602017         189.0581666198     A'        A'  (1)
  182   191           7.1947971597         195.7803839985     A''       A'' (2)
  183   192           7.2794974136         198.0851950820     A''       A'' (2)
  184   122           7.3034851258         198.7379339140     A'        A'  (1)
  185   123           7.3891639900         201.0693743361     A'        A'  (1)
  186   124           7.7195506582         210.0596526369     A'        A'  (1)
  187   125           7.8345315586         213.1884420000     A'        A'  (1)
  188   126           9.7007628413         263.9711769460     A'        A'  (1)
  189   127          11.4928093226         312.7352408208     A'        A'  (1)
  190   128          11.9355308823         324.7823069202     A'        A'  (1)
  191   129          13.7016529314         372.8409311314     A'        A'  (1)
  192   130          14.4907779662         394.3141150025     A'        A'  (1)


  VSCF finished.

 @CHECKOUT-I, Total execution time (CPU/WALL):       204.87/      28.52 seconds.
--executable xvscf finished with status     0 in       28.57 seconds (walltime).
 --invoking executable--
/home/besselman/CFOUR_18/cfour18/bin/xvtran
 @GETMEM-I,  Allocated  183105 MB of main memory.
  Partial RHF integral transformation
  Transformation of IIII integrals :
  1 pass through the AO integral file was required.
    37599084 AO integrals were read.
    14349831 MO integrals were written to HF2.
  Transformation of IIJJ integrals :
  1 pass through the AO integral file was required.
    16296452 AO integrals were read.
     4823895 MO integrals were written to HF2.
  Transformation of IJIJ integrals :
  1 pass through the AO integral file was required.
    31738617 AO integrals were read.
     9464325 MO integrals were written to HF2.
  Summary of active molecular orbitals: 
------------------------------------------------------------------------
 
  Index      Eigenvalue    Symmetry    Index      Eigenvalue    Symmetry
------------------------------------------------------------------------
     1       -20.6433396        1        97         4.3762621        1
     2       -15.5695036        1        98         4.4252717        1
     3       -11.3362741        1        99         4.4556076        1
     4       -11.2969365        1       100         4.5737382        1
     5       -11.2649606        1       101         4.6480422        1
     6        -1.4892235        1       102         4.7741011        1
     7        -1.2349787        1       103         4.8373599        1
     8        -1.0359975        1       104         4.9100417        1
     9        -0.8436528        1       105         5.0437862        1
    10        -0.8213319        1       106         5.1679864        1
    11        -0.7538624        1       107         5.2143173        1
    12        -0.6291861        1       108         5.2515196        1
    13        -0.5953377        1       109         5.3501096        1
    14        -0.5821553        1       110         5.3882685        1
    15        -0.4664874        1       111         5.4635037        1
    16        -0.6607477        2       112         5.5354557        1
    17        -0.4558644        2       113         5.7318109        1
    18        -0.3485787        2       114         5.7548923        1
    19         0.1598816        1       115         5.8509998        1
    20         0.1702715        1       116         5.9464602        1
    21         0.1830740        1       117         6.0339813        1
    22         0.2567216        1       118         6.1272608        1
    23         0.2899765        1       119         6.2260417        1
    24         0.3325829        1       120         6.4768997        1
    25         0.3552036        1       121         6.5097987        1
    26         0.4468127        1       122         6.6316088        1
    27         0.4627953        1       123         6.8658250        1
    28         0.4848149        1       124         6.9477602        1
    29         0.5366752        1       125         7.3034851        1
    30         0.5652335        1       126         7.3891640        1
    31         0.5814265        1       127         7.7195507        1
    32         0.5974588        1       128         7.8345316        1
    33         0.6192270        1       129         9.7007628        1
    34         0.6911953        1       130        11.4928093        1
    35         0.7094864        1       131        11.9355309        1
    36         0.7130485        1       132        13.7016529        1
    37         0.7488572        1       133        14.4907780        1
    38         0.7853335        1       134         0.1402702        2
    39         0.8189025        1       135         0.2044189        2
    40         0.8603577        1       136         0.4169272        2
    41         0.9888981        1       137         0.4713388        2
    42         1.0699752        1       138         0.5293561        2
    43         1.1359860        1       139         0.6968984        2
    44         1.1439356        1       140         0.7622251        2
    45         1.1834073        1       141         0.8693314        2
    46         1.1941064        1       142         0.9126988        2
    47         1.2186300        1       143         0.9278314        2
    48         1.2993442        1       144         0.9418970        2
    49         1.3340371        1       145         1.0938906        2
    50         1.4309128        1       146         1.2019644        2
    51         1.4597325        1       147         1.3480464        2
    52         1.5412480        1       148         1.4422761        2
    53         1.5929203        1       149         1.4865031        2
    54         1.6345769        1       150         1.7657871        2
    55         1.6833212        1       151         1.8346107        2
    56         1.7173866        1       152         2.0952602        2
    57         1.7512721        1       153         2.1432182        2
    58         1.8413290        1       154         2.3777579        2
    59         1.9048979        1       155         2.4317066        2
    60         2.0633576        1       156         2.5991040        2
    61         2.0925161        1       157         2.7641826        2
    62         2.1903108        1       158         2.9303406        2
    63         2.3161400        1       159         3.0472858        2
    64         2.4453969        1       160         3.1396350        2
    65         2.5295011        1       161         3.1657298        2
    66         2.5752524        1       162         3.2460674        2
    67         2.5847245        1       163         3.2845300        2
    68         2.7477090        1       164         3.3075418        2
    69         2.7703667        1       165         3.3461588        2
    70         2.8582980        1       166         3.3572716        2
    71         2.8753803        1       167         3.4471535        2
    72         2.9278249        1       168         3.4639980        2
    73         3.1095237        1       169         3.6281879        2
    74         3.1261081        1       170         3.6791484        2
    75         3.2143698        1       171         3.7468853        2
    76         3.2314585        1       172         3.9236997        2
    77         3.2865404        1       173         3.9672488        2
    78         3.3340170        1       174         4.0792273        2
    79         3.3691992        1       175         4.1601031        2
    80         3.4189156        1       176         4.2429166        2
    81         3.4502184        1       177         4.2909369        2
    82         3.5021619        1       178         4.5287972        2
    83         3.5246314        1       179         4.7456101        2
    84         3.5827105        1       180         4.8614183        2
    85         3.6468504        1       181         5.0947605        2
    86         3.6919168        1       182         5.1840015        2
    87         3.7258973        1       183         5.2629412        2
    88         3.8005221        1       184         5.3028962        2
    89         3.8266942        1       185         5.4826343        2
    90         3.8999960        1       186         5.6609996        2
    91         3.9556733        1       187         5.7133793        2
    92         4.0176022        1       188         5.9989258        2
    93         4.0594012        1       189         6.2161733        2
    94         4.1202209        1       190         6.3130694        2
    95         4.2421862        1       191         7.1947972        2
    96         4.3205408        1       192         7.2794974        2
------------------------------------------------------------------------
 @CHECKOUT-I, Total execution time (CPU/WALL):        76.05/      13.99 seconds.
--executable xvtran finished with status     0 in       14.03 seconds (walltime).
 --invoking executable--
/home/besselman/CFOUR_18/cfour18/bin/xintprc
 @GETMEM-I,  Allocated  183105 MB of main memory.
  Processing integrals for SCF second derivatives.
  @GMOIAA-I, Processing MO integrals for spin case AA.
  @GMOIAA-I, Generation of integral list completed.
                      TYPE                NUMBER
                      ----               --------
                      PPPP                     0
                      PPPH              24398430
                      PPHH               2566818
                      PHPH               1368765
                      PHHH                295002
                      HHHH                  9036

                     TOTAL              28638051

  @FORMT2-I, Second-order MP correlation energies:
            ------------------------------------------------
            E(SCF)                  =   -244.719048277096 a.u.
            E2(AA)                  =     -0.123176542507 a.u.
            E2(AB)                  =     -0.729591728538 a.u.
            E2(TOT)                 =     -0.975944813552 a.u.
            Total MP2 energy        =   -245.694993090648 a.u.
            ------------------------------------------------
   Largest T2 amplitudes for spin case AB:
       _       _                 _       _                 _       _
   i   j   a   b             i   j   a   b             i   j   a   b
-----------------------------------------------------------------------------
[ 18  18 134 134]-0.05848 [ 18  18 135 135]-0.05104 [ 17  17 134 134]-0.04806
[ 17  17 135 135]-0.03834 [ 18  17 135 134] 0.03514 [ 17  18 134 135] 0.03514
[ 16  16 134 134]-0.02874 [ 18  18 138 134] 0.01948 [ 18  18 134 138] 0.01948
[ 18  18 136 136]-0.01927 [ 18  18 138 135]-0.01891 [ 18  18 135 138]-0.01891
[ 18  16 134 135]-0.01878 [ 16  18 135 134]-0.01878 [ 18  18 138 138]-0.01728
-----------------------------------------------------------------------------
   Norm of T2AB vector (  5130504 symmetry allowed elements):  0.4475565777.
-----------------------------------------------------------------------------
 @CHECKOUT-I, Total execution time (CPU/WALL):        24.15/       2.75 seconds.
--executable xintprc finished with status     0 in        2.78 seconds (walltime).
 --invoking executable--
/home/besselman/CFOUR_18/cfour18/bin/xvdint
 @GETMEM-I,  Allocated  183105 MB of main memory.
 One- and two-electron integral derivatives are calculated
 for RHF hessians and dipole derivatives.
 Spherical gaussians are used.
  Integrals for DBOC will be evaluated
 
   First contribution to E(DBOC):      112.84001 cm-1
   Second contribution to E(DBOC):    -2379.62571 cm-1

                     Kinetic energy integral gradient
                     --------------------------------

                         O #1 x     0.8230953949
                         O #1 y     0.3085588866
                         C #2 x     0.1539109985
                         C #2 y     0.4946810618
                         C #3 x     0.2787294779
                         C #3 y    -0.3125459754
                         N #4 x    -1.0855727242
                         N #4 y     0.0077775172
                         C #5 x    -0.2549116198
                         C #5 y    -0.2758112192
                         H #6 x    -0.0044799819
                         H #6 y     0.4771864358
                         H #7 x     0.3520476190
                         H #7 y    -0.3125029008
                         H #8 x    -0.2628191644
                         H #8 y    -0.3873438059


 O #1       0.8230953949            0.3085588866            0.0000000000
 C #2       0.1539109985            0.4946810618            0.0000000000
 C #3       0.2787294779           -0.3125459754            0.0000000000
 N #4      -1.0855727242            0.0077775172            0.0000000000
 C #5      -0.2549116198           -0.2758112192            0.0000000000
 H #6      -0.0044799819            0.4771864358            0.0000000000
 H #7       0.3520476190           -0.3125029008            0.0000000000
 H #8      -0.2628191644           -0.3873438059            0.0000000000


                   Nuclear attraction integral gradient
                   ------------------------------------

                         O #1 x   -30.0695011031
                         O #1 y   -12.0633078695
                         C #2 x     0.0691149750
                         C #2 y   -21.3785725868
                         C #3 x   -12.8218724807
                         C #3 y    16.8179754818
                         N #4 x    32.3125733560
                         N #4 y    -4.1243842557
                         C #5 x    11.6094154477
                         C #5 y    17.3839536652
                         H #6 x     0.2699791739
                         H #6 y    -7.7830776988
                         H #7 x    -5.3974633685
                         H #7 y     5.0894461325
                         H #8 x     4.0277539996
                         H #8 y     6.0579671312


 O #1     -30.0695011031          -12.0633078695            0.0000000000
 C #2       0.0691149750          -21.3785725868            0.0000000000
 C #3     -12.8218724807           16.8179754818            0.0000000000
 N #4      32.3125733560           -4.1243842557            0.0000000000
 C #5      11.6094154477           17.3839536652            0.0000000000
 H #6       0.2699791739           -7.7830776988            0.0000000000
 H #7      -5.3974633685            5.0894461325            0.0000000000
 H #8       4.0277539996            6.0579671312            0.0000000000


                      Reorthonormalization gradient
                      -----------------------------

                         O #1 x     0.4217706733
                         O #1 y     0.1573363163
                         C #2 x     0.0018358349
                         C #2 y     0.1545638759
                         C #3 x    -0.0752741711
                         C #3 y    -0.1673928536
                         N #4 x    -0.4521908408
                         N #4 y     0.0440904500
                         C #5 x     0.0630770493
                         C #5 y    -0.1024908358
                         H #6 x    -0.0085397774
                         H #6 y     0.2316006666
                         H #7 x     0.1674508064
                         H #7 y    -0.1410593213
                         H #8 x    -0.1181295746
                         H #8 y    -0.1766482981


 O #1       0.4217706733            0.1573363163            0.0000000000
 C #2       0.0018358349            0.1545638759            0.0000000000
 C #3      -0.0752741711           -0.1673928536            0.0000000000
 N #4      -0.4521908408            0.0440904500            0.0000000000
 C #5       0.0630770493           -0.1024908358            0.0000000000
 H #6      -0.0085397774            0.2316006666            0.0000000000
 H #7       0.1674508064           -0.1410593213            0.0000000000
 H #8      -0.1181295746           -0.1766482981            0.0000000000


                     Kinetic energy integral Hessian
                     -------------------------------


           Symmetry 1

           O #1 x      O #1 y      C #2 x      C #2 y      C #3 x      C #3 y

 O #1 x   -0.265235
 O #1 y   -0.354621    0.212418
 C #2 x   -0.357753    0.565443    0.109514
 C #2 y    0.565443    0.328112    0.186369   -0.368126
 C #3 x    0.530349   -0.240255   -0.003003   -0.018585   -0.098889
 C #3 y   -0.240255   -0.575107   -0.018585    0.034991    0.018681   -0.162082
 N #4 x    0.059348    0.006344   -0.114954   -0.745154    0.025561   -0.028916
 N #4 y    0.006344   -0.016468   -0.745154    0.293921   -0.028916    0.011635
 C #5 x    0.027031    0.036500   -0.013068    0.007315   -0.457829   -0.081171
 C #5 y    0.036500    0.022549    0.007315    0.031307   -0.081171    0.619215
 H #6 x    0.007752   -0.011035    0.379520    0.004788   -0.000093   -0.000131
 H #6 y   -0.011035    0.009951    0.004788   -0.319984   -0.000131    0.000169
 H #7 x   -0.001542   -0.002564   -0.000110   -0.000093   -0.010009    0.341413
 H #7 y   -0.002564    0.018583   -0.000093    0.000062    0.341413    0.068444
 H #8 x    0.000050    0.000187   -0.000146   -0.000083    0.013913    0.008964
 H #8 y    0.000187   -0.000039   -0.000083   -0.000284    0.008964    0.002733

           N #4 x      N #4 y      C #5 x      C #5 y      H #6 x      H #6 y

 N #4 x   -0.370946
 N #4 y    0.413520   -0.004177
 C #5 x    0.396798    0.344887   -0.122908
 C #5 y    0.344887   -0.310324    0.015540   -0.266088
 H #6 x    0.005541    0.010498   -0.000114   -0.000017   -0.392612
 H #6 y    0.010498    0.012881   -0.000017   -0.000502   -0.004112    0.297579
 H #7 x   -0.000302    0.000230    0.014282   -0.004718    0.000001    0.000025
 H #7 y    0.000230   -0.000242   -0.004718   -0.000147    0.000025   -0.000045
 H #8 x   -0.001046   -0.001408    0.155809   -0.318337    0.000006   -0.000016
 H #8 y   -0.001408    0.012773   -0.318337   -0.096011   -0.000016   -0.000049

           H #7 x      H #7 y      H #8 x      H #8 y

 H #7 x   -0.002283
 H #7 y   -0.334286   -0.086658
 H #8 x   -0.000036   -0.000007   -0.168550
 H #8 y   -0.000007    0.000003    0.310700    0.080873


           Symmetry 2

           O #1 z      C #2 z      C #3 z      N #4 z      C #5 z      H #6 z

 O #1 z   -1.344905
 C #2 z    0.739800   -2.129687
 C #3 z    0.647806   -0.023548   -1.797244
 N #4 z   -0.020774    1.059918   -0.015765   -1.626271
 C #5 z   -0.018392   -0.018866    0.815103    0.605246   -1.753472
 H #6 z   -0.001801    0.372654   -0.000145   -0.001473   -0.000129   -0.369127
 H #7 z   -0.001568   -0.000151    0.375673   -0.000040   -0.001299    0.000011
 H #8 z   -0.000167   -0.000121   -0.001879   -0.000842    0.371809    0.000010

           H #7 z      H #8 z

 H #7 z   -0.372630
 H #8 z    0.000004   -0.368813


           O #1 x      O #1 y      O #1 z      C #2 x      C #2 y      C #2 z

 O #1 x   -0.265235
 O #1 y   -0.354621    0.212418
 O #1 z    0.000000    0.000000   -1.344905

 C #2 x   -0.357753    0.565443    0.000000    0.109514
 C #2 y    0.565443    0.328112    0.000000    0.186369   -0.368126
 C #2 z    0.000000    0.000000    0.739800    0.000000    0.000000   -2.129687

 C #3 x    0.530349   -0.240255    0.000000   -0.003003   -0.018585    0.000000
 C #3 y   -0.240255   -0.575107    0.000000   -0.018585    0.034991    0.000000
 C #3 z    0.000000    0.000000    0.647806    0.000000    0.000000   -0.023548

 N #4 x    0.059348    0.006344    0.000000   -0.114954   -0.745154    0.000000
 N #4 y    0.006344   -0.016468    0.000000   -0.745154    0.293921    0.000000
 N #4 z    0.000000    0.000000   -0.020774    0.000000    0.000000    1.059918

 C #5 x    0.027031    0.036500    0.000000   -0.013068    0.007315    0.000000
 C #5 y    0.036500    0.022549    0.000000    0.007315    0.031307    0.000000
 C #5 z    0.000000    0.000000   -0.018392    0.000000    0.000000   -0.018866

 H #6 x    0.007752   -0.011035    0.000000    0.379520    0.004788    0.000000
 H #6 y   -0.011035    0.009951    0.000000    0.004788   -0.319984    0.000000
 H #6 z    0.000000    0.000000   -0.001801    0.000000    0.000000    0.372654

 H #7 x   -0.001542   -0.002564    0.000000   -0.000110   -0.000093    0.000000
 H #7 y   -0.002564    0.018583    0.000000   -0.000093    0.000062    0.000000
 H #7 z    0.000000    0.000000   -0.001568    0.000000    0.000000   -0.000151

 H #8 x    0.000050    0.000187    0.000000   -0.000146   -0.000083    0.000000
 H #8 y    0.000187   -0.000039    0.000000   -0.000083   -0.000284    0.000000
 H #8 z    0.000000    0.000000   -0.000167    0.000000    0.000000   -0.000121


           C #3 x      C #3 y      C #3 z      N #4 x      N #4 y      N #4 z

 C #3 x   -0.098889
 C #3 y    0.018681   -0.162082
 C #3 z    0.000000    0.000000   -1.797244

 N #4 x    0.025561   -0.028916    0.000000   -0.370946
 N #4 y   -0.028916    0.011635    0.000000    0.413520   -0.004177
 N #4 z    0.000000    0.000000   -0.015765    0.000000    0.000000   -1.626271

 C #5 x   -0.457829   -0.081171    0.000000    0.396798    0.344887    0.000000
 C #5 y   -0.081171    0.619215    0.000000    0.344887   -0.310324    0.000000
 C #5 z    0.000000    0.000000    0.815103    0.000000    0.000000    0.605246

 H #6 x   -0.000093   -0.000131    0.000000    0.005541    0.010498    0.000000
 H #6 y   -0.000131    0.000169    0.000000    0.010498    0.012881    0.000000
 H #6 z    0.000000    0.000000   -0.000145    0.000000    0.000000   -0.001473

 H #7 x   -0.010009    0.341413    0.000000   -0.000302    0.000230    0.000000
 H #7 y    0.341413    0.068444    0.000000    0.000230   -0.000242    0.000000
 H #7 z    0.000000    0.000000    0.375673    0.000000    0.000000   -0.000040

 H #8 x    0.013913    0.008964    0.000000   -0.001046   -0.001408    0.000000
 H #8 y    0.008964    0.002733    0.000000   -0.001408    0.012773    0.000000
 H #8 z    0.000000    0.000000   -0.001879    0.000000    0.000000   -0.000842


           C #5 x      C #5 y      C #5 z      H #6 x      H #6 y      H #6 z

 C #5 x   -0.122908
 C #5 y    0.015540   -0.266088
 C #5 z    0.000000    0.000000   -1.753472

 H #6 x   -0.000114   -0.000017    0.000000   -0.392612
 H #6 y   -0.000017   -0.000502    0.000000   -0.004112    0.297579
 H #6 z    0.000000    0.000000   -0.000129    0.000000    0.000000   -0.369127

 H #7 x    0.014282   -0.004718    0.000000    0.000001    0.000025    0.000000
 H #7 y   -0.004718   -0.000147    0.000000    0.000025   -0.000045    0.000000
 H #7 z    0.000000    0.000000   -0.001299    0.000000    0.000000    0.000011

 H #8 x    0.155809   -0.318337    0.000000    0.000006   -0.000016    0.000000
 H #8 y   -0.318337   -0.096011    0.000000   -0.000016   -0.000049    0.000000
 H #8 z    0.000000    0.000000    0.371809    0.000000    0.000000    0.000010


           H #7 x      H #7 y      H #7 z      H #8 x      H #8 y      H #8 z

 H #7 x   -0.002283
 H #7 y   -0.334286   -0.086658
 H #7 z    0.000000    0.000000   -0.372630

 H #8 x   -0.000036   -0.000007    0.000000   -0.168550
 H #8 y   -0.000007    0.000003    0.000000    0.310700    0.080873
 H #8 z    0.000000    0.000000    0.000004    0.000000    0.000000   -0.368813


                   Nuclear attraction integral Hessian
                   -----------------------------------


           Symmetry 1

           O #1 x      O #1 y      C #2 x      C #2 y      C #3 x      C #3 y

 O #1 x    5.518327
 O #1 y    3.338779    2.331903
 C #2 x    2.878608   -8.613668    4.251432
 C #2 y   -8.829546   -8.465271   -1.862335   12.986004
 C #3 x  -11.226017    4.068972   -0.181158   -0.549251    8.359879
 C #3 y    4.288323    6.422240   -0.577302    0.669831   -1.170524    7.547844
 N #4 x    2.191115    0.064812   -1.409665   10.847787    0.997283   -0.656177
 N #4 y    0.228773   -0.763540   10.402986   -7.380842   -0.775738   -0.229550
 C #5 x    0.661728    1.194492   -0.307911    0.468152    4.131866    0.942297
 C #5 y    1.015419    0.067032    0.677847    1.424696    1.405792  -12.006532
 H #6 x   -0.125520   -0.064106   -5.212700   -0.047800   -0.046959   -0.067066
 H #6 y   -0.034260    0.236204   -0.015115    0.416630   -0.081854    0.200556
 H #7 x    0.017313   -0.152577    0.015388   -0.139726   -1.942307   -2.727814
 H #7 y   -0.185357    0.077932   -0.124132    0.137237   -2.770684   -2.618868
 H #8 x    0.084446    0.163296   -0.033993    0.112719   -0.092586   -0.031737
 H #8 y    0.177869    0.093499    0.111719    0.211716   -0.126714    0.014480

           N #4 x      N #4 y      C #5 x      C #5 y      H #6 x      H #6 y

 N #4 x    6.868620
 N #4 y   -4.227988    5.689024
 C #5 x   -8.633930   -5.543412    7.568675
 C #5 y   -5.905406    2.472853    0.254085    9.031871
 H #6 x   -0.111649   -0.043277   -0.070982    0.040486    5.570328
 H #6 y   -0.109478    0.099027    0.059764    0.254606    0.183101   -1.226851
 H #7 x    0.127689   -0.129998   -0.089381   -0.024800   -0.000544   -0.007138
 H #7 y   -0.145224    0.023272    0.060721    0.032094   -0.003899    0.009179
 H #8 x   -0.029464    0.088654   -3.260064    2.536577   -0.001973    0.004980
 H #8 y    0.131675    0.089757    2.563901   -1.276619    0.002563    0.010649

           H #7 x      H #7 y      H #8 x      H #8 y

 H #7 x    1.836415
 H #7 y    3.170678    2.350113
 H #8 x    0.035426   -0.002102    3.298208
 H #8 y    0.011374   -0.010958   -2.872387    0.867475


           Symmetry 2

           O #1 z      C #2 z      C #3 z      N #4 z      C #5 z      H #6 z

 O #1 z   28.815741
 C #2 z  -14.623094   38.539627
 C #3 z  -13.052526    0.324007   33.443498
 N #4 z   -0.513460  -18.932825   -0.231669   32.031640
 C #5 z   -0.343186   -0.095024  -15.422398  -12.153465   33.037555
 H #6 z   -0.101833   -5.073564   -0.066824   -0.048805   -0.075516    5.373570
 H #7 z   -0.100849   -0.065749   -5.013220   -0.070201   -0.001053   -0.003578
 H #8 z   -0.080794   -0.073378    0.019131   -0.081215   -4.946913   -0.003450

           H #7 z      H #8 z

 H #7 z    5.267125
 H #8 z   -0.012475    5.179093


           O #1 x      O #1 y      O #1 z      C #2 x      C #2 y      C #2 z

 O #1 x    5.518327
 O #1 y    3.338779    2.331903
 O #1 z    0.000000    0.000000   28.815741

 C #2 x    2.878608   -8.613668    0.000000    4.251432
 C #2 y   -8.829546   -8.465271    0.000000   -1.862335   12.986004
 C #2 z    0.000000    0.000000  -14.623094    0.000000    0.000000   38.539627

 C #3 x  -11.226017    4.068972    0.000000   -0.181158   -0.549251    0.000000
 C #3 y    4.288323    6.422240    0.000000   -0.577302    0.669831    0.000000
 C #3 z    0.000000    0.000000  -13.052526    0.000000    0.000000    0.324007

 N #4 x    2.191115    0.064812    0.000000   -1.409665   10.847787    0.000000
 N #4 y    0.228773   -0.763540    0.000000   10.402986   -7.380842    0.000000
 N #4 z    0.000000    0.000000   -0.513460    0.000000    0.000000  -18.932825

 C #5 x    0.661728    1.194492    0.000000   -0.307911    0.468152    0.000000
 C #5 y    1.015419    0.067032    0.000000    0.677847    1.424696    0.000000
 C #5 z    0.000000    0.000000   -0.343186    0.000000    0.000000   -0.095024

 H #6 x   -0.125520   -0.064106    0.000000   -5.212700   -0.047800    0.000000
 H #6 y   -0.034260    0.236204    0.000000   -0.015115    0.416630    0.000000
 H #6 z    0.000000    0.000000   -0.101833    0.000000    0.000000   -5.073564

 H #7 x    0.017313   -0.152577    0.000000    0.015388   -0.139726    0.000000
 H #7 y   -0.185357    0.077932    0.000000   -0.124132    0.137237    0.000000
 H #7 z    0.000000    0.000000   -0.100849    0.000000    0.000000   -0.065749

 H #8 x    0.084446    0.163296    0.000000   -0.033993    0.112719    0.000000
 H #8 y    0.177869    0.093499    0.000000    0.111719    0.211716    0.000000
 H #8 z    0.000000    0.000000   -0.080794    0.000000    0.000000   -0.073378


           C #3 x      C #3 y      C #3 z      N #4 x      N #4 y      N #4 z

 C #3 x    8.359879
 C #3 y   -1.170524    7.547844
 C #3 z    0.000000    0.000000   33.443498

 N #4 x    0.997283   -0.656177    0.000000    6.868620
 N #4 y   -0.775738   -0.229550    0.000000   -4.227988    5.689024
 N #4 z    0.000000    0.000000   -0.231669    0.000000    0.000000   32.031640

 C #5 x    4.131866    0.942297    0.000000   -8.633930   -5.543412    0.000000
 C #5 y    1.405792  -12.006532    0.000000   -5.905406    2.472853    0.000000
 C #5 z    0.000000    0.000000  -15.422398    0.000000    0.000000  -12.153465

 H #6 x   -0.046959   -0.067066    0.000000   -0.111649   -0.043277    0.000000
 H #6 y   -0.081854    0.200556    0.000000   -0.109478    0.099027    0.000000
 H #6 z    0.000000    0.000000   -0.066824    0.000000    0.000000   -0.048805

 H #7 x   -1.942307   -2.727814    0.000000    0.127689   -0.129998    0.000000
 H #7 y   -2.770684   -2.618868    0.000000   -0.145224    0.023272    0.000000
 H #7 z    0.000000    0.000000   -5.013220    0.000000    0.000000   -0.070201

 H #8 x   -0.092586   -0.031737    0.000000   -0.029464    0.088654    0.000000
 H #8 y   -0.126714    0.014480    0.000000    0.131675    0.089757    0.000000
 H #8 z    0.000000    0.000000    0.019131    0.000000    0.000000   -0.081215


           C #5 x      C #5 y      C #5 z      H #6 x      H #6 y      H #6 z

 C #5 x    7.568675
 C #5 y    0.254085    9.031871
 C #5 z    0.000000    0.000000   33.037555

 H #6 x   -0.070982    0.040486    0.000000    5.570328
 H #6 y    0.059764    0.254606    0.000000    0.183101   -1.226851
 H #6 z    0.000000    0.000000   -0.075516    0.000000    0.000000    5.373570

 H #7 x   -0.089381   -0.024800    0.000000   -0.000544   -0.007138    0.000000
 H #7 y    0.060721    0.032094    0.000000   -0.003899    0.009179    0.000000
 H #7 z    0.000000    0.000000   -0.001053    0.000000    0.000000   -0.003578

 H #8 x   -3.260064    2.536577    0.000000   -0.001973    0.004980    0.000000
 H #8 y    2.563901   -1.276619    0.000000    0.002563    0.010649    0.000000
 H #8 z    0.000000    0.000000   -4.946913    0.000000    0.000000   -0.003450


           H #7 x      H #7 y      H #7 z      H #8 x      H #8 y      H #8 z

 H #7 x    1.836415
 H #7 y    3.170678    2.350113
 H #7 z    0.000000    0.000000    5.267125

 H #8 x    0.035426   -0.002102    0.000000    3.298208
 H #8 y    0.011374   -0.010958    0.000000   -2.872387    0.867475
 H #8 z    0.000000    0.000000   -0.012475    0.000000    0.000000    5.179093


                Highest order reorthonormalization Hessian
                ------------------------------------------


           Symmetry 1

           O #1 x      O #1 y      C #2 x      C #2 y      C #3 x      C #3 y

 O #1 x   -0.649795
 O #1 y   -0.115352   -0.473365
 C #2 x    0.182789    0.170481   -0.716295
 C #2 y    0.170481    0.391541   -0.017436   -0.889934
 C #3 x    0.424799   -0.067960   -0.015910   -0.011130   -0.803939
 C #3 y   -0.067960    0.085407   -0.011130    0.009464    0.018767   -0.603458
 N #4 x    0.038451    0.003502    0.320024   -0.147087    0.009068   -0.023062
 N #4 y    0.003502   -0.028273   -0.147087    0.402046   -0.023062   -0.004551
 C #5 x    0.007837    0.025669   -0.018750    0.000279    0.215519   -0.004689
 C #5 y    0.025669    0.003743    0.000279   -0.004479   -0.004689    0.340474
 H #6 x    0.005394   -0.011927    0.247698    0.004984    0.000242    0.000810
 H #6 y   -0.011927    0.003153    0.004984    0.095883    0.000810   -0.001870
 H #7 x   -0.008108   -0.002412   -0.000077    0.001198    0.156468    0.074336
 H #7 y   -0.002412    0.019046    0.001198   -0.001577    0.074336    0.177545
 H #8 x   -0.001368   -0.002000    0.000521   -0.001288    0.013753    0.012928
 H #8 y   -0.002000   -0.001251   -0.001288   -0.002944    0.012928   -0.003010

           N #4 x      N #4 y      C #5 x      C #5 y      H #6 x      H #6 y

 N #4 x   -0.692164
 N #4 y    0.059517   -0.550369
 C #5 x    0.330100    0.093007   -0.740068
 C #5 y    0.093007    0.155619   -0.039754   -0.622039
 H #6 x    0.001206    0.014923    0.000822   -0.000658   -0.255364
 H #6 y    0.014923    0.011919   -0.000658   -0.003352   -0.008093   -0.105977
 H #7 x   -0.001039    0.001009    0.016484   -0.007155    0.000008   -0.000072
 H #7 y    0.001009   -0.000164   -0.007155   -0.006484   -0.000072    0.000140
 H #8 x   -0.005646   -0.001808    0.188055   -0.066699   -0.000006    0.000032
 H #8 y   -0.001808    0.013773   -0.066699    0.136518    0.000032    0.000105

           H #7 x      H #7 y      H #8 x      H #8 y

 H #7 x   -0.163891
 H #7 y   -0.066925   -0.188476
 H #8 x    0.000154    0.000022   -0.195463
 H #8 y    0.000022   -0.000030    0.058812   -0.143161


           Symmetry 2

           O #1 z      C #2 z      C #3 z      N #4 z      C #5 z      H #6 z

 O #1 z   -0.950210
 C #2 z    0.539955   -1.336604
 C #3 z    0.483909   -0.032387   -1.086794
 N #4 z   -0.033470    0.606271   -0.025871   -0.945776
 C #5 z   -0.027255   -0.020298    0.431046    0.412090   -1.018895
 H #6 z   -0.006234    0.241566    0.000496   -0.008509    0.000933   -0.228213
 H #7 z   -0.007376    0.000553    0.239160    0.000494   -0.008160   -0.000023
 H #8 z    0.000682    0.000945   -0.009558   -0.005229    0.230540   -0.000015

           H #7 z      H #8 z

 H #7 z   -0.224614
 H #8 z   -0.000033   -0.217332


           O #1 x      O #1 y      O #1 z      C #2 x      C #2 y      C #2 z

 O #1 x   -0.649795
 O #1 y   -0.115352   -0.473365
 O #1 z    0.000000    0.000000   -0.950210

 C #2 x    0.182789    0.170481    0.000000   -0.716295
 C #2 y    0.170481    0.391541    0.000000   -0.017436   -0.889934
 C #2 z    0.000000    0.000000    0.539955    0.000000    0.000000   -1.336604

 C #3 x    0.424799   -0.067960    0.000000   -0.015910   -0.011130    0.000000
 C #3 y   -0.067960    0.085407    0.000000   -0.011130    0.009464    0.000000
 C #3 z    0.000000    0.000000    0.483909    0.000000    0.000000   -0.032387

 N #4 x    0.038451    0.003502    0.000000    0.320024   -0.147087    0.000000
 N #4 y    0.003502   -0.028273    0.000000   -0.147087    0.402046    0.000000
 N #4 z    0.000000    0.000000   -0.033470    0.000000    0.000000    0.606271

 C #5 x    0.007837    0.025669    0.000000   -0.018750    0.000279    0.000000
 C #5 y    0.025669    0.003743    0.000000    0.000279   -0.004479    0.000000
 C #5 z    0.000000    0.000000   -0.027255    0.000000    0.000000   -0.020298

 H #6 x    0.005394   -0.011927    0.000000    0.247698    0.004984    0.000000
 H #6 y   -0.011927    0.003153    0.000000    0.004984    0.095883    0.000000
 H #6 z    0.000000    0.000000   -0.006234    0.000000    0.000000    0.241566

 H #7 x   -0.008108   -0.002412    0.000000   -0.000077    0.001198    0.000000
 H #7 y   -0.002412    0.019046    0.000000    0.001198   -0.001577    0.000000
 H #7 z    0.000000    0.000000   -0.007376    0.000000    0.000000    0.000553

 H #8 x   -0.001368   -0.002000    0.000000    0.000521   -0.001288    0.000000
 H #8 y   -0.002000   -0.001251    0.000000   -0.001288   -0.002944    0.000000
 H #8 z    0.000000    0.000000    0.000682    0.000000    0.000000    0.000945


           C #3 x      C #3 y      C #3 z      N #4 x      N #4 y      N #4 z

 C #3 x   -0.803939
 C #3 y    0.018767   -0.603458
 C #3 z    0.000000    0.000000   -1.086794

 N #4 x    0.009068   -0.023062    0.000000   -0.692164
 N #4 y   -0.023062   -0.004551    0.000000    0.059517   -0.550369
 N #4 z    0.000000    0.000000   -0.025871    0.000000    0.000000   -0.945776

 C #5 x    0.215519   -0.004689    0.000000    0.330100    0.093007    0.000000
 C #5 y   -0.004689    0.340474    0.000000    0.093007    0.155619    0.000000
 C #5 z    0.000000    0.000000    0.431046    0.000000    0.000000    0.412090

 H #6 x    0.000242    0.000810    0.000000    0.001206    0.014923    0.000000
 H #6 y    0.000810   -0.001870    0.000000    0.014923    0.011919    0.000000
 H #6 z    0.000000    0.000000    0.000496    0.000000    0.000000   -0.008509

 H #7 x    0.156468    0.074336    0.000000   -0.001039    0.001009    0.000000
 H #7 y    0.074336    0.177545    0.000000    0.001009   -0.000164    0.000000
 H #7 z    0.000000    0.000000    0.239160    0.000000    0.000000    0.000494

 H #8 x    0.013753    0.012928    0.000000   -0.005646   -0.001808    0.000000
 H #8 y    0.012928   -0.003010    0.000000   -0.001808    0.013773    0.000000
 H #8 z    0.000000    0.000000   -0.009558    0.000000    0.000000   -0.005229


           C #5 x      C #5 y      C #5 z      H #6 x      H #6 y      H #6 z

 C #5 x   -0.740068
 C #5 y   -0.039754   -0.622039
 C #5 z    0.000000    0.000000   -1.018895

 H #6 x    0.000822   -0.000658    0.000000   -0.255364
 H #6 y   -0.000658   -0.003352    0.000000   -0.008093   -0.105977
 H #6 z    0.000000    0.000000    0.000933    0.000000    0.000000   -0.228213

 H #7 x    0.016484   -0.007155    0.000000    0.000008   -0.000072    0.000000
 H #7 y   -0.007155   -0.006484    0.000000   -0.000072    0.000140    0.000000
 H #7 z    0.000000    0.000000   -0.008160    0.000000    0.000000   -0.000023

 H #8 x    0.188055   -0.066699    0.000000   -0.000006    0.000032    0.000000
 H #8 y   -0.066699    0.136518    0.000000    0.000032    0.000105    0.000000
 H #8 z    0.000000    0.000000    0.230540    0.000000    0.000000   -0.000015


           H #7 x      H #7 y      H #7 z      H #8 x      H #8 y      H #8 z

 H #7 x   -0.163891
 H #7 y   -0.066925   -0.188476
 H #7 z    0.000000    0.000000   -0.224614

 H #8 x    0.000154    0.000022    0.000000   -0.195463
 H #8 y    0.000022   -0.000030    0.000000    0.058812   -0.143161
 H #8 z    0.000000    0.000000   -0.000033    0.000000    0.000000   -0.217332


                Electronic contributions to dipole moment
                -----------------------------------------

                               au             Debye

                    x     -0.36739476     -0.93382450
                    y     -1.01877815     -2.58947621

  Conversion factor used: 1 a.u. =   2.54174691 Debye 


   Electronic contributions to static part of dipole moment derivatives
   --------------------------------------------------------------------


                     Total dipole moment derivatives
                     -------------------------------


           Symmetry 1
                              Ex             Ey

               O #1 x    -7.91202211     0.33091070
               O #1 y     0.26341888    -8.44923785
               C #2 x    -6.76523170     0.20212455
               C #2 y    -0.16318116    -6.41310866
               C #3 x    -6.61122790    -0.11869881
               C #3 y     0.11745194    -6.53994862
               N #4 x    -6.39221416    -0.49921266
               N #4 y    -0.09337995    -7.74203516
               C #5 x    -6.81141993     0.18483042
               C #5 y    -0.07519250    -6.75712397
               H #6 x    -0.80546229    -0.02134220
               H #6 y    -0.05388824     0.26422978
               H #7 x    -0.22701662    -0.60021768
               H #7 y    -0.50375480    -0.28790583
               H #8 x    -0.47540528     0.52160569
               H #8 y     0.50852583    -0.07486969

           Symmetry 2
                              Ez

               O #1 z    -8.32654492
               C #2 z    -5.66860966
               C #3 z    -5.94055853
               N #4 z    -7.38030011
               C #5 z    -6.06379181
               H #6 z    -0.88114308
               H #7 z    -0.86271034
               H #8 z    -0.87634154


                       Ex          Ey          Ez

      O #1    x   -7.912022    0.330911    0.000000
      O #1    y    0.263419   -8.449238    0.000000
      O #1    z    0.000000    0.000000   -8.326545

      C #2    x   -6.765232    0.202125    0.000000
      C #2    y   -0.163181   -6.413109    0.000000
      C #2    z    0.000000    0.000000   -5.668610

      C #3    x   -6.611228   -0.118699    0.000000
      C #3    y    0.117452   -6.539949    0.000000
      C #3    z    0.000000    0.000000   -5.940559

      N #4    x   -6.392214   -0.499213    0.000000
      N #4    y   -0.093380   -7.742035    0.000000
      N #4    z    0.000000    0.000000   -7.380300

      C #5    x   -6.811420    0.184830    0.000000
      C #5    y   -0.075193   -6.757124    0.000000
      C #5    z    0.000000    0.000000   -6.063792

      H #6    x   -0.805462   -0.021342    0.000000
      H #6    y   -0.053888    0.264230    0.000000
      H #6    z    0.000000    0.000000   -0.881143

      H #7    x   -0.227017   -0.600218    0.000000
      H #7    y   -0.503755   -0.287906    0.000000
      H #7    z    0.000000    0.000000   -0.862710

      H #8    x   -0.475405    0.521606    0.000000
      H #8    y    0.508526   -0.074870    0.000000
      H #8    z    0.000000    0.000000   -0.876342

 Evaluation of 1e integral derivatives required    9.80 seconds.
 Evaluation of 2el integral derivatives

                      Two-electron integral gradient
                      ------------------------------

                         O #1 x    15.0121537264
                         O #1 y     5.8321888544
                         C #2 x     1.0630365074
                         C #2 y    10.0028513511
                         C #3 x     6.6958690110
                         C #3 y    -7.4799548883
                         N #4 x   -17.2467794986
                         N #4 y     1.6010117633
                         C #5 x    -6.1493310923
                         C #5 y    -8.1846633561
                         H #6 x    -0.1810520803
                         H #6 y     4.4534470999
                         H #7 x     3.0474011809
                         H #7 y    -2.8328766560
                         H #8 x    -2.2412977545
                         H #8 y    -3.3920041684


 O #1      15.0121537264            5.8321888544            0.0000000000
 C #2       1.0630365074           10.0028513511            0.0000000000
 C #3       6.6958690110           -7.4799548883            0.0000000000
 N #4     -17.2467794986            1.6010117633            0.0000000000
 C #5      -6.1493310923           -8.1846633561            0.0000000000
 H #6      -0.1810520803            4.4534470999            0.0000000000
 H #7       3.0474011809           -2.8328766560            0.0000000000
 H #8      -2.2412977545           -3.3920041684            0.0000000000


 Evaluation of 2e integral derivatives required  444.62 seconds.

                            Molecular gradient
                            ------------------

                         O #1 x    -0.0343929096
                         O #1 y    -0.0055515346
                         C #2 x    -0.0057063067
                         C #2 y    -0.0247093457
                         C #3 x    -0.0156860021
                         C #3 y     0.0082311032
                         N #4 x     0.0382044532
                         N #4 y     0.0144894022
                         C #5 x     0.0204178052
                         C #5 y     0.0050585035
                         H #6 x    -0.0009726512
                         H #6 y    -0.0063939999
                         H #7 x    -0.0059777596
                         H #7 y     0.0036808958
                         H #8 x     0.0041133708
                         H #8 y     0.0051949755


 O #1      -0.0343929096           -0.0055515346            0.0000000000
 C #2      -0.0057063067           -0.0247093457            0.0000000000
 C #3      -0.0156860021            0.0082311032            0.0000000000
 N #4       0.0382044532            0.0144894022            0.0000000000
 C #5       0.0204178052            0.0050585035            0.0000000000
 H #6      -0.0009726512           -0.0063939999            0.0000000000
 H #7      -0.0059777596            0.0036808958            0.0000000000
 H #8       0.0041133708            0.0051949755            0.0000000000


  Molecular gradient norm 0.665E-01

                            Molecular hessian
                            -----------------


           Symmetry 1

           O #1 x      O #1 y      C #2 x      C #2 y      C #3 x      C #3 y

 O #1 x   -0.184576
 O #1 y    0.101892   -0.340803
 C #2 x    0.255546   -0.266523   -0.412394
 C #2 y   -0.033706    0.003520   -0.000328    0.148245
 C #3 x   -0.026629    0.179418    0.068052    0.018045   -0.011358
 C #3 y   -0.021031    0.289432    0.075498   -0.027944   -0.197668   -0.110396
 N #4 x   -0.074403    0.031445    0.045905    0.003141   -0.004307    0.011535
 N #4 y   -0.069975    0.092478    0.233054    0.042653    0.093454    0.028770
 C #5 x    0.004503   -0.102611    0.089067    0.014604    0.146389    0.081910
 C #5 y   -0.032723    0.016939   -0.055822   -0.016365   -0.061992   -0.073697
 H #6 x   -0.004581    0.000161   -0.047966    0.001359   -0.000812   -0.003924
 H #6 y    0.082364   -0.020132    0.028907   -0.181825   -0.002715    0.018679
 H #7 x    0.026011    0.046755    0.008785   -0.011802   -0.111822    0.065322
 H #7 y   -0.030890   -0.046769   -0.012151    0.013226    0.060934   -0.111174
 H #8 x    0.004130    0.009463   -0.006995    0.008687   -0.059514   -0.011641
 H #8 y    0.004070    0.005335   -0.002635    0.018490   -0.089475   -0.013670

           N #4 x      N #4 y      C #5 x      C #5 y      H #6 x      H #6 y

 N #4 x    0.017675
 N #4 y   -0.012246   -0.272496
 C #5 x   -0.007256   -0.201854   -0.078609
 C #5 y    0.023965    0.203760    0.184327   -0.015746
 H #6 x   -0.003789   -0.004420   -0.002782    0.003516    0.059685
 H #6 y   -0.114054   -0.053631    0.000542    0.021711    0.002797    0.228411
 H #7 x   -0.002641   -0.010113   -0.078439    0.000994   -0.000080    0.007173
 H #7 y    0.002997    0.004128    0.067004    0.003111    0.000110   -0.005922
 H #8 x    0.028816   -0.027901   -0.072873   -0.062263    0.000324   -0.005014
 H #8 y    0.053216   -0.045663   -0.043922   -0.139712    0.000401   -0.007292

           H #7 x      H #7 y      H #8 x      H #8 y

 H #7 x    0.162035
 H #7 y   -0.091599    0.136084
 H #8 x   -0.003849    0.003596    0.109960
 H #8 y   -0.006730    0.007317    0.085074    0.175195


           Symmetry 2

           O #1 z      C #2 z      C #3 z      N #4 z      C #5 z      H #6 z

 O #1 z    0.030838
 C #2 z   -0.131698    0.246448
 C #3 z   -0.066906    0.100754    0.132457
 N #4 z    0.068551   -0.231303    0.060173    0.170995
 C #5 z    0.075442    0.073124   -0.196933   -0.090831    0.176087
 H #6 z    0.014262   -0.053499   -0.001893    0.014362   -0.002900    0.029795
 H #7 z    0.012157   -0.001620   -0.044834   -0.002137    0.014536   -0.000101
 H #8 z   -0.002645   -0.002205    0.017182    0.010191   -0.048525   -0.000026

           H #7 z      H #8 z

 H #7 z    0.021990
 H #8 z    0.000008    0.026019


           O #1 x      O #1 y      O #1 z      C #2 x      C #2 y      C #2 z

 O #1 x   -0.184576
 O #1 y    0.101892   -0.340803
 O #1 z    0.000000    0.000000    0.030838

 C #2 x    0.255546   -0.266523    0.000000   -0.412394
 C #2 y   -0.033706    0.003520    0.000000   -0.000328    0.148245
 C #2 z    0.000000    0.000000   -0.131698    0.000000    0.000000    0.246448

 C #3 x   -0.026629    0.179418    0.000000    0.068052    0.018045    0.000000
 C #3 y   -0.021031    0.289432    0.000000    0.075498   -0.027944    0.000000
 C #3 z    0.000000    0.000000   -0.066906    0.000000    0.000000    0.100754

 N #4 x   -0.074403    0.031445    0.000000    0.045905    0.003141    0.000000
 N #4 y   -0.069975    0.092478    0.000000    0.233054    0.042653    0.000000
 N #4 z    0.000000    0.000000    0.068551    0.000000    0.000000   -0.231303

 C #5 x    0.004503   -0.102611    0.000000    0.089067    0.014604    0.000000
 C #5 y   -0.032723    0.016939    0.000000   -0.055822   -0.016365    0.000000
 C #5 z    0.000000    0.000000    0.075442    0.000000    0.000000    0.073124

 H #6 x   -0.004581    0.000161    0.000000   -0.047966    0.001359    0.000000
 H #6 y    0.082364   -0.020132    0.000000    0.028907   -0.181825    0.000000
 H #6 z    0.000000    0.000000    0.014262    0.000000    0.000000   -0.053499

 H #7 x    0.026011    0.046755    0.000000    0.008785   -0.011802    0.000000
 H #7 y   -0.030890   -0.046769    0.000000   -0.012151    0.013226    0.000000
 H #7 z    0.000000    0.000000    0.012157    0.000000    0.000000   -0.001620

 H #8 x    0.004130    0.009463    0.000000   -0.006995    0.008687    0.000000
 H #8 y    0.004070    0.005335    0.000000   -0.002635    0.018490    0.000000
 H #8 z    0.000000    0.000000   -0.002645    0.000000    0.000000   -0.002205


           C #3 x      C #3 y      C #3 z      N #4 x      N #4 y      N #4 z

 C #3 x   -0.011358
 C #3 y   -0.197668   -0.110396
 C #3 z    0.000000    0.000000    0.132457

 N #4 x   -0.004307    0.011535    0.000000    0.017675
 N #4 y    0.093454    0.028770    0.000000   -0.012246   -0.272496
 N #4 z    0.000000    0.000000    0.060173    0.000000    0.000000    0.170995

 C #5 x    0.146389    0.081910    0.000000   -0.007256   -0.201854    0.000000
 C #5 y   -0.061992   -0.073697    0.000000    0.023965    0.203760    0.000000
 C #5 z    0.000000    0.000000   -0.196933    0.000000    0.000000   -0.090831

 H #6 x   -0.000812   -0.003924    0.000000   -0.003789   -0.004420    0.000000
 H #6 y   -0.002715    0.018679    0.000000   -0.114054   -0.053631    0.000000
 H #6 z    0.000000    0.000000   -0.001893    0.000000    0.000000    0.014362

 H #7 x   -0.111822    0.065322    0.000000   -0.002641   -0.010113    0.000000
 H #7 y    0.060934   -0.111174    0.000000    0.002997    0.004128    0.000000
 H #7 z    0.000000    0.000000   -0.044834    0.000000    0.000000   -0.002137

 H #8 x   -0.059514   -0.011641    0.000000    0.028816   -0.027901    0.000000
 H #8 y   -0.089475   -0.013670    0.000000    0.053216   -0.045663    0.000000
 H #8 z    0.000000    0.000000    0.017182    0.000000    0.000000    0.010191


           C #5 x      C #5 y      C #5 z      H #6 x      H #6 y      H #6 z

 C #5 x   -0.078609
 C #5 y    0.184327   -0.015746
 C #5 z    0.000000    0.000000    0.176087

 H #6 x   -0.002782    0.003516    0.000000    0.059685
 H #6 y    0.000542    0.021711    0.000000    0.002797    0.228411
 H #6 z    0.000000    0.000000   -0.002900    0.000000    0.000000    0.029795

 H #7 x   -0.078439    0.000994    0.000000   -0.000080    0.007173    0.000000
 H #7 y    0.067004    0.003111    0.000000    0.000110   -0.005922    0.000000
 H #7 z    0.000000    0.000000    0.014536    0.000000    0.000000   -0.000101

 H #8 x   -0.072873   -0.062263    0.000000    0.000324   -0.005014    0.000000
 H #8 y   -0.043922   -0.139712    0.000000    0.000401   -0.007292    0.000000
 H #8 z    0.000000    0.000000   -0.048525    0.000000    0.000000   -0.000026


           H #7 x      H #7 y      H #7 z      H #8 x      H #8 y      H #8 z

 H #7 x    0.162035
 H #7 y   -0.091599    0.136084
 H #7 z    0.000000    0.000000    0.021990

 H #8 x   -0.003849    0.003596    0.000000    0.109960
 H #8 y   -0.006730    0.007317    0.000000    0.085074    0.175195
 H #8 z    0.000000    0.000000    0.000008    0.000000    0.000000    0.026019


                           Total dipole moment
                           -------------------

                               au             Debye

                    x     -0.53957978     -1.37147525
                    y      0.21959989      0.55816734

  Conversion factor used: 1 a.u. =   2.54174691 Debye 


                     Total dipole moment derivatives
                     -------------------------------


           Symmetry 1
                              Ex             Ey

               O #1 x     0.08797789     0.33091070
               O #1 y     0.26341888    -0.44923785
               C #2 x    -0.76523170     0.20212455
               C #2 y    -0.16318116    -0.41310866
               C #3 x    -0.61122790    -0.11869881
               C #3 y     0.11745194    -0.53994862
               N #4 x     0.60778584    -0.49921266
               N #4 y    -0.09337995    -0.74203516
               C #5 x    -0.81141993     0.18483042
               C #5 y    -0.07519250    -0.75712397
               H #6 x     0.19453771    -0.02134220
               H #6 y    -0.05388824     1.26422978
               H #7 x     0.77298338    -0.60021768
               H #7 y    -0.50375480     0.71209417
               H #8 x     0.52459472     0.52160569
               H #8 y     0.50852583     0.92513031

           Symmetry 2
                              Ez

               O #1 z    -0.32654492
               C #2 z     0.33139034
               C #3 z     0.05944147
               N #4 z    -0.38030011
               C #5 z    -0.06379181
               H #6 z     0.11885692
               H #7 z     0.13728966
               H #8 z     0.12365846


                       Ex          Ey          Ez

      O #1    x    0.087978    0.330911    0.000000
      O #1    y    0.263419   -0.449238    0.000000
      O #1    z    0.000000    0.000000   -0.326545

      C #2    x   -0.765232    0.202125    0.000000
      C #2    y   -0.163181   -0.413109    0.000000
      C #2    z    0.000000    0.000000    0.331390

      C #3    x   -0.611228   -0.118699    0.000000
      C #3    y    0.117452   -0.539949    0.000000
      C #3    z    0.000000    0.000000    0.059441

      N #4    x    0.607786   -0.499213    0.000000
      N #4    y   -0.093380   -0.742035    0.000000
      N #4    z    0.000000    0.000000   -0.380300

      C #5    x   -0.811420    0.184830    0.000000
      C #5    y   -0.075193   -0.757124    0.000000
      C #5    z    0.000000    0.000000   -0.063792

      H #6    x    0.194538   -0.021342    0.000000
      H #6    y   -0.053888    1.264230    0.000000
      H #6    z    0.000000    0.000000    0.118857

      H #7    x    0.772983   -0.600218    0.000000
      H #7    y   -0.503755    0.712094    0.000000
      H #7    z    0.000000    0.000000    0.137290

      H #8    x    0.524595    0.521606    0.000000
      H #8    y    0.508526    0.925130    0.000000
      H #8    z    0.000000    0.000000    0.123658

 @CHECKOUT-I, Total execution time (CPU/WALL):       454.63/     438.67 seconds.
--executable xvdint finished with status     0 in      438.71 seconds (walltime).
 --invoking executable--
/home/besselman/CFOUR_18/cfour18/bin/xcphf
 @GETMEM-I,  Allocated  183105 MB of main memory.
  relativistic F                     0
 Coupled-perturbed HF (CPHF) equations 
 are solved for RHF hessian and dipole derivatives.
 There are 18 perturbations within irrep 1.
 CPHF converged after  30 iterations.
 There are 9 perturbations within irrep 2.
 CPHF converged after  27 iterations.

                       Static dipole polarizability
                       ----------------------------

                         Ex          Ey          Ez

            Ex      42.861554   -0.528771    0.000000
            Ey      -0.528771   45.183983    0.000000
            Ez       0.000000    0.000000   24.410957


                    Static dipole hyperpolarizability
                    ---------------------------------

                         Ex          Ey          Ez

            xx       8.827762  -42.739305    0.000000
            xy     -42.739305   -2.260398    0.000000
            xz       0.000000    0.000000    2.288945
            yy      -2.260398   52.024551    0.000000
            yz       0.000000    0.000000   -1.308873
            zz       2.288945   -1.308873    0.000000


                   Diagonal Born-Oppenheimer Correction
                   ------------------------------------

  The diagonal SCF Born-Oppenheimer correction (DBOC) is:       2169.413574 cm-1
  The diagonal SCF Born-Oppenheimer correction (DBOC) is:      0.0098845755 a.u.
 
 Total SCF energy including DBOC  -244.709163701549     
  Correlated 1st-order contribution to DBOC is:  39.779626 cm-1
 
 @CHECKOUT-I, Total execution time (CPU/WALL):       128.07/       6.62 seconds.
--executable xcphf finished with status     0 in        6.66 seconds (walltime).
 --invoking executable--
/home/besselman/CFOUR_18/cfour18/bin/xsymcor
 @GETMEM-I,  Allocated  183105 MB of main memory.
  current energy   -244.709163701549     
 @CHECKOUT-I, Total execution time (CPU/WALL):         0.00/       0.01 seconds.
--executable xsymcor finished with status     0 in        0.03 seconds (walltime).
 --invoking executable--
/home/besselman/CFOUR_18/cfour18/bin/xjoda

  @GTFLGS-I, Hessian will be transformed to curvilinear coordinates.
  @GTFLGS-I, Hessian will be transformed to curvilinear coordinates.
   JODA restarting optimization with cycle #  0.
Line Symbol    AtNr   At. Mass
  1  O          8    15.99491
  2  C          6    12.00000
  3  C          6    12.00000
  4  N          7    14.00307
  5  C          6    12.00000
  6  H          1     1.00783
  7  H          1     1.00783
  8  H          1     1.00783
                     1                     4                    18
  R VECTOR before symmetry
  0.000000000000000E+000  0.000000000000000E+000  0.000000000000000E+000
   1.35424577804264       0.000000000000000E+000  0.000000000000000E+000
   1.36984907888272        103.792333449429       0.000000000000000E+000
   1.29203190711815        115.326598360007       0.000000000000000E+000
   1.35238751191141        108.135735420511       0.000000000000000E+000
   1.07575798074079        116.647323409587        180.000000000000     
   1.07364283191730        116.846279989472        180.000000000000     
   1.07516740572016        128.973798204328        180.000000000000     
   Rotational constants (in cm-1): 
          0.1647121603             0.3219674867             0.3372347476
   Rotational constants (in MHz): 
       4937.9470330367          9652.3437753800         10110.0448079381
********************************************************************************
   The full molecular point group is Cs  .
   The largest Abelian subgroup of the full molecular point group is Cs  .
   The computational point group is Cs  .
********************************************************************************
  R VECTOR 
  0.000000000000000E+000  0.000000000000000E+000  0.000000000000000E+000
   1.35424577804264       0.000000000000000E+000  0.000000000000000E+000
   1.36984907888272        103.792333449429       0.000000000000000E+000
   1.29203190711815        115.326598360007       0.000000000000000E+000
   1.35238751191141        108.135735420511       0.000000000000000E+000
   1.07575798074079        116.647323409587        180.000000000000     
   1.07364283191730        116.846279989472        180.000000000000     
   1.07516740572016        128.973798204328        180.000000000000     
  ECPDATA file not present.   Using default ECPDATA. 
  @GTFLGS-I, Hessian will be transformed to curvilinear coordinates.
  There are  192 basis functions.
 @CHECKOUT-I, Total execution time (CPU/WALL):         0.15/       0.15 seconds.
--executable xjoda finished with status     0 in        0.25 seconds (walltime).
  in evalen ......................................... 
 --invoking executable--
/home/besselman/CFOUR_18/cfour18/bin/xvmol
 SERIAL VERSION OF MOLECULE STARTED
********************************************************************************
                    INPUT FROM MOL FILE
********************************************************************************
INTGRL        1    0    1    0    0    0    0    0    0                         
         *** CFOUR Program System (Release V0.1) ***                            
SCF cc-pVTZ Optimization of Oxazole                                             
    8    1 Z          0.10E-08              0    0                              
   9999.00      3.00                                                            
          8.00000000    1    4    1    1    1    1                              
O #1  -1.994143733541402  -0.823344369262455  -0.000000000000000                
   10    4                                                                      
   15330.0000000000       5.080000000000000E-004 -1.150000000000000E-004        
  0.000000000000000E+000  0.000000000000000E+000                                
   2299.00000000000       3.929000000000000E-003 -8.950000000000000E-004        
  0.000000000000000E+000  0.000000000000000E+000                                
   522.400000000000       2.024300000000000E-002 -4.636000000000000E-003        
  0.000000000000000E+000  0.000000000000000E+000                                
   147.300000000000       7.918100000000000E-002 -1.872400000000000E-002        
  0.000000000000000E+000  0.000000000000000E+000                                
   47.5500000000000       0.230687000000000      -5.846300000000000E-002        
  0.000000000000000E+000  0.000000000000000E+000                                
   16.7600000000000       0.433118000000000      -0.136463000000000             
  0.000000000000000E+000  0.000000000000000E+000                                
   6.20700000000000       0.350260000000000      -0.175740000000000             
  0.000000000000000E+000  0.000000000000000E+000                                
   1.75200000000000       4.272800000000000E-002  0.160934000000000             
   1.00000000000000       0.000000000000000E+000                                
  0.688200000000000      -8.154000000000000E-003  0.603418000000000             
  0.000000000000000E+000  0.000000000000000E+000                                
  0.238400000000000       2.381000000000000E-003  0.378765000000000             
  0.000000000000000E+000   1.00000000000000                                     
    5    3                                                                      
   34.4600000000000       1.592800000000000E-002  0.000000000000000E+000        
  0.000000000000000E+000                                                        
   7.74900000000000       9.974000000000000E-002  0.000000000000000E+000        
  0.000000000000000E+000                                                        
   2.28000000000000       0.310492000000000       0.000000000000000E+000        
  0.000000000000000E+000                                                        
  0.715600000000000       0.491026000000000        1.00000000000000             
  0.000000000000000E+000                                                        
  0.214000000000000       0.336337000000000       0.000000000000000E+000        
   1.00000000000000                                                             
    2    2                                                                      
   2.31400000000000        1.00000000000000       0.000000000000000E+000        
  0.645000000000000       0.000000000000000E+000   1.00000000000000             
    1    1                                                                      
   1.42800000000000        1.00000000000000                                     
          6.00000000    1    4    1    1    1    1                              
C #2   0.269017059267323  -2.019422412943077  -0.000000000000000                
   10    4                                                                      
   8236.00000000000       5.310000000000000E-004 -1.130000000000000E-004        
  0.000000000000000E+000  0.000000000000000E+000                                
   1235.00000000000       4.108000000000000E-003 -8.780000000000000E-004        
  0.000000000000000E+000  0.000000000000000E+000                                
   280.800000000000       2.108700000000000E-002 -4.540000000000000E-003        
  0.000000000000000E+000  0.000000000000000E+000                                
   79.2700000000000       8.185300000000000E-002 -1.813300000000000E-002        
  0.000000000000000E+000  0.000000000000000E+000                                
   25.5900000000000       0.234817000000000      -5.576000000000000E-002        
  0.000000000000000E+000  0.000000000000000E+000                                
   8.99700000000000       0.434401000000000      -0.126895000000000             
  0.000000000000000E+000  0.000000000000000E+000                                
   3.31900000000000       0.346129000000000      -0.170352000000000             
  0.000000000000000E+000  0.000000000000000E+000                                
  0.905900000000000       3.937800000000000E-002  0.140382000000000             
   1.00000000000000       0.000000000000000E+000                                
  0.364300000000000      -8.983000000000000E-003  0.598684000000000             
  0.000000000000000E+000  0.000000000000000E+000                                
  0.128500000000000       2.385000000000000E-003  0.395389000000000             
  0.000000000000000E+000   1.00000000000000                                     
    5    3                                                                      
   18.7100000000000       1.403100000000000E-002  0.000000000000000E+000        
  0.000000000000000E+000                                                        
   4.13300000000000       8.686600000000000E-002  0.000000000000000E+000        
  0.000000000000000E+000                                                        
   1.20000000000000       0.290216000000000       0.000000000000000E+000        
  0.000000000000000E+000                                                        
  0.382700000000000       0.501008000000000        1.00000000000000             
  0.000000000000000E+000                                                        
  0.120900000000000       0.343406000000000       0.000000000000000E+000        
   1.00000000000000                                                             
    2    2                                                                      
   1.09700000000000        1.00000000000000       0.000000000000000E+000        
  0.318000000000000       0.000000000000000E+000   1.00000000000000             
    1    1                                                                      
  0.761000000000000        1.00000000000000                                     
          6.00000000    1    4    1    1    1    1                              
C #3  -1.364047227481210   1.687617672607605   0.000000000000000                
   10    4                                                                      
   8236.00000000000       5.310000000000000E-004 -1.130000000000000E-004        
  0.000000000000000E+000  0.000000000000000E+000                                
   1235.00000000000       4.108000000000000E-003 -8.780000000000000E-004        
  0.000000000000000E+000  0.000000000000000E+000                                
   280.800000000000       2.108700000000000E-002 -4.540000000000000E-003        
  0.000000000000000E+000  0.000000000000000E+000                                
   79.2700000000000       8.185300000000000E-002 -1.813300000000000E-002        
  0.000000000000000E+000  0.000000000000000E+000                                
   25.5900000000000       0.234817000000000      -5.576000000000000E-002        
  0.000000000000000E+000  0.000000000000000E+000                                
   8.99700000000000       0.434401000000000      -0.126895000000000             
  0.000000000000000E+000  0.000000000000000E+000                                
   3.31900000000000       0.346129000000000      -0.170352000000000             
  0.000000000000000E+000  0.000000000000000E+000                                
  0.905900000000000       3.937800000000000E-002  0.140382000000000             
   1.00000000000000       0.000000000000000E+000                                
  0.364300000000000      -8.983000000000000E-003  0.598684000000000             
  0.000000000000000E+000  0.000000000000000E+000                                
  0.128500000000000       2.385000000000000E-003  0.395389000000000             
  0.000000000000000E+000   1.00000000000000                                     
    5    3                                                                      
   18.7100000000000       1.403100000000000E-002  0.000000000000000E+000        
  0.000000000000000E+000                                                        
   4.13300000000000       8.686600000000000E-002  0.000000000000000E+000        
  0.000000000000000E+000                                                        
   1.20000000000000       0.290216000000000       0.000000000000000E+000        
  0.000000000000000E+000                                                        
  0.382700000000000       0.501008000000000        1.00000000000000             
  0.000000000000000E+000                                                        
  0.120900000000000       0.343406000000000       0.000000000000000E+000        
   1.00000000000000                                                             
    2    2                                                                      
   1.09700000000000        1.00000000000000       0.000000000000000E+000        
  0.318000000000000       0.000000000000000E+000   1.00000000000000             
    1    1                                                                      
  0.761000000000000        1.00000000000000                                     
          7.00000000    1    4    1    1    1    1                              
N #4   2.223828446939411  -0.556528252735561  -0.000000000000000                
   10    4                                                                      
   11420.0000000000       5.230000000000000E-004 -1.150000000000000E-004        
  0.000000000000000E+000  0.000000000000000E+000                                
   1712.00000000000       4.045000000000000E-003 -8.950000000000000E-004        
  0.000000000000000E+000  0.000000000000000E+000                                
   389.300000000000       2.077500000000000E-002 -4.624000000000000E-003        
  0.000000000000000E+000  0.000000000000000E+000                                
   110.000000000000       8.072699999999999E-002 -1.852800000000000E-002        
  0.000000000000000E+000  0.000000000000000E+000                                
   35.5700000000000       0.233074000000000      -5.733900000000000E-002        
  0.000000000000000E+000  0.000000000000000E+000                                
   12.5400000000000       0.433501000000000      -0.132076000000000             
  0.000000000000000E+000  0.000000000000000E+000                                
   4.64400000000000       0.347472000000000      -0.172510000000000             
  0.000000000000000E+000  0.000000000000000E+000                                
   1.29300000000000       4.126200000000000E-002  0.151814000000000             
   1.00000000000000       0.000000000000000E+000                                
  0.511800000000000      -8.508000000000000E-003  0.599944000000000             
  0.000000000000000E+000  0.000000000000000E+000                                
  0.178700000000000       2.384000000000000E-003  0.387462000000000             
  0.000000000000000E+000   1.00000000000000                                     
    5    3                                                                      
   26.6300000000000       1.467000000000000E-002  0.000000000000000E+000        
  0.000000000000000E+000                                                        
   5.94800000000000       9.176400000000000E-002  0.000000000000000E+000        
  0.000000000000000E+000                                                        
   1.74200000000000       0.298683000000000       0.000000000000000E+000        
  0.000000000000000E+000                                                        
  0.555000000000000       0.498487000000000        1.00000000000000             
  0.000000000000000E+000                                                        
  0.172500000000000       0.337023000000000       0.000000000000000E+000        
   1.00000000000000                                                             
    2    2                                                                      
   1.65400000000000        1.00000000000000       0.000000000000000E+000        
  0.469000000000000       0.000000000000000E+000   1.00000000000000             
    1    1                                                                      
   1.09300000000000        1.00000000000000                                     
          6.00000000    1    4    1    1    1    1                              
C #5   1.185168483735687   1.868747703713767   0.000000000000000                
   10    4                                                                      
   8236.00000000000       5.310000000000000E-004 -1.130000000000000E-004        
  0.000000000000000E+000  0.000000000000000E+000                                
   1235.00000000000       4.108000000000000E-003 -8.780000000000000E-004        
  0.000000000000000E+000  0.000000000000000E+000                                
   280.800000000000       2.108700000000000E-002 -4.540000000000000E-003        
  0.000000000000000E+000  0.000000000000000E+000                                
   79.2700000000000       8.185300000000000E-002 -1.813300000000000E-002        
  0.000000000000000E+000  0.000000000000000E+000                                
   25.5900000000000       0.234817000000000      -5.576000000000000E-002        
  0.000000000000000E+000  0.000000000000000E+000                                
   8.99700000000000       0.434401000000000      -0.126895000000000             
  0.000000000000000E+000  0.000000000000000E+000                                
   3.31900000000000       0.346129000000000      -0.170352000000000             
  0.000000000000000E+000  0.000000000000000E+000                                
  0.905900000000000       3.937800000000000E-002  0.140382000000000             
   1.00000000000000       0.000000000000000E+000                                
  0.364300000000000      -8.983000000000000E-003  0.598684000000000             
  0.000000000000000E+000  0.000000000000000E+000                                
  0.128500000000000       2.385000000000000E-003  0.395389000000000             
  0.000000000000000E+000   1.00000000000000                                     
    5    3                                                                      
   18.7100000000000       1.403100000000000E-002  0.000000000000000E+000        
  0.000000000000000E+000                                                        
   4.13300000000000       8.686600000000000E-002  0.000000000000000E+000        
  0.000000000000000E+000                                                        
   1.20000000000000       0.290216000000000       0.000000000000000E+000        
  0.000000000000000E+000                                                        
  0.382700000000000       0.501008000000000        1.00000000000000             
  0.000000000000000E+000                                                        
  0.120900000000000       0.343406000000000       0.000000000000000E+000        
   1.00000000000000                                                             
    2    2                                                                      
   1.09700000000000        1.00000000000000       0.000000000000000E+000        
  0.318000000000000       0.000000000000000E+000   1.00000000000000             
    1    1                                                                      
  0.761000000000000        1.00000000000000                                     
          1.00000000    1    3    1    1    1                                   
H #6   0.225857267139790  -4.051852589451472   0.000000000000000                
    5    3                                                                      
   33.8700000000000       6.068000000000000E-003  0.000000000000000E+000        
  0.000000000000000E+000                                                        
   5.09500000000000       4.530800000000000E-002  0.000000000000000E+000        
  0.000000000000000E+000                                                        
   1.15900000000000       0.202822000000000       0.000000000000000E+000        
  0.000000000000000E+000                                                        
  0.325800000000000       0.503903000000000        1.00000000000000             
  0.000000000000000E+000                                                        
  0.102700000000000       0.383421000000000       0.000000000000000E+000        
   1.00000000000000                                                             
    2    2                                                                      
   1.40700000000000        1.00000000000000       0.000000000000000E+000        
  0.388000000000000       0.000000000000000E+000   1.00000000000000             
    1    1                                                                      
   1.05700000000000        1.00000000000000                                     
          1.00000000    1    3    1    1    1                                   
H #7  -2.897179129549661   3.016491862585500  -0.000000000000000                
    5    3                                                                      
   33.8700000000000       6.068000000000000E-003  0.000000000000000E+000        
  0.000000000000000E+000                                                        
   5.09500000000000       4.530800000000000E-002  0.000000000000000E+000        
  0.000000000000000E+000                                                        
   1.15900000000000       0.202822000000000       0.000000000000000E+000        
  0.000000000000000E+000                                                        
  0.325800000000000       0.503903000000000        1.00000000000000             
  0.000000000000000E+000                                                        
  0.102700000000000       0.383421000000000       0.000000000000000E+000        
   1.00000000000000                                                             
    2    2                                                                      
   1.40700000000000        1.00000000000000       0.000000000000000E+000        
  0.388000000000000       0.000000000000000E+000   1.00000000000000             
    1    1                                                                      
   1.05700000000000        1.00000000000000                                     
          1.00000000    1    3    1    1    1                                   
H #8   2.347917196675703   3.534915269251835  -0.000000000000000                
    5    3                                                                      
   33.8700000000000       6.068000000000000E-003  0.000000000000000E+000        
  0.000000000000000E+000                                                        
   5.09500000000000       4.530800000000000E-002  0.000000000000000E+000        
  0.000000000000000E+000                                                        
   1.15900000000000       0.202822000000000       0.000000000000000E+000        
  0.000000000000000E+000                                                        
  0.325800000000000       0.503903000000000        1.00000000000000             
  0.000000000000000E+000                                                        
  0.102700000000000       0.383421000000000       0.000000000000000E+000        
   1.00000000000000                                                             
    2    2                                                                      
   1.40700000000000        1.00000000000000       0.000000000000000E+000        
  0.388000000000000       0.000000000000000E+000   1.00000000000000             
    1    1                                                                      
   1.05700000000000        1.00000000000000                                     
FINISH                                                                          
 
********************************************************************************
 ONE- AND TWO-ELECTRON INTEGRALS OVER SYMMETRY-ADAPTED AOS ARE CALCULATED.

  SPHERICAL HARMONICS ARE USED.
  
  INTEGRALS LESS THAN  0.10E-13 ARE NEGLECTED.

  NUCLEAR REPULSION ENERGY :  163.2342968253 A.U.
  @MOLECU-I, ONE ELECTRON INTEGRALS (CPU/WALL):        0.15/       0.15 SECONDS.
  @TWOEL-I,   37598918 INTEGRALS OF SYMMETRY TYPE  I I I I
  @TWOEL-I,   31738489 INTEGRALS OF SYMMETRY TYPE  I J I J
  @TWOEL-I,   16296186 INTEGRALS OF SYMMETRY TYPE  I I J J
  @TWOEL-I, TOTAL NUMBER OF 2-E INTEGRALS   85633593.
  @MOLECU-I, TWO ELECTRON INTEGRALS (CPU/WALL):      444.49/      14.11 SECONDS.
 @CHECKOUT-I, Total execution time (CPU/WALL):       444.84/      14.47 seconds.

Running with 32 threads/proc

--executable xvmol finished with status     0 in       22.46 seconds (walltime).
 --invoking executable--
/home/besselman/CFOUR_18/cfour18/bin/xvmol2ja
 @GETMEM-I,  Allocated  183105 MB of main memory.
 @CHECKOUT-I, Total execution time (CPU/WALL):         1.41/       0.59 seconds.
--executable xvmol2ja finished with status     0 in        0.64 seconds (walltime).
 --invoking executable--
/home/besselman/CFOUR_18/cfour18/bin/xvscf
  -------------------------------------------------
  Self-Consistent-Field Program for HF calculations
  -------------------------------------------------
    Integrals from VMOL are used
  There are  192 functions in the AO basis.

  There are 2 irreducible representations.

       Irrep        # of functions
         1                130
         2                 62


  Parameters for SCF calculation: 
        SCF reference function:  RHF  
  Maximum number of iterations:  150
     Full symmetry point group: Cs  
     Computational point group: Cs  
        Initial density matrix: MOREAD                 
     SCF convergence tolerance: 10**(-10)
  DIIS convergence acceleration:  ON
          Latest start for DIIS:   2
                     DIIS order:  10

 @GETMEM-I,  Allocated      14 MB of main memory.
   Smallest overlap matrix eigenvalues 
     Symmetry    Eigenvalue    
         1      .3743887112D-03              
         2      .1836245171D-01              
  @INITGES-I, Occupancies from core Hamiltonian:

          Alpha population by irrep:  15    3
           Beta population by irrep:  15    3


  --------------------------------------------------------------------
  Iteration         Total Energy            Largest Density Difference
  --------------------------------------------------------------------
       0           163.234296825288283              0.0000000000D+00
       1          -197.659883289862677              0.1350272516D+02
       2          -185.101439838687810              0.1149731266D+03
       3          -219.051567204608403              0.1149674526D+03
       4          -239.237732864093886              0.5001696527D+01
       5          -243.391424858727675              0.2405810940D+01
       6          -244.588654316235846              0.8232854059D+00
       7          -244.706753802630288              0.2798624187D+00
       8          -244.717656323993964              0.1072681791D+00
       9          -244.718770843910789              0.2878058144D-01
      10          -244.718964717495254              0.1084396393D-01
      11          -244.718991345022090              0.5897526668D-02
      12          -244.718997334649004              0.2189149707D-02
      13          -244.718998589954452              0.1387782012D-02
      14          -244.718998692585700              0.4099799165D-03
      15          -244.718998701001311              0.1108706721D-03
      16          -244.718998702389769              0.4393965387D-04
      17          -244.718998702540858              0.1575287601D-04
      18          -244.718998702549726              0.4941069131D-05
      19          -244.718998702551431              0.6877365146D-06
      20          -244.718998702549726              0.2093410209D-06
      21          -244.718998702550920              0.4829351141D-07
      22          -244.718998702550067              0.2025889778D-07
      23          -244.718998702551261              0.5457898022D-08
      24          -244.718998702553591              0.1079567324D-08
      25          -244.718998702554615              0.5567746264D-09
      26          -244.718998702549783              0.3591704711D-09
      27          -244.718998702551659              0.1495319424D-09
   final occupation vector 
    15  3
    15  3

  SCF has converged.

 Density matrix saved to file den.dat
 total electron number:   36.0000000000002     
     E(SCF)=      -244.718998702552909              0.8441687627D-10

  Eigenvector printing suppressed.


 
  ORBITAL EIGENVALUES (ALPHA)  (1H = 27.2113834 eV)

       MO #        E(hartree)               E(eV)           FULLSYM    COMPSYM
       ----   --------------------   --------------------   -------   ---------
    1     1         -20.6433292146        -561.7335459104     A'        A'  (1)
    2     2         -15.5696034252        -423.6704481897     A'        A'  (1)
    3     3         -11.3363443687        -308.4776129724     A'        A'  (1)
    4     4         -11.2969681696        -307.4061321205     A'        A'  (1)
    5     5         -11.2649838226        -306.5357937915     A'        A'  (1)
    6     6          -1.4889220257         -40.5156280937     A'        A'  (1)
    7     7          -1.2350545544         -33.6075430006     A'        A'  (1)
    8     8          -1.0358946679         -28.1881269689     A'        A'  (1)
    9     9          -0.8435335327         -22.9537143697     A'        A'  (1)
   10    10          -0.8213914480         -22.3511976134     A'        A'  (1)
   11    11          -0.7537737145         -20.5112255426     A'        A'  (1)
   12   131          -0.6605816032         -17.9753392714     A''       A'' (2)
   13    12          -0.6290329671         -17.1168572395     A'        A'  (1)
   14    13          -0.5953691232         -16.2008174765     A'        A'  (1)
   15    14          -0.5822096487         -15.8427299707     A'        A'  (1)
   16    15          -0.4665531245         -12.6955559466     A'        A'  (1)
   17   132          -0.4559404538         -12.4067704950     A''       A'' (2)
   18   133          -0.3485691260          -9.4850481278     A''       A'' (2)
  +++++++++++++++++++++++++++++++++++++++++++++++++++++++++++++++++++++++++++++
   19   134           0.1401806943           3.8145106176     A''       A'' (2)
   20    16           0.1598881294           4.3507771914     A'        A'  (1)
   21    17           0.1702707171           4.6333017638     A'        A'  (1)
   22    18           0.1830678801           4.9815302743     A'        A'  (1)
   23   135           0.2044054643           5.5621554581     A''       A'' (2)
   24    19           0.2567084873           6.9853930707     A'        A'  (1)
   25    20           0.2899647916           7.8903431167     A'        A'  (1)
   26    21           0.3325621036           9.0494749055     A'        A'  (1)
   27    22           0.3552270662           9.6662198923     A'        A'  (1)
   28   136           0.4169389050          11.3454843989     A''       A'' (2)
   29    23           0.4468266887          12.1587723387     A'        A'  (1)
   30    24           0.4625939969          12.5878226081     A'        A'  (1)
   31   137           0.4713509280          12.8261108165     A''       A'' (2)
   32    25           0.4847952341          13.1919489845     A'        A'  (1)
   33   138           0.5293564997          14.4045226693     A''       A'' (2)
   34    26           0.5366510507          14.6030174938     A'        A'  (1)
   35    27           0.5652565198          15.3814118791     A'        A'  (1)
   36    28           0.5814032369          15.8207863896     A'        A'  (1)
   37    29           0.5974660481          16.2578777043     A'        A'  (1)
   38    30           0.6192018647          16.8493393436     A'        A'  (1)
   39    31           0.6911188717          18.8063005925     A'        A'  (1)
   40   139           0.6968314043          18.9617465070     A''       A'' (2)
   41    32           0.7092700197          19.3002184402     A'        A'  (1)
   42    33           0.7128496024          19.3976238382     A'        A'  (1)
   43    34           0.7487560804          20.3746887767     A'        A'  (1)
   44   140           0.7621919315          20.7402968716     A''       A'' (2)
   45    35           0.7852467456          21.3676502589     A'        A'  (1)
   46    36           0.8189121569          22.2837326714     A'        A'  (1)
   47    37           0.8603918286          23.4124519224     A'        A'  (1)
   48   141           0.8693475390          23.6561491911     A''       A'' (2)
   49   142           0.9126716245          24.8350574930     A''       A'' (2)
   50   143           0.9278422966          25.2478724681     A''       A'' (2)
   51   144           0.9419017351          25.6304492378     A''       A'' (2)
   52    38           0.9888013508          26.9066526640     A'        A'  (1)
   53    39           1.0699269866          29.1141934424     A'        A'  (1)
   54   145           1.0937661392          29.7628897648     A''       A'' (2)
   55    40           1.1359792143          30.9115659347     A'        A'  (1)
   56    41           1.1438579733          31.1259578675     A'        A'  (1)
   57    42           1.1833776221          32.2013421826     A'        A'  (1)
   58    43           1.1941254529          32.4938055274     A'        A'  (1)
   59   146           1.2019525771          32.7067924047     A''       A'' (2)
   60    44           1.2185883885          33.1594758466     A'        A'  (1)
   61    45           1.2993927496          35.3582742974     A'        A'  (1)
   62    46           1.3340554379          36.3014939983     A'        A'  (1)
   63   147           1.3479846976          36.6805284251     A''       A'' (2)
   64    47           1.4308096837          38.9343108753     A'        A'  (1)
   65   148           1.4422704648          39.2461745846     A''       A'' (2)
   66    48           1.4597063045          39.7206279041     A'        A'  (1)
   67   149           1.4864371206          40.4480103886     A''       A'' (2)
   68    49           1.5413215981          41.9414929478     A'        A'  (1)
   69    50           1.5928960193          43.3449042970     A'        A'  (1)
   70    51           1.6346190168          44.4802447793     A'        A'  (1)
   71    52           1.6833251967          45.8056073146     A'        A'  (1)
   72    53           1.7173648754          46.7318740614     A'        A'  (1)
   73    54           1.7511107269          47.6501453655     A'        A'  (1)
   74   150           1.7657030609          48.0472229601     A''       A'' (2)
   75   151           1.8346157226          49.9224318203     A''       A'' (2)
   76    55           1.8412991448          50.1042969824     A'        A'  (1)
   77    56           1.9046616091          51.8284772927     A'        A'  (1)
   78    57           2.0634265535          56.1486910652     A'        A'  (1)
   79    58           2.0925154381          56.9402398559     A'        A'  (1)
   80   152           2.0950370155          57.0088554647     A''       A'' (2)
   81   153           2.1431028935          58.3167944994     A''       A'' (2)
   82    59           2.1902806116          59.6005654768     A'        A'  (1)
   83    60           2.3161337622          63.0252038098     A'        A'  (1)
   84   154           2.3777527353          64.7019413113     A''       A'' (2)
   85   155           2.4316271425          66.1679384604     A''       A'' (2)
   86    61           2.4449926755          66.5316331039     A'        A'  (1)
   87    62           2.5293608434          68.8274076666     A'        A'  (1)
   88    63           2.5752746141          70.0767848849     A'        A'  (1)
   89    64           2.5843991347          70.3250757139     A'        A'  (1)
   90   156           2.5990482967          70.7236996763     A''       A'' (2)
   91    65           2.7477102914          74.7689982118     A'        A'  (1)
   92   157           2.7640902111          75.2147184872     A''       A'' (2)
   93    66           2.7703993278          75.3863982795     A'        A'  (1)
   94    67           2.8582684422          77.7774384408     A'        A'  (1)
   95    68           2.8753314824          78.2417473687     A'        A'  (1)
   96    69           2.9276661072          79.6658449114     A'        A'  (1)
   97   158           2.9303438613          79.7387103044     A''       A'' (2)
   98   159           3.0472690207          82.9204056463     A''       A'' (2)
   99    70           3.1095354493          84.6147613056     A'        A'  (1)
  100    71           3.1259422516          85.0612130946     A'        A'  (1)
  101   160           3.1396132675          85.4332203497     A''       A'' (2)
  102   161           3.1656486340          86.1416786897     A''       A'' (2)
  103    72           3.2140992858          87.4600879528     A'        A'  (1)
  104    73           3.2313638055          87.9298794166     A'        A'  (1)
  105   162           3.2460366133          88.3291468145     A''       A'' (2)
  106   163           3.2845254082          89.3764801702     A''       A'' (2)
  107    74           3.2865151481          89.4306237459     A'        A'  (1)
  108   164           3.3074739102          90.0009406569     A''       A'' (2)
  109    75           3.3339118012          90.7203522454     A'        A'  (1)
  110   165           3.3461342624          91.0529423222     A''       A'' (2)
  111   166           3.3573534197          91.3582311123     A''       A'' (2)
  112    76           3.3691859381          91.6802103075     A'        A'  (1)
  113    77           3.4188957705          93.0328836170     A'        A'  (1)
  114   167           3.4470916401          93.8001322327     A''       A'' (2)
  115    78           3.4499854662          93.8788772452     A'        A'  (1)
  116   168           3.4639577444          94.2590822638     A''       A'' (2)
  117    79           3.5020688531          95.2961382557     A'        A'  (1)
  118    80           3.5244851872          95.9061177156     A'        A'  (1)
  119    81           3.5824101729          97.4823367121     A'        A'  (1)
  120   169           3.6275097246          98.7095579027     A''       A'' (2)
  121    82           3.6467679564          99.2336010330     A'        A'  (1)
  122   170           3.6790776371         100.1127921417     A''       A'' (2)
  123    83           3.6918950354         100.4615712809     A'        A'  (1)
  124    84           3.7258150042         101.3845805578     A'        A'  (1)
  125   171           3.7468348032         101.9565583667     A''       A'' (2)
  126    85           3.8002892138         103.4111268283     A'        A'  (1)
  127    86           3.8264903993         104.1240973313     A'        A'  (1)
  128    87           3.8995707366         106.1127144099     A'        A'  (1)
  129   172           3.9236743912         106.7686081961     A''       A'' (2)
  130    88           3.9555934183         107.6371690796     A'        A'  (1)
  131   173           3.9671671594         107.9521065867     A''       A'' (2)
  132    89           4.0175386910         109.3227856444     A'        A'  (1)
  133    90           4.0593923276         110.4616809968     A'        A'  (1)
  134   174           4.0791531010         110.9993989793     A''       A'' (2)
  135    91           4.1199763336         112.1102556125     A'        A'  (1)
  136   175           4.1601047981         113.2022066456     A''       A'' (2)
  137    92           4.2417710098         115.4244572425     A'        A'  (1)
  138   176           4.2429254244         115.4558704623     A''       A'' (2)
  139   177           4.2909540758         116.7627965077     A''       A'' (2)
  140    93           4.3205355603         117.5677496251     A'        A'  (1)
  141    94           4.3761982386         119.0824081037     A'        A'  (1)
  142    95           4.4249706109         120.4095718267     A'        A'  (1)
  143    96           4.4555636985         121.2420520617     A'        A'  (1)
  144   178           4.5282363764         123.2195761641     A''       A'' (2)
  145    97           4.5737382322         124.4577446081     A'        A'  (1)
  146    98           4.6479987571         126.4784762228     A'        A'  (1)
  147   179           4.7455565486         129.1331586900     A''       A'' (2)
  148    99           4.7740110441         129.9074448781     A'        A'  (1)
  149   100           4.8373374532         131.6306440734     A'        A'  (1)
  150   180           4.8614036706         132.2855191438     A''       A'' (2)
  151   101           4.9100845415         133.6101929855     A'        A'  (1)
  152   102           5.0438101484         137.2490517445     A'        A'  (1)
  153   181           5.0949448117         138.6404966720     A''       A'' (2)
  154   103           5.1678205784         140.6235471021     A'        A'  (1)
  155   182           5.1839584476         141.0626808484     A''       A'' (2)
  156   104           5.2142886104         141.8880065367     A'        A'  (1)
  157   105           5.2514643521         142.8996098956     A'        A'  (1)
  158   183           5.2628518631         143.2094798248     A''       A'' (2)
  159   184           5.3029189328         144.2997602190     A''       A'' (2)
  160   106           5.3502142763         145.5867319440     A'        A'  (1)
  161   107           5.3881349560         146.6186060975     A'        A'  (1)
  162   108           5.4632309276         148.6620713729     A'        A'  (1)
  163   185           5.4825395762         149.1874864150     A''       A'' (2)
  164   109           5.5352921602         150.6229572015     A'        A'  (1)
  165   186           5.6608673217         154.0400310680     A''       A'' (2)
  166   187           5.7132293793         155.4648750912     A''       A'' (2)
  167   110           5.7312479217         155.9551845578     A'        A'  (1)
  168   111           5.7543723846         156.5844331841     A'        A'  (1)
  169   112           5.8506683878         159.2047806468     A'        A'  (1)
  170   113           5.9463376205         161.8080728169     A'        A'  (1)
  171   188           5.9984304008         163.2255894333     A''       A'' (2)
  172   114           6.0336941969         164.1851661094     A'        A'  (1)
  173   115           6.1267633681         166.7177070100     A'        A'  (1)
  174   189           6.2149914503         169.1185151831     A''       A'' (2)
  175   116           6.2257192261         169.4104328029     A'        A'  (1)
  176   190           6.3122260060         171.7644019571     A''       A'' (2)
  177   117           6.4765888696         176.2369428543     A'        A'  (1)
  178   118           6.5097130394         177.1382973404     A'        A'  (1)
  179   119           6.6315001455         180.4522929763     A'        A'  (1)
  180   120           6.8653020998         186.8143675950     A'        A'  (1)
  181   121           6.9469357016         189.0357308312     A'        A'  (1)
  182   191           7.1947084669         195.7779705434     A''       A'' (2)
  183   192           7.2790342590         198.0725920037     A''       A'' (2)
  184   122           7.3031367887         198.7284551804     A'        A'  (1)
  185   123           7.3877562481         201.0310677332     A'        A'  (1)
  186   124           7.7193843710         210.0551277314     A'        A'  (1)
  187   125           7.8342314595         213.1802758884     A'        A'  (1)
  188   126           9.7006798955         263.9689198765     A'        A'  (1)
  189   127          11.4919483401         312.7118122956     A'        A'  (1)
  190   128          11.9300240569         324.6324585843     A'        A'  (1)
  191   129          13.6991109610         372.7717605987     A'        A'  (1)
  192   130          14.4902725567         394.3003621102     A'        A'  (1)


  VSCF finished.

 @CHECKOUT-I, Total execution time (CPU/WALL):       205.63/      28.96 seconds.
--executable xvscf finished with status     0 in       29.00 seconds (walltime).
 --invoking executable--
/home/besselman/CFOUR_18/cfour18/bin/xvtran
 @GETMEM-I,  Allocated  183105 MB of main memory.
  Partial RHF integral transformation
  Transformation of IIII integrals :
  1 pass through the AO integral file was required.
    37598918 AO integrals were read.
    14349831 MO integrals were written to HF2.
  Transformation of IIJJ integrals :
  1 pass through the AO integral file was required.
    16296186 AO integrals were read.
     4823895 MO integrals were written to HF2.
  Transformation of IJIJ integrals :
  1 pass through the AO integral file was required.
    31738489 AO integrals were read.
     9464325 MO integrals were written to HF2.
  Summary of active molecular orbitals: 
------------------------------------------------------------------------
 
  Index      Eigenvalue    Symmetry    Index      Eigenvalue    Symmetry
------------------------------------------------------------------------
     1       -20.6433292        1        97         4.3761982        1
     2       -15.5696034        1        98         4.4249706        1
     3       -11.3363444        1        99         4.4555637        1
     4       -11.2969682        1       100         4.5737382        1
     5       -11.2649838        1       101         4.6479988        1
     6        -1.4889220        1       102         4.7740110        1
     7        -1.2350546        1       103         4.8373375        1
     8        -1.0358947        1       104         4.9100845        1
     9        -0.8435335        1       105         5.0438101        1
    10        -0.8213914        1       106         5.1678206        1
    11        -0.7537737        1       107         5.2142886        1
    12        -0.6290330        1       108         5.2514644        1
    13        -0.5953691        1       109         5.3502143        1
    14        -0.5822096        1       110         5.3881350        1
    15        -0.4665531        1       111         5.4632309        1
    16        -0.6605816        2       112         5.5352922        1
    17        -0.4559405        2       113         5.7312479        1
    18        -0.3485691        2       114         5.7543724        1
    19         0.1598881        1       115         5.8506684        1
    20         0.1702707        1       116         5.9463376        1
    21         0.1830679        1       117         6.0336942        1
    22         0.2567085        1       118         6.1267634        1
    23         0.2899648        1       119         6.2257192        1
    24         0.3325621        1       120         6.4765889        1
    25         0.3552271        1       121         6.5097130        1
    26         0.4468267        1       122         6.6315001        1
    27         0.4625940        1       123         6.8653021        1
    28         0.4847952        1       124         6.9469357        1
    29         0.5366511        1       125         7.3031368        1
    30         0.5652565        1       126         7.3877562        1
    31         0.5814032        1       127         7.7193844        1
    32         0.5974660        1       128         7.8342315        1
    33         0.6192019        1       129         9.7006799        1
    34         0.6911189        1       130        11.4919483        1
    35         0.7092700        1       131        11.9300241        1
    36         0.7128496        1       132        13.6991110        1
    37         0.7487561        1       133        14.4902726        1
    38         0.7852467        1       134         0.1401807        2
    39         0.8189122        1       135         0.2044055        2
    40         0.8603918        1       136         0.4169389        2
    41         0.9888014        1       137         0.4713509        2
    42         1.0699270        1       138         0.5293565        2
    43         1.1359792        1       139         0.6968314        2
    44         1.1438580        1       140         0.7621919        2
    45         1.1833776        1       141         0.8693475        2
    46         1.1941255        1       142         0.9126716        2
    47         1.2185884        1       143         0.9278423        2
    48         1.2993927        1       144         0.9419017        2
    49         1.3340554        1       145         1.0937661        2
    50         1.4308097        1       146         1.2019526        2
    51         1.4597063        1       147         1.3479847        2
    52         1.5413216        1       148         1.4422705        2
    53         1.5928960        1       149         1.4864371        2
    54         1.6346190        1       150         1.7657031        2
    55         1.6833252        1       151         1.8346157        2
    56         1.7173649        1       152         2.0950370        2
    57         1.7511107        1       153         2.1431029        2
    58         1.8412991        1       154         2.3777527        2
    59         1.9046616        1       155         2.4316271        2
    60         2.0634266        1       156         2.5990483        2
    61         2.0925154        1       157         2.7640902        2
    62         2.1902806        1       158         2.9303439        2
    63         2.3161338        1       159         3.0472690        2
    64         2.4449927        1       160         3.1396133        2
    65         2.5293608        1       161         3.1656486        2
    66         2.5752746        1       162         3.2460366        2
    67         2.5843991        1       163         3.2845254        2
    68         2.7477103        1       164         3.3074739        2
    69         2.7703993        1       165         3.3461343        2
    70         2.8582684        1       166         3.3573534        2
    71         2.8753315        1       167         3.4470916        2
    72         2.9276661        1       168         3.4639577        2
    73         3.1095354        1       169         3.6275097        2
    74         3.1259423        1       170         3.6790776        2
    75         3.2140993        1       171         3.7468348        2
    76         3.2313638        1       172         3.9236744        2
    77         3.2865151        1       173         3.9671672        2
    78         3.3339118        1       174         4.0791531        2
    79         3.3691859        1       175         4.1601048        2
    80         3.4188958        1       176         4.2429254        2
    81         3.4499855        1       177         4.2909541        2
    82         3.5020689        1       178         4.5282364        2
    83         3.5244852        1       179         4.7455565        2
    84         3.5824102        1       180         4.8614037        2
    85         3.6467680        1       181         5.0949448        2
    86         3.6918950        1       182         5.1839584        2
    87         3.7258150        1       183         5.2628519        2
    88         3.8002892        1       184         5.3029189        2
    89         3.8264904        1       185         5.4825396        2
    90         3.8995707        1       186         5.6608673        2
    91         3.9555934        1       187         5.7132294        2
    92         4.0175387        1       188         5.9984304        2
    93         4.0593923        1       189         6.2149915        2
    94         4.1199763        1       190         6.3122260        2
    95         4.2417710        1       191         7.1947085        2
    96         4.3205356        1       192         7.2790343        2
------------------------------------------------------------------------
 @CHECKOUT-I, Total execution time (CPU/WALL):        81.55/      14.44 seconds.
--executable xvtran finished with status     0 in       14.48 seconds (walltime).
 --invoking executable--
/home/besselman/CFOUR_18/cfour18/bin/xintprc
 @GETMEM-I,  Allocated  183105 MB of main memory.
  Processing integrals for SCF second derivatives.
  @GMOIAA-I, Processing MO integrals for spin case AA.
  @GMOIAA-I, Generation of integral list completed.
                      TYPE                NUMBER
                      ----               --------
                      PPPP                     0
                      PPPH              24398430
                      PPHH               2566818
                      PHPH               1368765
                      PHHH                295002
                      HHHH                  9036

                     TOTAL              28638051

  @FORMT2-I, Second-order MP correlation energies:
            ------------------------------------------------
            E(SCF)                  =   -244.718998702553 a.u.
            E2(AA)                  =     -0.123179940898 a.u.
            E2(AB)                  =     -0.729627938875 a.u.
            E2(TOT)                 =     -0.975987820672 a.u.
            Total MP2 energy        =   -245.694986523225 a.u.
            ------------------------------------------------
   Largest T2 amplitudes for spin case AB:
       _       _                 _       _                 _       _
   i   j   a   b             i   j   a   b             i   j   a   b
-----------------------------------------------------------------------------
[ 18  18 134 134]-0.05848 [ 18  18 135 135]-0.05105 [ 17  17 134 134]-0.04809
[ 17  17 135 135]-0.03830 [ 18  17 135 134] 0.03515 [ 17  18 134 135] 0.03515
[ 16  16 134 134]-0.02874 [ 18  18 138 134] 0.01948 [ 18  18 134 138] 0.01948
[ 18  18 136 136]-0.01926 [ 18  18 138 135]-0.01892 [ 18  18 135 138]-0.01892
[ 18  16 134 135]-0.01878 [ 16  18 135 134]-0.01878 [ 18  18 138 138]-0.01728
-----------------------------------------------------------------------------
   Norm of T2AB vector (  5130504 symmetry allowed elements):  0.4476005473.
-----------------------------------------------------------------------------
 @CHECKOUT-I, Total execution time (CPU/WALL):        24.85/       2.76 seconds.
--executable xintprc finished with status     0 in        2.79 seconds (walltime).
 --invoking executable--
/home/besselman/CFOUR_18/cfour18/bin/xvdint
 @GETMEM-I,  Allocated  183105 MB of main memory.
 One- and two-electron integral derivatives are calculated
 for RHF hessians and dipole derivatives.
 Spherical gaussians are used.
  Integrals for DBOC will be evaluated
 
   First contribution to E(DBOC):      112.82985 cm-1
   Second contribution to E(DBOC):    -2379.60703 cm-1

                     Kinetic energy integral gradient
                     --------------------------------

                         O #1 x     0.8234949897
                         O #1 y     0.3073179540
                         C #2 x     0.1561341907
                         C #2 y     0.4933544975
                         C #3 x     0.2775318758
                         C #3 y    -0.3127562118
                         N #4 x    -1.0857057949
                         N #4 y     0.0100845846
                         C #5 x    -0.2556688484
                         C #5 y    -0.2752084611
                         H #6 x    -0.0034703436
                         H #6 y     0.4772277226
                         H #7 x     0.3513754784
                         H #7 y    -0.3132664701
                         H #8 x    -0.2636915478
                         H #8 y    -0.3867536157


 O #1       0.8234949897            0.3073179540            0.0000000000
 C #2       0.1561341907            0.4933544975            0.0000000000
 C #3       0.2775318758           -0.3127562118            0.0000000000
 N #4      -1.0857057949            0.0100845846            0.0000000000
 C #5      -0.2556688484           -0.2752084611            0.0000000000
 H #6      -0.0034703436            0.4772277226            0.0000000000
 H #7       0.3513754784           -0.3132664701            0.0000000000
 H #8      -0.2636915478           -0.3867536157            0.0000000000


                   Nuclear attraction integral gradient
                   ------------------------------------

                         O #1 x   -30.0976772882
                         O #1 y   -12.0018645217
                         C #2 x     0.0087431361
                         C #2 y   -21.3634101609
                         C #3 x   -12.7727942430
                         C #3 y    16.8386323397
                         N #4 x    32.3023483627
                         N #4 y    -4.1945275332
                         C #5 x    11.6502067800
                         C #5 y    17.3552224136
                         H #6 x     0.2538781157
                         H #6 y    -7.7838033991
                         H #7 x    -5.3861385363
                         H #7 y     5.1010225245
                         H #8 x     4.0414336730
                         H #8 y     6.0487283370


 O #1     -30.0976772882          -12.0018645217            0.0000000000
 C #2       0.0087431361          -21.3634101609            0.0000000000
 C #3     -12.7727942430           16.8386323397            0.0000000000
 N #4      32.3023483627           -4.1945275332            0.0000000000
 C #5      11.6502067800           17.3552224136            0.0000000000
 H #6       0.2538781157           -7.7838033991            0.0000000000
 H #7      -5.3861385363            5.1010225245            0.0000000000
 H #8       4.0414336730            6.0487283370            0.0000000000


                      Reorthonormalization gradient
                      -----------------------------

                         O #1 x     0.4223104945
                         O #1 y     0.1566440637
                         C #2 x     0.0026636804
                         C #2 y     0.1541428725
                         C #3 x    -0.0759077991
                         C #3 y    -0.1670029223
                         N #4 x    -0.4522866347
                         N #4 y     0.0450395245
                         C #5 x     0.0627378189
                         C #5 y    -0.1026983045
                         H #6 x    -0.0081233248
                         H #6 y     0.2316757172
                         H #7 x     0.1671432178
                         H #7 y    -0.1414126625
                         H #8 x    -0.1185374531
                         H #8 y    -0.1763882887


 O #1       0.4223104945            0.1566440637            0.0000000000
 C #2       0.0026636804            0.1541428725            0.0000000000
 C #3      -0.0759077991           -0.1670029223            0.0000000000
 N #4      -0.4522866347            0.0450395245            0.0000000000
 C #5       0.0627378189           -0.1026983045            0.0000000000
 H #6      -0.0081233248            0.2316757172            0.0000000000
 H #7       0.1671432178           -0.1414126625            0.0000000000
 H #8      -0.1185374531           -0.1763882887            0.0000000000


                     Kinetic energy integral Hessian
                     -------------------------------


           Symmetry 1

           O #1 x      O #1 y      C #2 x      C #2 y      C #3 x      C #3 y

 O #1 x   -0.265770
 O #1 y   -0.351594    0.214002
 C #2 x   -0.355480    0.565725    0.110781
 C #2 y    0.565725    0.325073    0.186552   -0.368450
 C #3 x    0.528608   -0.243419   -0.003098   -0.018479   -0.098034
 C #3 y   -0.243419   -0.573490   -0.018479    0.035040    0.019241   -0.162701
 N #4 x    0.059274    0.006176   -0.118441   -0.744302    0.025416   -0.028934
 N #4 y    0.006176   -0.016453   -0.744302    0.297321   -0.028934    0.011760
 C #5 x    0.027186    0.036436   -0.013039    0.007403   -0.458235   -0.078811
 C #5 y    0.036436    0.022341    0.007403    0.031279   -0.078811    0.619565
 H #6 x    0.007689   -0.010998    0.379534    0.003277   -0.000093   -0.000129
 H #6 y   -0.010998    0.009966    0.003277   -0.320040   -0.000129    0.000168
 H #7 x   -0.001558   -0.002512   -0.000111   -0.000092   -0.008514    0.341595
 H #7 y   -0.002512    0.018601   -0.000092    0.000060    0.341595    0.066964
 H #8 x    0.000051    0.000187   -0.000146   -0.000083    0.013951    0.008938
 H #8 y    0.000187   -0.000039   -0.000083   -0.000284    0.008938    0.002694

           N #4 x      N #4 y      C #5 x      C #5 y      H #6 x      H #6 y

 N #4 x   -0.368773
 N #4 y    0.414452   -0.006252
 C #5 x    0.398288    0.343234   -0.122723
 C #5 y    0.343234   -0.311763    0.015405   -0.266208
 H #6 x    0.005590    0.010522   -0.000114   -0.000018   -0.392612
 H #6 y    0.010522    0.012846   -0.000018   -0.000502   -0.002661    0.297654
 H #7 x   -0.000301    0.000230    0.014264   -0.004751    0.000001    0.000025
 H #7 y    0.000230   -0.000243   -0.004751   -0.000126    0.000025   -0.000045
 H #8 x   -0.001053   -0.001377    0.154372   -0.318897    0.000006   -0.000016
 H #8 y   -0.001377    0.012784   -0.318897   -0.094586   -0.000016   -0.000049

           H #7 x      H #7 y      H #8 x      H #8 y

 H #7 x   -0.003745
 H #7 y   -0.334487   -0.085214
 H #8 x   -0.000036   -0.000007   -0.167144
 H #8 y   -0.000007    0.000004    0.311257    0.079477


           Symmetry 2

           O #1 z      C #2 z      C #3 z      N #4 z      C #5 z      H #6 z

 O #1 z   -1.342887
 C #2 z    0.738049   -2.128021
 C #3 z    0.647441   -0.023545   -1.796927
 N #4 z   -0.020717    1.060001   -0.015759   -1.626299
 C #5 z   -0.018355   -0.018868    0.815132    0.605132   -1.753423
 H #6 z   -0.001794    0.372656   -0.000145   -0.001475   -0.000129   -0.369135
 H #7 z   -0.001571   -0.000151    0.375681   -0.000040   -0.001300    0.000011
 H #8 z   -0.000167   -0.000121   -0.001878   -0.000843    0.371811    0.000010

           H #7 z      H #8 z

 H #7 z   -0.372635
 H #8 z    0.000004   -0.368815


           O #1 x      O #1 y      O #1 z      C #2 x      C #2 y      C #2 z

 O #1 x   -0.265770
 O #1 y   -0.351594    0.214002
 O #1 z    0.000000    0.000000   -1.342887

 C #2 x   -0.355480    0.565725    0.000000    0.110781
 C #2 y    0.565725    0.325073    0.000000    0.186552   -0.368450
 C #2 z    0.000000    0.000000    0.738049    0.000000    0.000000   -2.128021

 C #3 x    0.528608   -0.243419    0.000000   -0.003098   -0.018479    0.000000
 C #3 y   -0.243419   -0.573490    0.000000   -0.018479    0.035040    0.000000
 C #3 z    0.000000    0.000000    0.647441    0.000000    0.000000   -0.023545

 N #4 x    0.059274    0.006176    0.000000   -0.118441   -0.744302    0.000000
 N #4 y    0.006176   -0.016453    0.000000   -0.744302    0.297321    0.000000
 N #4 z    0.000000    0.000000   -0.020717    0.000000    0.000000    1.060001

 C #5 x    0.027186    0.036436    0.000000   -0.013039    0.007403    0.000000
 C #5 y    0.036436    0.022341    0.000000    0.007403    0.031279    0.000000
 C #5 z    0.000000    0.000000   -0.018355    0.000000    0.000000   -0.018868

 H #6 x    0.007689   -0.010998    0.000000    0.379534    0.003277    0.000000
 H #6 y   -0.010998    0.009966    0.000000    0.003277   -0.320040    0.000000
 H #6 z    0.000000    0.000000   -0.001794    0.000000    0.000000    0.372656

 H #7 x   -0.001558   -0.002512    0.000000   -0.000111   -0.000092    0.000000
 H #7 y   -0.002512    0.018601    0.000000   -0.000092    0.000060    0.000000
 H #7 z    0.000000    0.000000   -0.001571    0.000000    0.000000   -0.000151

 H #8 x    0.000051    0.000187    0.000000   -0.000146   -0.000083    0.000000
 H #8 y    0.000187   -0.000039    0.000000   -0.000083   -0.000284    0.000000
 H #8 z    0.000000    0.000000   -0.000167    0.000000    0.000000   -0.000121


           C #3 x      C #3 y      C #3 z      N #4 x      N #4 y      N #4 z

 C #3 x   -0.098034
 C #3 y    0.019241   -0.162701
 C #3 z    0.000000    0.000000   -1.796927

 N #4 x    0.025416   -0.028934    0.000000   -0.368773
 N #4 y   -0.028934    0.011760    0.000000    0.414452   -0.006252
 N #4 z    0.000000    0.000000   -0.015759    0.000000    0.000000   -1.626299

 C #5 x   -0.458235   -0.078811    0.000000    0.398288    0.343234    0.000000
 C #5 y   -0.078811    0.619565    0.000000    0.343234   -0.311763    0.000000
 C #5 z    0.000000    0.000000    0.815132    0.000000    0.000000    0.605132

 H #6 x   -0.000093   -0.000129    0.000000    0.005590    0.010522    0.000000
 H #6 y   -0.000129    0.000168    0.000000    0.010522    0.012846    0.000000
 H #6 z    0.000000    0.000000   -0.000145    0.000000    0.000000   -0.001475

 H #7 x   -0.008514    0.341595    0.000000   -0.000301    0.000230    0.000000
 H #7 y    0.341595    0.066964    0.000000    0.000230   -0.000243    0.000000
 H #7 z    0.000000    0.000000    0.375681    0.000000    0.000000   -0.000040

 H #8 x    0.013951    0.008938    0.000000   -0.001053   -0.001377    0.000000
 H #8 y    0.008938    0.002694    0.000000   -0.001377    0.012784    0.000000
 H #8 z    0.000000    0.000000   -0.001878    0.000000    0.000000   -0.000843


           C #5 x      C #5 y      C #5 z      H #6 x      H #6 y      H #6 z

 C #5 x   -0.122723
 C #5 y    0.015405   -0.266208
 C #5 z    0.000000    0.000000   -1.753423

 H #6 x   -0.000114   -0.000018    0.000000   -0.392612
 H #6 y   -0.000018   -0.000502    0.000000   -0.002661    0.297654
 H #6 z    0.000000    0.000000   -0.000129    0.000000    0.000000   -0.369135

 H #7 x    0.014264   -0.004751    0.000000    0.000001    0.000025    0.000000
 H #7 y   -0.004751   -0.000126    0.000000    0.000025   -0.000045    0.000000
 H #7 z    0.000000    0.000000   -0.001300    0.000000    0.000000    0.000011

 H #8 x    0.154372   -0.318897    0.000000    0.000006   -0.000016    0.000000
 H #8 y   -0.318897   -0.094586    0.000000   -0.000016   -0.000049    0.000000
 H #8 z    0.000000    0.000000    0.371811    0.000000    0.000000    0.000010


           H #7 x      H #7 y      H #7 z      H #8 x      H #8 y      H #8 z

 H #7 x   -0.003745
 H #7 y   -0.334487   -0.085214
 H #7 z    0.000000    0.000000   -0.372635

 H #8 x   -0.000036   -0.000007    0.000000   -0.167144
 H #8 y   -0.000007    0.000004    0.000000    0.311257    0.079477
 H #8 z    0.000000    0.000000    0.000004    0.000000    0.000000   -0.368815


                   Nuclear attraction integral Hessian
                   -----------------------------------


           Symmetry 1

           O #1 x      O #1 y      C #2 x      C #2 y      C #3 x      C #3 y

 O #1 x    5.514985
 O #1 y    3.307930    2.317405
 C #2 x    2.848021   -8.624440    4.232586
 C #2 y   -8.840391   -8.418844   -1.857646   12.986506
 C #3 x  -11.196809    4.119177   -0.183539   -0.547715    8.342592
 C #3 y    4.338517    6.396180   -0.575833    0.672795   -1.183262    7.560407
 N #4 x    2.190824    0.057767   -1.360372   10.835420    0.994271   -0.659320
 N #4 y    0.221633   -0.764339   10.390525   -7.428712   -0.778632   -0.226359
 C #5 x    0.666707    1.192597   -0.305329    0.472281    4.137896    0.907044
 C #5 y    1.013849    0.061649    0.681854    1.421821    1.370391  -12.011279
 H #6 x   -0.125362   -0.063774   -5.212686   -0.035725   -0.047294   -0.066518
 H #6 y   -0.034238    0.236383   -0.002859    0.417351   -0.081275    0.200864
 H #7 x    0.016410   -0.152483    0.014798   -0.139506   -1.954219   -2.729131
 H #7 y   -0.185110    0.078917   -0.123892    0.137872   -2.772230   -2.607394
 H #8 x    0.085223    0.163226   -0.033480    0.113282   -0.092899   -0.031497
 H #8 y    0.177810    0.092649    0.112290    0.211212   -0.126455    0.014787

           N #4 x      N #4 y      C #5 x      C #5 y      H #6 x      H #6 y

 N #4 x    6.847227
 N #4 y   -4.231713    5.709574
 C #5 x   -8.658081   -5.517536    7.567388
 C #5 y   -5.879532    2.497598    0.255693    9.031669
 H #6 x   -0.112007   -0.042975   -0.070768    0.041174    5.570641
 H #6 y   -0.109125    0.099174    0.060498    0.254410    0.169109   -1.228012
 H #7 x    0.127079   -0.130225   -0.089370   -0.024496   -0.000568   -0.007117
 H #7 y   -0.145447    0.023882    0.061069    0.032034   -0.003879    0.009203
 H #8 x   -0.028940    0.088922   -3.248443    2.541066   -0.001957    0.005007
 H #8 y    0.131949    0.089181    2.568354   -1.287902    0.002587    0.010627

           H #7 x      H #7 y      H #8 x      H #8 y

 H #7 x    1.850432
 H #7 y    3.171691    2.336461
 H #8 x    0.035438   -0.002204    3.285058
 H #8 y    0.011266   -0.010975   -2.877802    0.880421


           Symmetry 2

           O #1 z      C #2 z      C #3 z      N #4 z      C #5 z      H #6 z

 O #1 z   28.788343
 C #2 z  -14.600023   38.517426
 C #3 z  -13.046953    0.323663   33.438877
 N #4 z   -0.514212  -18.933538   -0.231944   32.030339
 C #5 z   -0.343542   -0.094927  -15.422619  -12.150561   33.035053
 H #6 z   -0.102011   -5.073447   -0.066821   -0.048711   -0.075518    5.373536
 H #7 z   -0.100853   -0.065772   -5.013295   -0.070197   -0.001011   -0.003578
 H #8 z   -0.080748   -0.073382    0.019093   -0.081175   -4.946875   -0.003449

           H #7 z      H #8 z

 H #7 z    5.267178
 H #8 z   -0.012472    5.179009


           O #1 x      O #1 y      O #1 z      C #2 x      C #2 y      C #2 z

 O #1 x    5.514985
 O #1 y    3.307930    2.317405
 O #1 z    0.000000    0.000000   28.788343

 C #2 x    2.848021   -8.624440    0.000000    4.232586
 C #2 y   -8.840391   -8.418844    0.000000   -1.857646   12.986506
 C #2 z    0.000000    0.000000  -14.600023    0.000000    0.000000   38.517426

 C #3 x  -11.196809    4.119177    0.000000   -0.183539   -0.547715    0.000000
 C #3 y    4.338517    6.396180    0.000000   -0.575833    0.672795    0.000000
 C #3 z    0.000000    0.000000  -13.046953    0.000000    0.000000    0.323663

 N #4 x    2.190824    0.057767    0.000000   -1.360372   10.835420    0.000000
 N #4 y    0.221633   -0.764339    0.000000   10.390525   -7.428712    0.000000
 N #4 z    0.000000    0.000000   -0.514212    0.000000    0.000000  -18.933538

 C #5 x    0.666707    1.192597    0.000000   -0.305329    0.472281    0.000000
 C #5 y    1.013849    0.061649    0.000000    0.681854    1.421821    0.000000
 C #5 z    0.000000    0.000000   -0.343542    0.000000    0.000000   -0.094927

 H #6 x   -0.125362   -0.063774    0.000000   -5.212686   -0.035725    0.000000
 H #6 y   -0.034238    0.236383    0.000000   -0.002859    0.417351    0.000000
 H #6 z    0.000000    0.000000   -0.102011    0.000000    0.000000   -5.073447

 H #7 x    0.016410   -0.152483    0.000000    0.014798   -0.139506    0.000000
 H #7 y   -0.185110    0.078917    0.000000   -0.123892    0.137872    0.000000
 H #7 z    0.000000    0.000000   -0.100853    0.000000    0.000000   -0.065772

 H #8 x    0.085223    0.163226    0.000000   -0.033480    0.113282    0.000000
 H #8 y    0.177810    0.092649    0.000000    0.112290    0.211212    0.000000
 H #8 z    0.000000    0.000000   -0.080748    0.000000    0.000000   -0.073382


           C #3 x      C #3 y      C #3 z      N #4 x      N #4 y      N #4 z

 C #3 x    8.342592
 C #3 y   -1.183262    7.560407
 C #3 z    0.000000    0.000000   33.438877

 N #4 x    0.994271   -0.659320    0.000000    6.847227
 N #4 y   -0.778632   -0.226359    0.000000   -4.231713    5.709574
 N #4 z    0.000000    0.000000   -0.231944    0.000000    0.000000   32.030339

 C #5 x    4.137896    0.907044    0.000000   -8.658081   -5.517536    0.000000
 C #5 y    1.370391  -12.011279    0.000000   -5.879532    2.497598    0.000000
 C #5 z    0.000000    0.000000  -15.422619    0.000000    0.000000  -12.150561

 H #6 x   -0.047294   -0.066518    0.000000   -0.112007   -0.042975    0.000000
 H #6 y   -0.081275    0.200864    0.000000   -0.109125    0.099174    0.000000
 H #6 z    0.000000    0.000000   -0.066821    0.000000    0.000000   -0.048711

 H #7 x   -1.954219   -2.729131    0.000000    0.127079   -0.130225    0.000000
 H #7 y   -2.772230   -2.607394    0.000000   -0.145447    0.023882    0.000000
 H #7 z    0.000000    0.000000   -5.013295    0.000000    0.000000   -0.070197

 H #8 x   -0.092899   -0.031497    0.000000   -0.028940    0.088922    0.000000
 H #8 y   -0.126455    0.014787    0.000000    0.131949    0.089181    0.000000
 H #8 z    0.000000    0.000000    0.019093    0.000000    0.000000   -0.081175


           C #5 x      C #5 y      C #5 z      H #6 x      H #6 y      H #6 z

 C #5 x    7.567388
 C #5 y    0.255693    9.031669
 C #5 z    0.000000    0.000000   33.035053

 H #6 x   -0.070768    0.041174    0.000000    5.570641
 H #6 y    0.060498    0.254410    0.000000    0.169109   -1.228012
 H #6 z    0.000000    0.000000   -0.075518    0.000000    0.000000    5.373536

 H #7 x   -0.089370   -0.024496    0.000000   -0.000568   -0.007117    0.000000
 H #7 y    0.061069    0.032034    0.000000   -0.003879    0.009203    0.000000
 H #7 z    0.000000    0.000000   -0.001011    0.000000    0.000000   -0.003578

 H #8 x   -3.248443    2.541066    0.000000   -0.001957    0.005007    0.000000
 H #8 y    2.568354   -1.287902    0.000000    0.002587    0.010627    0.000000
 H #8 z    0.000000    0.000000   -4.946875    0.000000    0.000000   -0.003449


           H #7 x      H #7 y      H #7 z      H #8 x      H #8 y      H #8 z

 H #7 x    1.850432
 H #7 y    3.171691    2.336461
 H #7 z    0.000000    0.000000    5.267178

 H #8 x    0.035438   -0.002204    0.000000    3.285058
 H #8 y    0.011266   -0.010975    0.000000   -2.877802    0.880421
 H #8 z    0.000000    0.000000   -0.012472    0.000000    0.000000    5.179009


                Highest order reorthonormalization Hessian
                ------------------------------------------


           Symmetry 1

           O #1 x      O #1 y      C #2 x      C #2 y      C #3 x      C #3 y

 O #1 x   -0.649112
 O #1 y   -0.114536   -0.472203
 C #2 x    0.182705    0.170736   -0.715503
 C #2 y    0.170736    0.390133   -0.017621   -0.889211
 C #3 x    0.424164   -0.068956   -0.015968   -0.011045   -0.803471
 C #3 y   -0.068956    0.085688   -0.011045    0.009470    0.019453   -0.603508
 N #4 x    0.038421    0.003359    0.319345   -0.146955    0.008953   -0.023084
 N #4 y    0.003359   -0.028231   -0.146955    0.402769   -0.023084   -0.004447
 C #5 x    0.007977    0.025633   -0.018745    0.000299    0.215482   -0.004447
 C #5 y    0.025633    0.003620    0.000299   -0.004477   -0.004447    0.340506
 H #6 x    0.005339   -0.011895    0.247722    0.004687    0.000245    0.000805
 H #6 y   -0.011895    0.003185    0.004687    0.095836    0.000805   -0.001872
 H #7 x   -0.008117   -0.002342   -0.000071    0.001195    0.156783    0.074381
 H #7 y   -0.002342    0.019048    0.001195   -0.001584    0.074381    0.177229
 H #8 x   -0.001376   -0.001998    0.000515   -0.001296    0.013811    0.012892
 H #8 y   -0.001998   -0.001240   -0.001296   -0.002938    0.012892   -0.003066

           N #4 x      N #4 y      C #5 x      C #5 y      H #6 x      H #6 y

 N #4 x   -0.691805
 N #4 y    0.059881   -0.550799
 C #5 x    0.330503    0.092594   -0.740255
 C #5 y    0.092594    0.155228   -0.039383   -0.621891
 H #6 x    0.001272    0.014959    0.000819   -0.000667   -0.255399
 H #6 y    0.014959    0.011864   -0.000667   -0.003350   -0.007850   -0.105908
 H #7 x   -0.001034    0.001011    0.016458   -0.007209    0.000008   -0.000072
 H #7 y    0.001011   -0.000168   -0.007209   -0.006454   -0.000072    0.000140
 H #8 x   -0.005656   -0.001765    0.187760   -0.066820   -0.000006    0.000033
 H #8 y   -0.001765    0.013785   -0.066820    0.136819    0.000033    0.000105

           H #7 x      H #7 y      H #8 x      H #8 y

 H #7 x   -0.164181
 H #7 y   -0.066986   -0.188180
 H #8 x    0.000154    0.000021   -0.195201
 H #8 y    0.000021   -0.000031    0.058933   -0.143434


           Symmetry 2

           O #1 z      C #2 z      C #3 z      N #4 z      C #5 z      H #6 z

 O #1 z   -0.949112
 C #2 z    0.538964   -1.335740
 C #3 z    0.483673   -0.032381   -1.086595
 N #4 z   -0.033403    0.606374   -0.025864   -0.945907
 C #5 z   -0.027216   -0.020290    0.431070    0.412055   -1.018940
 H #6 z   -0.006213    0.241574    0.000495   -0.008517    0.000933   -0.228233
 H #7 z   -0.007374    0.000553    0.239158    0.000493   -0.008164   -0.000023
 H #8 z    0.000681    0.000946   -0.009557   -0.005231    0.230551   -0.000015

           H #7 z      H #8 z

 H #7 z   -0.224611
 H #8 z   -0.000033   -0.217342


           O #1 x      O #1 y      O #1 z      C #2 x      C #2 y      C #2 z

 O #1 x   -0.649112
 O #1 y   -0.114536   -0.472203
 O #1 z    0.000000    0.000000   -0.949112

 C #2 x    0.182705    0.170736    0.000000   -0.715503
 C #2 y    0.170736    0.390133    0.000000   -0.017621   -0.889211
 C #2 z    0.000000    0.000000    0.538964    0.000000    0.000000   -1.335740

 C #3 x    0.424164   -0.068956    0.000000   -0.015968   -0.011045    0.000000
 C #3 y   -0.068956    0.085688    0.000000   -0.011045    0.009470    0.000000
 C #3 z    0.000000    0.000000    0.483673    0.000000    0.000000   -0.032381

 N #4 x    0.038421    0.003359    0.000000    0.319345   -0.146955    0.000000
 N #4 y    0.003359   -0.028231    0.000000   -0.146955    0.402769    0.000000
 N #4 z    0.000000    0.000000   -0.033403    0.000000    0.000000    0.606374

 C #5 x    0.007977    0.025633    0.000000   -0.018745    0.000299    0.000000
 C #5 y    0.025633    0.003620    0.000000    0.000299   -0.004477    0.000000
 C #5 z    0.000000    0.000000   -0.027216    0.000000    0.000000   -0.020290

 H #6 x    0.005339   -0.011895    0.000000    0.247722    0.004687    0.000000
 H #6 y   -0.011895    0.003185    0.000000    0.004687    0.095836    0.000000
 H #6 z    0.000000    0.000000   -0.006213    0.000000    0.000000    0.241574

 H #7 x   -0.008117   -0.002342    0.000000   -0.000071    0.001195    0.000000
 H #7 y   -0.002342    0.019048    0.000000    0.001195   -0.001584    0.000000
 H #7 z    0.000000    0.000000   -0.007374    0.000000    0.000000    0.000553

 H #8 x   -0.001376   -0.001998    0.000000    0.000515   -0.001296    0.000000
 H #8 y   -0.001998   -0.001240    0.000000   -0.001296   -0.002938    0.000000
 H #8 z    0.000000    0.000000    0.000681    0.000000    0.000000    0.000946


           C #3 x      C #3 y      C #3 z      N #4 x      N #4 y      N #4 z

 C #3 x   -0.803471
 C #3 y    0.019453   -0.603508
 C #3 z    0.000000    0.000000   -1.086595

 N #4 x    0.008953   -0.023084    0.000000   -0.691805
 N #4 y   -0.023084   -0.004447    0.000000    0.059881   -0.550799
 N #4 z    0.000000    0.000000   -0.025864    0.000000    0.000000   -0.945907

 C #5 x    0.215482   -0.004447    0.000000    0.330503    0.092594    0.000000
 C #5 y   -0.004447    0.340506    0.000000    0.092594    0.155228    0.000000
 C #5 z    0.000000    0.000000    0.431070    0.000000    0.000000    0.412055

 H #6 x    0.000245    0.000805    0.000000    0.001272    0.014959    0.000000
 H #6 y    0.000805   -0.001872    0.000000    0.014959    0.011864    0.000000
 H #6 z    0.000000    0.000000    0.000495    0.000000    0.000000   -0.008517

 H #7 x    0.156783    0.074381    0.000000   -0.001034    0.001011    0.000000
 H #7 y    0.074381    0.177229    0.000000    0.001011   -0.000168    0.000000
 H #7 z    0.000000    0.000000    0.239158    0.000000    0.000000    0.000493

 H #8 x    0.013811    0.012892    0.000000   -0.005656   -0.001765    0.000000
 H #8 y    0.012892   -0.003066    0.000000   -0.001765    0.013785    0.000000
 H #8 z    0.000000    0.000000   -0.009557    0.000000    0.000000   -0.005231


           C #5 x      C #5 y      C #5 z      H #6 x      H #6 y      H #6 z

 C #5 x   -0.740255
 C #5 y   -0.039383   -0.621891
 C #5 z    0.000000    0.000000   -1.018940

 H #6 x    0.000819   -0.000667    0.000000   -0.255399
 H #6 y   -0.000667   -0.003350    0.000000   -0.007850   -0.105908
 H #6 z    0.000000    0.000000    0.000933    0.000000    0.000000   -0.228233

 H #7 x    0.016458   -0.007209    0.000000    0.000008   -0.000072    0.000000
 H #7 y   -0.007209   -0.006454    0.000000   -0.000072    0.000140    0.000000
 H #7 z    0.000000    0.000000   -0.008164    0.000000    0.000000   -0.000023

 H #8 x    0.187760   -0.066820    0.000000   -0.000006    0.000033    0.000000
 H #8 y   -0.066820    0.136819    0.000000    0.000033    0.000105    0.000000
 H #8 z    0.000000    0.000000    0.230551    0.000000    0.000000   -0.000015


           H #7 x      H #7 y      H #7 z      H #8 x      H #8 y      H #8 z

 H #7 x   -0.164181
 H #7 y   -0.066986   -0.188180
 H #7 z    0.000000    0.000000   -0.224611

 H #8 x    0.000154    0.000021    0.000000   -0.195201
 H #8 y    0.000021   -0.000031    0.000000    0.058933   -0.143434
 H #8 z    0.000000    0.000000   -0.000033    0.000000    0.000000   -0.217342


                Electronic contributions to dipole moment
                -----------------------------------------

                               au             Debye

                    x     -0.36897233     -0.93783429
                    y     -1.01782758     -2.58706012

  Conversion factor used: 1 a.u. =   2.54174691 Debye 


   Electronic contributions to static part of dipole moment derivatives
   --------------------------------------------------------------------


                     Total dipole moment derivatives
                     -------------------------------


           Symmetry 1
                              Ex             Ey

               O #1 x    -7.91026248     0.32976257
               O #1 y     0.26227223    -8.45057116
               C #2 x    -6.76542274     0.20312862
               C #2 y    -0.16265192    -6.41374146
               C #3 x    -6.61195692    -0.11828517
               C #3 y     0.11752648    -6.53971626
               N #4 x    -6.39325581    -0.50248921
               N #4 y    -0.09603300    -7.74040513
               C #5 x    -6.81098047     0.18496078
               C #5 y    -0.07548139    -6.75739696
               H #6 x    -0.80561628    -0.01917359
               H #6 y    -0.05148184     0.26458476
               H #7 x    -0.22949959    -0.60045029
               H #7 y    -0.50362487    -0.28560324
               H #8 x    -0.47300570     0.52254628
               H #8 y     0.50947430    -0.07715054

           Symmetry 2
                              Ez

               O #1 z    -8.32691466
               C #2 z    -5.66860828
               C #3 z    -5.94039028
               N #4 z    -7.38008041
               C #5 z    -6.06383496
               H #6 z    -0.88111721
               H #7 z    -0.86272904
               H #8 z    -0.87632516


                       Ex          Ey          Ez

      O #1    x   -7.910262    0.329763    0.000000
      O #1    y    0.262272   -8.450571    0.000000
      O #1    z    0.000000    0.000000   -8.326915

      C #2    x   -6.765423    0.203129    0.000000
      C #2    y   -0.162652   -6.413741    0.000000
      C #2    z    0.000000    0.000000   -5.668608

      C #3    x   -6.611957   -0.118285    0.000000
      C #3    y    0.117526   -6.539716    0.000000
      C #3    z    0.000000    0.000000   -5.940390

      N #4    x   -6.393256   -0.502489    0.000000
      N #4    y   -0.096033   -7.740405    0.000000
      N #4    z    0.000000    0.000000   -7.380080

      C #5    x   -6.810980    0.184961    0.000000
      C #5    y   -0.075481   -6.757397    0.000000
      C #5    z    0.000000    0.000000   -6.063835

      H #6    x   -0.805616   -0.019174    0.000000
      H #6    y   -0.051482    0.264585    0.000000
      H #6    z    0.000000    0.000000   -0.881117

      H #7    x   -0.229500   -0.600450    0.000000
      H #7    y   -0.503625   -0.285603    0.000000
      H #7    z    0.000000    0.000000   -0.862729

      H #8    x   -0.473006    0.522546    0.000000
      H #8    y    0.509474   -0.077151    0.000000
      H #8    z    0.000000    0.000000   -0.876325

 Evaluation of 1e integral derivatives required   10.88 seconds.
 Evaluation of 2el integral derivatives

                      Two-electron integral gradient
                      ------------------------------

                         O #1 x    15.0307327728
                         O #1 y     5.8025643848
                         C #2 x     1.0911544437
                         C #2 y     9.9915978613
                         C #3 x     6.6718864005
                         C #3 y    -7.4903056178
                         N #4 x   -17.2438294335
                         N #4 y     1.6375248804
                         C #5 x    -6.1699257577
                         C #5 y    -8.1695359324
                         H #6 x    -0.1722316957
                         H #6 y     4.4541578063
                         H #7 x     3.0412282384
                         H #7 y    -2.8391624310
                         H #8 x    -2.2490149685
                         H #8 y    -3.3868409517


 O #1      15.0307327728            5.8025643848            0.0000000000
 C #2       1.0911544437            9.9915978613            0.0000000000
 C #3       6.6718864005           -7.4903056178            0.0000000000
 N #4     -17.2438294335            1.6375248804            0.0000000000
 C #5      -6.1699257577           -8.1695359324            0.0000000000
 H #6      -0.1722316957            4.4541578063            0.0000000000
 H #7       3.0412282384           -2.8391624310            0.0000000000
 H #8      -2.2490149685           -3.3868409517            0.0000000000


 Evaluation of 2e integral derivatives required  440.26 seconds.

                            Molecular gradient
                            ------------------

                         O #1 x    -0.0351194096
                         O #1 y    -0.0055119505
                         C #2 x    -0.0054659136
                         C #2 y    -0.0247425950
                         C #3 x    -0.0154849081
                         C #3 y     0.0083089313
                         N #4 x     0.0384002297
                         N #4 y     0.0144893017
                         C #5 x     0.0205145157
                         C #5 y     0.0050135381
                         H #6 x    -0.0009848939
                         H #6 y    -0.0063931832
                         H #7 x    -0.0059920202
                         H #7 y     0.0036524751
                         H #8 x     0.0041324000
                         H #8 y     0.0051834825


 O #1      -0.0351194096           -0.0055119505            0.0000000000
 C #2      -0.0054659136           -0.0247425950            0.0000000000
 C #3      -0.0154849081            0.0083089313            0.0000000000
 N #4       0.0384002297            0.0144893017            0.0000000000
 C #5       0.0205145157            0.0050135381            0.0000000000
 H #6      -0.0009848939           -0.0063931832            0.0000000000
 H #7      -0.0059920202            0.0036524751            0.0000000000
 H #8       0.0041324000            0.0051834825            0.0000000000


  Molecular gradient norm 0.669E-01

                            Molecular hessian
                            -----------------


           Symmetry 1

           O #1 x      O #1 y      C #2 x      C #2 y      C #3 x      C #3 y

 O #1 x   -0.184444
 O #1 y    0.101433   -0.340672
 C #2 x    0.255292   -0.267018   -0.412747
 C #2 y   -0.034552    0.003889    0.000915    0.148491
 C #3 x   -0.026202    0.180327    0.068284    0.017833   -0.012483
 C #3 y   -0.019859    0.288998    0.075231   -0.028079   -0.198222   -0.109423
 N #4 x   -0.074551    0.031665    0.046412    0.003394   -0.004060    0.011504
 N #4 y   -0.069571    0.092354    0.232924    0.042106    0.093540    0.028523
 C #5 x    0.004058   -0.102558    0.088933    0.014404    0.146529    0.081413
 C #5 y   -0.032637    0.017183   -0.056101   -0.016252   -0.062403   -0.073717
 H #6 x   -0.004385    0.000116   -0.047927    0.001067   -0.000827   -0.003877
 H #6 y    0.082246   -0.020273    0.028774   -0.181942   -0.002685    0.018695
 H #7 x    0.026092    0.046587    0.008737   -0.011815   -0.111511    0.065356
 H #7 y   -0.031098   -0.046766   -0.012145    0.013296    0.060967   -0.111544
 H #8 x    0.004140    0.009448   -0.006985    0.008753   -0.059730   -0.011545
 H #8 y    0.004039    0.005287   -0.002581    0.018489   -0.089357   -0.013454

           N #4 x      N #4 y      C #5 x      C #5 y      H #6 x      H #6 y

 N #4 x    0.017566
 N #4 y   -0.012855   -0.272135
 C #5 x   -0.007544   -0.201341   -0.077790
 C #5 y    0.024433    0.204120    0.184361   -0.016533
 H #6 x   -0.004039   -0.004530   -0.002771    0.003569    0.059701
 H #6 y   -0.114216   -0.053405    0.000581    0.021707    0.003170    0.228439
 H #7 x   -0.002666   -0.010105   -0.078310    0.001178   -0.000067    0.007163
 H #7 y    0.003014    0.004150    0.067200    0.002961    0.000099   -0.005937
 H #8 x    0.028882   -0.028061   -0.073105   -0.062399    0.000316   -0.005033
 H #8 y    0.053061   -0.045713   -0.044059   -0.139468    0.000387   -0.007284

           H #7 x      H #7 y      H #8 x      H #8 y

 H #7 x    0.161582
 H #7 y   -0.091658    0.136520
 H #8 x   -0.003858    0.003620    0.110341
 H #8 y   -0.006707    0.007321    0.085217    0.174821


           Symmetry 2

           O #1 z      C #2 z      C #3 z      N #4 z      C #5 z      H #6 z

 O #1 z    0.031214
 C #2 z   -0.131770    0.246564
 C #3 z   -0.066942    0.100684    0.132604
 N #4 z    0.068386   -0.231309    0.060158    0.171056
 C #5 z    0.075352    0.073146   -0.196941   -0.090713    0.176036
 H #6 z    0.014244   -0.053488   -0.001892    0.014366   -0.002900    0.029798
 H #7 z    0.012159   -0.001622   -0.044852   -0.002136    0.014537   -0.000101
 H #8 z   -0.002643   -0.002205    0.017181    0.010193   -0.048516   -0.000026

           H #7 z      H #8 z

 H #7 z    0.022005
 H #8 z    0.000009    0.026007


           O #1 x      O #1 y      O #1 z      C #2 x      C #2 y      C #2 z

 O #1 x   -0.184444
 O #1 y    0.101433   -0.340672
 O #1 z    0.000000    0.000000    0.031214

 C #2 x    0.255292   -0.267018    0.000000   -0.412747
 C #2 y   -0.034552    0.003889    0.000000    0.000915    0.148491
 C #2 z    0.000000    0.000000   -0.131770    0.000000    0.000000    0.246564

 C #3 x   -0.026202    0.180327    0.000000    0.068284    0.017833    0.000000
 C #3 y   -0.019859    0.288998    0.000000    0.075231   -0.028079    0.000000
 C #3 z    0.000000    0.000000   -0.066942    0.000000    0.000000    0.100684

 N #4 x   -0.074551    0.031665    0.000000    0.046412    0.003394    0.000000
 N #4 y   -0.069571    0.092354    0.000000    0.232924    0.042106    0.000000
 N #4 z    0.000000    0.000000    0.068386    0.000000    0.000000   -0.231309

 C #5 x    0.004058   -0.102558    0.000000    0.088933    0.014404    0.000000
 C #5 y   -0.032637    0.017183    0.000000   -0.056101   -0.016252    0.000000
 C #5 z    0.000000    0.000000    0.075352    0.000000    0.000000    0.073146

 H #6 x   -0.004385    0.000116    0.000000   -0.047927    0.001067    0.000000
 H #6 y    0.082246   -0.020273    0.000000    0.028774   -0.181942    0.000000
 H #6 z    0.000000    0.000000    0.014244    0.000000    0.000000   -0.053488

 H #7 x    0.026092    0.046587    0.000000    0.008737   -0.011815    0.000000
 H #7 y   -0.031098   -0.046766    0.000000   -0.012145    0.013296    0.000000
 H #7 z    0.000000    0.000000    0.012159    0.000000    0.000000   -0.001622

 H #8 x    0.004140    0.009448    0.000000   -0.006985    0.008753    0.000000
 H #8 y    0.004039    0.005287    0.000000   -0.002581    0.018489    0.000000
 H #8 z    0.000000    0.000000   -0.002643    0.000000    0.000000   -0.002205


           C #3 x      C #3 y      C #3 z      N #4 x      N #4 y      N #4 z

 C #3 x   -0.012483
 C #3 y   -0.198222   -0.109423
 C #3 z    0.000000    0.000000    0.132604

 N #4 x   -0.004060    0.011504    0.000000    0.017566
 N #4 y    0.093540    0.028523    0.000000   -0.012855   -0.272135
 N #4 z    0.000000    0.000000    0.060158    0.000000    0.000000    0.171056

 C #5 x    0.146529    0.081413    0.000000   -0.007544   -0.201341    0.000000
 C #5 y   -0.062403   -0.073717    0.000000    0.024433    0.204120    0.000000
 C #5 z    0.000000    0.000000   -0.196941    0.000000    0.000000   -0.090713

 H #6 x   -0.000827   -0.003877    0.000000   -0.004039   -0.004530    0.000000
 H #6 y   -0.002685    0.018695    0.000000   -0.114216   -0.053405    0.000000
 H #6 z    0.000000    0.000000   -0.001892    0.000000    0.000000    0.014366

 H #7 x   -0.111511    0.065356    0.000000   -0.002666   -0.010105    0.000000
 H #7 y    0.060967   -0.111544    0.000000    0.003014    0.004150    0.000000
 H #7 z    0.000000    0.000000   -0.044852    0.000000    0.000000   -0.002136

 H #8 x   -0.059730   -0.011545    0.000000    0.028882   -0.028061    0.000000
 H #8 y   -0.089357   -0.013454    0.000000    0.053061   -0.045713    0.000000
 H #8 z    0.000000    0.000000    0.017181    0.000000    0.000000    0.010193


           C #5 x      C #5 y      C #5 z      H #6 x      H #6 y      H #6 z

 C #5 x   -0.077790
 C #5 y    0.184361   -0.016533
 C #5 z    0.000000    0.000000    0.176036

 H #6 x   -0.002771    0.003569    0.000000    0.059701
 H #6 y    0.000581    0.021707    0.000000    0.003170    0.228439
 H #6 z    0.000000    0.000000   -0.002900    0.000000    0.000000    0.029798

 H #7 x   -0.078310    0.001178    0.000000   -0.000067    0.007163    0.000000
 H #7 y    0.067200    0.002961    0.000000    0.000099   -0.005937    0.000000
 H #7 z    0.000000    0.000000    0.014537    0.000000    0.000000   -0.000101

 H #8 x   -0.073105   -0.062399    0.000000    0.000316   -0.005033    0.000000
 H #8 y   -0.044059   -0.139468    0.000000    0.000387   -0.007284    0.000000
 H #8 z    0.000000    0.000000   -0.048516    0.000000    0.000000   -0.000026


           H #7 x      H #7 y      H #7 z      H #8 x      H #8 y      H #8 z

 H #7 x    0.161582
 H #7 y   -0.091658    0.136520
 H #7 z    0.000000    0.000000    0.022005

 H #8 x   -0.003858    0.003620    0.000000    0.110341
 H #8 y   -0.006707    0.007321    0.000000    0.085217    0.174821
 H #8 z    0.000000    0.000000    0.000009    0.000000    0.000000    0.026007


                           Total dipole moment
                           -------------------

                               au             Debye

                    x     -0.53789785     -1.36720019
                    y      0.22093201      0.56155327

  Conversion factor used: 1 a.u. =   2.54174691 Debye 


                     Total dipole moment derivatives
                     -------------------------------


           Symmetry 1
                              Ex             Ey

               O #1 x     0.08973752     0.32976257
               O #1 y     0.26227223    -0.45057116
               C #2 x    -0.76542274     0.20312862
               C #2 y    -0.16265192    -0.41374146
               C #3 x    -0.61195692    -0.11828517
               C #3 y     0.11752648    -0.53971626
               N #4 x     0.60674419    -0.50248921
               N #4 y    -0.09603300    -0.74040513
               C #5 x    -0.81098047     0.18496078
               C #5 y    -0.07548139    -0.75739696
               H #6 x     0.19438372    -0.01917359
               H #6 y    -0.05148184     1.26458476
               H #7 x     0.77050041    -0.60045029
               H #7 y    -0.50362487     0.71439676
               H #8 x     0.52699430     0.52254628
               H #8 y     0.50947430     0.92284946

           Symmetry 2
                              Ez

               O #1 z    -0.32691466
               C #2 z     0.33139172
               C #3 z     0.05960972
               N #4 z    -0.38008041
               C #5 z    -0.06383496
               H #6 z     0.11888279
               H #7 z     0.13727096
               H #8 z     0.12367484


                       Ex          Ey          Ez

      O #1    x    0.089738    0.329763    0.000000
      O #1    y    0.262272   -0.450571    0.000000
      O #1    z    0.000000    0.000000   -0.326915

      C #2    x   -0.765423    0.203129    0.000000
      C #2    y   -0.162652   -0.413741    0.000000
      C #2    z    0.000000    0.000000    0.331392

      C #3    x   -0.611957   -0.118285    0.000000
      C #3    y    0.117526   -0.539716    0.000000
      C #3    z    0.000000    0.000000    0.059610

      N #4    x    0.606744   -0.502489    0.000000
      N #4    y   -0.096033   -0.740405    0.000000
      N #4    z    0.000000    0.000000   -0.380080

      C #5    x   -0.810980    0.184961    0.000000
      C #5    y   -0.075481   -0.757397    0.000000
      C #5    z    0.000000    0.000000   -0.063835

      H #6    x    0.194384   -0.019174    0.000000
      H #6    y   -0.051482    1.264585    0.000000
      H #6    z    0.000000    0.000000    0.118883

      H #7    x    0.770500   -0.600450    0.000000
      H #7    y   -0.503625    0.714397    0.000000
      H #7    z    0.000000    0.000000    0.137271

      H #8    x    0.526994    0.522546    0.000000
      H #8    y    0.509474    0.922849    0.000000
      H #8    z    0.000000    0.000000    0.123675

 @CHECKOUT-I, Total execution time (CPU/WALL):       451.35/     434.40 seconds.
--executable xvdint finished with status     0 in      434.43 seconds (walltime).
 --invoking executable--
/home/besselman/CFOUR_18/cfour18/bin/xcphf
 @GETMEM-I,  Allocated  183105 MB of main memory.
  relativistic F                     0
 Coupled-perturbed HF (CPHF) equations 
 are solved for RHF hessian and dipole derivatives.
 There are 18 perturbations within irrep 1.
 CPHF converged after  30 iterations.
 There are 9 perturbations within irrep 2.
 CPHF converged after  27 iterations.

                       Static dipole polarizability
                       ----------------------------

                         Ex          Ey          Ez

            Ex      42.868239   -0.520448    0.000000
            Ey      -0.520448   45.188955    0.000000
            Ez       0.000000    0.000000   24.411791


                    Static dipole hyperpolarizability
                    ---------------------------------

                         Ex          Ey          Ez

            xx       8.552247  -42.770204    0.000000
            xy     -42.770204   -1.986316    0.000000
            xz       0.000000    0.000000    2.271420
            yy      -1.986316   52.058989    0.000000
            yz       0.000000    0.000000   -1.308940
            zz       2.271420   -1.308940    0.000000


                   Diagonal Born-Oppenheimer Correction
                   ------------------------------------

  The diagonal SCF Born-Oppenheimer correction (DBOC) is:       2169.417974 cm-1
  The diagonal SCF Born-Oppenheimer correction (DBOC) is:      0.0098845956 a.u.
 
 Total SCF energy including DBOC  -244.709114106961     
  Correlated 1st-order contribution to DBOC is:  39.778340 cm-1
 
 @CHECKOUT-I, Total execution time (CPU/WALL):       128.06/       6.45 seconds.
--executable xcphf finished with status     0 in        6.49 seconds (walltime).
 --invoking executable--
/home/besselman/CFOUR_18/cfour18/bin/xsymcor
 @GETMEM-I,  Allocated  183105 MB of main memory.
  current energy   -244.709114106961     
 @CHECKOUT-I, Total execution time (CPU/WALL):         0.00/       0.01 seconds.
--executable xsymcor finished with status     0 in        0.03 seconds (walltime).
 --invoking executable--
/home/besselman/CFOUR_18/cfour18/bin/xjoda

  @GTFLGS-I, Hessian will be transformed to curvilinear coordinates.
  @GTFLGS-I, Hessian will be transformed to curvilinear coordinates.
   JODA restarting optimization with cycle #  0.
Line Symbol    AtNr   At. Mass
  1  O          8    15.99491
  2  C          6    12.00000
  3  C          6    12.00000
  4  N          7    14.00307
  5  C          6    12.00000
  6  H          1     1.00783
  7  H          1     1.00783
  8  H          1     1.00783
                     1                     4                    18
  R VECTOR before symmetry
  0.000000000000000E+000  0.000000000000000E+000  0.000000000000000E+000
   1.35424577804264       0.000000000000000E+000  0.000000000000000E+000
   1.36984907888272        103.792333449429       0.000000000000000E+000
   1.29203190711815        115.326598360007       0.000000000000000E+000
   1.35238751191141        108.135735420511       0.000000000000000E+000
   1.07575798074079        116.647323409587        180.000000000000     
   1.07364283191730        116.846279989472        180.000000000000     
   1.07516740572016        128.973798204328        180.000000000000     
   Rotational constants (in cm-1): 
          0.1647411416             0.3220457131             0.3372704172
   Rotational constants (in MHz): 
       4938.8158704745          9654.6889440591         10111.1141537083
********************************************************************************
   The full molecular point group is Cs  .
   The largest Abelian subgroup of the full molecular point group is Cs  .
   The computational point group is Cs  .
********************************************************************************
  R VECTOR 
  0.000000000000000E+000  0.000000000000000E+000  0.000000000000000E+000
   1.35424577804264       0.000000000000000E+000  0.000000000000000E+000
   1.36984907888272        103.792333449429       0.000000000000000E+000
   1.29203190711815        115.326598360007       0.000000000000000E+000
   1.35238751191141        108.135735420511       0.000000000000000E+000
   1.07575798074079        116.647323409587        180.000000000000     
   1.07364283191730        116.846279989472        180.000000000000     
   1.07516740572016        128.973798204328        180.000000000000     
  ECPDATA file not present.   Using default ECPDATA. 
  @GTFLGS-I, Hessian will be transformed to curvilinear coordinates.
  There are  192 basis functions.
 @CHECKOUT-I, Total execution time (CPU/WALL):         0.16/       0.16 seconds.
--executable xjoda finished with status     0 in        0.26 seconds (walltime).
  in evalen ......................................... 
 --invoking executable--
/home/besselman/CFOUR_18/cfour18/bin/xvmol
 SERIAL VERSION OF MOLECULE STARTED
********************************************************************************
                    INPUT FROM MOL FILE
********************************************************************************
INTGRL        1    0    1    0    0    0    0    0    0                         
         *** CFOUR Program System (Release V0.1) ***                            
SCF cc-pVTZ Optimization of Oxazole                                             
    8    1 Z          0.10E-08              0    0                              
   9999.00      3.00                                                            
          8.00000000    1    4    1    1    1    1                              
O #1  -1.990448927696616  -0.830379432229920  -0.000000000000000                
   10    4                                                                      
   15330.0000000000       5.080000000000000E-004 -1.150000000000000E-004        
  0.000000000000000E+000  0.000000000000000E+000                                
   2299.00000000000       3.929000000000000E-003 -8.950000000000000E-004        
  0.000000000000000E+000  0.000000000000000E+000                                
   522.400000000000       2.024300000000000E-002 -4.636000000000000E-003        
  0.000000000000000E+000  0.000000000000000E+000                                
   147.300000000000       7.918100000000000E-002 -1.872400000000000E-002        
  0.000000000000000E+000  0.000000000000000E+000                                
   47.5500000000000       0.230687000000000      -5.846300000000000E-002        
  0.000000000000000E+000  0.000000000000000E+000                                
   16.7600000000000       0.433118000000000      -0.136463000000000             
  0.000000000000000E+000  0.000000000000000E+000                                
   6.20700000000000       0.350260000000000      -0.175740000000000             
  0.000000000000000E+000  0.000000000000000E+000                                
   1.75200000000000       4.272800000000000E-002  0.160934000000000             
   1.00000000000000       0.000000000000000E+000                                
  0.688200000000000      -8.154000000000000E-003  0.603418000000000             
  0.000000000000000E+000  0.000000000000000E+000                                
  0.238400000000000       2.381000000000000E-003  0.378765000000000             
  0.000000000000000E+000   1.00000000000000                                     
    5    3                                                                      
   34.4600000000000       1.592800000000000E-002  0.000000000000000E+000        
  0.000000000000000E+000                                                        
   7.74900000000000       9.974000000000000E-002  0.000000000000000E+000        
  0.000000000000000E+000                                                        
   2.28000000000000       0.310492000000000       0.000000000000000E+000        
  0.000000000000000E+000                                                        
  0.715600000000000       0.491026000000000        1.00000000000000             
  0.000000000000000E+000                                                        
  0.214000000000000       0.336337000000000       0.000000000000000E+000        
   1.00000000000000                                                             
    2    2                                                                      
   2.31400000000000        1.00000000000000       0.000000000000000E+000        
  0.645000000000000       0.000000000000000E+000   1.00000000000000             
    1    1                                                                      
   1.42800000000000        1.00000000000000                                     
          6.00000000    1    4    1    1    1    1                              
C #2   0.276536910732962  -2.018549525367745  -0.000000000000000                
   10    4                                                                      
   8236.00000000000       5.310000000000000E-004 -1.130000000000000E-004        
  0.000000000000000E+000  0.000000000000000E+000                                
   1235.00000000000       4.108000000000000E-003 -8.780000000000000E-004        
  0.000000000000000E+000  0.000000000000000E+000                                
   280.800000000000       2.108700000000000E-002 -4.540000000000000E-003        
  0.000000000000000E+000  0.000000000000000E+000                                
   79.2700000000000       8.185300000000000E-002 -1.813300000000000E-002        
  0.000000000000000E+000  0.000000000000000E+000                                
   25.5900000000000       0.234817000000000      -5.576000000000000E-002        
  0.000000000000000E+000  0.000000000000000E+000                                
   8.99700000000000       0.434401000000000      -0.126895000000000             
  0.000000000000000E+000  0.000000000000000E+000                                
   3.31900000000000       0.346129000000000      -0.170352000000000             
  0.000000000000000E+000  0.000000000000000E+000                                
  0.905900000000000       3.937800000000000E-002  0.140382000000000             
   1.00000000000000       0.000000000000000E+000                                
  0.364300000000000      -8.983000000000000E-003  0.598684000000000             
  0.000000000000000E+000  0.000000000000000E+000                                
  0.128500000000000       2.385000000000000E-003  0.395389000000000             
  0.000000000000000E+000   1.00000000000000                                     
    5    3                                                                      
   18.7100000000000       1.403100000000000E-002  0.000000000000000E+000        
  0.000000000000000E+000                                                        
   4.13300000000000       8.686600000000000E-002  0.000000000000000E+000        
  0.000000000000000E+000                                                        
   1.20000000000000       0.290216000000000       0.000000000000000E+000        
  0.000000000000000E+000                                                        
  0.382700000000000       0.501008000000000        1.00000000000000             
  0.000000000000000E+000                                                        
  0.120900000000000       0.343406000000000       0.000000000000000E+000        
   1.00000000000000                                                             
    2    2                                                                      
   1.09700000000000        1.00000000000000       0.000000000000000E+000        
  0.318000000000000       0.000000000000000E+000   1.00000000000000             
    1    1                                                                      
  0.761000000000000        1.00000000000000                                     
          6.00000000    1    4    1    1    1    1                              
C #3  -1.370625829174203   1.682247695339520   0.000000000000000                
   10    4                                                                      
   8236.00000000000       5.310000000000000E-004 -1.130000000000000E-004        
  0.000000000000000E+000  0.000000000000000E+000                                
   1235.00000000000       4.108000000000000E-003 -8.780000000000000E-004        
  0.000000000000000E+000  0.000000000000000E+000                                
   280.800000000000       2.108700000000000E-002 -4.540000000000000E-003        
  0.000000000000000E+000  0.000000000000000E+000                                
   79.2700000000000       8.185300000000000E-002 -1.813300000000000E-002        
  0.000000000000000E+000  0.000000000000000E+000                                
   25.5900000000000       0.234817000000000      -5.576000000000000E-002        
  0.000000000000000E+000  0.000000000000000E+000                                
   8.99700000000000       0.434401000000000      -0.126895000000000             
  0.000000000000000E+000  0.000000000000000E+000                                
   3.31900000000000       0.346129000000000      -0.170352000000000             
  0.000000000000000E+000  0.000000000000000E+000                                
  0.905900000000000       3.937800000000000E-002  0.140382000000000             
   1.00000000000000       0.000000000000000E+000                                
  0.364300000000000      -8.983000000000000E-003  0.598684000000000             
  0.000000000000000E+000  0.000000000000000E+000                                
  0.128500000000000       2.385000000000000E-003  0.395389000000000             
  0.000000000000000E+000   1.00000000000000                                     
    5    3                                                                      
   18.7100000000000       1.403100000000000E-002  0.000000000000000E+000        
  0.000000000000000E+000                                                        
   4.13300000000000       8.686600000000000E-002  0.000000000000000E+000        
  0.000000000000000E+000                                                        
   1.20000000000000       0.290216000000000       0.000000000000000E+000        
  0.000000000000000E+000                                                        
  0.382700000000000       0.501008000000000        1.00000000000000             
  0.000000000000000E+000                                                        
  0.120900000000000       0.343406000000000       0.000000000000000E+000        
   1.00000000000000                                                             
    2    2                                                                      
   1.09700000000000        1.00000000000000       0.000000000000000E+000        
  0.318000000000000       0.000000000000000E+000   1.00000000000000             
    1    1                                                                      
  0.761000000000000        1.00000000000000                                     
          7.00000000    1    4    1    1    1    1                              
N #4   2.225765853662516  -0.548225270862141  -0.000000000000000                
   10    4                                                                      
   11420.0000000000       5.230000000000000E-004 -1.150000000000000E-004        
  0.000000000000000E+000  0.000000000000000E+000                                
   1712.00000000000       4.045000000000000E-003 -8.950000000000000E-004        
  0.000000000000000E+000  0.000000000000000E+000                                
   389.300000000000       2.077500000000000E-002 -4.624000000000000E-003        
  0.000000000000000E+000  0.000000000000000E+000                                
   110.000000000000       8.072699999999999E-002 -1.852800000000000E-002        
  0.000000000000000E+000  0.000000000000000E+000                                
   35.5700000000000       0.233074000000000      -5.733900000000000E-002        
  0.000000000000000E+000  0.000000000000000E+000                                
   12.5400000000000       0.433501000000000      -0.132076000000000             
  0.000000000000000E+000  0.000000000000000E+000                                
   4.64400000000000       0.347472000000000      -0.172510000000000             
  0.000000000000000E+000  0.000000000000000E+000                                
   1.29300000000000       4.126200000000000E-002  0.151814000000000             
   1.00000000000000       0.000000000000000E+000                                
  0.511800000000000      -8.508000000000000E-003  0.599944000000000             
  0.000000000000000E+000  0.000000000000000E+000                                
  0.178700000000000       2.384000000000000E-003  0.387462000000000             
  0.000000000000000E+000   1.00000000000000                                     
    5    3                                                                      
   26.6300000000000       1.467000000000000E-002  0.000000000000000E+000        
  0.000000000000000E+000                                                        
   5.94800000000000       9.176400000000000E-002  0.000000000000000E+000        
  0.000000000000000E+000                                                        
   1.74200000000000       0.298683000000000       0.000000000000000E+000        
  0.000000000000000E+000                                                        
  0.555000000000000       0.498487000000000        1.00000000000000             
  0.000000000000000E+000                                                        
  0.172500000000000       0.337023000000000       0.000000000000000E+000        
   1.00000000000000                                                             
    2    2                                                                      
   1.65400000000000        1.00000000000000       0.000000000000000E+000        
  0.469000000000000       0.000000000000000E+000   1.00000000000000             
    1    1                                                                      
   1.09300000000000        1.00000000000000                                     
          6.00000000    1    4    1    1    1    1                              
C #5   1.177881971227323   1.873079615562968   0.000000000000000                
   10    4                                                                      
   8236.00000000000       5.310000000000000E-004 -1.130000000000000E-004        
  0.000000000000000E+000  0.000000000000000E+000                                
   1235.00000000000       4.108000000000000E-003 -8.780000000000000E-004        
  0.000000000000000E+000  0.000000000000000E+000                                
   280.800000000000       2.108700000000000E-002 -4.540000000000000E-003        
  0.000000000000000E+000  0.000000000000000E+000                                
   79.2700000000000       8.185300000000000E-002 -1.813300000000000E-002        
  0.000000000000000E+000  0.000000000000000E+000                                
   25.5900000000000       0.234817000000000      -5.576000000000000E-002        
  0.000000000000000E+000  0.000000000000000E+000                                
   8.99700000000000       0.434401000000000      -0.126895000000000             
  0.000000000000000E+000  0.000000000000000E+000                                
   3.31900000000000       0.346129000000000      -0.170352000000000             
  0.000000000000000E+000  0.000000000000000E+000                                
  0.905900000000000       3.937800000000000E-002  0.140382000000000             
   1.00000000000000       0.000000000000000E+000                                
  0.364300000000000      -8.983000000000000E-003  0.598684000000000             
  0.000000000000000E+000  0.000000000000000E+000                                
  0.128500000000000       2.385000000000000E-003  0.395389000000000             
  0.000000000000000E+000   1.00000000000000                                     
    5    3                                                                      
   18.7100000000000       1.403100000000000E-002  0.000000000000000E+000        
  0.000000000000000E+000                                                        
   4.13300000000000       8.686600000000000E-002  0.000000000000000E+000        
  0.000000000000000E+000                                                        
   1.20000000000000       0.290216000000000       0.000000000000000E+000        
  0.000000000000000E+000                                                        
  0.382700000000000       0.501008000000000        1.00000000000000             
  0.000000000000000E+000                                                        
  0.120900000000000       0.343406000000000       0.000000000000000E+000        
   1.00000000000000                                                             
    2    2                                                                      
   1.09700000000000        1.00000000000000       0.000000000000000E+000        
  0.318000000000000       0.000000000000000E+000   1.00000000000000             
    1    1                                                                      
  0.761000000000000        1.00000000000000                                     
          1.00000000    1    3    1    1    1                                   
H #6   0.241113567105743  -4.051129259785244   0.000000000000000                
    5    3                                                                      
   33.8700000000000       6.068000000000000E-003  0.000000000000000E+000        
  0.000000000000000E+000                                                        
   5.09500000000000       4.530800000000000E-002  0.000000000000000E+000        
  0.000000000000000E+000                                                        
   1.15900000000000       0.202822000000000       0.000000000000000E+000        
  0.000000000000000E+000                                                        
  0.325800000000000       0.503903000000000        1.00000000000000             
  0.000000000000000E+000                                                        
  0.102700000000000       0.383421000000000       0.000000000000000E+000        
   1.00000000000000                                                             
    2    2                                                                      
   1.40700000000000        1.00000000000000       0.000000000000000E+000        
  0.388000000000000       0.000000000000000E+000   1.00000000000000             
    1    1                                                                      
   1.05700000000000        1.00000000000000                                     
          1.00000000    1    3    1    1    1                                   
H #7  -2.908804782139924   3.005276625704502  -0.000000000000000                
    5    3                                                                      
   33.8700000000000       6.068000000000000E-003  0.000000000000000E+000        
  0.000000000000000E+000                                                        
   5.09500000000000       4.530800000000000E-002  0.000000000000000E+000        
  0.000000000000000E+000                                                        
   1.15900000000000       0.202822000000000       0.000000000000000E+000        
  0.000000000000000E+000                                                        
  0.325800000000000       0.503903000000000        1.00000000000000             
  0.000000000000000E+000                                                        
  0.102700000000000       0.383421000000000       0.000000000000000E+000        
   1.00000000000000                                                             
    2    2                                                                      
   1.40700000000000        1.00000000000000       0.000000000000000E+000        
  0.388000000000000       0.000000000000000E+000   1.00000000000000             
    1    1                                                                      
   1.05700000000000        1.00000000000000                                     
          1.00000000    1    3    1    1    1                                   
H #8   2.334280248009053   3.543660936945127  -0.000000000000000                
    5    3                                                                      
   33.8700000000000       6.068000000000000E-003  0.000000000000000E+000        
  0.000000000000000E+000                                                        
   5.09500000000000       4.530800000000000E-002  0.000000000000000E+000        
  0.000000000000000E+000                                                        
   1.15900000000000       0.202822000000000       0.000000000000000E+000        
  0.000000000000000E+000                                                        
  0.325800000000000       0.503903000000000        1.00000000000000             
  0.000000000000000E+000                                                        
  0.102700000000000       0.383421000000000       0.000000000000000E+000        
   1.00000000000000                                                             
    2    2                                                                      
   1.40700000000000        1.00000000000000       0.000000000000000E+000        
  0.388000000000000       0.000000000000000E+000   1.00000000000000             
    1    1                                                                      
   1.05700000000000        1.00000000000000                                     
FINISH                                                                          
 
********************************************************************************
 ONE- AND TWO-ELECTRON INTEGRALS OVER SYMMETRY-ADAPTED AOS ARE CALCULATED.

  SPHERICAL HARMONICS ARE USED.
  
  INTEGRALS LESS THAN  0.10E-13 ARE NEGLECTED.

  NUCLEAR REPULSION ENERGY :  163.2482228836 A.U.
  @MOLECU-I, ONE ELECTRON INTEGRALS (CPU/WALL):        0.15/       0.15 SECONDS.
  @TWOEL-I,   37599029 INTEGRALS OF SYMMETRY TYPE  I I I I
  @TWOEL-I,   31738735 INTEGRALS OF SYMMETRY TYPE  I J I J
  @TWOEL-I,   16296435 INTEGRALS OF SYMMETRY TYPE  I I J J
  @TWOEL-I, TOTAL NUMBER OF 2-E INTEGRALS   85634199.
  @MOLECU-I, TWO ELECTRON INTEGRALS (CPU/WALL):      429.68/      13.64 SECONDS.
 @CHECKOUT-I, Total execution time (CPU/WALL):       430.04/      14.01 seconds.

Running with 32 threads/proc

--executable xvmol finished with status     0 in       23.35 seconds (walltime).
 --invoking executable--
/home/besselman/CFOUR_18/cfour18/bin/xvmol2ja
 @GETMEM-I,  Allocated  183105 MB of main memory.
 @CHECKOUT-I, Total execution time (CPU/WALL):         1.16/       0.56 seconds.
--executable xvmol2ja finished with status     0 in        0.61 seconds (walltime).
 --invoking executable--
/home/besselman/CFOUR_18/cfour18/bin/xvscf
  -------------------------------------------------
  Self-Consistent-Field Program for HF calculations
  -------------------------------------------------
    Integrals from VMOL are used
  There are  192 functions in the AO basis.

  There are 2 irreducible representations.

       Irrep        # of functions
         1                130
         2                 62


  Parameters for SCF calculation: 
        SCF reference function:  RHF  
  Maximum number of iterations:  150
     Full symmetry point group: Cs  
     Computational point group: Cs  
        Initial density matrix: MOREAD                 
     SCF convergence tolerance: 10**(-10)
  DIIS convergence acceleration:  ON
          Latest start for DIIS:   2
                     DIIS order:  10

 @GETMEM-I,  Allocated      14 MB of main memory.
   Smallest overlap matrix eigenvalues 
     Symmetry    Eigenvalue    
         1      .3743050557D-03              
         2      .1836089170D-01              
  @INITGES-I, Occupancies from core Hamiltonian:

          Alpha population by irrep:  15    3
           Beta population by irrep:  15    3


  --------------------------------------------------------------------
  Iteration         Total Energy            Largest Density Difference
  --------------------------------------------------------------------
       0           163.248222883626738              0.0000000000D+00
       1          -197.655723454677911              0.1350059433D+02
       2          -185.097388827281861              0.1150097957D+03
       3          -219.053283122497760              0.1150040610D+03
       4          -239.234170296693890              0.5002334245D+01
       5          -243.391663351519071              0.2409290700D+01
       6          -244.588739152138089              0.8232408724D+00
       7          -244.706791316548731              0.2798335627D+00
       8          -244.717685895770046              0.1072743786D+00
       9          -244.718799868851193              0.2879090247D-01
      10          -244.718993504882917              0.1086092815D-01
      11          -244.719020098228043              0.5887755635D-02
      12          -244.719026079889943              0.2184917976D-02
      13          -244.719027332643805              0.1385358874D-02
      14          -244.719027435135388              0.4097589468D-03
      15          -244.719027443526159              0.1106905704D-03
      16          -244.719027444911262              0.4386750508D-04
      17          -244.719027445059623              0.1574094008D-04
      18          -244.719027445071106              0.4934019939D-05
      19          -244.719027445074119              0.6849753673D-06
      20          -244.719027445068321              0.2091829105D-06
      21          -244.719027445071163              0.4791914521D-07
      22          -244.719027445071163              0.2012098732D-07
      23          -244.719027445072015              0.5480917720D-08
      24          -244.719027445075710              0.1068875655D-08
      25          -244.719027445072300              0.5449065643D-09
      26          -244.719027445072641              0.3551454686D-09
      27          -244.719027445071902              0.1479849576D-09
   final occupation vector 
    15  3
    15  3

  SCF has converged.

 Density matrix saved to file den.dat
 total electron number:   36.0000000000002     
     E(SCF)=      -244.719027445071447              0.7356623644D-10

  Eigenvector printing suppressed.


 
  ORBITAL EIGENVALUES (ALPHA)  (1H = 27.2113834 eV)

       MO #        E(hartree)               E(eV)           FULLSYM    COMPSYM
       ----   --------------------   --------------------   -------   ---------
    1     1         -20.6433332131        -561.7336547144     A'        A'  (1)
    2     2         -15.5695798496        -423.6698066653     A'        A'  (1)
    3     3         -11.3363085540        -308.4766384031     A'        A'  (1)
    4     4         -11.2969359076        -307.4052542280     A'        A'  (1)
    5     5         -11.2649288515        -306.5342979511     A'        A'  (1)
    6     6          -1.4891260601         -40.5211801532     A'        A'  (1)
    7     7          -1.2350262951         -33.6067740248     A'        A'  (1)
    8     8          -1.0359448221         -28.1894917361     A'        A'  (1)
    9     9          -0.8436223615         -22.9561315247     A'        A'  (1)
   10    10          -0.8213532353         -22.3501577919     A'        A'  (1)
   11    11          -0.7538383736         -20.5129850060     A'        A'  (1)
   12   131          -0.6606933896         -17.9783811356     A''       A'' (2)
   13    12          -0.6291476411         -17.1199776766     A'        A'  (1)
   14    13          -0.5953531994         -16.2003841675     A'        A'  (1)
   15    14          -0.5821458327         -15.8409934488     A'        A'  (1)
   16    15          -0.4665361982         -12.6950953601     A'        A'  (1)
   17   132          -0.4559091207         -12.4059178790     A''       A'' (2)
   18   133          -0.3485476363          -9.4844633654     A''       A'' (2)
  +++++++++++++++++++++++++++++++++++++++++++++++++++++++++++++++++++++++++++++
   19   134           0.1402367367           3.8160356086     A''       A'' (2)
   20    16           0.1598871951           4.3507517661     A'        A'  (1)
   21    17           0.1702655301           4.6331606191     A'        A'  (1)
   22    18           0.1830837071           4.9819609495     A'        A'  (1)
   23   135           0.2044107783           5.5623000596     A''       A'' (2)
   24    19           0.2567422498           6.9863117955     A'        A'  (1)
   25    20           0.2899461096           7.8898347542     A'        A'  (1)
   26    21           0.3325871614           9.0501567632     A'        A'  (1)
   27    22           0.3552227855           9.6661034099     A'        A'  (1)
   28   136           0.4169330810          11.3453259196     A''       A'' (2)
   29    23           0.4468098949          12.1583153582     A'        A'  (1)
   30    24           0.4627327194          12.5915974386     A'        A'  (1)
   31   137           0.4713471192          12.8260071757     A''       A'' (2)
   32    25           0.4847963422          13.1919791397     A'        A'  (1)
   33   138           0.5293510181          14.4043735076     A''       A'' (2)
   34    26           0.5367209486          14.6049195101     A'        A'  (1)
   35    27           0.5652270949          15.3806111880     A'        A'  (1)
   36    28           0.5814155728          15.8211220672     A'        A'  (1)
   37    29           0.5974429494          16.2572491569     A'        A'  (1)
   38    30           0.6192144969          16.8496830832     A'        A'  (1)
   39    31           0.6911993773          18.8084912617     A'        A'  (1)
   40   139           0.6968782688          18.9630217542     A''       A'' (2)
   41    32           0.7093842111          19.3033257466     A'        A'  (1)
   42    33           0.7129676938          19.4008372666     A'        A'  (1)
   43    34           0.7488289677          20.3766721402     A'        A'  (1)
   44   140           0.7622162101          20.7409575256     A''       A'' (2)
   45    35           0.7853037060          21.3692002289     A'        A'  (1)
   46    36           0.8189578614          22.2849763549     A'        A'  (1)
   47    37           0.8603307088          23.4107887678     A'        A'  (1)
   48   141           0.8693427484          23.6560188322     A''       A'' (2)
   49   142           0.9126932556          24.8356461046     A''       A'' (2)
   50   143           0.9278453199          25.2479547367     A''       A'' (2)
   51   144           0.9419040985          25.6305135500     A''       A'' (2)
   52    38           0.9888810362          26.9088210124     A'        A'  (1)
   53    39           1.0699980801          29.1161279944     A'        A'  (1)
   54   145           1.0938244285          29.7644758970     A''       A'' (2)
   55    40           1.1359610063          30.9110704693     A'        A'  (1)
   56    41           1.1439526219          31.1285333867     A'        A'  (1)
   57    42           1.1833710375          32.2011630070     A'        A'  (1)
   58    43           1.1940829074          32.4926478056     A'        A'  (1)
   59   146           1.2019558766          32.7068821878     A''       A'' (2)
   60    44           1.2186465974          33.1610597897     A'        A'  (1)
   61    45           1.2993677573          35.3575942222     A'        A'  (1)
   62    46           1.3340168831          36.3004448680     A'        A'  (1)
   63   147           1.3480439005          36.6821394163     A''       A'' (2)
   64    47           1.4308581862          38.9356306947     A'        A'  (1)
   65   148           1.4422660361          39.2460540734     A''       A'' (2)
   66    48           1.4597682212          39.7223127416     A'        A'  (1)
   67   149           1.4865140497          40.4501037358     A''       A'' (2)
   68    49           1.5413202582          41.9414564884     A'        A'  (1)
   69    50           1.5929176731          43.3454935265     A'        A'  (1)
   70    51           1.6345975940          44.4796618360     A'        A'  (1)
   71    52           1.6833384296          45.8059673986     A'        A'  (1)
   72    53           1.7173582907          46.7316948837     A'        A'  (1)
   73    54           1.7511863284          47.6522025880     A'        A'  (1)
   74   150           1.7657563398          48.0486727535     A''       A'' (2)
   75   151           1.8346112135          49.9223091204     A''       A'' (2)
   76    55           1.8413381405          50.1053581115     A'        A'  (1)
   77    56           1.9047754746          51.8315757297     A'        A'  (1)
   78    57           2.0633751659          56.1472927360     A'        A'  (1)
   79    58           2.0925315604          56.9406785666     A'        A'  (1)
   80   152           2.0951421324          57.0117158410     A''       A'' (2)
   81   153           2.1432090835          58.3196840765     A''       A'' (2)
   82    59           2.1902896441          59.6008112622     A'        A'  (1)
   83    60           2.3161044849          63.0244071318     A'        A'  (1)
   84   154           2.3777742214          64.7025259760     A''       A'' (2)
   85   155           2.4316654173          66.1689799707     A''       A'' (2)
   86    61           2.4452829934          66.5395330550     A'        A'  (1)
   87    62           2.5294182036          68.8289685178     A'        A'  (1)
   88    63           2.5752850092          70.0770677488     A'        A'  (1)
   89    64           2.5846457978          70.3317877562     A'        A'  (1)
   90   156           2.5990989933          70.7250792024     A''       A'' (2)
   91    65           2.7477125575          74.7690598748     A'        A'  (1)
   92   157           2.7641980739          75.2176535812     A''       A'' (2)
   93    66           2.7703999707          75.3864157742     A'        A'  (1)
   94    67           2.8582417559          77.7767122700     A'        A'  (1)
   95    68           2.8753681519          78.2427451982     A'        A'  (1)
   96    69           2.9278514085          79.6708872138     A'        A'  (1)
   97   158           2.9303412189          79.7386384015     A''       A'' (2)
   98   159           3.0472996762          82.9212398245     A''       A'' (2)
   99    70           3.1095606442          84.6154468938     A'        A'  (1)
  100    71           3.1260224070          85.0633942346     A'        A'  (1)
  101   160           3.1396331938          85.4337625707     A''       A'' (2)
  102   161           3.1656539560          86.1418235079     A''       A'' (2)
  103    72           3.2142784274          87.4649626423     A'        A'  (1)
  104    73           3.2314722859          87.9328313192     A'        A'  (1)
  105   162           3.2460417864          88.3292875816     A''       A'' (2)
  106   163           3.2845470100          89.3770679842     A''       A'' (2)
  107    74           3.2865439938          89.4314086762     A'        A'  (1)
  108   164           3.3075318222          90.0025165219     A''       A'' (2)
  109    75           3.3339947962          90.7226106543     A'        A'  (1)
  110   165           3.3461292177          91.0528050501     A''       A'' (2)
  111   166           3.3573837411          91.3590562004     A''       A'' (2)
  112    76           3.3691948724          91.6804534215     A'        A'  (1)
  113    77           3.4189289040          93.0337852253     A'        A'  (1)
  114   167           3.4471311410          93.8012071070     A''       A'' (2)
  115    78           3.4501059216          93.8821550026     A'        A'  (1)
  116   168           3.4640206906          94.2607951176     A''       A'' (2)
  117    79           3.5021129023          95.2973368949     A'        A'  (1)
  118    80           3.5245720334          95.9084809219     A'        A'  (1)
  119    81           3.5826780462          97.4896259137     A'        A'  (1)
  120   169           3.6279290578          98.7209685408     A''       A'' (2)
  121    82           3.6468132892          99.2348346004     A'        A'  (1)
  122   170           3.6791528567         100.1148389710     A''       A'' (2)
  123    83           3.6919158704         100.4621382299     A'        A'  (1)
  124    84           3.7259223358         101.3875011992     A'        A'  (1)
  125   171           3.7468489110         101.9569422596     A''       A'' (2)
  126    85           3.8004004252         103.4141530427     A'        A'  (1)
  127    86           3.8267338771         104.1307226997     A'        A'  (1)
  128    87           3.8997825537         106.1184782460     A'        A'  (1)
  129   172           3.9237082888         106.7695305976     A''       A'' (2)
  130    88           3.9556696732         107.6392440812     A'        A'  (1)
  131   173           3.9672300763         107.9538186412     A''       A'' (2)
  132    89           4.0175712158         109.3236706902     A'        A'  (1)
  133    90           4.0594798408         110.4640623514     A'        A'  (1)
  134   174           4.0791786481         111.0000941495     A''       A'' (2)
  135    91           4.1201080617         112.1138401170     A'        A'  (1)
  136   175           4.1601148949         113.2024813927     A''       A'' (2)
  137    92           4.2419723430         115.4299357987     A'        A'  (1)
  138   176           4.2429175905         115.4556572905     A''       A'' (2)
  139   177           4.2909580246         116.7629039603     A''       A'' (2)
  140    93           4.3207090231         117.5724697876     A'        A'  (1)
  141    94           4.3762542276         119.0839316440     A'        A'  (1)
  142    95           4.4250905230         120.4128348024     A'        A'  (1)
  143    96           4.4555803770         121.2425059070     A'        A'  (1)
  144   178           4.5286673032         123.2313022797     A''       A'' (2)
  145    97           4.5736831436         124.4562455716     A'        A'  (1)
  146    98           4.6480323905         126.4793914325     A'        A'  (1)
  147   179           4.7455773405         129.1337244668     A''       A'' (2)
  148    99           4.7740315232         129.9080021403     A'        A'  (1)
  149   100           4.8374342893         131.6332791189     A'        A'  (1)
  150   180           4.8614116491         132.2857362477     A''       A'' (2)
  151   101           4.9100248147         133.6085677362     A'        A'  (1)
  152   102           5.0437757965         137.2481169812     A'        A'  (1)
  153   181           5.0948064662         138.6367321002     A''       A'' (2)
  154   103           5.1679482095         140.6270201208     A'        A'  (1)
  155   182           5.1839959587         141.0637015757     A''       A'' (2)
  156   104           5.2143687052         141.8901860262     A'        A'  (1)
  157   105           5.2514793166         142.9000171016     A'        A'  (1)
  158   183           5.2629020142         143.2108445042     A''       A'' (2)
  159   184           5.3028967584         144.2991568221     A''       A'' (2)
  160   106           5.3501719863         145.5855811758     A'        A'  (1)
  161   107           5.3882516682         146.6217819995     A'        A'  (1)
  162   108           5.4633851173         148.6662670886     A'        A'  (1)
  163   185           5.4825678157         149.1882548500     A''       A'' (2)
  164   109           5.5354371413         150.6269023376     A'        A'  (1)
  165   186           5.6608940338         154.0407579410     A''       A'' (2)
  166   187           5.7133676399         155.4686373541     A''       A'' (2)
  167   110           5.7314023514         155.9593868035     A'        A'  (1)
  168   111           5.7547706993         156.5952718791     A'        A'  (1)
  169   112           5.8510110729         159.2141055823     A'        A'  (1)
  170   113           5.9464473663         161.8110591533     A'        A'  (1)
  171   188           5.9988774023         163.2377529634     A''       A'' (2)
  172   114           6.0338516939         164.1894518224     A'        A'  (1)
  173   115           6.1270394751         166.7252202652     A'        A'  (1)
  174   189           6.2158346776         169.1414605633     A''       A'' (2)
  175   116           6.2259887637         169.4177672943     A'        A'  (1)
  176   190           6.3126889636         171.7769996731     A''       A'' (2)
  177   117           6.4767601669         176.2416040914     A'        A'  (1)
  178   118           6.5097105647         177.1382299984     A'        A'  (1)
  179   119           6.6317148459         180.4581352702     A'        A'  (1)
  180   120           6.8659543152         186.8321152775     A'        A'  (1)
  181   121           6.9473872797         189.0480188951     A'        A'  (1)
  182   191           7.1948025585         195.7805309079     A''       A'' (2)
  183   192           7.2793562610         198.0813541224     A''       A'' (2)
  184   122           7.3032973759         198.7328249785     A'        A'  (1)
  185   123           7.3886770978         201.0561253268     A'        A'  (1)
  186   124           7.7194617721         210.0572339212     A'        A'  (1)
  187   125           7.8344876287         213.1872466084     A'        A'  (1)
  188   126           9.7007187372         263.9699768141     A'        A'  (1)
  189   127          11.4934101717         312.7515907551     A'        A'  (1)
  190   128          11.9332861898         324.7212257316     A'        A'  (1)
  191   129          13.7000036803         372.7960527249     A'        A'  (1)
  192   130          14.4911929761         394.3254079964     A'        A'  (1)


  VSCF finished.

 @CHECKOUT-I, Total execution time (CPU/WALL):       205.18/      28.87 seconds.
--executable xvscf finished with status     0 in       28.91 seconds (walltime).
 --invoking executable--
/home/besselman/CFOUR_18/cfour18/bin/xvtran
 @GETMEM-I,  Allocated  183105 MB of main memory.
  Partial RHF integral transformation
  Transformation of IIII integrals :
  1 pass through the AO integral file was required.
    37599029 AO integrals were read.
    14349831 MO integrals were written to HF2.
  Transformation of IIJJ integrals :
  1 pass through the AO integral file was required.
    16296435 AO integrals were read.
     4823895 MO integrals were written to HF2.
  Transformation of IJIJ integrals :
  1 pass through the AO integral file was required.
    31738735 AO integrals were read.
     9464325 MO integrals were written to HF2.
  Summary of active molecular orbitals: 
------------------------------------------------------------------------
 
  Index      Eigenvalue    Symmetry    Index      Eigenvalue    Symmetry
------------------------------------------------------------------------
     1       -20.6433332        1        97         4.3762542        1
     2       -15.5695798        1        98         4.4250905        1
     3       -11.3363086        1        99         4.4555804        1
     4       -11.2969359        1       100         4.5736831        1
     5       -11.2649289        1       101         4.6480324        1
     6        -1.4891261        1       102         4.7740315        1
     7        -1.2350263        1       103         4.8374343        1
     8        -1.0359448        1       104         4.9100248        1
     9        -0.8436224        1       105         5.0437758        1
    10        -0.8213532        1       106         5.1679482        1
    11        -0.7538384        1       107         5.2143687        1
    12        -0.6291476        1       108         5.2514793        1
    13        -0.5953532        1       109         5.3501720        1
    14        -0.5821458        1       110         5.3882517        1
    15        -0.4665362        1       111         5.4633851        1
    16        -0.6606934        2       112         5.5354371        1
    17        -0.4559091        2       113         5.7314024        1
    18        -0.3485476        2       114         5.7547707        1
    19         0.1598872        1       115         5.8510111        1
    20         0.1702655        1       116         5.9464474        1
    21         0.1830837        1       117         6.0338517        1
    22         0.2567422        1       118         6.1270395        1
    23         0.2899461        1       119         6.2259888        1
    24         0.3325872        1       120         6.4767602        1
    25         0.3552228        1       121         6.5097106        1
    26         0.4468099        1       122         6.6317148        1
    27         0.4627327        1       123         6.8659543        1
    28         0.4847963        1       124         6.9473873        1
    29         0.5367209        1       125         7.3032974        1
    30         0.5652271        1       126         7.3886771        1
    31         0.5814156        1       127         7.7194618        1
    32         0.5974429        1       128         7.8344876        1
    33         0.6192145        1       129         9.7007187        1
    34         0.6911994        1       130        11.4934102        1
    35         0.7093842        1       131        11.9332862        1
    36         0.7129677        1       132        13.7000037        1
    37         0.7488290        1       133        14.4911930        1
    38         0.7853037        1       134         0.1402367        2
    39         0.8189579        1       135         0.2044108        2
    40         0.8603307        1       136         0.4169331        2
    41         0.9888810        1       137         0.4713471        2
    42         1.0699981        1       138         0.5293510        2
    43         1.1359610        1       139         0.6968783        2
    44         1.1439526        1       140         0.7622162        2
    45         1.1833710        1       141         0.8693427        2
    46         1.1940829        1       142         0.9126933        2
    47         1.2186466        1       143         0.9278453        2
    48         1.2993678        1       144         0.9419041        2
    49         1.3340169        1       145         1.0938244        2
    50         1.4308582        1       146         1.2019559        2
    51         1.4597682        1       147         1.3480439        2
    52         1.5413203        1       148         1.4422660        2
    53         1.5929177        1       149         1.4865140        2
    54         1.6345976        1       150         1.7657563        2
    55         1.6833384        1       151         1.8346112        2
    56         1.7173583        1       152         2.0951421        2
    57         1.7511863        1       153         2.1432091        2
    58         1.8413381        1       154         2.3777742        2
    59         1.9047755        1       155         2.4316654        2
    60         2.0633752        1       156         2.5990990        2
    61         2.0925316        1       157         2.7641981        2
    62         2.1902896        1       158         2.9303412        2
    63         2.3161045        1       159         3.0472997        2
    64         2.4452830        1       160         3.1396332        2
    65         2.5294182        1       161         3.1656540        2
    66         2.5752850        1       162         3.2460418        2
    67         2.5846458        1       163         3.2845470        2
    68         2.7477126        1       164         3.3075318        2
    69         2.7704000        1       165         3.3461292        2
    70         2.8582418        1       166         3.3573837        2
    71         2.8753682        1       167         3.4471311        2
    72         2.9278514        1       168         3.4640207        2
    73         3.1095606        1       169         3.6279291        2
    74         3.1260224        1       170         3.6791529        2
    75         3.2142784        1       171         3.7468489        2
    76         3.2314723        1       172         3.9237083        2
    77         3.2865440        1       173         3.9672301        2
    78         3.3339948        1       174         4.0791786        2
    79         3.3691949        1       175         4.1601149        2
    80         3.4189289        1       176         4.2429176        2
    81         3.4501059        1       177         4.2909580        2
    82         3.5021129        1       178         4.5286673        2
    83         3.5245720        1       179         4.7455773        2
    84         3.5826780        1       180         4.8614116        2
    85         3.6468133        1       181         5.0948065        2
    86         3.6919159        1       182         5.1839960        2
    87         3.7259223        1       183         5.2629020        2
    88         3.8004004        1       184         5.3028968        2
    89         3.8267339        1       185         5.4825678        2
    90         3.8997826        1       186         5.6608940        2
    91         3.9556697        1       187         5.7133676        2
    92         4.0175712        1       188         5.9988774        2
    93         4.0594798        1       189         6.2158347        2
    94         4.1201081        1       190         6.3126890        2
    95         4.2419723        1       191         7.1948026        2
    96         4.3207090        1       192         7.2793563        2
------------------------------------------------------------------------
 @CHECKOUT-I, Total execution time (CPU/WALL):        78.39/      14.26 seconds.
--executable xvtran finished with status     0 in       14.29 seconds (walltime).
 --invoking executable--
/home/besselman/CFOUR_18/cfour18/bin/xintprc
 @GETMEM-I,  Allocated  183105 MB of main memory.
  Processing integrals for SCF second derivatives.
  @GMOIAA-I, Processing MO integrals for spin case AA.
  @GMOIAA-I, Generation of integral list completed.
                      TYPE                NUMBER
                      ----               --------
                      PPPP                     0
                      PPPH              24398430
                      PPHH               2566818
                      PHPH               1368765
                      PHHH                295002
                      HHHH                  9036

                     TOTAL              28638051

  @FORMT2-I, Second-order MP correlation energies:
            ------------------------------------------------
            E(SCF)                  =   -244.719027445071 a.u.
            E2(AA)                  =     -0.123179347892 a.u.
            E2(AB)                  =     -0.729607472175 a.u.
            E2(TOT)                 =     -0.975966167960 a.u.
            Total MP2 energy        =   -245.694993613031 a.u.
            ------------------------------------------------
   Largest T2 amplitudes for spin case AB:
       _       _                 _       _                 _       _
   i   j   a   b             i   j   a   b             i   j   a   b
-----------------------------------------------------------------------------
[ 18  18 134 134]-0.05848 [ 18  18 135 135]-0.05105 [ 17  17 134 134]-0.04809
[ 17  17 135 135]-0.03832 [ 18  17 135 134] 0.03514 [ 17  18 134 135] 0.03514
[ 16  16 134 134]-0.02874 [ 18  18 134 138] 0.01947 [ 18  18 138 134] 0.01947
[ 18  18 136 136]-0.01927 [ 18  18 138 135]-0.01893 [ 18  18 135 138]-0.01893
[ 18  16 134 135]-0.01878 [ 16  18 135 134]-0.01878 [ 18  18 138 138]-0.01728
-----------------------------------------------------------------------------
   Norm of T2AB vector (  5130504 symmetry allowed elements):  0.4475744068.
-----------------------------------------------------------------------------
 @CHECKOUT-I, Total execution time (CPU/WALL):        24.67/       2.53 seconds.
--executable xintprc finished with status     0 in        2.56 seconds (walltime).
 --invoking executable--
/home/besselman/CFOUR_18/cfour18/bin/xvdint
 @GETMEM-I,  Allocated  183105 MB of main memory.
 One- and two-electron integral derivatives are calculated
 for RHF hessians and dipole derivatives.
 Spherical gaussians are used.
  Integrals for DBOC will be evaluated
 
   First contribution to E(DBOC):      112.83632 cm-1
   Second contribution to E(DBOC):    -2379.61939 cm-1

                     Kinetic energy integral gradient
                     --------------------------------

                         O #1 x     0.8221651902
                         O #1 y     0.3106907405
                         C #2 x     0.1541765064
                         C #2 y     0.4944783097
                         C #3 x     0.2787484894
                         C #3 y    -0.3126331810
                         N #4 x    -1.0856977973
                         N #4 y     0.0060051435
                         C #5 x    -0.2544554961
                         C #5 y    -0.2760961199
                         H #6 x    -0.0053013394
                         H #6 y     0.4772030250
                         H #7 x     0.3525754299
                         H #7 y    -0.3118947610
                         H #8 x    -0.2622109831
                         H #8 y    -0.3877531568


 O #1       0.8221651902            0.3106907405            0.0000000000
 C #2       0.1541765064            0.4944783097            0.0000000000
 C #3       0.2787484894           -0.3126331810            0.0000000000
 N #4      -1.0856977973            0.0060051435            0.0000000000
 C #5      -0.2544554961           -0.2760961199            0.0000000000
 H #6      -0.0053013394            0.4772030250            0.0000000000
 H #7       0.3525754299           -0.3118947610            0.0000000000
 H #8      -0.2622109831           -0.3877531568            0.0000000000


                   Nuclear attraction integral gradient
                   ------------------------------------

                         O #1 x   -30.0483755013
                         O #1 y   -12.1154629343
                         C #2 x     0.0900155423
                         C #2 y   -21.3736147172
                         C #3 x   -12.8392365286
                         C #3 y    16.8025469198
                         N #4 x    32.3194306283
                         N #4 y    -4.0737999288
                         C #5 x    11.5823772202
                         C #5 y    17.3991031720
                         H #6 x     0.2835871930
                         H #6 y    -7.7829764227
                         H #7 x    -5.4060719260
                         H #7 y     5.0800256191
                         H #8 x     4.0182733722
                         H #8 y     6.0641782920


 O #1     -30.0483755013          -12.1154629343            0.0000000000
 C #2       0.0900155423          -21.3736147172            0.0000000000
 C #3     -12.8392365286           16.8025469198            0.0000000000
 N #4      32.3194306283           -4.0737999288            0.0000000000
 C #5      11.5823772202           17.3991031720            0.0000000000
 H #6       0.2835871930           -7.7829764227            0.0000000000
 H #7      -5.4060719260            5.0800256191            0.0000000000
 H #8       4.0182733722            6.0641782920            0.0000000000


                      Reorthonormalization gradient
                      -----------------------------

                         O #1 x     0.4215069986
                         O #1 y     0.1581993485
                         C #2 x     0.0020385632
                         C #2 y     0.1544047362
                         C #3 x    -0.0752847831
                         C #3 y    -0.1676997159
                         N #4 x    -0.4523831279
                         N #4 y     0.0433399240
                         C #5 x     0.0632752709
                         C #5 y    -0.1023550192
                         H #6 x    -0.0090091346
                         H #6 y     0.2316478551
                         H #7 x     0.1677008681
                         H #7 y    -0.1407144026
                         H #8 x    -0.1178446551
                         H #8 y    -0.1768227262


 O #1       0.4215069986            0.1581993485            0.0000000000
 C #2       0.0020385632            0.1544047362            0.0000000000
 C #3      -0.0752847831           -0.1676997159            0.0000000000
 N #4      -0.4523831279            0.0433399240            0.0000000000
 C #5       0.0632752709           -0.1023550192            0.0000000000
 H #6      -0.0090091346            0.2316478551            0.0000000000
 H #7       0.1677008681           -0.1407144026            0.0000000000
 H #8      -0.1178446551           -0.1768227262            0.0000000000


                     Kinetic energy integral Hessian
                     -------------------------------


           Symmetry 1

           O #1 x      O #1 y      C #2 x      C #2 y      C #3 x      C #3 y

 O #1 x   -0.264692
 O #1 y   -0.354094    0.212229
 C #2 x   -0.359269    0.563693    0.108793
 C #2 y    0.563693    0.328994    0.187768   -0.366657
 C #3 x    0.531470   -0.239154   -0.002954   -0.018639   -0.099255
 C #3 y   -0.239154   -0.575908   -0.018639    0.034933    0.019373   -0.162049
 N #4 x    0.059271    0.006451   -0.112699   -0.745845    0.025635   -0.028877
 N #4 y    0.006451   -0.016428   -0.745845    0.291603   -0.028877    0.011538
 C #5 x    0.026943    0.036519   -0.013099    0.007241   -0.457559   -0.082841
 C #5 y    0.036519    0.022651    0.007241    0.031350   -0.082841    0.618955
 H #6 x    0.007768   -0.011006    0.379483    0.005956   -0.000092   -0.000131
 H #6 y   -0.011006    0.009889    0.005956   -0.319998   -0.000131    0.000169
 H #7 x   -0.001541   -0.002597   -0.000110   -0.000093   -0.011131    0.341287
 H #7 y   -0.002597    0.018612   -0.000093    0.000060    0.341287    0.069600
 H #8 x    0.000049    0.000187   -0.000145   -0.000083    0.013885    0.008982
 H #8 y    0.000187   -0.000038   -0.000083   -0.000284    0.008982    0.002762

           N #4 x      N #4 y      C #5 x      C #5 y      H #6 x      H #6 y

 N #4 x   -0.372039
 N #4 y    0.412987   -0.002979
 C #5 x    0.395668    0.345992   -0.122930
 C #5 y    0.345992   -0.309190    0.015735   -0.266088
 H #6 x    0.005509    0.010492   -0.000114   -0.000017   -0.392560
 H #6 y    0.010492    0.012924   -0.000017   -0.000502   -0.005303    0.297612
 H #7 x   -0.000303    0.000230    0.014290   -0.004692    0.000000    0.000025
 H #7 y    0.000230   -0.000241   -0.004692   -0.000162    0.000025   -0.000045
 H #8 x   -0.001042   -0.001429    0.156801   -0.317938    0.000006   -0.000016
 H #8 y   -0.001429    0.012774   -0.317938   -0.097015   -0.000016   -0.000049

           H #7 x      H #7 y      H #8 x      H #8 y

 H #7 x   -0.001169
 H #7 y   -0.334152   -0.087828
 H #8 x   -0.000036   -0.000008   -0.169517
 H #8 y   -0.000008    0.000003    0.310304    0.081847


           Symmetry 2

           O #1 z      C #2 z      C #3 z      N #4 z      C #5 z      H #6 z

 O #1 z   -1.344253
 C #2 z    0.738430   -2.128346
 C #3 z    0.648503   -0.023552   -1.797945
 N #4 z   -0.020744    1.059968   -0.015754   -1.626310
 C #5 z   -0.018402   -0.018879    0.815097    0.605198   -1.753400
 H #6 z   -0.001793    0.372651   -0.000145   -0.001475   -0.000129   -0.369131
 H #7 z   -0.001574   -0.000151    0.375676   -0.000040   -0.001298    0.000011
 H #8 z   -0.000167   -0.000121   -0.001879   -0.000843    0.371813    0.000010

           H #7 z      H #8 z

 H #7 z   -0.372628
 H #8 z    0.000004   -0.368817


           O #1 x      O #1 y      O #1 z      C #2 x      C #2 y      C #2 z

 O #1 x   -0.264692
 O #1 y   -0.354094    0.212229
 O #1 z    0.000000    0.000000   -1.344253

 C #2 x   -0.359269    0.563693    0.000000    0.108793
 C #2 y    0.563693    0.328994    0.000000    0.187768   -0.366657
 C #2 z    0.000000    0.000000    0.738430    0.000000    0.000000   -2.128346

 C #3 x    0.531470   -0.239154    0.000000   -0.002954   -0.018639    0.000000
 C #3 y   -0.239154   -0.575908    0.000000   -0.018639    0.034933    0.000000
 C #3 z    0.000000    0.000000    0.648503    0.000000    0.000000   -0.023552

 N #4 x    0.059271    0.006451    0.000000   -0.112699   -0.745845    0.000000
 N #4 y    0.006451   -0.016428    0.000000   -0.745845    0.291603    0.000000
 N #4 z    0.000000    0.000000   -0.020744    0.000000    0.000000    1.059968

 C #5 x    0.026943    0.036519    0.000000   -0.013099    0.007241    0.000000
 C #5 y    0.036519    0.022651    0.000000    0.007241    0.031350    0.000000
 C #5 z    0.000000    0.000000   -0.018402    0.000000    0.000000   -0.018879

 H #6 x    0.007768   -0.011006    0.000000    0.379483    0.005956    0.000000
 H #6 y   -0.011006    0.009889    0.000000    0.005956   -0.319998    0.000000
 H #6 z    0.000000    0.000000   -0.001793    0.000000    0.000000    0.372651

 H #7 x   -0.001541   -0.002597    0.000000   -0.000110   -0.000093    0.000000
 H #7 y   -0.002597    0.018612    0.000000   -0.000093    0.000060    0.000000
 H #7 z    0.000000    0.000000   -0.001574    0.000000    0.000000   -0.000151

 H #8 x    0.000049    0.000187    0.000000   -0.000145   -0.000083    0.000000
 H #8 y    0.000187   -0.000038    0.000000   -0.000083   -0.000284    0.000000
 H #8 z    0.000000    0.000000   -0.000167    0.000000    0.000000   -0.000121


           C #3 x      C #3 y      C #3 z      N #4 x      N #4 y      N #4 z

 C #3 x   -0.099255
 C #3 y    0.019373   -0.162049
 C #3 z    0.000000    0.000000   -1.797945

 N #4 x    0.025635   -0.028877    0.000000   -0.372039
 N #4 y   -0.028877    0.011538    0.000000    0.412987   -0.002979
 N #4 z    0.000000    0.000000   -0.015754    0.000000    0.000000   -1.626310

 C #5 x   -0.457559   -0.082841    0.000000    0.395668    0.345992    0.000000
 C #5 y   -0.082841    0.618955    0.000000    0.345992   -0.309190    0.000000
 C #5 z    0.000000    0.000000    0.815097    0.000000    0.000000    0.605198

 H #6 x   -0.000092   -0.000131    0.000000    0.005509    0.010492    0.000000
 H #6 y   -0.000131    0.000169    0.000000    0.010492    0.012924    0.000000
 H #6 z    0.000000    0.000000   -0.000145    0.000000    0.000000   -0.001475

 H #7 x   -0.011131    0.341287    0.000000   -0.000303    0.000230    0.000000
 H #7 y    0.341287    0.069600    0.000000    0.000230   -0.000241    0.000000
 H #7 z    0.000000    0.000000    0.375676    0.000000    0.000000   -0.000040

 H #8 x    0.013885    0.008982    0.000000   -0.001042   -0.001429    0.000000
 H #8 y    0.008982    0.002762    0.000000   -0.001429    0.012774    0.000000
 H #8 z    0.000000    0.000000   -0.001879    0.000000    0.000000   -0.000843


           C #5 x      C #5 y      C #5 z      H #6 x      H #6 y      H #6 z

 C #5 x   -0.122930
 C #5 y    0.015735   -0.266088
 C #5 z    0.000000    0.000000   -1.753400

 H #6 x   -0.000114   -0.000017    0.000000   -0.392560
 H #6 y   -0.000017   -0.000502    0.000000   -0.005303    0.297612
 H #6 z    0.000000    0.000000   -0.000129    0.000000    0.000000   -0.369131

 H #7 x    0.014290   -0.004692    0.000000    0.000000    0.000025    0.000000
 H #7 y   -0.004692   -0.000162    0.000000    0.000025   -0.000045    0.000000
 H #7 z    0.000000    0.000000   -0.001298    0.000000    0.000000    0.000011

 H #8 x    0.156801   -0.317938    0.000000    0.000006   -0.000016    0.000000
 H #8 y   -0.317938   -0.097015    0.000000   -0.000016   -0.000049    0.000000
 H #8 z    0.000000    0.000000    0.371813    0.000000    0.000000    0.000010


           H #7 x      H #7 y      H #7 z      H #8 x      H #8 y      H #8 z

 H #7 x   -0.001169
 H #7 y   -0.334152   -0.087828
 H #7 z    0.000000    0.000000   -0.372628

 H #8 x   -0.000036   -0.000008    0.000000   -0.169517
 H #8 y   -0.000008    0.000003    0.000000    0.310304    0.081847
 H #8 z    0.000000    0.000000    0.000004    0.000000    0.000000   -0.368817


                   Nuclear attraction integral Hessian
                   -----------------------------------


           Symmetry 1

           O #1 x      O #1 y      C #2 x      C #2 y      C #3 x      C #3 y

 O #1 x    5.511055
 O #1 y    3.330441    2.333407
 C #2 x    2.905559   -8.589540    4.256008
 C #2 y   -8.805479   -8.480024   -1.882236   12.967298
 C #3 x  -11.242662    4.050191   -0.179098   -0.550733    8.366417
 C #3 y    4.269376    6.432757   -0.578787    0.667968   -1.177641    7.547811
 N #4 x    2.190445    0.068567   -1.442181   10.858020    0.999838   -0.654800
 N #4 y    0.232704   -0.763278   10.413034   -7.347362   -0.774192   -0.231768
 C #5 x    0.658775    1.194833   -0.309452    0.465444    4.127872    0.967754
 C #5 y    1.016020    0.069955    0.675194    1.425874    1.430968  -12.002517
 H #6 x   -0.125081   -0.065060   -5.212309   -0.057383   -0.046713   -0.067446
 H #6 y   -0.035405    0.236065   -0.024667    0.417277   -0.082192    0.200242
 H #7 x    0.017963   -0.152701    0.015815   -0.139991   -1.933304   -2.726509
 H #7 y   -0.185513    0.077128   -0.124360    0.136877   -2.769487   -2.628692
 H #8 x    0.083946    0.163269   -0.034342    0.112357   -0.092351   -0.031946
 H #8 y    0.177857    0.093989    0.111363    0.212093   -0.126915    0.014198

           N #4 x      N #4 y      C #5 x      C #5 y      H #6 x      H #6 y

 N #4 x    6.880081
 N #4 y   -4.225654    5.676446
 C #5 x   -8.615111   -5.560763    7.566431
 C #5 y   -5.922725    2.454508    0.252199    9.033779
 H #6 x   -0.111413   -0.043743   -0.071149    0.039938    5.569176
 H #6 y   -0.109869    0.098627    0.059257    0.254781    0.195071   -1.226810
 H #7 x    0.128113   -0.129816   -0.089320   -0.025058   -0.000526   -0.007154
 H #7 y   -0.145011    0.022820    0.060526    0.032141   -0.003916    0.009160
 H #8 x   -0.029772    0.088430   -3.268046    2.533465   -0.001986    0.004959
 H #8 y    0.131471    0.090007    2.560750   -1.268521    0.002539    0.010657

           H #7 x      H #7 y      H #8 x      H #8 y

 H #7 x    1.825850
 H #7 y    3.169785    2.361507
 H #8 x    0.035407   -0.002026    3.307143
 H #8 y    0.011444   -0.010941   -2.868509    0.858517


           Symmetry 2

           O #1 z      C #2 z      C #3 z      N #4 z      C #5 z      H #6 z

 O #1 z   28.807041
 C #2 z  -14.605743   38.521859
 C #3 z  -13.061038    0.324119   33.452625
 N #4 z   -0.513958  -18.933192   -0.232190   32.031813
 C #5 z   -0.342734   -0.094457  -15.422487  -12.152374   33.035626
 H #6 z   -0.102007   -5.073424   -0.066803   -0.048733   -0.075517    5.373511
 H #7 z   -0.100769   -0.065773   -5.013355   -0.070191   -0.001086   -0.003578
 H #8 z   -0.080792   -0.073389    0.019129   -0.081175   -4.946970   -0.003450

           H #7 z      H #8 z

 H #7 z    5.267225
 H #8 z   -0.012474    5.179121


           O #1 x      O #1 y      O #1 z      C #2 x      C #2 y      C #2 z

 O #1 x    5.511055
 O #1 y    3.330441    2.333407
 O #1 z    0.000000    0.000000   28.807041

 C #2 x    2.905559   -8.589540    0.000000    4.256008
 C #2 y   -8.805479   -8.480024    0.000000   -1.882236   12.967298
 C #2 z    0.000000    0.000000  -14.605743    0.000000    0.000000   38.521859

 C #3 x  -11.242662    4.050191    0.000000   -0.179098   -0.550733    0.000000
 C #3 y    4.269376    6.432757    0.000000   -0.578787    0.667968    0.000000
 C #3 z    0.000000    0.000000  -13.061038    0.000000    0.000000    0.324119

 N #4 x    2.190445    0.068567    0.000000   -1.442181   10.858020    0.000000
 N #4 y    0.232704   -0.763278    0.000000   10.413034   -7.347362    0.000000
 N #4 z    0.000000    0.000000   -0.513958    0.000000    0.000000  -18.933192

 C #5 x    0.658775    1.194833    0.000000   -0.309452    0.465444    0.000000
 C #5 y    1.016020    0.069955    0.000000    0.675194    1.425874    0.000000
 C #5 z    0.000000    0.000000   -0.342734    0.000000    0.000000   -0.094457

 H #6 x   -0.125081   -0.065060    0.000000   -5.212309   -0.057383    0.000000
 H #6 y   -0.035405    0.236065    0.000000   -0.024667    0.417277    0.000000
 H #6 z    0.000000    0.000000   -0.102007    0.000000    0.000000   -5.073424

 H #7 x    0.017963   -0.152701    0.000000    0.015815   -0.139991    0.000000
 H #7 y   -0.185513    0.077128    0.000000   -0.124360    0.136877    0.000000
 H #7 z    0.000000    0.000000   -0.100769    0.000000    0.000000   -0.065773

 H #8 x    0.083946    0.163269    0.000000   -0.034342    0.112357    0.000000
 H #8 y    0.177857    0.093989    0.000000    0.111363    0.212093    0.000000
 H #8 z    0.000000    0.000000   -0.080792    0.000000    0.000000   -0.073389


           C #3 x      C #3 y      C #3 z      N #4 x      N #4 y      N #4 z

 C #3 x    8.366417
 C #3 y   -1.177641    7.547811
 C #3 z    0.000000    0.000000   33.452625

 N #4 x    0.999838   -0.654800    0.000000    6.880081
 N #4 y   -0.774192   -0.231768    0.000000   -4.225654    5.676446
 N #4 z    0.000000    0.000000   -0.232190    0.000000    0.000000   32.031813

 C #5 x    4.127872    0.967754    0.000000   -8.615111   -5.560763    0.000000
 C #5 y    1.430968  -12.002517    0.000000   -5.922725    2.454508    0.000000
 C #5 z    0.000000    0.000000  -15.422487    0.000000    0.000000  -12.152374

 H #6 x   -0.046713   -0.067446    0.000000   -0.111413   -0.043743    0.000000
 H #6 y   -0.082192    0.200242    0.000000   -0.109869    0.098627    0.000000
 H #6 z    0.000000    0.000000   -0.066803    0.000000    0.000000   -0.048733

 H #7 x   -1.933304   -2.726509    0.000000    0.128113   -0.129816    0.000000
 H #7 y   -2.769487   -2.628692    0.000000   -0.145011    0.022820    0.000000
 H #7 z    0.000000    0.000000   -5.013355    0.000000    0.000000   -0.070191

 H #8 x   -0.092351   -0.031946    0.000000   -0.029772    0.088430    0.000000
 H #8 y   -0.126915    0.014198    0.000000    0.131471    0.090007    0.000000
 H #8 z    0.000000    0.000000    0.019129    0.000000    0.000000   -0.081175


           C #5 x      C #5 y      C #5 z      H #6 x      H #6 y      H #6 z

 C #5 x    7.566431
 C #5 y    0.252199    9.033779
 C #5 z    0.000000    0.000000   33.035626

 H #6 x   -0.071149    0.039938    0.000000    5.569176
 H #6 y    0.059257    0.254781    0.000000    0.195071   -1.226810
 H #6 z    0.000000    0.000000   -0.075517    0.000000    0.000000    5.373511

 H #7 x   -0.089320   -0.025058    0.000000   -0.000526   -0.007154    0.000000
 H #7 y    0.060526    0.032141    0.000000   -0.003916    0.009160    0.000000
 H #7 z    0.000000    0.000000   -0.001086    0.000000    0.000000   -0.003578

 H #8 x   -3.268046    2.533465    0.000000   -0.001986    0.004959    0.000000
 H #8 y    2.560750   -1.268521    0.000000    0.002539    0.010657    0.000000
 H #8 z    0.000000    0.000000   -4.946970    0.000000    0.000000   -0.003450


           H #7 x      H #7 y      H #7 z      H #8 x      H #8 y      H #8 z

 H #7 x    1.825850
 H #7 y    3.169785    2.361507
 H #7 z    0.000000    0.000000    5.267225

 H #8 x    0.035407   -0.002026    0.000000    3.307143
 H #8 y    0.011444   -0.010941    0.000000   -2.868509    0.858517
 H #8 z    0.000000    0.000000   -0.012474    0.000000    0.000000    5.179121


                Highest order reorthonormalization Hessian
                ------------------------------------------


           Symmetry 1

           O #1 x      O #1 y      C #2 x      C #2 y      C #3 x      C #3 y

 O #1 x   -0.649162
 O #1 y   -0.115438   -0.473411
 C #2 x    0.181753    0.170089   -0.715720
 C #2 y    0.170089    0.391437   -0.017120   -0.889352
 C #3 x    0.425272   -0.067581   -0.015886   -0.011161   -0.804208
 C #3 y   -0.067581    0.085495   -0.011161    0.009423    0.018597   -0.603730
 N #4 x    0.038409    0.003598    0.320480   -0.147247    0.009131   -0.023028
 N #4 y    0.003598   -0.028232   -0.147247    0.401610   -0.023028   -0.004622
 C #5 x    0.007774    0.025682   -0.018754    0.000249    0.215540   -0.004890
 C #5 y    0.025682    0.003805    0.000249   -0.004469   -0.004890    0.340441
 H #6 x    0.005427   -0.011892    0.247683    0.005271    0.000239    0.000813
 H #6 y   -0.011892    0.003099    0.005271    0.095874    0.000813   -0.001864
 H #7 x   -0.008112   -0.002458   -0.000080    0.001201    0.156201    0.074294
 H #7 y   -0.002458    0.019062    0.001201   -0.001575    0.074294    0.177826
 H #8 x   -0.001362   -0.002000    0.000525   -0.001283    0.013712    0.012956
 H #8 y   -0.002000   -0.001256   -0.001283   -0.002948    0.012956   -0.002968

           N #4 x      N #4 y      C #5 x      C #5 y      H #6 x      H #6 y

 N #4 x   -0.692287
 N #4 y    0.059317   -0.550265
 C #5 x    0.329792    0.093277   -0.739938
 C #5 y    0.093277    0.155922   -0.039936   -0.622139
 H #6 x    0.001158    0.014915    0.000824   -0.000651   -0.255333
 H #6 y    0.014915    0.011976   -0.000651   -0.003355   -0.008416   -0.105974
 H #7 x   -0.001042    0.001007    0.016502   -0.007116    0.000009   -0.000072
 H #7 y    0.001007   -0.000161   -0.007116   -0.006505   -0.000072    0.000140
 H #8 x   -0.005642   -0.001838    0.188259   -0.066615   -0.000006    0.000032
 H #8 y   -0.001838    0.013771   -0.066615    0.136301    0.000032    0.000105

           H #7 x      H #7 y      H #8 x      H #8 y

 H #7 x   -0.163632
 H #7 y   -0.066878   -0.188758
 H #8 x    0.000154    0.000022   -0.195640
 H #8 y    0.000022   -0.000030    0.058725   -0.142974


           Symmetry 2

           O #1 z      C #2 z      C #3 z      N #4 z      C #5 z      H #6 z

 O #1 z   -0.949873
 C #2 z    0.539196   -1.335906
 C #3 z    0.484297   -0.032393   -1.087160
 N #4 z   -0.033433    0.606331   -0.025859   -0.945859
 C #5 z   -0.027265   -0.020303    0.431021    0.412073   -1.018835
 H #6 z   -0.006215    0.241575    0.000495   -0.008515    0.000933   -0.228234
 H #7 z   -0.007388    0.000554    0.239157    0.000493   -0.008158   -0.000023
 H #8 z    0.000681    0.000946   -0.009558   -0.005231    0.230534   -0.000015

           H #7 z      H #8 z

 H #7 z   -0.224601
 H #8 z   -0.000033   -0.217324


           O #1 x      O #1 y      O #1 z      C #2 x      C #2 y      C #2 z

 O #1 x   -0.649162
 O #1 y   -0.115438   -0.473411
 O #1 z    0.000000    0.000000   -0.949873

 C #2 x    0.181753    0.170089    0.000000   -0.715720
 C #2 y    0.170089    0.391437    0.000000   -0.017120   -0.889352
 C #2 z    0.000000    0.000000    0.539196    0.000000    0.000000   -1.335906

 C #3 x    0.425272   -0.067581    0.000000   -0.015886   -0.011161    0.000000
 C #3 y   -0.067581    0.085495    0.000000   -0.011161    0.009423    0.000000
 C #3 z    0.000000    0.000000    0.484297    0.000000    0.000000   -0.032393

 N #4 x    0.038409    0.003598    0.000000    0.320480   -0.147247    0.000000
 N #4 y    0.003598   -0.028232    0.000000   -0.147247    0.401610    0.000000
 N #4 z    0.000000    0.000000   -0.033433    0.000000    0.000000    0.606331

 C #5 x    0.007774    0.025682    0.000000   -0.018754    0.000249    0.000000
 C #5 y    0.025682    0.003805    0.000000    0.000249   -0.004469    0.000000
 C #5 z    0.000000    0.000000   -0.027265    0.000000    0.000000   -0.020303

 H #6 x    0.005427   -0.011892    0.000000    0.247683    0.005271    0.000000
 H #6 y   -0.011892    0.003099    0.000000    0.005271    0.095874    0.000000
 H #6 z    0.000000    0.000000   -0.006215    0.000000    0.000000    0.241575

 H #7 x   -0.008112   -0.002458    0.000000   -0.000080    0.001201    0.000000
 H #7 y   -0.002458    0.019062    0.000000    0.001201   -0.001575    0.000000
 H #7 z    0.000000    0.000000   -0.007388    0.000000    0.000000    0.000554

 H #8 x   -0.001362   -0.002000    0.000000    0.000525   -0.001283    0.000000
 H #8 y   -0.002000   -0.001256    0.000000   -0.001283   -0.002948    0.000000
 H #8 z    0.000000    0.000000    0.000681    0.000000    0.000000    0.000946


           C #3 x      C #3 y      C #3 z      N #4 x      N #4 y      N #4 z

 C #3 x   -0.804208
 C #3 y    0.018597   -0.603730
 C #3 z    0.000000    0.000000   -1.087160

 N #4 x    0.009131   -0.023028    0.000000   -0.692287
 N #4 y   -0.023028   -0.004622    0.000000    0.059317   -0.550265
 N #4 z    0.000000    0.000000   -0.025859    0.000000    0.000000   -0.945859

 C #5 x    0.215540   -0.004890    0.000000    0.329792    0.093277    0.000000
 C #5 y   -0.004890    0.340441    0.000000    0.093277    0.155922    0.000000
 C #5 z    0.000000    0.000000    0.431021    0.000000    0.000000    0.412073

 H #6 x    0.000239    0.000813    0.000000    0.001158    0.014915    0.000000
 H #6 y    0.000813   -0.001864    0.000000    0.014915    0.011976    0.000000
 H #6 z    0.000000    0.000000    0.000495    0.000000    0.000000   -0.008515

 H #7 x    0.156201    0.074294    0.000000   -0.001042    0.001007    0.000000
 H #7 y    0.074294    0.177826    0.000000    0.001007   -0.000161    0.000000
 H #7 z    0.000000    0.000000    0.239157    0.000000    0.000000    0.000493

 H #8 x    0.013712    0.012956    0.000000   -0.005642   -0.001838    0.000000
 H #8 y    0.012956   -0.002968    0.000000   -0.001838    0.013771    0.000000
 H #8 z    0.000000    0.000000   -0.009558    0.000000    0.000000   -0.005231


           C #5 x      C #5 y      C #5 z      H #6 x      H #6 y      H #6 z

 C #5 x   -0.739938
 C #5 y   -0.039936   -0.622139
 C #5 z    0.000000    0.000000   -1.018835

 H #6 x    0.000824   -0.000651    0.000000   -0.255333
 H #6 y   -0.000651   -0.003355    0.000000   -0.008416   -0.105974
 H #6 z    0.000000    0.000000    0.000933    0.000000    0.000000   -0.228234

 H #7 x    0.016502   -0.007116    0.000000    0.000009   -0.000072    0.000000
 H #7 y   -0.007116   -0.006505    0.000000   -0.000072    0.000140    0.000000
 H #7 z    0.000000    0.000000   -0.008158    0.000000    0.000000   -0.000023

 H #8 x    0.188259   -0.066615    0.000000   -0.000006    0.000032    0.000000
 H #8 y   -0.066615    0.136301    0.000000    0.000032    0.000105    0.000000
 H #8 z    0.000000    0.000000    0.230534    0.000000    0.000000   -0.000015


           H #7 x      H #7 y      H #7 z      H #8 x      H #8 y      H #8 z

 H #7 x   -0.163632
 H #7 y   -0.066878   -0.188758
 H #7 z    0.000000    0.000000   -0.224601

 H #8 x    0.000154    0.000022    0.000000   -0.195640
 H #8 y    0.000022   -0.000030    0.000000    0.058725   -0.142974
 H #8 z    0.000000    0.000000   -0.000033    0.000000    0.000000   -0.217324


                Electronic contributions to dipole moment
                -----------------------------------------

                               au             Debye

                    x     -0.36563378     -0.92934854
                    y     -1.01942593     -2.59112272

  Conversion factor used: 1 a.u. =   2.54174691 Debye 


   Electronic contributions to static part of dipole moment derivatives
   --------------------------------------------------------------------


                     Total dipole moment derivatives
                     -------------------------------


           Symmetry 1
                              Ex             Ey

               O #1 x    -7.91275306     0.33176182
               O #1 y     0.26409560    -8.44842398
               C #2 x    -6.76539975     0.20214369
               C #2 y    -0.16373653    -6.41334725
               C #3 x    -6.61164494    -0.11857226
               C #3 y     0.11706292    -6.53940669
               N #4 x    -6.39100409    -0.49726417
               N #4 y    -0.09107758    -7.74279854
               C #5 x    -6.81158466     0.18459603
               C #5 y    -0.07547481    -6.75723466
               H #6 x    -0.80533362    -0.02337824
               H #6 y    -0.05549803     0.26440358
               H #7 x    -0.22526906    -0.60023791
               H #7 y    -0.50330003    -0.28988832
               H #8 x    -0.47701083     0.52095105
               H #8 y     0.50792845    -0.07330414

           Symmetry 2
                              Ez

               O #1 z    -8.32664620
               C #2 z    -5.66871530
               C #3 z    -5.94038008
               N #4 z    -7.38011941
               C #5 z    -6.06394128
               H #6 z    -0.88110783
               H #7 z    -0.86273290
               H #8 z    -0.87635700


                       Ex          Ey          Ez

      O #1    x   -7.912753    0.331762    0.000000
      O #1    y    0.264096   -8.448424    0.000000
      O #1    z    0.000000    0.000000   -8.326646

      C #2    x   -6.765400    0.202144    0.000000
      C #2    y   -0.163737   -6.413347    0.000000
      C #2    z    0.000000    0.000000   -5.668715

      C #3    x   -6.611645   -0.118572    0.000000
      C #3    y    0.117063   -6.539407    0.000000
      C #3    z    0.000000    0.000000   -5.940380

      N #4    x   -6.391004   -0.497264    0.000000
      N #4    y   -0.091078   -7.742799    0.000000
      N #4    z    0.000000    0.000000   -7.380119

      C #5    x   -6.811585    0.184596    0.000000
      C #5    y   -0.075475   -6.757235    0.000000
      C #5    z    0.000000    0.000000   -6.063941

      H #6    x   -0.805334   -0.023378    0.000000
      H #6    y   -0.055498    0.264404    0.000000
      H #6    z    0.000000    0.000000   -0.881108

      H #7    x   -0.225269   -0.600238    0.000000
      H #7    y   -0.503300   -0.289888    0.000000
      H #7    z    0.000000    0.000000   -0.862733

      H #8    x   -0.477011    0.520951    0.000000
      H #8    y    0.507928   -0.073304    0.000000
      H #8    z    0.000000    0.000000   -0.876357

 Evaluation of 1e integral derivatives required   10.60 seconds.
 Evaluation of 2el integral derivatives

                      Two-electron integral gradient
                      ------------------------------

                         O #1 x    15.0039088998
                         O #1 y     5.8567308602
                         C #2 x     1.0533960137
                         C #2 y    10.0019704293
                         C #3 x     6.7023907415
                         C #3 y    -7.4713514776
                         N #4 x   -17.2502976173
                         N #4 y     1.5735983719
                         C #5 x    -6.1364571001
                         C #5 y    -8.1920321727
                         H #6 x    -0.1893560291
                         H #6 y     4.4536255428
                         H #7 x     3.0523995411
                         H #7 y    -2.8270900956
                         H #8 x    -2.2359844496
                         H #8 y    -3.3954514584


 O #1      15.0039088998            5.8567308602            0.0000000000
 C #2       1.0533960137           10.0019704293            0.0000000000
 C #3       6.7023907415           -7.4713514776            0.0000000000
 N #4     -17.2502976173            1.5735983719            0.0000000000
 C #5      -6.1364571001           -8.1920321727            0.0000000000
 H #6      -0.1893560291            4.4536255428            0.0000000000
 H #7       3.0523995411           -2.8270900956            0.0000000000
 H #8      -2.2359844496           -3.3954514584            0.0000000000


 Evaluation of 2e integral derivatives required  443.98 seconds.

                            Molecular gradient
                            ------------------

                         O #1 x    -0.0347230818
                         O #1 y    -0.0052965532
                         C #2 x    -0.0054841684
                         C #2 y    -0.0248433002
                         C #3 x    -0.0156522934
                         C #3 y     0.0080722072
                         N #4 x     0.0382907517
                         N #4 y     0.0145933361
                         C #5 x     0.0203978179
                         C #5 y     0.0050449627
                         H #6 x    -0.0009314749
                         H #6 y    -0.0064051360
                         H #7 x    -0.0060038765
                         H #7 y     0.0036316759
                         H #8 x     0.0041063253
                         H #8 y     0.0052028076


 O #1      -0.0347230818           -0.0052965532            0.0000000000
 C #2      -0.0054841684           -0.0248433002            0.0000000000
 C #3      -0.0156522934            0.0080722072            0.0000000000
 N #4       0.0382907517            0.0145933361            0.0000000000
 C #5       0.0203978179            0.0050449627            0.0000000000
 H #6      -0.0009314749           -0.0064051360            0.0000000000
 H #7      -0.0060038765            0.0036316759            0.0000000000
 H #8       0.0041063253            0.0052028076            0.0000000000


  Molecular gradient norm 0.667E-01

                            Molecular hessian
                            -----------------


           Symmetry 1

           O #1 x      O #1 y      C #2 x      C #2 y      C #3 x      C #3 y

 O #1 x   -0.185228
 O #1 y    0.102322   -0.340128
 C #2 x    0.256139   -0.266284   -0.412448
 C #2 y   -0.033556    0.002947   -0.001062    0.148309
 C #3 x   -0.026703    0.179014    0.067923    0.018198   -0.010976
 C #3 y   -0.021409    0.289542    0.075649   -0.027776   -0.197664   -0.110888
 N #4 x   -0.074320    0.031122    0.045464    0.003301   -0.004444    0.011424
 N #4 y   -0.070179    0.092332    0.232979    0.043036    0.093390    0.028913
 C #5 x    0.004678   -0.102718    0.089135    0.014757    0.146389    0.082368
 C #5 y   -0.032698    0.016716   -0.055672   -0.016450   -0.061653   -0.073627
 H #6 x   -0.004710    0.000189   -0.048038    0.001536   -0.000801   -0.003951
 H #6 y    0.082290   -0.020013    0.029235   -0.181775   -0.002749    0.018654
 H #7 x    0.026038    0.046895    0.008833   -0.011825   -0.112035    0.065298
 H #7 y   -0.030830   -0.046753   -0.012167    0.013201    0.061005   -0.110991
 H #8 x    0.004105    0.009461   -0.007008    0.008653   -0.059353   -0.011714
 H #8 y    0.004060    0.005358   -0.002677    0.018507   -0.089540   -0.013827

           N #4 x      N #4 y      C #5 x      C #5 y      H #6 x      H #6 y

 N #4 x    0.017693
 N #4 y   -0.011770   -0.272392
 C #5 x   -0.006951   -0.202175   -0.079216
 C #5 y    0.023605    0.203471    0.184226   -0.015170
 H #6 x   -0.003583   -0.004336   -0.002787    0.003475    0.059681
 H #6 y   -0.114012   -0.053846    0.000502    0.021727    0.002550    0.228464
 H #7 x   -0.002642   -0.010123   -0.078533    0.000872   -0.000096    0.007187
 H #7 y    0.002987    0.004115    0.066859    0.003213    0.000122   -0.005907
 H #8 x    0.028784   -0.027786   -0.072715   -0.062155    0.000334   -0.005004
 H #8 y    0.053342   -0.045628   -0.043820   -0.139879    0.000417   -0.007302

           H #7 x      H #7 y      H #8 x      H #8 y

 H #7 x    0.162281
 H #7 y   -0.091553    0.135815
 H #8 x   -0.003846    0.003576    0.109699
 H #8 y   -0.006751    0.007307    0.084968    0.175463


           Symmetry 2

           O #1 z      C #2 z      C #3 z      N #4 z      C #5 z      H #6 z

 O #1 z    0.030915
 C #2 z   -0.131776    0.246452
 C #3 z   -0.066838    0.100746    0.132499
 N #4 z    0.068456   -0.231296    0.060135    0.171067
 C #5 z    0.075476    0.073174   -0.196969   -0.090786    0.175982
 H #6 z    0.014242   -0.053473   -0.001891    0.014365   -0.002900    0.029784
 H #7 z    0.012170   -0.001622   -0.044865   -0.002136    0.014534   -0.000101
 H #8 z   -0.002645   -0.002205    0.017184    0.010194   -0.048510   -0.000026

           H #7 z      H #8 z

 H #7 z    0.022012
 H #8 z    0.000009    0.025999


           O #1 x      O #1 y      O #1 z      C #2 x      C #2 y      C #2 z

 O #1 x   -0.185228
 O #1 y    0.102322   -0.340128
 O #1 z    0.000000    0.000000    0.030915

 C #2 x    0.256139   -0.266284    0.000000   -0.412448
 C #2 y   -0.033556    0.002947    0.000000   -0.001062    0.148309
 C #2 z    0.000000    0.000000   -0.131776    0.000000    0.000000    0.246452

 C #3 x   -0.026703    0.179014    0.000000    0.067923    0.018198    0.000000
 C #3 y   -0.021409    0.289542    0.000000    0.075649   -0.027776    0.000000
 C #3 z    0.000000    0.000000   -0.066838    0.000000    0.000000    0.100746

 N #4 x   -0.074320    0.031122    0.000000    0.045464    0.003301    0.000000
 N #4 y   -0.070179    0.092332    0.000000    0.232979    0.043036    0.000000
 N #4 z    0.000000    0.000000    0.068456    0.000000    0.000000   -0.231296

 C #5 x    0.004678   -0.102718    0.000000    0.089135    0.014757    0.000000
 C #5 y   -0.032698    0.016716    0.000000   -0.055672   -0.016450    0.000000
 C #5 z    0.000000    0.000000    0.075476    0.000000    0.000000    0.073174

 H #6 x   -0.004710    0.000189    0.000000   -0.048038    0.001536    0.000000
 H #6 y    0.082290   -0.020013    0.000000    0.029235   -0.181775    0.000000
 H #6 z    0.000000    0.000000    0.014242    0.000000    0.000000   -0.053473

 H #7 x    0.026038    0.046895    0.000000    0.008833   -0.011825    0.000000
 H #7 y   -0.030830   -0.046753    0.000000   -0.012167    0.013201    0.000000
 H #7 z    0.000000    0.000000    0.012170    0.000000    0.000000   -0.001622

 H #8 x    0.004105    0.009461    0.000000   -0.007008    0.008653    0.000000
 H #8 y    0.004060    0.005358    0.000000   -0.002677    0.018507    0.000000
 H #8 z    0.000000    0.000000   -0.002645    0.000000    0.000000   -0.002205


           C #3 x      C #3 y      C #3 z      N #4 x      N #4 y      N #4 z

 C #3 x   -0.010976
 C #3 y   -0.197664   -0.110888
 C #3 z    0.000000    0.000000    0.132499

 N #4 x   -0.004444    0.011424    0.000000    0.017693
 N #4 y    0.093390    0.028913    0.000000   -0.011770   -0.272392
 N #4 z    0.000000    0.000000    0.060135    0.000000    0.000000    0.171067

 C #5 x    0.146389    0.082368    0.000000   -0.006951   -0.202175    0.000000
 C #5 y   -0.061653   -0.073627    0.000000    0.023605    0.203471    0.000000
 C #5 z    0.000000    0.000000   -0.196969    0.000000    0.000000   -0.090786

 H #6 x   -0.000801   -0.003951    0.000000   -0.003583   -0.004336    0.000000
 H #6 y   -0.002749    0.018654    0.000000   -0.114012   -0.053846    0.000000
 H #6 z    0.000000    0.000000   -0.001891    0.000000    0.000000    0.014365

 H #7 x   -0.112035    0.065298    0.000000   -0.002642   -0.010123    0.000000
 H #7 y    0.061005   -0.110991    0.000000    0.002987    0.004115    0.000000
 H #7 z    0.000000    0.000000   -0.044865    0.000000    0.000000   -0.002136

 H #8 x   -0.059353   -0.011714    0.000000    0.028784   -0.027786    0.000000
 H #8 y   -0.089540   -0.013827    0.000000    0.053342   -0.045628    0.000000
 H #8 z    0.000000    0.000000    0.017184    0.000000    0.000000    0.010194


           C #5 x      C #5 y      C #5 z      H #6 x      H #6 y      H #6 z

 C #5 x   -0.079216
 C #5 y    0.184226   -0.015170
 C #5 z    0.000000    0.000000    0.175982

 H #6 x   -0.002787    0.003475    0.000000    0.059681
 H #6 y    0.000502    0.021727    0.000000    0.002550    0.228464
 H #6 z    0.000000    0.000000   -0.002900    0.000000    0.000000    0.029784

 H #7 x   -0.078533    0.000872    0.000000   -0.000096    0.007187    0.000000
 H #7 y    0.066859    0.003213    0.000000    0.000122   -0.005907    0.000000
 H #7 z    0.000000    0.000000    0.014534    0.000000    0.000000   -0.000101

 H #8 x   -0.072715   -0.062155    0.000000    0.000334   -0.005004    0.000000
 H #8 y   -0.043820   -0.139879    0.000000    0.000417   -0.007302    0.000000
 H #8 z    0.000000    0.000000   -0.048510    0.000000    0.000000   -0.000026


           H #7 x      H #7 y      H #7 z      H #8 x      H #8 y      H #8 z

 H #7 x    0.162281
 H #7 y   -0.091553    0.135815
 H #7 z    0.000000    0.000000    0.022012

 H #8 x   -0.003846    0.003576    0.000000    0.109699
 H #8 y   -0.006751    0.007307    0.000000    0.084968    0.175463
 H #8 z    0.000000    0.000000    0.000009    0.000000    0.000000    0.025999


                           Total dipole moment
                           -------------------

                               au             Debye

                    x     -0.53951688     -1.37131537
                    y      0.21843673      0.55521088

  Conversion factor used: 1 a.u. =   2.54174691 Debye 


                     Total dipole moment derivatives
                     -------------------------------


           Symmetry 1
                              Ex             Ey

               O #1 x     0.08724694     0.33176182
               O #1 y     0.26409560    -0.44842398
               C #2 x    -0.76539975     0.20214369
               C #2 y    -0.16373653    -0.41334725
               C #3 x    -0.61164494    -0.11857226
               C #3 y     0.11706292    -0.53940669
               N #4 x     0.60899591    -0.49726417
               N #4 y    -0.09107758    -0.74279854
               C #5 x    -0.81158466     0.18459603
               C #5 y    -0.07547481    -0.75723466
               H #6 x     0.19466638    -0.02337824
               H #6 y    -0.05549803     1.26440358
               H #7 x     0.77473094    -0.60023791
               H #7 y    -0.50330003     0.71011168
               H #8 x     0.52298917     0.52095105
               H #8 y     0.50792845     0.92669586

           Symmetry 2
                              Ez

               O #1 z    -0.32664620
               C #2 z     0.33128470
               C #3 z     0.05961992
               N #4 z    -0.38011941
               C #5 z    -0.06394128
               H #6 z     0.11889217
               H #7 z     0.13726710
               H #8 z     0.12364300


                       Ex          Ey          Ez

      O #1    x    0.087247    0.331762    0.000000
      O #1    y    0.264096   -0.448424    0.000000
      O #1    z    0.000000    0.000000   -0.326646

      C #2    x   -0.765400    0.202144    0.000000
      C #2    y   -0.163737   -0.413347    0.000000
      C #2    z    0.000000    0.000000    0.331285

      C #3    x   -0.611645   -0.118572    0.000000
      C #3    y    0.117063   -0.539407    0.000000
      C #3    z    0.000000    0.000000    0.059620

      N #4    x    0.608996   -0.497264    0.000000
      N #4    y   -0.091078   -0.742799    0.000000
      N #4    z    0.000000    0.000000   -0.380119

      C #5    x   -0.811585    0.184596    0.000000
      C #5    y   -0.075475   -0.757235    0.000000
      C #5    z    0.000000    0.000000   -0.063941

      H #6    x    0.194666   -0.023378    0.000000
      H #6    y   -0.055498    1.264404    0.000000
      H #6    z    0.000000    0.000000    0.118892

      H #7    x    0.774731   -0.600238    0.000000
      H #7    y   -0.503300    0.710112    0.000000
      H #7    z    0.000000    0.000000    0.137267

      H #8    x    0.522989    0.520951    0.000000
      H #8    y    0.507928    0.926696    0.000000
      H #8    z    0.000000    0.000000    0.123643

 @CHECKOUT-I, Total execution time (CPU/WALL):       454.78/     437.82 seconds.
--executable xvdint finished with status     0 in      437.86 seconds (walltime).
 --invoking executable--
/home/besselman/CFOUR_18/cfour18/bin/xcphf
 @GETMEM-I,  Allocated  183105 MB of main memory.
  relativistic F                     0
 Coupled-perturbed HF (CPHF) equations 
 are solved for RHF hessian and dipole derivatives.
 There are 18 perturbations within irrep 1.
 CPHF converged after  30 iterations.
 There are 9 perturbations within irrep 2.
 CPHF converged after  27 iterations.

                       Static dipole polarizability
                       ----------------------------

                         Ex          Ey          Ez

            Ex      42.866397   -0.531623    0.000000
            Ey      -0.531623   45.185026    0.000000
            Ez       0.000000    0.000000   24.411823


                    Static dipole hyperpolarizability
                    ---------------------------------

                         Ex          Ey          Ez

            xx       9.073319  -42.733598    0.000000
            xy     -42.733598   -2.531176    0.000000
            xz       0.000000    0.000000    2.279075
            yy      -2.531176   52.101420    0.000000
            yz       0.000000    0.000000   -1.298556
            zz       2.279075   -1.298556    0.000000


                   Diagonal Born-Oppenheimer Correction
                   ------------------------------------

  The diagonal SCF Born-Oppenheimer correction (DBOC) is:       2169.415924 cm-1
  The diagonal SCF Born-Oppenheimer correction (DBOC) is:      0.0098845863 a.u.
 
 Total SCF energy including DBOC  -244.709142858817     
  Correlated 1st-order contribution to DBOC is:  39.779135 cm-1
 
 @CHECKOUT-I, Total execution time (CPU/WALL):       129.02/       6.54 seconds.
--executable xcphf finished with status     0 in        6.59 seconds (walltime).
 --invoking executable--
/home/besselman/CFOUR_18/cfour18/bin/xsymcor
 @GETMEM-I,  Allocated  183105 MB of main memory.
  current energy   -244.709142858817     
 @CHECKOUT-I, Total execution time (CPU/WALL):         0.00/       0.01 seconds.
--executable xsymcor finished with status     0 in        0.03 seconds (walltime).
 --invoking executable--
/home/besselman/CFOUR_18/cfour18/bin/xjoda

  @GTFLGS-I, Hessian will be transformed to curvilinear coordinates.
  @GTFLGS-I, Hessian will be transformed to curvilinear coordinates.
   JODA restarting optimization with cycle #  0.
Line Symbol    AtNr   At. Mass
  1  O          8    15.99491
  2  C          6    12.00000
  3  C          6    12.00000
  4  N          7    14.00307
  5  C          6    12.00000
  6  H          1     1.00783
  7  H          1     1.00783
  8  H          1     1.00783
                     1                     4                    18
  R VECTOR before symmetry
  0.000000000000000E+000  0.000000000000000E+000  0.000000000000000E+000
   1.35424577804264       0.000000000000000E+000  0.000000000000000E+000
   1.36984907888272        103.792333449429       0.000000000000000E+000
   1.29203190711815        115.326598360007       0.000000000000000E+000
   1.35238751191141        108.135735420511       0.000000000000000E+000
   1.07575798074079        116.647323409587        180.000000000000     
   1.07364283191730        116.846279989472        180.000000000000     
   1.07516740572016        128.973798204328        180.000000000000     
   Rotational constants (in cm-1): 
          0.1647241611             0.3220457126             0.3371992543
   Rotational constants (in MHz): 
       4938.3068069869          9654.6889298774         10108.9807440230
********************************************************************************
   The full molecular point group is Cs  .
   The largest Abelian subgroup of the full molecular point group is Cs  .
   The computational point group is Cs  .
********************************************************************************
  R VECTOR 
  0.000000000000000E+000  0.000000000000000E+000  0.000000000000000E+000
   1.35424577804264       0.000000000000000E+000  0.000000000000000E+000
   1.36984907888272        103.792333449429       0.000000000000000E+000
   1.29203190711815        115.326598360007       0.000000000000000E+000
   1.35238751191141        108.135735420511       0.000000000000000E+000
   1.07575798074079        116.647323409587        180.000000000000     
   1.07364283191730        116.846279989472        180.000000000000     
   1.07516740572016        128.973798204328        180.000000000000     
  ECPDATA file not present.   Using default ECPDATA. 
  @GTFLGS-I, Hessian will be transformed to curvilinear coordinates.
  There are  192 basis functions.
 @CHECKOUT-I, Total execution time (CPU/WALL):         0.15/       0.15 seconds.
--executable xjoda finished with status     0 in        0.24 seconds (walltime).
  in evalen ......................................... 
 --invoking executable--
/home/besselman/CFOUR_18/cfour18/bin/xvmol
 SERIAL VERSION OF MOLECULE STARTED
********************************************************************************
                    INPUT FROM MOL FILE
********************************************************************************
INTGRL        1    0    1    0    0    0    0    0    0                         
         *** CFOUR Program System (Release V0.1) ***                            
SCF cc-pVTZ Optimization of Oxazole                                             
    8    1 Z          0.10E-08              0    0                              
   9999.00      3.00                                                            
          8.00000000    1    4    1    1    1    1                              
O #1  -1.994906665267051  -0.820715324876044  -0.000000000000000                
   10    4                                                                      
   15330.0000000000       5.080000000000000E-004 -1.150000000000000E-004        
  0.000000000000000E+000  0.000000000000000E+000                                
   2299.00000000000       3.929000000000000E-003 -8.950000000000000E-004        
  0.000000000000000E+000  0.000000000000000E+000                                
   522.400000000000       2.024300000000000E-002 -4.636000000000000E-003        
  0.000000000000000E+000  0.000000000000000E+000                                
   147.300000000000       7.918100000000000E-002 -1.872400000000000E-002        
  0.000000000000000E+000  0.000000000000000E+000                                
   47.5500000000000       0.230687000000000      -5.846300000000000E-002        
  0.000000000000000E+000  0.000000000000000E+000                                
   16.7600000000000       0.433118000000000      -0.136463000000000             
  0.000000000000000E+000  0.000000000000000E+000                                
   6.20700000000000       0.350260000000000      -0.175740000000000             
  0.000000000000000E+000  0.000000000000000E+000                                
   1.75200000000000       4.272800000000000E-002  0.160934000000000             
   1.00000000000000       0.000000000000000E+000                                
  0.688200000000000      -8.154000000000000E-003  0.603418000000000             
  0.000000000000000E+000  0.000000000000000E+000                                
  0.238400000000000       2.381000000000000E-003  0.378765000000000             
  0.000000000000000E+000   1.00000000000000                                     
    5    3                                                                      
   34.4600000000000       1.592800000000000E-002  0.000000000000000E+000        
  0.000000000000000E+000                                                        
   7.74900000000000       9.974000000000000E-002  0.000000000000000E+000        
  0.000000000000000E+000                                                        
   2.28000000000000       0.310492000000000       0.000000000000000E+000        
  0.000000000000000E+000                                                        
  0.715600000000000       0.491026000000000        1.00000000000000             
  0.000000000000000E+000                                                        
  0.214000000000000       0.336337000000000       0.000000000000000E+000        
   1.00000000000000                                                             
    2    2                                                                      
   2.31400000000000        1.00000000000000       0.000000000000000E+000        
  0.645000000000000       0.000000000000000E+000   1.00000000000000             
    1    1                                                                      
   1.42800000000000        1.00000000000000                                     
          6.00000000    1    4    1    1    1    1                              
C #2   0.265634235560743  -2.019682773795360  -0.000000000000000                
   10    4                                                                      
   8236.00000000000       5.310000000000000E-004 -1.130000000000000E-004        
  0.000000000000000E+000  0.000000000000000E+000                                
   1235.00000000000       4.108000000000000E-003 -8.780000000000000E-004        
  0.000000000000000E+000  0.000000000000000E+000                                
   280.800000000000       2.108700000000000E-002 -4.540000000000000E-003        
  0.000000000000000E+000  0.000000000000000E+000                                
   79.2700000000000       8.185300000000000E-002 -1.813300000000000E-002        
  0.000000000000000E+000  0.000000000000000E+000                                
   25.5900000000000       0.234817000000000      -5.576000000000000E-002        
  0.000000000000000E+000  0.000000000000000E+000                                
   8.99700000000000       0.434401000000000      -0.126895000000000             
  0.000000000000000E+000  0.000000000000000E+000                                
   3.31900000000000       0.346129000000000      -0.170352000000000             
  0.000000000000000E+000  0.000000000000000E+000                                
  0.905900000000000       3.937800000000000E-002  0.140382000000000             
   1.00000000000000       0.000000000000000E+000                                
  0.364300000000000      -8.983000000000000E-003  0.598684000000000             
  0.000000000000000E+000  0.000000000000000E+000                                
  0.128500000000000       2.385000000000000E-003  0.395389000000000             
  0.000000000000000E+000   1.00000000000000                                     
    5    3                                                                      
   18.7100000000000       1.403100000000000E-002  0.000000000000000E+000        
  0.000000000000000E+000                                                        
   4.13300000000000       8.686600000000000E-002  0.000000000000000E+000        
  0.000000000000000E+000                                                        
   1.20000000000000       0.290216000000000       0.000000000000000E+000        
  0.000000000000000E+000                                                        
  0.382700000000000       0.501008000000000        1.00000000000000             
  0.000000000000000E+000                                                        
  0.120900000000000       0.343406000000000       0.000000000000000E+000        
   1.00000000000000                                                             
    2    2                                                                      
   1.09700000000000        1.00000000000000       0.000000000000000E+000        
  0.318000000000000       0.000000000000000E+000   1.00000000000000             
    1    1                                                                      
  0.761000000000000        1.00000000000000                                     
          6.00000000    1    4    1    1    1    1                              
C #3  -1.361521340138005   1.689954660376014   0.000000000000000                
   10    4                                                                      
   8236.00000000000       5.310000000000000E-004 -1.130000000000000E-004        
  0.000000000000000E+000  0.000000000000000E+000                                
   1235.00000000000       4.108000000000000E-003 -8.780000000000000E-004        
  0.000000000000000E+000  0.000000000000000E+000                                
   280.800000000000       2.108700000000000E-002 -4.540000000000000E-003        
  0.000000000000000E+000  0.000000000000000E+000                                
   79.2700000000000       8.185300000000000E-002 -1.813300000000000E-002        
  0.000000000000000E+000  0.000000000000000E+000                                
   25.5900000000000       0.234817000000000      -5.576000000000000E-002        
  0.000000000000000E+000  0.000000000000000E+000                                
   8.99700000000000       0.434401000000000      -0.126895000000000             
  0.000000000000000E+000  0.000000000000000E+000                                
   3.31900000000000       0.346129000000000      -0.170352000000000             
  0.000000000000000E+000  0.000000000000000E+000                                
  0.905900000000000       3.937800000000000E-002  0.140382000000000             
   1.00000000000000       0.000000000000000E+000                                
  0.364300000000000      -8.983000000000000E-003  0.598684000000000             
  0.000000000000000E+000  0.000000000000000E+000                                
  0.128500000000000       2.385000000000000E-003  0.395389000000000             
  0.000000000000000E+000   1.00000000000000                                     
    5    3                                                                      
   18.7100000000000       1.403100000000000E-002  0.000000000000000E+000        
  0.000000000000000E+000                                                        
   4.13300000000000       8.686600000000000E-002  0.000000000000000E+000        
  0.000000000000000E+000                                                        
   1.20000000000000       0.290216000000000       0.000000000000000E+000        
  0.000000000000000E+000                                                        
  0.382700000000000       0.501008000000000        1.00000000000000             
  0.000000000000000E+000                                                        
  0.120900000000000       0.343406000000000       0.000000000000000E+000        
   1.00000000000000                                                             
    2    2                                                                      
   1.09700000000000        1.00000000000000       0.000000000000000E+000        
  0.318000000000000       0.000000000000000E+000   1.00000000000000             
    1    1                                                                      
  0.761000000000000        1.00000000000000                                     
          7.00000000    1    4    1    1    1    1                              
N #4   2.222774054369940  -0.559905182868157  -0.000000000000000                
   10    4                                                                      
   11420.0000000000       5.230000000000000E-004 -1.150000000000000E-004        
  0.000000000000000E+000  0.000000000000000E+000                                
   1712.00000000000       4.045000000000000E-003 -8.950000000000000E-004        
  0.000000000000000E+000  0.000000000000000E+000                                
   389.300000000000       2.077500000000000E-002 -4.624000000000000E-003        
  0.000000000000000E+000  0.000000000000000E+000                                
   110.000000000000       8.072699999999999E-002 -1.852800000000000E-002        
  0.000000000000000E+000  0.000000000000000E+000                                
   35.5700000000000       0.233074000000000      -5.733900000000000E-002        
  0.000000000000000E+000  0.000000000000000E+000                                
   12.5400000000000       0.433501000000000      -0.132076000000000             
  0.000000000000000E+000  0.000000000000000E+000                                
   4.64400000000000       0.347472000000000      -0.172510000000000             
  0.000000000000000E+000  0.000000000000000E+000                                
   1.29300000000000       4.126200000000000E-002  0.151814000000000             
   1.00000000000000       0.000000000000000E+000                                
  0.511800000000000      -8.508000000000000E-003  0.599944000000000             
  0.000000000000000E+000  0.000000000000000E+000                                
  0.178700000000000       2.384000000000000E-003  0.387462000000000             
  0.000000000000000E+000   1.00000000000000                                     
    5    3                                                                      
   26.6300000000000       1.467000000000000E-002  0.000000000000000E+000        
  0.000000000000000E+000                                                        
   5.94800000000000       9.176400000000000E-002  0.000000000000000E+000        
  0.000000000000000E+000                                                        
   1.74200000000000       0.298683000000000       0.000000000000000E+000        
  0.000000000000000E+000                                                        
  0.555000000000000       0.498487000000000        1.00000000000000             
  0.000000000000000E+000                                                        
  0.172500000000000       0.337023000000000       0.000000000000000E+000        
   1.00000000000000                                                             
    2    2                                                                      
   1.65400000000000        1.00000000000000       0.000000000000000E+000        
  0.469000000000000       0.000000000000000E+000   1.00000000000000             
    1    1                                                                      
   1.09300000000000        1.00000000000000                                     
          6.00000000    1    4    1    1    1    1                              
C #5   1.187979739911964   1.867022651011336   0.000000000000000                
   10    4                                                                      
   8236.00000000000       5.310000000000000E-004 -1.130000000000000E-004        
  0.000000000000000E+000  0.000000000000000E+000                                
   1235.00000000000       4.108000000000000E-003 -8.780000000000000E-004        
  0.000000000000000E+000  0.000000000000000E+000                                
   280.800000000000       2.108700000000000E-002 -4.540000000000000E-003        
  0.000000000000000E+000  0.000000000000000E+000                                
   79.2700000000000       8.185300000000000E-002 -1.813300000000000E-002        
  0.000000000000000E+000  0.000000000000000E+000                                
   25.5900000000000       0.234817000000000      -5.576000000000000E-002        
  0.000000000000000E+000  0.000000000000000E+000                                
   8.99700000000000       0.434401000000000      -0.126895000000000             
  0.000000000000000E+000  0.000000000000000E+000                                
   3.31900000000000       0.346129000000000      -0.170352000000000             
  0.000000000000000E+000  0.000000000000000E+000                                
  0.905900000000000       3.937800000000000E-002  0.140382000000000             
   1.00000000000000       0.000000000000000E+000                                
  0.364300000000000      -8.983000000000000E-003  0.598684000000000             
  0.000000000000000E+000  0.000000000000000E+000                                
  0.128500000000000       2.385000000000000E-003  0.395389000000000             
  0.000000000000000E+000   1.00000000000000                                     
    5    3                                                                      
   18.7100000000000       1.403100000000000E-002  0.000000000000000E+000        
  0.000000000000000E+000                                                        
   4.13300000000000       8.686600000000000E-002  0.000000000000000E+000        
  0.000000000000000E+000                                                        
   1.20000000000000       0.290216000000000       0.000000000000000E+000        
  0.000000000000000E+000                                                        
  0.382700000000000       0.501008000000000        1.00000000000000             
  0.000000000000000E+000                                                        
  0.120900000000000       0.343406000000000       0.000000000000000E+000        
   1.00000000000000                                                             
    2    2                                                                      
   1.09700000000000        1.00000000000000       0.000000000000000E+000        
  0.318000000000000       0.000000000000000E+000   1.00000000000000             
    1    1                                                                      
  0.761000000000000        1.00000000000000                                     
          1.00000000    1    3    1    1    1                                   
H #6   0.219236111492831  -4.052041601394811   0.000000000000000                
    5    3                                                                      
   33.8700000000000       6.068000000000000E-003  0.000000000000000E+000        
  0.000000000000000E+000                                                        
   5.09500000000000       4.530800000000000E-002  0.000000000000000E+000        
  0.000000000000000E+000                                                        
   1.15900000000000       0.202822000000000       0.000000000000000E+000        
  0.000000000000000E+000                                                        
  0.325800000000000       0.503903000000000        1.00000000000000             
  0.000000000000000E+000                                                        
  0.102700000000000       0.383421000000000       0.000000000000000E+000        
   1.00000000000000                                                             
    2    2                                                                      
   1.40700000000000        1.00000000000000       0.000000000000000E+000        
  0.388000000000000       0.000000000000000E+000   1.00000000000000             
    1    1                                                                      
   1.05700000000000        1.00000000000000                                     
          1.00000000    1    3    1    1    1                                   
H #7  -2.892533925144837   3.021269989845382  -0.000000000000000                
    5    3                                                                      
   33.8700000000000       6.068000000000000E-003  0.000000000000000E+000        
  0.000000000000000E+000                                                        
   5.09500000000000       4.530800000000000E-002  0.000000000000000E+000        
  0.000000000000000E+000                                                        
   1.15900000000000       0.202822000000000       0.000000000000000E+000        
  0.000000000000000E+000                                                        
  0.325800000000000       0.503903000000000        1.00000000000000             
  0.000000000000000E+000                                                        
  0.102700000000000       0.383421000000000       0.000000000000000E+000        
   1.00000000000000                                                             
    2    2                                                                      
   1.40700000000000        1.00000000000000       0.000000000000000E+000        
  0.388000000000000       0.000000000000000E+000   1.00000000000000             
    1    1                                                                      
   1.05700000000000        1.00000000000000                                     
          1.00000000    1    3    1    1    1                                   
H #8   2.353381776519814   3.531335427794892  -0.000000000000000                
    5    3                                                                      
   33.8700000000000       6.068000000000000E-003  0.000000000000000E+000        
  0.000000000000000E+000                                                        
   5.09500000000000       4.530800000000000E-002  0.000000000000000E+000        
  0.000000000000000E+000                                                        
   1.15900000000000       0.202822000000000       0.000000000000000E+000        
  0.000000000000000E+000                                                        
  0.325800000000000       0.503903000000000        1.00000000000000             
  0.000000000000000E+000                                                        
  0.102700000000000       0.383421000000000       0.000000000000000E+000        
   1.00000000000000                                                             
    2    2                                                                      
   1.40700000000000        1.00000000000000       0.000000000000000E+000        
  0.388000000000000       0.000000000000000E+000   1.00000000000000             
    1    1                                                                      
   1.05700000000000        1.00000000000000                                     
FINISH                                                                          
 
********************************************************************************
 ONE- AND TWO-ELECTRON INTEGRALS OVER SYMMETRY-ADAPTED AOS ARE CALCULATED.

  SPHERICAL HARMONICS ARE USED.
  
  INTEGRALS LESS THAN  0.10E-13 ARE NEGLECTED.

  NUCLEAR REPULSION ENERGY :  163.2400290063 A.U.
  @MOLECU-I, ONE ELECTRON INTEGRALS (CPU/WALL):        0.15/       0.15 SECONDS.
  @TWOEL-I,   37598642 INTEGRALS OF SYMMETRY TYPE  I I I I
  @TWOEL-I,   31738183 INTEGRALS OF SYMMETRY TYPE  I J I J
  @TWOEL-I,   16296113 INTEGRALS OF SYMMETRY TYPE  I I J J
  @TWOEL-I, TOTAL NUMBER OF 2-E INTEGRALS   85632938.
  @MOLECU-I, TWO ELECTRON INTEGRALS (CPU/WALL):      435.19/      13.81 SECONDS.
 @CHECKOUT-I, Total execution time (CPU/WALL):       435.55/      14.18 seconds.

Running with 32 threads/proc

--executable xvmol finished with status     0 in       23.90 seconds (walltime).
 --invoking executable--
/home/besselman/CFOUR_18/cfour18/bin/xvmol2ja
 @GETMEM-I,  Allocated  183105 MB of main memory.
 @CHECKOUT-I, Total execution time (CPU/WALL):         1.56/       0.61 seconds.
--executable xvmol2ja finished with status     0 in        0.67 seconds (walltime).
 --invoking executable--
/home/besselman/CFOUR_18/cfour18/bin/xvscf
  -------------------------------------------------
  Self-Consistent-Field Program for HF calculations
  -------------------------------------------------
    Integrals from VMOL are used
  There are  192 functions in the AO basis.

  There are 2 irreducible representations.

       Irrep        # of functions
         1                130
         2                 62


  Parameters for SCF calculation: 
        SCF reference function:  RHF  
  Maximum number of iterations:  150
     Full symmetry point group: Cs  
     Computational point group: Cs  
        Initial density matrix: MOREAD                 
     SCF convergence tolerance: 10**(-10)
  DIIS convergence acceleration:  ON
          Latest start for DIIS:   2
                     DIIS order:  10

 @GETMEM-I,  Allocated      14 MB of main memory.
   Smallest overlap matrix eigenvalues 
     Symmetry    Eigenvalue    
         1      .3743722631D-03              
         2      .1836281522D-01              
  @INITGES-I, Occupancies from core Hamiltonian:

          Alpha population by irrep:  15    3
           Beta population by irrep:  15    3


  --------------------------------------------------------------------
  Iteration         Total Energy            Largest Density Difference
  --------------------------------------------------------------------
       0           163.240029006322487              0.0000000000D+00
       1          -197.655287135673660              0.1350347241D+02
       2          -185.095187860229515              0.1148787322D+03
       3          -219.043076781449798              0.1148728558D+03
       4          -239.241239170717307              0.5003897162D+01
       5          -243.392052468984986              0.2402208613D+01
       6          -244.588659560382695              0.8228772965D+00
       7          -244.706774272326044              0.2796893744D+00
       8          -244.717678287765267              0.1072682610D+00
       9          -244.718792212626141              0.2877885728D-01
      10          -244.718985695937732              0.1081739112D-01
      11          -244.719012232825634              0.5893359261D-02
      12          -244.719018190653770              0.2184352550D-02
      13          -244.719019442309246              0.1386662198D-02
      14          -244.719019544927477              0.4095776543D-03
      15          -244.719019553328422              0.1108910346D-03
      16          -244.719019554707955              0.4383841778D-04
      17          -244.719019554858363              0.1572114036D-04
      18          -244.719019554873029              0.4937913720D-05
      19          -244.719019554876098              0.6872339360D-06
      20          -244.719019554868936              0.2099704977D-06
      21          -244.719019554872176              0.4835485479D-07
      22          -244.719019554872688              0.2030342827D-07
      23          -244.719019554869902              0.5503858258D-08
      24          -244.719019554868879              0.1070517008D-08
      25          -244.719019554869277              0.5489708688D-09
      26          -244.719019554874052              0.3559879058D-09
      27          -244.719019554875473              0.1508513314D-09
   final occupation vector 
    15  3
    15  3

  SCF has converged.

 Density matrix saved to file den.dat
 total electron number:   36.0000000000005     
     E(SCF)=      -244.719019554873768              0.5374556356D-10

  Eigenvector printing suppressed.


 
  ORBITAL EIGENVALUES (ALPHA)  (1H = 27.2113834 eV)

       MO #        E(hartree)               E(eV)           FULLSYM    COMPSYM
       ----   --------------------   --------------------   -------   ---------
    1     1         -20.6433355910        -561.7337194226     A'        A'  (1)
    2     2         -15.5695272367        -423.6683749956     A'        A'  (1)
    3     3         -11.3363099237        -308.4766756751     A'        A'  (1)
    4     4         -11.2969687216        -307.4061471423     A'        A'  (1)
    5     5         -11.2650155787        -306.5366579181     A'        A'  (1)
    6     6          -1.4890196190         -40.5182837414     A'        A'  (1)
    7     7          -1.2350070546         -33.6062504634     A'        A'  (1)
    8     8          -1.0359471854         -28.1895560448     A'        A'  (1)
    9     9          -0.8435640432         -22.9545446021     A'        A'  (1)
   10    10          -0.8213701436         -22.3506178895     A'        A'  (1)
   11    11          -0.7537977326         -20.5118791088     A'        A'  (1)
   12   131          -0.6606359105         -17.9768170479     A''       A'' (2)
   13    12          -0.6290716685         -17.1179103563     A'        A'  (1)
   14    13          -0.5953535269         -16.2003930799     A'        A'  (1)
   15    14          -0.5822190149         -15.8429848360     A'        A'  (1)
   16    15          -0.4665043925         -12.6942298819     A'        A'  (1)
   17   132          -0.4558958280         -12.4055561666     A''       A'' (2)
   18   133          -0.3486000761          -9.4858903248     A''       A'' (2)
  +++++++++++++++++++++++++++++++++++++++++++++++++++++++++++++++++++++++++++++
   19   134           0.1402141213           3.8154202135     A''       A'' (2)
   20    16           0.1598825647           4.3506257661     A'        A'  (1)
   21    17           0.1702767430           4.6334657385     A'        A'  (1)
   22    18           0.1830581437           4.9812653337     A'        A'  (1)
   23   135           0.2044136242           5.5623774997     A''       A'' (2)
   24    19           0.2566877401           6.9848285110     A'        A'  (1)
   25    20           0.2899951993           7.8911705517     A'        A'  (1)
   26    21           0.3325579289           9.0493613049     A'        A'  (1)
   27    22           0.3552078173           9.6656961019     A'        A'  (1)
   28   136           0.4169329965          11.3453236206     A''       A'' (2)
   29    23           0.4468295704          12.1588507533     A'        A'  (1)
   30    24           0.4626561259          12.5895132235     A'        A'  (1)
   31   137           0.4713426140          12.8258845815     A''       A'' (2)
   32    25           0.4848138438          13.1924553803     A'        A'  (1)
   33   138           0.5293615991          14.4046614317     A''       A'' (2)
   34    26           0.5366056463          14.6017819766     A'        A'  (1)
   35    27           0.5652628833          15.3815850391     A'        A'  (1)
   36    28           0.5814141909          15.8210844618     A'        A'  (1)
   37    29           0.5974819153          16.2583094712     A'        A'  (1)
   38    30           0.6192144263          16.8496811597     A'        A'  (1)
   39    31           0.6911149415          18.8061936453     A'        A'  (1)
   40   139           0.6968514964          18.9622932403     A''       A'' (2)
   41    32           0.7093753353          19.3030842224     A'        A'  (1)
   42    33           0.7129271503          19.3997340224     A'        A'  (1)
   43    34           0.7487842862          20.3754562952     A'        A'  (1)
   44   140           0.7622007898          20.7405379179     A''       A'' (2)
   45    35           0.7852765062          21.3684600847     A'        A'  (1)
   46    36           0.8188568518          22.2822277449     A'        A'  (1)
   47    37           0.8604187228          23.4131837501     A'        A'  (1)
   48   141           0.8693361391          23.6558389845     A''       A'' (2)
   49   142           0.9126771967          24.8352091207     A''       A'' (2)
   50   143           0.9278283893          25.2474940313     A''       A'' (2)
   51   144           0.9418947975          25.6302604564     A''       A'' (2)
   52    38           0.9888184303          26.9071174196     A'        A'  (1)
   53    39           1.0699040097          29.1135682102     A'        A'  (1)
   54   145           1.0938322790          29.7646895196     A''       A'' (2)
   55    40           1.1360040526          30.9122418195     A'        A'  (1)
   56    41           1.1438410622          31.1254976923     A'        A'  (1)
   57    42           1.1834134802          32.2023179304     A'        A'  (1)
   58    43           1.1941495141          32.4944602659     A'        A'  (1)
   59   146           1.2019610696          32.7070234959     A''       A'' (2)
   60    44           1.2185718330          33.1590253485     A'        A'  (1)
   61    45           1.2993692061          35.3576336458     A'        A'  (1)
   62    46           1.3340756959          36.3020452449     A'        A'  (1)
   63   147           1.3479871971          36.6805964386     A''       A'' (2)
   64    47           1.4308643338          38.9357979804     A'        A'  (1)
   65   148           1.4422805228          39.2464482750     A''       A'' (2)
   66    48           1.4596705485          39.7196549333     A'        A'  (1)
   67   149           1.4864261440          40.4477116998     A''       A'' (2)
   68    49           1.5412494466          41.9395296072     A'        A'  (1)
   69    50           1.5928986709          43.3449764518     A'        A'  (1)
   70    51           1.6345981389          44.4796766623     A'        A'  (1)
   71    52           1.6833079284          45.8051374206     A'        A'  (1)
   72    53           1.7173932063          46.7326449852     A'        A'  (1)
   73    54           1.7511964521          47.6524780673     A'        A'  (1)
   74   150           1.7657338173          48.0480598847     A''       A'' (2)
   75   151           1.8346152433          49.9224187771     A''       A'' (2)
   76    55           1.8412900535          50.1040495950     A'        A'  (1)
   77    56           1.9047838825          51.8318045215     A'        A'  (1)
   78    57           2.0634091547          56.1482176184     A'        A'  (1)
   79    58           2.0924999071          56.9398172367     A'        A'  (1)
   80   152           2.0951549894          57.0120656983     A''       A'' (2)
   81   153           2.1431123270          58.3170512006     A''       A'' (2)
   82    59           2.1903018455          59.6011432789     A'        A'  (1)
   83    60           2.3161694507          63.0261749412     A'        A'  (1)
   84   154           2.3777363347          64.7014950282     A''       A'' (2)
   85   155           2.4316683258          66.1690591145     A''       A'' (2)
   86    61           2.4451064353          66.5347286654     A'        A'  (1)
   87    62           2.5294426777          68.8296344919     A'        A'  (1)
   88    63           2.5752422415          70.0759039824     A'        A'  (1)
   89    64           2.5844782257          70.3272278881     A'        A'  (1)
   90   156           2.5990532622          70.7238347951     A''       A'' (2)
   91    65           2.7477067812          74.7689026933     A'        A'  (1)
   92   157           2.7640747619          75.2142980932     A''       A'' (2)
   93    66           2.7703661451          75.3854953330     A'        A'  (1)
   94    67           2.8583250023          77.7789775200     A'        A'  (1)
   95    68           2.8753437113          78.2420801347     A'        A'  (1)
   96    69           2.9276393006          79.6651154658     A'        A'  (1)
   97   158           2.9303432399          79.7386933942     A''       A'' (2)
   98   159           3.0472551556          82.9200283560     A''       A'' (2)
   99    70           3.1094984859          84.6137554822     A'        A'  (1)
  100    71           3.1260280402          85.0635475223     A'        A'  (1)
  101   160           3.1396150666          85.4332693063     A''       A'' (2)
  102   161           3.1657245780          86.1437452306     A''       A'' (2)
  103    72           3.2141908172          87.4625786474     A'        A'  (1)
  104    73           3.2313500179          87.9295042375     A'        A'  (1)
  105   162           3.2460623001          88.3298457879     A''       A'' (2)
  106   163           3.2845081291          89.3760099817     A''       A'' (2)
  107    74           3.2865115687          89.4305263456     A'        A'  (1)
  108   164           3.3074837977          90.0012097072     A''       A'' (2)
  109    75           3.3339338272          90.7209516027     A'        A'  (1)
  110   165           3.3461642223          91.0537575712     A''       A'' (2)
  111   166           3.3572409230          91.3551699214     A''       A'' (2)
  112    76           3.3691902475          91.6803275718     A'        A'  (1)
  113    77           3.4188823033          93.0325171533     A'        A'  (1)
  114   167           3.4471140085          93.8007409075     A''       A'' (2)
  115    78           3.4500981596          93.8819437872     A'        A'  (1)
  116   168           3.4639350176          94.2584638360     A''       A'' (2)
  117    79           3.5021178058          95.2974703258     A'        A'  (1)
  118    80           3.5245444717          95.9077309302     A'        A'  (1)
  119    81           3.5824424429          97.4832148212     A'        A'  (1)
  120   169           3.6277684434          98.7165979997     A''       A'' (2)
  121    82           3.6468051615          99.2346134340     A'        A'  (1)
  122   170           3.6790731040         100.1126687906     A''       A'' (2)
  123    83           3.6918959247         100.4615954803     A'        A'  (1)
  124    84           3.7257900717         101.3839021101     A'        A'  (1)
  125   171           3.7468711806         101.9575482469     A''       A'' (2)
  126    85           3.8004103080         103.4144219682     A'        A'  (1)
  127    86           3.8264512736         104.1230326683     A'        A'  (1)
  128    87           3.8997846830         106.1185361867     A'        A'  (1)
  129   172           3.9236657749         106.7683737339     A''       A'' (2)
  130    88           3.9555971915         107.6372717543     A'        A'  (1)
  131   173           3.9671859231         107.9526171720     A''       A'' (2)
  132    89           4.0175696936         109.3236292681     A'        A'  (1)
  133    90           4.0593140717         110.4595515463     A'        A'  (1)
  134   174           4.0792017760         111.0007234925     A''       A'' (2)
  135    91           4.1200890826         112.1133236699     A'        A'  (1)
  136   175           4.1600930334         113.2018865113     A''       A'' (2)
  137    92           4.2419844052         115.4302640278     A'        A'  (1)
  138   176           4.2429244697         115.4558444834     A''       A'' (2)
  139   177           4.2909330092         116.7622232569     A''       A'' (2)
  140    93           4.3203675085         117.5631767030     A'        A'  (1)
  141    94           4.3762060774         119.0826214098     A'        A'  (1)
  142    95           4.4251518674         120.4145040663     A'        A'  (1)
  143    96           4.4555909606         121.2427939035     A'        A'  (1)
  144   178           4.5283662297         123.2231096523     A''       A'' (2)
  145    97           4.5737932488         124.4592416854     A'        A'  (1)
  146    98           4.6480085459         126.4787425882     A'        A'  (1)
  147   179           4.7455893105         129.1340501876     A''       A'' (2)
  148    99           4.7740802955         129.9093293041     A'        A'  (1)
  149   100           4.8372632083         131.6286237688     A'        A'  (1)
  150   180           4.8614104039         132.2857023643     A''       A'' (2)
  151   101           4.9101015824         133.6106566909     A'        A'  (1)
  152   102           5.0438201750         137.2493245815     A'        A'  (1)
  153   181           5.0948990623         138.6392517693     A''       A'' (2)
  154   103           5.1678587059         140.6245846045     A'        A'  (1)
  155   182           5.1839640031         141.0628320190     A''       A'' (2)
  156   104           5.2142373284         141.8866110826     A'        A'  (1)
  157   105           5.2515047418         142.9007089569     A'        A'  (1)
  158   183           5.2628910481         143.2105461024     A''       A'' (2)
  159   184           5.3029182981         144.2997429481     A''       A'' (2)
  160   106           5.3501518030         145.5850319601     A'        A'  (1)
  161   107           5.3881519806         146.6190693611     A'        A'  (1)
  162   108           5.4633498227         148.6653066747     A'        A'  (1)
  163   185           5.4826060569         149.1892954459     A''       A'' (2)
  164   109           5.5353110391         150.6234709228     A'        A'  (1)
  165   186           5.6609730855         154.0429090474     A''       A'' (2)
  166   187           5.7132406119         155.4651807474     A''       A'' (2)
  167   110           5.7316565913         155.9663050223     A'        A'  (1)
  168   111           5.7544940663         156.5877443111     A'        A'  (1)
  169   112           5.8506567665         159.2044644138     A'        A'  (1)
  170   113           5.9463505175         161.8084237612     A'        A'  (1)
  171   188           5.9984785283         163.2268990500     A''       A'' (2)
  172   114           6.0338236538         164.1886888113     A'        A'  (1)
  173   115           6.1269840781         166.7237128360     A'        A'  (1)
  174   189           6.2153280906         169.1276756311     A''       A'' (2)
  175   116           6.2257727945         169.4118904725     A'        A'  (1)
  176   190           6.3126093851         171.7748342323     A''       A'' (2)
  177   117           6.4767286968         176.2407477464     A'        A'  (1)
  178   118           6.5098012402         177.1406974044     A'        A'  (1)
  179   119           6.6313942084         180.4494102819     A'        A'  (1)
  180   120           6.8651719482         186.8108259881     A'        A'  (1)
  181   121           6.9473081010         189.0458643338     A'        A'  (1)
  182   191           7.1947027333         195.7778145248     A''       A'' (2)
  183   192           7.2791758642         198.0764452765     A''       A'' (2)
  184   122           7.3033261606         198.7336082523     A'        A'  (1)
  185   123           7.3882422764         201.0442932354     A'        A'  (1)
  186   124           7.7194726548         210.0575300556     A'        A'  (1)
  187   125           7.8342761370         213.1814916256     A'        A'  (1)
  188   126           9.7007239026         263.9701173715     A'        A'  (1)
  189   127          11.4913408675         312.6952821252     A'        A'  (1)
  190   128          11.9322794768         324.6938316787     A'        A'  (1)
  191   129          13.7007564776         372.8165373807     A'        A'  (1)
  192   130          14.4898599878         394.2891355400     A'        A'  (1)


  VSCF finished.

 @CHECKOUT-I, Total execution time (CPU/WALL):       205.57/      28.83 seconds.
--executable xvscf finished with status     0 in       28.87 seconds (walltime).
 --invoking executable--
/home/besselman/CFOUR_18/cfour18/bin/xvtran
 @GETMEM-I,  Allocated  183105 MB of main memory.
  Partial RHF integral transformation
  Transformation of IIII integrals :
  1 pass through the AO integral file was required.
    37598642 AO integrals were read.
    14349831 MO integrals were written to HF2.
  Transformation of IIJJ integrals :
  1 pass through the AO integral file was required.
    16296113 AO integrals were read.
     4823895 MO integrals were written to HF2.
  Transformation of IJIJ integrals :
  1 pass through the AO integral file was required.
    31738183 AO integrals were read.
     9464325 MO integrals were written to HF2.
  Summary of active molecular orbitals: 
------------------------------------------------------------------------
 
  Index      Eigenvalue    Symmetry    Index      Eigenvalue    Symmetry
------------------------------------------------------------------------
     1       -20.6433356        1        97         4.3762061        1
     2       -15.5695272        1        98         4.4251519        1
     3       -11.3363099        1        99         4.4555910        1
     4       -11.2969687        1       100         4.5737932        1
     5       -11.2650156        1       101         4.6480085        1
     6        -1.4890196        1       102         4.7740803        1
     7        -1.2350071        1       103         4.8372632        1
     8        -1.0359472        1       104         4.9101016        1
     9        -0.8435640        1       105         5.0438202        1
    10        -0.8213701        1       106         5.1678587        1
    11        -0.7537977        1       107         5.2142373        1
    12        -0.6290717        1       108         5.2515047        1
    13        -0.5953535        1       109         5.3501518        1
    14        -0.5822190        1       110         5.3881520        1
    15        -0.4665044        1       111         5.4633498        1
    16        -0.6606359        2       112         5.5353110        1
    17        -0.4558958        2       113         5.7316566        1
    18        -0.3486001        2       114         5.7544941        1
    19         0.1598826        1       115         5.8506568        1
    20         0.1702767        1       116         5.9463505        1
    21         0.1830581        1       117         6.0338237        1
    22         0.2566877        1       118         6.1269841        1
    23         0.2899952        1       119         6.2257728        1
    24         0.3325579        1       120         6.4767287        1
    25         0.3552078        1       121         6.5098012        1
    26         0.4468296        1       122         6.6313942        1
    27         0.4626561        1       123         6.8651719        1
    28         0.4848138        1       124         6.9473081        1
    29         0.5366056        1       125         7.3033262        1
    30         0.5652629        1       126         7.3882423        1
    31         0.5814142        1       127         7.7194727        1
    32         0.5974819        1       128         7.8342761        1
    33         0.6192144        1       129         9.7007239        1
    34         0.6911149        1       130        11.4913409        1
    35         0.7093753        1       131        11.9322795        1
    36         0.7129272        1       132        13.7007565        1
    37         0.7487843        1       133        14.4898600        1
    38         0.7852765        1       134         0.1402141        2
    39         0.8188569        1       135         0.2044136        2
    40         0.8604187        1       136         0.4169330        2
    41         0.9888184        1       137         0.4713426        2
    42         1.0699040        1       138         0.5293616        2
    43         1.1360041        1       139         0.6968515        2
    44         1.1438411        1       140         0.7622008        2
    45         1.1834135        1       141         0.8693361        2
    46         1.1941495        1       142         0.9126772        2
    47         1.2185718        1       143         0.9278284        2
    48         1.2993692        1       144         0.9418948        2
    49         1.3340757        1       145         1.0938323        2
    50         1.4308643        1       146         1.2019611        2
    51         1.4596705        1       147         1.3479872        2
    52         1.5412494        1       148         1.4422805        2
    53         1.5928987        1       149         1.4864261        2
    54         1.6345981        1       150         1.7657338        2
    55         1.6833079        1       151         1.8346152        2
    56         1.7173932        1       152         2.0951550        2
    57         1.7511965        1       153         2.1431123        2
    58         1.8412901        1       154         2.3777363        2
    59         1.9047839        1       155         2.4316683        2
    60         2.0634092        1       156         2.5990533        2
    61         2.0924999        1       157         2.7640748        2
    62         2.1903018        1       158         2.9303432        2
    63         2.3161695        1       159         3.0472552        2
    64         2.4451064        1       160         3.1396151        2
    65         2.5294427        1       161         3.1657246        2
    66         2.5752422        1       162         3.2460623        2
    67         2.5844782        1       163         3.2845081        2
    68         2.7477068        1       164         3.3074838        2
    69         2.7703661        1       165         3.3461642        2
    70         2.8583250        1       166         3.3572409        2
    71         2.8753437        1       167         3.4471140        2
    72         2.9276393        1       168         3.4639350        2
    73         3.1094985        1       169         3.6277684        2
    74         3.1260280        1       170         3.6790731        2
    75         3.2141908        1       171         3.7468712        2
    76         3.2313500        1       172         3.9236658        2
    77         3.2865116        1       173         3.9671859        2
    78         3.3339338        1       174         4.0792018        2
    79         3.3691902        1       175         4.1600930        2
    80         3.4188823        1       176         4.2429245        2
    81         3.4500982        1       177         4.2909330        2
    82         3.5021178        1       178         4.5283662        2
    83         3.5245445        1       179         4.7455893        2
    84         3.5824424        1       180         4.8614104        2
    85         3.6468052        1       181         5.0948991        2
    86         3.6918959        1       182         5.1839640        2
    87         3.7257901        1       183         5.2628910        2
    88         3.8004103        1       184         5.3029183        2
    89         3.8264513        1       185         5.4826061        2
    90         3.8997847        1       186         5.6609731        2
    91         3.9555972        1       187         5.7132406        2
    92         4.0175697        1       188         5.9984785        2
    93         4.0593141        1       189         6.2153281        2
    94         4.1200891        1       190         6.3126094        2
    95         4.2419844        1       191         7.1947027        2
    96         4.3203675        1       192         7.2791759        2
------------------------------------------------------------------------
 @CHECKOUT-I, Total execution time (CPU/WALL):        78.74/      14.16 seconds.
--executable xvtran finished with status     0 in       14.19 seconds (walltime).
 --invoking executable--
/home/besselman/CFOUR_18/cfour18/bin/xintprc
 @GETMEM-I,  Allocated  183105 MB of main memory.
  Processing integrals for SCF second derivatives.
  @GMOIAA-I, Processing MO integrals for spin case AA.
  @GMOIAA-I, Generation of integral list completed.
                      TYPE                NUMBER
                      ----               --------
                      PPPP                     0
                      PPPH              24398430
                      PPHH               2566818
                      PHPH               1368765
                      PHHH                295002
                      HHHH                  9036

                     TOTAL              28638051

  @FORMT2-I, Second-order MP correlation energies:
            ------------------------------------------------
            E(SCF)                  =   -244.719019554874 a.u.
            E2(AA)                  =     -0.123177134071 a.u.
            E2(AB)                  =     -0.729612184798 a.u.
            E2(TOT)                 =     -0.975966452940 a.u.
            Total MP2 energy        =   -245.694986007814 a.u.
            ------------------------------------------------
   Largest T2 amplitudes for spin case AB:
       _       _                 _       _                 _       _
   i   j   a   b             i   j   a   b             i   j   a   b
-----------------------------------------------------------------------------
[ 18  18 134 134]-0.05849 [ 18  18 135 135]-0.05103 [ 17  17 134 134]-0.04806
[ 17  17 135 135]-0.03833 [ 17  18 134 135] 0.03515 [ 18  17 135 134] 0.03515
[ 16  16 134 134]-0.02874 [ 18  18 138 134] 0.01949 [ 18  18 134 138] 0.01949
[ 18  18 136 136]-0.01926 [ 18  18 138 135]-0.01891 [ 18  18 135 138]-0.01891
[ 18  16 134 135]-0.01879 [ 16  18 135 134]-0.01879 [ 18  18 138 138]-0.01728
-----------------------------------------------------------------------------
   Norm of T2AB vector (  5130504 symmetry allowed elements):  0.4475827109.
-----------------------------------------------------------------------------
 @CHECKOUT-I, Total execution time (CPU/WALL):        30.85/       3.90 seconds.
--executable xintprc finished with status     0 in        3.93 seconds (walltime).
 --invoking executable--
/home/besselman/CFOUR_18/cfour18/bin/xvdint
 @GETMEM-I,  Allocated  183105 MB of main memory.
 One- and two-electron integral derivatives are calculated
 for RHF hessians and dipole derivatives.
 Spherical gaussians are used.
  Integrals for DBOC will be evaluated
 
   First contribution to E(DBOC):      112.83354 cm-1
   Second contribution to E(DBOC):    -2379.61335 cm-1

                     Kinetic energy integral gradient
                     --------------------------------

                         O #1 x     0.8244243333
                         O #1 y     0.3051640485
                         C #2 x     0.1558807219
                         C #2 y     0.4935534635
                         C #3 x     0.2775066563
                         C #3 y    -0.3126765095
                         N #4 x    -1.0855738575
                         N #4 y     0.0118827867
                         C #5 x    -0.2561305778
                         C #5 y    -0.2749153100
                         H #6 x    -0.0026375205
                         H #6 y     0.4772080556
                         H #7 x     0.3508377552
                         H #7 y    -0.3138809829
                         H #8 x    -0.2643075109
                         H #8 y    -0.3863355520


 O #1       0.8244243333            0.3051640485            0.0000000000
 C #2       0.1558807219            0.4935534635            0.0000000000
 C #3       0.2775066563           -0.3126765095            0.0000000000
 N #4      -1.0855738575            0.0118827867            0.0000000000
 C #5      -0.2561305778           -0.2749153100            0.0000000000
 H #6      -0.0026375205            0.4772080556            0.0000000000
 H #7       0.3508377552           -0.3138809829            0.0000000000
 H #8      -0.2643075109           -0.3863355520            0.0000000000


                   Nuclear attraction integral gradient
                   ------------------------------------

                         O #1 x   -30.1188995119
                         O #1 y   -11.9489115057
                         C #2 x    -0.0126760440
                         C #2 y   -21.3682764821
                         C #3 x   -12.7549779392
                         C #3 y    16.8543070134
                         N #4 x    32.2952002552
                         N #4 y    -4.2458642956
                         C #5 x    11.6776050515
                         C #5 y    17.3396831562
                         H #6 x     0.2400823406
                         H #6 y    -7.7838588898
                         H #7 x    -5.3773706808
                         H #7 y     5.1105380644
                         H #8 x     4.0510365287
                         H #8 y     6.0423829391


 O #1     -30.1188995119          -11.9489115057            0.0000000000
 C #2      -0.0126760440          -21.3682764821            0.0000000000
 C #3     -12.7549779392           16.8543070134            0.0000000000
 N #4      32.2952002552           -4.2458642956            0.0000000000
 C #5      11.6776050515           17.3396831562            0.0000000000
 H #6       0.2400823406           -7.7838588898            0.0000000000
 H #7      -5.3773706808            5.1105380644            0.0000000000
 H #8       4.0510365287            6.0423829391            0.0000000000


                      Reorthonormalization gradient
                      -----------------------------

                         O #1 x     0.4225749804
                         O #1 y     0.1557697030
                         C #2 x     0.0024647392
                         C #2 y     0.1543024042
                         C #3 x    -0.0758996003
                         C #3 y    -0.1666944327
                         N #4 x    -0.4520904955
                         N #4 y     0.0458003774
                         C #5 x     0.0625365694
                         C #5 y    -0.1028345935
                         H #6 x    -0.0076485832
                         H #6 y     0.2316269429
                         H #7 x     0.1668883723
                         H #7 y    -0.1417605463
                         H #8 x    -0.1188259824
                         H #8 y    -0.1762098551


 O #1       0.4225749804            0.1557697030            0.0000000000
 C #2       0.0024647392            0.1543024042            0.0000000000
 C #3      -0.0758996003           -0.1666944327            0.0000000000
 N #4      -0.4520904955            0.0458003774            0.0000000000
 C #5       0.0625365694           -0.1028345935            0.0000000000
 H #6      -0.0076485832            0.2316269429            0.0000000000
 H #7       0.1668883723           -0.1417605463            0.0000000000
 H #8      -0.1188259824           -0.1762098551            0.0000000000


                     Kinetic energy integral Hessian
                     -------------------------------


           Symmetry 1

           O #1 x      O #1 y      C #2 x      C #2 y      C #3 x      C #3 y

 O #1 x   -0.266333
 O #1 y   -0.352108    0.214210
 C #2 x   -0.353926    0.567482    0.111503
 C #2 y    0.567482    0.324152    0.185132   -0.369918
 C #3 x    0.527468   -0.244538   -0.003148   -0.018425   -0.097674
 C #3 y   -0.244538   -0.572669   -0.018425    0.035099    0.018544   -0.162730
 N #4 x    0.059351    0.006066   -0.120726   -0.743583    0.025340   -0.028973
 N #4 y    0.006066   -0.016492   -0.743583    0.299670   -0.028973    0.011859
 C #5 x    0.027276    0.036416   -0.013007    0.007478   -0.458497   -0.077113
 C #5 y    0.036416    0.022237    0.007478    0.031235   -0.077113    0.619817
 H #6 x    0.007672   -0.011027    0.379562    0.002091   -0.000094   -0.000129
 H #6 y   -0.011027    0.010029    0.002091   -0.320017   -0.000129    0.000168
 H #7 x   -0.001559   -0.002478   -0.000111   -0.000092   -0.007374    0.341714
 H #7 y   -0.002478    0.018572   -0.000092    0.000062    0.341714    0.065790
 H #8 x    0.000052    0.000187   -0.000146   -0.000083    0.013979    0.008919
 H #8 y    0.000187   -0.000040   -0.000083   -0.000283    0.008919    0.002665

           N #4 x      N #4 y      C #5 x      C #5 y      H #6 x      H #6 y

 N #4 x   -0.367656
 N #4 y    0.414984   -0.007474
 C #5 x    0.399427    0.342104   -0.122702
 C #5 y    0.342104   -0.312905    0.015206   -0.266207
 H #6 x    0.005622    0.010528   -0.000114   -0.000019   -0.392655
 H #6 y    0.010528    0.012803   -0.000019   -0.000501   -0.001453    0.297612
 H #7 x   -0.000301    0.000231    0.014255   -0.004777    0.000001    0.000025
 H #7 y    0.000231   -0.000244   -0.004777   -0.000110    0.000025   -0.000045
 H #8 x   -0.001057   -0.001356    0.153362   -0.319295    0.000006   -0.000016
 H #8 y   -0.001356    0.012783   -0.319295   -0.093565   -0.000016   -0.000049

           H #7 x      H #7 y      H #8 x      H #8 y

 H #7 x   -0.004875
 H #7 y   -0.334615   -0.084027
 H #8 x   -0.000036   -0.000007   -0.166159
 H #8 y   -0.000007    0.000004    0.311651    0.078485


           Symmetry 2

           O #1 z      C #2 z      C #3 z      N #4 z      C #5 z      H #6 z

 O #1 z   -1.343539
 C #2 z    0.739419   -2.129361
 C #3 z    0.646746   -0.023541   -1.796227
 N #4 z   -0.020746    1.059951   -0.015770   -1.626260
 C #5 z   -0.018346   -0.018855    0.815138    0.605180   -1.753495
 H #6 z   -0.001802    0.372660   -0.000145   -0.001474   -0.000129   -0.369132
 H #7 z   -0.001565   -0.000151    0.375678   -0.000040   -0.001300    0.000011
 H #8 z   -0.000167   -0.000121   -0.001879   -0.000842    0.371807    0.000010

           H #7 z      H #8 z

 H #7 z   -0.372638
 H #8 z    0.000004   -0.368812


           O #1 x      O #1 y      O #1 z      C #2 x      C #2 y      C #2 z

 O #1 x   -0.266333
 O #1 y   -0.352108    0.214210
 O #1 z    0.000000    0.000000   -1.343539

 C #2 x   -0.353926    0.567482    0.000000    0.111503
 C #2 y    0.567482    0.324152    0.000000    0.185132   -0.369918
 C #2 z    0.000000    0.000000    0.739419    0.000000    0.000000   -2.129361

 C #3 x    0.527468   -0.244538    0.000000   -0.003148   -0.018425    0.000000
 C #3 y   -0.244538   -0.572669    0.000000   -0.018425    0.035099    0.000000
 C #3 z    0.000000    0.000000    0.646746    0.000000    0.000000   -0.023541

 N #4 x    0.059351    0.006066    0.000000   -0.120726   -0.743583    0.000000
 N #4 y    0.006066   -0.016492    0.000000   -0.743583    0.299670    0.000000
 N #4 z    0.000000    0.000000   -0.020746    0.000000    0.000000    1.059951

 C #5 x    0.027276    0.036416    0.000000   -0.013007    0.007478    0.000000
 C #5 y    0.036416    0.022237    0.000000    0.007478    0.031235    0.000000
 C #5 z    0.000000    0.000000   -0.018346    0.000000    0.000000   -0.018855

 H #6 x    0.007672   -0.011027    0.000000    0.379562    0.002091    0.000000
 H #6 y   -0.011027    0.010029    0.000000    0.002091   -0.320017    0.000000
 H #6 z    0.000000    0.000000   -0.001802    0.000000    0.000000    0.372660

 H #7 x   -0.001559   -0.002478    0.000000   -0.000111   -0.000092    0.000000
 H #7 y   -0.002478    0.018572    0.000000   -0.000092    0.000062    0.000000
 H #7 z    0.000000    0.000000   -0.001565    0.000000    0.000000   -0.000151

 H #8 x    0.000052    0.000187    0.000000   -0.000146   -0.000083    0.000000
 H #8 y    0.000187   -0.000040    0.000000   -0.000083   -0.000283    0.000000
 H #8 z    0.000000    0.000000   -0.000167    0.000000    0.000000   -0.000121


           C #3 x      C #3 y      C #3 z      N #4 x      N #4 y      N #4 z

 C #3 x   -0.097674
 C #3 y    0.018544   -0.162730
 C #3 z    0.000000    0.000000   -1.796227

 N #4 x    0.025340   -0.028973    0.000000   -0.367656
 N #4 y   -0.028973    0.011859    0.000000    0.414984   -0.007474
 N #4 z    0.000000    0.000000   -0.015770    0.000000    0.000000   -1.626260

 C #5 x   -0.458497   -0.077113    0.000000    0.399427    0.342104    0.000000
 C #5 y   -0.077113    0.619817    0.000000    0.342104   -0.312905    0.000000
 C #5 z    0.000000    0.000000    0.815138    0.000000    0.000000    0.605180

 H #6 x   -0.000094   -0.000129    0.000000    0.005622    0.010528    0.000000
 H #6 y   -0.000129    0.000168    0.000000    0.010528    0.012803    0.000000
 H #6 z    0.000000    0.000000   -0.000145    0.000000    0.000000   -0.001474

 H #7 x   -0.007374    0.341714    0.000000   -0.000301    0.000231    0.000000
 H #7 y    0.341714    0.065790    0.000000    0.000231   -0.000244    0.000000
 H #7 z    0.000000    0.000000    0.375678    0.000000    0.000000   -0.000040

 H #8 x    0.013979    0.008919    0.000000   -0.001057   -0.001356    0.000000
 H #8 y    0.008919    0.002665    0.000000   -0.001356    0.012783    0.000000
 H #8 z    0.000000    0.000000   -0.001879    0.000000    0.000000   -0.000842


           C #5 x      C #5 y      C #5 z      H #6 x      H #6 y      H #6 z

 C #5 x   -0.122702
 C #5 y    0.015206   -0.266207
 C #5 z    0.000000    0.000000   -1.753495

 H #6 x   -0.000114   -0.000019    0.000000   -0.392655
 H #6 y   -0.000019   -0.000501    0.000000   -0.001453    0.297612
 H #6 z    0.000000    0.000000   -0.000129    0.000000    0.000000   -0.369132

 H #7 x    0.014255   -0.004777    0.000000    0.000001    0.000025    0.000000
 H #7 y   -0.004777   -0.000110    0.000000    0.000025   -0.000045    0.000000
 H #7 z    0.000000    0.000000   -0.001300    0.000000    0.000000    0.000011

 H #8 x    0.153362   -0.319295    0.000000    0.000006   -0.000016    0.000000
 H #8 y   -0.319295   -0.093565    0.000000   -0.000016   -0.000049    0.000000
 H #8 z    0.000000    0.000000    0.371807    0.000000    0.000000    0.000010


           H #7 x      H #7 y      H #7 z      H #8 x      H #8 y      H #8 z

 H #7 x   -0.004875
 H #7 y   -0.334615   -0.084027
 H #7 z    0.000000    0.000000   -0.372638

 H #8 x   -0.000036   -0.000007    0.000000   -0.166159
 H #8 y   -0.000007    0.000004    0.000000    0.311651    0.078485
 H #8 z    0.000000    0.000000    0.000004    0.000000    0.000000   -0.368812


                   Nuclear attraction integral Hessian
                   -----------------------------------


           Symmetry 1

           O #1 x      O #1 y      C #2 x      C #2 y      C #3 x      C #3 y

 O #1 x    5.522451
 O #1 y    3.316188    2.315712
 C #2 x    2.820501   -8.648691    4.228033
 C #2 y   -8.864582   -8.403511   -1.837432   13.005177
 C #3 x  -11.179822    4.138258   -0.185615   -0.546197    8.336055
 C #3 y    4.357765    6.385306   -0.574312    0.674675   -1.176118    7.560452
 N #4 x    2.191472    0.053938   -1.327420   10.824786    0.991671   -0.660708
 N #4 y    0.217628   -0.764580   10.380076   -7.462628   -0.780189   -0.224096
 C #5 x    0.669710    1.192219   -0.303739    0.475020    4.141753    0.881166
 C #5 y    1.013211    0.058676    0.684539    1.420594    1.344794  -12.015158
 H #6 x   -0.125796   -0.062810   -5.213003   -0.026007   -0.047541   -0.066130
 H #6 y   -0.033083    0.236517    0.006828    0.416630   -0.080929    0.201178
 H #7 x    0.015753   -0.152351    0.014367   -0.139235   -1.963364   -2.730378
 H #7 y   -0.184946    0.079727   -0.123658    0.138236   -2.773370   -2.597429
 H #8 x    0.085732    0.163249   -0.033123    0.113647   -0.093137   -0.031284
 H #8 y    0.177818    0.092151    0.112650    0.210827   -0.126249    0.015071

           N #4 x      N #4 y      C #5 x      C #5 y      H #6 x      H #6 y

 N #4 x    6.835538
 N #4 y   -4.233979    5.722379
 C #5 x   -8.677039   -5.499775    7.569652
 C #5 y   -5.861804    2.516083    0.257601    9.029741
 H #6 x   -0.112243   -0.042501   -0.070594    0.041729    5.571708
 H #6 y   -0.108726    0.099575    0.061012    0.254228    0.156970   -1.227969
 H #7 x    0.126647   -0.130406   -0.089428   -0.024234   -0.000587   -0.007100
 H #7 y   -0.145659    0.024342    0.061267    0.031984   -0.003862    0.009222
 H #8 x   -0.028626    0.089147   -3.240313    2.544164   -0.001944    0.005028
 H #8 y    0.132154    0.088924    2.571491   -1.296147    0.002611    0.010619

           H #7 x      H #7 y      H #8 x      H #8 y

 H #7 x    1.861156
 H #7 y    3.172509    2.324909
 H #8 x    0.035457   -0.002281    3.275954
 H #8 y    0.011195   -0.010992   -2.881669    0.889547


           Symmetry 2

           O #1 z      C #2 z      C #3 z      N #4 z      C #5 z      H #6 z

 O #1 z   28.797049
 C #2 z  -14.617365   38.535184
 C #3 z  -13.038456    0.323551   33.429764
 N #4 z   -0.513714  -18.933171   -0.231423   32.030166
 C #5 z   -0.343993   -0.095493  -15.422529  -12.151652   33.036980
 H #6 z   -0.101837   -5.073587   -0.066842   -0.048784   -0.075517    5.373595
 H #7 z   -0.100934   -0.065748   -5.013160   -0.070207   -0.000978   -0.003578
 H #8 z   -0.080749   -0.073371    0.019095   -0.081215   -4.946818   -0.003450

           H #7 z      H #8 z

 H #7 z    5.267077
 H #8 z   -0.012474    5.178981


           O #1 x      O #1 y      O #1 z      C #2 x      C #2 y      C #2 z

 O #1 x    5.522451
 O #1 y    3.316188    2.315712
 O #1 z    0.000000    0.000000   28.797049

 C #2 x    2.820501   -8.648691    0.000000    4.228033
 C #2 y   -8.864582   -8.403511    0.000000   -1.837432   13.005177
 C #2 z    0.000000    0.000000  -14.617365    0.000000    0.000000   38.535184

 C #3 x  -11.179822    4.138258    0.000000   -0.185615   -0.546197    0.000000
 C #3 y    4.357765    6.385306    0.000000   -0.574312    0.674675    0.000000
 C #3 z    0.000000    0.000000  -13.038456    0.000000    0.000000    0.323551

 N #4 x    2.191472    0.053938    0.000000   -1.327420   10.824786    0.000000
 N #4 y    0.217628   -0.764580    0.000000   10.380076   -7.462628    0.000000
 N #4 z    0.000000    0.000000   -0.513714    0.000000    0.000000  -18.933171

 C #5 x    0.669710    1.192219    0.000000   -0.303739    0.475020    0.000000
 C #5 y    1.013211    0.058676    0.000000    0.684539    1.420594    0.000000
 C #5 z    0.000000    0.000000   -0.343993    0.000000    0.000000   -0.095493

 H #6 x   -0.125796   -0.062810    0.000000   -5.213003   -0.026007    0.000000
 H #6 y   -0.033083    0.236517    0.000000    0.006828    0.416630    0.000000
[truncated: 16,487,972 more chars]
