# Supplementary material for: Improved Accuracy in Semi-Experimental Structure Determination by Resolving Problems Associated with Rotation of Principal Inertial Axes of Isotopologues: Structures of 1,3-Oxazole (c‑C3H3NO)
Source: J Phys Chem A. 2026 Apr 24;130(18):3623–41. doi: 10.1021/acs.jpca.6c01535 (PMC13158917; doi:10.1021/acs.jpca.6c01535)
Supplement: Supplementary file 2 [file jp6c01535_si_002.zip › Supporting Information/BTE/oxazole_opt_SCF_PVTZ.out]

 --invoking executable--
/home/besselman/CFOUR_18/cfour18/bin/xjoda


   *************************************************************************
         <<<     CCCCCC     CCCCCC   |||     CCCCCC     CCCCCC   >>>
       <<<      CCC        CCC       |||    CCC        CCC         >>>
      <<<      CCC        CCC        |||   CCC        CCC            >>>
    <<<        CCC        CCC        |||   CCC        CCC              >>>
      <<<      CCC        CCC        |||   CCC        CCC            >>>
       <<<      CCC        CCC       |||    CCC        CCC         >>>
         <<<     CCCCCC     CCCCCC   |||     CCCCCC     CCCCCC   >>>
   *************************************************************************

     ****************************************************************
     * CFOUR Coupled-Cluster techniques for Computational Chemistry *
     ****************************************************************
 

   Department of Chemistry                Institut fuer Physikalische Chemie
   University of Texas at Austin          Universitaet Mainz
   Austin, TX  78712, USA                 D-55099 Mainz, Germany
 
                       Version 1.2
 
                     compute-0-10.local                                
                     Fri Sep 17 11:29:02 CDT 2021                      
                     integer*8 version is running
 
********************************************************************************
*                          Input from ZMAT file                                *
********************************************************************************
SCF cc-pVTZ Optimization of Oxazole                                             
O                                                                               
C 1 R1*                                                                         
C 1 R2* 2 A1*                                                                   
N 2 R3* 1 A2* 3 D0                                                              
C 3 R4* 1 A3* 2 D0                                                              
H 2 R5* 1 A4* 3 D180                                                            
H 3 R6* 1 A5* 2 D180                                                            
H 5 R7* 3 A6* 1 D180                                                            
                                                                                
R1   =        1.354245778042644                                                 
R2   =        1.369849078882718                                                 
A1   =      103.792333449428980                                                 
R3   =        1.292031907118153                                                 
A2   =      115.326598360007353                                                 
D0   =        0.000000000000000                                                 
R4   =        1.352387511911408                                                 
A3   =      108.135735420510926                                                 
R5   =        1.075757980740794                                                 
A4   =      116.647323409587145                                                 
D180 =      180.000000000000000                                                 
R6   =        1.073642831917304                                                 
A5   =      116.846279989472421                                                 
R7   =        1.075167405720157                                                 
A6   =      128.973798204328432                                                 
                                                                                
*CFOUR(CALC=SCF                                                                 
BASIS=PVTZ                                                                      
GEO_METHOD=NR                                                                   
FCGRADNEW=2                                                                     
GEO_CONV=7                                                                      
SCF_CONV=10                                                                     
LINEQ_CONV=9                                                                    
LINEQ_MAXCYC=200                                                                
GEO_MAXSTEP=150                                                                 
MULT=1                                                                          
MEM_UNIT=GB                                                                     
MEM=192)                                                                        
                                                                                
********************************************************************************
    -------------------------------------------------------------------
                    CFOUR Control Parameters 
    -------------------------------------------------------------------
        External           Internal           Value            Units
          Name               Name
    -------------------------------------------------------------------
       ABCDTYPE             IABCDT         STANDARD    [  0]    ***   
       ANHARMONIC           IANHAR         OFF         [  0]    ***   
       ANH_ALGORIT          IANALG         STANDARD    [  0]    ***   
       ANH_DERIVAT          IANDER         SECOND      [  1]    ***   
       ANH_MODE             ANHMOD         VIBRATION   [  0]    ***   
       ANH_POINTS           IANPOI              1               ***   
       ANH_STEPSIZ          ICUBST             50000          x 10-6  
       ANH_SYMMETR          IANHSM         ABELIAN     [  0]    ***   
       AO_LADDERS           IAOLAD         SINGLEPASS  [  1]    ***   
       AV_SCF               IAVSCF         OFF         [  0]    ***   
       BASIS                IBASIS         PVTZ        [ 14]    ***   
       BFIELD               IBFIEL         OFF         [  0]    a.u.  
       BOTHVECTORS          BOTHVC         OFF         [  0]    ***   
       BOX_POTENT           IPIAB          OFF         [  0]    ***   
       BREIT                IBREIT         OFF         [  0]    ***   
       BRUCK_CONV           IBRTOL          10D-  4             ***   
       BRUECKNER            IBRKNR         OFF         [  0]    ***   
       BUFFERSIZE           IBUFFS              4096            ***   
       CACHE_RECS           ICHREC             10               ***   
       CALCLEVEL            ICLLVL         SCF         [  0]    ***   
       CAS_GECCO            ICMRCC         OFF         [  0]    ***   
       CAS_GUESS            ICGUES         CANONICAL   [  0]    ***   
       CAS_INPUT            ICSINP         ORBITALS    [  0]    ***   
       CAS_ITMAX            ICITMX          10D- 50           cycles  
       CAS_JACDAV           ICJDAV         OFF         [  0]    ***   
       CAS_MICMAX           ICMIMN          10D- 10             ***   
       CAS_MICMIN           ICMIMX          10D-  2             ***   
       CAS_MICRO            ICSALG         ILU/JACOBI  [  0]    ***   
       CAS_MITMAX           ICMIMX          10D-100           cycles  
       CAS_MMAX             ICMMAX          10D- 50             ***   
       CAS_PRINT            ICPRT           10D-  0             ***   
       CCORBOPT             ICCORB         OFF         [  0]  x 0.01  
       CC_CONV              ICCCNV          10D-  7             ***   
       CC_EXPORDER          ICCEOR              0               ***   
       CC_EXTRAPOL          ICCEXT         DIIS        [  1]    ***   
       CC_GUESS             ICCGES         MP2         [  0]    ***   
       CC_MAXCYC            ICCCYC              0              cycles 
       CC_PROGRAM           ICCPRO         VCC         [  0]    ***   
       CHARGE               ICHRGE              0               ***   
       CHOLESKY             ICHOLE         OFF         [  0]    ***   
       CIS_CONV             ICISTL              5               ***   
       COMM_SIZE            IPSIZE            ***               ***   
       CONSTANT             ICONST         OLD         [  1]    ***   
       CONTINUUM            ICONTU         NONE        [  0]    ***   
       CONTRACTION          ICNTYP         GENERAL     [  1]    ***   
       COORDINATES          ICOORD         INTERNAL    [  0]    ***   
       CPHF_CONVER          ICPHFT          10D- 16             ***   
       CPHF_MAXCYC          ICPHFC             64              cycles 
       CUBIC                ICUBIC         OFF         [  0]    ***   
       CURVILINEAR          ICURVY         OFF         [  0]    ***   
       CV_ELEMENT           ICVELM              0               ***   
       CV_ORBITALS          ICVORB      NONE         
       CV_SEPARATE          ICVSEP         OFF         [  0]    ***   
       DBOC                 IDBOC          OFF         [  0]    ***   
       DCT                  IDCT           OFF         [  0]    ***   
       DERIV_LEV            IDRLVL         FIRST       [  1]    ***   
       DEVMEM_SIZE          IDVMEM         *********           MByte  
       DIAG_MRCC            IEOMST          10D-  0             ***   
       DIFF_TYPE            IDIFTY         RELAXED     [  0]    ***   
       DIRECT               IDIRCT         OFF         [  0]    ***   
       DROPMO               IDRPMO      NONE         
       ECP                  IECP           OFF         [  0]    ***   
       EIGENVECTOR          IVEC                1               ***   
       EL_ANHARM            IELANH         OFF         [  0]    ***   
       EOMFOLLOW            IEOMSR         ENERGY      [  0]    ***   
       EOMIP                IEOMIP         OFF         [  0]    ***   
       EOMLEVEL             HBARFM         SAME        [  0]    ***   
       EOM_MRCC             IMRCCE         NEW         [  1]    ***   
       EOM_NONIT            EOMNON         OFF         [  0]    ***   
       EOM_NSING            IEOMSI          10D-  0             ***   
       EOM_NSTATES          IMRCCD         DAVIDSON    [  0]    ***   
       EOM_NTRIP            IEOMTR          10D-  0             ***   
       EOM_ORDER            IEXORD         ENERGY      [  0]    ***   
       EOM_PROPSTA          IEOMST              0               ***   
       ESTATE_CONV          IEXTOL          10D-  5             ***   
       ESTATE_DIAG          IEXDIG         ITERATIVE   [  0]    ***   
       ESTATE_LOCK          IESLOC         ON          [  1]    ***   
       ESTATE_MAXC          IEXMXC             40               ***   
       ESTATE_PROP          IEXPRP         OFF         [  0]    ***   
       EVAL_HESS            IRECAL              0            # of cyc.
       EXCITATION           IEXCIT              0               ***   
       EXCITE               IEXCIT         NONE        [  0]    ***   
       EXTERN_POT           IEXPOT         OFF         [  0]    ***   
       FCGRADNEW            IFCGNW         OFF         [  0]    ***   
       FC_FIELD             IFINFC              0             x 10-6  
       FD_CALTYPE           IFDCAL         GRADONLY    [  0]    ***   
       FD_PROJECT           IFDPRJ         OFF         [  1]    ***   
       FD_STEPSIZE          IDISFD              0            10-4 bohr
       FD_USEGROUP          IFDGRP         FULL        [  0]    ***   
       FILE_RECSIZ          IFLREC              4096           words  
       FINITE_PERT          IFIPER              0             x 10-6  
       FIXGEOM              IFIXGM         OFF         [  0]    ***   
       FOCK                 IFOCK          AO          [  1]    ***   
       FREQ_ALGORI          IVIALG         STANDARD    [  0]    ***   
       FROZEN_CORE          IFROCO         OFF         [  0]    ***   
       FROZEN_VIRT          IFROVI         OFF         [  0]    ***   
       GAMMA_ABCD           IGABCD         STORE       [  0]    ***   
       GAMMA_ABCI           IGABCI         STORE       [  0]    ***   
       GENBAS_1             IGNBS1              0               ***   
       GENBAS_2             IGNBS2              0               ***   
       GENBAS_3             IGNBS3              0               ***   
       GENBAS_4             IGNBS4              0               ***   
       GEO_CONV             ICONTL              7              H/bohr 
       GEO_MAXCYC           IOPTCY             50               ***   
       GEO_MAXSTEP          IMXSTP            150            millibohr
       GEO_METHOD           INR            NR          [  0]    ***   
       GIAO                 IGIAO          OFF         [  1]    ***   
       GIMIC                IGIMIC         OFF         [  0]    ***   
       GRID                 IGRID          OFF         [  0]    ***   
       GRID_ALGO            IGALGO         SERIAL      [  0]    ***   
       GUESS                IGUESS         MOREAD      [  0]    ***   
       HBAR                 IHBAR          OFF         [  0]    ***   
       HESS_TYPE            IHESTP         SCF         [  0]    ***   
       HF2_FILE             IHF2Fl         USE         [  1]    ***   
       HFSTABILITY          ISTABL         OFF         [  0]    ***   
       INCORE               INCORE         OFF         [  0]    ***   
       INPUT_MRCC           IMRCC          ON          [  1]    ***   
       INTEGRALS            INTTYP         VMOL        [  1]    ***   
       JODA_PRINT           IJPRNT              0               ***   
       KEYWORD_OUT          IDMPKW         NO          [  0]    ***   
       LINDEP_TOL           ILINDP              8               ***   
       LINEQ_CONV           IZTACN          10D-  9           cycles  
       LINEQ_EXPOR          ILMAXD              5               ***   
       LINEQ_MAXCY          ILMAXC            200               ***   
       LINEQ_TYPE           ILTYPE         DIIS        [  1]    ***   
       LOCK_ORBOCC          ILOCOC         OFF         [  0]    ***   
       MEMORY_SIZE          IMEMSZ         *********           words  
       MEM_UNIT             IMEMU          GB          [  3]    ***   
       MRCC                 IMRCCC         OFF         [  0]    ***   
       MULTIPLICTY          IMULTP              1               ***   
       NACOUPLING           IVCOUP         OFF         [  0]    ***   
       NEGEVAL              IDIE           ABORT       [  0]    ***   
       NEWNORM              INEWNO         OFF         [  0]    ***   
       NON-HF               INONHF         OFF         [  0]    ***   
       NTOP_TAMP            ITOPT2             15               ***   
       NUC_MODEL            INUCMO         POINT       [  0]    ***   
       OCCUPATION           IOCCU   ESTIMATED BY SCF 
       OPEN-SHELL           IOPEN          SPIN-ORBITAL[  0]    ***   
       OPTVIB               IOPTVB         OFF         [  0]    ***   
       ORBITALS             IORBTP         STANDARD    [  0]    ***   
       PARALLEL             IPARAL         ON          [  1]    ***   
       PARA_INT             IPINTS         ON          [  1]    ***   
       PARA_PRINT           IPPRIN              0               ***   
       PERT_ORB             IPTORB         STANDARD    [  0]    ***   
       POINTS               IGRDFD              0               ***   
       PRINT                IPRNT               0               ***   
       PROPS                IPROPS         OFF         [  0]    ***   
       PROP_INTEGR          IINTYP         INTERNAL    [  0]    ***   
       PSI                  IPSI           OFF         [  0]    ***   
       QC_ALG               IQCALG         FLM         [  0]    ***   
       QC_LINALG            IQCLIN         TRIDIAG     [  2]    ***   
       QC_MAXCYC            IQCMAX            100             cycles  
       QC_MAXSCFCY          IQCMSC             20             cycles  
       QC_RTRUST            IQCRTR          10D-  0           x 10-3  
       QC_SKIPSCF           IQCSKI         OFF         [  0]    ***   
       QC_START             IQCSTA          10D-  3             ***   
       QRHFGUESS            IQGUES         OFF         [  0]    ***   
       QUARTIC              IQUART         OFF         [  0]    ***   
       RAMAN_INT            IRAMIN         OFF         [  0]    ***   
       RAMAN_ORB            IRAMRE         UNRELAXED   [  0]    ***   
       RDO                  IRDOFM         OFF         [  0]    ***   
       REDUCE_REPR          REDREP         Ir          [  0]    ***   
       REFERENCE            IREFNC         RHF         [  0]    ***   
       RELATIVIST           IRELAT         OFF         [  0]    ***   
       RELAX_DENS           IRDENS         OFF         [  0]    ***   
       RESET_FLAGS          IRESET         OFF         [  0]    ***   
       RESTART_CC           ICCRES         OFF         [  0]    ***   
       ROT_EVEC             ROTVEC              0               ***   
       SAVE_INTS            ISVINT         OFF         [  0]    ***   
       SCALE_ON             ISTCRT              0               ***   
       SCF_CONV             ISCFCV          10D- 10             ***   
       SCF_DAMPING          IDAMP               0             x 10-3  
       SCF_EXPORDE          IRPPOR             10               ***   
       SCF_EXPSTAR          IRPPLS              2               ***   
       SCF_EXTRAPO          IRPP           ON          [  1]    ***   
       SCF_MAXCYC           ISCFCY            150              cycles 
       SCF_NOSTOP           ISCFST         OFF         [  0]    ***   
       SCF_ORBITAL          ISCFOR         REAL        [  0]    ***   
       SCF_PRINT            ISCFPR              0               ***   
       SCF_PROG             ISCFPR         SCF         [  0]    ***   
       SD_FIELD             IFINSD              0             x 10-6  
       SOPERT               IPERSO         OFF         [  0]    ***   
       SPHERICAL            IDFGHI         ON          [  1]    ***   
       SPINORBIT            ISOCAL         OFF         [  0]    ***   
       SPINROTATIO          ISRCON         OFF         [  0]    ***   
       SPIN_FLIP            ISPFLP         OFF         [  0]    ***   
       SPIN_ORBIT           ISPORB         OFF         [  0]    ***   
       SPIN_SCAL            ISCSMP         OFF         [  0]    ***   
       STEEPSCALE           ISTPSC              1000          x 10-3  
       SUBGROUP             ISUBGP         DEFAULT     [  0]    ***   
       SUBGRPAXIS           ISBXYZ         X           [  0]    ***   
       SYMMETRY             ISYM           ON          [  0]    ***   
       SYM_CHECK            ISYMCK         OVERRIDE    [  1]    ***   
       T3_EXTRAPOL          IT3EXT         OFF         [  0]    ***   
       T4_EXTRAPOL          IT4EXP         OFF         [  0]    ***   
       TAMP_SUM             IEVERY              0               ***   
       TESTSUITE            ITESTS         OFF         [  0]    ***   
       THERMOCH             ITHERM         OFF         [  0]    ***   
       TOL_CHOLESK          ITOLCH          10D-  4             ***   
       TRANGRAD             IRESRM         OFF         [  0]    ***   
       TRANS_INV            ITRAIN         USE         [  0]    ***   
       TREAT_PERT           ITREAT         SIMULTANEOUS[  0]    ***   
       TRIP_ALGORI          ITRALG         NORMAL      [  0]    ***   
       UIJ_THRESHO          IUIJTH              1               ***   
       UNITS                IUNITS         ANGSTROM    [  0]    ***   
       UNOS                 IUNOS          OFF         [  0]    ***   
       UPDATE_HESS          IHUPDT         ON          [  1]    ***   
       VIBPHASE             ISETPH         STANDARD    [  0]    ***   
       VIBRATION            IVIB           NO          [  0]    ***   
       VIB_ALGORIT          IGEALG         STANDARD    [  0]    ***   
       VNATORB              IVNORB         OFF         [  0]    ***   
       VTRAN                IVTRAN         FULL/PARTIAL[  0]    ***   
       X2CKEY               IX2CKE         MOLVDINT    [  0]    ***   
       XFIELD               IXEFLD              0             x 10-6  
       XFORM_TOL            IXFTOL          10D- 11             ***   
       YFIELD               IYEFLD              0             x 10-6  
       ZFIELD               IZEFLD              0             x 10-6  
       ZSCALE_EXP           IZEXPS         OFF         [  0]    ***   
    -------------------------------------------------------------------
   8 entries found in Z-matrix 
   Job Title : SCF cc-pVTZ Optimization of Oxazole                                             
   There are 15 unique internal coordinates.
   Of these, 13 will be optimized.
   User supplied Z-matrix: 
--------------------------------------------------------------------------------
       SYMBOL    BOND      LENGTH    ANGLE     ANGLE     DIHED     ANGLE
                  TO      (ANGST)    WRT      (DEG)      WRT      (DEG)
--------------------------------------------------------------------------------
        O    
        C          1         R1   
        C          1         R2         2        A1   
        N          2         R3         1        A2         3        D0   
        C          3         R4         1        A3         2        D0   
        H          2         R5         1        A4         3        D180 
        H          3         R6         1        A5         2        D180 
        H          5         R7         3        A6         1        D180 
                  *Initial values for internal coordinates* 
                      Name             Value
                        R1              1.3542457780
                        R2              1.3698490789
                        A1            103.7923334494
                        R3              1.2920319071
                        A2            115.3265983600
                        D0              0.0000000000
                        R4              1.3523875119
                        A3            108.1357354205
                        R5              1.0757579807
                        A4            116.6473234096
                        D180          180.0000000000
                        R6              1.0736428319
                        A5            116.8462799895
                        R7              1.0751674057
                        A6            128.9737982043
--------------------------------------------------------------------------------
Line Symbol    AtNr   At. Mass
  1  O          8    15.99491
  2  C          6    12.00000
  3  C          6    12.00000
  4  N          7    14.00307
  5  C          6    12.00000
  6  H          1     1.00783
  7  H          1     1.00783
  8  H          1     1.00783
                     1                     4                    18
   1.00000000000000       0.903884060353647       0.971166188554808     
   1.00000000000000       0.950321777642405       0.971166188554808     
  -1.00000000000000       0.893784105578983       0.971166188554808     
  -1.00000000000000       0.892221336301487       0.971166188554808     
  -1.00000000000000       0.777433673185012       0.950321777642405     
  R VECTOR before symmetry
  0.000000000000000E+000  0.000000000000000E+000  0.000000000000000E+000
   2.55915416226939       0.000000000000000E+000  0.000000000000000E+000
   2.58864013367683        1.81151795702038       0.000000000000000E+000
   2.44158696042998        2.01282885650722       0.000000000000000E+000
   2.55564254747873        1.88732462215337       0.000000000000000E+000
   2.03288838602576        2.03587985713595        3.14159265358979     
   2.02889133319886        2.03935230452346        3.14159265358979     
   2.03177236074682        2.25101742746828        3.14159265358979     
   Rotational constants (in cm-1): 
          0.1647326538             0.3220458186             0.3372347278
   Rotational constants (in MHz): 
       4938.5614100750          9654.6921066595         10110.0442145583
********************************************************************************
   The full molecular point group is Cs  .
   The largest Abelian subgroup of the full molecular point group is Cs  .
   The computational point group is Cs  .
********************************************************************************
  R VECTOR 
  0.000000000000000E+000  0.000000000000000E+000  0.000000000000000E+000
   2.55915416226939       0.000000000000000E+000  0.000000000000000E+000
   2.58864013367683        1.81151795702038       0.000000000000000E+000
   2.44158696042998        2.01282885650722       0.000000000000000E+000
   2.55564254747873        1.88732462215337       0.000000000000000E+000
   2.03288838602576        2.03587985713595        3.14159265358979     
   2.02889133319886        2.03935230452346        3.14159265358979     
   2.03177236074682        2.25101742746828        3.14159265358979     
--------------------------------------------------------------------------------
   Analysis of internal coordinates specified by Z-matrix 
--------------------------------------------------------------------------------
   *The nuclear repulsion energy is  163.244124956955062 a.u.
   *There are  13 degrees of freedom within the tot. symm. molecular subspace.
   *Z-matrix requests optimization of  13 coordinates.
   *The optimization is unconstrained and your Z-matrix is great.
--------------------------------------------------------------------------------


 ----------------------------------------------------------------
         Coordinates used in calculation (QCOMP) 
 ----------------------------------------------------------------
 Z-matrix   Atomic            Coordinates (in bohr)
  Symbol    Number           X              Y              Z
 ----------------------------------------------------------------
     O         8        -1.99267859    -0.82556242    -0.00000000
     C         6         0.27109831    -2.01912187    -0.00000000
     C         6        -1.36608919     1.68609907     0.00000000
     N         7         2.22428096    -0.55405381     0.00000000
     C         6         1.18292343     1.87006509     0.00000000
     H         1         0.23019970    -4.05159881    -0.00000000
     H         1        -2.90069857     3.01326677     0.00000000
     H         1         2.34381774     3.53752523     0.00000000
 ----------------------------------------------------------------
 
   Interatomic distance matrix (Angstroms) 
 
                 O             C             C             N             C    
                [ 1]        [ 2]        [ 3]        [ 4]        [ 5]
  O    [ 1]     0.00000
  C    [ 2]     1.35425     0.00000
  C    [ 3]     1.36985     2.14360     0.00000
  N    [ 4]     2.23614     1.29203     2.23943     0.00000
  C    [ 5]     2.20425     2.11388     1.35239     1.39614     0.00000
  H    [ 6]     2.07317     1.07576     3.15157     2.13050     3.17391
  H    [ 7]     2.08748     3.14784     1.07364     3.30434     2.24404
  H    [ 8]     3.25527     3.13836     2.19409     2.16609     1.07517
 
                 H             H             H    
                [ 6]        [ 7]        [ 8]
  H    [ 6]     0.00000
  H    [ 7]     4.08924     0.00000
  H    [ 8]     4.16883     2.78911     0.00000
   Rotational constants (order x, y, z, in cm-1): 
          0.3372347278             0.3220458186             0.1647326538
   Rotational constants (order x, y, z, in MHz): 
      10110.0442145583          9654.6921066595          4938.5614100750
  ECPDATA file not present.   Using default ECPDATA. 
  There are  192 basis functions.
 @CHECKOUT-I, Total execution time (CPU/WALL):         0.24/       0.27 seconds.
--executable xjoda finished with status     0 in        0.39 seconds (walltime).
 --invoking executable--
/home/besselman/CFOUR_18/cfour18/bin/xvmol
 SERIAL VERSION OF MOLECULE STARTED
********************************************************************************
                    INPUT FROM MOL FILE
********************************************************************************
INTGRL        1    0    1    0    0    0    0    0    0                         
         *** CFOUR Program System (Release V0.1) ***                            
SCF cc-pVTZ Optimization of Oxazole                                             
    8    1 Z          0.10E-08              0    0                              
   9999.00      3.00                                                            
          8.00000000    1    4    1    1    1    1                              
O #1  -1.992678593641342  -0.825562422638113  -0.000000000000001                
   10    4                                                                      
   15330.0000000000       5.080000000000000E-004 -1.150000000000000E-004        
  0.000000000000000E+000  0.000000000000000E+000                                
   2299.00000000000       3.929000000000000E-003 -8.950000000000000E-004        
  0.000000000000000E+000  0.000000000000000E+000                                
   522.400000000000       2.024300000000000E-002 -4.636000000000000E-003        
  0.000000000000000E+000  0.000000000000000E+000                                
   147.300000000000       7.918100000000000E-002 -1.872400000000000E-002        
  0.000000000000000E+000  0.000000000000000E+000                                
   47.5500000000000       0.230687000000000      -5.846300000000000E-002        
  0.000000000000000E+000  0.000000000000000E+000                                
   16.7600000000000       0.433118000000000      -0.136463000000000             
  0.000000000000000E+000  0.000000000000000E+000                                
   6.20700000000000       0.350260000000000      -0.175740000000000             
  0.000000000000000E+000  0.000000000000000E+000                                
   1.75200000000000       4.272800000000000E-002  0.160934000000000             
   1.00000000000000       0.000000000000000E+000                                
  0.688200000000000      -8.154000000000000E-003  0.603418000000000             
  0.000000000000000E+000  0.000000000000000E+000                                
  0.238400000000000       2.381000000000000E-003  0.378765000000000             
  0.000000000000000E+000   1.00000000000000                                     
    5    3                                                                      
   34.4600000000000       1.592800000000000E-002  0.000000000000000E+000        
  0.000000000000000E+000                                                        
   7.74900000000000       9.974000000000000E-002  0.000000000000000E+000        
  0.000000000000000E+000                                                        
   2.28000000000000       0.310492000000000       0.000000000000000E+000        
  0.000000000000000E+000                                                        
  0.715600000000000       0.491026000000000        1.00000000000000             
  0.000000000000000E+000                                                        
  0.214000000000000       0.336337000000000       0.000000000000000E+000        
   1.00000000000000                                                             
    2    2                                                                      
   2.31400000000000        1.00000000000000       0.000000000000000E+000        
  0.645000000000000       0.000000000000000E+000   1.00000000000000             
    1    1                                                                      
   1.42800000000000        1.00000000000000                                     
          6.00000000    1    4    1    1    1    1                              
C #2   0.271098309913002  -2.019121871176241  -0.000000000000001                
   10    4                                                                      
   8236.00000000000       5.310000000000000E-004 -1.130000000000000E-004        
  0.000000000000000E+000  0.000000000000000E+000                                
   1235.00000000000       4.108000000000000E-003 -8.780000000000000E-004        
  0.000000000000000E+000  0.000000000000000E+000                                
   280.800000000000       2.108700000000000E-002 -4.540000000000000E-003        
  0.000000000000000E+000  0.000000000000000E+000                                
   79.2700000000000       8.185300000000000E-002 -1.813300000000000E-002        
  0.000000000000000E+000  0.000000000000000E+000                                
   25.5900000000000       0.234817000000000      -5.576000000000000E-002        
  0.000000000000000E+000  0.000000000000000E+000                                
   8.99700000000000       0.434401000000000      -0.126895000000000             
  0.000000000000000E+000  0.000000000000000E+000                                
   3.31900000000000       0.346129000000000      -0.170352000000000             
  0.000000000000000E+000  0.000000000000000E+000                                
  0.905900000000000       3.937800000000000E-002  0.140382000000000             
   1.00000000000000       0.000000000000000E+000                                
  0.364300000000000      -8.983000000000000E-003  0.598684000000000             
  0.000000000000000E+000  0.000000000000000E+000                                
  0.128500000000000       2.385000000000000E-003  0.395389000000000             
  0.000000000000000E+000   1.00000000000000                                     
    5    3                                                                      
   18.7100000000000       1.403100000000000E-002  0.000000000000000E+000        
  0.000000000000000E+000                                                        
   4.13300000000000       8.686600000000000E-002  0.000000000000000E+000        
  0.000000000000000E+000                                                        
   1.20000000000000       0.290216000000000       0.000000000000000E+000        
  0.000000000000000E+000                                                        
  0.382700000000000       0.501008000000000        1.00000000000000             
  0.000000000000000E+000                                                        
  0.120900000000000       0.343406000000000       0.000000000000000E+000        
   1.00000000000000                                                             
    2    2                                                                      
   1.09700000000000        1.00000000000000       0.000000000000000E+000        
  0.318000000000000       0.000000000000000E+000   1.00000000000000             
    1    1                                                                      
  0.761000000000000        1.00000000000000                                     
          6.00000000    1    4    1    1    1    1                              
C #3  -1.366089193303460   1.686099072282455   0.000000000000000                
   10    4                                                                      
   8236.00000000000       5.310000000000000E-004 -1.130000000000000E-004        
  0.000000000000000E+000  0.000000000000000E+000                                
   1235.00000000000       4.108000000000000E-003 -8.780000000000000E-004        
  0.000000000000000E+000  0.000000000000000E+000                                
   280.800000000000       2.108700000000000E-002 -4.540000000000000E-003        
  0.000000000000000E+000  0.000000000000000E+000                                
   79.2700000000000       8.185300000000000E-002 -1.813300000000000E-002        
  0.000000000000000E+000  0.000000000000000E+000                                
   25.5900000000000       0.234817000000000      -5.576000000000000E-002        
  0.000000000000000E+000  0.000000000000000E+000                                
   8.99700000000000       0.434401000000000      -0.126895000000000             
  0.000000000000000E+000  0.000000000000000E+000                                
   3.31900000000000       0.346129000000000      -0.170352000000000             
  0.000000000000000E+000  0.000000000000000E+000                                
  0.905900000000000       3.937800000000000E-002  0.140382000000000             
   1.00000000000000       0.000000000000000E+000                                
  0.364300000000000      -8.983000000000000E-003  0.598684000000000             
  0.000000000000000E+000  0.000000000000000E+000                                
  0.128500000000000       2.385000000000000E-003  0.395389000000000             
  0.000000000000000E+000   1.00000000000000                                     
    5    3                                                                      
   18.7100000000000       1.403100000000000E-002  0.000000000000000E+000        
  0.000000000000000E+000                                                        
   4.13300000000000       8.686600000000000E-002  0.000000000000000E+000        
  0.000000000000000E+000                                                        
   1.20000000000000       0.290216000000000       0.000000000000000E+000        
  0.000000000000000E+000                                                        
  0.382700000000000       0.501008000000000        1.00000000000000             
  0.000000000000000E+000                                                        
  0.120900000000000       0.343406000000000       0.000000000000000E+000        
   1.00000000000000                                                             
    2    2                                                                      
   1.09700000000000        1.00000000000000       0.000000000000000E+000        
  0.318000000000000       0.000000000000000E+000   1.00000000000000             
    1    1                                                                      
  0.761000000000000        1.00000000000000                                     
          7.00000000    1    4    1    1    1    1                              
N #4   2.224280960821435  -0.554053812166000   0.000000000000000                
   10    4                                                                      
   11420.0000000000       5.230000000000000E-004 -1.150000000000000E-004        
  0.000000000000000E+000  0.000000000000000E+000                                
   1712.00000000000       4.045000000000000E-003 -8.950000000000000E-004        
  0.000000000000000E+000  0.000000000000000E+000                                
   389.300000000000       2.077500000000000E-002 -4.624000000000000E-003        
  0.000000000000000E+000  0.000000000000000E+000                                
   110.000000000000       8.072699999999999E-002 -1.852800000000000E-002        
  0.000000000000000E+000  0.000000000000000E+000                                
   35.5700000000000       0.233074000000000      -5.733900000000000E-002        
  0.000000000000000E+000  0.000000000000000E+000                                
   12.5400000000000       0.433501000000000      -0.132076000000000             
  0.000000000000000E+000  0.000000000000000E+000                                
   4.64400000000000       0.347472000000000      -0.172510000000000             
  0.000000000000000E+000  0.000000000000000E+000                                
   1.29300000000000       4.126200000000000E-002  0.151814000000000             
   1.00000000000000       0.000000000000000E+000                                
  0.511800000000000      -8.508000000000000E-003  0.599944000000000             
  0.000000000000000E+000  0.000000000000000E+000                                
  0.178700000000000       2.384000000000000E-003  0.387462000000000             
  0.000000000000000E+000   1.00000000000000                                     
    5    3                                                                      
   26.6300000000000       1.467000000000000E-002  0.000000000000000E+000        
  0.000000000000000E+000                                                        
   5.94800000000000       9.176400000000000E-002  0.000000000000000E+000        
  0.000000000000000E+000                                                        
   1.74200000000000       0.298683000000000       0.000000000000000E+000        
  0.000000000000000E+000                                                        
  0.555000000000000       0.498487000000000        1.00000000000000             
  0.000000000000000E+000                                                        
  0.172500000000000       0.337023000000000       0.000000000000000E+000        
   1.00000000000000                                                             
    2    2                                                                      
   1.65400000000000        1.00000000000000       0.000000000000000E+000        
  0.469000000000000       0.000000000000000E+000   1.00000000000000             
    1    1                                                                      
   1.09300000000000        1.00000000000000                                     
          6.00000000    1    4    1    1    1    1                              
C #5   1.182923426029673   1.870065093503849   0.000000000000001                
   10    4                                                                      
   8236.00000000000       5.310000000000000E-004 -1.130000000000000E-004        
  0.000000000000000E+000  0.000000000000000E+000                                
   1235.00000000000       4.108000000000000E-003 -8.780000000000000E-004        
  0.000000000000000E+000  0.000000000000000E+000                                
   280.800000000000       2.108700000000000E-002 -4.540000000000000E-003        
  0.000000000000000E+000  0.000000000000000E+000                                
   79.2700000000000       8.185300000000000E-002 -1.813300000000000E-002        
  0.000000000000000E+000  0.000000000000000E+000                                
   25.5900000000000       0.234817000000000      -5.576000000000000E-002        
  0.000000000000000E+000  0.000000000000000E+000                                
   8.99700000000000       0.434401000000000      -0.126895000000000             
  0.000000000000000E+000  0.000000000000000E+000                                
   3.31900000000000       0.346129000000000      -0.170352000000000             
  0.000000000000000E+000  0.000000000000000E+000                                
  0.905900000000000       3.937800000000000E-002  0.140382000000000             
   1.00000000000000       0.000000000000000E+000                                
  0.364300000000000      -8.983000000000000E-003  0.598684000000000             
  0.000000000000000E+000  0.000000000000000E+000                                
  0.128500000000000       2.385000000000000E-003  0.395389000000000             
  0.000000000000000E+000   1.00000000000000                                     
    5    3                                                                      
   18.7100000000000       1.403100000000000E-002  0.000000000000000E+000        
  0.000000000000000E+000                                                        
   4.13300000000000       8.686600000000000E-002  0.000000000000000E+000        
  0.000000000000000E+000                                                        
   1.20000000000000       0.290216000000000       0.000000000000000E+000        
  0.000000000000000E+000                                                        
  0.382700000000000       0.501008000000000        1.00000000000000             
  0.000000000000000E+000                                                        
  0.120900000000000       0.343406000000000       0.000000000000000E+000        
   1.00000000000000                                                             
    2    2                                                                      
   1.09700000000000        1.00000000000000       0.000000000000000E+000        
  0.318000000000000       0.000000000000000E+000   1.00000000000000             
    1    1                                                                      
  0.761000000000000        1.00000000000000                                     
          1.00000000    1    3    1    1    1                                   
H #6   0.230199702581832  -4.051598806828109  -0.000000000000001                
    5    3                                                                      
   33.8700000000000       6.068000000000000E-003  0.000000000000000E+000        
  0.000000000000000E+000                                                        
   5.09500000000000       4.530800000000000E-002  0.000000000000000E+000        
  0.000000000000000E+000                                                        
   1.15900000000000       0.202822000000000       0.000000000000000E+000        
  0.000000000000000E+000                                                        
  0.325800000000000       0.503903000000000        1.00000000000000             
  0.000000000000000E+000                                                        
  0.102700000000000       0.383421000000000       0.000000000000000E+000        
   1.00000000000000                                                             
    2    2                                                                      
   1.40700000000000        1.00000000000000       0.000000000000000E+000        
  0.388000000000000       0.000000000000000E+000   1.00000000000000             
    1    1                                                                      
   1.05700000000000        1.00000000000000                                     
          1.00000000    1    3    1    1    1                                   
H #7  -2.900698571085546   3.013266770635875   0.000000000000000                
    5    3                                                                      
   33.8700000000000       6.068000000000000E-003  0.000000000000000E+000        
  0.000000000000000E+000                                                        
   5.09500000000000       4.530800000000000E-002  0.000000000000000E+000        
  0.000000000000000E+000                                                        
   1.15900000000000       0.202822000000000       0.000000000000000E+000        
  0.000000000000000E+000                                                        
  0.325800000000000       0.503903000000000        1.00000000000000             
  0.000000000000000E+000                                                        
  0.102700000000000       0.383421000000000       0.000000000000000E+000        
   1.00000000000000                                                             
    2    2                                                                      
   1.40700000000000        1.00000000000000       0.000000000000000E+000        
  0.388000000000000       0.000000000000000E+000   1.00000000000000             
    1    1                                                                      
   1.05700000000000        1.00000000000000                                     
          1.00000000    1    3    1    1    1                                   
H #8   2.343817742775240   3.537525231331005   0.000000000000001                
    5    3                                                                      
   33.8700000000000       6.068000000000000E-003  0.000000000000000E+000        
  0.000000000000000E+000                                                        
   5.09500000000000       4.530800000000000E-002  0.000000000000000E+000        
  0.000000000000000E+000                                                        
   1.15900000000000       0.202822000000000       0.000000000000000E+000        
  0.000000000000000E+000                                                        
  0.325800000000000       0.503903000000000        1.00000000000000             
  0.000000000000000E+000                                                        
  0.102700000000000       0.383421000000000       0.000000000000000E+000        
   1.00000000000000                                                             
    2    2                                                                      
   1.40700000000000        1.00000000000000       0.000000000000000E+000        
  0.388000000000000       0.000000000000000E+000   1.00000000000000             
    1    1                                                                      
   1.05700000000000        1.00000000000000                                     
FINISH                                                                          
 
********************************************************************************
 ONE- AND TWO-ELECTRON INTEGRALS OVER SYMMETRY-ADAPTED AOS ARE CALCULATED.

  SPHERICAL HARMONICS ARE USED.
  
  INTEGRALS LESS THAN  0.10E-13 ARE NEGLECTED.

  NUCLEAR REPULSION ENERGY :  163.2441249570 A.U.
  @MOLECU-I, ONE ELECTRON INTEGRALS (CPU/WALL):        0.19/       0.19 SECONDS.
  @TWOEL-I,   37599009 INTEGRALS OF SYMMETRY TYPE  I I I I
  @TWOEL-I,   31738596 INTEGRALS OF SYMMETRY TYPE  I J I J
  @TWOEL-I,   16296381 INTEGRALS OF SYMMETRY TYPE  I I J J
  @TWOEL-I, TOTAL NUMBER OF 2-E INTEGRALS   85633986.
  @MOLECU-I, TWO ELECTRON INTEGRALS (CPU/WALL):      792.07/      24.81 SECONDS.
 @CHECKOUT-I, Total execution time (CPU/WALL):       792.28/      25.02 seconds.

Running with 32 threads/proc

--executable xvmol finished with status     0 in       28.26 seconds (walltime).
 --invoking executable--
/home/besselman/CFOUR_18/cfour18/bin/xvmol2ja
 @GETMEM-I,  Allocated  183105 MB of main memory.
 @CHECKOUT-I, Total execution time (CPU/WALL):         0.90/       0.56 seconds.
--executable xvmol2ja finished with status     0 in        0.61 seconds (walltime).
 --invoking executable--
/home/besselman/CFOUR_18/cfour18/bin/xvscf
  -------------------------------------------------
  Self-Consistent-Field Program for HF calculations
  -------------------------------------------------
    Integrals from VMOL are used
  There are  192 functions in the AO basis.

  There are 2 irreducible representations.

       Irrep        # of functions
         1                130
         2                 62


  Parameters for SCF calculation: 
        SCF reference function:  RHF  
  Maximum number of iterations:  150
     Full symmetry point group: Cs  
     Computational point group: Cs  
        Initial density matrix: MOREAD                 
     SCF convergence tolerance: 10**(-10)
  DIIS convergence acceleration:  ON
          Latest start for DIIS:   2
                     DIIS order:  10

 @GETMEM-I,  Allocated      14 MB of main memory.
   Smallest overlap matrix eigenvalues 
     Symmetry    Eigenvalue    
         1      .3743386386D-03              
         2      .1836185595D-01              
  @INITGES-I, Occupancies from core Hamiltonian:

          Alpha population by irrep:  15    3
           Beta population by irrep:  15    3


  --------------------------------------------------------------------
  Iteration         Total Energy            Largest Density Difference
  --------------------------------------------------------------------
       0           163.244124956955062              0.0000000000D+00
       1          -197.655508160590813              0.1350203613D+02
       2          -185.096287212493763              0.1149440991D+03
       3          -219.048178486250009              0.1149382933D+03
       4          -239.237708276539564              0.5003132883D+01
       5          -243.391856541750457              0.2405753758D+01
       6          -244.588699307599057              0.8230598872D+00
       7          -244.706782902465278              0.2797627607D+00
       8          -244.717682209283083              0.1072714078D+00
       9          -244.718796158536264              0.2878494056D-01
      10          -244.718989717633661              0.1083915403D-01
      11          -244.719016282697140              0.5890555483D-02
      12          -244.719022252447502              0.2184637905D-02
      13          -244.719023504648277              0.1386013521D-02
      14          -244.719023607208641              0.4096695804D-03
      15          -244.719023615602708              0.1107908059D-03
      16          -244.719023616986277              0.4385304160D-04
      17          -244.719023617139072              0.1573101596D-04
      18          -244.719023617149361              0.4935974221D-05
      19          -244.719023617150498              0.6861117321D-06
      20          -244.719023617145496              0.2095745996D-06
      21          -244.719023617150782              0.4813562582D-07
      22          -244.719023617147087              0.2021423651D-07
      23          -244.719023617146519              0.5490792376D-08
      24          -244.719023617144700              0.1069803357D-08
      25          -244.719023617146860              0.5501368250D-09
      26          -244.719023617143790              0.3558058292D-09
      27          -244.719023617143108              0.1489717238D-09
   final occupation vector 
    15  3
    15  3

  SCF has converged.

 Density matrix saved to file den.dat
 total electron number:   36.0000000000003     
     E(SCF)=      -244.719023617145950              0.6097789634D-10

  Eigenvector printing suppressed.


 
  ORBITAL EIGENVALUES (ALPHA)  (1H = 27.2113834 eV)

       MO #        E(hartree)               E(eV)           FULLSYM    COMPSYM
       ----   --------------------   --------------------   -------   ---------
    1     1         -20.6433344031        -561.7336870970     A'        A'  (1)
    2     2         -15.5695535381        -423.6690906915     A'        A'  (1)
    3     3         -11.3363092430        -308.4766571513     A'        A'  (1)
    4     4         -11.2969523067        -307.4057004681     A'        A'  (1)
    5     5         -11.2649722245        -306.5354781905     A'        A'  (1)
    6     6          -1.4890727574         -40.5197297113     A'        A'  (1)
    7     7          -1.2350166462         -33.6065114664     A'        A'  (1)
    8     8          -1.0359460303         -28.1895246125     A'        A'  (1)
    9     9          -0.8435931903         -22.9553377337     A'        A'  (1)
   10    10          -0.8213616886         -22.3503878191     A'        A'  (1)
   11    11          -0.7538180396         -20.5124316886     A'        A'  (1)
   12   131          -0.6606646144         -17.9775981215     A''       A'' (2)
   13    12          -0.6291095505         -17.1189411794     A'        A'  (1)
   14    13          -0.5953533587         -16.2003885019     A'        A'  (1)
   15    14          -0.5821825620         -15.8419929046     A'        A'  (1)
   16    15          -0.4665202876         -12.6946624086     A'        A'  (1)
   17   132          -0.4559024443         -12.4057362035     A''       A'' (2)
   18   133          -0.3485738846          -9.4851776158     A''       A'' (2)
  +++++++++++++++++++++++++++++++++++++++++++++++++++++++++++++++++++++++++++++
   19   134           0.1402254299           3.8157279355     A''       A'' (2)
   20    16           0.1598848877           4.3506889787     A'        A'  (1)
   21    17           0.1702711328           4.6333130757     A'        A'  (1)
   22    18           0.1830709279           4.9816132086     A'        A'  (1)
   23   135           0.2044121787           5.5623381676     A''       A'' (2)
   24    19           0.2567150478           6.9855715914     A'        A'  (1)
   25    20           0.2899706709           7.8905030999     A'        A'  (1)
   26    21           0.3325725623           9.0497594999     A'        A'  (1)
   27    22           0.3552152968           9.6658996299     A'        A'  (1)
   28   136           0.4169330435          11.3453248977     A''       A'' (2)
   29    23           0.4468197636          12.1585838970     A'        A'  (1)
   30    24           0.4626946240          12.5905608110     A'        A'  (1)
   31   137           0.4713448676          12.8259459054     A''       A'' (2)
   32    25           0.4848050841          13.1922170186     A'        A'  (1)
   33   138           0.5293563138          14.4045176087     A''       A'' (2)
   34    26           0.5366631809          14.6033475718     A'        A'  (1)
   35    27           0.5652449654          15.3810974676     A'        A'  (1)
   36    28           0.5814148799          15.8211032125     A'        A'  (1)
   37    29           0.5974624392          16.2577794992     A'        A'  (1)
   38    30           0.6192144382          16.8496814844     A'        A'  (1)
   39    31           0.6911572084          18.8073437869     A'        A'  (1)
   40   139           0.6968648970          18.9626578895     A''       A'' (2)
   41    32           0.7093796391          19.3032013343     A'        A'  (1)
   42    33           0.7129474386          19.4002860955     A'        A'  (1)
   43    34           0.7488065499          20.3760621209     A'        A'  (1)
   44   140           0.7622085044          20.7407478432     A''       A'' (2)
   45    35           0.7852900750          21.3688293101     A'        A'  (1)
   46    36           0.8189073522          22.2836019307     A'        A'  (1)
   47    37           0.8603746947          23.4119856846     A'        A'  (1)
   48   141           0.8693395245          23.6559311060     A''       A'' (2)
   49   142           0.9126852190          24.8354274173     A''       A'' (2)
   50   143           0.9278368558          25.2477244154     A''       A'' (2)
   51   144           0.9418993518          25.6303843854     A''       A'' (2)
   52    38           0.9888497107          26.9079686015     A'        A'  (1)
   53    39           1.0699511228          29.1148502206     A'        A'  (1)
   54   145           1.0938283486          29.7645825685     A''       A'' (2)
   55    40           1.1359826438          30.9116592568     A'        A'  (1)
   56    41           1.1438967706          31.1270135937     A'        A'  (1)
   57    42           1.1833925280          32.2017477924     A'        A'  (1)
   58    43           1.1941158714          32.4935448001     A'        A'  (1)
   59   146           1.2019584899          32.7069532992     A''       A'' (2)
   60    44           1.2186091438          33.1600406268     A'        A'  (1)
   61    45           1.2993684800          35.3576138883     A'        A'  (1)
   62    46           1.3340462799          36.3012447947     A'        A'  (1)
   63   147           1.3480155540          36.6813680701     A''       A'' (2)
   64    47           1.4308612497          38.9357140584     A'        A'  (1)
   65   148           1.4422732817          39.2462512358     A''       A'' (2)
   66    48           1.4597193998          39.7209842444     A'        A'  (1)
   67   149           1.4864700985          40.4489077632     A''       A'' (2)
   68    49           1.5412848373          41.9404926362     A'        A'  (1)
   69    50           1.5929081737          43.3452350362     A'        A'  (1)
   70    51           1.6345978791          44.4796695935     A'        A'  (1)
   71    52           1.6833231819          45.8055524893     A'        A'  (1)
   72    53           1.7173757495          46.7321699614     A'        A'  (1)
   73    54           1.7511913932          47.6523404063     A'        A'  (1)
   74   150           1.7657450712          48.0483661181     A''       A'' (2)
   75   151           1.8346132301          49.9223639960     A''       A'' (2)
   76    55           1.8413140853          50.1047035341     A'        A'  (1)
   77    56           1.9047797361          51.8316916915     A'        A'  (1)
   78    57           2.0633921107          56.1477538284     A'        A'  (1)
   79    58           2.0925157554          56.9402484898     A'        A'  (1)
   80   152           2.0951486565          57.0118933721     A''       A'' (2)
   81   153           2.1431605249          58.3183627312     A''       A'' (2)
   82    59           2.1902957506          59.6009774292     A'        A'  (1)
   83    60           2.3161369382          63.0252902313     A'        A'  (1)
   84   154           2.3777552980          64.7020110449     A''       A'' (2)
   85   155           2.4316668881          66.1690199936     A''       A'' (2)
   86    61           2.4451947700          66.5371323749     A'        A'  (1)
   87    62           2.5294309569          68.8293155517     A'        A'  (1)
   88    63           2.5752634636          70.0764814652     A'        A'  (1)
   89    64           2.5845619957          70.3295073860     A'        A'  (1)
   90   156           2.5990761685          70.7244581063     A''       A'' (2)
   91    65           2.7477096161          74.7689798353     A'        A'  (1)
   92   157           2.7641364025          75.2159754187     A''       A'' (2)
   93    66           2.7703829723          75.3859532246     A'        A'  (1)
   94    67           2.8582833325          77.7778436266     A'        A'  (1)
   95    68           2.8753559315          78.2424126622     A'        A'  (1)
   96    69           2.9277452820          79.6679993672     A'        A'  (1)
   97   158           2.9303422295          79.7386659014     A''       A'' (2)
   98   159           3.0472774200          82.9206342027     A''       A'' (2)
   99    70           3.1095295627          84.6146011248     A'        A'  (1)
  100    71           3.1260253037          85.0634730578     A'        A'  (1)
  101   160           3.1396241734          85.4335171136     A''       A'' (2)
  102   161           3.1656892596          86.1427841694     A''       A'' (2)
  103    72           3.2142346461          87.4637712933     A'        A'  (1)
  104    73           3.2314111694          87.9311682530     A'        A'  (1)
  105   162           3.2460520636          88.3295672377     A''       A'' (2)
  106   163           3.2845276607          89.3765414635     A''       A'' (2)
  107    74           3.2865277660          89.4309670965     A'        A'  (1)
  108   164           3.3075078210          90.0018634158     A''       A'' (2)
  109    75           3.3339642976          90.7217807436     A'        A'  (1)
  110   165           3.3461467592          91.0532823775     A''       A'' (2)
  111   166           3.3573123125          91.3571125288     A''       A'' (2)
  112    76           3.3691925629          91.6803905786     A'        A'  (1)
  113    77           3.4189056687          93.0331529582     A'        A'  (1)
  114   167           3.4471225807          93.8009741703     A''       A'' (2)
  115    78           3.4501020197          93.8820488260     A'        A'  (1)
  116   168           3.4639778352          94.2596289627     A''       A'' (2)
  117    79           3.5021153763          95.2974042166     A'        A'  (1)
  118    80           3.5245582406          95.9081056003     A'        A'  (1)
  119    81           3.5825602303          97.4864199814     A'        A'  (1)
  120   169           3.6278486799          98.7187813448     A''       A'' (2)
  121    82           3.6468091076          99.2347208124     A'        A'  (1)
  122   170           3.6791129444         100.1137529024     A''       A'' (2)
  123    83           3.6919059426         100.4618680813     A'        A'  (1)
  124    84           3.7258561740         101.3857008449     A'        A'  (1)
  125   171           3.7468600495         101.9572453537     A''       A'' (2)
  126    85           3.8004055305         103.4142919670     A'        A'  (1)
  127    86           3.8265923078         104.1268704039     A'        A'  (1)
  128    87           3.8997835238         106.1185046423     A'        A'  (1)
  129   172           3.9236870409         106.7689524114     A''       A'' (2)
  130    88           3.9556333658         107.6382561066     A'        A'  (1)
  131   173           3.9672079631         107.9532169102     A''       A'' (2)
  132    89           4.0175704518         109.3236498998     A'        A'  (1)
  133    90           4.0593968784         110.4618048308     A'        A'  (1)
  134   174           4.0791901972         111.0004084163     A''       A'' (2)
  135    91           4.1200986588         112.1135842502     A'        A'  (1)
  136   175           4.1601039733         113.2021842011     A''       A'' (2)
  137    92           4.2419783413         115.4300990190     A'        A'  (1)
  138   176           4.2429210395         115.4557511417     A''       A'' (2)
  139   177           4.2909454764         116.7625625071     A''       A'' (2)
  140    93           4.3205381705         117.5678206523     A'        A'  (1)
  141    94           4.3762301779         119.0832772166     A'        A'  (1)
  142    95           4.4251211418         120.4136679802     A'        A'  (1)
  143    96           4.4555856001         121.2426480359     A'        A'  (1)
  144   178           4.5285166788         123.2272035808     A''       A'' (2)
  145    97           4.5737382156         124.4577441554     A'        A'  (1)
  146    98           4.6480204766         126.4790672395     A'        A'  (1)
  147   179           4.7455833206         129.1338871934     A''       A'' (2)
  148    99           4.7740559985         129.9086681480     A'        A'  (1)
  149   100           4.8373487224         131.6309507258     A'        A'  (1)
  150   180           4.8614110191         132.2857191050     A''       A'' (2)
  151   101           4.9100631405         133.6096106344     A'        A'  (1)
  152   102           5.0437981764         137.2487259696     A'        A'  (1)
  153   181           5.0948528020         138.6379929629     A''       A'' (2)
  154   103           5.1679036148         140.6258066377     A'        A'  (1)
  155   182           5.1839799486         141.0632659192     A''       A'' (2)
  156   104           5.2143029205         141.8883959321     A'        A'  (1)
  157   105           5.2514919580         142.9003610924     A'        A'  (1)
  158   183           5.2628965064         143.2106946294     A''       A'' (2)
  159   184           5.3029075376         144.2994501412     A''       A'' (2)
  160   106           5.3501618158         145.5853044228     A'        A'  (1)
  161   107           5.3882017690         146.6204241720     A'        A'  (1)
  162   108           5.4633672229         148.6657801567     A'        A'  (1)
  163   185           5.4825869475         149.1887754524     A''       A'' (2)
  164   109           5.5353740844         150.6251864719     A'        A'  (1)
  165   186           5.6609335809         154.0418340729     A''       A'' (2)
  166   187           5.7133042112         155.4669113725     A''       A'' (2)
  167   110           5.7315294685         155.9628458351     A'        A'  (1)
  168   111           5.7546322674         156.5915049541     A'        A'  (1)
  169   112           5.8508340090         159.2092874277     A'        A'  (1)
  170   113           5.9463988926         161.8097401150     A'        A'  (1)
  171   188           5.9986780486         163.2323282735     A''       A'' (2)
  172   114           6.0338377444         164.1890722357     A'        A'  (1)
  173   115           6.1270117664         166.7244662727     A'        A'  (1)
  174   189           6.2155825690         169.1346003407     A''       A'' (2)
  175   116           6.2258804706         169.4148204871     A'        A'  (1)
  176   190           6.3126471941         171.7758630675     A''       A'' (2)
  177   117           6.4767445370         176.2411787810     A'        A'  (1)
  178   118           6.5097558601         177.1394625490     A'        A'  (1)
  179   119           6.6315545388         180.4537730937     A'        A'  (1)
  180   120           6.8655635726         186.8214826315     A'        A'  (1)
  181   121           6.9473478907         189.0469470661     A'        A'  (1)
  182   191           7.1947529013         195.7791796664     A''       A'' (2)
  183   192           7.2792659216         198.0788958627     A''       A'' (2)
  184   122           7.3033117885         198.7332171657     A'        A'  (1)
  185   123           7.3884594769         201.0502035612     A'        A'  (1)
  186   124           7.7194671592         210.0573805123     A'        A'  (1)
  187   125           7.8343817898         213.1843665853     A'        A'  (1)
  188   126           9.7007211921         263.9700436153     A'        A'  (1)
  189   127          11.4923791124         312.7235342053     A'        A'  (1)
  190   128          11.9327768678         324.7073663767     A'        A'  (1)
  191   129          13.7003803682         372.8063029246     A'        A'  (1)
  192   130          14.4905252182         394.3072373809     A'        A'  (1)


  VSCF finished.

 @CHECKOUT-I, Total execution time (CPU/WALL):       205.62/      28.57 seconds.
--executable xvscf finished with status     0 in       28.61 seconds (walltime).
 --invoking executable--
/home/besselman/CFOUR_18/cfour18/bin/xvdint
 @GETMEM-I,  Allocated  183105 MB of main memory.
 One- and two-electron integral derivatives are calculated
 for RHF gradients and dipole moments.
 Spherical gaussians are used.

                     Kinetic energy integral gradient
                     --------------------------------

                         O #1 x     0.8232972276
                         O #1 y     0.3079338511
                         C #2 x     0.1550263633
                         C #2 y     0.4940175048
                         C #3 x     0.2781286590
                         C #3 y    -0.3126533584
                         N #4 x    -1.0856398462
                         N #4 y     0.0089375146
                         C #5 x    -0.2552920978
                         C #5 y    -0.2755085440
                         H #6 x    -0.0039723148
                         H #6 y     0.4772073819
                         H #7 x     0.3517098697
                         H #7 y    -0.3128869835
                         H #8 x    -0.2632578607
                         H #8 y    -0.3870473665


 O #1       0.8232972276            0.3079338511            0.0000000000
 C #2       0.1550263633            0.4940175048            0.0000000000
 C #3       0.2781286590           -0.3126533584            0.0000000000
 N #4      -1.0856398462            0.0089375146            0.0000000000
 C #5      -0.2552920978           -0.2755085440            0.0000000000
 H #6      -0.0039723148            0.4772073819            0.0000000000
 H #7       0.3517098697           -0.3128869835            0.0000000000
 H #8      -0.2632578607           -0.3870473665            0.0000000000


                   Nuclear attraction integral gradient
                   ------------------------------------

                         O #1 x   -30.0836794875
                         O #1 y   -12.0324167914
                         C #2 x     0.0387912545
                         C #2 y   -21.3710089714
                         C #3 x   -12.7972340047
                         C #3 y    16.8283997349
                         N #4 x    32.3074551010
                         N #4 y    -4.1596539127
                         C #5 x    11.6299252595
                         C #5 y    17.3695293519
                         H #6 x     0.2618821923
                         H #6 y    -7.7834465607
                         H #7 x    -5.3917733657
                         H #7 y     5.0952699562
                         H #8 x     4.0346330507
                         H #8 y     6.0533271932


 O #1     -30.0836794875          -12.0324167914            0.0000000000
 C #2       0.0387912545          -21.3710089714            0.0000000000
 C #3     -12.7972340047           16.8283997349            0.0000000000
 N #4      32.3074551010           -4.1596539127            0.0000000000
 C #5      11.6299252595           17.3695293519            0.0000000000
 H #6       0.2618821923           -7.7834465607            0.0000000000
 H #7      -5.3917733657            5.0952699562            0.0000000000
 H #8       4.0346330507            6.0533271932            0.0000000000


                      Reorthonormalization gradient
                      -----------------------------

                         O #1 x     0.4220418031
                         O #1 y     0.1569879260
                         C #2 x     0.0022508628
                         C #2 y     0.1543536679
                         C #3 x    -0.0755922118
                         C #3 y    -0.1671977322
                         N #4 x    -0.4522387458
                         N #4 y     0.0445676330
                         C #5 x     0.0629068936
                         C #5 y    -0.1025950741
                         H #6 x    -0.0083302114
                         H #6 y     0.2316383529
                         H #7 x     0.1672962583
                         H #7 y    -0.1412370807
                         H #8 x    -0.1183346489
                         H #8 y    -0.1765176929


 O #1       0.4220418031            0.1569879260            0.0000000000
 C #2       0.0022508628            0.1543536679            0.0000000000
 C #3      -0.0755922118           -0.1671977322            0.0000000000
 N #4      -0.4522387458            0.0445676330            0.0000000000
 C #5       0.0629068936           -0.1025950741            0.0000000000
 H #6      -0.0083302114            0.2316383529            0.0000000000
 H #7       0.1672962583           -0.1412370807            0.0000000000
 H #8      -0.1183346489           -0.1765176929            0.0000000000


                Electronic contributions to dipole moment
                -----------------------------------------

                               au             Debye

                    x     -0.36819002     -0.93584586
                    y     -1.01830085     -2.58826305

  Conversion factor used: 1 a.u. =   2.54174691 Debye 


 Evaluation of 1e integral derivatives required    4.35 seconds.
 Evaluation of 2el integral derivatives

                      Two-electron integral gradient
                      ------------------------------

                         O #1 x    15.0214876358
                         O #1 y     5.8172947885
                         C #2 x     1.0771611323
                         C #2 y     9.9972259250
                         C #3 x     6.6838334909
                         C #3 y    -7.4851802338
                         N #4 x   -17.2453048289
                         N #4 y     1.6193728766
                         C #5 x    -6.1596828209
                         C #5 y    -8.1770686067
                         H #6 x    -0.1766155358
                         H #6 y     4.4538059373
                         H #7 x     3.0442992511
                         H #7 y    -2.8360395197
                         H #8 x    -2.2451783245
                         H #8 y    -3.3894111672


 O #1      15.0214876358            5.8172947885            0.0000000000
 C #2       1.0771611323            9.9972259250            0.0000000000
 C #3       6.6838334909           -7.4851802338            0.0000000000
 N #4     -17.2453048289            1.6193728766            0.0000000000
 C #5      -6.1596828209           -8.1770686067            0.0000000000
 H #6      -0.1766155358            4.4538059373            0.0000000000
 H #7       3.0442992511           -2.8360395197            0.0000000000
 H #8      -2.2451783245           -3.3894111672            0.0000000000


 Evaluation of 2e integral derivatives required  115.92 seconds.

                            Molecular gradient
                            ------------------

                         O #1 x    -0.0347564468
                         O #1 y    -0.0055318433
                         C #2 x    -0.0055860318
                         C #2 y    -0.0247258928
                         C #3 x    -0.0155854436
                         C #3 y     0.0082702251
                         N #4 x     0.0383024467
                         N #4 y     0.0144892291
                         C #5 x     0.0204662156
                         C #5 y     0.0050359505
                         H #6 x    -0.0009788121
                         H #6 y    -0.0063935897
                         H #7 x    -0.0059848493
                         H #7 y     0.0036667097
                         H #8 x     0.0041229215
                         H #8 y     0.0051892115


 O #1      -0.0347564468           -0.0055318433            0.0000000000
 C #2      -0.0055860318           -0.0247258928            0.0000000000
 C #3      -0.0155854436            0.0082702251            0.0000000000
 N #4       0.0383024467            0.0144892291            0.0000000000
 C #5       0.0204662156            0.0050359505            0.0000000000
 H #6      -0.0009788121           -0.0063935897            0.0000000000
 H #7      -0.0059848493            0.0036667097            0.0000000000
 H #8       0.0041229215            0.0051892115            0.0000000000


  Molecular gradient norm 0.667E-01

                           Total dipole moment
                           -------------------

                               au             Debye

                    x     -0.53873792     -1.36933544
                    y      0.22027004      0.55987071

  Conversion factor used: 1 a.u. =   2.54174691 Debye 


 @CHECKOUT-I, Total execution time (CPU/WALL):       120.25/     110.86 seconds.
--executable xvdint finished with status     0 in      110.90 seconds (walltime).
 --invoking executable--
/home/besselman/CFOUR_18/cfour18/bin/xjoda
   JODA beginning optimization cycle #  1.
                    13                     0
  calling readgh 3                      0                     0
  gradient from JOBARC 
  -0.034756446806349  -0.005531843337664   0.000000000000000
  -0.005586031823042  -0.024725892829318   0.000000000000000
  -0.015585443647872   0.008270225056676   0.000000000000000
   0.038302446716855   0.014489229093860   0.000000000000000
   0.020466215552166   0.005035950469357   0.000000000000000
  -0.000978812110608  -0.006393589734807   0.000000000000000
  -0.005984849347626   0.003666709739913   0.000000000000000
   0.004122921466260   0.005189211541940   0.000000000000000
 
                     0
  current gradient vector 
       -0.034756446806349       -0.005531843337664        0.000000000000000
       -0.005586031823042       -0.024725892829318        0.000000000000000
       -0.015585443647872        0.008270225056676        0.000000000000000
        0.038302446716855        0.014489229093860        0.000000000000000
        0.020466215552166        0.005035950469357        0.000000000000000
       -0.000978812110608       -0.006393589734807        0.000000000000000
       -0.005984849347626        0.003666709739913        0.000000000000000
        0.004122921466260        0.005189211541940        0.000000000000000
   Internal coordinate energy gradients (atomic units): 
                     R                 dV/dR
 [R1   ]    2.559154162269388    0.035830607498371
 [R2   ]    2.588640133676832    0.022233782176367
 [A1   ]    1.811517957020379    0.029309972528810
 [R3   ]    2.441586960429983    0.039334818999438
 [A2   ]    2.012828856507221    0.027815580375646
 [D0   ]    0.000000000000000   -0.000000000000000
 [R4   ]    2.555642547478733    0.025261397762289
 [A3   ]    1.887324622153371    0.020689820290145
 [D0   ]    0.000000000000000   -0.000000000000000
 [R5   ]    2.032888386025764    0.006411987895530
 [A4   ]    2.035879857135954   -0.001727924123022
 [D180 ]    3.141592653589793    0.000000000000000
 [R6   ]    2.028891333198856    0.006925331302660
 [A5   ]    2.039352304523459   -0.002315931581225
 [D180 ]    3.141592653589793    0.000000000000000
 [R7   ]    2.031772360746821    0.006614461221733
 [A6   ]    2.251017427468281    0.000850681008926
 [D180 ]    3.141592653589793    0.000000000000000
                     0                     0                     0 ****
   Optimization cycle  1.  Updating structure with Newton-Raphson step.
  @EFOL-I, Current internal coordinate Hessian written to FCMINT.
   There are  13 independent internal coordinates which will be optimized.
   Hessian matrix in totally symmetric symmetry coordinates: 
              R1        R2        A1        R3        A2   
  R1         1.000000  0.000000  0.000000  0.000000  0.000000
  R2         0.000000  1.000000  0.000000  0.000000  0.000000
  A1         0.000000  0.000000  0.250000  0.000000  0.000000
  R3         0.000000  0.000000  0.000000  1.000000  0.000000
  A2         0.000000  0.000000  0.000000  0.000000  0.250000
  R4         0.000000  0.000000  0.000000  0.000000  0.000000
  A3         0.000000  0.000000  0.000000  0.000000  0.000000
  R5         0.000000  0.000000  0.000000  0.000000  0.000000
  A4         0.000000  0.000000  0.000000  0.000000  0.000000
  R6         0.000000  0.000000  0.000000  0.000000  0.000000
  A5         0.000000  0.000000  0.000000  0.000000  0.000000
  R7         0.000000  0.000000  0.000000  0.000000  0.000000
  A6         0.000000  0.000000  0.000000  0.000000  0.000000
 
              R4        A3        R5        A4        R6   
  R1         0.000000  0.000000  0.000000  0.000000  0.000000
  R2         0.000000  0.000000  0.000000  0.000000  0.000000
  A1         0.000000  0.000000  0.000000  0.000000  0.000000
  R3         0.000000  0.000000  0.000000  0.000000  0.000000
  A2         0.000000  0.000000  0.000000  0.000000  0.000000
  R4         1.000000  0.000000  0.000000  0.000000  0.000000
  A3         0.000000  0.250000  0.000000  0.000000  0.000000
  R5         0.000000  0.000000  1.000000  0.000000  0.000000
  A4         0.000000  0.000000  0.000000  0.250000  0.000000
  R6         0.000000  0.000000  0.000000  0.000000  1.000000
  A5         0.000000  0.000000  0.000000  0.000000  0.000000
  R7         0.000000  0.000000  0.000000  0.000000  0.000000
  A6         0.000000  0.000000  0.000000  0.000000  0.000000
 
              A5        R7        A6   
  R1         0.000000  0.000000  0.000000
  R2         0.000000  0.000000  0.000000
  A1         0.000000  0.000000  0.000000
  R3         0.000000  0.000000  0.000000
  A2         0.000000  0.000000  0.000000
  R4         0.000000  0.000000  0.000000
  A3         0.000000  0.000000  0.000000
  R5         0.000000  0.000000  0.000000
  A4         0.000000  0.000000  0.000000
  R6         0.000000  0.000000  0.000000
  A5         0.250000  0.000000  0.000000
  R7         0.000000  1.000000  0.000000
  A6         0.000000  0.000000  0.250000
   The eigenvectors of the Hessian matrix: 
                   1         2         3         4         5
  R1         0.000000  0.000000  0.000000  0.000000  0.000000
  R2         0.000000  0.000000  0.000000  0.000000  0.000000
  A1         1.000000  0.000000  0.000000  0.000000  0.000000
  R3         0.000000  0.000000  0.000000  0.000000  0.000000
  A2         0.000000  1.000000  0.000000  0.000000  0.000000
  R4         0.000000  0.000000  0.000000  0.000000  0.000000
  A3         0.000000  0.000000  1.000000  0.000000  0.000000
  R5         0.000000  0.000000  0.000000  0.000000  0.000000
  A4         0.000000  0.000000  0.000000  1.000000  0.000000
  R6         0.000000  0.000000  0.000000  0.000000  0.000000
  A5         0.000000  0.000000  0.000000  0.000000  1.000000
  R7         0.000000  0.000000  0.000000  0.000000  0.000000
  A6         0.000000  0.000000  0.000000  0.000000  0.000000
 
                   6         7         8         9        10
  R1         0.000000  1.000000  0.000000  0.000000  0.000000
  R2         0.000000  0.000000  0.000000  0.000000  0.000000
  A1         0.000000  0.000000  0.000000  0.000000  0.000000
  R3         0.000000  0.000000  0.000000  1.000000  0.000000
  A2         0.000000  0.000000  0.000000  0.000000  0.000000
  R4         0.000000  0.000000  0.000000  0.000000  0.000000
  A3         0.000000  0.000000  0.000000  0.000000  0.000000
  R5         0.000000  0.000000  1.000000  0.000000  0.000000
  A4         0.000000  0.000000  0.000000  0.000000  0.000000
  R6         0.000000  0.000000  0.000000  0.000000  1.000000
  A5         0.000000  0.000000  0.000000  0.000000  0.000000
  R7         0.000000  0.000000  0.000000  0.000000  0.000000
  A6         1.000000  0.000000  0.000000  0.000000  0.000000
 
                  11        12        13
  R1         0.000000  0.000000  0.000000
  R2         1.000000  0.000000  0.000000
  A1         0.000000  0.000000  0.000000
  R3         0.000000  0.000000  0.000000
  A2         0.000000  0.000000  0.000000
  R4         0.000000  0.000000  1.000000
  A3         0.000000  0.000000  0.000000
  R5         0.000000  0.000000  0.000000
  A4         0.000000  0.000000  0.000000
  R6         0.000000  0.000000  0.000000
  A5         0.000000  0.000000  0.000000
  R7         0.000000  1.000000  0.000000
  A6         0.000000  0.000000  0.000000
   The eigenvalues of the Hessian matrix: 
       0.25000      0.25000      0.25000      0.25000      0.25000      0.25000
       1.00000      1.00000      1.00000      1.00000      1.00000      1.00000
       1.00000
   Gradients along Hessian eigenvectors: 
       0.02931      0.02782      0.02069     -0.00173     -0.00232      0.00085
       0.03583      0.00641      0.03933      0.00693      0.02223      0.00661
       0.02526
   There are  0 negative eigenvalues.
   Summary of Optimization Cycle: 
   The maximum unscaled step is:    0.19291.
   Scale factor set to:  0.77756.
   Forces are in hartree/bohr and hartree/radian.
   Parameter values are in Angstroms and degrees.
--------------------------------------------------------------------------
  Parameter     dV/dR           Step          Rold            Rnew
--------------------------------------------------------------------------
    R1      0.0358306075   -0.0147430322    1.3542460552    1.3395030230
    R2      0.0222337822   -0.0091484178    1.3698493592    1.3607009414
    A1      0.0293099725   -5.2231145140  103.7923334494   98.5692189355
    R3      0.0393348190   -0.0161848918    1.2920321715    1.2758472798
    A2      0.0278155804   -4.9568098855  115.3265983600  110.3697884745
    R4      0.0252613978   -0.0103941749    1.3523877887    1.3419936138
    A3      0.0206898203   -3.6869806187  108.1357354205  104.4487548018
    R5      0.0064119879   -0.0026383070    1.0757582009    1.0731198939
    A4     -0.0017279241    0.3079206423  116.6473234096  116.9552440519
    R6      0.0069253313   -0.0028495298    1.0736430516    1.0707935219
    A5     -0.0023159316    0.4127051243  116.8462799895  117.2589851138
    R7      0.0066144612   -0.0027216177    1.0751676258    1.0724460081
    A6      0.0008506810   -0.1515936025  128.9737982043  128.8222046018
--------------------------------------------------------------------------
  Minimum force:  0.000850681 / RMS force:  0.021779113
 Updating structure...
   1.00000000000000       0.937465657945806       0.988836573367841     
   1.00000000000000       0.968371192348305       0.988836573367841     
  -1.00000000000000       0.891360881844525       0.988836573367841     
  -1.00000000000000       0.888945326850106       0.988836573367841     
  -1.00000000000000       0.779095070234684       0.968371192348305     
   Rotational constants (in cm-1): 
          0.1853773607             0.3370477863             0.4119526192
   Rotational constants (in MHz): 
       5557.4742416184         10104.4398469673         12350.0305587190


 ----------------------------------------------------------------
         Coordinates used in calculation (QCOMP) 
 ----------------------------------------------------------------
 Z-matrix   Atomic            Coordinates (in bohr)
  Symbol    Number           X              Y              Z
 ----------------------------------------------------------------
     O         8        -2.16870007    -0.09011061     0.00000000
     C         6        -0.40118791    -1.90211210     0.00000000
     C         6        -0.61610598     1.95959751     0.00000000
     N         7         1.80277103    -0.92461765     0.00000000
     C         6         1.72355155     0.98118008     0.00000000
     H         1        -1.05326515    -3.82231642     0.00000000
     H         1        -1.49037533     3.78448975    -0.00000000
     H         1         3.50486332     1.94769675    -0.00000000
 ----------------------------------------------------------------
 
   Interatomic distance matrix (Angstroms) 
 
                 O             C             C             N             C    
                [ 1]        [ 2]        [ 3]        [ 4]        [ 5]
  O    [ 1]     0.00000
  C    [ 2]     1.33950     0.00000
  C    [ 3]     1.36070     2.04669     0.00000
  N    [ 4]     2.14751     1.27585     1.99196     0.00000
  C    [ 5]     2.13628     1.89530     1.34199     1.00938     0.00000
  H    [ 6]     2.06132     1.07312     3.06839     2.15302     2.93607
  H    [ 7]     2.08153     3.06392     1.07079     3.04084     2.25679
  H    [ 8]     3.19011     2.90220     2.18073     1.76679     1.07245
 
                 H             H             H    
                [ 6]        [ 7]        [ 8]
  H    [ 6]     0.00000
  H    [ 7]     4.03199     0.00000
  H    [ 8]     3.89115     2.81641     0.00000
   Rotational constants (order x, y, z, in cm-1): 
          0.4119526192             0.3370477863             0.1853773607
   Rotational constants (order x, y, z, in MHz): 
      12350.0305587190         10104.4398469673          5557.4742416184
  ECPDATA file not present.   Using default ECPDATA. 
  There are  192 basis functions.
 @CHECKOUT-I, Total execution time (CPU/WALL):         0.11/       0.13 seconds.
--executable xjoda finished with status     0 in        0.23 seconds (walltime).
 --invoking executable--
/home/besselman/CFOUR_18/cfour18/bin/xvmol
 SERIAL VERSION OF MOLECULE STARTED
********************************************************************************
                    INPUT FROM MOL FILE
********************************************************************************
INTGRL        1    0    1    0    0    0    0    0    0                         
         *** CFOUR Program System (Release V0.1) ***                            
SCF cc-pVTZ Optimization of Oxazole                                             
    8    1 Z          0.10E-08              0    0                              
   9999.00      3.00                                                            
          8.00000000    1    4    1    1    1    1                              
O #1  -2.168700071337071  -0.090110607347038   0.000000000000000                
   10    4                                                                      
   15330.0000000000       5.080000000000000E-004 -1.150000000000000E-004        
  0.000000000000000E+000  0.000000000000000E+000                                
   2299.00000000000       3.929000000000000E-003 -8.950000000000000E-004        
  0.000000000000000E+000  0.000000000000000E+000                                
   522.400000000000       2.024300000000000E-002 -4.636000000000000E-003        
  0.000000000000000E+000  0.000000000000000E+000                                
   147.300000000000       7.918100000000000E-002 -1.872400000000000E-002        
  0.000000000000000E+000  0.000000000000000E+000                                
   47.5500000000000       0.230687000000000      -5.846300000000000E-002        
  0.000000000000000E+000  0.000000000000000E+000                                
   16.7600000000000       0.433118000000000      -0.136463000000000             
  0.000000000000000E+000  0.000000000000000E+000                                
   6.20700000000000       0.350260000000000      -0.175740000000000             
  0.000000000000000E+000  0.000000000000000E+000                                
   1.75200000000000       4.272800000000000E-002  0.160934000000000             
   1.00000000000000       0.000000000000000E+000                                
  0.688200000000000      -8.154000000000000E-003  0.603418000000000             
  0.000000000000000E+000  0.000000000000000E+000                                
  0.238400000000000       2.381000000000000E-003  0.378765000000000             
  0.000000000000000E+000   1.00000000000000                                     
    5    3                                                                      
   34.4600000000000       1.592800000000000E-002  0.000000000000000E+000        
  0.000000000000000E+000                                                        
   7.74900000000000       9.974000000000000E-002  0.000000000000000E+000        
  0.000000000000000E+000                                                        
   2.28000000000000       0.310492000000000       0.000000000000000E+000        
  0.000000000000000E+000                                                        
  0.715600000000000       0.491026000000000        1.00000000000000             
  0.000000000000000E+000                                                        
  0.214000000000000       0.336337000000000       0.000000000000000E+000        
   1.00000000000000                                                             
    2    2                                                                      
   2.31400000000000        1.00000000000000       0.000000000000000E+000        
  0.645000000000000       0.000000000000000E+000   1.00000000000000             
    1    1                                                                      
   1.42800000000000        1.00000000000000                                     
          6.00000000    1    4    1    1    1    1                              
C #2  -0.401187905994344  -1.902112096441001   0.000000000000000                
   10    4                                                                      
   8236.00000000000       5.310000000000000E-004 -1.130000000000000E-004        
  0.000000000000000E+000  0.000000000000000E+000                                
   1235.00000000000       4.108000000000000E-003 -8.780000000000000E-004        
  0.000000000000000E+000  0.000000000000000E+000                                
   280.800000000000       2.108700000000000E-002 -4.540000000000000E-003        
  0.000000000000000E+000  0.000000000000000E+000                                
   79.2700000000000       8.185300000000000E-002 -1.813300000000000E-002        
  0.000000000000000E+000  0.000000000000000E+000                                
   25.5900000000000       0.234817000000000      -5.576000000000000E-002        
  0.000000000000000E+000  0.000000000000000E+000                                
   8.99700000000000       0.434401000000000      -0.126895000000000             
  0.000000000000000E+000  0.000000000000000E+000                                
   3.31900000000000       0.346129000000000      -0.170352000000000             
  0.000000000000000E+000  0.000000000000000E+000                                
  0.905900000000000       3.937800000000000E-002  0.140382000000000             
   1.00000000000000       0.000000000000000E+000                                
  0.364300000000000      -8.983000000000000E-003  0.598684000000000             
  0.000000000000000E+000  0.000000000000000E+000                                
  0.128500000000000       2.385000000000000E-003  0.395389000000000             
  0.000000000000000E+000   1.00000000000000                                     
    5    3                                                                      
   18.7100000000000       1.403100000000000E-002  0.000000000000000E+000        
  0.000000000000000E+000                                                        
   4.13300000000000       8.686600000000000E-002  0.000000000000000E+000        
  0.000000000000000E+000                                                        
   1.20000000000000       0.290216000000000       0.000000000000000E+000        
  0.000000000000000E+000                                                        
  0.382700000000000       0.501008000000000        1.00000000000000             
  0.000000000000000E+000                                                        
  0.120900000000000       0.343406000000000       0.000000000000000E+000        
   1.00000000000000                                                             
    2    2                                                                      
   1.09700000000000        1.00000000000000       0.000000000000000E+000        
  0.318000000000000       0.000000000000000E+000   1.00000000000000             
    1    1                                                                      
  0.761000000000000        1.00000000000000                                     
          6.00000000    1    4    1    1    1    1                              
C #3  -0.616105983298772   1.959597511293022   0.000000000000000                
   10    4                                                                      
   8236.00000000000       5.310000000000000E-004 -1.130000000000000E-004        
  0.000000000000000E+000  0.000000000000000E+000                                
   1235.00000000000       4.108000000000000E-003 -8.780000000000000E-004        
  0.000000000000000E+000  0.000000000000000E+000                                
   280.800000000000       2.108700000000000E-002 -4.540000000000000E-003        
  0.000000000000000E+000  0.000000000000000E+000                                
   79.2700000000000       8.185300000000000E-002 -1.813300000000000E-002        
  0.000000000000000E+000  0.000000000000000E+000                                
   25.5900000000000       0.234817000000000      -5.576000000000000E-002        
  0.000000000000000E+000  0.000000000000000E+000                                
   8.99700000000000       0.434401000000000      -0.126895000000000             
  0.000000000000000E+000  0.000000000000000E+000                                
   3.31900000000000       0.346129000000000      -0.170352000000000             
  0.000000000000000E+000  0.000000000000000E+000                                
  0.905900000000000       3.937800000000000E-002  0.140382000000000             
   1.00000000000000       0.000000000000000E+000                                
  0.364300000000000      -8.983000000000000E-003  0.598684000000000             
  0.000000000000000E+000  0.000000000000000E+000                                
  0.128500000000000       2.385000000000000E-003  0.395389000000000             
  0.000000000000000E+000   1.00000000000000                                     
    5    3                                                                      
   18.7100000000000       1.403100000000000E-002  0.000000000000000E+000        
  0.000000000000000E+000                                                        
   4.13300000000000       8.686600000000000E-002  0.000000000000000E+000        
  0.000000000000000E+000                                                        
   1.20000000000000       0.290216000000000       0.000000000000000E+000        
  0.000000000000000E+000                                                        
  0.382700000000000       0.501008000000000        1.00000000000000             
  0.000000000000000E+000                                                        
  0.120900000000000       0.343406000000000       0.000000000000000E+000        
   1.00000000000000                                                             
    2    2                                                                      
   1.09700000000000        1.00000000000000       0.000000000000000E+000        
  0.318000000000000       0.000000000000000E+000   1.00000000000000             
    1    1                                                                      
  0.761000000000000        1.00000000000000                                     
          7.00000000    1    4    1    1    1    1                              
N #4   1.802771029348154  -0.924617645242069   0.000000000000000                
   10    4                                                                      
   11420.0000000000       5.230000000000000E-004 -1.150000000000000E-004        
  0.000000000000000E+000  0.000000000000000E+000                                
   1712.00000000000       4.045000000000000E-003 -8.950000000000000E-004        
  0.000000000000000E+000  0.000000000000000E+000                                
   389.300000000000       2.077500000000000E-002 -4.624000000000000E-003        
  0.000000000000000E+000  0.000000000000000E+000                                
   110.000000000000       8.072699999999999E-002 -1.852800000000000E-002        
  0.000000000000000E+000  0.000000000000000E+000                                
   35.5700000000000       0.233074000000000      -5.733900000000000E-002        
  0.000000000000000E+000  0.000000000000000E+000                                
   12.5400000000000       0.433501000000000      -0.132076000000000             
  0.000000000000000E+000  0.000000000000000E+000                                
   4.64400000000000       0.347472000000000      -0.172510000000000             
  0.000000000000000E+000  0.000000000000000E+000                                
   1.29300000000000       4.126200000000000E-002  0.151814000000000             
   1.00000000000000       0.000000000000000E+000                                
  0.511800000000000      -8.508000000000000E-003  0.599944000000000             
  0.000000000000000E+000  0.000000000000000E+000                                
  0.178700000000000       2.384000000000000E-003  0.387462000000000             
  0.000000000000000E+000   1.00000000000000                                     
    5    3                                                                      
   26.6300000000000       1.467000000000000E-002  0.000000000000000E+000        
  0.000000000000000E+000                                                        
   5.94800000000000       9.176400000000000E-002  0.000000000000000E+000        
  0.000000000000000E+000                                                        
   1.74200000000000       0.298683000000000       0.000000000000000E+000        
  0.000000000000000E+000                                                        
  0.555000000000000       0.498487000000000        1.00000000000000             
  0.000000000000000E+000                                                        
  0.172500000000000       0.337023000000000       0.000000000000000E+000        
   1.00000000000000                                                             
    2    2                                                                      
   1.65400000000000        1.00000000000000       0.000000000000000E+000        
  0.469000000000000       0.000000000000000E+000   1.00000000000000             
    1    1                                                                      
   1.09300000000000        1.00000000000000                                     
          6.00000000    1    4    1    1    1    1                              
C #5   1.723551549814482   0.981180077683080   0.000000000000000                
   10    4                                                                      
   8236.00000000000       5.310000000000000E-004 -1.130000000000000E-004        
  0.000000000000000E+000  0.000000000000000E+000                                
   1235.00000000000       4.108000000000000E-003 -8.780000000000000E-004        
  0.000000000000000E+000  0.000000000000000E+000                                
   280.800000000000       2.108700000000000E-002 -4.540000000000000E-003        
  0.000000000000000E+000  0.000000000000000E+000                                
   79.2700000000000       8.185300000000000E-002 -1.813300000000000E-002        
  0.000000000000000E+000  0.000000000000000E+000                                
   25.5900000000000       0.234817000000000      -5.576000000000000E-002        
  0.000000000000000E+000  0.000000000000000E+000                                
   8.99700000000000       0.434401000000000      -0.126895000000000             
  0.000000000000000E+000  0.000000000000000E+000                                
   3.31900000000000       0.346129000000000      -0.170352000000000             
  0.000000000000000E+000  0.000000000000000E+000                                
  0.905900000000000       3.937800000000000E-002  0.140382000000000             
   1.00000000000000       0.000000000000000E+000                                
  0.364300000000000      -8.983000000000000E-003  0.598684000000000             
  0.000000000000000E+000  0.000000000000000E+000                                
  0.128500000000000       2.385000000000000E-003  0.395389000000000             
  0.000000000000000E+000   1.00000000000000                                     
    5    3                                                                      
   18.7100000000000       1.403100000000000E-002  0.000000000000000E+000        
  0.000000000000000E+000                                                        
   4.13300000000000       8.686600000000000E-002  0.000000000000000E+000        
  0.000000000000000E+000                                                        
   1.20000000000000       0.290216000000000       0.000000000000000E+000        
  0.000000000000000E+000                                                        
  0.382700000000000       0.501008000000000        1.00000000000000             
  0.000000000000000E+000                                                        
  0.120900000000000       0.343406000000000       0.000000000000000E+000        
   1.00000000000000                                                             
    2    2                                                                      
   1.09700000000000        1.00000000000000       0.000000000000000E+000        
  0.318000000000000       0.000000000000000E+000   1.00000000000000             
    1    1                                                                      
  0.761000000000000        1.00000000000000                                     
          1.00000000    1    3    1    1    1                                   
H #6  -1.053265151430161  -3.822316424143479   0.000000000000000                
    5    3                                                                      
   33.8700000000000       6.068000000000000E-003  0.000000000000000E+000        
  0.000000000000000E+000                                                        
   5.09500000000000       4.530800000000000E-002  0.000000000000000E+000        
  0.000000000000000E+000                                                        
   1.15900000000000       0.202822000000000       0.000000000000000E+000        
  0.000000000000000E+000                                                        
  0.325800000000000       0.503903000000000        1.00000000000000             
  0.000000000000000E+000                                                        
  0.102700000000000       0.383421000000000       0.000000000000000E+000        
   1.00000000000000                                                             
    2    2                                                                      
   1.40700000000000        1.00000000000000       0.000000000000000E+000        
  0.388000000000000       0.000000000000000E+000   1.00000000000000             
    1    1                                                                      
   1.05700000000000        1.00000000000000                                     
          1.00000000    1    3    1    1    1                                   
H #7  -1.490375334085992   3.784489745714671  -0.000000000000000                
    5    3                                                                      
   33.8700000000000       6.068000000000000E-003  0.000000000000000E+000        
  0.000000000000000E+000                                                        
   5.09500000000000       4.530800000000000E-002  0.000000000000000E+000        
  0.000000000000000E+000                                                        
   1.15900000000000       0.202822000000000       0.000000000000000E+000        
  0.000000000000000E+000                                                        
  0.325800000000000       0.503903000000000        1.00000000000000             
  0.000000000000000E+000                                                        
  0.102700000000000       0.383421000000000       0.000000000000000E+000        
   1.00000000000000                                                             
    2    2                                                                      
   1.40700000000000        1.00000000000000       0.000000000000000E+000        
  0.388000000000000       0.000000000000000E+000   1.00000000000000             
    1    1                                                                      
   1.05700000000000        1.00000000000000                                     
          1.00000000    1    3    1    1    1                                   
H #8   3.504863323397913   1.947696749508944  -0.000000000000000                
    5    3                                                                      
   33.8700000000000       6.068000000000000E-003  0.000000000000000E+000        
  0.000000000000000E+000                                                        
   5.09500000000000       4.530800000000000E-002  0.000000000000000E+000        
  0.000000000000000E+000                                                        
   1.15900000000000       0.202822000000000       0.000000000000000E+000        
  0.000000000000000E+000                                                        
  0.325800000000000       0.503903000000000        1.00000000000000             
  0.000000000000000E+000                                                        
  0.102700000000000       0.383421000000000       0.000000000000000E+000        
   1.00000000000000                                                             
    2    2                                                                      
   1.40700000000000        1.00000000000000       0.000000000000000E+000        
  0.388000000000000       0.000000000000000E+000   1.00000000000000             
    1    1                                                                      
   1.05700000000000        1.00000000000000                                     
FINISH                                                                          
 
********************************************************************************
 ONE- AND TWO-ELECTRON INTEGRALS OVER SYMMETRY-ADAPTED AOS ARE CALCULATED.

  SPHERICAL HARMONICS ARE USED.
  
  INTEGRALS LESS THAN  0.10E-13 ARE NEGLECTED.

  NUCLEAR REPULSION ENERGY :  174.3693955428 A.U.
  @MOLECU-I, ONE ELECTRON INTEGRALS (CPU/WALL):        0.15/       0.15 SECONDS.
  @TWOEL-I,   37751342 INTEGRALS OF SYMMETRY TYPE  I I I I
  @TWOEL-I,   31895686 INTEGRALS OF SYMMETRY TYPE  I J I J
  @TWOEL-I,   16372726 INTEGRALS OF SYMMETRY TYPE  I I J J
  @TWOEL-I, TOTAL NUMBER OF 2-E INTEGRALS   86019754.
  @MOLECU-I, TWO ELECTRON INTEGRALS (CPU/WALL):      424.87/      14.04 SECONDS.
 @CHECKOUT-I, Total execution time (CPU/WALL):       425.23/      14.41 seconds.

Running with 32 threads/proc

--executable xvmol finished with status     0 in       20.14 seconds (walltime).
 --invoking executable--
/home/besselman/CFOUR_18/cfour18/bin/xvmol2ja
 @GETMEM-I,  Allocated  183105 MB of main memory.
 @CHECKOUT-I, Total execution time (CPU/WALL):         1.54/       0.70 seconds.
--executable xvmol2ja finished with status     0 in        0.75 seconds (walltime).
 --invoking executable--
/home/besselman/CFOUR_18/cfour18/bin/xvscf
  -------------------------------------------------
  Self-Consistent-Field Program for HF calculations
  -------------------------------------------------
    Integrals from VMOL are used
  There are  192 functions in the AO basis.

  There are 2 irreducible representations.

       Irrep        # of functions
         1                130
         2                 62


  Parameters for SCF calculation: 
        SCF reference function:  RHF  
  Maximum number of iterations:  150
     Full symmetry point group: Cs  
     Computational point group: Cs  
        Initial density matrix: MOREAD                 
     SCF convergence tolerance: 10**(-10)
  DIIS convergence acceleration:  ON
          Latest start for DIIS:   2
                     DIIS order:  10

     Alpha population by irrep:  15    3
      Beta population by irrep:  15    3


 @GETMEM-I,  Allocated      14 MB of main memory.
   Smallest overlap matrix eigenvalues 
     Symmetry    Eigenvalue    
         1      .2828228386D-03              
         2      .9347564975D-02              
  --------------------------------------------------------------------
  Iteration         Total Energy            Largest Density Difference
  --------------------------------------------------------------------
       0          -244.131474337588799              0.0000000000D+00
       1          -244.392446439455313              0.5571269593D+00
       2          -244.460796665042125              0.2349283951D+00
       3          -244.480231821424496              0.9412237199D-01
       4          -244.481504751646781              0.4015836136D-01
       5          -244.481793481471897              0.1471355683D-01
       6          -244.481861350349647              0.7323870752D-02
       7          -244.481874025152337              0.5788076417D-02
       8          -244.481875600048141              0.1242663524D-02
       9          -244.481875798662458              0.6282740071D-03
      10          -244.481875824638934              0.1351487337D-03
      11          -244.481875833234966              0.1365436826D-03
      12          -244.481875834767521              0.5827925895D-04
      13          -244.481875834892520              0.1836400357D-04
      14          -244.481875834897863              0.2753664513D-05
      15          -244.481875834897522              0.5860904547D-06
      16          -244.481875834899853              0.2415338645D-06
      17          -244.481875834900308              0.8583867217D-07
      18          -244.481875834901047              0.1703286645D-07
      19          -244.481875834902866              0.4553605937D-08
      20          -244.481875834900876              0.2423558687D-08
      21          -244.481875834899512              0.1312840059D-08
      22          -244.481875834902411              0.3655982184D-09
      23          -244.481875834896783              0.1737651689D-09
   final occupation vector 
    15  3
    15  3

  SCF has converged.

 Density matrix saved to file den.dat
 total electron number:   36.0000000000005     
     E(SCF)=      -244.481875834902297              0.7559795845D-10

  Eigenvector printing suppressed.


 
  ORBITAL EIGENVALUES (ALPHA)  (1H = 27.2113834 eV)

       MO #        E(hartree)               E(eV)           FULLSYM    COMPSYM
       ----   --------------------   --------------------   -------   ---------
    1     1         -20.6652307709        -562.3295175571     A'        A'  (1)
    2     2         -15.5248195935        -422.4518181753     A'        A'  (1)
    3     3         -11.3239864952        -308.1413381362     A'        A'  (1)
    4     4         -11.2714870109        -306.7127545426     A'        A'  (1)
    5     5         -11.2199858119        -305.3113356711     A'        A'  (1)
    6     6          -1.5379402740         -41.8494824420     A'        A'  (1)
    7     7          -1.3721272690         -37.3374811902     A'        A'  (1)
    8     8          -1.0265322510         -27.9333626542     A'        A'  (1)
    9     9          -0.9171288915         -24.9563458942     A'        A'  (1)
   10    10          -0.8244778923         -22.4351840332     A'        A'  (1)
   11    11          -0.7796947397         -21.2165724962     A'        A'  (1)
   12   131          -0.7024378708         -19.1143062172     A''       A'' (2)
   13    12          -0.6365577813         -17.3216178433     A'        A'  (1)
   14    13          -0.6229363776         -16.9509606056     A'        A'  (1)
   15    14          -0.6044279628         -16.4473210326     A'        A'  (1)
   16   132          -0.5405196893         -14.7082885005     A''       A'' (2)
   17    15          -0.4235176122         -11.5245001224     A'        A'  (1)
   18   133          -0.3106799635          -8.4540316011     A''       A'' (2)
  +++++++++++++++++++++++++++++++++++++++++++++++++++++++++++++++++++++++++++++
   19   134           0.1137906855           3.0964019716     A''       A'' (2)
   20    16           0.1634805405           4.4485316666     A'        A'  (1)
   21    17           0.1745774958           4.7504951718     A'        A'  (1)
   22    18           0.1900093337           5.1704168285     A'        A'  (1)
   23    19           0.2539696743           6.9108661796     A'        A'  (1)
   24   135           0.2748239522           7.4783399303     A''       A'' (2)
   25    20           0.2929732626           7.9722077736     A'        A'  (1)
   26    21           0.3295316281           8.9670114754     A'        A'  (1)
   27    22           0.3624958000           9.8640121950     A'        A'  (1)
   28   136           0.4176752397          11.3655210838     A''       A'' (2)
   29    23           0.4481548220          12.1949126831     A'        A'  (1)
   30    24           0.4658314463          12.6759180839     A'        A'  (1)
   31   137           0.4686421106          12.7524001484     A''       A'' (2)
   32    25           0.5065387372          13.7836197838     A'        A'  (1)
   33   138           0.5111032503          13.9078264997     A''       A'' (2)
   34    26           0.5427747754          14.7696525129     A'        A'  (1)
   35    27           0.5662921960          15.4095940611     A'        A'  (1)
   36    28           0.5936417013          16.1538119367     A'        A'  (1)
   37    29           0.6081216406          16.5478311152     A'        A'  (1)
   38    30           0.6289250620          17.1139209920     A'        A'  (1)
   39    31           0.6842478847          18.6193315302     A'        A'  (1)
   40   139           0.6971205750          18.9696152434     A''       A'' (2)
   41    32           0.7239359160          19.6992977684     A'        A'  (1)
   42    33           0.7491324222          20.3849295591     A'        A'  (1)
   43   140           0.7678201476          20.8934484197     A''       A'' (2)
   44    34           0.7905171612          21.5110655590     A'        A'  (1)
   45    35           0.8241378506          22.4259310278     A'        A'  (1)
   46   141           0.8641052977          23.5135005549     A''       A'' (2)
   47    36           0.8932559854          24.3067310923     A'        A'  (1)
   48   142           0.9468406742          25.7648446036     A''       A'' (2)
   49   143           0.9648520580          26.2549592754     A''       A'' (2)
   50   144           0.9755984264          26.5473828248     A''       A'' (2)
   51    37           0.9870293258          26.8584334117     A'        A'  (1)
   52    38           1.0043602548          27.3300319649     A'        A'  (1)
   53    39           1.0336053087          28.1258303398     A'        A'  (1)
   54   145           1.1080568000          30.1517584141     A''       A'' (2)
   55    40           1.1515904712          31.3363698303     A'        A'  (1)
   56    41           1.1743581447          31.9559097232     A'        A'  (1)
   57    42           1.2114020322          32.9639251506     A'        A'  (1)
   58   146           1.2180437700          33.1446560225     A''       A'' (2)
   59    43           1.2505464889          34.0290999699     A'        A'  (1)
   60    44           1.2919425313          35.1555435493     A'        A'  (1)
   61    45           1.3443504898          36.5816366026     A'        A'  (1)
   62    46           1.3834416945          37.6453623598     A'        A'  (1)
   63   147           1.4071870435          38.2915061563     A''       A'' (2)
   64    47           1.4396493119          39.1748493865     A'        A'  (1)
   65    48           1.4870605346          40.4649743473     A'        A'  (1)
   66   148           1.5046822236          40.9444848820     A''       A'' (2)
   67   149           1.5246313764          41.4873289272     A''       A'' (2)
   68    49           1.6037344309          43.6398324723     A'        A'  (1)
   69    50           1.6395593210          44.6146772910     A'        A'  (1)
   70    51           1.6563039873          45.0703228266     A'        A'  (1)
   71    52           1.7020558059          46.3152931026     A'        A'  (1)
   72    53           1.7699322751          48.1623057297     A'        A'  (1)
   73    54           1.8257026822          49.6798956587     A'        A'  (1)
   74   150           1.8620267948          50.6683250156     A''       A'' (2)
   75   151           1.8943574229          51.5480861320     A''       A'' (2)
   76    55           1.9060692720          51.8667817467     A'        A'  (1)
   77    56           1.9417601282          52.8379793191     A'        A'  (1)
   78   152           2.0849287629          56.7337959277     A''       A'' (2)
   79    57           2.1193716879          57.6710355654     A'        A'  (1)
   80   153           2.1495843799          58.4931647130     A''       A'' (2)
   81    58           2.2404422088          60.9655319301     A'        A'  (1)
   82    59           2.2549200333          61.3594935623     A'        A'  (1)
   83   154           2.3629773848          64.2998835835     A''       A'' (2)
   84    60           2.4049660618          65.4424535705     A'        A'  (1)
   85   155           2.4356437127          66.2772348920     A''       A'' (2)
   86    61           2.4858573589          67.6436176702     A'        A'  (1)
   87    62           2.5163660719          68.4738019571     A'        A'  (1)
   88   156           2.6035860329          70.8471777549     A''       A'' (2)
   89    63           2.6358903008          71.7262215741     A'        A'  (1)
   90    64           2.6693477476          72.6366449889     A'        A'  (1)
   91    65           2.7778738481          75.5897903180     A'        A'  (1)
   92    66           2.8148835465          76.5968754089     A'        A'  (1)
   93   157           2.8201559706          76.7403453643     A''       A'' (2)
   94   158           2.8686516766          78.0599806118     A''       A'' (2)
   95    67           2.8889619411          78.6126510061     A'        A'  (1)
   96    68           2.9682402359          80.7699230823     A'        A'  (1)
   97    69           2.9799371941          81.0882134978     A'        A'  (1)
   98   159           3.0786024685          83.7730321062     A''       A'' (2)
   99    70           3.1467771612          85.6281598091     A'        A'  (1)
  100   160           3.2213041394          87.6561419847     A''       A'' (2)
  101    71           3.2354816338          88.0419312213     A'        A'  (1)
  102   161           3.2605234379          88.7233533547     A''       A'' (2)
  103    72           3.2642184025          88.8238984519     A'        A'  (1)
  104    73           3.2656487617          88.8628205032     A'        A'  (1)
  105   162           3.2696721550          88.9723026009     A''       A'' (2)
  106   163           3.2932130612          89.6128832251     A''       A'' (2)
  107    74           3.3042611629          89.9135173569     A'        A'  (1)
  108   164           3.3566792622          91.3398863547     A''       A'' (2)
  109   165           3.3779973000          91.9199796556     A''       A'' (2)
  110    75           3.3880440026          92.1933643321     A'        A'  (1)
  111   166           3.3899847676          92.2461752325     A''       A'' (2)
  112    76           3.4271092246          93.2563830646     A'        A'  (1)
  113    77           3.4331154771          93.4198215049     A'        A'  (1)
  114   167           3.4519313746          93.9318281041     A''       A'' (2)
  115    78           3.4953609332          95.1136064757     A'        A'  (1)
  116    79           3.5056423060          95.3933768515     A'        A'  (1)
  117    80           3.5409454291          96.3540236704     A'        A'  (1)
  118   168           3.5738226700          97.2486588766     A''       A'' (2)
  119    81           3.6239812968          98.6135445015     A'        A'  (1)
  120   169           3.6854084400         100.2850620455     A''       A'' (2)
  121    82           3.7328995165         101.5773599358     A'        A'  (1)
  122    83           3.7507186340         102.0622427756     A'        A'  (1)
  123   170           3.7672438562         102.5119169314     A''       A'' (2)
  124    84           3.8288290954         104.1877364870     A'        A'  (1)
  125   171           3.8458451511         104.6507669025     A''       A'' (2)
  126    85           3.9070761266         106.3169464549     A'        A'  (1)
  127    86           3.9352770276         107.0843319832     A'        A'  (1)
  128    87           3.9603464032         107.7665043739     A'        A'  (1)
  129   172           4.0162197967         109.2868967060     A''       A'' (2)
  130    88           4.0680790521         110.6980587887     A'        A'  (1)
  131   173           4.0750243144         110.8870489846     A''       A'' (2)
  132   174           4.1032497001         111.6551007762     A''       A'' (2)
  133    89           4.1313749226         112.4204269892     A'        A'  (1)
  134    90           4.1633472812         113.2904390950     A'        A'  (1)
  135   175           4.2041313660         114.4002304637     A''       A'' (2)
  136    91           4.2390351712         115.3500112887     A'        A'  (1)
  137    92           4.2674242027         116.1225161114     A'        A'  (1)
  138   176           4.3082156895         117.2325088972     A''       A'' (2)
  139   177           4.3589051398         118.6118389626     A''       A'' (2)
  140    93           4.4056456321         119.8837124193     A'        A'  (1)
  141    94           4.5037812690         122.5541188612     A'        A'  (1)
  142    95           4.5500238910         123.8124445765     A'        A'  (1)
  143   178           4.5584090913         124.0406174770     A''       A'' (2)
  144    96           4.6289098838         125.9590415710     A'        A'  (1)
  145    97           4.7218035748         128.4868074132     A'        A'  (1)
  146    98           4.8332840088         131.5203442437     A'        A'  (1)
  147   179           4.8416404213         131.7477337894     A''       A'' (2)
  148    99           4.9285671947         134.1131315474     A'        A'  (1)
  149   180           4.9900738036         135.7868114649     A''       A'' (2)
  150   100           5.0529986694         137.4990841131     A'        A'  (1)
  151   101           5.0677080797         137.8993475152     A'        A'  (1)
  152   102           5.1491171635         140.1146013085     A'        A'  (1)
  153   181           5.1960260649         141.3910574080     A''       A'' (2)
  154   103           5.2311074893         142.3456714991     A'        A'  (1)
  155   182           5.3474368069         145.5111531594     A''       A'' (2)
  156   104           5.3497640671         145.5744811302     A'        A'  (1)
  157   183           5.3852979779         146.5414080002     A''       A'' (2)
  158   105           5.4061656647         147.1092466273     A'        A'  (1)
  159   184           5.4531451772         148.3876241531     A''       A'' (2)
  160   106           5.4634949923         148.6692569382     A'        A'  (1)
  161   107           5.5203581115         150.2165810767     A'        A'  (1)
  162   108           5.7095148908         155.3637987223     A'        A'  (1)
  163   109           5.7825177980         157.3503088184     A'        A'  (1)
  164   110           5.8334323427         158.7357640141     A'        A'  (1)
  165   185           5.8559775170         159.3492493964     A''       A'' (2)
  166   186           5.9682487652         162.4043053757     A''       A'' (2)
  167   111           6.0099089774         163.5379373820     A'        A'  (1)
  168   112           6.0588518384         164.8697403380     A'        A'  (1)
  169   187           6.1110465464         166.2900305499     A''       A'' (2)
  170   113           6.1908547664         168.4617226221     A'        A'  (1)
  171   188           6.1951355887         168.5782097180     A''       A'' (2)
  172   189           6.2976361359         171.3673914082     A''       A'' (2)
  173   114           6.4410520528         175.2699369076     A'        A'  (1)
  174   115           6.4846268204         176.4556666151     A'        A'  (1)
  175   190           6.5402265366         177.9686118095     A''       A'' (2)
  176   116           6.7922069378         184.8253471159     A'        A'  (1)
  177   117           6.8373966493         186.0550216818     A'        A'  (1)
  178   118           6.8708111383         186.9642761521     A'        A'  (1)
  179   119           6.9394548610         188.8321668105     A'        A'  (1)
  180   120           7.1327920929         194.0931403529     A'        A'  (1)
  181   121           7.2048839204         196.0548587094     A'        A'  (1)
  182   191           7.2198218942         196.4613416435     A''       A'' (2)
  183   192           7.2586722202         197.5185127591     A''       A'' (2)
  184   122           7.3129948204         198.9967058614     A'        A'  (1)
  185   123           7.6602217955         208.4452322057     A'        A'  (1)
  186   124           7.8257946936         212.9506998175     A'        A'  (1)
  187   125           7.8800950138         214.4282866479     A'        A'  (1)
  188   126          10.0633671914         273.8381429415     A'        A'  (1)
  189   127          12.0557515593         328.0536778553     A'        A'  (1)
  190   128          13.5858501434         369.6897770682     A'        A'  (1)
  191   129          14.5562852287         396.0966582370     A'        A'  (1)
  192   130          19.9542956402         542.9839891414     A'        A'  (1)


  VSCF finished.

 @CHECKOUT-I, Total execution time (CPU/WALL):       181.31/      25.94 seconds.
--executable xvscf finished with status     0 in       25.98 seconds (walltime).
 --invoking executable--
/home/besselman/CFOUR_18/cfour18/bin/xvdint
 @GETMEM-I,  Allocated  183105 MB of main memory.
 One- and two-electron integral derivatives are calculated
 for RHF gradients and dipole moments.
 Spherical gaussians are used.

                     Kinetic energy integral gradient
                     --------------------------------

                         O #1 x     1.0085099621
                         O #1 y    -0.0045744779
                         C #2 x     0.1316761137
                         C #2 y     0.4141830092
                         C #3 x    -0.0231481511
                         C #3 y    -0.2981827914
                         N #4 x    -0.9857010939
                         N #4 y     1.0568835967
                         C #5 x    -0.0692989825
                         C #5 y    -1.0638920968
                         H #6 x     0.1507283192
                         H #6 y     0.4564100445
                         H #7 x     0.2019723831
                         H #7 y    -0.4261711681
                         H #8 x    -0.4147385508
                         H #8 y    -0.1346561161


 O #1       1.0085099621           -0.0045744779            0.0000000000
 C #2       0.1316761137            0.4141830092            0.0000000000
 C #3      -0.0231481511           -0.2981827914            0.0000000000
 N #4      -0.9857010939            1.0568835967            0.0000000000
 C #5      -0.0692989825           -1.0638920968            0.0000000000
 H #6       0.1507283192            0.4564100445            0.0000000000
 H #7       0.2019723831           -0.4261711681            0.0000000000
 H #8      -0.4147385508           -0.1346561161            0.0000000000


                   Nuclear attraction integral gradient
                   ------------------------------------

                         O #1 x   -36.1305136704
                         O #1 y    -0.8740091712
                         C #2 x    -4.8814090694
                         C #2 y   -20.8536683368
                         C #3 x    -3.2816174751
                         C #3 y    19.5293413352
                         N #4 x    28.6570326993
                         N #4 y   -19.4192056936
                         C #5 x    14.4659071554
                         C #5 y    20.6226973242
                         H #6 x    -2.2967145679
                         H #6 y    -7.6790685239
                         H #7 x    -3.0222071062
                         H #7 y     6.8124079631
                         H #8 x     6.4895220345
                         H #8 y     1.8615051030


 O #1     -36.1305136704           -0.8740091712            0.0000000000
 C #2      -4.8814090694          -20.8536683368            0.0000000000
 C #3      -3.2816174751           19.5293413352            0.0000000000
 N #4      28.6570326993          -19.4192056936            0.0000000000
 C #5      14.4659071554           20.6226973242            0.0000000000
 H #6      -2.2967145679           -7.6790685239            0.0000000000
 H #7      -3.0222071062            6.8124079631            0.0000000000
 H #8       6.4895220345            1.8615051030            0.0000000000


                      Reorthonormalization gradient
                      -----------------------------

                         O #1 x     0.4857912465
                         O #1 y    -0.0044897896
                         C #2 x    -0.0213618307
                         C #2 y     0.1098948878
                         C #3 x    -0.2687909423
                         C #3 y    -0.0018878724
                         N #4 x    -0.3348312666
                         N #4 y     0.0852229036
                         C #5 x     0.1310819289
                         C #5 y    -0.2660846478
                         H #6 x     0.0689151908
                         H #6 y     0.2252459980
                         H #7 x     0.0979253821
                         H #7 y    -0.1837869309
                         H #8 x    -0.1587297088
                         H #8 y     0.0358854512


 O #1       0.4857912465           -0.0044897896            0.0000000000
 C #2      -0.0213618307            0.1098948878            0.0000000000
 C #3      -0.2687909423           -0.0018878724            0.0000000000
 N #4      -0.3348312666            0.0852229036            0.0000000000
 C #5       0.1310819289           -0.2660846478            0.0000000000
 H #6       0.0689151908            0.2252459980            0.0000000000
 H #7       0.0979253821           -0.1837869309            0.0000000000
 H #8      -0.1587297088            0.0358854512            0.0000000000


                Electronic contributions to dipole moment
                -----------------------------------------

                               au             Debye

                    x     -0.74990341     -1.90606468
                    y     -0.88794554     -2.25693282

  Conversion factor used: 1 a.u. =   2.54174691 Debye 


 Evaluation of 1e integral derivatives required    4.62 seconds.
 Evaluation of 2el integral derivatives

                      Two-electron integral gradient
                      ------------------------------

                         O #1 x    18.3416738565
                         O #1 y     0.2994825592
                         C #2 x     2.2952679317
                         C #2 y     8.4794814228
                         C #3 x     1.1149306165
                         C #3 y    -7.7962211641
                         N #4 x   -14.9563137433
                         N #4 y     7.2456605846
                         C #5 x    -6.3028166189
                         C #5 y    -8.5380263749
                         H #6 x     1.3333992926
                         H #6 y     4.4267719229
                         H #7 x     1.7365121422
                         H #7 y    -3.7719466559
                         H #8 x    -3.5626534772
                         H #8 y    -0.3452022945


 O #1      18.3416738565            0.2994825592            0.0000000000
 C #2       2.2952679317            8.4794814228            0.0000000000
 C #3       1.1149306165           -7.7962211641            0.0000000000
 N #4     -14.9563137433            7.2456605846            0.0000000000
 C #5      -6.3028166189           -8.5380263749            0.0000000000
 H #6       1.3333992926            4.4267719229            0.0000000000
 H #7       1.7365121422           -3.7719466559            0.0000000000
 H #8      -3.5626534772           -0.3452022945            0.0000000000


 Evaluation of 2e integral derivatives required  115.73 seconds.

                            Molecular gradient
                            ------------------

                         O #1 x    -0.0655599646
                         O #1 y     0.0016945915
                         C #2 x     0.0684650422
                         C #2 y     0.0381656572
                         C #3 x     0.0673337153
                         C #3 y    -0.0449268050
                         N #4 x    -0.0345994238
                         N #4 y     0.9560905041
                         C #5 x    -0.0266126185
                         C #5 y    -0.9154518366
                         H #6 x    -0.0071830492
                         H #6 y    -0.0043976457
                         H #7 x    -0.0039578505
                         H #7 y     0.0039528471
                         H #8 x     0.0021141491
                         H #8 y    -0.0351273127


 O #1      -0.0655599646            0.0016945915            0.0000000000
 C #2       0.0684650422            0.0381656572            0.0000000000
 C #3       0.0673337153           -0.0449268050            0.0000000000
 N #4      -0.0345994238            0.9560905041            0.0000000000
 C #5      -0.0266126185           -0.9154518366            0.0000000000
 H #6      -0.0071830492           -0.0043976457            0.0000000000
 H #7      -0.0039578505            0.0039528471            0.0000000000
 H #8       0.0021141491           -0.0351273127            0.0000000000


  Molecular gradient norm 0.133E+01

                           Total dipole moment
                           -------------------

                               au             Debye

                    x     -0.28133798     -0.71508993
                    y      0.06070911      0.15430721

  Conversion factor used: 1 a.u. =   2.54174691 Debye 


 @CHECKOUT-I, Total execution time (CPU/WALL):       120.32/     110.32 seconds.
--executable xvdint finished with status     0 in      110.37 seconds (walltime).
 --invoking executable--
/home/besselman/CFOUR_18/cfour18/bin/xjoda
   JODA beginning optimization cycle #  2.
   Retrieving information from last optimization cycle.
                    13                     0
  calling readgh 3                      1                    -1
  gradient from JOBARC 
  -0.065559964582359   0.001694591547308   0.000000000000000
   0.068465042184435   0.038165657207300   0.000000000000000
   0.067333715269617  -0.044926804989089   0.000000000000000
  -0.034599423784195   0.956090504081525   0.000000000000000
  -0.026612618486540  -0.915451836551666   0.000000000000000
  -0.007183049165598  -0.004397645725109   0.000000000000000
  -0.003957850499962   0.003952847111899   0.000000000000000
   0.002114149064481  -0.035127312682187   0.000000000000000
 
                     0
  current gradient vector 
       -0.065559964582359        0.001694591547308        0.000000000000000
        0.068465042184435        0.038165657207300        0.000000000000000
        0.067333715269617       -0.044926804989089        0.000000000000000
       -0.034599423784195        0.956090504081525        0.000000000000000
       -0.026612618486540       -0.915451836551666        0.000000000000000
       -0.007183049165598       -0.004397645725109        0.000000000000000
       -0.003957850499962        0.003952847111899        0.000000000000000
        0.002114149064481       -0.035127312682187        0.000000000000000
   Internal coordinate energy gradients (atomic units): 
                     R                 dV/dR
 [R1   ]    2.531293868975562   -0.689948867602129
 [R2   ]    2.571352129489552   -0.766924769625062
 [A1   ]    1.720357411542748   -3.928015460262199
 [R3   ]    2.411001947490035    0.356000315250968
 [A2   ]    1.926316203609700   -2.141004954230502
 [D0   ]    0.000000000000000   -0.000000000000000
 [R4   ]    2.536000403518396    0.344142367600529
 [A3   ]    1.822974670899411   -2.312615452876068
 [D0   ]    0.000000000000000   -0.000000000000000
 [R5   ]    2.027902708253650    0.006473822049410
 [A4   ]    2.041254086178434   -0.010925317382374
 [D180 ]    3.141592653589793   -0.000000000000000
 [R6   ]    2.023506502331621    0.005274876741524
 [A5   ]    2.046555367782076   -0.003766797564666
 [D180 ]    3.141592653589793   -0.000000000000000
 [R7   ]    2.026629248684696   -0.014894275676546
 [A6   ]    2.248371619979894    0.064616055972112
 [D180 ]    3.141592653589793   -0.000000000000000
                     1                    -1                     0 ****
   Hessian from cycle  1 read.
   BFGS update using last two gradients and previous step.
   Optimization cycle  2.  Updating structure with Newton-Raphson step.
  @EFOL-I, Current internal coordinate Hessian written to FCMINT.
   There are  13 independent internal coordinates which will be optimized.
   Hessian matrix in totally symmetric symmetry coordinates: 
              R1        R2        A1        R3        A2   
  R1         1.631613  0.735192  3.924639 -0.434721  2.116883
  R2         0.735192  1.829441  4.306972 -0.419523  2.339332
  A1         3.924639  4.306972 22.042436 -1.842543 11.915558
  R3        -0.434721 -0.419523 -1.842543  1.014968 -1.047161
  A2         2.116883  2.339332 11.915558 -1.047161  6.753933
  R4        -0.396221 -0.396681 -1.821452  0.060677 -1.022239
  A3         2.304166  2.533340 12.841113 -1.097226  7.017952
  R5        -0.018626 -0.011587 -0.015527 -0.020352 -0.014598
  A4         0.014321  0.013237  0.054902  0.001426  0.031730
  R6        -0.018378 -0.010623 -0.007283 -0.022740 -0.010568
  A5         0.008175  0.005759  0.013500  0.006719  0.009598
  R7         0.002642  0.011812  0.103158 -0.030531  0.050255
  A6        -0.067069 -0.071776 -0.354280  0.025485 -0.194972
 
              R4        A3        R5        A4        R6   
  R1        -0.396221  2.304166 -0.018626  0.014321 -0.018378
  R2        -0.396681  2.533340 -0.011587  0.013237 -0.010623
  A1        -1.821452 12.841113 -0.015527  0.054902 -0.007283
  R3         0.060677 -1.097226 -0.020352  0.001426 -0.022740
  A2        -1.022239  7.017952 -0.014598  0.031730 -0.010568
  R4         1.090389 -1.080915 -0.013060 -0.000567 -0.014870
  A3        -1.080915  7.815638 -0.010921  0.032847 -0.006202
  R5        -0.013060 -0.010921  0.996678  0.000894 -0.003588
  A4        -0.000567  0.032847  0.000894  0.249877  0.000988
  R6        -0.014870 -0.006202 -0.003588  0.000988  0.996129
  A5         0.004081  0.008598  0.001200 -0.000305  0.001299
  R7        -0.023076  0.059002 -0.003429  0.001200 -0.003652
  A6         0.026649 -0.209124 -0.000435 -0.000700 -0.000623
 
              A5        R7        A6   
  R1         0.008175  0.002642 -0.067069
  R2         0.005759  0.011812 -0.071776
  A1         0.013500  0.103158 -0.354280
  R3         0.006719 -0.030531  0.025485
  A2         0.009598  0.050255 -0.194972
  R4         0.004081 -0.023076  0.026649
  A3         0.008598  0.059002 -0.209124
  R5         0.001200 -0.003429 -0.000435
  A4        -0.000305  0.001200 -0.000700
  R6         0.001299 -0.003652 -0.000623
  A5         0.249570  0.001281  0.000030
  R7         0.001281  0.997111 -0.002369
  A6         0.000030 -0.002369  0.255618
   The eigenvectors of the Hessian matrix: 
                   1         2         3         4         5
  R1         0.056207 -0.000000 -0.000000  0.000000 -0.000000
  R2         0.029263 -0.000000  0.000000  0.000000 -0.000000
  A1        -0.471038  0.056670  0.094834  0.057916  0.393220
  R3         0.080159 -0.000000 -0.000000  0.000000 -0.000000
  A2         0.820527 -0.113085 -0.236801 -0.094719  0.235586
  R4         0.053394 -0.000000 -0.000000  0.000000 -0.000000
  A3         0.035089  0.035947  0.062923 -0.011736 -0.884513
  R5         0.012212 -0.000000  0.000000 -0.000000 -0.000000
  A4        -0.165946  0.028348 -0.857802  0.479829 -0.072190
  R6         0.013161 -0.000000 -0.000000 -0.000000 -0.000000
  A5        -0.213728  0.022859 -0.441755 -0.870199 -0.027681
  R7         0.012240  0.000000  0.000000  0.000000 -0.000000
  A6         0.129018  0.990647 -0.000000 -0.007350  0.039199
 
                   6         7         8         9        10
  R1         0.481716  0.531893  0.069065  0.478070  0.447256
  R2         0.254814  0.626070 -0.137056 -0.458771 -0.533906
  A1         0.029542 -0.175262 -0.000000  0.000000  0.000000
  R3         0.673768 -0.388928 -0.168386 -0.070162  0.024654
  A2        -0.111253 -0.094310 -0.000000 -0.000000 -0.000000
  R4         0.447740 -0.350704 -0.009469  0.024222 -0.324955
  A3        -0.019540 -0.102832 -0.000000 -0.000000 -0.000000
  R5         0.103120 -0.018351  0.109832 -0.744341  0.611825
  A4         0.019545 -0.000674  0.000000 -0.000000  0.000000
  R6         0.111152 -0.018320  0.967428 -0.026724 -0.176199
  A5         0.025242 -0.000409  0.000000 -0.000000 -0.000000
  R7         0.103568 -0.000082  0.004723  0.026669  0.057682
  A6        -0.014823  0.003020  0.000000  0.000000  0.000000
 
                  11        12        13
  R1         0.138663  0.099973  0.138920
  R2        -0.064531 -0.020879  0.152773
  A1        -0.000000  0.000000  0.759179
  R3        -0.590865  0.030818 -0.066270
  A2        -0.000000 -0.000000  0.414884
  R4         0.746325  0.078441 -0.065257
  A3        -0.000000  0.000000  0.447281
  R5         0.216174  0.041382 -0.000672
  A4        -0.000000 -0.000000  0.001946
  R6        -0.139442 -0.003827 -0.000388
  A5        -0.000000 -0.000000  0.000513
  R7         0.065658 -0.990323  0.003545
  A6         0.000000 -0.000000 -0.012366
   The eigenvalues of the Hessian matrix: 
       0.23411      0.25000      0.25000      0.25000      0.25000      0.69794
       0.96297      1.00000      1.00000      1.00000      1.00000      1.00000
      38.02839
   Gradients along Hessian eigenvectors: 
       0.00896     -0.00000     -0.00000      0.00000     -0.00000      0.03195
       0.02187      0.00000     -0.00000     -0.00000     -0.00000     -0.00000
      -5.16467
   There are  0 negative eigenvalues.
   Summary of Optimization Cycle: 
   The maximum unscaled step is:    0.15007.
   Scale factor set to:  0.99955.
   Forces are in hartree/bohr and hartree/radian.
   Parameter values are in Angstroms and degrees.
--------------------------------------------------------------------------
  Parameter     dV/dR           Step          Rold            Rnew
--------------------------------------------------------------------------
    R1     -0.6899488676   -0.0092122249    1.3395030230    1.3302907980
    R2     -0.7669247696   -0.0033090622    1.3607009414    1.3573918793
    A1     -3.9280154603    7.0875723719   98.5692189355  105.6567913074
    R3      0.3560003153   -0.0180247826    1.2758472798    1.2578224971
    A2     -2.1410049542    1.8431692847  110.3697884745  112.2129577592
    R4      0.3441423676   -0.0123965794    1.3419936138    1.3295970344
    A3     -2.3126154529    3.5870000413  104.4487548018  108.0357548431
    R5      0.0064738220   -0.0025718760    1.0731198939    1.0705480179
    A4     -0.0109253174    0.3284202233  116.9552440519  117.2836642752
    R6      0.0052748767   -0.0027655782    1.0707935219    1.0680279437
    A5     -0.0037667976    0.4067096229  117.2589851138  117.6656947366
    R7     -0.0148942757   -0.0024998022    1.0724460081    1.0699462058
    A6      0.0646160560   -0.3439833456  128.8222046018  128.4782212563
--------------------------------------------------------------------------
  Minimum force:  0.003766798 / RMS force:  1.432463491
 Updating structure...
   1.00000000000000       0.925785110337648       0.962895541640759     
   1.00000000000000       0.950863492241492       0.962895541640759     
  -1.00000000000000       0.888747963112048       0.962895541640759     
  -1.00000000000000       0.885671786467746       0.962895541640759     
  -1.00000000000000       0.782844724836864       0.950863492241492     
   Rotational constants (in cm-1): 
          0.1698779192             0.3352166106             0.3444196869
   Rotational constants (in MHz): 
       5092.8126099910         10049.5425718909         10325.4438971191


 ----------------------------------------------------------------
         Coordinates used in calculation (QCOMP) 
 ----------------------------------------------------------------
 Z-matrix   Atomic            Coordinates (in bohr)
  Symbol    Number           X              Y              Z
 ----------------------------------------------------------------
     O         8        -1.03436177     1.81802670     0.00000000
     C         6        -1.99282991    -0.50596944     0.00000000
     C         6         1.51292779     1.51628455     0.00000000
     N         7        -0.30112402    -2.17569252     0.00000000
     C         6         2.00440541    -0.94775262     0.00000000
     H         1        -4.00856511    -0.67776236     0.00000000
     H         1         2.65380721     3.18117181    -0.00000000
     H         1         3.80275296    -1.87189934    -0.00000000
 ----------------------------------------------------------------
 
   Interatomic distance matrix (Angstroms) 
 
                 O             C             C             N             C    
                [ 1]        [ 2]        [ 3]        [ 4]        [ 5]
  O    [ 1]     0.00000
  C    [ 2]     1.33029     0.00000
  C    [ 3]     1.35739     2.14169     0.00000
  N    [ 4]     2.14871     1.25782     2.17681     0.00000
  C    [ 5]     2.17437     2.12813     1.32960     1.38229     0.00000
  H    [ 6]     2.05460     1.07055     3.14408     2.11598     3.18513
  H    [ 7]     2.08073     3.13897     1.06803     3.23741     2.21179
  H    [ 8]     3.21943     3.15092     2.16401     2.17762     1.06995
 
                 H             H             H    
                [ 6]        [ 7]        [ 8]
  H    [ 6]     0.00000
  H    [ 7]     4.07427     0.00000
  H    [ 8]     4.18159     2.74222     0.00000
   Rotational constants (order x, y, z, in cm-1): 
          0.3444196869             0.3352166106             0.1698779192
   Rotational constants (order x, y, z, in MHz): 
      10325.4438971191         10049.5425718909          5092.8126099910
  ECPDATA file not present.   Using default ECPDATA. 
  There are  192 basis functions.
 @CHECKOUT-I, Total execution time (CPU/WALL):         0.11/       0.12 seconds.
--executable xjoda finished with status     0 in        0.23 seconds (walltime).
 --invoking executable--
/home/besselman/CFOUR_18/cfour18/bin/xvmol
 SERIAL VERSION OF MOLECULE STARTED
********************************************************************************
                    INPUT FROM MOL FILE
********************************************************************************
INTGRL        1    0    1    0    0    0    0    0    0                         
         *** CFOUR Program System (Release V0.1) ***                            
SCF cc-pVTZ Optimization of Oxazole                                             
    8    1 Z          0.10E-08              0    0                              
   9999.00      3.00                                                            
          8.00000000    1    4    1    1    1    1                              
O #1  -1.034361768382798   1.818026700713364   0.000000000000000                
   10    4                                                                      
   15330.0000000000       5.080000000000000E-004 -1.150000000000000E-004        
  0.000000000000000E+000  0.000000000000000E+000                                
   2299.00000000000       3.929000000000000E-003 -8.950000000000000E-004        
  0.000000000000000E+000  0.000000000000000E+000                                
   522.400000000000       2.024300000000000E-002 -4.636000000000000E-003        
  0.000000000000000E+000  0.000000000000000E+000                                
   147.300000000000       7.918100000000000E-002 -1.872400000000000E-002        
  0.000000000000000E+000  0.000000000000000E+000                                
   47.5500000000000       0.230687000000000      -5.846300000000000E-002        
  0.000000000000000E+000  0.000000000000000E+000                                
   16.7600000000000       0.433118000000000      -0.136463000000000             
  0.000000000000000E+000  0.000000000000000E+000                                
   6.20700000000000       0.350260000000000      -0.175740000000000             
  0.000000000000000E+000  0.000000000000000E+000                                
   1.75200000000000       4.272800000000000E-002  0.160934000000000             
   1.00000000000000       0.000000000000000E+000                                
  0.688200000000000      -8.154000000000000E-003  0.603418000000000             
  0.000000000000000E+000  0.000000000000000E+000                                
  0.238400000000000       2.381000000000000E-003  0.378765000000000             
  0.000000000000000E+000   1.00000000000000                                     
    5    3                                                                      
   34.4600000000000       1.592800000000000E-002  0.000000000000000E+000        
  0.000000000000000E+000                                                        
   7.74900000000000       9.974000000000000E-002  0.000000000000000E+000        
  0.000000000000000E+000                                                        
   2.28000000000000       0.310492000000000       0.000000000000000E+000        
  0.000000000000000E+000                                                        
  0.715600000000000       0.491026000000000        1.00000000000000             
  0.000000000000000E+000                                                        
  0.214000000000000       0.336337000000000       0.000000000000000E+000        
   1.00000000000000                                                             
    2    2                                                                      
   2.31400000000000        1.00000000000000       0.000000000000000E+000        
  0.645000000000000       0.000000000000000E+000   1.00000000000000             
    1    1                                                                      
   1.42800000000000        1.00000000000000                                     
          6.00000000    1    4    1    1    1    1                              
C #2  -1.992829908077280  -0.505969439603815   0.000000000000000                
   10    4                                                                      
   8236.00000000000       5.310000000000000E-004 -1.130000000000000E-004        
  0.000000000000000E+000  0.000000000000000E+000                                
   1235.00000000000       4.108000000000000E-003 -8.780000000000000E-004        
  0.000000000000000E+000  0.000000000000000E+000                                
   280.800000000000       2.108700000000000E-002 -4.540000000000000E-003        
  0.000000000000000E+000  0.000000000000000E+000                                
   79.2700000000000       8.185300000000000E-002 -1.813300000000000E-002        
  0.000000000000000E+000  0.000000000000000E+000                                
   25.5900000000000       0.234817000000000      -5.576000000000000E-002        
  0.000000000000000E+000  0.000000000000000E+000                                
   8.99700000000000       0.434401000000000      -0.126895000000000             
  0.000000000000000E+000  0.000000000000000E+000                                
   3.31900000000000       0.346129000000000      -0.170352000000000             
  0.000000000000000E+000  0.000000000000000E+000                                
  0.905900000000000       3.937800000000000E-002  0.140382000000000             
   1.00000000000000       0.000000000000000E+000                                
  0.364300000000000      -8.983000000000000E-003  0.598684000000000             
  0.000000000000000E+000  0.000000000000000E+000                                
  0.128500000000000       2.385000000000000E-003  0.395389000000000             
  0.000000000000000E+000   1.00000000000000                                     
    5    3                                                                      
   18.7100000000000       1.403100000000000E-002  0.000000000000000E+000        
  0.000000000000000E+000                                                        
   4.13300000000000       8.686600000000000E-002  0.000000000000000E+000        
  0.000000000000000E+000                                                        
   1.20000000000000       0.290216000000000       0.000000000000000E+000        
  0.000000000000000E+000                                                        
  0.382700000000000       0.501008000000000        1.00000000000000             
  0.000000000000000E+000                                                        
  0.120900000000000       0.343406000000000       0.000000000000000E+000        
   1.00000000000000                                                             
    2    2                                                                      
   1.09700000000000        1.00000000000000       0.000000000000000E+000        
  0.318000000000000       0.000000000000000E+000   1.00000000000000             
    1    1                                                                      
  0.761000000000000        1.00000000000000                                     
          6.00000000    1    4    1    1    1    1                              
C #3   1.512927787701328   1.516284548445732   0.000000000000000                
   10    4                                                                      
   8236.00000000000       5.310000000000000E-004 -1.130000000000000E-004        
  0.000000000000000E+000  0.000000000000000E+000                                
   1235.00000000000       4.108000000000000E-003 -8.780000000000000E-004        
  0.000000000000000E+000  0.000000000000000E+000                                
   280.800000000000       2.108700000000000E-002 -4.540000000000000E-003        
  0.000000000000000E+000  0.000000000000000E+000                                
   79.2700000000000       8.185300000000000E-002 -1.813300000000000E-002        
  0.000000000000000E+000  0.000000000000000E+000                                
   25.5900000000000       0.234817000000000      -5.576000000000000E-002        
  0.000000000000000E+000  0.000000000000000E+000                                
   8.99700000000000       0.434401000000000      -0.126895000000000             
  0.000000000000000E+000  0.000000000000000E+000                                
   3.31900000000000       0.346129000000000      -0.170352000000000             
  0.000000000000000E+000  0.000000000000000E+000                                
  0.905900000000000       3.937800000000000E-002  0.140382000000000             
   1.00000000000000       0.000000000000000E+000                                
  0.364300000000000      -8.983000000000000E-003  0.598684000000000             
  0.000000000000000E+000  0.000000000000000E+000                                
  0.128500000000000       2.385000000000000E-003  0.395389000000000             
  0.000000000000000E+000   1.00000000000000                                     
    5    3                                                                      
   18.7100000000000       1.403100000000000E-002  0.000000000000000E+000        
  0.000000000000000E+000                                                        
   4.13300000000000       8.686600000000000E-002  0.000000000000000E+000        
  0.000000000000000E+000                                                        
   1.20000000000000       0.290216000000000       0.000000000000000E+000        
  0.000000000000000E+000                                                        
  0.382700000000000       0.501008000000000        1.00000000000000             
  0.000000000000000E+000                                                        
  0.120900000000000       0.343406000000000       0.000000000000000E+000        
   1.00000000000000                                                             
    2    2                                                                      
   1.09700000000000        1.00000000000000       0.000000000000000E+000        
  0.318000000000000       0.000000000000000E+000   1.00000000000000             
    1    1                                                                      
  0.761000000000000        1.00000000000000                                     
          7.00000000    1    4    1    1    1    1                              
N #4  -0.301124024264259  -2.175692524020365   0.000000000000000                
   10    4                                                                      
   11420.0000000000       5.230000000000000E-004 -1.150000000000000E-004        
  0.000000000000000E+000  0.000000000000000E+000                                
   1712.00000000000       4.045000000000000E-003 -8.950000000000000E-004        
  0.000000000000000E+000  0.000000000000000E+000                                
   389.300000000000       2.077500000000000E-002 -4.624000000000000E-003        
  0.000000000000000E+000  0.000000000000000E+000                                
   110.000000000000       8.072699999999999E-002 -1.852800000000000E-002        
  0.000000000000000E+000  0.000000000000000E+000                                
   35.5700000000000       0.233074000000000      -5.733900000000000E-002        
  0.000000000000000E+000  0.000000000000000E+000                                
   12.5400000000000       0.433501000000000      -0.132076000000000             
  0.000000000000000E+000  0.000000000000000E+000                                
   4.64400000000000       0.347472000000000      -0.172510000000000             
  0.000000000000000E+000  0.000000000000000E+000                                
   1.29300000000000       4.126200000000000E-002  0.151814000000000             
   1.00000000000000       0.000000000000000E+000                                
  0.511800000000000      -8.508000000000000E-003  0.599944000000000             
  0.000000000000000E+000  0.000000000000000E+000                                
  0.178700000000000       2.384000000000000E-003  0.387462000000000             
  0.000000000000000E+000   1.00000000000000                                     
    5    3                                                                      
   26.6300000000000       1.467000000000000E-002  0.000000000000000E+000        
  0.000000000000000E+000                                                        
   5.94800000000000       9.176400000000000E-002  0.000000000000000E+000        
  0.000000000000000E+000                                                        
   1.74200000000000       0.298683000000000       0.000000000000000E+000        
  0.000000000000000E+000                                                        
  0.555000000000000       0.498487000000000        1.00000000000000             
  0.000000000000000E+000                                                        
  0.172500000000000       0.337023000000000       0.000000000000000E+000        
   1.00000000000000                                                             
    2    2                                                                      
   1.65400000000000        1.00000000000000       0.000000000000000E+000        
  0.469000000000000       0.000000000000000E+000   1.00000000000000             
    1    1                                                                      
   1.09300000000000        1.00000000000000                                     
          6.00000000    1    4    1    1    1    1                              
C #5   2.004405410121620  -0.947752621692052   0.000000000000000                
   10    4                                                                      
   8236.00000000000       5.310000000000000E-004 -1.130000000000000E-004        
  0.000000000000000E+000  0.000000000000000E+000                                
   1235.00000000000       4.108000000000000E-003 -8.780000000000000E-004        
  0.000000000000000E+000  0.000000000000000E+000                                
   280.800000000000       2.108700000000000E-002 -4.540000000000000E-003        
  0.000000000000000E+000  0.000000000000000E+000                                
   79.2700000000000       8.185300000000000E-002 -1.813300000000000E-002        
  0.000000000000000E+000  0.000000000000000E+000                                
   25.5900000000000       0.234817000000000      -5.576000000000000E-002        
  0.000000000000000E+000  0.000000000000000E+000                                
   8.99700000000000       0.434401000000000      -0.126895000000000             
  0.000000000000000E+000  0.000000000000000E+000                                
   3.31900000000000       0.346129000000000      -0.170352000000000             
  0.000000000000000E+000  0.000000000000000E+000                                
  0.905900000000000       3.937800000000000E-002  0.140382000000000             
   1.00000000000000       0.000000000000000E+000                                
  0.364300000000000      -8.983000000000000E-003  0.598684000000000             
  0.000000000000000E+000  0.000000000000000E+000                                
  0.128500000000000       2.385000000000000E-003  0.395389000000000             
  0.000000000000000E+000   1.00000000000000                                     
    5    3                                                                      
   18.7100000000000       1.403100000000000E-002  0.000000000000000E+000        
  0.000000000000000E+000                                                        
   4.13300000000000       8.686600000000000E-002  0.000000000000000E+000        
  0.000000000000000E+000                                                        
   1.20000000000000       0.290216000000000       0.000000000000000E+000        
  0.000000000000000E+000                                                        
  0.382700000000000       0.501008000000000        1.00000000000000             
  0.000000000000000E+000                                                        
  0.120900000000000       0.343406000000000       0.000000000000000E+000        
   1.00000000000000                                                             
    2    2                                                                      
   1.09700000000000        1.00000000000000       0.000000000000000E+000        
  0.318000000000000       0.000000000000000E+000   1.00000000000000             
    1    1                                                                      
  0.761000000000000        1.00000000000000                                     
          1.00000000    1    3    1    1    1                                   
H #6  -4.008565114123495  -0.677762358214326   0.000000000000000                
    5    3                                                                      
   33.8700000000000       6.068000000000000E-003  0.000000000000000E+000        
  0.000000000000000E+000                                                        
   5.09500000000000       4.530800000000000E-002  0.000000000000000E+000        
  0.000000000000000E+000                                                        
   1.15900000000000       0.202822000000000       0.000000000000000E+000        
  0.000000000000000E+000                                                        
  0.325800000000000       0.503903000000000        1.00000000000000             
  0.000000000000000E+000                                                        
  0.102700000000000       0.383421000000000       0.000000000000000E+000        
   1.00000000000000                                                             
    2    2                                                                      
   1.40700000000000        1.00000000000000       0.000000000000000E+000        
  0.388000000000000       0.000000000000000E+000   1.00000000000000             
    1    1                                                                      
   1.05700000000000        1.00000000000000                                     
          1.00000000    1    3    1    1    1                                   
H #7   2.653807206031568   3.181171809150997  -0.000000000000000                
    5    3                                                                      
   33.8700000000000       6.068000000000000E-003  0.000000000000000E+000        
  0.000000000000000E+000                                                        
   5.09500000000000       4.530800000000000E-002  0.000000000000000E+000        
  0.000000000000000E+000                                                        
   1.15900000000000       0.202822000000000       0.000000000000000E+000        
  0.000000000000000E+000                                                        
  0.325800000000000       0.503903000000000        1.00000000000000             
  0.000000000000000E+000                                                        
  0.102700000000000       0.383421000000000       0.000000000000000E+000        
   1.00000000000000                                                             
    2    2                                                                      
   1.40700000000000        1.00000000000000       0.000000000000000E+000        
  0.388000000000000       0.000000000000000E+000   1.00000000000000             
    1    1                                                                      
   1.05700000000000        1.00000000000000                                     
          1.00000000    1    3    1    1    1                                   
H #8   3.802752961541969  -1.871899338979405  -0.000000000000000                
    5    3                                                                      
   33.8700000000000       6.068000000000000E-003  0.000000000000000E+000        
  0.000000000000000E+000                                                        
   5.09500000000000       4.530800000000000E-002  0.000000000000000E+000        
  0.000000000000000E+000                                                        
   1.15900000000000       0.202822000000000       0.000000000000000E+000        
  0.000000000000000E+000                                                        
  0.325800000000000       0.503903000000000        1.00000000000000             
  0.000000000000000E+000                                                        
  0.102700000000000       0.383421000000000       0.000000000000000E+000        
   1.00000000000000                                                             
    2    2                                                                      
   1.40700000000000        1.00000000000000       0.000000000000000E+000        
  0.388000000000000       0.000000000000000E+000   1.00000000000000             
    1    1                                                                      
   1.05700000000000        1.00000000000000                                     
FINISH                                                                          
 
********************************************************************************
 ONE- AND TWO-ELECTRON INTEGRALS OVER SYMMETRY-ADAPTED AOS ARE CALCULATED.

  SPHERICAL HARMONICS ARE USED.
  
  INTEGRALS LESS THAN  0.10E-13 ARE NEGLECTED.

  NUCLEAR REPULSION ENERGY :  165.7032352372 A.U.
  @MOLECU-I, ONE ELECTRON INTEGRALS (CPU/WALL):        0.15/       0.15 SECONDS.
  @TWOEL-I,   37624242 INTEGRALS OF SYMMETRY TYPE  I I I I
  @TWOEL-I,   31774978 INTEGRALS OF SYMMETRY TYPE  I J I J
  @TWOEL-I,   16311333 INTEGRALS OF SYMMETRY TYPE  I I J J
  @TWOEL-I, TOTAL NUMBER OF 2-E INTEGRALS   85710553.
  @MOLECU-I, TWO ELECTRON INTEGRALS (CPU/WALL):      448.90/      14.25 SECONDS.
 @CHECKOUT-I, Total execution time (CPU/WALL):       449.26/      14.61 seconds.

Running with 32 threads/proc

--executable xvmol finished with status     0 in       20.18 seconds (walltime).
 --invoking executable--
/home/besselman/CFOUR_18/cfour18/bin/xvmol2ja
 @GETMEM-I,  Allocated  183105 MB of main memory.
 @CHECKOUT-I, Total execution time (CPU/WALL):         1.67/       0.56 seconds.
--executable xvmol2ja finished with status     0 in        0.61 seconds (walltime).
 --invoking executable--
/home/besselman/CFOUR_18/cfour18/bin/xvscf
  -------------------------------------------------
  Self-Consistent-Field Program for HF calculations
  -------------------------------------------------
    Integrals from VMOL are used
  There are  192 functions in the AO basis.

  There are 2 irreducible representations.

       Irrep        # of functions
         1                130
         2                 62


  Parameters for SCF calculation: 
        SCF reference function:  RHF  
  Maximum number of iterations:  150
     Full symmetry point group: Cs  
     Computational point group: Cs  
        Initial density matrix: MOREAD                 
     SCF convergence tolerance: 10**(-10)
  DIIS convergence acceleration:  ON
          Latest start for DIIS:   2
                     DIIS order:  10

     Alpha population by irrep:  15    3
      Beta population by irrep:  15    3


 @GETMEM-I,  Allocated      14 MB of main memory.
   Smallest overlap matrix eigenvalues 
     Symmetry    Eigenvalue    
         1      .3427299946D-03              
         2      .1680839192D-01              
  --------------------------------------------------------------------
  Iteration         Total Energy            Largest Density Difference
  --------------------------------------------------------------------
       0          -238.811656211894103              0.0000000000D+00
       1          -243.868732182566418              0.8971277288D+00
       2          -244.517235297402863              0.6412857487D+00
       3          -244.714472537948438              0.2594506347D+00
       4          -244.719283795284980              0.5089936192D-01
       5          -244.719989621842103              0.1856229248D-01
       6          -244.720086547376638              0.7565808447D-02
       7          -244.720098627751099              0.3818596985D-02
       8          -244.720101838493576              0.2623177562D-02
       9          -244.720102141192626              0.6798159941D-03
      10          -244.720102163822503              0.2090652676D-03
      11          -244.720102166326910              0.5837857168D-04
      12          -244.720102166508127              0.1732923010D-04
      13          -244.720102166510856              0.2021601981D-05
      14          -244.720102166512277              0.1057651554D-05
      15          -244.720102166513698              0.4009113653D-06
      16          -244.720102166513982              0.1687642301D-06
      17          -244.720102166517961              0.7120903822D-07
      18          -244.720102166510742              0.2792874709D-07
      19          -244.720102166511879              0.1567005514D-07
      20          -244.720102166517393              0.5049500595D-08
      21          -244.720102166515005              0.1364266144D-08
      22          -244.720102166515517              0.5787309520D-09
      23          -244.720102166516256              0.1219133683D-09
   final occupation vector 
    15  3
    15  3

  SCF has converged.

 Density matrix saved to file den.dat
 total electron number:   36.0000000000003     
     E(SCF)=      -244.720102166516540              0.6929625970D-10

  Eigenvector printing suppressed.


 
  ORBITAL EIGENVALUES (ALPHA)  (1H = 27.2113834 eV)

       MO #        E(hartree)               E(eV)           FULLSYM    COMPSYM
       ----   --------------------   --------------------   -------   ---------
    1     1         -20.6360959271        -561.5367181505     A'        A'  (1)
    2     2         -15.5561479122        -423.3043050648     A'        A'  (1)
    3     3         -11.3253799137        -308.1792549835     A'        A'  (1)
    4     4         -11.2906827249        -307.2350964753     A'        A'  (1)
    5     5         -11.2574114129        -306.3297380478     A'        A'  (1)
    6     6          -1.5017986950         -40.8660200791     A'        A'  (1)
    7     7          -1.2392335801         -33.7212600712     A'        A'  (1)
    8     8          -1.0479161162         -28.5152472087     A'        A'  (1)
    9     9          -0.8498541134         -23.1257061139     A'        A'  (1)
   10    10          -0.8207619337         -22.3340676590     A'        A'  (1)
   11    11          -0.7582452384         -20.6329018923     A'        A'  (1)
   12   131          -0.6683946326         -18.1879426089     A''       A'' (2)
   13    12          -0.6336369623         -17.2421383175     A'        A'  (1)
   14    13          -0.6104996868         -16.6125410444     A'        A'  (1)
   15    14          -0.5787399762         -15.7483153813     A'        A'  (1)
   16   132          -0.4556502791         -12.3988744401     A''       A'' (2)
   17    15          -0.4524432969         -12.3116080175     A'        A'  (1)
   18   133          -0.3541208447          -9.6361180747     A''       A'' (2)
  +++++++++++++++++++++++++++++++++++++++++++++++++++++++++++++++++++++++++++++
   19   134           0.1497660042           4.0753401605     A''       A'' (2)
   20    16           0.1598367727           4.3493797022     A'        A'  (1)
   21    17           0.1700787022           4.6280767729     A'        A'  (1)
   22    18           0.1839421481           5.0053203145     A'        A'  (1)
   23   135           0.2128961549           5.7931988954     A''       A'' (2)
   24    19           0.2597053848           7.0669427973     A'        A'  (1)
   25    20           0.2891879760           7.8692048892     A'        A'  (1)
   26    21           0.3332867128           9.0691925232     A'        A'  (1)
   27    22           0.3518493774           9.5743083073     A'        A'  (1)
   28   136           0.4147181401          11.2850543132     A''       A'' (2)
   29    23           0.4445468764          12.0967354929     A'        A'  (1)
   30   137           0.4700393481          12.7904209144     A''       A'' (2)
   31    24           0.4737224336          12.8906427671     A'        A'  (1)
   32    25           0.4934810721          13.4283026536     A'        A'  (1)
   33   138           0.5304476897          14.4342154570     A''       A'' (2)
   34    26           0.5371390083          14.6162954946     A'        A'  (1)
   35    27           0.5650337533          15.3753500950     A'        A'  (1)
   36    28           0.5840281079          15.8922127612     A'        A'  (1)
   37    29           0.5965342199          16.2325213679     A'        A'  (1)
   38    30           0.6208845209          16.8951267455     A'        A'  (1)
   39    31           0.7004127071          19.0591987121     A'        A'  (1)
   40   139           0.7068414053          19.2341324835     A''       A'' (2)
   41    32           0.7275000580          19.7962830017     A'        A'  (1)
   42    33           0.7458211930          20.2948264307     A'        A'  (1)
   43    34           0.7624840272          20.7482452015     A'        A'  (1)
   44   140           0.7641393842          20.7932897537     A''       A'' (2)
   45    35           0.8019353019          21.8217689630     A'        A'  (1)
   46    36           0.8282394248          22.5375405363     A'        A'  (1)
   47    37           0.8651377375          23.5415946685     A'        A'  (1)
   48   141           0.8722340112          23.7346940924     A''       A'' (2)
   49   142           0.9120528599          24.8182200528     A''       A'' (2)
   50   143           0.9333887915          25.3988002673     A''       A'' (2)
   51   144           0.9470250970          25.7698630044     A''       A'' (2)
   52    38           1.0035494478          27.3079687839     A'        A'  (1)
   53    39           1.0842267523          29.5033098506     A'        A'  (1)
   54   145           1.1093537260          30.1870495656     A''       A'' (2)
   55    40           1.1346969070          30.8766725787     A'        A'  (1)
   56    41           1.1516358276          31.3376040418     A'        A'  (1)
   57    42           1.1831397687          32.1948698611     A'        A'  (1)
   58    43           1.1999408307          32.6520500013     A'        A'  (1)
   59   146           1.2049343587          32.7879308065     A''       A'' (2)
   60    44           1.2307340041          33.4899748501     A'        A'  (1)
   61    45           1.2946029156          35.2279362871     A'        A'  (1)
   62    46           1.3351533048          36.3313684758     A'        A'  (1)
   63   147           1.3596334122          36.9975060629     A''       A'' (2)
   64    47           1.4432269568          39.2722020559     A'        A'  (1)
   65   148           1.4531747867          39.5428962669     A''       A'' (2)
   66    48           1.4688421383          39.9692265793     A'        A'  (1)
   67   149           1.4921765011          40.6041868716     A''       A'' (2)
   68    49           1.5535618861          42.2745681177     A'        A'  (1)
   69    50           1.6000056775          43.5383679340     A'        A'  (1)
   70    51           1.6359338639          44.5160235886     A'        A'  (1)
   71    52           1.6853013810          45.8593820232     A'        A'  (1)
   72    53           1.7218742213          46.8545796021     A'        A'  (1)
   73    54           1.7566086133          47.7997504593     A'        A'  (1)
   74   150           1.7852116504          48.5780786703     A''       A'' (2)
   75   151           1.8407883065          50.0903963660     A''       A'' (2)
   76    55           1.8569979966          50.5314844584     A'        A'  (1)
   77    56           1.9269136732          52.4339867389     A'        A'  (1)
   78    57           2.0819325577          56.6522650397     A'        A'  (1)
   79   152           2.1076720466          57.3526721416     A''       A'' (2)
   80    58           2.1104547295          57.4283927923     A'        A'  (1)
   81   153           2.1548845128          58.6373886597     A''       A'' (2)
   82    59           2.2313872519          60.7191340261     A'        A'  (1)
   83    60           2.3171956412          63.0540990059     A'        A'  (1)
   84   154           2.3775559153          64.6965855663     A''       A'' (2)
   85   155           2.4403501230          66.4053028275     A''       A'' (2)
   86    61           2.4625546875          67.0095197441     A'        A'  (1)
   87    62           2.5384872956          69.0757510556     A'        A'  (1)
   88    63           2.5805970539          70.2216158339     A'        A'  (1)
   89    64           2.6088169807          70.9895190815     A'        A'  (1)
   90   156           2.6166465943          71.2025737002     A''       A'' (2)
   91    65           2.7455605309          74.7105002552     A'        A'  (1)
   92    66           2.7700582830          75.3771179792     A'        A'  (1)
   93   157           2.7801198995          75.6509084835     A''       A'' (2)
   94    67           2.8556088631          77.7050676132     A'        A'  (1)
   95    68           2.9028487879          78.9905313206     A'        A'  (1)
   96   158           2.9387584628          79.9676832517     A''       A'' (2)
   97    69           2.9405543240          80.0165511180     A'        A'  (1)
   98   159           3.0472701568          82.9204365588     A''       A'' (2)
   99    70           3.1266620469          85.0807997195     A'        A'  (1)
  100   160           3.1487190756          85.6810019842     A''       A'' (2)
  101    71           3.1538999658          85.8219811748     A'        A'  (1)
  102   161           3.1829229792          86.6117375210     A''       A'' (2)
  103    72           3.2359747267          88.0553489610     A'        A'  (1)
  104    73           3.2430371567          88.2475274527     A'        A'  (1)
  105   162           3.2523707282          88.5015068449     A''       A'' (2)
  106   163           3.2848138391          89.3843287734     A''       A'' (2)
  107    74           3.2882731771          89.4784621461     A'        A'  (1)
  108   164           3.3078629563          90.0115271395     A''       A'' (2)
  109    75           3.3404719952          90.8988641983     A'        A'  (1)
  110   165           3.3448527275          91.0180699843     A''       A'' (2)
  111   166           3.3608363379          91.4530061366     A''       A'' (2)
  112    76           3.3828262244          92.0513813689     A'        A'  (1)
  113    77           3.4222088516          93.1230371366     A'        A'  (1)
  114   167           3.4568614816          94.0659831357     A''       A'' (2)
  115    78           3.4659989572          94.3146264877     A'        A'  (1)
  116   168           3.4760233473          94.5874040113     A''       A'' (2)
  117    79           3.5050745103          95.3779263464     A'        A'  (1)
  118    80           3.5339759331          96.1643740410     A'        A'  (1)
  119    81           3.6111637278          98.2647607177     A'        A'  (1)
  120    82           3.6628971279          99.6724981013     A'        A'  (1)
  121   169           3.6687264284          99.8311214323     A''       A'' (2)
  122   170           3.6957123987         100.5654470159     A''       A'' (2)
  123    83           3.7012143264         100.7151620802     A'        A'  (1)
  124   171           3.7658068430         102.4728138159     A''       A'' (2)
  125    84           3.7716368532         102.6314564587     A'        A'  (1)
  126    85           3.8337596393         104.3219034075     A'        A'  (1)
  127    86           3.8483798661         104.7197400047     A'        A'  (1)
  128    87           3.9321384424         106.9989267381     A'        A'  (1)
  129   172           3.9423149677         107.2758440701     A''       A'' (2)
  130    88           3.9653745732         107.9033278362     A'        A'  (1)
  131   173           3.9900180277         108.5739103254     A''       A'' (2)
  132    89           4.0305677816         109.6773252242     A'        A'  (1)
  133    90           4.0645294935         110.6014703886     A'        A'  (1)
  134   174           4.1203235951         112.1197050787     A''       A'' (2)
  135    91           4.1473901808         112.8562243187     A'        A'  (1)
  136   175           4.1654228043         113.3469169514     A''       A'' (2)
  137   176           4.2534444409         115.7421074529     A''       A'' (2)
  138    92           4.2843422671         116.5828800474     A'        A'  (1)
  139   177           4.3062455500         117.1788986763     A''       A'' (2)
  140    93           4.3512528189         118.4036087265     A'        A'  (1)
  141    94           4.4096310387         119.9921608460     A'        A'  (1)
  142    95           4.4708671646         121.6584805459     A'        A'  (1)
  143    96           4.4782620240         121.8597049009     A'        A'  (1)
  144   178           4.5658351872         124.2426918197     A''       A'' (2)
  145    97           4.6194461561         125.7015204498     A'        A'  (1)
  146    98           4.6747055095         127.2052039016     A'        A'  (1)
  147   179           4.7572445959         129.4512066263     A''       A'' (2)
  148    99           4.7886383662         130.3054745472     A'        A'  (1)
  149   180           4.8741408457         132.6321152989     A''       A'' (2)
  150   100           4.8910370559         133.0918845518     A'        A'  (1)
  151   101           4.9380667398         134.3716273114     A'        A'  (1)
  152   102           5.0702491152         137.9684926067     A'        A'  (1)
  153   181           5.1123574065         139.1143174666     A''       A'' (2)
  154   103           5.1769561776         140.8721393950     A'        A'  (1)
  155   182           5.2274908563         142.2472579120     A''       A'' (2)
  156   104           5.2289577465         142.2871740211     A'        A'  (1)
  157   183           5.2837603531         143.7784287618     A''       A'' (2)
  158   105           5.3073857774         144.4213092415     A'        A'  (1)
  159   184           5.3431362547         145.3941291860     A''       A'' (2)
  160   106           5.3568666487         145.7677521995     A'        A'  (1)
  161   107           5.4211972358         147.5182764706     A'        A'  (1)
  162   108           5.5261677692         150.3746698998     A'        A'  (1)
  163   185           5.5399943331         150.7509098323     A''       A'' (2)
  164   109           5.5517058755         151.0695971034     A'        A'  (1)
  165   186           5.7542073297         156.5799418112     A''       A'' (2)
  166   110           5.7629641759         156.8182277111     A'        A'  (1)
  167   187           5.7944961201         157.6762555345     A''       A'' (2)
  168   111           5.8192228741         158.3491047176     A'        A'  (1)
  169   112           5.8981960160         160.4980731603     A'        A'  (1)
  170   188           6.0233963978         163.9049487509     A''       A'' (2)
  171   113           6.0263986672         163.9866446536     A'        A'  (1)
  172   114           6.1007092919         166.0087395529     A'        A'  (1)
  173   115           6.2141867528         169.0966182496     A'        A'  (1)
  174   189           6.2689878769         170.5878326475     A''       A'' (2)
  175   116           6.3272637945         172.1736009863     A'        A'  (1)
  176   190           6.3666432441         173.2451702873     A''       A'' (2)
  177   117           6.4644569116         175.9068154931     A'        A'  (1)
  178   118           6.5529898395         178.3159189398     A'        A'  (1)
  179   119           6.7145018042         182.7108829341     A'        A'  (1)
  180   120           6.9234004292         188.3953035111     A'        A'  (1)
  181   121           7.0108689711         190.7754435396     A'        A'  (1)
  182   191           7.2080268046         196.1403809366     A''       A'' (2)
  183   192           7.3051839899         198.7841623558     A''       A'' (2)
  184   122           7.3255859890         199.3393289764     A'        A'  (1)
  185   123           7.5181152529         204.5783165928     A'        A'  (1)
  186   124           7.7553898683         211.0348871233     A'        A'  (1)
  187   125           7.8569379709         213.7981514756     A'        A'  (1)
  188   126           9.7575936379         265.5176215420     A'        A'  (1)
  189   127          11.7210090996         318.9448724439     A'        A'  (1)
  190   128          12.2960633946         334.5928953424     A'        A'  (1)
  191   129          14.3370995954         390.1323139355     A'        A'  (1)
  192   130          15.0143106370         408.5601632303     A'        A'  (1)


  VSCF finished.

 @CHECKOUT-I, Total execution time (CPU/WALL):       185.51/      25.97 seconds.
--executable xvscf finished with status     0 in       26.00 seconds (walltime).
 --invoking executable--
/home/besselman/CFOUR_18/cfour18/bin/xvdint
 @GETMEM-I,  Allocated  183105 MB of main memory.
 One- and two-electron integral derivatives are calculated
 for RHF gradients and dipole moments.
 Spherical gaussians are used.

                     Kinetic energy integral gradient
                     --------------------------------

                         O #1 x     0.3825930814
                         O #1 y    -0.7758325478
                         C #2 x     0.6392404924
                         C #2 y    -0.0859108379
                         C #3 x    -0.2867599231
                         C #3 y    -0.3409114695
                         N #4 x    -0.1709675426
                         N #4 y     1.0519247324
                         C #5 x    -0.3403958300
                         C #5 y     0.2756912802
                         H #6 x     0.4748990654
                         H #6 y     0.0540110387
                         H #7 x    -0.2752731595
                         H #7 y    -0.3848575353
                         H #8 x    -0.4233361838
                         H #8 y     0.2058853392


 O #1       0.3825930814           -0.7758325478            0.0000000000
 C #2       0.6392404924           -0.0859108379            0.0000000000
 C #3      -0.2867599231           -0.3409114695            0.0000000000
 N #4      -0.1709675426            1.0519247324            0.0000000000
 C #5      -0.3403958300            0.2756912802            0.0000000000
 H #6       0.4748990654            0.0540110387            0.0000000000
 H #7      -0.2752731595           -0.3848575353            0.0000000000
 H #8      -0.4233361838            0.2058853392            0.0000000000


                   Nuclear attraction integral gradient
                   ------------------------------------

                         O #1 x   -15.2423377492
                         O #1 y    28.4752462391
                         C #2 x   -23.3724792136
                         C #2 y    -2.8595985280
                         C #3 x    15.5661024111
                         C #3 y    15.1161632699
                         N #4 x     0.1422574982
                         N #4 y   -32.0845987588
                         C #5 x    19.5125164997
                         C #5 y   -10.3129607909
                         H #6 x    -7.6968643452
                         H #6 y    -1.0881317960
                         H #7 x     4.4956454206
                         H #7 y     5.8881593496
                         H #8 x     6.5951594784
                         H #8 y    -3.1342789849


 O #1     -15.2423377492           28.4752462391            0.0000000000
 C #2     -23.3724792136           -2.8595985280            0.0000000000
 C #3      15.5661024111           15.1161632699            0.0000000000
 N #4       0.1422574982          -32.0845987588            0.0000000000
 C #5      19.5125164997          -10.3129607909            0.0000000000
 H #6      -7.6968643452           -1.0881317960            0.0000000000
 H #7       4.4956454206            5.8881593496            0.0000000000
 H #8       6.5951594784           -3.1342789849            0.0000000000


                      Reorthonormalization gradient
                      -----------------------------

                         O #1 x     0.1905528218
                         O #1 y    -0.3782671802
                         C #2 x     0.1939678027
                         C #2 y     0.0359216510
                         C #3 x    -0.1810201722
                         C #3 y     0.0616127986
                         N #4 x    -0.0131637586
                         N #4 y     0.4038360225
                         C #5 x    -0.1011324437
                         C #5 y    -0.0685416878
                         H #6 x     0.2244279405
                         H #6 y     0.0327845824
                         H #7 x    -0.1210190016
                         H #7 y    -0.1759823755
                         H #8 x    -0.1926131889
                         H #8 y     0.0886361889


 O #1       0.1905528218           -0.3782671802            0.0000000000
 C #2       0.1939678027            0.0359216510            0.0000000000
 C #3      -0.1810201722            0.0616127986            0.0000000000
 N #4      -0.0131637586            0.4038360225            0.0000000000
 C #5      -0.1011324437           -0.0685416878            0.0000000000
 H #6       0.2244279405            0.0327845824            0.0000000000
 H #7      -0.1210190016           -0.1759823755            0.0000000000
 H #8      -0.1926131889            0.0886361889            0.0000000000


                Electronic contributions to dipole moment
                -----------------------------------------

                               au             Debye

                    x     -1.05561626     -2.68310936
                    y      0.24256039      0.61652712

  Conversion factor used: 1 a.u. =   2.54174691 Debye 


 Evaluation of 1e integral derivatives required    4.64 seconds.
 Evaluation of 2el integral derivatives

                      Two-electron integral gradient
                      ------------------------------

                         O #1 x     7.3528187351
                         O #1 y   -13.9046115588
                         C #2 x    11.3796055628
                         C #2 y     0.2983531911
                         C #3 x    -6.8411786833
                         C #3 y    -7.6362281597
                         N #4 x    -0.6760790668
                         N #4 y    16.6215377484
                         C #5 x    -9.3922190831
                         C #5 y     5.5619708576
                         H #6 x     4.3674527232
                         H #6 y     0.6409591170
                         H #7 x    -2.4952624216
                         H #7 y    -3.2779370049
                         H #8 x    -3.6951377664
                         H #8 y     1.6959558092


 O #1       7.3528187351          -13.9046115588            0.0000000000
 C #2      11.3796055628            0.2983531911            0.0000000000
 C #3      -6.8411786833           -7.6362281597            0.0000000000
 N #4      -0.6760790668           16.6215377484            0.0000000000
 C #5      -9.3922190831            5.5619708576            0.0000000000
 H #6       4.3674527232            0.6409591170            0.0000000000
 H #7      -2.4952624216           -3.2779370049            0.0000000000
 H #8      -3.6951377664            1.6959558092            0.0000000000


 Evaluation of 2e integral derivatives required  116.13 seconds.

                            Molecular gradient
                            ------------------

                         O #1 x    -0.0012498702
                         O #1 y    -0.0104470193
                         C #2 x    -0.0191853842
                         C #2 y    -0.0152579365
                         C #3 x     0.0053193769
                         C #3 y    -0.0043803117
                         N #4 x     0.0019972721
                         N #4 y     0.0349460363
                         C #5 x     0.0088089871
                         C #5 y    -0.0110350071
                         H #6 x    -0.0030822187
                         H #6 y     0.0026090650
                         H #7 x     0.0025063222
                         H #7 y     0.0011482193
                         H #8 x     0.0048855149
                         H #8 y     0.0024169541


 O #1      -0.0012498702           -0.0104470193            0.0000000000
 C #2      -0.0191853842           -0.0152579365            0.0000000000
 C #3       0.0053193769           -0.0043803117            0.0000000000
 N #4       0.0019972721            0.0349460363            0.0000000000
 C #5       0.0088089871           -0.0110350071            0.0000000000
 H #6      -0.0030822187            0.0026090650            0.0000000000
 H #7       0.0025063222            0.0011482193            0.0000000000
 H #8       0.0048855149            0.0024169541            0.0000000000


  Molecular gradient norm 0.473E-01

                           Total dipole moment
                           -------------------

                               au             Debye

                    x      0.15663622      0.39812962
                    y      0.56381136      1.43306579

  Conversion factor used: 1 a.u. =   2.54174691 Debye 


 @CHECKOUT-I, Total execution time (CPU/WALL):       120.74/     110.68 seconds.
--executable xvdint finished with status     0 in      110.73 seconds (walltime).
 --invoking executable--
/home/besselman/CFOUR_18/cfour18/bin/xjoda
   JODA beginning optimization cycle #  3.
   Retrieving information from last optimization cycle.
                    13                     0
  calling readgh 3                      2                    -1
  gradient from JOBARC 
  -0.001249870169592  -0.010447019293997   0.000000000000000
  -0.019185384157361  -0.015257936514142   0.000000000000000
   0.005319376916569  -0.004380311740428   0.000000000000000
   0.001997272055436   0.034946036299320   0.000000000000000
   0.008808987060484  -0.011035007113356   0.000000000000000
  -0.003082218735077   0.002609064960259   0.000000000000000
   0.002506322156091   0.001148219265291   0.000000000000000
   0.004885514873637   0.002416954137244   0.000000000000000
 
                     0
  current gradient vector 
       -0.001249870169592       -0.010447019293997        0.000000000000000
       -0.019185384157361       -0.015257936514142        0.000000000000000
        0.005319376916569       -0.004380311740428        0.000000000000000
        0.001997272055436        0.034946036299320        0.000000000000000
        0.008808987060484       -0.011035007113356        0.000000000000000
       -0.003082218735077        0.002609064960259        0.000000000000000
        0.002506322156091        0.001148219265291        0.000000000000000
        0.004885514873637        0.002416954137244        0.000000000000000
   Internal coordinate energy gradients (atomic units): 
                     R                 dV/dR
 [R1   ]    2.513885286765995   -0.012884461630447
 [R2   ]    2.565098908227589    0.022764764148263
 [A1   ]    1.844058885406212    0.011814673611157
 [R3   ]    2.376940044671112   -0.023126963910433
 [A2   ]    1.958485576300011   -0.062453306480082
 [D0   ]    0.000000000000000    0.000000000000000
 [R4   ]    2.512574263412033    0.011130315440300
 [A3   ]    1.885579631888973    0.038369637691651
 [D0   ]    0.000000000000000    0.000000000000000
 [R5   ]    2.023042566971562    0.002849528737987
 [A4   ]    2.046986100405162   -0.005788687448052
 [D180 ]    3.141592653589793    0.000000000000000
 [R6   ]    2.018280317009564    0.002363926829477
 [A5   ]    2.053653789800432    0.002862764101872
 [D180 ]    3.141592653589793    0.000000000000000
 [R7   ]    2.021905307073640    0.003240623314903
 [A6   ]    2.242367978027390   -0.008861456086781
 [D180 ]    3.141592653589793    0.000000000000000
                     2                    -1                     0 ****
   Hessian from cycle  2 read.
   BFGS update using last two gradients and previous step.
   Optimization cycle  3.  Updating structure with Newton-Raphson step.
  @EFOL-I, Current internal coordinate Hessian written to FCMINT.
   There are  13 independent internal coordinates which will be optimized.
   Hessian matrix in totally symmetric symmetry coordinates: 
              R1        R2        A1        R3        A2   
  R1         1.604603  0.740742  3.852560 -0.449344  2.011513
  R2         0.740742  1.877101  4.433852 -0.455698  2.331415
  A1         3.852560  4.433852 22.107444 -1.971542 11.566461
  R3        -0.449344 -0.455698 -1.971542  1.038506 -1.080471
  A2         2.011513  2.331415 11.566461 -1.080471  6.360787
  R4        -0.378236 -0.394187 -1.759246  0.065445 -0.955830
  A3         2.291861  2.643184 13.054724 -1.190047  6.904926
  R5        -0.015756 -0.008587  0.000379 -0.021680 -0.005575
  A4         0.008537  0.007077  0.022590  0.004194  0.013617
  R6        -0.015998 -0.008131  0.005912 -0.023845 -0.003091
  A5         0.010841  0.009071  0.029478  0.005064  0.017660
  R7         0.005435  0.015869  0.121242 -0.032737  0.058342
  A6        -0.074197 -0.083560 -0.403725  0.032262 -0.214751
 
              R4        A3        R5        A4        R6   
  R1        -0.378236  2.291861 -0.015756  0.008537 -0.015998
  R2        -0.394187  2.643184 -0.008587  0.007077 -0.008131
  A1        -1.759246 13.054724  0.000379  0.022590  0.005912
  R3         0.065445 -1.190047 -0.021680  0.004194 -0.023845
  A2        -0.955830  6.904926 -0.005575  0.013617 -0.003091
  R4         1.079200 -1.059112 -0.014516  0.002352 -0.016077
  A3        -1.059112  8.046029 -0.001717  0.014052  0.001438
  R5        -0.014516 -0.001717  0.996637  0.000969 -0.003622
  A4         0.002352  0.014052  0.000969  0.249745  0.001049
  R6        -0.016077  0.001438 -0.003622  0.001049  0.996101
  A5         0.002796  0.018299  0.001200 -0.000315  0.001300
  R7        -0.024348  0.070456 -0.003385  0.001100 -0.003615
  A6         0.029715 -0.241505 -0.000652 -0.000231 -0.000804
 
              A5        R7        A6   
  R1         0.010841  0.005435 -0.074197
  R2         0.009071  0.015869 -0.083560
  A1         0.029478  0.121242 -0.403725
  R3         0.005064 -0.032737  0.032262
  A2         0.017660  0.058342 -0.214751
  R4         0.002796 -0.024348  0.029715
  A3         0.018299  0.070456 -0.241505
  R5         0.001200 -0.003385 -0.000652
  A4        -0.000315  0.001100 -0.000231
  R6         0.001300 -0.003615 -0.000804
  A5         0.249612  0.001372 -0.000314
  R7         0.001372  0.997261 -0.002889
  A6        -0.000314 -0.002889  0.257333
   The eigenvectors of the Hessian matrix: 
                   1         2         3         4         5
  R1         0.053602  0.000005 -0.000000 -0.000000  0.000000
  R2         0.028392  0.000003 -0.000000 -0.000000  0.000000
  A1        -0.474949 -0.295927  0.226567  0.144026  0.058160
  R3         0.076313  0.000007 -0.000000 -0.000000  0.000000
  A2         0.811858 -0.357394 -0.138720 -0.014098 -0.110307
  R4         0.051250  0.000005 -0.000000 -0.000000  0.000000
  A3         0.074036  0.811945 -0.253476 -0.227748  0.030880
  R5         0.011730  0.000001 -0.000000 -0.000000  0.000000
  A4        -0.178684 -0.302689 -0.198269 -0.914591  0.016035
  R6         0.012630  0.000001 -0.000000 -0.000000  0.000000
  A5        -0.221494 -0.180406 -0.908588  0.301183  0.039069
  R7         0.011764  0.000001 -0.000000 -0.000000  0.000000
  A6         0.127581 -0.035711  0.018193  0.000000  0.990814
 
                   6         7         8         9        10
  R1         0.480762  0.518217  0.465903  0.394254  0.145205
  R2         0.258717  0.639350 -0.499029 -0.309420 -0.210975
  A1         0.028652 -0.177590 -0.000001  0.000000 -0.000000
  R3         0.671813 -0.398978  0.330110 -0.383763 -0.182084
  A2        -0.104807 -0.092596 -0.000002 -0.000000 -0.000000
  R4         0.450442 -0.334289 -0.616670  0.471210  0.016993
  A3        -0.023261 -0.105604  0.000000  0.000000 -0.000000
  R5         0.103777 -0.015067 -0.124453 -0.010567 -0.289461
  A4         0.020140 -0.000415 -0.000000  0.000000  0.000000
  R6         0.111753 -0.015385 -0.112244  0.012446  0.834613
  A5         0.024962 -0.000526  0.000000 -0.000000  0.000000
  R7         0.104282  0.003315 -0.128693 -0.615828  0.347269
  A6        -0.013935  0.003434 -0.000000  0.000000 -0.000000
 
                  11        12        13
  R1         0.144450  0.253804  0.136298
  R2        -0.230783 -0.237149  0.157193
  A1        -0.000000 -0.000000  0.760942
  R3        -0.175059 -0.242084 -0.070776
  A2         0.000000 -0.000000  0.402478
  R4        -0.050388  0.271313 -0.062988
  A3        -0.000000 -0.000000  0.454420
  R5         0.903119 -0.271761 -0.000102
  A4         0.000000 -0.000000  0.000819
  R6         0.082266 -0.520591  0.000085
  A5        -0.000000 -0.000000  0.001067
  R7         0.265135  0.634240  0.004190
  A6         0.000000  0.000000 -0.014077
   The eigenvalues of the Hessian matrix: 
       0.23551      0.25000      0.25000      0.25000      0.25000      0.69826
       0.96218      1.00000      1.00000      1.00000      1.00000      1.00000
      37.96441
   Gradients along Hessian eigenvectors: 
      -0.05534      0.05153     -0.00000     -0.00000     -0.00000     -0.00386
       0.01292     -0.03290      0.00000     -0.00000      0.00000     -0.00000
       0.00418
   There are  0 negative eigenvalues.
   Summary of Optimization Cycle: 
   The maximum unscaled step is:    0.31464.
   Scale factor set to:  0.47674.
   Forces are in hartree/bohr and hartree/radian.
   Parameter values are in Angstroms and degrees.
--------------------------------------------------------------------------
  Parameter     dV/dR           Step          Rold            Rnew
--------------------------------------------------------------------------
    R1     -0.0128844616    0.0059555999    1.3302907980    1.3362463980
    R2      0.0227647641   -0.0042679551    1.3573918793    1.3531239242
    A1      0.0118146736   -1.3151891747  105.6567913074  104.3416021326
    R3     -0.0231269639    0.0095538089    1.2578224971    1.2673763060
    A2     -0.0624533065    7.2401278447  112.2129577592  119.4530856040
    R4      0.0111303154   -0.0003178811    1.3295970344    1.3292791533
    A3      0.0383696377   -4.0624124246  108.0357548431  103.9733424184
    R5      0.0028495287   -0.0001418428    1.0705480179    1.0704061750
    A4     -0.0057886874    0.5605108606  117.2836642752  117.8441751358
    R6      0.0023639268    0.0000250658    1.0680279437    1.0680530095
    A5      0.0028627641   -0.4019900933  117.6656947366  117.2637046433
    R7      0.0032406233   -0.0002366999    1.0699462058    1.0697095059
    A6     -0.0088614561    1.0166317342  128.4782212563  129.4948529904
--------------------------------------------------------------------------
  Minimum force:  0.002363927 / RMS force:  0.023204202
 Updating structure...
   1.00000000000000       0.870758605798208       0.968836131435747     
   1.00000000000000       0.970408178455023       0.968836131435747     
  -1.00000000000000       0.884221127503385       0.968836131435747     
  -1.00000000000000       0.888907596667626       0.968836131435747     
  -1.00000000000000       0.771681720620610       0.970408178455023     
   Rotational constants (in cm-1): 
          0.1686153119             0.3137647270             0.3644901859
   Rotational constants (in MHz): 
       5054.9605885757          9406.4311920089         10927.1424049698


 ----------------------------------------------------------------
         Coordinates used in calculation (QCOMP) 
 ----------------------------------------------------------------
 Z-matrix   Atomic            Coordinates (in bohr)
  Symbol    Number           X              Y              Z
 ----------------------------------------------------------------
     O         8        -1.55542989    -1.43528431     0.00000000
     C         6         0.95571935    -1.70072775     0.00000000
     C         6        -1.92488496     1.09491806    -0.00000000
     N         7         2.34606331     0.24938521    -0.00000000
     C         6         0.39953588     2.04732494    -0.00000000
     H         1         1.70724307    -3.57871306     0.00000000
     H         1        -3.83375305     1.75056222    -0.00000000
     H         1         0.99776931     3.97823385    -0.00000000
 ----------------------------------------------------------------
 
   Interatomic distance matrix (Angstroms) 
 
                 O             C             C             N             C    
                [ 1]        [ 2]        [ 3]        [ 4]        [ 5]
  O    [ 1]     0.00000
  C    [ 2]     1.33625     0.00000
  C    [ 3]     1.35312     2.12420     0.00000
  N    [ 4]     2.24883     1.26738     2.30395     0.00000
  C    [ 5]     2.11343     2.00510     1.32928     1.40223     0.00000
  H    [ 6]     2.06578     1.07041     3.13223     2.05375     3.05654
  H    [ 7]     2.07262     3.12396     1.06805     3.36532     2.24566
  H    [ 8]     3.16734     3.00526     2.17256     2.09825     1.06971
 
                 H             H             H    
                [ 6]        [ 7]        [ 8]
  H    [ 6]     0.00000
  H    [ 7]     4.06826     0.00000
  H    [ 8]     4.01655     2.81541     0.00000
   Rotational constants (order x, y, z, in cm-1): 
          0.3644901859             0.3137647270             0.1686153119
   Rotational constants (order x, y, z, in MHz): 
      10927.1424049698          9406.4311920089          5054.9605885757
  ECPDATA file not present.   Using default ECPDATA. 
  There are  192 basis functions.
 @CHECKOUT-I, Total execution time (CPU/WALL):         0.11/       0.13 seconds.
--executable xjoda finished with status     0 in        0.23 seconds (walltime).
 --invoking executable--
/home/besselman/CFOUR_18/cfour18/bin/xvmol
 SERIAL VERSION OF MOLECULE STARTED
********************************************************************************
                    INPUT FROM MOL FILE
********************************************************************************
INTGRL        1    0    1    0    0    0    0    0    0                         
         *** CFOUR Program System (Release V0.1) ***                            
SCF cc-pVTZ Optimization of Oxazole                                             
    8    1 Z          0.10E-08              0    0                              
   9999.00      3.00                                                            
          8.00000000    1    4    1    1    1    1                              
O #1  -1.555429888038005  -1.435284306849318   0.000000000000001                
   10    4                                                                      
   15330.0000000000       5.080000000000000E-004 -1.150000000000000E-004        
  0.000000000000000E+000  0.000000000000000E+000                                
   2299.00000000000       3.929000000000000E-003 -8.950000000000000E-004        
  0.000000000000000E+000  0.000000000000000E+000                                
   522.400000000000       2.024300000000000E-002 -4.636000000000000E-003        
  0.000000000000000E+000  0.000000000000000E+000                                
   147.300000000000       7.918100000000000E-002 -1.872400000000000E-002        
  0.000000000000000E+000  0.000000000000000E+000                                
   47.5500000000000       0.230687000000000      -5.846300000000000E-002        
  0.000000000000000E+000  0.000000000000000E+000                                
   16.7600000000000       0.433118000000000      -0.136463000000000             
  0.000000000000000E+000  0.000000000000000E+000                                
   6.20700000000000       0.350260000000000      -0.175740000000000             
  0.000000000000000E+000  0.000000000000000E+000                                
   1.75200000000000       4.272800000000000E-002  0.160934000000000             
   1.00000000000000       0.000000000000000E+000                                
  0.688200000000000      -8.154000000000000E-003  0.603418000000000             
  0.000000000000000E+000  0.000000000000000E+000                                
  0.238400000000000       2.381000000000000E-003  0.378765000000000             
  0.000000000000000E+000   1.00000000000000                                     
    5    3                                                                      
   34.4600000000000       1.592800000000000E-002  0.000000000000000E+000        
  0.000000000000000E+000                                                        
   7.74900000000000       9.974000000000000E-002  0.000000000000000E+000        
  0.000000000000000E+000                                                        
   2.28000000000000       0.310492000000000       0.000000000000000E+000        
  0.000000000000000E+000                                                        
  0.715600000000000       0.491026000000000        1.00000000000000             
  0.000000000000000E+000                                                        
  0.214000000000000       0.336337000000000       0.000000000000000E+000        
   1.00000000000000                                                             
    2    2                                                                      
   2.31400000000000        1.00000000000000       0.000000000000000E+000        
  0.645000000000000       0.000000000000000E+000   1.00000000000000             
    1    1                                                                      
   1.42800000000000        1.00000000000000                                     
          6.00000000    1    4    1    1    1    1                              
C #2   0.955719347976832  -1.700727745496867   0.000000000000001                
   10    4                                                                      
   8236.00000000000       5.310000000000000E-004 -1.130000000000000E-004        
  0.000000000000000E+000  0.000000000000000E+000                                
   1235.00000000000       4.108000000000000E-003 -8.780000000000000E-004        
  0.000000000000000E+000  0.000000000000000E+000                                
   280.800000000000       2.108700000000000E-002 -4.540000000000000E-003        
  0.000000000000000E+000  0.000000000000000E+000                                
   79.2700000000000       8.185300000000000E-002 -1.813300000000000E-002        
  0.000000000000000E+000  0.000000000000000E+000                                
   25.5900000000000       0.234817000000000      -5.576000000000000E-002        
  0.000000000000000E+000  0.000000000000000E+000                                
   8.99700000000000       0.434401000000000      -0.126895000000000             
  0.000000000000000E+000  0.000000000000000E+000                                
   3.31900000000000       0.346129000000000      -0.170352000000000             
  0.000000000000000E+000  0.000000000000000E+000                                
  0.905900000000000       3.937800000000000E-002  0.140382000000000             
   1.00000000000000       0.000000000000000E+000                                
  0.364300000000000      -8.983000000000000E-003  0.598684000000000             
  0.000000000000000E+000  0.000000000000000E+000                                
  0.128500000000000       2.385000000000000E-003  0.395389000000000             
  0.000000000000000E+000   1.00000000000000                                     
    5    3                                                                      
   18.7100000000000       1.403100000000000E-002  0.000000000000000E+000        
  0.000000000000000E+000                                                        
   4.13300000000000       8.686600000000000E-002  0.000000000000000E+000        
  0.000000000000000E+000                                                        
   1.20000000000000       0.290216000000000       0.000000000000000E+000        
  0.000000000000000E+000                                                        
  0.382700000000000       0.501008000000000        1.00000000000000             
  0.000000000000000E+000                                                        
  0.120900000000000       0.343406000000000       0.000000000000000E+000        
   1.00000000000000                                                             
    2    2                                                                      
   1.09700000000000        1.00000000000000       0.000000000000000E+000        
  0.318000000000000       0.000000000000000E+000   1.00000000000000             
    1    1                                                                      
  0.761000000000000        1.00000000000000                                     
          6.00000000    1    4    1    1    1    1                              
C #3  -1.924884964868119   1.094918055068788  -0.000000000000000                
   10    4                                                                      
   8236.00000000000       5.310000000000000E-004 -1.130000000000000E-004        
  0.000000000000000E+000  0.000000000000000E+000                                
   1235.00000000000       4.108000000000000E-003 -8.780000000000000E-004        
  0.000000000000000E+000  0.000000000000000E+000                                
   280.800000000000       2.108700000000000E-002 -4.540000000000000E-003        
  0.000000000000000E+000  0.000000000000000E+000                                
   79.2700000000000       8.185300000000000E-002 -1.813300000000000E-002        
  0.000000000000000E+000  0.000000000000000E+000                                
   25.5900000000000       0.234817000000000      -5.576000000000000E-002        
  0.000000000000000E+000  0.000000000000000E+000                                
   8.99700000000000       0.434401000000000      -0.126895000000000             
  0.000000000000000E+000  0.000000000000000E+000                                
   3.31900000000000       0.346129000000000      -0.170352000000000             
  0.000000000000000E+000  0.000000000000000E+000                                
  0.905900000000000       3.937800000000000E-002  0.140382000000000             
   1.00000000000000       0.000000000000000E+000                                
  0.364300000000000      -8.983000000000000E-003  0.598684000000000             
  0.000000000000000E+000  0.000000000000000E+000                                
  0.128500000000000       2.385000000000000E-003  0.395389000000000             
  0.000000000000000E+000   1.00000000000000                                     
    5    3                                                                      
   18.7100000000000       1.403100000000000E-002  0.000000000000000E+000        
  0.000000000000000E+000                                                        
   4.13300000000000       8.686600000000000E-002  0.000000000000000E+000        
  0.000000000000000E+000                                                        
   1.20000000000000       0.290216000000000       0.000000000000000E+000        
  0.000000000000000E+000                                                        
  0.382700000000000       0.501008000000000        1.00000000000000             
  0.000000000000000E+000                                                        
  0.120900000000000       0.343406000000000       0.000000000000000E+000        
   1.00000000000000                                                             
    2    2                                                                      
   1.09700000000000        1.00000000000000       0.000000000000000E+000        
  0.318000000000000       0.000000000000000E+000   1.00000000000000             
    1    1                                                                      
  0.761000000000000        1.00000000000000                                     
          7.00000000    1    4    1    1    1    1                              
N #4   2.346063313700778   0.249385206514061  -0.000000000000000                
   10    4                                                                      
   11420.0000000000       5.230000000000000E-004 -1.150000000000000E-004        
  0.000000000000000E+000  0.000000000000000E+000                                
   1712.00000000000       4.045000000000000E-003 -8.950000000000000E-004        
  0.000000000000000E+000  0.000000000000000E+000                                
   389.300000000000       2.077500000000000E-002 -4.624000000000000E-003        
  0.000000000000000E+000  0.000000000000000E+000                                
   110.000000000000       8.072699999999999E-002 -1.852800000000000E-002        
  0.000000000000000E+000  0.000000000000000E+000                                
   35.5700000000000       0.233074000000000      -5.733900000000000E-002        
  0.000000000000000E+000  0.000000000000000E+000                                
   12.5400000000000       0.433501000000000      -0.132076000000000             
  0.000000000000000E+000  0.000000000000000E+000                                
   4.64400000000000       0.347472000000000      -0.172510000000000             
  0.000000000000000E+000  0.000000000000000E+000                                
   1.29300000000000       4.126200000000000E-002  0.151814000000000             
   1.00000000000000       0.000000000000000E+000                                
  0.511800000000000      -8.508000000000000E-003  0.599944000000000             
  0.000000000000000E+000  0.000000000000000E+000                                
  0.178700000000000       2.384000000000000E-003  0.387462000000000             
  0.000000000000000E+000   1.00000000000000                                     
    5    3                                                                      
   26.6300000000000       1.467000000000000E-002  0.000000000000000E+000        
  0.000000000000000E+000                                                        
   5.94800000000000       9.176400000000000E-002  0.000000000000000E+000        
  0.000000000000000E+000                                                        
   1.74200000000000       0.298683000000000       0.000000000000000E+000        
  0.000000000000000E+000                                                        
  0.555000000000000       0.498487000000000        1.00000000000000             
  0.000000000000000E+000                                                        
  0.172500000000000       0.337023000000000       0.000000000000000E+000        
   1.00000000000000                                                             
    2    2                                                                      
   1.65400000000000        1.00000000000000       0.000000000000000E+000        
  0.469000000000000       0.000000000000000E+000   1.00000000000000             
    1    1                                                                      
   1.09300000000000        1.00000000000000                                     
          6.00000000    1    4    1    1    1    1                              
C #5   0.399535881589330   2.047324937953400  -0.000000000000001                
   10    4                                                                      
   8236.00000000000       5.310000000000000E-004 -1.130000000000000E-004        
  0.000000000000000E+000  0.000000000000000E+000                                
   1235.00000000000       4.108000000000000E-003 -8.780000000000000E-004        
  0.000000000000000E+000  0.000000000000000E+000                                
   280.800000000000       2.108700000000000E-002 -4.540000000000000E-003        
  0.000000000000000E+000  0.000000000000000E+000                                
   79.2700000000000       8.185300000000000E-002 -1.813300000000000E-002        
  0.000000000000000E+000  0.000000000000000E+000                                
   25.5900000000000       0.234817000000000      -5.576000000000000E-002        
  0.000000000000000E+000  0.000000000000000E+000                                
   8.99700000000000       0.434401000000000      -0.126895000000000             
  0.000000000000000E+000  0.000000000000000E+000                                
   3.31900000000000       0.346129000000000      -0.170352000000000             
  0.000000000000000E+000  0.000000000000000E+000                                
  0.905900000000000       3.937800000000000E-002  0.140382000000000             
   1.00000000000000       0.000000000000000E+000                                
  0.364300000000000      -8.983000000000000E-003  0.598684000000000             
  0.000000000000000E+000  0.000000000000000E+000                                
  0.128500000000000       2.385000000000000E-003  0.395389000000000             
  0.000000000000000E+000   1.00000000000000                                     
    5    3                                                                      
   18.7100000000000       1.403100000000000E-002  0.000000000000000E+000        
  0.000000000000000E+000                                                        
   4.13300000000000       8.686600000000000E-002  0.000000000000000E+000        
  0.000000000000000E+000                                                        
   1.20000000000000       0.290216000000000       0.000000000000000E+000        
  0.000000000000000E+000                                                        
  0.382700000000000       0.501008000000000        1.00000000000000             
  0.000000000000000E+000                                                        
  0.120900000000000       0.343406000000000       0.000000000000000E+000        
   1.00000000000000                                                             
    2    2                                                                      
   1.09700000000000        1.00000000000000       0.000000000000000E+000        
  0.318000000000000       0.000000000000000E+000   1.00000000000000             
    1    1                                                                      
  0.761000000000000        1.00000000000000                                     
          1.00000000    1    3    1    1    1                                   
H #6   1.707243073861110  -3.578713064866664   0.000000000000001                
    5    3                                                                      
   33.8700000000000       6.068000000000000E-003  0.000000000000000E+000        
  0.000000000000000E+000                                                        
   5.09500000000000       4.530800000000000E-002  0.000000000000000E+000        
  0.000000000000000E+000                                                        
   1.15900000000000       0.202822000000000       0.000000000000000E+000        
  0.000000000000000E+000                                                        
  0.325800000000000       0.503903000000000        1.00000000000000             
  0.000000000000000E+000                                                        
  0.102700000000000       0.383421000000000       0.000000000000000E+000        
   1.00000000000000                                                             
    2    2                                                                      
   1.40700000000000        1.00000000000000       0.000000000000000E+000        
  0.388000000000000       0.000000000000000E+000   1.00000000000000             
    1    1                                                                      
   1.05700000000000        1.00000000000000                                     
          1.00000000    1    3    1    1    1                                   
H #7  -3.833753050776153   1.750562221219412  -0.000000000000001                
    5    3                                                                      
   33.8700000000000       6.068000000000000E-003  0.000000000000000E+000        
  0.000000000000000E+000                                                        
   5.09500000000000       4.530800000000000E-002  0.000000000000000E+000        
  0.000000000000000E+000                                                        
   1.15900000000000       0.202822000000000       0.000000000000000E+000        
  0.000000000000000E+000                                                        
  0.325800000000000       0.503903000000000        1.00000000000000             
  0.000000000000000E+000                                                        
  0.102700000000000       0.383421000000000       0.000000000000000E+000        
   1.00000000000000                                                             
    2    2                                                                      
   1.40700000000000        1.00000000000000       0.000000000000000E+000        
  0.388000000000000       0.000000000000000E+000   1.00000000000000             
    1    1                                                                      
   1.05700000000000        1.00000000000000                                     
          1.00000000    1    3    1    1    1                                   
H #8   0.997769312730668   3.978233854543316  -0.000000000000002                
    5    3                                                                      
   33.8700000000000       6.068000000000000E-003  0.000000000000000E+000        
  0.000000000000000E+000                                                        
   5.09500000000000       4.530800000000000E-002  0.000000000000000E+000        
  0.000000000000000E+000                                                        
   1.15900000000000       0.202822000000000       0.000000000000000E+000        
  0.000000000000000E+000                                                        
  0.325800000000000       0.503903000000000        1.00000000000000             
  0.000000000000000E+000                                                        
  0.102700000000000       0.383421000000000       0.000000000000000E+000        
   1.00000000000000                                                             
    2    2                                                                      
   1.40700000000000        1.00000000000000       0.000000000000000E+000        
  0.388000000000000       0.000000000000000E+000   1.00000000000000             
    1    1                                                                      
   1.05700000000000        1.00000000000000                                     
FINISH                                                                          
 
********************************************************************************
 ONE- AND TWO-ELECTRON INTEGRALS OVER SYMMETRY-ADAPTED AOS ARE CALCULATED.

  SPHERICAL HARMONICS ARE USED.
  
  INTEGRALS LESS THAN  0.10E-13 ARE NEGLECTED.

  NUCLEAR REPULSION ENERGY :  165.2663266325 A.U.
  @MOLECU-I, ONE ELECTRON INTEGRALS (CPU/WALL):        0.15/       0.15 SECONDS.
  @TWOEL-I,   37654873 INTEGRALS OF SYMMETRY TYPE  I I I I
  @TWOEL-I,   31783722 INTEGRALS OF SYMMETRY TYPE  I J I J
  @TWOEL-I,   16325178 INTEGRALS OF SYMMETRY TYPE  I I J J
  @TWOEL-I, TOTAL NUMBER OF 2-E INTEGRALS   85763773.
  @MOLECU-I, TWO ELECTRON INTEGRALS (CPU/WALL):      827.81/      26.08 SECONDS.
 @CHECKOUT-I, Total execution time (CPU/WALL):       828.17/      26.44 seconds.

Running with 32 threads/proc

--executable xvmol finished with status     0 in       36.70 seconds (walltime).
 --invoking executable--
/home/besselman/CFOUR_18/cfour18/bin/xvmol2ja
 @GETMEM-I,  Allocated  183105 MB of main memory.
 @CHECKOUT-I, Total execution time (CPU/WALL):         1.17/       0.52 seconds.
--executable xvmol2ja finished with status     0 in        0.57 seconds (walltime).
 --invoking executable--
/home/besselman/CFOUR_18/cfour18/bin/xvscf
  -------------------------------------------------
  Self-Consistent-Field Program for HF calculations
  -------------------------------------------------
    Integrals from VMOL are used
  There are  192 functions in the AO basis.

  There are 2 irreducible representations.

       Irrep        # of functions
         1                130
         2                 62


  Parameters for SCF calculation: 
        SCF reference function:  RHF  
  Maximum number of iterations:  150
     Full symmetry point group: Cs  
     Computational point group: Cs  
        Initial density matrix: MOREAD                 
     SCF convergence tolerance: 10**(-10)
  DIIS convergence acceleration:  ON
          Latest start for DIIS:   2
                     DIIS order:  10

     Alpha population by irrep:  15    3
      Beta population by irrep:  15    3


 @GETMEM-I,  Allocated      14 MB of main memory.
   Smallest overlap matrix eigenvalues 
     Symmetry    Eigenvalue    
         1      .3373891821D-03              
         2      .1742276093D-01              
  --------------------------------------------------------------------
  Iteration         Total Energy            Largest Density Difference
  --------------------------------------------------------------------
       0          -234.020478356602581              0.0000000000D+00
       1          -243.315841452848503              0.1505415452D+01
       2          -244.351931352322907              0.1069336530D+01
       3          -244.705805764988469              0.2989742272D+00
       4          -244.711007164318147              0.6513802711D-01
       5          -244.711758682861984              0.2750032524D-01
       6          -244.711857398869114              0.9724977642D-02
       7          -244.711865315186770              0.2126800189D-02
       8          -244.711867261343542              0.1322579050D-02
       9          -244.711867647113394              0.6822134877D-03
      10          -244.711867714466479              0.3467387872D-03
      11          -244.711867726913539              0.1537802230D-03
      12          -244.711867727428597              0.3086865859D-04
      13          -244.711867727466114              0.6894309849D-05
      14          -244.711867727474583              0.2863661068D-05
      15          -244.711867727473219              0.1064186651D-05
      16          -244.711867727470604              0.2970233054D-06
      17          -244.711867727469013              0.9270584322D-07
      18          -244.711867727473106              0.3445386931D-07
      19          -244.711867727474925              0.1506808034D-07
      20          -244.711867727470775              0.5531908265D-08
      21          -244.711867727471059              0.1395469296D-08
      22          -244.711867727475948              0.4169080636D-09
      23          -244.711867727474811              0.1552955542D-09
      24          -244.711867727470604              0.1687762846D-09
   final occupation vector 
    15  3
    15  3

  SCF has converged.

 Density matrix saved to file den.dat
 total electron number:   36.0000000000001     
     E(SCF)=      -244.711867727467990              0.7369066468D-10

  Eigenvector printing suppressed.


 
  ORBITAL EIGENVALUES (ALPHA)  (1H = 27.2113834 eV)

       MO #        E(hartree)               E(eV)           FULLSYM    COMPSYM
       ----   --------------------   --------------------   -------   ---------
    1     1         -20.6421154749        -561.7005183742     A'        A'  (1)
    2     2         -15.5695284645        -423.6684084048     A'        A'  (1)
    3     3         -11.3319865764        -308.3590314147     A'        A'  (1)
    4     4         -11.2922036477        -307.2764828877     A'        A'  (1)
    5     5         -11.2594108823        -306.3841463751     A'        A'  (1)
    6     6          -1.5056003701         -40.9694689182     A'        A'  (1)
    7     7          -1.2513659445         -34.0513984903     A'        A'  (1)
    8     8          -1.0428808690         -28.3782311671     A'        A'  (1)
    9     9          -0.8516425316         -23.1743714462     A'        A'  (1)
   10    10          -0.8231111962         -22.3979943409     A'        A'  (1)
   11    11          -0.7628601220         -20.7584792590     A'        A'  (1)
   12   131          -0.6723312087         -18.2950622931     A''       A'' (2)
   13    12          -0.6375245719         -17.3479255532     A'        A'  (1)
   14    13          -0.5840557600         -15.8929652130     A'        A'  (1)
   15    14          -0.5647020503         -15.3663239979     A'        A'  (1)
   16    15          -0.4864736281         -13.2376204087     A'        A'  (1)
   17   132          -0.4616438367         -12.5619674356     A''       A'' (2)
   18   133          -0.3548049732          -9.6547341581     A''       A'' (2)
  +++++++++++++++++++++++++++++++++++++++++++++++++++++++++++++++++++++++++++++
   19   134           0.1492558123           4.0614571330     A''       A'' (2)
   20    16           0.1594086689           4.3377304071     A'        A'  (1)
   21    17           0.1728980224           4.7047943763     A'        A'  (1)
   22    18           0.1855445338           5.0489234459     A'        A'  (1)
   23   135           0.2083640425           5.6698738467     A''       A'' (2)
   24    19           0.2553461271           6.9483213648     A'        A'  (1)
   25    20           0.2978503470           8.1049199878     A'        A'  (1)
   26    21           0.3264869828           8.8841624642     A'        A'  (1)
   27    22           0.3634346957           9.8895608459     A'        A'  (1)
   28   136           0.4120969213          11.2137273234     A''       A'' (2)
   29    23           0.4456768146          12.1274826743     A'        A'  (1)
   30    24           0.4640458493          12.6273295208     A'        A'  (1)
   31   137           0.4698088350          12.7841483339     A''       A'' (2)
   32    25           0.4891091480          13.3093365512     A'        A'  (1)
   33   138           0.5297743316          14.4158924531     A''       A'' (2)
   34    26           0.5475307532          14.8990692473     A'        A'  (1)
   35    27           0.5667753106          15.4227402791     A'        A'  (1)
   36    28           0.5856852951          15.9373071179     A'        A'  (1)
   37    29           0.6016945986          16.3729424131     A'        A'  (1)
   38    30           0.6255868672          17.0230840924     A'        A'  (1)
   39    31           0.6859390182          18.6653496123     A'        A'  (1)
   40   139           0.6927357500          18.8502980881     A''       A'' (2)
   41    32           0.7070595322          19.2400680179     A'        A'  (1)
   42    33           0.7122129061          19.3802984506     A'        A'  (1)
   43   140           0.7626319362          20.7522700081     A''       A'' (2)
   44    34           0.7671778841          20.8759715393     A'        A'  (1)
   45    35           0.7924787611          21.5644434059     A'        A'  (1)
   46    36           0.8202192948          22.3193017034     A'        A'  (1)
   47   141           0.8690978788          23.6493555925     A''       A'' (2)
   48    37           0.8819941661          24.0002814090     A'        A'  (1)
   49   142           0.9125168212          24.8308450806     A''       A'' (2)
   50   143           0.9361231178          25.4732050679     A''       A'' (2)
   51   144           0.9587936467          26.0901015205     A''       A'' (2)
   52    38           0.9911750245          26.9712436070     A'        A'  (1)
   53    39           1.0560095405          28.7354804799     A'        A'  (1)
   54   145           1.0965633324          29.8390052613     A''       A'' (2)
   55    40           1.1342660894          30.8649494353     A'        A'  (1)
   56    41           1.1547392475          31.4220523911     A'        A'  (1)
   57    42           1.1949261215          32.5155928275     A'        A'  (1)
   58   146           1.2193356348          33.1798094511     A''       A'' (2)
   59    43           1.2276851827          33.4070122011     A'        A'  (1)
   60    44           1.2477569593          33.9531930085     A'        A'  (1)
   61    45           1.2961778405          35.2707921725     A'        A'  (1)
   62    46           1.3397418444          36.4562289842     A'        A'  (1)
   63   147           1.3443226281          36.5808784462     A''       A'' (2)
   64    47           1.4124148009          38.4337606667     A'        A'  (1)
   65   148           1.4434700812          39.2788178067     A''       A'' (2)
   66    48           1.4740423301          40.1107309913     A'        A'  (1)
   67   149           1.5192599900          41.3411660712     A''       A'' (2)
   68    49           1.5296570445          41.6240843080     A'        A'  (1)
   69    50           1.6114414001          43.8495497646     A'        A'  (1)
   70    51           1.6505618966          44.9140725929     A'        A'  (1)
   71    52           1.6817979014          45.7640474953     A'        A'  (1)
   72    53           1.7361115624          47.2419973502     A'        A'  (1)
   73    54           1.7568170693          47.8054228372     A'        A'  (1)
   74   150           1.7755719444          48.3157689329     A''       A'' (2)
   75   151           1.8320390766          49.8523177174     A''       A'' (2)
   76    55           1.8489249200          50.3118048760     A'        A'  (1)
   77    56           1.9088291604          51.9418821295     A'        A'  (1)
   78    57           2.0422637824          55.5728227856     A'        A'  (1)
   79    58           2.0839397689          56.7068840330     A'        A'  (1)
   80   152           2.1019398421          57.1966909258     A''       A'' (2)
   81   153           2.1546643687          58.6313982344     A''       A'' (2)
   82    59           2.1768457721          59.2349849078     A'        A'  (1)
   83    60           2.3546254193          64.0726150467     A'        A'  (1)
   84   154           2.3782469802          64.7153903969     A''       A'' (2)
   85   155           2.4267031049          66.0339485854     A''       A'' (2)
   86    61           2.4863730011          67.6576490075     A'        A'  (1)
   87    62           2.5475503834          69.3223702136     A'        A'  (1)
   88    63           2.5761125951          70.0995875075     A'        A'  (1)
   89    64           2.5853131278          70.3499467301     A'        A'  (1)
   90   156           2.6044932339          70.8718639511     A''       A'' (2)
   91    65           2.7528931473          74.9100308913     A'        A'  (1)
   92    66           2.7716253733          75.4197606739     A'        A'  (1)
   93   157           2.7810122244          75.6751898783     A''       A'' (2)
   94    67           2.8304374220          77.0201178810     A'        A'  (1)
   95    68           2.8842242991          78.4837332137     A'        A'  (1)
   96    69           2.9386073896          79.9635723410     A'        A'  (1)
   97   158           2.9386658902          79.9651642228     A''       A'' (2)
   98   159           3.0483749769          82.9505002427     A''       A'' (2)
   99    70           3.0992759706          84.3355866988     A'        A'  (1)
  100   160           3.1262495988          85.0695764373     A''       A'' (2)
  101    71           3.1535697805          85.8129963767     A'        A'  (1)
  102   161           3.1661154124          86.1543803751     A''       A'' (2)
  103    72           3.2264048171          87.7949384821     A'        A'  (1)
  104   162           3.2423210888          88.2280422537     A''       A'' (2)
  105    73           3.2428214905          88.2416588762     A'        A'  (1)
  106   163           3.2797791516          89.2473279620     A''       A'' (2)
  107   164           3.3113609547          90.1067125155     A''       A'' (2)
  108    74           3.3178729216          90.2839121428     A'        A'  (1)
  109   165           3.3428146474          90.9626110048     A''       A'' (2)
  110   166           3.3602671354          91.4375173480     A''       A'' (2)
  111    75           3.3706476216          91.7199847365     A'        A'  (1)
  112    76           3.3777766297          91.9139749107     A'        A'  (1)
  113    77           3.4294160104          93.3191538980     A'        A'  (1)
  114   167           3.4468895110          93.7946320226     A''       A'' (2)
  115    78           3.4639154752          94.2579320597     A'        A'  (1)
  116   168           3.4946866040          95.0952570452     A''       A'' (2)
  117    79           3.5260054957          95.9474874130     A'        A'  (1)
  118    80           3.5378710969          96.2703668367     A'        A'  (1)
  119    81           3.5791664361          97.3940701458     A'        A'  (1)
  120    82           3.6427772562          99.1250085588     A'        A'  (1)
  121   169           3.6458933019          99.2098004741     A''       A'' (2)
  122    83           3.6903141716         100.4185537896     A'        A'  (1)
  123    84           3.7049140474         100.8158366083     A'        A'  (1)
  124   170           3.7058484965         100.8412642613     A''       A'' (2)
  125   171           3.7849224023         102.9929746286     A''       A'' (2)
  126    85           3.8436981051         104.5923428105     A'        A'  (1)
  127    86           3.8781714572         105.5304104121     A'        A'  (1)
  128   172           3.9259527814         106.8306063445     A''       A'' (2)
  129    87           3.9307719073         106.9617414281     A'        A'  (1)
  130   173           3.9765665505         108.2078770207     A''       A'' (2)
  131    88           3.9895068924         108.5600016264     A'        A'  (1)
  132   174           4.0626483254         110.5502812022     A''       A'' (2)
  133    89           4.0714034964         110.7885215174     A'        A'  (1)
  134    90           4.1012543886         111.6008055892     A'        A'  (1)
  135    91           4.1450941270         112.7937455201     A'        A'  (1)
  136   175           4.1949301174         114.1498517611     A''       A'' (2)
  137   176           4.2504428728         115.6604306308     A''       A'' (2)
  138    92           4.2931873534         116.8235670826     A'        A'  (1)
  139   177           4.3250911437         117.6917133515     A''       A'' (2)
  140    93           4.3352996458         117.9695008160     A'        A'  (1)
  141    94           4.3753103443         119.0582472722     A'        A'  (1)
  142    95           4.4883125833         122.1331945227     A'        A'  (1)
  143    96           4.4919574592         122.2323766388     A'        A'  (1)
  144   178           4.5433002111         123.6294839445     A''       A'' (2)
  145    97           4.5729502987         124.4363038467     A'        A'  (1)
  146    98           4.6998526665         127.8894928308     A'        A'  (1)
  147    99           4.7904706584         130.3553337521     A'        A'  (1)
  148   179           4.8003389048         130.6238623876     A''       A'' (2)
  149   100           4.8285138669         131.3905420833     A'        A'  (1)
  150   101           4.9717503199         135.2882041232     A'        A'  (1)
  151   180           4.9845215913         135.6357280853     A''       A'' (2)
  152   102           5.0736058765         138.0598347263     A'        A'  (1)
  153   181           5.1301236433         139.5977613482     A''       A'' (2)
  154   182           5.1529590403         140.2191440896     A''       A'' (2)
  155   103           5.2234150536         142.1363496809     A'        A'  (1)
  156   104           5.2309875939         142.3424089779     A'        A'  (1)
  157   183           5.2723575563         143.4681428858     A''       A'' (2)
  158   105           5.3136673651         144.5922399320     A'        A'  (1)
  159   184           5.3540130671         145.6901022966     A''       A'' (2)
  160   106           5.3942753622         146.7856950471     A'        A'  (1)
  161   107           5.4255860743         147.6377028371     A'        A'  (1)
  162   185           5.4957418930         149.5467397189     A''       A'' (2)
  163   108           5.5060220454         149.8264768853     A'        A'  (1)
  164   186           5.5871940408         152.0352791734     A''       A'' (2)
  165   109           5.6044120717         152.5038056134     A'        A'  (1)
  166   110           5.7164800913         155.5533314641     A'        A'  (1)
  167   187           5.7183554093         155.6043614589     A''       A'' (2)
  168   111           5.7958672773         157.7135666184     A'        A'  (1)
  169   112           5.8656937032         159.6136402639     A'        A'  (1)
  170   113           5.9312391212         161.3972217645     A'        A'  (1)
  171   114           6.0485888380         164.5904699000     A'        A'  (1)
  172   188           6.0922815415         165.7794088073     A''       A'' (2)
  173   115           6.1105096115         166.2754198081     A'        A'  (1)
  174   116           6.2174910070         169.1865315784     A'        A'  (1)
  175   189           6.2973822955         171.3604840603     A''       A'' (2)
  176   190           6.3508631973         172.8157733828     A''       A'' (2)
  177   117           6.5998211390         179.5902633847     A'        A'  (1)
  178   118           6.6307864483         180.4328722889     A'        A'  (1)
  179   119           6.7570814945         183.8695352127     A'        A'  (1)
  180   120           6.9433470767         188.9380793839     A'        A'  (1)
  181   121           6.9938975037         190.3136264328     A'        A'  (1)
  182   191           7.2130471462         196.2769913766     A''       A'' (2)
  183   192           7.2945408510         198.4945478243     A''       A'' (2)
  184   122           7.3067149454         198.8258217751     A'        A'  (1)
  185   123           7.4170744025         201.8288552739     A'        A'  (1)
  186   124           7.7115231507         209.8412130517     A'        A'  (1)
  187   125           7.8528740784         213.6875673397     A'        A'  (1)
  188   126           9.8370373295         267.6793942923     A'        A'  (1)
  189   127          11.5921612821         315.4387450807     A'        A'  (1)
  190   128          12.1887060101         331.6715523905     A'        A'  (1)
  191   129          14.1823241292         385.9206593828     A'        A'  (1)
  192   130          14.8897655289         405.1711185442     A'        A'  (1)


  VSCF finished.

 @CHECKOUT-I, Total execution time (CPU/WALL):       188.33/      27.00 seconds.
--executable xvscf finished with status     0 in       27.04 seconds (walltime).
 --invoking executable--
/home/besselman/CFOUR_18/cfour18/bin/xvdint
 @GETMEM-I,  Allocated  183105 MB of main memory.
 One- and two-electron integral derivatives are calculated
 for RHF gradients and dipole moments.
 Spherical gaussians are used.

                     Kinetic energy integral gradient
                     --------------------------------

                         O #1 x     0.6710457882
                         O #1 y     0.5834033451
                         C #2 x     0.0482255280
                         C #2 y     0.4796226249
                         C #3 x     0.4541766784
                         C #3 y    -0.2465447465
                         N #4 x    -1.1630568452
                         N #4 y    -0.4198811782
                         C #5 x    -0.1169918812
                         C #5 y    -0.2260697410
                         H #6 x    -0.2006490262
                         H #6 y     0.4335321203
                         H #7 x     0.4478839684
                         H #7 y    -0.1557654487
                         H #8 x    -0.1406342103
                         H #8 y    -0.4482969760


 O #1       0.6710457882            0.5834033451            0.0000000000
 C #2       0.0482255280            0.4796226249            0.0000000000
 C #3       0.4541766784           -0.2465447465            0.0000000000
 N #4      -1.1630568452           -0.4198811782            0.0000000000
 C #5      -0.1169918812           -0.2260697410            0.0000000000
 H #6      -0.2006490262            0.4335321203            0.0000000000
 H #7       0.4478839684           -0.1557654487            0.0000000000
 H #8      -0.1406342103           -0.4482969760            0.0000000000


                   Nuclear attraction integral gradient
                   ------------------------------------

                         O #1 x   -23.9801655471
                         O #1 y   -22.0564126747
                         C #2 x     6.6097668713
                         C #2 y   -19.1856506658
                         C #3 x   -19.4307890970
                         C #3 y    12.1965205096
                         N #4 x    34.0818424889
                         N #4 y     7.9221272177
                         C #5 x     4.1946123996
                         C #5 y    18.4924458613
                         H #6 x     3.4206620697
                         H #6 y    -6.9344786977
                         H #7 x    -6.9553807603
                         H #7 y     2.6500260968
                         H #8 x     2.0594515749
                         H #8 y     6.9154223529


 O #1     -23.9801655471          -22.0564126747            0.0000000000
 C #2       6.6097668713          -19.1856506658            0.0000000000
 C #3     -19.4307890970           12.1965205096            0.0000000000
 N #4      34.0818424889            7.9221272177            0.0000000000
 C #5       4.1946123996           18.4924458613            0.0000000000
 H #6       3.4206620697           -6.9344786977            0.0000000000
 H #7      -6.9553807603            2.6500260968            0.0000000000
 H #8       2.0594515749            6.9154223529            0.0000000000


                      Reorthonormalization gradient
                      -----------------------------

                         O #1 x     0.3334928277
                         O #1 y     0.2876896532
                         C #2 x    -0.0288903316
                         C #2 y     0.1310797957
                         C #3 x     0.0057760032
                         C #3 y    -0.2135392984
                         N #4 x    -0.4878159076
                         N #4 y    -0.1229025890
                         C #5 x     0.1301555120
                         C #5 y    -0.0197801579
                         H #6 x    -0.1038440920
                         H #6 y     0.1914704365
                         H #7 x     0.2116230004
                         H #7 y    -0.0638929846
                         H #8 x    -0.0604970120
                         H #8 y    -0.1901248555


 O #1       0.3334928277            0.2876896532            0.0000000000
 C #2      -0.0288903316            0.1310797957            0.0000000000
 C #3       0.0057760032           -0.2135392984            0.0000000000
 N #4      -0.4878159076           -0.1229025890            0.0000000000
 C #5       0.1301555120           -0.0197801579            0.0000000000
 H #6      -0.1038440920            0.1914704365            0.0000000000
 H #7       0.2116230004           -0.0638929846            0.0000000000
 H #8      -0.0604970120           -0.1901248555            0.0000000000


                Electronic contributions to dipole moment
                -----------------------------------------

                               au             Debye

                    x     -0.05794247     -0.14727508
                    y     -1.06559511     -2.70847308

  Conversion factor used: 1 a.u. =   2.54174691 Debye 


 Evaluation of 1e integral derivatives required    4.34 seconds.
 Evaluation of 2el integral derivatives

                      Two-electron integral gradient
                      ------------------------------

                         O #1 x    11.9810792221
                         O #1 y    10.5333825982
                         C #2 x    -1.8410653319
                         C #2 y     8.8971496358
                         C #3 x     9.8676862908
                         C #3 y    -5.2327834298
                         N #4 x   -18.3086399155
                         N #4 y    -4.6772056897
                         C #5 x    -2.3815274677
                         C #5 y    -8.1811822186
                         H #6 x    -2.0414410995
                         H #6 y     3.8654010243
                         H #7 x     3.9095851251
                         H #7 y    -1.4161694677
                         H #8 x    -1.1856768233
                         H #8 y    -3.7885924525


 O #1      11.9810792221           10.5333825982            0.0000000000
 C #2      -1.8410653319            8.8971496358            0.0000000000
 C #3       9.8676862908           -5.2327834298            0.0000000000
 N #4     -18.3086399155           -4.6772056897            0.0000000000
 C #5      -2.3815274677           -8.1811822186            0.0000000000
 H #6      -2.0414410995            3.8654010243            0.0000000000
 H #7       3.9095851251           -1.4161694677            0.0000000000
 H #8      -1.1856768233           -3.7885924525            0.0000000000


 Evaluation of 2e integral derivatives required  114.90 seconds.

                            Molecular gradient
                            ------------------

                         O #1 x    -0.0186471660
                         O #1 y     0.0122180326
                         C #2 x    -0.0122037790
                         C #2 y     0.0370614666
                         C #3 x    -0.0209767132
                         C #3 y     0.0095587415
                         N #4 x     0.0613328409
                         N #4 y     0.0008868971
                         C #5 x    -0.0211068944
                         C #5 y    -0.0566265823
                         H #6 x     0.0080343863
                         H #6 y     0.0034103344
                         H #7 x    -0.0054322653
                         H #7 y    -0.0035959019
                         H #8 x     0.0089995907
                         H #8 y    -0.0029129880


 O #1      -0.0186471660            0.0122180326            0.0000000000
 C #2      -0.0122037790            0.0370614666            0.0000000000
 C #3      -0.0209767132            0.0095587415            0.0000000000
 N #4       0.0613328409            0.0008868971            0.0000000000
 C #5      -0.0211068944           -0.0566265823            0.0000000000
 H #6       0.0080343863            0.0034103344            0.0000000000
 H #7      -0.0054322653           -0.0035959019            0.0000000000
 H #8       0.0089995907           -0.0029129880            0.0000000000


  Molecular gradient norm 0.101E+00

                           Total dipole moment
                           -------------------

                               au             Debye

                    x     -0.62545745     -1.58975454
                    y     -0.00299862     -0.00762174

  Conversion factor used: 1 a.u. =   2.54174691 Debye 


 @CHECKOUT-I, Total execution time (CPU/WALL):       119.21/     109.78 seconds.
--executable xvdint finished with status     0 in      109.83 seconds (walltime).
 --invoking executable--
/home/besselman/CFOUR_18/cfour18/bin/xjoda
   JODA beginning optimization cycle #  4.
   Retrieving information from last optimization cycle.
                    13                     0
  calling readgh 3                      3                    -1
  gradient from JOBARC 
  -0.018647165955297   0.012218032601231   0.000000000000000
  -0.012203778981327   0.037061466572991   0.000000000000000
  -0.020976713194155   0.009558741453847   0.000000000000000
   0.061332840940124   0.000886897099244   0.000000000000000
  -0.021106894410087  -0.056626582267071   0.000000000000000
   0.008034386264339   0.003410334443167   0.000000000000000
  -0.005432265336846  -0.003595901889773   0.000000000000000
   0.008999590673414  -0.002912988013442   0.000000000000000
 
                     0
  current gradient vector 
       -0.018647165955297        0.012218032601231        0.000000000000000
       -0.012203778981327        0.037061466572991        0.000000000000000
       -0.020976713194155        0.009558741453847        0.000000000000000
        0.061332840940124        0.000886897099244        0.000000000000000
       -0.021106894410087       -0.056626582267071        0.000000000000000
        0.008034386264339        0.003410334443167        0.000000000000000
       -0.005432265336846       -0.003595901889773        0.000000000000000
        0.008999590673414       -0.002912988013442        0.000000000000000
   Internal coordinate energy gradients (atomic units): 
                     R                 dV/dR
 [R1   ]    2.525139739630053    0.052499096270426
 [R2   ]    2.557033641947541   -0.047449487010155
 [A1   ]    1.821104504020421   -0.018310056666093
 [R3   ]    2.394994127054546    0.036327143285685
 [A2   ]    2.084849645455984    0.118372875470929
 [D0   ]    0.000000000000000    0.000000000000000
 [R4   ]    2.511973555197576   -0.033777571249995
 [A3   ]    1.814677159504940   -0.145983975628952
 [D0   ]    0.000000000000000    0.000000000000000
 [R5   ]    2.022774522860980   -0.000181199690646
 [A4   ]    2.056768860416618    0.017651406701430
 [D180 ]    3.141592653589793    0.000000000000000
 [R6   ]    2.018327684496635    0.003969546620781
 [A5   ]    2.046637739112124   -0.010425735434283
 [D180 ]    3.141592653589793    0.000000000000000
 [R7   ]    2.021458009037433   -0.000119150890412
 [A6   ]    2.260111549068971    0.019120036691379
 [D180 ]    3.141592653589793    0.000000000000000
                     3                    -1                     0 ****
   Hessian from cycle  3 read.
   BFGS update using last two gradients and previous step.
   Optimization cycle  4.  Updating structure with Newton-Raphson step.
  @EFOL-I, Current internal coordinate Hessian written to FCMINT.
   There are  13 independent internal coordinates which will be optimized.
   Hessian matrix in totally symmetric symmetry coordinates: 
              R1        R2        A1        R3        A2   
  R1         1.705250  0.637278  3.809229 -0.363728  2.275991
  R2         0.637278  1.980048  4.476148 -0.539349  2.069788
  A1         3.809229  4.476148 22.124619 -2.005530 11.459348
  R3        -0.363728 -0.539349 -2.005530  1.105761 -0.868595
  A2         2.275991  2.069788 11.459348 -0.868595  7.024973
  R4        -0.446185 -0.325209 -1.730567  0.008758 -1.131764
  A3         2.009133  2.933044 13.175931 -1.429554  6.164330
  R5        -0.019256 -0.005850  0.001319 -0.023557 -0.012186
  A4         0.044014 -0.028946  0.007610  0.033802  0.105499
  R6        -0.012140 -0.013122  0.003577 -0.019254  0.010125
  A5        -0.009488  0.029876  0.038168 -0.012110 -0.035480
  R7         0.001597  0.018828  0.122245 -0.034741  0.051218
  A6        -0.032855 -0.124778 -0.420681  0.065794 -0.109960
 
              R4        A3        R5        A4        R6   
  R1        -0.446185  2.009133 -0.019256  0.044014 -0.012140
  R2        -0.325209  2.933044 -0.005850 -0.028946 -0.013122
  A1        -1.730567 13.175931  0.001319  0.007610  0.003577
  R3         0.008758 -1.429554 -0.023557  0.033802 -0.019254
  A2        -1.131764  6.164330 -0.012186  0.105499  0.010125
  R4         1.124850 -0.868438 -0.012373 -0.021485 -0.018943
  A3        -0.868438  8.840055  0.007918 -0.085504 -0.009635
  R5        -0.012373  0.007918  0.996542 -0.000152 -0.004014
  A4        -0.021485 -0.085504 -0.000152  0.262191  0.002543
  R6        -0.018943 -0.009635 -0.004014  0.002543  0.995941
  A5         0.016496  0.075385  0.001884 -0.007469  0.000493
  R7        -0.022009  0.081012 -0.003500 -0.000123 -0.004058
  A6         0.002132 -0.357343 -0.001767  0.014173  0.001165
 
              A5        R7        A6   
  R1        -0.009488  0.001597 -0.032855
  R2         0.029876  0.018828 -0.124778
  A1         0.038168  0.122245 -0.420681
  R3        -0.012110 -0.034741  0.065794
  A2        -0.035480  0.051218 -0.109960
  R4         0.016496 -0.022009  0.002132
  A3         0.075385  0.081012 -0.357343
  R5         0.001884 -0.003500 -0.001767
  A4        -0.007469 -0.000123  0.014173
  R6         0.000493 -0.004058  0.001165
  A5         0.253715  0.002120 -0.008629
  R7         0.002120  0.997123 -0.004096
  A6        -0.008629 -0.004096  0.273834
   The eigenvectors of the Hessian matrix: 
                   1         2         3         4         5
  R1         0.034242  0.009819  0.000000  0.000000  0.517975
  R2         0.020485  0.006071  0.000000  0.000000  0.191193
  A1        -0.608957  0.101917  0.044181  0.056031  0.026113
  R3         0.066021  0.011591  0.000000  0.000000  0.679828
  A2         0.514489 -0.076708  0.040988 -0.109367 -0.213980
  R4         0.044390  0.008836  0.000000  0.000000  0.384084
  A3         0.566282 -0.100754 -0.110547  0.033588  0.080877
  R5         0.007540  0.002369  0.000000  0.000000  0.096538
  A4        -0.153614 -0.618757 -0.764397  0.021794  0.005310
  R6         0.007323  0.002625  0.000000  0.000000  0.108506
  A5        -0.076876 -0.767486  0.632313  0.043255  0.032372
  R7         0.007248  0.002431  0.000000  0.000000  0.097042
  A6         0.078777  0.036306 -0.005018  0.990669 -0.029372
 
                   6         7         8         9        10
  R1         0.297090  0.566630  0.213263  0.071406  0.348412
  R2        -0.557478  0.576167 -0.353541 -0.026332 -0.250390
  A1        -0.000873 -0.183343  0.008191  0.000000  0.000000
  R3         0.082282 -0.411654 -0.427135 -0.071384 -0.317043
  A2        -0.386919 -0.093305  0.008668  0.000000  0.000000
  R4        -0.532060 -0.354330  0.310440  0.109505  0.474355
  A3         0.382826 -0.093200  0.009707  0.000000  0.000000
  R5        -0.060043  0.005217  0.370844  0.283903 -0.117210
  A4        -0.055541 -0.001767 -0.000211 -0.000000 -0.000000
  R6        -0.028289  0.016506  0.507303  0.312063 -0.673100
  A5         0.024487  0.000454  0.000309  0.000000  0.000000
  R7        -0.060538  0.025175  0.394451 -0.893944 -0.153564
  A6        -0.055492  0.003248  0.000156  0.000000 -0.000000
 
                  11        12        13
  R1         0.102056  0.347326  0.134461
  R2        -0.056715 -0.321588  0.158817
  A1        -0.000000  0.018462  0.760912
  R3        -0.098926  0.232503 -0.072184
  A2        -0.000000  0.594492  0.397593
  R4         0.186617 -0.264149 -0.061760
  A3        -0.000000 -0.532523  0.458658
  R5        -0.868846 -0.015115 -0.000034
  A4        -0.000000  0.075152  0.000225
  R6         0.423312  0.009818  0.000031
  A5         0.000000 -0.041420  0.001403
  R7        -0.087578 -0.015080  0.004261
  A6        -0.000000  0.082796 -0.014760
   The eigenvalues of the Hessian matrix: 
       0.22884      0.24925      0.25000      0.25000      0.69365      0.82319
       0.95793      0.99856      1.00000      1.00000      1.00000      2.23200
      38.00149
   Gradients along Hessian eigenvectors: 
      -0.00927      0.00190      0.00000     -0.00000     -0.00817     -0.04105
       0.00543      0.00332      0.00000      0.00000     -0.00000      0.20202
      -0.03513
   There are  0 negative eigenvalues.
   Summary of Optimization Cycle: 
   The maximum unscaled step is:    0.11207.
   Scale factor set to:  1.00000.
   Forces are in hartree/bohr and hartree/radian.
   Parameter values are in Angstroms and degrees.
--------------------------------------------------------------------------
  Parameter     dV/dR           Step          Rold            Rnew
--------------------------------------------------------------------------
    R1      0.0524990963   -0.0068800962    1.3362463980    1.3293663017
    R2     -0.0474494870    0.0012705540    1.3531239242    1.3543944782
    A1     -0.0183100567   -1.4399540289  104.3416021326  102.9016481037
    R3      0.0363271433   -0.0014053317    1.2673763060    1.2659709743
    A2      0.1183728755   -3.0558981335  119.4530856040  116.3971874705
    R4     -0.0337775712    0.0024073748    1.3292791533    1.3316865281
    A3     -0.1459839756    5.3208589734  103.9733424184  109.2942013918
    R5     -0.0001811997   -0.0007753032    1.0704061750    1.0696308718
    A4      0.0176514067   -0.6310545418  117.8441751358  117.2131205940
    R6      0.0039695466   -0.0013367636    1.0680530095    1.0667162459
    A5     -0.0104257354    0.4625545108  117.2637046433  117.7262591541
    R7     -0.0001191509   -0.0008927413    1.0697095059    1.0688167647
    A6      0.0191200367   -0.4426339787  129.4948529904  129.0522190118
--------------------------------------------------------------------------
  Minimum force:  0.000119151 / RMS force:  0.058130199
 Updating structure...
   1.00000000000000       0.895733585367453       0.974754772034862     
   1.00000000000000       0.943834396394450       0.974754772034862     
  -1.00000000000000       0.889311675659395       0.974754772034862     
  -1.00000000000000       0.885180491622300       0.974754772034862     
  -1.00000000000000       0.776572080140876       0.943834396394450     
   Rotational constants (in cm-1): 
          0.1689835554             0.3314736877             0.3447200238
   Rotational constants (in MHz): 
       5066.0002530991          9937.3325517921         10334.4477723305


 ----------------------------------------------------------------
         Coordinates used in calculation (QCOMP) 
 ----------------------------------------------------------------
 Z-matrix   Atomic            Coordinates (in bohr)
  Symbol    Number           X              Y              Z
 ----------------------------------------------------------------
     O         8        -2.07413926    -0.51805574     0.00000000
     C         6        -0.04188190    -1.99479829     0.00000000
     C         6        -1.06987811     1.83612463     0.00000000
     N         7         2.07824151    -0.88648430     0.00000000
     C         6         1.44108808     1.66898412     0.00000000
     H         1        -0.35079844    -3.99236239     0.00000000
     H         1        -2.34314135     3.39889674    -0.00000000
     H         1         2.81496670     3.14950171    -0.00000000
 ----------------------------------------------------------------
 
   Interatomic distance matrix (Angstroms) 
 
                 O             C             C             N             C    
                [ 1]        [ 2]        [ 3]        [ 4]        [ 5]
  O    [ 1]     0.00000
  C    [ 2]     1.32937     0.00000
  C    [ 3]     1.35439     2.09896     0.00000
  N    [ 4]     2.20598     1.26597     2.20250     0.00000
  C    [ 5]     2.19082     2.09159     1.33169     1.39369     0.00000
  H    [ 6]     2.05227     1.06963     3.10769     2.08651     3.14234
  H    [ 7]     2.07764     3.10315     1.06672     3.25834     2.20185
  H    [ 8]     3.23424     3.11386     2.17008     2.17104     1.06882
 
                 H             H             H    
                [ 6]        [ 7]        [ 8]
  H    [ 6]     0.00000
  H    [ 7]     4.05089     0.00000
  H    [ 8]     4.13396     2.73274     0.00000
   Rotational constants (order x, y, z, in cm-1): 
          0.3447200238             0.3314736877             0.1689835554
   Rotational constants (order x, y, z, in MHz): 
      10334.4477723305          9937.3325517921          5066.0002530991
  ECPDATA file not present.   Using default ECPDATA. 
  There are  192 basis functions.
 @CHECKOUT-I, Total execution time (CPU/WALL):         0.11/       0.13 seconds.
--executable xjoda finished with status     0 in        0.23 seconds (walltime).
 --invoking executable--
/home/besselman/CFOUR_18/cfour18/bin/xvmol
 SERIAL VERSION OF MOLECULE STARTED
********************************************************************************
                    INPUT FROM MOL FILE
********************************************************************************
INTGRL        1    0    1    0    0    0    0    0    0                         
         *** CFOUR Program System (Release V0.1) ***                            
SCF cc-pVTZ Optimization of Oxazole                                             
    8    1 Z          0.10E-08              0    0                              
   9999.00      3.00                                                            
          8.00000000    1    4    1    1    1    1                              
O #1  -2.074139264242300  -0.518055741688598   0.000000000000000                
   10    4                                                                      
   15330.0000000000       5.080000000000000E-004 -1.150000000000000E-004        
  0.000000000000000E+000  0.000000000000000E+000                                
   2299.00000000000       3.929000000000000E-003 -8.950000000000000E-004        
  0.000000000000000E+000  0.000000000000000E+000                                
   522.400000000000       2.024300000000000E-002 -4.636000000000000E-003        
  0.000000000000000E+000  0.000000000000000E+000                                
   147.300000000000       7.918100000000000E-002 -1.872400000000000E-002        
  0.000000000000000E+000  0.000000000000000E+000                                
   47.5500000000000       0.230687000000000      -5.846300000000000E-002        
  0.000000000000000E+000  0.000000000000000E+000                                
   16.7600000000000       0.433118000000000      -0.136463000000000             
  0.000000000000000E+000  0.000000000000000E+000                                
   6.20700000000000       0.350260000000000      -0.175740000000000             
  0.000000000000000E+000  0.000000000000000E+000                                
   1.75200000000000       4.272800000000000E-002  0.160934000000000             
   1.00000000000000       0.000000000000000E+000                                
  0.688200000000000      -8.154000000000000E-003  0.603418000000000             
  0.000000000000000E+000  0.000000000000000E+000                                
  0.238400000000000       2.381000000000000E-003  0.378765000000000             
  0.000000000000000E+000   1.00000000000000                                     
    5    3                                                                      
   34.4600000000000       1.592800000000000E-002  0.000000000000000E+000        
  0.000000000000000E+000                                                        
   7.74900000000000       9.974000000000000E-002  0.000000000000000E+000        
  0.000000000000000E+000                                                        
   2.28000000000000       0.310492000000000       0.000000000000000E+000        
  0.000000000000000E+000                                                        
  0.715600000000000       0.491026000000000        1.00000000000000             
  0.000000000000000E+000                                                        
  0.214000000000000       0.336337000000000       0.000000000000000E+000        
   1.00000000000000                                                             
    2    2                                                                      
   2.31400000000000        1.00000000000000       0.000000000000000E+000        
  0.645000000000000       0.000000000000000E+000   1.00000000000000             
    1    1                                                                      
   1.42800000000000        1.00000000000000                                     
          6.00000000    1    4    1    1    1    1                              
C #2  -0.041881901623281  -1.994798291640753   0.000000000000000                
   10    4                                                                      
   8236.00000000000       5.310000000000000E-004 -1.130000000000000E-004        
  0.000000000000000E+000  0.000000000000000E+000                                
   1235.00000000000       4.108000000000000E-003 -8.780000000000000E-004        
  0.000000000000000E+000  0.000000000000000E+000                                
   280.800000000000       2.108700000000000E-002 -4.540000000000000E-003        
  0.000000000000000E+000  0.000000000000000E+000                                
   79.2700000000000       8.185300000000000E-002 -1.813300000000000E-002        
  0.000000000000000E+000  0.000000000000000E+000                                
   25.5900000000000       0.234817000000000      -5.576000000000000E-002        
  0.000000000000000E+000  0.000000000000000E+000                                
   8.99700000000000       0.434401000000000      -0.126895000000000             
  0.000000000000000E+000  0.000000000000000E+000                                
   3.31900000000000       0.346129000000000      -0.170352000000000             
  0.000000000000000E+000  0.000000000000000E+000                                
  0.905900000000000       3.937800000000000E-002  0.140382000000000             
   1.00000000000000       0.000000000000000E+000                                
  0.364300000000000      -8.983000000000000E-003  0.598684000000000             
  0.000000000000000E+000  0.000000000000000E+000                                
  0.128500000000000       2.385000000000000E-003  0.395389000000000             
  0.000000000000000E+000   1.00000000000000                                     
    5    3                                                                      
   18.7100000000000       1.403100000000000E-002  0.000000000000000E+000        
  0.000000000000000E+000                                                        
   4.13300000000000       8.686600000000000E-002  0.000000000000000E+000        
  0.000000000000000E+000                                                        
   1.20000000000000       0.290216000000000       0.000000000000000E+000        
  0.000000000000000E+000                                                        
  0.382700000000000       0.501008000000000        1.00000000000000             
  0.000000000000000E+000                                                        
  0.120900000000000       0.343406000000000       0.000000000000000E+000        
   1.00000000000000                                                             
    2    2                                                                      
   1.09700000000000        1.00000000000000       0.000000000000000E+000        
  0.318000000000000       0.000000000000000E+000   1.00000000000000             
    1    1                                                                      
  0.761000000000000        1.00000000000000                                     
          6.00000000    1    4    1    1    1    1                              
C #3  -1.069878110755426   1.836124628971028   0.000000000000000                
   10    4                                                                      
   8236.00000000000       5.310000000000000E-004 -1.130000000000000E-004        
  0.000000000000000E+000  0.000000000000000E+000                                
   1235.00000000000       4.108000000000000E-003 -8.780000000000000E-004        
  0.000000000000000E+000  0.000000000000000E+000                                
   280.800000000000       2.108700000000000E-002 -4.540000000000000E-003        
  0.000000000000000E+000  0.000000000000000E+000                                
   79.2700000000000       8.185300000000000E-002 -1.813300000000000E-002        
  0.000000000000000E+000  0.000000000000000E+000                                
   25.5900000000000       0.234817000000000      -5.576000000000000E-002        
  0.000000000000000E+000  0.000000000000000E+000                                
   8.99700000000000       0.434401000000000      -0.126895000000000             
  0.000000000000000E+000  0.000000000000000E+000                                
   3.31900000000000       0.346129000000000      -0.170352000000000             
  0.000000000000000E+000  0.000000000000000E+000                                
  0.905900000000000       3.937800000000000E-002  0.140382000000000             
   1.00000000000000       0.000000000000000E+000                                
  0.364300000000000      -8.983000000000000E-003  0.598684000000000             
  0.000000000000000E+000  0.000000000000000E+000                                
  0.128500000000000       2.385000000000000E-003  0.395389000000000             
  0.000000000000000E+000   1.00000000000000                                     
    5    3                                                                      
   18.7100000000000       1.403100000000000E-002  0.000000000000000E+000        
  0.000000000000000E+000                                                        
   4.13300000000000       8.686600000000000E-002  0.000000000000000E+000        
  0.000000000000000E+000                                                        
   1.20000000000000       0.290216000000000       0.000000000000000E+000        
  0.000000000000000E+000                                                        
  0.382700000000000       0.501008000000000        1.00000000000000             
  0.000000000000000E+000                                                        
  0.120900000000000       0.343406000000000       0.000000000000000E+000        
   1.00000000000000                                                             
    2    2                                                                      
   1.09700000000000        1.00000000000000       0.000000000000000E+000        
  0.318000000000000       0.000000000000000E+000   1.00000000000000             
    1    1                                                                      
  0.761000000000000        1.00000000000000                                     
          7.00000000    1    4    1    1    1    1                              
N #4   2.078241511177477  -0.886484300996866   0.000000000000000                
   10    4                                                                      
   11420.0000000000       5.230000000000000E-004 -1.150000000000000E-004        
  0.000000000000000E+000  0.000000000000000E+000                                
   1712.00000000000       4.045000000000000E-003 -8.950000000000000E-004        
  0.000000000000000E+000  0.000000000000000E+000                                
   389.300000000000       2.077500000000000E-002 -4.624000000000000E-003        
  0.000000000000000E+000  0.000000000000000E+000                                
   110.000000000000       8.072699999999999E-002 -1.852800000000000E-002        
  0.000000000000000E+000  0.000000000000000E+000                                
   35.5700000000000       0.233074000000000      -5.733900000000000E-002        
  0.000000000000000E+000  0.000000000000000E+000                                
   12.5400000000000       0.433501000000000      -0.132076000000000             
  0.000000000000000E+000  0.000000000000000E+000                                
   4.64400000000000       0.347472000000000      -0.172510000000000             
  0.000000000000000E+000  0.000000000000000E+000                                
   1.29300000000000       4.126200000000000E-002  0.151814000000000             
   1.00000000000000       0.000000000000000E+000                                
  0.511800000000000      -8.508000000000000E-003  0.599944000000000             
  0.000000000000000E+000  0.000000000000000E+000                                
  0.178700000000000       2.384000000000000E-003  0.387462000000000             
  0.000000000000000E+000   1.00000000000000                                     
    5    3                                                                      
   26.6300000000000       1.467000000000000E-002  0.000000000000000E+000        
  0.000000000000000E+000                                                        
   5.94800000000000       9.176400000000000E-002  0.000000000000000E+000        
  0.000000000000000E+000                                                        
   1.74200000000000       0.298683000000000       0.000000000000000E+000        
  0.000000000000000E+000                                                        
  0.555000000000000       0.498487000000000        1.00000000000000             
  0.000000000000000E+000                                                        
  0.172500000000000       0.337023000000000       0.000000000000000E+000        
   1.00000000000000                                                             
    2    2                                                                      
   1.65400000000000        1.00000000000000       0.000000000000000E+000        
  0.469000000000000       0.000000000000000E+000   1.00000000000000             
    1    1                                                                      
   1.09300000000000        1.00000000000000                                     
          6.00000000    1    4    1    1    1    1                              
C #5   1.441088082931438   1.668984120115666   0.000000000000000                
   10    4                                                                      
   8236.00000000000       5.310000000000000E-004 -1.130000000000000E-004        
  0.000000000000000E+000  0.000000000000000E+000                                
   1235.00000000000       4.108000000000000E-003 -8.780000000000000E-004        
  0.000000000000000E+000  0.000000000000000E+000                                
   280.800000000000       2.108700000000000E-002 -4.540000000000000E-003        
  0.000000000000000E+000  0.000000000000000E+000                                
   79.2700000000000       8.185300000000000E-002 -1.813300000000000E-002        
  0.000000000000000E+000  0.000000000000000E+000                                
   25.5900000000000       0.234817000000000      -5.576000000000000E-002        
  0.000000000000000E+000  0.000000000000000E+000                                
   8.99700000000000       0.434401000000000      -0.126895000000000             
  0.000000000000000E+000  0.000000000000000E+000                                
   3.31900000000000       0.346129000000000      -0.170352000000000             
  0.000000000000000E+000  0.000000000000000E+000                                
  0.905900000000000       3.937800000000000E-002  0.140382000000000             
   1.00000000000000       0.000000000000000E+000                                
  0.364300000000000      -8.983000000000000E-003  0.598684000000000             
  0.000000000000000E+000  0.000000000000000E+000                                
  0.128500000000000       2.385000000000000E-003  0.395389000000000             
  0.000000000000000E+000   1.00000000000000                                     
    5    3                                                                      
   18.7100000000000       1.403100000000000E-002  0.000000000000000E+000        
  0.000000000000000E+000                                                        
   4.13300000000000       8.686600000000000E-002  0.000000000000000E+000        
  0.000000000000000E+000                                                        
   1.20000000000000       0.290216000000000       0.000000000000000E+000        
  0.000000000000000E+000                                                        
  0.382700000000000       0.501008000000000        1.00000000000000             
  0.000000000000000E+000                                                        
  0.120900000000000       0.343406000000000       0.000000000000000E+000        
   1.00000000000000                                                             
    2    2                                                                      
   1.09700000000000        1.00000000000000       0.000000000000000E+000        
  0.318000000000000       0.000000000000000E+000   1.00000000000000             
    1    1                                                                      
  0.761000000000000        1.00000000000000                                     
          1.00000000    1    3    1    1    1                                   
H #6  -0.350798443987827  -3.992362385579361   0.000000000000000                
    5    3                                                                      
   33.8700000000000       6.068000000000000E-003  0.000000000000000E+000        
  0.000000000000000E+000                                                        
   5.09500000000000       4.530800000000000E-002  0.000000000000000E+000        
  0.000000000000000E+000                                                        
   1.15900000000000       0.202822000000000       0.000000000000000E+000        
  0.000000000000000E+000                                                        
  0.325800000000000       0.503903000000000        1.00000000000000             
  0.000000000000000E+000                                                        
  0.102700000000000       0.383421000000000       0.000000000000000E+000        
   1.00000000000000                                                             
    2    2                                                                      
   1.40700000000000        1.00000000000000       0.000000000000000E+000        
  0.388000000000000       0.000000000000000E+000   1.00000000000000             
    1    1                                                                      
   1.05700000000000        1.00000000000000                                     
          1.00000000    1    3    1    1    1                                   
H #7  -2.343141350731737   3.398896743111105  -0.000000000000000                
    5    3                                                                      
   33.8700000000000       6.068000000000000E-003  0.000000000000000E+000        
  0.000000000000000E+000                                                        
   5.09500000000000       4.530800000000000E-002  0.000000000000000E+000        
  0.000000000000000E+000                                                        
   1.15900000000000       0.202822000000000       0.000000000000000E+000        
  0.000000000000000E+000                                                        
  0.325800000000000       0.503903000000000        1.00000000000000             
  0.000000000000000E+000                                                        
  0.102700000000000       0.383421000000000       0.000000000000000E+000        
   1.00000000000000                                                             
    2    2                                                                      
   1.40700000000000        1.00000000000000       0.000000000000000E+000        
  0.388000000000000       0.000000000000000E+000   1.00000000000000             
    1    1                                                                      
   1.05700000000000        1.00000000000000                                     
          1.00000000    1    3    1    1    1                                   
H #8   2.814966695591556   3.149501711774175  -0.000000000000000                
    5    3                                                                      
   33.8700000000000       6.068000000000000E-003  0.000000000000000E+000        
  0.000000000000000E+000                                                        
   5.09500000000000       4.530800000000000E-002  0.000000000000000E+000        
  0.000000000000000E+000                                                        
   1.15900000000000       0.202822000000000       0.000000000000000E+000        
  0.000000000000000E+000                                                        
  0.325800000000000       0.503903000000000        1.00000000000000             
  0.000000000000000E+000                                                        
  0.102700000000000       0.383421000000000       0.000000000000000E+000        
   1.00000000000000                                                             
    2    2                                                                      
   1.40700000000000        1.00000000000000       0.000000000000000E+000        
  0.388000000000000       0.000000000000000E+000   1.00000000000000             
    1    1                                                                      
   1.05700000000000        1.00000000000000                                     
FINISH                                                                          
 
********************************************************************************
 ONE- AND TWO-ELECTRON INTEGRALS OVER SYMMETRY-ADAPTED AOS ARE CALCULATED.

  SPHERICAL HARMONICS ARE USED.
  
  INTEGRALS LESS THAN  0.10E-13 ARE NEGLECTED.

  NUCLEAR REPULSION ENERGY :  165.3482948125 A.U.
  @MOLECU-I, ONE ELECTRON INTEGRALS (CPU/WALL):        0.15/       0.15 SECONDS.
  @TWOEL-I,   37636476 INTEGRALS OF SYMMETRY TYPE  I I I I
  @TWOEL-I,   31787466 INTEGRALS OF SYMMETRY TYPE  I J I J
  @TWOEL-I,   16319029 INTEGRALS OF SYMMETRY TYPE  I I J J
  @TWOEL-I, TOTAL NUMBER OF 2-E INTEGRALS   85742971.
  @MOLECU-I, TWO ELECTRON INTEGRALS (CPU/WALL):      429.44/      13.65 SECONDS.
 @CHECKOUT-I, Total execution time (CPU/WALL):       429.80/      14.01 seconds.

Running with 32 threads/proc

--executable xvmol finished with status     0 in       19.89 seconds (walltime).
 --invoking executable--
/home/besselman/CFOUR_18/cfour18/bin/xvmol2ja
 @GETMEM-I,  Allocated  183105 MB of main memory.
 @CHECKOUT-I, Total execution time (CPU/WALL):         1.30/       0.20 seconds.
--executable xvmol2ja finished with status     0 in        0.25 seconds (walltime).
 --invoking executable--
/home/besselman/CFOUR_18/cfour18/bin/xvscf
  -------------------------------------------------
  Self-Consistent-Field Program for HF calculations
  -------------------------------------------------
    Integrals from VMOL are used
  There are  192 functions in the AO basis.

  There are 2 irreducible representations.

       Irrep        # of functions
         1                130
         2                 62


  Parameters for SCF calculation: 
        SCF reference function:  RHF  
  Maximum number of iterations:  150
     Full symmetry point group: Cs  
     Computational point group: Cs  
        Initial density matrix: MOREAD                 
     SCF convergence tolerance: 10**(-10)
  DIIS convergence acceleration:  ON
          Latest start for DIIS:   2
                     DIIS order:  10

     Alpha population by irrep:  15    3
      Beta population by irrep:  15    3


 @GETMEM-I,  Allocated      14 MB of main memory.
   Smallest overlap matrix eigenvalues 
     Symmetry    Eigenvalue    
         1      .3532221711D-03              
         2      .1720368050D-01              
  --------------------------------------------------------------------
  Iteration         Total Energy            Largest Density Difference
  --------------------------------------------------------------------
       0          -243.291496593638783              0.0000000000D+00
       1          -244.576138244526419              0.3808655032D+00
       2          -244.695410653167812              0.2440899636D+00
       3          -244.720146982949359              0.8812891367D-01
       4          -244.721328483366051              0.2262064807D-01
       5          -244.721437761685706              0.1074718917D-01
       6          -244.721452507368383              0.3054338037D-02
       7          -244.721454722590465              0.1431202645D-02
       8          -244.721455190757581              0.6756056121D-03
       9          -244.721455269527610              0.2979920831D-03
      10          -244.721455283937644              0.1604481270D-03
      11          -244.721455285025286              0.4183463616D-04
      12          -244.721455285079514              0.9908739167D-05
      13          -244.721455285089291              0.3344101890D-05
      14          -244.721455285088098              0.6062355928D-06
      15          -244.721455285090030              0.2156802605D-06
      16          -244.721455285090485              0.1089869783D-06
      17          -244.721455285090713              0.3259367198D-07
      18          -244.721455285090883              0.7039502092D-08
      19          -244.721455285089348              0.1802370031D-08
      20          -244.721455285087984              0.7298842641D-09
      21          -244.721455285089348              0.2637261520D-09
      22          -244.721455285091395              0.1037796515D-09
   final occupation vector 
    15  3
    15  3

  SCF has converged.

 Density matrix saved to file den.dat
 total electron number:   36.0000000000002     
     E(SCF)=      -244.721455285092816              0.5003440023D-10

  Eigenvector printing suppressed.


 
  ORBITAL EIGENVALUES (ALPHA)  (1H = 27.2113834 eV)

       MO #        E(hartree)               E(eV)           FULLSYM    COMPSYM
       ----   --------------------   --------------------   -------   ---------
    1     1         -20.6441692740        -561.7564050891     A'        A'  (1)
    2     2         -15.5622192651        -423.4695149776     A'        A'  (1)
    3     3         -11.3276514202        -308.2410658166     A'        A'  (1)
    4     4         -11.2910181214        -307.2442230769     A'        A'  (1)
    5     5         -11.2590892539        -306.3753944220     A'        A'  (1)
    6     6          -1.5068156532         -41.0025384520     A'        A'  (1)
    7     7          -1.2441823704         -33.8559235016     A'        A'  (1)
    8     8          -1.0441233816         -28.4120416545     A'        A'  (1)
    9     9          -0.8522941112         -23.1921018305     A'        A'  (1)
   10    10          -0.8209258710         -22.3385286189     A'        A'  (1)
   11    11          -0.7616149908         -20.7245975181     A'        A'  (1)
   12   131          -0.6720675713         -18.2878883528     A''       A'' (2)
   13    12          -0.6306270022         -17.1602331388     A'        A'  (1)
   14    13          -0.5969350951         -16.2434297390     A'        A'  (1)
   15    14          -0.5872530909         -15.9799690084     A'        A'  (1)
   16    15          -0.4643084573         -12.6344754464     A'        A'  (1)
   17   132          -0.4591504353         -12.4941185343     A''       A'' (2)
   18   133          -0.3533717799          -9.6157349867     A''       A'' (2)
  +++++++++++++++++++++++++++++++++++++++++++++++++++++++++++++++++++++++++++++
   19   134           0.1495523788           4.0695271187     A''       A'' (2)
   20    16           0.1599031198           4.3511850992     A'        A'  (1)
   21    17           0.1719222656           4.6782426838     A'        A'  (1)
   22    18           0.1843780734           5.0171824456     A'        A'  (1)
   23   135           0.2102750482           5.7218749548     A''       A'' (2)
   24    19           0.2589239072           7.0456777111     A'        A'  (1)
   25    20           0.2937851954           7.9943015882     A'        A'  (1)
   26    21           0.3334846522           9.0745787297     A'        A'  (1)
   27    22           0.3547139454           9.6522571658     A'        A'  (1)
   28   136           0.4138874357          11.2624496984     A''       A'' (2)
   29    23           0.4470064840          12.1636648173     A'        A'  (1)
   30    24           0.4673738037          12.7178877646     A'        A'  (1)
   31   137           0.4700807496          12.7915475059     A''       A'' (2)
   32    25           0.4920661554          13.3898008119     A'        A'  (1)
   33   138           0.5299341454          14.4202412076     A''       A'' (2)
   34    26           0.5441142663          14.8061019143     A'        A'  (1)
   35    27           0.5699024596          15.5078343275     A'        A'  (1)
   36    28           0.5843626066          15.9013149329     A'        A'  (1)
   37    29           0.6020257000          16.3819521402     A'        A'  (1)
   38    30           0.6207818787          16.8923337084     A'        A'  (1)
   39    31           0.6974112580          18.9775251293     A'        A'  (1)
   40   139           0.6985003728          19.0071614501     A''       A'' (2)
   41    32           0.7212478784          19.6261525446     A'        A'  (1)
   42    33           0.7232955254          19.6818718534     A'        A'  (1)
   43    34           0.7552124814          20.5503763789     A'        A'  (1)
   44   140           0.7614010670          20.7187763557     A''       A'' (2)
   45    35           0.7930356377          21.5795967873     A'        A'  (1)
   46    36           0.8235331748          22.4094769620     A'        A'  (1)
   47   141           0.8694334595          23.6584872073     A''       A'' (2)
   48    37           0.8714455320          23.7132384828     A'        A'  (1)
   49   142           0.9197371418          25.0273199916     A''       A'' (2)
   50   143           0.9352457342          25.4493302473     A''       A'' (2)
   51   144           0.9465930578          25.7581066191     A''       A'' (2)
   52    38           0.9953294061          27.0842900782     A'        A'  (1)
   53    39           1.0745307283          29.2394676230     A'        A'  (1)
   54   145           1.1023346361          29.9960504191     A''       A'' (2)
   55    40           1.1377906814          30.9608584596     A'        A'  (1)
   56    41           1.1532200355          31.3807125319     A'        A'  (1)
   57    42           1.1940788286          32.4925368158     A'        A'  (1)
   58    43           1.2080626129          32.8730549298     A'        A'  (1)
   59   146           1.2082466971          32.8780641158     A''       A'' (2)
   60    44           1.2257337653          33.3539114353     A'        A'  (1)
   61    45           1.2975857859          35.3091043154     A'        A'  (1)
   62    46           1.3377427227          36.4018301167     A'        A'  (1)
   63   147           1.3576640230          36.9439162588     A''       A'' (2)
   64    47           1.4372918059          39.1106983886     A'        A'  (1)
   65   148           1.4558363654          39.6153215073     A''       A'' (2)
   66    48           1.4685371086          39.9609263001     A'        A'  (1)
   67   149           1.4889853014          40.5173499133     A''       A'' (2)
   68    49           1.5493315962          42.1594560767     A'        A'  (1)
   69    50           1.6094537618          43.7954633767     A'        A'  (1)
   70    51           1.6368992411          44.5422928359     A'        A'  (1)
   71    52           1.6843835020          45.8344052652     A'        A'  (1)
   72    53           1.7239151718          46.9101166888     A'        A'  (1)
   73    54           1.7545395080          47.7434472418     A'        A'  (1)
   74   150           1.7787209433          48.4014575510     A''       A'' (2)
   75   151           1.8393852195          50.0522164292     A''       A'' (2)
   76    55           1.8569088383          50.5290583365     A'        A'  (1)
   77    56           1.9120597044          52.0297897003     A'        A'  (1)
   78    57           2.0778017650          56.5398604555     A'        A'  (1)
   79   152           2.1107689818          57.4369440318     A''       A'' (2)
   80    58           2.1185278321          57.6480730833     A'        A'  (1)
   81   153           2.1584946235          58.7356247673     A''       A'' (2)
   82    59           2.2110365520          60.1653633279     A'        A'  (1)
   83    60           2.3258460610          63.2894888958     A'        A'  (1)
   84   154           2.3773082755          64.6898469447     A''       A'' (2)
   85   155           2.4343500904          66.2420336407     A''       A'' (2)
   86    61           2.4507334645          66.6878479140     A'        A'  (1)
   87    62           2.5372812129          69.0429318768     A'        A'  (1)
   88    63           2.5813525218          70.2421731602     A'        A'  (1)
   89    64           2.5869182061          70.3936231311     A'        A'  (1)
   90   156           2.6097192584          71.0140713080     A''       A'' (2)
   91    65           2.7452839776          74.7029748555     A'        A'  (1)
   92    66           2.7697479372          75.3686730411     A'        A'  (1)
   93   157           2.7736459545          75.4747434837     A''       A'' (2)
   94    67           2.8746902430          78.2242983585     A'        A'  (1)
   95    68           2.8859201480          78.5298796080     A'        A'  (1)
   96   158           2.9294122574          79.7133600723     A''       A'' (2)
   97    69           2.9339930817          79.8380106383     A'        A'  (1)
   98   159           3.0490620814          82.9691973085     A''       A'' (2)
   99    70           3.1299453142          85.1701419652     A'        A'  (1)
  100   160           3.1461993852          85.6124377234     A''       A'' (2)
  101    71           3.1531305690          85.8010448242     A'        A'  (1)
  102   161           3.1779715111          86.4770012241     A''       A'' (2)
  103    72           3.2185802461          87.5820210813     A'        A'  (1)
  104    73           3.2420144411          88.2196979444     A'        A'  (1)
  105   162           3.2592572212          88.6888978459     A''       A'' (2)
  106   163           3.2820947771          89.3103393354     A''       A'' (2)
  107    74           3.3014602121          89.8372996121     A'        A'  (1)
  108   164           3.3112054913          90.1024821412     A''       A'' (2)
  109    75           3.3450683032          91.0239360969     A'        A'  (1)
  110   165           3.3494475266          91.1431008251     A''       A'' (2)
  111   166           3.3535764396          91.2554542591     A''       A'' (2)
  112    76           3.3786488045          91.9377079938     A'        A'  (1)
  113    77           3.4285660664          93.2960257458     A'        A'  (1)
  114   167           3.4577869973          94.0911676994     A''       A'' (2)
  115    78           3.4685909020          94.3851568919     A'        A'  (1)
  116   168           3.4713401858          94.4599687069     A''       A'' (2)
  117    79           3.5098727434          95.5084929062     A'        A'  (1)
  118    80           3.5219930288          95.8383026392     A'        A'  (1)
  119    81           3.5892523435          97.6685216380     A'        A'  (1)
  120   169           3.6526097174          99.3925634302     A''       A'' (2)
  121    82           3.6620187230          99.6485954887     A'        A'  (1)
  122   170           3.6793493357         100.1201854374     A''       A'' (2)
  123    83           3.7093031063         100.9352689718     A'        A'  (1)
  124    84           3.7635356664         102.4110119589     A'        A'  (1)
  125   171           3.7710087765         102.6143656211     A''       A'' (2)
  126    85           3.8282176355         104.1710978184     A'        A'  (1)
  127    86           3.8441126080         104.6036220101     A'        A'  (1)
  128    87           3.9397162446         107.2051292192     A'        A'  (1)
  129   172           3.9402464874         107.2195578594     A''       A'' (2)
  130    88           3.9787271520         108.2666699777     A'        A'  (1)
  131   173           3.9983830819         108.8015350218     A''       A'' (2)
  132    89           4.0469975492         110.1244019314     A'        A'  (1)
  133    90           4.0762416793         110.9201751669     A'        A'  (1)
  134   174           4.0957080934         111.4498832239     A''       A'' (2)
  135    91           4.1431923374         112.7419951922     A'        A'  (1)
  136   175           4.1732853026         113.5608664066     A''       A'' (2)
  137   176           4.2606939599         115.9393768939     A''       A'' (2)
  138    92           4.2741541727         116.3056479033     A'        A'  (1)
  139   177           4.3145939261         117.4060695378     A''       A'' (2)
  140    93           4.3597630542         118.6351840018     A'        A'  (1)
  141    94           4.4067397929         119.9134860478     A'        A'  (1)
  142    95           4.4731070247         121.7194302388     A'        A'  (1)
  143    96           4.4862851404         122.0780249959     A'        A'  (1)
  144   178           4.5506057926         123.8282789257     A''       A'' (2)
  145    97           4.6077747658         125.3839257724     A'        A'  (1)
  146    98           4.6832320809         127.4372237057     A'        A'  (1)
  147    99           4.7891420953         130.3191817129     A'        A'  (1)
  148   179           4.7895159187         130.3293539650     A''       A'' (2)
  149   100           4.8722083285         132.5795288326     A'        A'  (1)
  150   180           4.8918236840         133.1132897899     A''       A'' (2)
  151   101           4.9513966708         134.7343531748     A'        A'  (1)
  152   102           5.0866865182         138.4157770830     A'        A'  (1)
  153   181           5.1034490362         138.8719083854     A''       A'' (2)
  154   103           5.1878210284         141.1677870150     A'        A'  (1)
  155   182           5.2023478936         141.5630831131     A''       A'' (2)
  156   104           5.2456172019         142.7405008515     A'        A'  (1)
  157   183           5.2863561995         143.8490653323     A''       A'' (2)
  158   105           5.2940061940         144.0572322669     A'        A'  (1)
  159   184           5.3297506052         145.0298871438     A''       A'' (2)
  160   106           5.3750881067         146.2635832813     A'        A'  (1)
  161   107           5.4288811962         147.7273676617     A'        A'  (1)
  162   185           5.5038019142         149.7660640436     A''       A'' (2)
  163   108           5.5050390042         149.7997269758     A'        A'  (1)
  164   109           5.5661479687         151.4625864384     A'        A'  (1)
  165   186           5.7109741903         155.4035082786     A''       A'' (2)
  166   187           5.7516332558         156.5098977010     A''       A'' (2)
  167   110           5.7612234916         156.7708612841     A'        A'  (1)
  168   111           5.7817211323         157.3286304441     A'        A'  (1)
  169   112           5.8826436932         160.0748729421     A'        A'  (1)
  170   113           5.9830107150         162.8059984514     A'        A'  (1)
  171   188           6.0472841573         164.5549677338     A''       A'' (2)
  172   114           6.0872661284         165.6429324771     A'        A'  (1)
  173   115           6.1838137351         168.2701264202     A'        A'  (1)
  174   189           6.2574199432         170.2730531705     A''       A'' (2)
  175   116           6.2699267388         170.6133803804     A'        A'  (1)
  176   190           6.3701638947         173.3409720607     A''       A'' (2)
  177   117           6.4881432900         176.5513546185     A'        A'  (1)
  178   118           6.5588991302         178.4767189129     A'        A'  (1)
  179   119           6.6871364028         181.9662325045     A'        A'  (1)
  180   120           6.9501430536         189.1230073159     A'        A'  (1)
  181   121           7.0373485843         191.4959904480     A'        A'  (1)
  182   191           7.2102581047         196.2010977011     A''       A'' (2)
  183   192           7.2934579233         198.4650798614     A''       A'' (2)
  184   122           7.3132548221         199.0037808649     A'        A'  (1)
  185   123           7.4739325736         203.3760447649     A'        A'  (1)
  186   124           7.7426529467         210.6882978662     A'        A'  (1)
  187   125           7.8547358918         213.7382298564     A'        A'  (1)
  188   126           9.7435233901         265.1347506350     A'        A'  (1)
  189   127          11.6937370729         318.2027628702     A'        A'  (1)
  190   128          12.2777144762         334.0935958869     A'        A'  (1)
  191   129          14.2105496139         386.6887138695     A'        A'  (1)
  192   130          14.9140032923         405.8306616163     A'        A'  (1)


  VSCF finished.

 @CHECKOUT-I, Total execution time (CPU/WALL):       175.25/      24.73 seconds.
--executable xvscf finished with status     0 in       24.77 seconds (walltime).
 --invoking executable--
/home/besselman/CFOUR_18/cfour18/bin/xvdint
 @GETMEM-I,  Allocated  183105 MB of main memory.
 One- and two-electron integral derivatives are calculated
 for RHF gradients and dipole moments.
 Spherical gaussians are used.

                     Kinetic energy integral gradient
                     --------------------------------

                         O #1 x     0.9088203922
                         O #1 y     0.1822365218
                         C #2 x     0.2562429601
                         C #2 y     0.4812517534
                         C #3 x     0.2466646817
                         C #3 y    -0.3401652913
                         N #4 x    -1.1096842265
                         N #4 y     0.1593700576
                         C #5 x    -0.3352425109
                         C #5 y    -0.2337940948
                         H #6 x     0.0562900311
                         H #6 y     0.4757522400
                         H #7 x     0.2927585254
                         H #7 y    -0.3737221914
                         H #8 x    -0.3158498531
                         H #8 y    -0.3509289952


 O #1       0.9088203922            0.1822365218            0.0000000000
 C #2       0.2562429601            0.4812517534            0.0000000000
 C #3       0.2466646817           -0.3401652913            0.0000000000
 N #4      -1.1096842265            0.1593700576            0.0000000000
 C #5      -0.3352425109           -0.2337940948            0.0000000000
 H #6       0.0562900311            0.4757522400            0.0000000000
 H #7       0.2927585254           -0.3737221914            0.0000000000
 H #8      -0.3158498531           -0.3509289952            0.0000000000


                   Nuclear attraction integral gradient
                   ------------------------------------

                         O #1 x   -32.4135114593
                         O #1 y    -7.4952358133
                         C #2 x    -3.5089817208
                         C #2 y   -21.3543197761
                         C #3 x   -10.3126145172
                         C #3 y    18.5153259254
                         N #4 x    31.8043825515
                         N #4 y    -9.0971603611
                         C #5 x    14.7301667356
                         C #5 y    15.7289120985
                         H #6 x    -0.7272703130
                         H #6 y    -7.7277624977
                         H #7 x    -4.4056161911
                         H #7 y     5.9633655452
                         H #8 x     4.8334449143
                         H #8 y     5.4668748791


 O #1     -32.4135114593           -7.4952358133            0.0000000000
 C #2      -3.5089817208          -21.3543197761            0.0000000000
 C #3     -10.3126145172           18.5153259254            0.0000000000
 N #4      31.8043825515           -9.0971603611            0.0000000000
 C #5      14.7301667356           15.7289120985            0.0000000000
 H #6      -0.7272703130           -7.7277624977            0.0000000000
 H #7      -4.4056161911            5.9633655452            0.0000000000
 H #8       4.8334449143            5.4668748791            0.0000000000


                      Reorthonormalization gradient
                      -----------------------------

                         O #1 x     0.4492793056
                         O #1 y     0.0939259003
                         C #2 x     0.0242723357
                         C #2 y     0.1529647857
                         C #3 x    -0.1085190460
                         C #3 y    -0.1496009561
                         N #4 x    -0.4261290897
                         N #4 y     0.1172700656
                         C #5 x     0.0485039220
                         C #5 y    -0.1113673063
                         H #6 x     0.0172829702
                         H #6 y     0.2214458272
                         H #7 x     0.1341296904
                         H #7 y    -0.1648599607
                         H #8 x    -0.1388200882
                         H #8 y    -0.1597783557


 O #1       0.4492793056            0.0939259003            0.0000000000
 C #2       0.0242723357            0.1529647857            0.0000000000
 C #3      -0.1085190460           -0.1496009561            0.0000000000
 N #4      -0.4261290897            0.1172700656            0.0000000000
 C #5       0.0485039220           -0.1113673063            0.0000000000
 H #6       0.0172829702            0.2214458272            0.0000000000
 H #7       0.1341296904           -0.1648599607            0.0000000000
 H #8      -0.1388200882           -0.1597783557            0.0000000000


                Electronic contributions to dipole moment
                -----------------------------------------

                               au             Debye

                    x     -0.55162533     -1.40209197
                    y     -0.94463939     -2.40103425

  Conversion factor used: 1 a.u. =   2.54174691 Debye 


 Evaluation of 1e integral derivatives required    4.56 seconds.
 Evaluation of 2el integral derivatives

                      Two-electron integral gradient
                      ------------------------------

                         O #1 x    16.0507234499
                         O #1 y     3.5814829651
                         C #2 x     2.8139549160
                         C #2 y     9.6538762762
                         C #3 x     5.5271374779
                         C #3 y    -8.2098456779
                         N #4 x   -16.9155841784
                         N #4 y     4.2871808869
                         C #5 x    -7.6207896887
                         C #5 y    -7.3248281276
                         H #6 x     0.3570999601
                         H #6 y     4.3807128540
                         H #7 x     2.4527936573
                         H #7 y    -3.3092016588
                         H #8 x    -2.6653355939
                         H #8 y    -3.0593775180


 O #1      16.0507234499            3.5814829651            0.0000000000
 C #2       2.8139549160            9.6538762762            0.0000000000
 C #3       5.5271374779           -8.2098456779            0.0000000000
 N #4     -16.9155841784            4.2871808869            0.0000000000
 C #5      -7.6207896887           -7.3248281276            0.0000000000
 H #6       0.3570999601            4.3807128540            0.0000000000
 H #7       2.4527936573           -3.3092016588            0.0000000000
 H #8      -2.6653355939           -3.0593775180            0.0000000000


 Evaluation of 2e integral derivatives required  115.70 seconds.

                            Molecular gradient
                            ------------------

                         O #1 x    -0.0167435163
                         O #1 y    -0.0044996049
                         C #2 x    -0.0013504238
                         C #2 y     0.0113586327
                         C #3 x     0.0030966076
                         C #3 y    -0.0113230732
                         N #4 x     0.0057512841
                         N #4 y    -0.0042021010
                         C #5 x     0.0069300455
                         C #5 y     0.0058549932
                         H #6 x     0.0011104489
                         H #6 y    -0.0010576395
                         H #7 x     0.0004233546
                         H #7 y     0.0017345478
                         H #8 x     0.0007821993
                         H #8 y     0.0021342449


 O #1      -0.0167435163           -0.0044996049            0.0000000000
 C #2      -0.0013504238            0.0113586327            0.0000000000
 C #3       0.0030966076           -0.0113230732            0.0000000000
 N #4       0.0057512841           -0.0042021010            0.0000000000
 C #5       0.0069300455            0.0058549932            0.0000000000
 H #6       0.0011104489           -0.0010576395            0.0000000000
 H #7       0.0004233546            0.0017345478            0.0000000000
 H #8       0.0007821993            0.0021342449            0.0000000000


  Molecular gradient norm 0.267E-01

                           Total dipole moment
                           -------------------

                               au             Debye

                    x     -0.50005354     -1.27100953
                    y      0.32342339      0.82206039

  Conversion factor used: 1 a.u. =   2.54174691 Debye 


 @CHECKOUT-I, Total execution time (CPU/WALL):       120.23/     109.98 seconds.
--executable xvdint finished with status     0 in      110.02 seconds (walltime).
 --invoking executable--
/home/besselman/CFOUR_18/cfour18/bin/xjoda
   JODA beginning optimization cycle #  5.
   Retrieving information from last optimization cycle.
                    13                     0
  calling readgh 3                      4                    -1
  gradient from JOBARC 
  -0.016743516318518  -0.004499604934602   0.000000000000000
  -0.001350423812996   0.011358632686713   0.000000000000000
   0.003096607598208  -0.011323073181014   0.000000000000000
   0.005751284134195  -0.004202100992836   0.000000000000000
   0.006930045536788   0.005854993192803   0.000000000000000
   0.001110448948367  -0.001057639456311   0.000000000000000
   0.000423354626511   0.001734547817109   0.000000000000000
   0.000782199286968   0.002134244867911   0.000000000000000
 
                     0
  current gradient vector 
       -0.016743516318518       -0.004499604934602        0.000000000000000
       -0.001350423812996        0.011358632686713        0.000000000000000
        0.003096607598208       -0.011323073181014        0.000000000000000
        0.005751284134195       -0.004202100992836        0.000000000000000
        0.006930045536788        0.005854993192803        0.000000000000000
        0.001110448948367       -0.001057639456311        0.000000000000000
        0.000423354626511        0.001734547817109        0.000000000000000
        0.000782199286968        0.002134244867911        0.000000000000000
   Internal coordinate energy gradients (atomic units): 
                     R                 dV/dR
 [R1   ]    2.512138241968067    0.000873321829783
 [R2   ]    2.559434641088122    0.002936218143796
 [A1   ]    1.795972565138703   -0.007795017461727
 [R3   ]    2.392338434954994    0.003150133240408
 [A2   ]    2.031514161421401    0.015283201367979
 [D0   ]    0.000000000000000    0.000000000000000
 [R4   ]    2.516522834297104    0.007164592536042
 [A3   ]    1.907543667624765    0.023123868781737
 [D0   ]    0.000000000000000    0.000000000000000
 [R5   ]    2.021309412123546    0.000875505027568
 [A4   ]    2.045754880902591    0.002544915271398
 [D180 ]    3.141592653589793    0.000000000000000
 [R6   ]    2.015801567369372    0.001077318874502
 [A5   ]    2.054710838294783    0.002870142778370
 [D180 ]    3.141592653589793    0.000000000000000
 [R7   ]    2.019770972544957    0.002096492127441
 [A6   ]    2.252386128760253   -0.001774133573584
 [D180 ]    3.141592653589793    0.000000000000000
                     4                    -1                     0 ****
   Hessian from cycle  4 read.
   BFGS update using last two gradients and previous step.
   Optimization cycle  5.  Updating structure with Newton-Raphson step.
  @EFOL-I, Current internal coordinate Hessian written to FCMINT.
   There are  13 independent internal coordinates which will be optimized.
   Hessian matrix in totally symmetric symmetry coordinates: 
              R1        R2        A1        R3        A2   
  R1         1.692091  0.640601  3.831049 -0.378690  2.215691
  R2         0.640601  1.985409  4.458172 -0.531333  2.107174
  A1         3.831049  4.458172 22.113500 -1.989238 11.514786
  R3        -0.378690 -0.531333 -1.989238  1.091644 -0.922014
  A2         2.215691  2.107174 11.514786 -0.922014  6.827853
  R4        -0.455492 -0.310000 -1.740986  0.006963 -1.128459
  A3         1.986946  2.981170 13.127227 -1.425723  6.214629
  R5        -0.021231 -0.003889  0.001656 -0.024804 -0.016013
  A4         0.034411 -0.022774  0.016002  0.025443  0.074884
  R6        -0.015461 -0.010600  0.005700 -0.021880  0.000920
  A5        -0.013876  0.036049  0.035261 -0.013638 -0.037486
  R7        -0.003201  0.023532  0.123179 -0.037810  0.041715
  A6        -0.032835 -0.128265 -0.413714  0.063437 -0.122310
 
              R4        A3        R5        A4        R6   
  R1        -0.455492  1.986946 -0.021231  0.034411 -0.015461
  R2        -0.310000  2.981170 -0.003889 -0.022774 -0.010600
  A1        -1.740986 13.127227  0.001656  0.016002  0.005700
  R3         0.006963 -1.425723 -0.024804  0.025443 -0.021880
  A2        -1.128459  6.214629 -0.016013  0.074884  0.000920
  R4         1.144934 -0.795942 -0.010739 -0.020507 -0.017802
  A3        -0.795942  9.094293  0.014614 -0.076000 -0.003692
  R5        -0.010739  0.014614  0.996590 -0.000711 -0.004116
  A4        -0.020507 -0.076000 -0.000711  0.257447  0.001136
  R6        -0.017802 -0.003692 -0.004116  0.001136  0.995560
  A5         0.023897  0.102725  0.002419 -0.007610  0.000760
  R7        -0.018159  0.096874 -0.003397 -0.001514 -0.004321
  A6        -0.005075 -0.381189 -0.002585  0.012084  0.000225
 
              A5        R7        A6   
  R1        -0.013876 -0.003201 -0.032835
  R2         0.036049  0.023532 -0.128265
  A1         0.035261  0.123179 -0.413714
  R3        -0.013638 -0.037810  0.063437
  A2        -0.037486  0.041715 -0.122310
  R4         0.023897 -0.018159 -0.005075
  A3         0.102725  0.096874 -0.381189
  R5         0.002419 -0.003397 -0.002585
  A4        -0.007610 -0.001514  0.012084
  R6         0.000760 -0.004321  0.000225
  A5         0.256390  0.003373 -0.011467
  R7         0.003373  0.997341 -0.006050
  A6        -0.011467 -0.006050  0.275790
   The eigenvectors of the Hessian matrix: 
                   1         2         3         4         5
  R1         0.040390  0.002705 -0.000000  0.020448  0.510176
  R2         0.024348  0.001695 -0.000000  0.012822  0.225545
  A1        -0.433003 -0.038731  0.001511 -0.435351  0.015746
  R3         0.059273  0.002283 -0.000000  0.026429  0.676266
  A2         0.437423  0.039682 -0.101162  0.449715 -0.158813
  R4         0.040988  0.002159 -0.000000  0.018778  0.411760
  A3         0.339754  0.007143  0.106689  0.320847  0.043391
  R5         0.009126  0.000717 -0.000000  0.004715  0.101232
  A4        -0.519350  0.312902  0.603941  0.511708  0.012841
  R6         0.009557  0.000848 -0.000000  0.005039  0.111817
  A5        -0.438489 -0.603172 -0.460627  0.476077  0.030604
  R7         0.008800  0.000812 -0.000000  0.004505  0.101237
  A6         0.189919 -0.731525  0.633609 -0.122830 -0.022691
 
                   6         7         8         9        10
  R1         0.349206  0.539082  0.247625  0.281539  0.058364
  R2        -0.496719  0.606158 -0.386759 -0.187466 -0.017527
  A1        -0.063713 -0.176381  0.010874  0.000000  0.000000
  R3         0.127073 -0.429790 -0.439528 -0.259745 -0.061008
  A2        -0.363533 -0.095675  0.005582  0.000000  0.000000
  R4        -0.521898 -0.324357  0.320734  0.384938  0.127497
  A3         0.437709 -0.103336  0.008373  0.000000  0.000000
  R5        -0.052972  0.002535  0.312864  0.238050 -0.666952
  A4        -0.045236 -0.002347 -0.001107  0.000000  0.000000
  R6        -0.024893  0.012241  0.458971 -0.322333  0.619828
  A5         0.036026 -0.000965 -0.000172  0.000000  0.000000
  R7        -0.065935  0.030229  0.429284 -0.713709 -0.383793
  A6        -0.062284  0.004081  0.000386 -0.000000 -0.000000
 
                  11        12        13
  R1         0.214768  0.342173  0.133840
  R2        -0.155225 -0.315755  0.159319
  A1         0.000074  0.091691  0.759956
  R3        -0.163109  0.203402 -0.072317
  A2         0.000460  0.520149  0.396852
  R4         0.292761 -0.306764 -0.060953
  A3         0.000394 -0.594545  0.460963
  R5        -0.622130 -0.020274  0.000018
  A4         0.000051  0.059665  0.000186
  R6        -0.536531  0.002046  0.000051
  A5         0.000042 -0.053353  0.001664
  R7         0.377563 -0.029249  0.004376
  A6        -0.000012  0.087282 -0.015037
   The eigenvalues of the Hessian matrix: 
       0.24372      0.24986      0.25000      0.25337      0.69647      0.81367
       0.95979      0.99789      1.00000      1.00000      1.00001      2.22773
      38.03633
   Gradients along Hessian eigenvectors: 
       0.01562      0.00147     -0.00000      0.02086      0.00522      0.00046
      -0.00384      0.00185      0.00000      0.00000      0.00100     -0.00893
       0.01076
   There are  0 negative eigenvalues.
   Summary of Optimization Cycle: 
   The maximum unscaled step is:    0.10497.
   Scale factor set to:  1.00000.
   Forces are in hartree/bohr and hartree/radian.
   Parameter values are in Angstroms and degrees.
--------------------------------------------------------------------------
  Parameter     dV/dR           Step          Rold            Rnew
--------------------------------------------------------------------------
    R1      0.0008733218   -0.0029077180    1.3293663017    1.3264585838
    R2      0.0029362181   -0.0010854267    1.3543944782    1.3533090515
    A1     -0.0077950175    3.6200053442  102.9016481037  106.5216534479
    R3      0.0031501332   -0.0058411838    1.2659709743    1.2601297906
    A2      0.0152832014   -3.5714677609  116.3971874705  112.8257197096
    R4      0.0071645925   -0.0054932888    1.3316865281    1.3261932393
    A3      0.0231238688   -2.9655690387  109.2942013918  106.3286323531
    R5      0.0008755050   -0.0009190834    1.0696308718    1.0687117884
    A4      0.0025449153   -0.6030478730  117.2131205940  116.6100727210
    R6      0.0010773189   -0.0011195164    1.0667162459    1.0655967295
    A5      0.0028701428   -0.4592112779  117.7262591541  117.2670478761
    R7      0.0020964921   -0.0014998325    1.0688167647    1.0673169322
    A6     -0.0017741336    0.1614625374  129.0522190118  129.2136815491
--------------------------------------------------------------------------
  Minimum force:  0.000873322 / RMS force:  0.008430142
 Updating structure...
   1.00000000000000       0.921689105441567       0.958712330194390     
   1.00000000000000       0.959664914888219       0.958712330194390     
  -1.00000000000000       0.894075506013940       0.958712330194390     
  -1.00000000000000       0.888880865611840       0.958712330194390     
  -1.00000000000000       0.774793545548734       0.959664914888219     
   Rotational constants (in cm-1): 
          0.1704337773             0.3365051089             0.3453445954
   Rotational constants (in MHz): 
       5109.4768191340         10088.1707855259         10353.1719611728


 ----------------------------------------------------------------
         Coordinates used in calculation (QCOMP) 
 ----------------------------------------------------------------
 Z-matrix   Atomic            Coordinates (in bohr)
  Symbol    Number           X              Y              Z
 ----------------------------------------------------------------
     O         8         0.52333773     2.00772174     0.00000000
     C         6        -1.77656327     1.01086830     0.00000000
     C         6         2.16565857     0.04736653     0.00000000
     N         7        -1.75130306    -1.37029792     0.00000000
     C         6         0.77455001    -2.03723530     0.00000000
     H         1        -3.32463264     2.30784736     0.00000000
     H         1         4.13017060     0.48966027    -0.00000000
     H         1         1.36660511    -3.96531840    -0.00000000
 ----------------------------------------------------------------
 
   Interatomic distance matrix (Angstroms) 
 
                 O             C             C             N             C    
                [ 1]        [ 2]        [ 3]        [ 4]        [ 5]
  O    [ 1]     0.00000
  C    [ 2]     1.32646     0.00000
  C    [ 3]     1.35331     2.14754     0.00000
  N    [ 4]     2.15506     1.26013     2.20435     0.00000
  C    [ 5]     2.14462     2.10338     1.32619     1.38243     0.00000
  H    [ 6]     2.04244     1.06871     3.14195     2.11698     3.16106
  H    [ 7]     2.07082     3.13785     1.06560     3.26426     2.22288
  H    [ 8]     3.19214     3.11460     2.16511     2.14663     1.06732
 
                 H             H             H    
                [ 6]        [ 7]        [ 8]
  H    [ 6]     0.00000
  H    [ 7]     4.06055     0.00000
  H    [ 8]     4.14519     2.77423     0.00000
   Rotational constants (order x, y, z, in cm-1): 
          0.3453445954             0.3365051089             0.1704337773
   Rotational constants (order x, y, z, in MHz): 
      10353.1719611728         10088.1707855259          5109.4768191340
  ECPDATA file not present.   Using default ECPDATA. 
  There are  192 basis functions.
 @CHECKOUT-I, Total execution time (CPU/WALL):         0.11/       0.14 seconds.
--executable xjoda finished with status     0 in        0.25 seconds (walltime).
 --invoking executable--
/home/besselman/CFOUR_18/cfour18/bin/xvmol
 SERIAL VERSION OF MOLECULE STARTED
********************************************************************************
                    INPUT FROM MOL FILE
********************************************************************************
INTGRL        1    0    1    0    0    0    0    0    0                         
         *** CFOUR Program System (Release V0.1) ***                            
SCF cc-pVTZ Optimization of Oxazole                                             
    8    1 Z          0.10E-08              0    0                              
   9999.00      3.00                                                            
          8.00000000    1    4    1    1    1    1                              
O #1   0.523337731854075   2.007721736098284   0.000000000000000                
   10    4                                                                      
   15330.0000000000       5.080000000000000E-004 -1.150000000000000E-004        
  0.000000000000000E+000  0.000000000000000E+000                                
   2299.00000000000       3.929000000000000E-003 -8.950000000000000E-004        
  0.000000000000000E+000  0.000000000000000E+000                                
   522.400000000000       2.024300000000000E-002 -4.636000000000000E-003        
  0.000000000000000E+000  0.000000000000000E+000                                
   147.300000000000       7.918100000000000E-002 -1.872400000000000E-002        
  0.000000000000000E+000  0.000000000000000E+000                                
   47.5500000000000       0.230687000000000      -5.846300000000000E-002        
  0.000000000000000E+000  0.000000000000000E+000                                
   16.7600000000000       0.433118000000000      -0.136463000000000             
  0.000000000000000E+000  0.000000000000000E+000                                
   6.20700000000000       0.350260000000000      -0.175740000000000             
  0.000000000000000E+000  0.000000000000000E+000                                
   1.75200000000000       4.272800000000000E-002  0.160934000000000             
   1.00000000000000       0.000000000000000E+000                                
  0.688200000000000      -8.154000000000000E-003  0.603418000000000             
  0.000000000000000E+000  0.000000000000000E+000                                
  0.238400000000000       2.381000000000000E-003  0.378765000000000             
  0.000000000000000E+000   1.00000000000000                                     
    5    3                                                                      
   34.4600000000000       1.592800000000000E-002  0.000000000000000E+000        
  0.000000000000000E+000                                                        
   7.74900000000000       9.974000000000000E-002  0.000000000000000E+000        
  0.000000000000000E+000                                                        
   2.28000000000000       0.310492000000000       0.000000000000000E+000        
  0.000000000000000E+000                                                        
  0.715600000000000       0.491026000000000        1.00000000000000             
  0.000000000000000E+000                                                        
  0.214000000000000       0.336337000000000       0.000000000000000E+000        
   1.00000000000000                                                             
    2    2                                                                      
   2.31400000000000        1.00000000000000       0.000000000000000E+000        
  0.645000000000000       0.000000000000000E+000   1.00000000000000             
    1    1                                                                      
   1.42800000000000        1.00000000000000                                     
          6.00000000    1    4    1    1    1    1                              
C #2  -1.776563268885225   1.010868297048553   0.000000000000000                
   10    4                                                                      
   8236.00000000000       5.310000000000000E-004 -1.130000000000000E-004        
  0.000000000000000E+000  0.000000000000000E+000                                
   1235.00000000000       4.108000000000000E-003 -8.780000000000000E-004        
  0.000000000000000E+000  0.000000000000000E+000                                
   280.800000000000       2.108700000000000E-002 -4.540000000000000E-003        
  0.000000000000000E+000  0.000000000000000E+000                                
   79.2700000000000       8.185300000000000E-002 -1.813300000000000E-002        
  0.000000000000000E+000  0.000000000000000E+000                                
   25.5900000000000       0.234817000000000      -5.576000000000000E-002        
  0.000000000000000E+000  0.000000000000000E+000                                
   8.99700000000000       0.434401000000000      -0.126895000000000             
  0.000000000000000E+000  0.000000000000000E+000                                
   3.31900000000000       0.346129000000000      -0.170352000000000             
  0.000000000000000E+000  0.000000000000000E+000                                
  0.905900000000000       3.937800000000000E-002  0.140382000000000             
   1.00000000000000       0.000000000000000E+000                                
  0.364300000000000      -8.983000000000000E-003  0.598684000000000             
  0.000000000000000E+000  0.000000000000000E+000                                
  0.128500000000000       2.385000000000000E-003  0.395389000000000             
  0.000000000000000E+000   1.00000000000000                                     
    5    3                                                                      
   18.7100000000000       1.403100000000000E-002  0.000000000000000E+000        
  0.000000000000000E+000                                                        
   4.13300000000000       8.686600000000000E-002  0.000000000000000E+000        
  0.000000000000000E+000                                                        
   1.20000000000000       0.290216000000000       0.000000000000000E+000        
  0.000000000000000E+000                                                        
  0.382700000000000       0.501008000000000        1.00000000000000             
  0.000000000000000E+000                                                        
  0.120900000000000       0.343406000000000       0.000000000000000E+000        
   1.00000000000000                                                             
    2    2                                                                      
   1.09700000000000        1.00000000000000       0.000000000000000E+000        
  0.318000000000000       0.000000000000000E+000   1.00000000000000             
    1    1                                                                      
  0.761000000000000        1.00000000000000                                     
          6.00000000    1    4    1    1    1    1                              
C #3   2.165658574414824   0.047366532592587   0.000000000000000                
   10    4                                                                      
   8236.00000000000       5.310000000000000E-004 -1.130000000000000E-004        
  0.000000000000000E+000  0.000000000000000E+000                                
   1235.00000000000       4.108000000000000E-003 -8.780000000000000E-004        
  0.000000000000000E+000  0.000000000000000E+000                                
   280.800000000000       2.108700000000000E-002 -4.540000000000000E-003        
  0.000000000000000E+000  0.000000000000000E+000                                
   79.2700000000000       8.185300000000000E-002 -1.813300000000000E-002        
  0.000000000000000E+000  0.000000000000000E+000                                
   25.5900000000000       0.234817000000000      -5.576000000000000E-002        
  0.000000000000000E+000  0.000000000000000E+000                                
   8.99700000000000       0.434401000000000      -0.126895000000000             
  0.000000000000000E+000  0.000000000000000E+000                                
   3.31900000000000       0.346129000000000      -0.170352000000000             
  0.000000000000000E+000  0.000000000000000E+000                                
  0.905900000000000       3.937800000000000E-002  0.140382000000000             
   1.00000000000000       0.000000000000000E+000                                
  0.364300000000000      -8.983000000000000E-003  0.598684000000000             
  0.000000000000000E+000  0.000000000000000E+000                                
  0.128500000000000       2.385000000000000E-003  0.395389000000000             
  0.000000000000000E+000   1.00000000000000                                     
    5    3                                                                      
   18.7100000000000       1.403100000000000E-002  0.000000000000000E+000        
  0.000000000000000E+000                                                        
   4.13300000000000       8.686600000000000E-002  0.000000000000000E+000        
  0.000000000000000E+000                                                        
   1.20000000000000       0.290216000000000       0.000000000000000E+000        
  0.000000000000000E+000                                                        
  0.382700000000000       0.501008000000000        1.00000000000000             
  0.000000000000000E+000                                                        
  0.120900000000000       0.343406000000000       0.000000000000000E+000        
   1.00000000000000                                                             
    2    2                                                                      
   1.09700000000000        1.00000000000000       0.000000000000000E+000        
  0.318000000000000       0.000000000000000E+000   1.00000000000000             
    1    1                                                                      
  0.761000000000000        1.00000000000000                                     
          7.00000000    1    4    1    1    1    1                              
N #4  -1.751303059622974  -1.370297919707435   0.000000000000000                
   10    4                                                                      
   11420.0000000000       5.230000000000000E-004 -1.150000000000000E-004        
  0.000000000000000E+000  0.000000000000000E+000                                
   1712.00000000000       4.045000000000000E-003 -8.950000000000000E-004        
  0.000000000000000E+000  0.000000000000000E+000                                
   389.300000000000       2.077500000000000E-002 -4.624000000000000E-003        
  0.000000000000000E+000  0.000000000000000E+000                                
   110.000000000000       8.072699999999999E-002 -1.852800000000000E-002        
  0.000000000000000E+000  0.000000000000000E+000                                
   35.5700000000000       0.233074000000000      -5.733900000000000E-002        
  0.000000000000000E+000  0.000000000000000E+000                                
   12.5400000000000       0.433501000000000      -0.132076000000000             
  0.000000000000000E+000  0.000000000000000E+000                                
   4.64400000000000       0.347472000000000      -0.172510000000000             
  0.000000000000000E+000  0.000000000000000E+000                                
   1.29300000000000       4.126200000000000E-002  0.151814000000000             
   1.00000000000000       0.000000000000000E+000                                
  0.511800000000000      -8.508000000000000E-003  0.599944000000000             
  0.000000000000000E+000  0.000000000000000E+000                                
  0.178700000000000       2.384000000000000E-003  0.387462000000000             
  0.000000000000000E+000   1.00000000000000                                     
    5    3                                                                      
   26.6300000000000       1.467000000000000E-002  0.000000000000000E+000        
  0.000000000000000E+000                                                        
   5.94800000000000       9.176400000000000E-002  0.000000000000000E+000        
  0.000000000000000E+000                                                        
   1.74200000000000       0.298683000000000       0.000000000000000E+000        
  0.000000000000000E+000                                                        
  0.555000000000000       0.498487000000000        1.00000000000000             
  0.000000000000000E+000                                                        
  0.172500000000000       0.337023000000000       0.000000000000000E+000        
   1.00000000000000                                                             
    2    2                                                                      
   1.65400000000000        1.00000000000000       0.000000000000000E+000        
  0.469000000000000       0.000000000000000E+000   1.00000000000000             
    1    1                                                                      
   1.09300000000000        1.00000000000000                                     
          6.00000000    1    4    1    1    1    1                              
C #5   0.774550013555031  -2.037235302485171   0.000000000000000                
   10    4                                                                      
   8236.00000000000       5.310000000000000E-004 -1.130000000000000E-004        
  0.000000000000000E+000  0.000000000000000E+000                                
   1235.00000000000       4.108000000000000E-003 -8.780000000000000E-004        
  0.000000000000000E+000  0.000000000000000E+000                                
   280.800000000000       2.108700000000000E-002 -4.540000000000000E-003        
  0.000000000000000E+000  0.000000000000000E+000                                
   79.2700000000000       8.185300000000000E-002 -1.813300000000000E-002        
  0.000000000000000E+000  0.000000000000000E+000                                
   25.5900000000000       0.234817000000000      -5.576000000000000E-002        
  0.000000000000000E+000  0.000000000000000E+000                                
   8.99700000000000       0.434401000000000      -0.126895000000000             
  0.000000000000000E+000  0.000000000000000E+000                                
   3.31900000000000       0.346129000000000      -0.170352000000000             
  0.000000000000000E+000  0.000000000000000E+000                                
  0.905900000000000       3.937800000000000E-002  0.140382000000000             
   1.00000000000000       0.000000000000000E+000                                
  0.364300000000000      -8.983000000000000E-003  0.598684000000000             
  0.000000000000000E+000  0.000000000000000E+000                                
  0.128500000000000       2.385000000000000E-003  0.395389000000000             
  0.000000000000000E+000   1.00000000000000                                     
    5    3                                                                      
   18.7100000000000       1.403100000000000E-002  0.000000000000000E+000        
  0.000000000000000E+000                                                        
   4.13300000000000       8.686600000000000E-002  0.000000000000000E+000        
  0.000000000000000E+000                                                        
   1.20000000000000       0.290216000000000       0.000000000000000E+000        
  0.000000000000000E+000                                                        
  0.382700000000000       0.501008000000000        1.00000000000000             
  0.000000000000000E+000                                                        
  0.120900000000000       0.343406000000000       0.000000000000000E+000        
   1.00000000000000                                                             
    2    2                                                                      
   1.09700000000000        1.00000000000000       0.000000000000000E+000        
  0.318000000000000       0.000000000000000E+000   1.00000000000000             
    1    1                                                                      
  0.761000000000000        1.00000000000000                                     
          1.00000000    1    3    1    1    1                                   
H #6  -3.324632638204580   2.307847363485028   0.000000000000000                
    5    3                                                                      
   33.8700000000000       6.068000000000000E-003  0.000000000000000E+000        
  0.000000000000000E+000                                                        
   5.09500000000000       4.530800000000000E-002  0.000000000000000E+000        
  0.000000000000000E+000                                                        
   1.15900000000000       0.202822000000000       0.000000000000000E+000        
  0.000000000000000E+000                                                        
  0.325800000000000       0.503903000000000        1.00000000000000             
  0.000000000000000E+000                                                        
  0.102700000000000       0.383421000000000       0.000000000000000E+000        
   1.00000000000000                                                             
    2    2                                                                      
   1.40700000000000        1.00000000000000       0.000000000000000E+000        
  0.388000000000000       0.000000000000000E+000   1.00000000000000             
    1    1                                                                      
   1.05700000000000        1.00000000000000                                     
          1.00000000    1    3    1    1    1                                   
H #7   4.130170602296408   0.489660270696350  -0.000000000000000                
    5    3                                                                      
   33.8700000000000       6.068000000000000E-003  0.000000000000000E+000        
  0.000000000000000E+000                                                        
   5.09500000000000       4.530800000000000E-002  0.000000000000000E+000        
  0.000000000000000E+000                                                        
   1.15900000000000       0.202822000000000       0.000000000000000E+000        
  0.000000000000000E+000                                                        
  0.325800000000000       0.503903000000000        1.00000000000000             
  0.000000000000000E+000                                                        
  0.102700000000000       0.383421000000000       0.000000000000000E+000        
   1.00000000000000                                                             
    2    2                                                                      
   1.40700000000000        1.00000000000000       0.000000000000000E+000        
  0.388000000000000       0.000000000000000E+000   1.00000000000000             
    1    1                                                                      
   1.05700000000000        1.00000000000000                                     
          1.00000000    1    3    1    1    1                                   
H #8   1.366605111467132  -3.965318395212084  -0.000000000000000                
    5    3                                                                      
   33.8700000000000       6.068000000000000E-003  0.000000000000000E+000        
  0.000000000000000E+000                                                        
   5.09500000000000       4.530800000000000E-002  0.000000000000000E+000        
  0.000000000000000E+000                                                        
   1.15900000000000       0.202822000000000       0.000000000000000E+000        
  0.000000000000000E+000                                                        
  0.325800000000000       0.503903000000000        1.00000000000000             
  0.000000000000000E+000                                                        
  0.102700000000000       0.383421000000000       0.000000000000000E+000        
   1.00000000000000                                                             
    2    2                                                                      
   1.40700000000000        1.00000000000000       0.000000000000000E+000        
  0.388000000000000       0.000000000000000E+000   1.00000000000000             
    1    1                                                                      
   1.05700000000000        1.00000000000000                                     
FINISH                                                                          
 
********************************************************************************
 ONE- AND TWO-ELECTRON INTEGRALS OVER SYMMETRY-ADAPTED AOS ARE CALCULATED.

  SPHERICAL HARMONICS ARE USED.
  
  INTEGRALS LESS THAN  0.10E-13 ARE NEGLECTED.

  NUCLEAR REPULSION ENERGY :  165.9710856564 A.U.
  @MOLECU-I, ONE ELECTRON INTEGRALS (CPU/WALL):        0.15/       0.15 SECONDS.
  @TWOEL-I,   37630872 INTEGRALS OF SYMMETRY TYPE  I I I I
  @TWOEL-I,   31778815 INTEGRALS OF SYMMETRY TYPE  I J I J
  @TWOEL-I,   16315164 INTEGRALS OF SYMMETRY TYPE  I I J J
  @TWOEL-I, TOTAL NUMBER OF 2-E INTEGRALS   85724851.
  @MOLECU-I, TWO ELECTRON INTEGRALS (CPU/WALL):      427.30/      13.58 SECONDS.
 @CHECKOUT-I, Total execution time (CPU/WALL):       427.66/      13.94 seconds.

Running with 32 threads/proc

--executable xvmol finished with status     0 in       20.04 seconds (walltime).
 --invoking executable--
/home/besselman/CFOUR_18/cfour18/bin/xvmol2ja
 @GETMEM-I,  Allocated  183105 MB of main memory.
 @CHECKOUT-I, Total execution time (CPU/WALL):         1.35/       0.49 seconds.
--executable xvmol2ja finished with status     0 in        0.54 seconds (walltime).
 --invoking executable--
/home/besselman/CFOUR_18/cfour18/bin/xvscf
  -------------------------------------------------
  Self-Consistent-Field Program for HF calculations
  -------------------------------------------------
    Integrals from VMOL are used
  There are  192 functions in the AO basis.

  There are 2 irreducible representations.

       Irrep        # of functions
         1                130
         2                 62


  Parameters for SCF calculation: 
        SCF reference function:  RHF  
  Maximum number of iterations:  150
     Full symmetry point group: Cs  
     Computational point group: Cs  
        Initial density matrix: MOREAD                 
     SCF convergence tolerance: 10**(-10)
  DIIS convergence acceleration:  ON
          Latest start for DIIS:   2
                     DIIS order:  10

     Alpha population by irrep:  15    3
      Beta population by irrep:  15    3


 @GETMEM-I,  Allocated      14 MB of main memory.
   Smallest overlap matrix eigenvalues 
     Symmetry    Eigenvalue    
         1      .3306027350D-03              
         2      .1669948081D-01              
  --------------------------------------------------------------------
  Iteration         Total Energy            Largest Density Difference
  --------------------------------------------------------------------
       0          -233.721042059056543              0.0000000000D+00
       1          -243.457266419155900              0.1663724541D+01
       2          -244.433700956103195              0.9130420367D+00
       3          -244.715772827908921              0.2470128796D+00
       4          -244.720281708165174              0.5478226643D-01
       5          -244.720899493132805              0.2310906320D-01
       6          -244.720977591816194              0.7712637944D-02
       7          -244.720986280914616              0.2872904675D-02
       8          -244.720988969002661              0.1538872837D-02
       9          -244.720989574483980              0.8820842370D-03
      10          -244.720989638500754              0.3082184431D-03
      11          -244.720989644089769              0.1016389483D-03
      12          -244.720989644788830              0.3588792334D-04
      13          -244.720989644821117              0.6450236095D-05
      14          -244.720989644825835              0.1936376696D-05
      15          -244.720989644824868              0.6679062265D-06
      16          -244.720989644821003              0.3166215006D-06
      17          -244.720989644823447              0.1497128859D-06
      18          -244.720989644825721              0.3446338126D-07
      19          -244.720989644823732              0.7126955248D-08
      20          -244.720989644822140              0.2444580982D-08
      21          -244.720989644823788              0.6872746816D-09
      22          -244.720989644824016              0.2250899467D-09
      23          -244.720989644824584              0.1746992551D-09
   final occupation vector 
    15  3
    15  3

  SCF has converged.

 Density matrix saved to file den.dat
 total electron number:   36.0000000000002     
     E(SCF)=      -244.720989644823845              0.9838442561D-10

  Eigenvector printing suppressed.


 
  ORBITAL EIGENVALUES (ALPHA)  (1H = 27.2113834 eV)

       MO #        E(hartree)               E(eV)           FULLSYM    COMPSYM
       ----   --------------------   --------------------   -------   ---------
    1     1         -20.6355626069        -561.5222057723     A'        A'  (1)
    2     2         -15.5573996112        -423.3383655271     A'        A'  (1)
    3     3         -11.3258057162        -308.1908416583     A'        A'  (1)
    4     4         -11.2898058041        -307.2112342469     A'        A'  (1)
    5     5         -11.2559646541        -306.2903697394     A'        A'  (1)
    6     6          -1.5047455257         -40.9462074193     A'        A'  (1)
    7     7          -1.2403312841         -33.7511301145     A'        A'  (1)
    8     8          -1.0491257582         -28.5481632410     A'        A'  (1)
    9     9          -0.8516465943         -23.1744820000     A'        A'  (1)
   10    10          -0.8214363329         -22.3524189920     A'        A'  (1)
   11    11          -0.7607181296         -20.7001926844     A'        A'  (1)
   12   131          -0.6702082946         -18.2372948610     A''       A'' (2)
   13    12          -0.6366016609         -17.3228118671     A'        A'  (1)
   14    13          -0.6029334398         -16.4066529945     A'        A'  (1)
   15    14          -0.5778389599         -15.7237974823     A'        A'  (1)
   16    15          -0.4587748913         -12.4838994612     A'        A'  (1)
   17   132          -0.4555439116         -12.3959800339     A''       A'' (2)
   18   133          -0.3547415416          -9.6530080976     A''       A'' (2)
  +++++++++++++++++++++++++++++++++++++++++++++++++++++++++++++++++++++++++++++
   19   134           0.1503183889           4.0903713134     A''       A'' (2)
   20    16           0.1601284361           4.3573162676     A'        A'  (1)
   21    17           0.1703130430           4.6344535118     A'        A'  (1)
   22    18           0.1842225449           5.0129502997     A'        A'  (1)
   23   135           0.2132215198           5.8020525239     A''       A'' (2)
   24    19           0.2596438275           7.0652677374     A'        A'  (1)
   25    20           0.2904206273           7.9027470369     A'        A'  (1)
   26    21           0.3311985894           9.0123717964     A'        A'  (1)
   27    22           0.3550655231           9.6618240811     A'        A'  (1)
   28   136           0.4140108883          11.2658090138     A''       A'' (2)
   29    23           0.4450851252          12.1113819872     A'        A'  (1)
   30   137           0.4699444853          12.7878395652     A''       A'' (2)
   31    24           0.4752438350          12.9320422025     A'        A'  (1)
   32    25           0.4914026808          13.3717467499     A'        A'  (1)
   33   138           0.5305201769          14.4361879351     A''       A'' (2)
   34    26           0.5407585952          14.7147894600     A'        A'  (1)
   35    27           0.5663415937          15.4109382405     A'        A'  (1)
   36    28           0.5838891490          15.8884314961     A'        A'  (1)
   37    29           0.5987110279          16.2917553274     A'        A'  (1)
   38    30           0.6205097609          16.8849290072     A'        A'  (1)
   39    31           0.6984623550          19.0061269311     A'        A'  (1)
   40   139           0.7053099657          19.1924598926     A''       A'' (2)
   41    32           0.7235876968          19.6898222416     A'        A'  (1)
   42    33           0.7500816127          20.4107583449     A'        A'  (1)
   43   140           0.7649982928          20.8166618452     A''       A'' (2)
   44    34           0.7651379218          20.8204613445     A'        A'  (1)
   45    35           0.8030586827          21.8523377080     A'        A'  (1)
   46    36           0.8277963820          22.5254847287     A'        A'  (1)
   47    37           0.8681183807          23.6227020949     A'        A'  (1)
   48   141           0.8728188956          23.7506096059     A''       A'' (2)
   49   142           0.9154258876          24.9100048021     A''       A'' (2)
   50   143           0.9318806688          25.3577621615     A''       A'' (2)
   51   144           0.9479550572          25.7951685069     A''       A'' (2)
   52    38           1.0049541869          27.3461936797     A'        A'  (1)
   53    39           1.0806592470          29.4062330961     A'        A'  (1)
   54   145           1.1089128791          30.1750535097     A''       A'' (2)
   55    40           1.1381272591          30.9700172041     A'        A'  (1)
   56    41           1.1498776863          31.2897625846     A'        A'  (1)
   57    42           1.1914133115          32.4200044072     A'        A'  (1)
   58    43           1.2037838797          32.7566246810     A'        A'  (1)
   59   146           1.2100670847          32.9275993817     A''       A'' (2)
   60    44           1.2365311327          33.6477227387     A'        A'  (1)
   61    45           1.2924558290          35.1695110912     A'        A'  (1)
   62    46           1.3329934279          36.2725952366     A'        A'  (1)
   63   147           1.3592238328          36.9863608406     A''       A'' (2)
   64    47           1.4361334502          39.0791779262     A'        A'  (1)
   65   148           1.4481116860          39.4051222941     A''       A'' (2)
   66    48           1.4725584865          40.0703535547     A'        A'  (1)
   67   149           1.5037540981          40.9192293016     A''       A'' (2)
   68    49           1.5506703452          42.1958852897     A'        A'  (1)
   69    50           1.5968682414          43.4529939569     A'        A'  (1)
   70    51           1.6410558677          44.6554003969     A'        A'  (1)
   71    52           1.6817199614          45.7619266413     A'        A'  (1)
   72    53           1.7281525847          47.0254225553     A'        A'  (1)
   73    54           1.7634458095          47.9858000270     A'        A'  (1)
   74   150           1.7845471633          48.5599970561     A''       A'' (2)
   75   151           1.8420166528          50.1238213674     A''       A'' (2)
   76    55           1.8571134291          50.5346255376     A'        A'  (1)
   77    56           1.9347933875          52.6484046667     A'        A'  (1)
   78    57           2.0685825328          56.2889923935     A'        A'  (1)
   79    58           2.1042893340          57.2606238519     A'        A'  (1)
   80   152           2.1064922660          57.3205686796     A''       A'' (2)
   81   153           2.1538825173          58.6101229769     A''       A'' (2)
   82    59           2.2209818535          60.4359887398     A'        A'  (1)
   83    60           2.3150393283          62.9954227471     A'        A'  (1)
   84   154           2.3783408378          64.7179443936     A''       A'' (2)
   85   155           2.4390514163          66.3699632216     A''       A'' (2)
   86    61           2.4778393577          67.4254367656     A'        A'  (1)
   87    62           2.5473406252          69.3166624027     A'        A'  (1)
   88    63           2.5833966001          70.2977953601     A'        A'  (1)
   89    64           2.6096756487          71.0128846270     A'        A'  (1)
   90   156           2.6185723625          71.2549765166     A''       A'' (2)
   91    65           2.7477494512          74.7700638034     A'        A'  (1)
   92    66           2.7706383282          75.3929018125     A'        A'  (1)
   93   157           2.7818676756          75.6984678881     A''       A'' (2)
   94    67           2.8657394272          77.9807342785     A'        A'  (1)
   95    68           2.8902576781          78.6479098043     A'        A'  (1)
   96    69           2.9436091258          80.0996765029     A'        A'  (1)
   97   158           2.9457383545          80.1576157616     A''       A'' (2)
   98   159           3.0445759055          82.8471222545     A''       A'' (2)
   99    70           3.1285298265          85.1316245870     A'        A'  (1)
  100    71           3.1410846174          85.4732578168     A'        A'  (1)
  101   160           3.1457603289          85.6004903949     A''       A'' (2)
  102   161           3.1821016982          86.5893893268     A''       A'' (2)
  103    72           3.2330638989          87.9761413094     A'        A'  (1)
  104   162           3.2431131177          88.2495944545     A''       A'' (2)
  105    73           3.2459729101          88.3274133618     A'        A'  (1)
  106   163           3.2845396350          89.3768673013     A''       A'' (2)
  107    74           3.2909984668          89.5526210480     A'        A'  (1)
  108   164           3.3131675752          90.1558731566     A''       A'' (2)
  109   165           3.3459896408          91.0490069686     A''       A'' (2)
  110    75           3.3524132823          91.2238031405     A'        A'  (1)
  111   166           3.3580344324          91.3767624109     A''       A'' (2)
  112    76           3.3832316184          92.0624127006     A'        A'  (1)
  113    77           3.4300688073          93.3369174046     A'        A'  (1)
  114   167           3.4535043258          93.9746302836     A''       A'' (2)
  115    78           3.4626762152          94.2242100806     A'        A'  (1)
  116   168           3.4779278765          94.6392288844     A''       A'' (2)
  117    79           3.5109941910          95.5390090463     A'        A'  (1)
  118    80           3.5415098464          96.3693822440     A'        A'  (1)
  119    81           3.6104045343          98.2441020124     A'        A'  (1)
  120    82           3.6656113624          99.7463561783     A'        A'  (1)
  121   169           3.6730177217          99.9478934598     A''       A'' (2)
  122    83           3.6961170228         100.5764573988     A'        A'  (1)
  123   170           3.7154274070         101.1019196669     A''       A'' (2)
  124    84           3.7506531606         102.0604611527     A'        A'  (1)
  125   171           3.7658252266         102.4733140580     A''       A'' (2)
  126    85           3.8465770216         104.6706821123     A'        A'  (1)
  127    86           3.8694903785         105.2941862524     A'        A'  (1)
  128    87           3.9369379434         107.1295277987     A'        A'  (1)
  129   172           3.9407681497         107.2337530131     A''       A'' (2)
  130    88           3.9738799364         108.1347705337     A'        A'  (1)
  131   173           3.9850580955         108.4389437078     A''       A'' (2)
  132    89           4.0429035463         110.0129984465     A'        A'  (1)
  133    90           4.0697161876         110.7426075090     A'        A'  (1)
  134   174           4.1104127944         111.8500184816     A''       A'' (2)
  135    91           4.1478073011         112.8675747399     A'        A'  (1)
  136   175           4.1795016723         113.7300224259     A''       A'' (2)
  137   176           4.2530722788         115.7319804054     A''       A'' (2)
  138    92           4.2967936631         116.9216997569     A'        A'  (1)
  139   177           4.3079284030         117.2246914336     A''       A'' (2)
  140    93           4.3484394243         118.3270523673     A'        A'  (1)
  141    94           4.4107449457         120.0224717964     A'        A'  (1)
  142    95           4.4729415995         121.7149287906     A'        A'  (1)
  143    96           4.4812434043         121.9408323841     A'        A'  (1)
  144   178           4.5710209496         124.3838035880     A''       A'' (2)
  145    97           4.6148935941         125.5776389379     A'        A'  (1)
  146    98           4.6816644736         127.3945669421     A'        A'  (1)
  147   179           4.7752859369         129.9421364723     A''       A'' (2)
  148    99           4.8029347819         130.6944997968     A'        A'  (1)
  149   100           4.8831564128         132.8774413515     A'        A'  (1)
  150   180           4.9010746880         133.3650224083     A''       A'' (2)
  151   101           4.9472854335         134.6224807205     A'        A'  (1)
  152   102           5.0807757369         138.2549365475     A'        A'  (1)
  153   181           5.1242871151         139.4389413412     A''       A'' (2)
  154   103           5.1905686980         141.2425549043     A'        A'  (1)
  155   182           5.2219191129         142.0956430653     A''       A'' (2)
  156   104           5.2399342372         142.5858595203     A'        A'  (1)
  157   105           5.2885003173         143.9074097437     A'        A'  (1)
  158   183           5.2943265640         144.0659499770     A''       A'' (2)
  159   184           5.3496695971         145.5719104714     A''       A'' (2)
  160   106           5.3763419988         146.2977034178     A'        A'  (1)
  161   107           5.4310130142         147.7853773811     A'        A'  (1)
  162   185           5.5358387171         150.6378297703     A''       A'' (2)
  163   108           5.5374403833         150.6814133247     A'        A'  (1)
  164   109           5.5688344927         151.5356904723     A'        A'  (1)
  165   186           5.7262773824         155.8199293062     A''       A'' (2)
  166   110           5.7756429564         157.1632348682     A'        A'  (1)
  167   187           5.7910889760         157.5835424293     A''       A'' (2)
  168   111           5.8171484937         158.2926579577     A'        A'  (1)
  169   112           5.9174523224         161.0220638973     A'        A'  (1)
  170   113           5.9938994975         163.1022972869     A'        A'  (1)
  171   188           6.0395026748         164.3432228295     A''       A'' (2)
  172   114           6.0952643460         165.8605750444     A'        A'  (1)
  173   115           6.2066855744         168.8925008081     A'        A'  (1)
  174   189           6.2904471999         171.1717705150     A''       A'' (2)
  175   116           6.3150971844         171.8425306927     A'        A'  (1)
  176   190           6.3730287098         173.4189276422     A''       A'' (2)
  177   117           6.5398536614         177.9584653597     A'        A'  (1)
  178   118           6.5678581920         178.7205073800     A'        A'  (1)
  179   119           6.7072577571         182.5137623903     A'        A'  (1)
  180   120           6.9409971366         188.8741342630     A'        A'  (1)
  181   121           7.0193025508         191.0049329106     A'        A'  (1)
  182   191           7.2080814795         196.1418687181     A''       A'' (2)
  183   192           7.3109264641         198.9404230231     A''       A'' (2)
  184   122           7.3282618001         199.4121414991     A'        A'  (1)
  185   123           7.5240744178         204.7404737135     A'        A'  (1)
  186   124           7.7502338218         210.8945839636     A'        A'  (1)
  187   125           7.8600976918         213.8841318518     A'        A'  (1)
  188   126           9.7849756572         266.2627241668     A'        A'  (1)
  189   127          11.7440404690         319.5715878663     A'        A'  (1)
  190   128          12.3299894950         335.5160714668     A'        A'  (1)
  191   129          14.3562571634         390.6536178635     A'        A'  (1)
  192   130          15.0735106545         410.1710776046     A'        A'  (1)


  VSCF finished.

 @CHECKOUT-I, Total execution time (CPU/WALL):       182.66/      25.88 seconds.
--executable xvscf finished with status     0 in       25.92 seconds (walltime).
 --invoking executable--
/home/besselman/CFOUR_18/cfour18/bin/xvdint
 @GETMEM-I,  Allocated  183105 MB of main memory.
 One- and two-electron integral derivatives are calculated
 for RHF gradients and dipole moments.
 Spherical gaussians are used.

                     Kinetic energy integral gradient
                     --------------------------------

                         O #1 x    -0.2660355621
                         O #1 y    -0.8149811973
                         C #2 x     0.3952375205
                         C #2 y    -0.4847064419
                         C #3 x    -0.4789675189
                         C #3 y    -0.0347155718
                         N #4 x     0.6409562819
                         N #4 y     0.8941797299
                         C #5 x    -0.0564693725
                         C #5 y     0.3869858185
                         H #6 x     0.3751380898
                         H #6 y    -0.2983804025
                         H #7 x    -0.4647638034
                         H #7 y    -0.0981720052
                         H #8 x    -0.1450956355
                         H #8 y     0.4497900704


 O #1      -0.2660355621           -0.8149811973            0.0000000000
 C #2       0.3952375205           -0.4847064419            0.0000000000
 C #3      -0.4789675189           -0.0347155718            0.0000000000
 N #4       0.6409562819            0.8941797299            0.0000000000
 C #5      -0.0564693725            0.3869858185            0.0000000000
 H #6       0.3751380898           -0.2983804025            0.0000000000
 H #7      -0.4647638034           -0.0981720052            0.0000000000
 H #8      -0.1450956355            0.4497900704            0.0000000000


                   Nuclear attraction integral gradient
                   ------------------------------------

                         O #1 x     8.8229841033
                         O #1 y    30.8587306058
                         C #2 x   -18.6960240067
                         C #2 y    13.9192563890
                         C #3 x    22.3400522592
                         C #3 y    -0.0808093484
                         N #4 x   -22.7495504829
                         N #4 y   -23.5517109493
                         C #5 x     6.8768754233
                         C #5 y   -20.2056864315
                         H #6 x    -6.2200282440
                         H #6 y     4.6681191868
                         H #7 x     7.3029792212
                         H #7 y     1.2985786555
                         H #8 x     2.3227117265
                         H #8 y    -6.9064781079


 O #1       8.8229841033           30.8587306058            0.0000000000
 C #2     -18.6960240067           13.9192563890            0.0000000000
 C #3      22.3400522592           -0.0808093484            0.0000000000
 N #4     -22.7495504829          -23.5517109493            0.0000000000
 C #5       6.8768754233          -20.2056864315            0.0000000000
 H #6      -6.2200282440            4.6681191868            0.0000000000
 H #7       7.3029792212            1.2985786555            0.0000000000
 H #8       2.3227117265           -6.9064781079            0.0000000000


                      Reorthonormalization gradient
                      -----------------------------

                         O #1 x    -0.1262513207
                         O #1 y    -0.3956219207
                         C #2 x     0.1642395009
                         C #2 y    -0.1031425482
                         C #3 x    -0.0997028053
                         C #3 y     0.1778633917
                         N #4 x     0.2823331597
                         N #4 y     0.3143190858
                         C #5 x    -0.1254355366
                         C #5 y    -0.0035458936
                         H #6 x     0.1802241047
                         H #6 y    -0.1361233695
                         H #7 x    -0.2090250871
                         H #7 y    -0.0506729075
                         H #8 x    -0.0663820157
                         H #8 y     0.1969241620


 O #1      -0.1262513207           -0.3956219207            0.0000000000
 C #2       0.1642395009           -0.1031425482            0.0000000000
 C #3      -0.0997028053            0.1778633917            0.0000000000
 N #4       0.2823331597            0.3143190858            0.0000000000
 C #5      -0.1254355366           -0.0035458936            0.0000000000
 H #6       0.1802241047           -0.1361233695            0.0000000000
 H #7      -0.2090250871           -0.0506729075            0.0000000000
 H #8      -0.0663820157            0.1969241620            0.0000000000


                Electronic contributions to dipole moment
                -----------------------------------------

                               au             Debye

                    x     -0.56969541     -1.44802155
                    y      0.90279862      2.29468561

  Conversion factor used: 1 a.u. =   2.54174691 Debye 


 Evaluation of 1e integral derivatives required    4.45 seconds.
 Evaluation of 2el integral derivatives

                      Two-electron integral gradient
                      ------------------------------

                         O #1 x    -4.4122530896
                         O #1 y   -14.9048050612
                         C #2 x     8.3083311135
                         C #2 y    -7.4801386109
                         C #3 x   -10.6733542161
                         C #3 y    -0.6614566095
                         N #4 x    11.4763053962
                         N #4 y    12.7099266481
                         C #5 x    -2.8733583235
                         C #5 y     9.9100790960
                         H #6 x     3.5320331713
                         H #6 y    -2.6373856237
                         H #7 x    -4.0506651929
                         H #7 y    -0.7539172833
                         H #8 x    -1.3070388588
                         H #8 y     3.8176974444


 O #1      -4.4122530896          -14.9048050612            0.0000000000
 C #2       8.3083311135           -7.4801386109            0.0000000000
 C #3     -10.6733542161           -0.6614566095            0.0000000000
 N #4      11.4763053962           12.7099266481            0.0000000000
 C #5      -2.8733583235            9.9100790960            0.0000000000
 H #6       3.5320331713           -2.6373856237            0.0000000000
 H #7      -4.0506651929           -0.7539172833            0.0000000000
 H #8      -1.3070388588            3.8176974444            0.0000000000


 Evaluation of 2e integral derivatives required  116.67 seconds.

                            Molecular gradient
                            ------------------

                         O #1 x    -0.0056260130
                         O #1 y    -0.0167272070
                         C #2 x    -0.0197007598
                         C #2 y     0.0000651172
                         C #3 x     0.0101274532
                         C #3 y    -0.0074462713
                         N #4 x     0.0138542335
                         N #4 y     0.0118065143
                         C #5 x    -0.0013490567
                         C #5 y     0.0077060842
                         H #6 x     0.0014289846
                         H #6 y     0.0034220215
                         H #7 x     0.0007890126
                         H #7 y     0.0015581833
                         H #8 x     0.0004761457
                         H #8 y    -0.0003844422


 O #1      -0.0056260130           -0.0167272070            0.0000000000
 C #2      -0.0197007598            0.0000651172            0.0000000000
 C #3       0.0101274532           -0.0074462713            0.0000000000
 N #4       0.0138542335            0.0118065143            0.0000000000
 C #5      -0.0013490567            0.0077060842            0.0000000000
 H #6       0.0014289846            0.0034220215            0.0000000000
 H #7       0.0007890126            0.0015581833            0.0000000000
 H #8       0.0004761457           -0.0003844422            0.0000000000


  Molecular gradient norm 0.356E-01

                           Total dipole moment
                           -------------------

                               au             Debye

                    x      0.51190002      1.30112029
                    y      0.33067348      0.84048828

  Conversion factor used: 1 a.u. =   2.54174691 Debye 


 @CHECKOUT-I, Total execution time (CPU/WALL):       121.09/     110.94 seconds.
--executable xvdint finished with status     0 in      110.99 seconds (walltime).
 --invoking executable--
/home/besselman/CFOUR_18/cfour18/bin/xjoda
   JODA beginning optimization cycle #  6.
   Retrieving information from last optimization cycle.
                    13                     0
  calling readgh 3                      5                    -1
  gradient from JOBARC 
  -0.005626013026447  -0.016727206952839   0.000000000000000
  -0.019700759757669   0.000065117187609   0.000000000000000
   0.010127453150085  -0.007446271349267   0.000000000000000
   0.013854233539229   0.011806514334501   0.000000000000000
  -0.001349056729494   0.007706084179022   0.000000000000000
   0.001428984550493   0.003422021528061   0.000000000000000
   0.000789012568861   0.001558183289301   0.000000000000000
   0.000476145704895  -0.000384442216265   0.000000000000000
 
                     0
  current gradient vector 
       -0.005626013026447       -0.016727206952839        0.000000000000000
       -0.019700759757669        0.000065117187609        0.000000000000000
        0.010127453150085       -0.007446271349267        0.000000000000000
        0.013854233539229        0.011806514334501        0.000000000000000
       -0.001349056729494        0.007706084179022        0.000000000000000
        0.001428984550493        0.003422021528061        0.000000000000000
        0.000789012568861        0.001558183289301        0.000000000000000
        0.000476145704895       -0.000384442216265        0.000000000000000
   Internal coordinate energy gradients (atomic units): 
                     R                 dV/dR
 [R1   ]    2.506643451340239   -0.002028857407866
 [R2   ]    2.557383481963804    0.005350962986752
 [A1   ]    1.859153577334471    0.013440951429049
 [R3   ]    2.381300197369496   -0.011658887973466
 [A2   ]    1.969180289864780   -0.033287467885553
 [D0   ]    0.000000000000000    0.000000000000000
 [R4   ]    2.506142022892350   -0.005605585854400
 [A3   ]    1.855784723704160   -0.011314433227490
 [D0   ]    0.000000000000000    0.000000000000000
 [R5   ]    2.019572596120094    0.001102274352084
 [A4   ]    2.035229709970849   -0.007150889756557
 [D180 ]    3.141592653589793    0.000000000000000
 [R6   ]    2.013685988047098    0.001111990353346
 [A5   ]    2.046696089532389   -0.002712094495328
 [D180 ]    3.141592653589793    0.000000000000000
 [R7   ]    2.016936699904854    0.000507274734665
 [A6   ]    2.255204181656078   -0.000690437509670
 [D180 ]    3.141592653589793    0.000000000000000
                     5                    -1                     0 ****
   Hessian from cycle  5 read.
   BFGS update using last two gradients and previous step.
   Optimization cycle  6.  Updating structure with Newton-Raphson step.
  @EFOL-I, Current internal coordinate Hessian written to FCMINT.
   There are  13 independent internal coordinates which will be optimized.
   Hessian matrix in totally symmetric symmetry coordinates: 
              R1        R2        A1        R3        A2   
  R1         1.693094  0.638634  3.824138 -0.373164  2.232286
  R2         0.638634  1.983240  4.474024 -0.540013  2.073561
  A1         3.824138  4.474024 22.160199 -2.028109 11.400955
  R3        -0.373164 -0.540013 -2.028109  1.121298 -0.830274
  A2         2.232286  2.073561 11.400955 -0.830274  7.101970
  R4        -0.452101 -0.322106 -1.762237  0.027576 -1.073401
  A3         1.994916  2.944573 13.080403 -1.374370  6.342548
  R5        -0.021601 -0.004716  0.004798 -0.026288 -0.022413
  A4         0.037880 -0.028959 -0.008117  0.044320  0.132339
  R6        -0.015809 -0.011707  0.008783 -0.023158 -0.005159
  A5        -0.012313  0.031029  0.025250 -0.004335 -0.012004
  R7        -0.003151  0.020774  0.123857 -0.036587  0.042052
  A6        -0.032763 -0.126026 -0.415127  0.062988 -0.120677
 
              R4        A3        R5        A4        R6   
  R1        -0.452101  1.994916 -0.021601  0.037880 -0.015809
  R2        -0.322106  2.944573 -0.004716 -0.028959 -0.011707
  A1        -1.762237 13.080403  0.004798 -0.008117  0.008783
  R3         0.027576 -1.374370 -0.026288  0.044320 -0.023158
  A2        -1.073401  6.342548 -0.022413  0.132339 -0.005159
  R4         1.151435 -0.788050 -0.013396 -0.008234 -0.020600
  A3        -0.788050  9.084467  0.006271 -0.046325 -0.012686
  R5        -0.013396  0.006271  0.996326 -0.001831 -0.004449
  A4        -0.008234 -0.046325 -0.001831  0.269372  0.000115
  R6        -0.020600 -0.012686 -0.004449  0.000115  0.995149
  A5         0.027402  0.108316  0.001339 -0.002009 -0.000363
  R7        -0.020404  0.087999 -0.004101 -0.001071 -0.005128
  A6        -0.002671 -0.372318 -0.001999  0.012092  0.000907
 
              A5        R7        A6   
  R1        -0.012313 -0.003151 -0.032763
  R2         0.031029  0.020774 -0.126026
  A1         0.025250  0.123857 -0.415127
  R3        -0.004335 -0.036587  0.062988
  A2        -0.012004  0.042052 -0.120677
  R4         0.027402 -0.020404 -0.002671
  A3         0.108316  0.087999 -0.372318
  R5         0.001339 -0.004101 -0.001999
  A4        -0.002009 -0.001071  0.012092
  R6        -0.000363 -0.005128  0.000907
  A5         0.258188  0.002586 -0.010580
  R7         0.002586  0.996168 -0.004995
  A6        -0.010580 -0.004995  0.274854
   The eigenvectors of the Hessian matrix: 
                   1         2         3         4         5
  R1         0.023903  0.000823  0.002072  0.043354  0.596948
  R2         0.014488  0.000502  0.001302  0.043703  0.236648
  A1        -0.123048 -0.015655 -0.006571 -0.618751 -0.136632
  R3         0.032439 -0.001118  0.002410 -0.196346  0.618303
  A2         0.126365  0.101194 -0.041848  0.513092 -0.104603
  R4         0.022159 -0.000240  0.001972 -0.188336  0.302322
  A3         0.099020 -0.092463  0.039526  0.491100  0.194069
  R5         0.005642  0.000384  0.000490  0.011108  0.112291
  A4        -0.799933 -0.321925  0.467882  0.156581  0.041281
  R6         0.006029  0.000546  0.000545  0.015871  0.128849
  A5        -0.524381  0.140659 -0.830300  0.097612  0.055740
  R7         0.005602  0.000586  0.000499 -0.000046  0.107129
  A6         0.204433 -0.926035 -0.297179 -0.021752 -0.034358
 
                   6         7         8         9        10
  R1         0.225292  0.296068  0.473468  0.179579  0.048575
  R2        -0.599043  0.388949 -0.317592 -0.124999 -0.052203
  A1         0.038997 -0.052006 -0.001116  0.000119  0.000000
  R3         0.119150 -0.092684 -0.571825 -0.198640 -0.038149
  A2        -0.400370 -0.095419 -0.037977  0.001061  0.000000
  R4        -0.500272 -0.143584  0.438636  0.258785  0.022017
  A3         0.374438 -0.082220 -0.027644  0.001020  0.000000
  R5        -0.079017 -0.517599 -0.171454  0.279241  0.707814
  A4        -0.065041 -0.013942 -0.007684  0.000006  0.000000
  R6        -0.053712 -0.580849 -0.023691  0.207447 -0.694756
  A5         0.019887 -0.007493 -0.004147  0.000082  0.000000
  R7        -0.083446 -0.328232  0.351189 -0.851286  0.096383
  A6        -0.056422  0.002229  0.001633 -0.000013 -0.000000
 
                  11        12        13
  R1         0.330840  0.341475  0.133953
  R2         0.426669 -0.324437  0.158814
  A1        -0.000281  0.049402  0.759199
  R3        -0.362504  0.225551 -0.071582
  A2        -0.220559  0.565163  0.398667
  R4        -0.508106 -0.282884 -0.060797
  A3        -0.175938 -0.556872  0.460925
  R5         0.322977 -0.019899 -0.000090
  A4        -0.044114  0.070041  0.000605
  R6         0.341390  0.003209 -0.000063
  A5        -0.024737 -0.046069  0.001757
  R7         0.125915 -0.024659  0.004270
  A6         0.006558  0.085087 -0.014925
   The eigenvalues of the Hessian matrix: 
       0.24639      0.24983      0.24990      0.54349      0.70821      0.82072
       0.99353      0.99767      0.99997      1.00000      1.02424      2.21153
      38.04028
   Gradients along Hessian eigenvectors: 
      -0.00044      0.00004     -0.00007     -0.02880     -0.00950      0.00763
       0.00551      0.00314     -0.00011     -0.00000      0.01919     -0.01579
      -0.00652
   There are  0 negative eigenvalues.
   Summary of Optimization Cycle: 
   The maximum unscaled step is:    0.05933.
   Scale factor set to:  1.00000.
   Forces are in hartree/bohr and hartree/radian.
   Parameter values are in Angstroms and degrees.
--------------------------------------------------------------------------
  Parameter     dV/dR           Step          Rold            Rnew
--------------------------------------------------------------------------
    R1     -0.0020288574    0.0007424534    1.3264585838    1.3272010372
    R2      0.0053509630   -0.0001961480    1.3533090515    1.3531129035
    A1      0.0134409514   -1.9722438703  106.5216534479  104.5494095776
    R3     -0.0116588880    0.0039801569    1.2601297906    1.2641099474
    A2     -0.0332874679    2.2109413344  112.8257197096  115.0366610440
    R4     -0.0056055859    0.0030164041    1.3261932393    1.3292096434
    A3     -0.0113144332    1.4492407847  106.3286323531  107.7778731378
    R5      0.0011022744    0.0000446710    1.0687117884    1.0687564593
    A4     -0.0071508898    0.5526834141  116.6100727210  117.1627561350
    R6      0.0011119904    0.0000119592    1.0655967295    1.0656086887
    A5     -0.0027120945    0.2721734841  117.2670478761  117.5392213602
    R7      0.0005072747    0.0001640422    1.0673169322    1.0674809744
    A6     -0.0006904375   -0.0102035817  129.2136815491  129.2034779675
--------------------------------------------------------------------------
  Minimum force:  0.000507275 / RMS force:  0.011362924
 Updating structure...
   1.00000000000000       0.906037186727878       0.967931362763491     
   1.00000000000000       0.952247377168883       0.967931362763491     
  -1.00000000000000       0.889713311848149       0.967931362763491     
  -1.00000000000000       0.886694539116982       0.967931362763491
[truncated: 643,869 more chars]
