# Supplementary material for: Improved Accuracy in Semi-Experimental Structure Determination by Resolving Problems Associated with Rotation of Principal Inertial Axes of Isotopologues: Structures of 1,3-Oxazole (c‑C3H3NO)
Source: J Phys Chem A. 2026 Apr 24;130(18):3623–41. doi: 10.1021/acs.jpca.6c01535 (PMC13158917; doi:10.1021/acs.jpca.6c01535)
Supplement: Supplementary file 2 [file jp6c01535_si_002.zip › Supporting Information/CCSD(T)_cc-pCVTZ anharm_Ir.out]

   *************************************************************************
         <<<     CCCCCC     CCCCCC   |||     CCCCCC     CCCCCC   >>>
       <<<      CCC        CCC       |||    CCC        CCC         >>>
      <<<      CCC        CCC        |||   CCC        CCC            >>>
    <<<        CCC        CCC        |||   CCC        CCC              >>>
      <<<      CCC        CCC        |||   CCC        CCC            >>>
       <<<      CCC        CCC       |||    CCC        CCC         >>>
         <<<     CCCCCC     CCCCCC   |||     CCCCCC     CCCCCC   >>>
   *************************************************************************

     ****************************************************************
     * CFOUR Coupled-Cluster techniques for Computational Chemistry *
     ****************************************************************
 

   Department of Chemistry                Institut fuer Physikalische Chemie
   University of Texas at Austin          Universitaet Mainz
   Austin, TX  78712, USA                 D-55099 Mainz, Germany
 
                       Version 1.2
 
                     compute-0-42.local                                
                     Sun Feb 21 14:55:08 CST 2021                      
                     integer*8 version is running
 
********************************************************************************
*                          Input from ZMAT file                                *
********************************************************************************
CCSD(T)/cc-pCVTZ freq of oxazole                                                
O                                                                               
C 1 R1                                                                          
C 1 R2 2 A1                                                                     
N 2 R3 1 A2 3 D0                                                                
C 3 R4 1 A3 2 D0                                                                
H 2 R5 1 A4 3 D180                                                              
H 3 R6 1 A5 2 D180                                                              
H 5 R7 3 A6 1 D180                                                              
                                                                                
R1   =        1.354245778042644                                                 
R2   =        1.369849078882718                                                 
A1   =      103.792333449428980                                                 
R3   =        1.292031907118153                                                 
A2   =      115.326598360007353                                                 
D0   =        0.000000000000000                                                 
R4   =        1.352387511911408                                                 
A3   =      108.135735420510926                                                 
R5   =        1.075757980740794                                                 
A4   =      116.647323409587145                                                 
D180 =      180.000000000000000                                                 
R6   =        1.073642831917304                                                 
A5   =      116.846279989472421                                                 
R7   =        1.075167405720157                                                 
A6   =      128.973798204328432                                                 
                                                                                
*CFOUR(CALC=CCSD(T)                                                             
BASIS=PCVTZ                                                                     
VIB=FINDIF                                                                      
FREQ_ALGORITHM=PARALLEL                                                         
FD_PROJECT=OFF                                                                  
ANH_ALGORITHM=PARALLEL                                                          
ANHARM=VPT2                                                                     
FCGRADNEW=2                                                                     
GEO_METHOD=NR                                                                   
ABCDTYPE=AOBASIS                                                                
CC_PROG=NCC                                                                     
GEO_CONV=7                                                                      
SCF_CONV=10                                                                     
CC_CONV=9                                                                       
LINEQ_CONV=9                                                                    
LINEQ_MAXCYC=200                                                                
GEO_MAXSTEP=150                                                                 
MULT=1                                                                          
FROZEN_CORE=OFF                                                                 
MEM_UNIT=GB                                                                     
MEM=30)                                                                         
                                                                                
********************************************************************************
    -------------------------------------------------------------------
                    CFOUR Control Parameters 
    -------------------------------------------------------------------
        External           Internal           Value            Units
          Name               Name
    -------------------------------------------------------------------
       ABCDTYPE             IABCDT         AOBASIS     [  2]    ***   
       ANHARMONIC           IANHAR         VPT2        [  1]    ***   
       ANH_ALGORIT          IANALG         PARALLEL    [  1]    ***   
       ANH_DERIVAT          IANDER         SECOND      [  1]    ***   
       ANH_MODE             ANHMOD         VIBRATION   [  0]    ***   
       ANH_POINTS           IANPOI              1               ***   
       ANH_STEPSIZ          ICUBST             50000          x 10-6  
       ANH_SYMMETR          IANHSM         ABELIAN     [  0]    ***   
       AO_LADDERS           IAOLAD         SINGLEPASS  [  1]    ***   
       AV_SCF               IAVSCF         OFF         [  0]    ***   
       BASIS                IBASIS         PCVTZ       [ 24]    ***   
       BFIELD               IBFIEL         OFF         [  0]    a.u.  
       BOTHVECTORS          BOTHVC         OFF         [  0]    ***   
       BOX_POTENT           IPIAB          OFF         [  0]    ***   
       BREIT                IBREIT         OFF         [  0]    ***   
       BRUCK_CONV           IBRTOL          10D-  4             ***   
       BRUECKNER            IBRKNR         OFF         [  0]    ***   
       BUFFERSIZE           IBUFFS              4096            ***   
       CACHE_RECS           ICHREC             10               ***   
       CALCLEVEL            ICLLVL         CCSD(T)     [ 22]    ***   
       CAS_GECCO            ICMRCC         OFF         [  0]    ***   
       CAS_GUESS            ICGUES         CANONICAL   [  0]    ***   
       CAS_INPUT            ICSINP         ORBITALS    [  0]    ***   
       CAS_ITMAX            ICITMX          10D- 50           cycles  
       CAS_JACDAV           ICJDAV         OFF         [  0]    ***   
       CAS_MICMAX           ICMIMN          10D- 10             ***   
       CAS_MICMIN           ICMIMX          10D-  2             ***   
       CAS_MICRO            ICSALG         ILU/JACOBI  [  0]    ***   
       CAS_MITMAX           ICMIMX          10D-100           cycles  
       CAS_MMAX             ICMMAX          10D- 50             ***   
       CAS_PRINT            ICPRT           10D-  0             ***   
       CCORBOPT             ICCORB         OFF         [  0]  x 0.01  
       CC_CONV              ICCCNV          10D-  9             ***   
       CC_EXPORDER          ICCEOR              5               ***   
       CC_EXTRAPOL          ICCEXT         DIIS        [  1]    ***   
       CC_GUESS             ICCGES         MP2         [  0]    ***   
       CC_MAXCYC            ICCCYC            100              cycles 
       CC_PROGRAM           ICCPRO         NCC         [  5]    ***   
       CHARGE               ICHRGE              0               ***   
       CHOLESKY             ICHOLE         OFF         [  0]    ***   
       CIS_CONV             ICISTL              5               ***   
       COMM_SIZE            IPSIZE            ***               ***   
       CONSTANT             ICONST         OLD         [  1]    ***   
       CONTINUUM            ICONTU         NONE        [  0]    ***   
       CONTRACTION          ICNTYP         GENERAL     [  1]    ***   
       COORDINATES          ICOORD         INTERNAL    [  0]    ***   
       CPHF_CONVER          ICPHFT          10D- 16             ***   
       CPHF_MAXCYC          ICPHFC             64              cycles 
       CUBIC                ICUBIC         OFF         [  0]    ***   
       CURVILINEAR          ICURVY         OFF         [  0]    ***   
       CV_ELEMENT           ICVELM              0               ***   
       CV_ORBITALS          ICVORB      NONE         
       CV_SEPARATE          ICVSEP         OFF         [  0]    ***   
       DBOC                 IDBOC          OFF         [  0]    ***   
       DCT                  IDCT           OFF         [  0]    ***   
       DERIV_LEV            IDRLVL         FIRST       [  1]    ***   
       DEVMEM_SIZE          IDVMEM         *********           MByte  
       DIAG_MRCC            IEOMST          10D-  0             ***   
       DIFF_TYPE            IDIFTY         RELAXED     [  0]    ***   
       DIRECT               IDIRCT         OFF         [  0]    ***   
       DROPMO               IDRPMO      NONE         
       ECP                  IECP           OFF         [  0]    ***   
       EIGENVECTOR          IVEC                1               ***   
       EL_ANHARM            IELANH         OFF         [  0]    ***   
       EOMFOLLOW            IEOMSR         ENERGY      [  0]    ***   
       EOMIP                IEOMIP         OFF         [  0]    ***   
       EOMLEVEL             HBARFM         SAME        [  0]    ***   
       EOM_MRCC             IMRCCE         NEW         [  1]    ***   
       EOM_NONIT            EOMNON         OFF         [  0]    ***   
       EOM_NSING            IEOMSI          10D-  0             ***   
       EOM_NSTATES          IMRCCD         DAVIDSON    [  0]    ***   
       EOM_NTRIP            IEOMTR          10D-  0             ***   
       EOM_ORDER            IEXORD         ENERGY      [  0]    ***   
       EOM_PROPSTA          IEOMST              0               ***   
       ESTATE_CONV          IEXTOL          10D-  5             ***   
       ESTATE_DIAG          IEXDIG         ITERATIVE   [  0]    ***   
       ESTATE_LOCK          IESLOC         ON          [  1]    ***   
       ESTATE_MAXC          IEXMXC             40               ***   
       ESTATE_PROP          IEXPRP         OFF         [  0]    ***   
       EVAL_HESS            IRECAL              0            # of cyc.
       EXCITATION           IEXCIT              0               ***   
       EXCITE               IEXCIT         NONE        [  0]    ***   
       EXTERN_POT           IEXPOT         OFF         [  0]    ***   
       FCGRADNEW            IFCGNW         OFF         [  0]    ***   
       FC_FIELD             IFINFC              0             x 10-6  
       FD_CALTYPE           IFDCAL         GRADONLY    [  0]    ***   
       FD_PROJECT           IFDPRJ         OFF         [  1]    ***   
       FD_STEPSIZE          IDISFD              5            10-4 bohr
       FD_USEGROUP          IFDGRP         FULL        [  0]    ***   
       FILE_RECSIZ          IFLREC              4096           words  
       FINITE_PERT          IFIPER              0             x 10-6  
       FIXGEOM              IFIXGM         OFF         [  0]    ***   
       FOCK                 IFOCK          AO          [  1]    ***   
       FREQ_ALGORI          IVIALG         PARALLEL    [  1]    ***   
       FROZEN_CORE          IFROCO         OFF         [  0]    ***   
       FROZEN_VIRT          IFROVI         OFF         [  0]    ***   
       GAMMA_ABCD           IGABCD         DIRECT      [  1]    ***   
       GAMMA_ABCI           IGABCI         STORE       [  0]    ***   
       GENBAS_1             IGNBS1              0               ***   
       GENBAS_2             IGNBS2              0               ***   
       GENBAS_3             IGNBS3              0               ***   
       GENBAS_4             IGNBS4              0               ***   
       GEO_CONV             ICONTL              7              H/bohr 
       GEO_MAXCYC           IOPTCY             50               ***   
       GEO_MAXSTEP          IMXSTP            150            millibohr
       GEO_METHOD           INR            SINGLE_POINT[  5]    ***   
       GIAO                 IGIAO          OFF         [  1]    ***   
       GIMIC                IGIMIC         OFF         [  0]    ***   
       GRID                 IGRID          OFF         [  0]    ***   
       GRID_ALGO            IGALGO         SERIAL      [  0]    ***   
       GUESS                IGUESS         MOREAD      [  0]    ***   
       HBAR                 IHBAR          OFF         [  0]    ***   
       HESS_TYPE            IHESTP         SCF         [  0]    ***   
       HF2_FILE             IHF2Fl         USE         [  1]    ***   
       HFSTABILITY          ISTABL         OFF         [  0]    ***   
       INCORE               INCORE         OFF         [  0]    ***   
       INPUT_MRCC           IMRCC          ON          [  1]    ***   
       INTEGRALS            INTTYP         VMOL        [  1]    ***   
       JODA_PRINT           IJPRNT              0               ***   
       KEYWORD_OUT          IDMPKW         NO          [  0]    ***   
       LINDEP_TOL           ILINDP              8               ***   
       LINEQ_CONV           IZTACN          10D-  9           cycles  
       LINEQ_EXPOR          ILMAXD              5               ***   
       LINEQ_MAXCY          ILMAXC            200               ***   
       LINEQ_TYPE           ILTYPE         DIIS        [  1]    ***   
       LOCK_ORBOCC          ILOCOC         OFF         [  0]    ***   
       MEMORY_SIZE          IMEMSZ         *********           words  
       MEM_UNIT             IMEMU          GB          [  3]    ***   
       MRCC                 IMRCCC         OFF         [  0]    ***   
       MULTIPLICTY          IMULTP              1               ***   
       NACOUPLING           IVCOUP         OFF         [  0]    ***   
       NEGEVAL              IDIE           ABORT       [  0]    ***   
       NEWNORM              INEWNO         OFF         [  0]    ***   
       NON-HF               INONHF         OFF         [  0]    ***   
       NTOP_TAMP            ITOPT2             15               ***   
       NUC_MODEL            INUCMO         POINT       [  0]    ***   
       OCCUPATION           IOCCU   ESTIMATED BY SCF 
       OPEN-SHELL           IOPEN          SPIN-ORBITAL[  0]    ***   
       OPTVIB               IOPTVB         OFF         [  0]    ***   
       ORBITALS             IORBTP         STANDARD    [  0]    ***   
       PARALLEL             IPARAL         ON          [  1]    ***   
       PARA_INT             IPINTS         ON          [  1]    ***   
       PARA_PRINT           IPPRIN              0               ***   
       PERT_ORB             IPTORB         CANONICAL   [  1]    ***   
       POINTS               IGRDFD              0               ***   
       PRINT                IPRNT               0               ***   
       PROPS                IPROPS         OFF         [  0]    ***   
       PROP_INTEGR          IINTYP         INTERNAL    [  0]    ***   
       PSI                  IPSI           OFF         [  0]    ***   
       QC_ALG               IQCALG         FLM         [  0]    ***   
       QC_LINALG            IQCLIN         TRIDIAG     [  2]    ***   
       QC_MAXCYC            IQCMAX            100             cycles  
       QC_MAXSCFCY          IQCMSC             20             cycles  
       QC_RTRUST            IQCRTR          10D-  0           x 10-3  
       QC_SKIPSCF           IQCSKI         OFF         [  0]    ***   
       QC_START             IQCSTA          10D-  3             ***   
       QRHFGUESS            IQGUES         OFF         [  0]    ***   
       QUARTIC              IQUART         OFF         [  0]    ***   
       RAMAN_INT            IRAMIN         OFF         [  0]    ***   
       RAMAN_ORB            IRAMRE         UNRELAXED   [  0]    ***   
       RDO                  IRDOFM         ON          [  1]    ***   
       REDUCE_REPR          REDREP         Ir          [  0]    ***   
       REFERENCE            IREFNC         RHF         [  0]    ***   
       RELATIVIST           IRELAT         OFF         [  0]    ***   
       RELAX_DENS           IRDENS         ON          [  1]    ***   
       RESET_FLAGS          IRESET         OFF         [  0]    ***   
       RESTART_CC           ICCRES         OFF         [  0]    ***   
       ROT_EVEC             ROTVEC              0               ***   
       SAVE_INTS            ISVINT         OFF         [  0]    ***   
       SCALE_ON             ISTCRT              0               ***   
       SCF_CONV             ISCFCV          10D- 10             ***   
       SCF_DAMPING          IDAMP               0             x 10-3  
       SCF_EXPORDE          IRPPOR             10               ***   
       SCF_EXPSTAR          IRPPLS              2               ***   
       SCF_EXTRAPO          IRPP           ON          [  1]    ***   
       SCF_MAXCYC           ISCFCY            150              cycles 
       SCF_NOSTOP           ISCFST         OFF         [  0]    ***   
       SCF_ORBITAL          ISCFOR         REAL        [  0]    ***   
       SCF_PRINT            ISCFPR              0               ***   
       SCF_PROG             ISCFPR         SCF         [  0]    ***   
       SD_FIELD             IFINSD              0             x 10-6  
       SOPERT               IPERSO         OFF         [  0]    ***   
       SPHERICAL            IDFGHI         ON          [  1]    ***   
       SPINORBIT            ISOCAL         OFF         [  0]    ***   
       SPINROTATIO          ISRCON         OFF         [  0]    ***   
       SPIN_FLIP            ISPFLP         OFF         [  0]    ***   
       SPIN_ORBIT           ISPORB         OFF         [  0]    ***   
       SPIN_SCAL            ISCSMP         OFF         [  0]    ***   
       STEEPSCALE           ISTPSC              1000          x 10-3  
       SUBGROUP             ISUBGP         DEFAULT     [  0]    ***   
       SUBGRPAXIS           ISBXYZ         X           [  0]    ***   
       SYMMETRY             ISYM           ON          [  0]    ***   
       SYM_CHECK            ISYMCK         OVERRIDE    [  1]    ***   
       T3_EXTRAPOL          IT3EXT         OFF         [  0]    ***   
       T4_EXTRAPOL          IT4EXP         OFF         [  0]    ***   
       TAMP_SUM             IEVERY              5               ***   
       TESTSUITE            ITESTS         OFF         [  0]    ***   
       THERMOCH             ITHERM         OFF         [  0]    ***   
       TOL_CHOLESK          ITOLCH          10D-  4             ***   
       TRANGRAD             IRESRM         OFF         [  0]    ***   
       TRANS_INV            ITRAIN         USE         [  0]    ***   
       TREAT_PERT           ITREAT         SIMULTANEOUS[  0]    ***   
       TRIP_ALGORI          ITRALG         NORMAL      [  0]    ***   
       UIJ_THRESHO          IUIJTH              1               ***   
       UNITS                IUNITS         ANGSTROM    [  0]    ***   
       UNOS                 IUNOS          OFF         [  0]    ***   
       UPDATE_HESS          IHUPDT         ON          [  1]    ***   
       VIBPHASE             ISETPH         STANDARD    [  0]    ***   
       VIBRATION            IVIB           FINDIF      [  3]    ***   
       VIB_ALGORIT          IGEALG         STANDARD    [  0]    ***   
       VNATORB              IVNORB         OFF         [  0]    ***   
       VTRAN                IVTRAN         PARTIAL     [  2]    ***   
       X2CKEY               IX2CKE         MOLVDINT    [  0]    ***   
       XFIELD               IXEFLD              0             x 10-6  
       XFORM_TOL            IXFTOL          10D- 11             ***   
       YFIELD               IYEFLD              0             x 10-6  
       ZFIELD               IZEFLD              0             x 10-6  
       ZSCALE_EXP           IZEXPS         OFF         [  0]    ***   
    -------------------------------------------------------------------
   8 entries found in Z-matrix 
   Job Title : CCSD(T)/cc-pCVTZ freq of oxazole                                                
   There are 15 unique internal coordinates.
   Of these,  0 will be optimized.
   User supplied Z-matrix: 
--------------------------------------------------------------------------------
       SYMBOL    BOND      LENGTH    ANGLE     ANGLE     DIHED     ANGLE
                  TO      (ANGST)    WRT      (DEG)      WRT      (DEG)
--------------------------------------------------------------------------------
        O    
        C          1         R1   
        C          1         R2         2        A1   
        N          2         R3         1        A2         3        D0   
        C          3         R4         1        A3         2        D0   
        H          2         R5         1        A4         3        D180 
        H          3         R6         1        A5         2        D180 
        H          5         R7         3        A6         1        D180 
                  *Initial values for internal coordinates* 
                      Name             Value
                        R1              1.3542457780
                        R2              1.3698490789
                        A1            103.7923334494
                        R3              1.2920319071
                        A2            115.3265983600
                        D0              0.0000000000
                        R4              1.3523875119
                        A3            108.1357354205
                        R5              1.0757579807
                        A4            116.6473234096
                        D180          180.0000000000
                        R6              1.0736428319
                        A5            116.8462799895
                        R7              1.0751674057
                        A6            128.9737982043
--------------------------------------------------------------------------------
Line Symbol    AtNr   At. Mass
  1  O          8    15.99491
  2  C          6    12.00000
  3  C          6    12.00000
  4  N          7    14.00307
  5  C          6    12.00000
  6  H          1     1.00783
  7  H          1     1.00783
  8  H          1     1.00783
                     1                     4                    18
   1.00000000000000       0.903884060353647       0.971166188554808     
   1.00000000000000       0.950321777642405       0.971166188554808     
  -1.00000000000000       0.893784105578983       0.971166188554808     
  -1.00000000000000       0.892221336301487       0.971166188554808     
  -1.00000000000000       0.777433673185012       0.950321777642405     
  R VECTOR before symmetry
  0.000000000000000E+000  0.000000000000000E+000  0.000000000000000E+000
   2.55915416226939       0.000000000000000E+000  0.000000000000000E+000
   2.58864013367683        1.81151795702038       0.000000000000000E+000
   2.44158696042998        2.01282885650722       0.000000000000000E+000
   2.55564254747873        1.88732462215337       0.000000000000000E+000
   2.03288838602576        2.03587985713595        3.14159265358979     
   2.02889133319886        2.03935230452346        3.14159265358979     
   2.03177236074682        2.25101742746828        3.14159265358979     
   Rotational constants (in cm-1): 
          0.1647326538             0.3220458186             0.3372347278
   Rotational constants (in MHz): 
       4938.5614100750          9654.6921066595         10110.0442145583
********************************************************************************
   The full molecular point group is Cs  .
   The largest Abelian subgroup of the full molecular point group is Cs  .
   The computational point group is Cs  .
********************************************************************************
  R VECTOR 
  0.000000000000000E+000  0.000000000000000E+000  0.000000000000000E+000
   2.55915416226939       0.000000000000000E+000  0.000000000000000E+000
   2.58864013367683        1.81151795702038       0.000000000000000E+000
   2.44158696042998        2.01282885650722       0.000000000000000E+000
   2.55564254747873        1.88732462215337       0.000000000000000E+000
   2.03288838602576        2.03587985713595        3.14159265358979     
   2.02889133319886        2.03935230452346        3.14159265358979     
   2.03177236074682        2.25101742746828        3.14159265358979     
--------------------------------------------------------------------------------
   Analysis of internal coordinates specified by Z-matrix 
--------------------------------------------------------------------------------
   *The nuclear repulsion energy is  163.244124956955062 a.u.
   *There are  13 degrees of freedom within the tot. symm. molecular subspace.
   *Z-matrix requests optimization of   0 coordinates.
   *The optimization is constrained.
   *The following  13 parameters can have non-zero 
    derivatives within the totally symmetric subspace:
             A6   [17]  A5   [14]  A4   [11]  R7   [16]  R6   [13]  R5   [10]
             R3   [ 4]  R4   [ 7]  R1   [ 1]  R2   [ 2]  A2   [ 5]  A3   [ 8]
             A1   [ 3]
   *The following   0 parameters are to be optimized:

   *The following coordinates must be varied in an  unconstrained optimization.
             A6   [17]  A5   [14]  A4   [11]  R7   [16]  R6   [13]  R5   [10]
             R3   [ 4]  R4   [ 7]  R1   [ 1]  R2   [ 2]  A2   [ 5]  A3   [ 8]
             A1   [ 3]
--------------------------------------------------------------------------------


 ----------------------------------------------------------------
         Coordinates used in calculation (QCOMP) 
 ----------------------------------------------------------------
 Z-matrix   Atomic            Coordinates (in bohr)
  Symbol    Number           X              Y              Z
 ----------------------------------------------------------------
     O         8        -1.99267859    -0.82556242    -0.00000000
     C         6         0.27109831    -2.01912187    -0.00000000
     C         6        -1.36608919     1.68609907     0.00000000
     N         7         2.22428096    -0.55405381     0.00000000
     C         6         1.18292343     1.87006509     0.00000000
     H         1         0.23019970    -4.05159881    -0.00000000
     H         1        -2.90069857     3.01326677     0.00000000
     H         1         2.34381774     3.53752523     0.00000000
 ----------------------------------------------------------------
 
   Interatomic distance matrix (Angstroms) 
 
                 O             C             C             N             C    
                [ 1]        [ 2]        [ 3]        [ 4]        [ 5]
  O    [ 1]     0.00000
  C    [ 2]     1.35425     0.00000
  C    [ 3]     1.36985     2.14360     0.00000
  N    [ 4]     2.23614     1.29203     2.23943     0.00000
  C    [ 5]     2.20425     2.11388     1.35239     1.39614     0.00000
  H    [ 6]     2.07317     1.07576     3.15157     2.13050     3.17391
  H    [ 7]     2.08748     3.14784     1.07364     3.30434     2.24404
  H    [ 8]     3.25527     3.13836     2.19409     2.16609     1.07517
 
                 H             H             H    
                [ 6]        [ 7]        [ 8]
  H    [ 6]     0.00000
  H    [ 7]     4.08924     0.00000
  H    [ 8]     4.16883     2.78911     0.00000
   Rotational constants (order x, y, z, in cm-1): 
          0.3372347278             0.3220458186             0.1647326538
   Rotational constants (order x, y, z, in MHz): 
      10110.0442145583          9654.6921066595          4938.5614100750
  ECPDATA file not present.   Using default ECPDATA. 
  There are  257 basis functions.
 @GEOPT-W, Archive file not created for single-point calculation.
 @CHECKOUT-I, Total execution time (CPU/WALL):         0.19/       0.46 seconds.
 @GETMEM-I,  Allocated   28610 MB of main memory.
  @SYMCOR-I, Full point group is dangerous! Abelian subgroup will be used.
  @CHRTABLE-I, There are   2 unique irreducible representations.
  @CHRTABLE-I, There are   2 unique irreducible representations.
  @VIBINF-I, Symmetries species for nuclear motions:
  Irrep     Label    Total    Vibrations     Translations     Rotations
    1         A'     16.00      13.00            2.00            1.00
    2         A''     8.00       5.00            1.00            2.00
   Total number of calculations required      :    35
   Number of single-point energy calculations :     0
   Number of energy gradient     calculations :    35
  atom charge vector                      8                     6
                     6                     7                     6
                     1                     1                     1
  List of displaced geometries used in the calculation 
 
  Displaced point   1:
O        -1.9925690130       -0.8255624226       -0.0000000000
C         0.2710652561       -2.0191218712       -0.0000000000
C        -1.3661222472        1.6860990723        0.0000000000
N         2.2242479070       -0.5540538122        0.0000000000
C         1.1828903722        1.8700650935        0.0000000000
H         0.2301666487       -4.0515988068       -0.0000000000
H        -2.9007316249        3.0132667706        0.0000000000
H         2.3437846889        3.5375252313        0.0000000000
 
  Displaced point   2:
O        -1.9927881742       -0.8255624226       -0.0000000000
C         0.2711313638       -2.0191218712       -0.0000000000
C        -1.3660561394        1.6860990723        0.0000000000
N         2.2243140147       -0.5540538122        0.0000000000
C         1.1829564799        1.8700650935        0.0000000000
H         0.2302327564       -4.0515988068       -0.0000000000
H        -2.9006655172        3.0132667706        0.0000000000
H         2.3438507966        3.5375252313        0.0000000000
 
  Displaced point   3:
O        -1.9926785936       -0.8254528420       -0.0000000000
C         0.2710983099       -2.0191549250       -0.0000000000
C        -1.3660891933        1.6860660184        0.0000000000
N         2.2242809608       -0.5540868660        0.0000000000
C         1.1829234260        1.8700320396        0.0000000000
H         0.2301997026       -4.0516318607       -0.0000000000
H        -2.9006985711        3.0132337168        0.0000000000
H         2.3438177428        3.5374921775        0.0000000000
 
  Displaced point   4:
O        -1.9926785936       -0.8256720032       -0.0000000000
C         0.2710983099       -2.0190888173       -0.0000000000
C        -1.3660891933        1.6861321261        0.0000000000
N         2.2242809608       -0.5540207583        0.0000000000
C         1.1829234260        1.8700981474        0.0000000000
H         0.2301997026       -4.0515657530       -0.0000000000
H        -2.9006985711        3.0132998245        0.0000000000
H         2.3438177428        3.5375582852        0.0000000000
 
  Displaced point   5:
O        -1.9926785936       -0.8255624226       -0.0000000000
C         0.2712252694       -2.0191218712       -0.0000000000
C        -1.3661263281        1.6860990723        0.0000000000
N         2.2242438260       -0.5540538122        0.0000000000
C         1.1828862912        1.8700650935        0.0000000000
H         0.2301625678       -4.0515988068       -0.0000000000
H        -2.9007357059        3.0132667706        0.0000000000
H         2.3437806079        3.5375252313        0.0000000000
 
  Displaced point   6:
O        -1.9926785936       -0.8255624226       -0.0000000000
C         0.2709713504       -2.0191218712       -0.0000000000
C        -1.3660520585        1.6860990723        0.0000000000
N         2.2243180957       -0.5540538122        0.0000000000
C         1.1829605609        1.8700650935        0.0000000000
H         0.2302368374       -4.0515988068       -0.0000000000
H        -2.9006614363        3.0132667706        0.0000000000
H         2.3438548776        3.5375252313        0.0000000000
 
  Displaced point   7:
O        -1.9926785936       -0.8255624226       -0.0000000000
C         0.2710983099       -2.0189949117       -0.0000000000
C        -1.3660891933        1.6860619375        0.0000000000
N         2.2242809608       -0.5540909470        0.0000000000
C         1.1829234260        1.8700279587        0.0000000000
H         0.2301997026       -4.0516359417       -0.0000000000
H        -2.9006985711        3.0132296358        0.0000000000
H         2.3438177428        3.5374880965        0.0000000000
 
  Displaced point   8:
O        -1.9926785936       -0.8255624226       -0.0000000000
C         0.2710983099       -2.0192488307       -0.0000000000
C        -1.3660891933        1.6861362071        0.0000000000
N         2.2242809608       -0.5540166773        0.0000000000
C         1.1829234260        1.8701022283        0.0000000000
H         0.2301997026       -4.0515616720       -0.0000000000
H        -2.9006985711        3.0133039055        0.0000000000
H         2.3438177428        3.5375623662        0.0000000000
 
  Displaced point   9:
O        -1.9926785936       -0.8255624226       -0.0000000000
C         0.2710983099       -2.0191218712       -0.0000000000
C        -1.3659677861        1.6860990723        0.0000000000
N         2.2242307693       -0.5540538122        0.0000000000
C         1.1828732345        1.8700650935        0.0000000000
H         0.2301495111       -4.0515988068       -0.0000000000
H        -2.9007487626        3.0132667706        0.0000000000
H         2.3437675512        3.5375252313        0.0000000000
 
  Displaced point  10:
O        -1.9926785936       -0.8255624226       -0.0000000000
C         0.2710983099       -2.0191218712       -0.0000000000
C        -1.3662106005        1.6860990723        0.0000000000
N         2.2243311524       -0.5540538122        0.0000000000
C         1.1829736176        1.8700650935        0.0000000000
H         0.2302498941       -4.0515988068       -0.0000000000
H        -2.9006483796        3.0132667706        0.0000000000
H         2.3438679343        3.5375252313        0.0000000000
 
  Displaced point  11:
O        -1.9926785936       -0.8255624226       -0.0000000000
C         0.2710983099       -2.0191218712       -0.0000000000
C        -1.3660891933        1.6862204795        0.0000000000
N         2.2242809608       -0.5541040037        0.0000000000
C         1.1829234260        1.8700149020        0.0000000000
H         0.2301997026       -4.0516489984       -0.0000000000
H        -2.9006985711        3.0132165791        0.0000000000
H         2.3438177428        3.5374750398        0.0000000000
 
  Displaced point  12:
O        -1.9926785936       -0.8255624226       -0.0000000000
C         0.2710983099       -2.0191218712       -0.0000000000
C        -1.3660891933        1.6859776650        0.0000000000
N         2.2242809608       -0.5540036206        0.0000000000
C         1.1829234260        1.8701152850        0.0000000000
H         0.2301997026       -4.0515486153       -0.0000000000
H        -2.9006985711        3.0133169622        0.0000000000
H         2.3438177428        3.5375754229        0.0000000000
 
  Displaced point  13:
O        -1.9926785936       -0.8255624226       -0.0000000000
C         0.2710983099       -2.0191218712       -0.0000000000
C        -1.3660891933        1.6860990723        0.0000000000
N         2.2243770879       -0.5540538122        0.0000000000
C         1.1828338279        1.8700650935        0.0000000000
H         0.2301101045       -4.0515988068       -0.0000000000
H        -2.9007881692        3.0132667706        0.0000000000
H         2.3437281447        3.5375252313        0.0000000000
 
  Displaced point  14:
O        -1.9926785936       -0.8255624226       -0.0000000000
C         0.2710983099       -2.0191218712       -0.0000000000
C        -1.3660891933        1.6860990723        0.0000000000
N         2.2241848337       -0.5540538122        0.0000000000
C         1.1830130241        1.8700650935        0.0000000000
H         0.2302893007       -4.0515988068       -0.0000000000
H        -2.9006089730        3.0132667706        0.0000000000
H         2.3439073409        3.5375252313        0.0000000000
 
  Displaced point  15:
O        -1.9926785936       -0.8255624226       -0.0000000000
C         0.2710983099       -2.0191218712       -0.0000000000
C        -1.3660891933        1.6860990723        0.0000000000
N         2.2242809608       -0.5539576851        0.0000000000
C         1.1829234260        1.8699754954        0.0000000000
H         0.2301997026       -4.0516884049       -0.0000000000
H        -2.9006985711        3.0131771725        0.0000000000
H         2.3438177428        3.5374356332        0.0000000000
 
  Displaced point  16:
O        -1.9926785936       -0.8255624226       -0.0000000000
C         0.2710983099       -2.0191218712       -0.0000000000
C        -1.3660891933        1.6860990723        0.0000000000
N         2.2242809608       -0.5541499393        0.0000000000
C         1.1829234260        1.8701546916        0.0000000000
H         0.2301997026       -4.0515092087       -0.0000000000
H        -2.9006985711        3.0133563687        0.0000000000
H         2.3438177428        3.5376148294        0.0000000000
 
  Displaced point  17:
O        -1.9926785936       -0.8255624226       -0.0000000000
C         0.2710983099       -2.0191218712       -0.0000000000
C        -1.3660891933        1.6860990723        0.0000000000
N         2.2242809608       -0.5540538122        0.0000000000
C         1.1829881772        1.8700650935        0.0000000000
H         0.2299427090       -4.0515988068       -0.0000000000
H        -2.9009555646        3.0132667706        0.0000000000
H         2.3435607492        3.5375252313        0.0000000000
 
  Displaced point  18:
O        -1.9926785936       -0.8255624226       -0.0000000000
C         0.2710983099       -2.0191218712       -0.0000000000
C        -1.3660891933        1.6860990723        0.0000000000
N         2.2242809608       -0.5540538122        0.0000000000
C         1.1828586749        1.8700650935        0.0000000000
H         0.2304566961       -4.0515988068       -0.0000000000
H        -2.9004415775        3.0132667706        0.0000000000
H         2.3440747363        3.5375252313        0.0000000000
 
  Displaced point  19:
O        -1.9926785936       -0.8255624226       -0.0000000000
C         0.2710983099       -2.0191218712       -0.0000000000
C        -1.3660891933        1.6860990723        0.0000000000
N         2.2242809608       -0.5540538122        0.0000000000
C         1.1829234260        1.8701298446        0.0000000000
H         0.2301997026       -4.0518558004       -0.0000000000
H        -2.9006985711        3.0130097771        0.0000000000
H         2.3438177428        3.5372682378        0.0000000000
 
  Displaced point  20:
O        -1.9926785936       -0.8255624226       -0.0000000000
C         0.2710983099       -2.0191218712       -0.0000000000
C        -1.3660891933        1.6860990723        0.0000000000
N         2.2242809608       -0.5540538122        0.0000000000
C         1.1829234260        1.8700003424        0.0000000000
H         0.2301997026       -4.0513418133       -0.0000000000
H        -2.9006985711        3.0135237642        0.0000000000
H         2.3438177428        3.5377822249        0.0000000000
 
  Displaced point  21:
O        -1.9926785936       -0.8255624226       -0.0000000000
C         0.2710983099       -2.0191218712       -0.0000000000
C        -1.3660891933        1.6860990723        0.0000000000
N         2.2242809608       -0.5540538122        0.0000000000
C         1.1829234260        1.8700650935        0.0000000000
H         0.2306063629       -4.0515988068       -0.0000000000
H        -2.9009019012        3.0132667706        0.0000000000
H         2.3436144126        3.5375252313        0.0000000000
 
  Displaced point  22:
O        -1.9926785936       -0.8255624226       -0.0000000000
C         0.2710983099       -2.0191218712       -0.0000000000
C        -1.3660891933        1.6860990723        0.0000000000
N         2.2242809608       -0.5540538122        0.0000000000
C         1.1829234260        1.8700650935        0.0000000000
H         0.2297930423       -4.0515988068       -0.0000000000
H        -2.9004952409        3.0132667706        0.0000000000
H         2.3440210729        3.5375252313        0.0000000000
 
  Displaced point  23:
O        -1.9926785936       -0.8255624226       -0.0000000000
C         0.2710983099       -2.0191218712       -0.0000000000
C        -1.3660891933        1.6860990723        0.0000000000
N         2.2242809608       -0.5540538122        0.0000000000
C         1.1829234260        1.8700650935        0.0000000000
H         0.2301997026       -4.0511921465       -0.0000000000
H        -2.9006985711        3.0130634405        0.0000000000
H         2.3438177428        3.5373219012        0.0000000000
 
  Displaced point  24:
O        -1.9926785936       -0.8255624226       -0.0000000000
C         0.2710983099       -2.0191218712       -0.0000000000
C        -1.3660891933        1.6860990723        0.0000000000
N         2.2242809608       -0.5540538122        0.0000000000
C         1.1829234260        1.8700650935        0.0000000000
H         0.2301997026       -4.0520054672       -0.0000000000
H        -2.9006985711        3.0134701008        0.0000000000
H         2.3438177428        3.5377285615        0.0000000000
 
  Displaced point  25:
O        -1.9926785936       -0.8255624226       -0.0000000000
C         0.2710983099       -2.0191218712       -0.0000000000
C        -1.3660891933        1.6860990723        0.0000000000
N         2.2242809608       -0.5540538122        0.0000000000
C         1.1829234260        1.8700650935        0.0000000000
H         0.2301997026       -4.0515988068       -0.0000000000
H        -2.9003463929        3.0132667706        0.0000000000
H         2.3434655646        3.5375252313        0.0000000000
 
  Displaced point  26:
O        -1.9926785936       -0.8255624226       -0.0000000000
C         0.2710983099       -2.0191218712       -0.0000000000
C        -1.3660891933        1.6860990723        0.0000000000
N         2.2242809608       -0.5540538122        0.0000000000
C         1.1829234260        1.8700650935        0.0000000000
H         0.2301997026       -4.0515988068       -0.0000000000
H        -2.9010507493        3.0132667706        0.0000000000
H         2.3441699209        3.5375252313        0.0000000000
 
  Displaced point  27:
O        -1.9926785936       -0.8255624226       -0.0000000000
C         0.2710983099       -2.0191218712       -0.0000000000
C        -1.3660891933        1.6860990723        0.0000000000
N         2.2242809608       -0.5540538122        0.0000000000
C         1.1829234260        1.8700650935        0.0000000000
H         0.2301997026       -4.0515988068       -0.0000000000
H        -2.9006985711        3.0136189488        0.0000000000
H         2.3438177428        3.5371730532        0.0000000000
 
  Displaced point  28:
O        -1.9926785936       -0.8255624226       -0.0000000000
C         0.2710983099       -2.0191218712       -0.0000000000
C        -1.3660891933        1.6860990723        0.0000000000
N         2.2242809608       -0.5540538122        0.0000000000
C         1.1829234260        1.8700650935        0.0000000000
H         0.2301997026       -4.0515988068       -0.0000000000
H        -2.9006985711        3.0129145925        0.0000000000
H         2.3438177428        3.5378774095        0.0000000000
 
  Displaced point  29:
O        -1.9926785936       -0.8255624226        0.0001095806
C         0.2710983099       -2.0191218712       -0.0000330539
C        -1.3660891933        1.6860990723       -0.0000330539
N         2.2242809608       -0.5540538122       -0.0000330539
C         1.1829234260        1.8700650935       -0.0000330539
H         0.2301997026       -4.0515988068       -0.0000330539
H        -2.9006985711        3.0132667706       -0.0000330539
H         2.3438177428        3.5375252313       -0.0000330539
 
  Displaced point  30:
O        -1.9926785936       -0.8255624226       -0.0000000000
C         0.2710983099       -2.0191218712        0.0001269595
C        -1.3660891933        1.6860990723       -0.0000371348
N         2.2242809608       -0.5540538122       -0.0000371348
C         1.1829234260        1.8700650935       -0.0000371348
H         0.2301997026       -4.0515988068       -0.0000371348
H        -2.9006985711        3.0132667706       -0.0000371348
H         2.3438177428        3.5375252313       -0.0000371348
 
  Displaced point  31:
O        -1.9926785936       -0.8255624226       -0.0000000000
C         0.2710983099       -2.0191218712       -0.0000000000
C        -1.3660891933        1.6860990723        0.0001214072
N         2.2242809608       -0.5540538122       -0.0000501915
C         1.1829234260        1.8700650935       -0.0000501915
H         0.2301997026       -4.0515988068       -0.0000501915
H        -2.9006985711        3.0132667706       -0.0000501915
H         2.3438177428        3.5375252313       -0.0000501915
 
  Displaced point  32:
O        -1.9926785936       -0.8255624226       -0.0000000000
C         0.2710983099       -2.0191218712       -0.0000000000
C        -1.3660891933        1.6860990723        0.0000000000
N         2.2242809608       -0.5540538122        0.0000961271
C         1.1829234260        1.8700650935       -0.0000895981
H         0.2301997026       -4.0515988068       -0.0000895981
H        -2.9006985711        3.0132667706       -0.0000895981
H         2.3438177428        3.5375252313       -0.0000895981
 
  Displaced point  33:
O        -1.9926785936       -0.8255624226       -0.0000000000
C         0.2710983099       -2.0191218712       -0.0000000000
C        -1.3660891933        1.6860990723        0.0000000000
N         2.2242809608       -0.5540538122        0.0000000000
C         1.1829234260        1.8700650935        0.0000647511
H         0.2301997026       -4.0515988068       -0.0002569936
H        -2.9006985711        3.0132667706       -0.0002569936
H         2.3438177428        3.5375252313       -0.0002569936
 
  Displaced point  34:
O        -1.9926785936       -0.8255624226       -0.0000000000
C         0.2710983099       -2.0191218712       -0.0000000000
C        -1.3660891933        1.6860990723        0.0000000000
N         2.2242809608       -0.5540538122        0.0000000000
C         1.1829234260        1.8700650935        0.0000000000
H         0.2301997026       -4.0515988068        0.0004066603
H        -2.9006985711        3.0132667706       -0.0002033302
H         2.3438177428        3.5375252313       -0.0002033302
 
  Displaced point  35:
O        -1.9926785936       -0.8255624226       -0.0000000000
C         0.2710983099       -2.0191218712       -0.0000000000
C        -1.3660891933        1.6860990723        0.0000000000
N         2.2242809608       -0.5540538122        0.0000000000
C         1.1829234260        1.8700650935        0.0000000000
H         0.2301997026       -4.0515988068       -0.0000000000
H        -2.9006985711        3.0132667706        0.0003521782
H         2.3438177428        3.5375252313       -0.0003521782
 @CHECKOUT-I, Total execution time (CPU/WALL):         0.01/       0.09 seconds.
 @GETMEM-I,  Allocated   28610 MB of main memory.
 @CHECKOUT-I, Total execution time (CPU/WALL):         0.00/       0.00 seconds.
 @GETMEM-I,  Allocated   28610 MB of main memory.
  current energy   -245.940518770520     
  x is   0.000000000000000E+000
  x is   -1.00000000000000     
  x is   -1.00000000000000     
  x is  -0.447865054358821     
  x is  -0.447678347391033     
  x is   -1.00000000000000     
  x is   -1.00000000000000     
 @CHECKOUT-I, Total execution time (CPU/WALL):         0.00/       0.04 seconds.
 @GETMEM-I,  Allocated   28610 MB of main memory.
 @CHECKOUT-I, Total execution time (CPU/WALL):         0.00/       0.00 seconds.
 @GETMEM-I,  Allocated   28610 MB of main memory.
  current energy   -245.940518770452     
  x is   0.000000000000000E+000
  x is   -1.00000000000000     
  x is   -1.00000000000000     
  x is  -0.447481246452163     
  x is  -0.447667521372798     
  x is   -1.00000000000000     
  x is   -1.00000000000000     
 @CHECKOUT-I, Total execution time (CPU/WALL):         0.00/       0.06 seconds.
 @GETMEM-I,  Allocated   28610 MB of main memory.
 @CHECKOUT-I, Total execution time (CPU/WALL):         0.00/       0.01 seconds.
 @GETMEM-I,  Allocated   28610 MB of main memory.
  current energy   -245.940518770688     
  x is   0.000000000000000E+000
  x is   -1.00000000000000     
  x is   -1.00000000000000     
  x is  -0.448119362403327     
  x is  -0.447669347893098     
  x is   -1.00000000000000     
  x is   -1.00000000000000     
 @CHECKOUT-I, Total execution time (CPU/WALL):         0.00/       0.01 seconds.
 @GETMEM-I,  Allocated   28610 MB of main memory.
 @CHECKOUT-I, Total execution time (CPU/WALL):         0.00/       0.00 seconds.
 @GETMEM-I,  Allocated   28610 MB of main memory.
  current energy   -245.940518770652     
  x is   0.000000000000000E+000
  x is   -1.00000000000000     
  x is   -1.00000000000000     
  x is  -0.447226261931053     
  x is  -0.447676520764516     
  x is   -1.00000000000000     
  x is   -1.00000000000000     
 @CHECKOUT-I, Total execution time (CPU/WALL):         0.00/       0.06 seconds.
 @GETMEM-I,  Allocated   28610 MB of main memory.
 @CHECKOUT-I, Total execution time (CPU/WALL):         0.00/       0.02 seconds.
 @GETMEM-I,  Allocated   28610 MB of main memory.
  current energy   -245.940518767998     
  x is   0.000000000000000E+000
  x is   -1.00000000000000     
  x is   -1.00000000000000     
  x is  -0.448121391856070     
  x is  -0.447679015713175     
  x is   -1.00000000000000     
  x is   -1.00000000000000     
 @CHECKOUT-I, Total execution time (CPU/WALL):         0.01/       0.01 seconds.
 @GETMEM-I,  Allocated   28610 MB of main memory.
 @CHECKOUT-I, Total execution time (CPU/WALL):         0.00/       0.00 seconds.
 @GETMEM-I,  Allocated   28610 MB of main memory.
  current energy   -245.940518767973     
  x is   0.000000000000000E+000
  x is   -1.00000000000000     
  x is   -1.00000000000000     
  x is  -0.447224773151825     
  x is  -0.447666853068972     
  x is   -1.00000000000000     
  x is   -1.00000000000000     
 @CHECKOUT-I, Total execution time (CPU/WALL):         0.00/       0.04 seconds.
 @GETMEM-I,  Allocated   28610 MB of main memory.
 @CHECKOUT-I, Total execution time (CPU/WALL):         0.00/       0.01 seconds.
 @GETMEM-I,  Allocated   28610 MB of main memory.
  current energy   -245.940518763138     
  x is   0.000000000000000E+000
  x is   -1.00000000000000     
  x is   -1.00000000000000     
  x is  -0.447733174307517     
  x is  -0.447668905091822     
  x is   -1.00000000000000     
  x is   -1.00000000000000     
 @CHECKOUT-I, Total execution time (CPU/WALL):         0.01/       0.06 seconds.
 @GETMEM-I,  Allocated   28610 MB of main memory.
 @CHECKOUT-I, Total execution time (CPU/WALL):         0.00/       0.00 seconds.
 @GETMEM-I,  Allocated   28610 MB of main memory.
  current energy   -245.940518763057     
  x is   0.000000000000000E+000
  x is   -1.00000000000000     
  x is   -1.00000000000000     
  x is  -0.447612560700618     
  x is  -0.447676963556262     
  x is   -1.00000000000000     
  x is   -1.00000000000000     
 @CHECKOUT-I, Total execution time (CPU/WALL):         0.00/       0.00 seconds.
 @GETMEM-I,  Allocated   28610 MB of main memory.
 @CHECKOUT-I, Total execution time (CPU/WALL):         0.00/       0.01 seconds.
 @GETMEM-I,  Allocated   28610 MB of main memory.
  current energy   -245.940518762891     
  x is   0.000000000000000E+000
  x is   -1.00000000000000     
  x is   -1.00000000000000     
  x is  -0.447523261940461     
  x is  -0.447681153957545     
  x is   -1.00000000000000     
  x is   -1.00000000000000     
 @CHECKOUT-I, Total execution time (CPU/WALL):         0.00/       0.00 seconds.
 @GETMEM-I,  Allocated   28610 MB of main memory.
 @CHECKOUT-I, Total execution time (CPU/WALL):         0.00/       0.01 seconds.
 @GETMEM-I,  Allocated   28610 MB of main memory.
  current energy   -245.940518762818     
  x is   0.000000000000000E+000
  x is   -1.00000000000000     
  x is   -1.00000000000000     
  x is  -0.447822306157387     
  x is  -0.447664714897512     
  x is   -1.00000000000000     
  x is   -1.00000000000000     
 @CHECKOUT-I, Total execution time (CPU/WALL):         0.00/       0.00 seconds.
 @GETMEM-I,  Allocated   28610 MB of main memory.
 @CHECKOUT-I, Total execution time (CPU/WALL):         0.00/       0.01 seconds.
 @GETMEM-I,  Allocated   28610 MB of main memory.
  current energy   -245.940518767593     
  x is   0.000000000000000E+000
  x is   -1.00000000000000     
  x is   -1.00000000000000     
  x is  -0.448088479255511     
  x is  -0.447667488384824     
  x is   -1.00000000000000     
  x is   -1.00000000000000     
 @CHECKOUT-I, Total execution time (CPU/WALL):         0.00/       0.00 seconds.
 @GETMEM-I,  Allocated   28610 MB of main memory.
 @CHECKOUT-I, Total execution time (CPU/WALL):         0.00/       0.01 seconds.
 @GETMEM-I,  Allocated   28610 MB of main memory.
  current energy   -245.940518767607     
  x is   0.000000000000000E+000
  x is   -1.00000000000000     
  x is   -1.00000000000000     
  x is  -0.447257844895013     
  x is  -0.447678380225322     
  x is   -1.00000000000000     
  x is   -1.00000000000000     
 @CHECKOUT-I, Total execution time (CPU/WALL):         0.00/       0.06 seconds.
 @GETMEM-I,  Allocated   28610 MB of main memory.
 @CHECKOUT-I, Total execution time (CPU/WALL):         0.00/       0.00 seconds.
 @GETMEM-I,  Allocated   28610 MB of main memory.
  current energy   -245.940518768041     
  x is   0.000000000000000E+000
  x is   -1.00000000000000     
  x is   -1.00000000000000     
  x is  -0.447982797661678     
  x is  -0.447687607483058     
  x is   -1.00000000000000     
  x is   -1.00000000000000     
 @CHECKOUT-I, Total execution time (CPU/WALL):         0.00/       0.00 seconds.
 @GETMEM-I,  Allocated   28610 MB of main memory.
 @CHECKOUT-I, Total execution time (CPU/WALL):         0.00/       0.00 seconds.
 @GETMEM-I,  Allocated   28610 MB of main memory.
  current energy   -245.940518768073     
  x is   0.000000000000000E+000
  x is   -1.00000000000000     
  x is   -1.00000000000000     
  x is  -0.447362901989216     
  x is  -0.447658261724248     
  x is   -1.00000000000000     
  x is   -1.00000000000000     
 @CHECKOUT-I, Total execution time (CPU/WALL):         0.00/       0.00 seconds.
 @GETMEM-I,  Allocated   28610 MB of main memory.
 @CHECKOUT-I, Total execution time (CPU/WALL):         0.00/       0.01 seconds.
 @GETMEM-I,  Allocated   28610 MB of main memory.
  current energy   -245.940518766678     
  x is   0.000000000000000E+000
  x is   -1.00000000000000     
  x is   -1.00000000000000     
  x is  -0.447489904548971     
  x is  -0.447663212571083     
  x is   -1.00000000000000     
  x is   -1.00000000000000     
 @CHECKOUT-I, Total execution time (CPU/WALL):         0.00/       0.10 seconds.
 @GETMEM-I,  Allocated   28610 MB of main memory.
 @CHECKOUT-I, Total execution time (CPU/WALL):         0.00/       0.02 seconds.
 @GETMEM-I,  Allocated   28610 MB of main memory.
  current energy   -245.940518766634     
  x is   0.000000000000000E+000
  x is   -1.00000000000000     
  x is   -1.00000000000000     
  x is  -0.447856236206861     
  x is  -0.447682655855774     
  x is   -1.00000000000000     
  x is   -1.00000000000000     
 @CHECKOUT-I, Total execution time (CPU/WALL):         0.00/       0.08 seconds.
 @GETMEM-I,  Allocated   28610 MB of main memory.
 @CHECKOUT-I, Total execution time (CPU/WALL):         0.00/       0.00 seconds.
 @GETMEM-I,  Allocated   28610 MB of main memory.
  current energy   -245.940518755477     
  x is   0.000000000000000E+000
  x is   -1.00000000000000     
  x is   -1.00000000000000     
  x is  -0.447635258774435     
  x is  -0.447715022568479     
  x is   -1.00000000000000     
  x is   -1.00000000000000     
 @CHECKOUT-I, Total execution time (CPU/WALL):         0.00/       0.07 seconds.
 @GETMEM-I,  Allocated   28610 MB of main memory.
 @CHECKOUT-I, Total execution time (CPU/WALL):         0.00/       0.01 seconds.
 @GETMEM-I,  Allocated   28610 MB of main memory.
  current energy   -245.940518755516     
  x is   0.000000000000000E+000
  x is   -1.00000000000000     
  x is   -1.00000000000000     
  x is  -0.447710651912069     
  x is  -0.447630850348780     
  x is   -1.00000000000000     
  x is   -1.00000000000000     
 @CHECKOUT-I, Total execution time (CPU/WALL):         0.00/       0.00 seconds.
 @GETMEM-I,  Allocated   28610 MB of main memory.
 @CHECKOUT-I, Total execution time (CPU/WALL):         0.00/       0.00 seconds.
 @GETMEM-I,  Allocated   28610 MB of main memory.
  current energy   -245.940518741838     
  x is   0.000000000000000E+000
  x is   -1.00000000000000     
  x is   -1.00000000000000     
  x is  -0.447545648604206     
  x is  -0.447645048734455     
  x is   -1.00000000000000     
  x is   -1.00000000000000     
 @CHECKOUT-I, Total execution time (CPU/WALL):         0.00/       0.05 seconds.
 @GETMEM-I,  Allocated   28610 MB of main memory.
 @CHECKOUT-I, Total execution time (CPU/WALL):         0.00/       0.01 seconds.
 @GETMEM-I,  Allocated   28610 MB of main memory.
  current energy   -245.940518741813     
  x is   0.000000000000000E+000
  x is   -1.00000000000000     
  x is   -1.00000000000000     
  x is  -0.447800192100715     
  x is  -0.447700817761970     
  x is   -1.00000000000000     
  x is   -1.00000000000000     
 @CHECKOUT-I, Total execution time (CPU/WALL):         0.00/       0.00 seconds.
 @GETMEM-I,  Allocated   28610 MB of main memory.
 @CHECKOUT-I, Total execution time (CPU/WALL):         0.00/       0.01 seconds.
 @GETMEM-I,  Allocated   28610 MB of main memory.
  current energy   -245.940518762215     
  x is   0.000000000000000E+000
  x is   -1.00000000000000     
  x is   -1.00000000000000     
  x is  -0.448003595335413     
  x is  -0.447706233685332     
  x is   -1.00000000000000     
  x is   -1.00000000000000     
 @CHECKOUT-I, Total execution time (CPU/WALL):         0.00/       0.00 seconds.
 @GETMEM-I,  Allocated   28610 MB of main memory.
 @CHECKOUT-I, Total execution time (CPU/WALL):         0.00/       0.01 seconds.
 @GETMEM-I,  Allocated   28610 MB of main memory.
  current energy   -245.940518762228     
  x is   0.000000000000000E+000
  x is   -1.00000000000000     
  x is   -1.00000000000000     
  x is  -0.447342332556861     
  x is  -0.447639637652324     
  x is   -1.00000000000000     
  x is   -1.00000000000000     
 @CHECKOUT-I, Total execution time (CPU/WALL):         0.00/       0.07 seconds.
 @GETMEM-I,  Allocated   28610 MB of main memory.
 @CHECKOUT-I, Total execution time (CPU/WALL):         0.00/       0.01 seconds.
 @GETMEM-I,  Allocated   28610 MB of main memory.
  current energy   -245.940518734289     
  x is   0.000000000000000E+000
  x is   -1.00000000000000     
  x is   -1.00000000000000     
  x is  -0.447630246122788     
  x is  -0.447650871772187     
  x is   -1.00000000000000     
  x is   -1.00000000000000     
 @CHECKOUT-I, Total execution time (CPU/WALL):         0.00/       0.00 seconds.
 @GETMEM-I,  Allocated   28610 MB of main memory.
 @CHECKOUT-I, Total execution time (CPU/WALL):         0.00/       0.00 seconds.
 @GETMEM-I,  Allocated   28610 MB of main memory.
  current energy   -245.940518734074     
  x is   0.000000000000000E+000
  x is   -1.00000000000000     
  x is   -1.00000000000000     
  x is  -0.447715651706352     
  x is  -0.447694995546167     
  x is   -1.00000000000000     
  x is   -1.00000000000000     
 @CHECKOUT-I, Total execution time (CPU/WALL):         0.00/       0.00 seconds.
 @GETMEM-I,  Allocated   28610 MB of main memory.
 @CHECKOUT-I, Total execution time (CPU/WALL):         0.00/       0.00 seconds.
 @GETMEM-I,  Allocated   28610 MB of main memory.
  current energy   -245.940518750355     
  x is   0.000000000000000E+000
  x is   -1.00000000000000     
  x is   -1.00000000000000     
  x is  -0.447749045724650     
  x is  -0.447730612168962     
  x is   -1.00000000000000     
  x is   -1.00000000000000     
 @CHECKOUT-I, Total execution time (CPU/WALL):         0.00/       0.00 seconds.
 @GETMEM-I,  Allocated   28610 MB of main memory.
 @CHECKOUT-I, Total execution time (CPU/WALL):         0.00/       0.01 seconds.
 @GETMEM-I,  Allocated   28610 MB of main memory.
  current energy   -245.940518750210     
  x is   0.000000000000000E+000
  x is   -1.00000000000000     
  x is   -1.00000000000000     
  x is  -0.447596849153580     
  x is  -0.447615264456070     
  x is   -1.00000000000000     
  x is   -1.00000000000000     
 @CHECKOUT-I, Total execution time (CPU/WALL):         0.00/       0.07 seconds.
 @GETMEM-I,  Allocated   28610 MB of main memory.
 @CHECKOUT-I, Total execution time (CPU/WALL):         0.00/       0.02 seconds.
 @GETMEM-I,  Allocated   28610 MB of main memory.
  current energy   -245.940518746291     
  x is   0.000000000000000E+000
  x is   -1.00000000000000     
  x is   -1.00000000000000     
  x is  -0.447819031864385     
  x is  -0.447634719974345     
  x is   -1.00000000000000     
  x is   -1.00000000000000     
 @CHECKOUT-I, Total execution time (CPU/WALL):         0.00/       0.00 seconds.
 @GETMEM-I,  Allocated   28610 MB of main memory.
 @CHECKOUT-I, Total execution time (CPU/WALL):         0.00/       0.01 seconds.
 @GETMEM-I,  Allocated   28610 MB of main memory.
  current energy   -245.940518746278     
  x is   0.000000000000000E+000
  x is   -1.00000000000000     
  x is   -1.00000000000000     
  x is  -0.447526832212815     
  x is  -0.447711144592782     
  x is   -1.00000000000000     
  x is   -1.00000000000000     
 @CHECKOUT-I, Total execution time (CPU/WALL):         0.00/       0.00 seconds.
 @GETMEM-I,  Allocated   28610 MB of main memory.
 @CHECKOUT-I, Total execution time (CPU/WALL):         0.00/       0.00 seconds.
 @GETMEM-I,  Allocated   28610 MB of main memory.
  current energy   -245.940518774273     
  x is   0.000000000000000E+000
  x is  -0.999985560924749     
  x is  -0.999992210767083     
  x is  -0.447672929744576     
  x is  -0.447672934346984     
  x is  -0.999998090294874     
  x is  -0.999987463342066     
 @CHECKOUT-I, Total execution time (CPU/WALL):         0.00/       0.05 seconds.
 @GETMEM-I,  Allocated   28610 MB of main memory.
 @CHECKOUT-I, Total execution time (CPU/WALL):         0.00/       0.00 seconds.
 @GETMEM-I,  Allocated   28610 MB of main memory.
  current energy   -245.940518773612     
  x is   0.000000000000000E+000
  x is  -0.999985973883323     
  x is  -0.999991249075465     
  x is  -0.447672932749544     
  x is  -0.447672934346984     
  x is  -0.999974994081594     
  x is  -0.999985915513290     
 @CHECKOUT-I, Total execution time (CPU/WALL):         0.00/       0.05 seconds.
 @GETMEM-I,  Allocated   28610 MB of main memory.
 @CHECKOUT-I, Total execution time (CPU/WALL):         0.00/       0.00 seconds.
 @GETMEM-I,  Allocated   28610 MB of main memory.
  current energy   -245.940518773785     
  x is   0.000000000000000E+000
  x is  -0.999993288680920     
  x is  -0.999988172228723     
  x is  -0.447672937832978     
  x is  -0.447672934346984     
  x is  -0.999995156402359     
  x is  -0.999980963372877     
 @CHECKOUT-I, Total execution time (CPU/WALL):         0.00/       0.03 seconds.
 @GETMEM-I,  Allocated   28610 MB of main memory.
 @CHECKOUT-I, Total execution time (CPU/WALL):         0.00/       0.00 seconds.
 @GETMEM-I,  Allocated   28610 MB of main memory.
  current energy   -245.940518773607     
  x is   0.000000000000000E+000
  x is  -0.999987636451141     
  x is  -0.999978885962921     
  x is  -0.447672937416983     
  x is  -0.447672934346984     
  x is  -0.999965047268413     
  x is  -0.999948008433482     
 @CHECKOUT-I, Total execution time (CPU/WALL):         0.00/       0.05 seconds.
 @GETMEM-I,  Allocated   28610 MB of main memory.
 @CHECKOUT-I, Total execution time (CPU/WALL):         0.00/       0.00 seconds.
 @GETMEM-I,  Allocated   28610 MB of main memory.
  current energy   -245.940518772373     
  x is   0.000000000000000E+000
  x is  -0.999932710060712     
  x is  -0.999939438766095     
  x is  -0.447672934014154     
  x is  -0.447672934346984     
  x is  -0.999980490438832     
  x is  -0.999978507192156     
 @CHECKOUT-I, Total execution time (CPU/WALL):         0.00/       0.05 seconds.
 @GETMEM-I,  Allocated   28610 MB of main memory.
 @CHECKOUT-I, Total execution time (CPU/WALL):         0.00/       0.01 seconds.
 @GETMEM-I,  Allocated   28610 MB of main memory.
  current energy   -245.940518772765     
  x is   0.000000000000000E+000
  x is  -0.999965492117862     
  x is  -0.999952084690759     
  x is  -0.447672935037527     
  x is  -0.447672934346984     
  x is  -0.999993216120337     
  x is  -0.999982995152708     
 @CHECKOUT-I, Total execution time (CPU/WALL):         0.00/       0.05 seconds.
 @GETMEM-I,  Allocated   28610 MB of main memory.
 @CHECKOUT-I, Total execution time (CPU/WALL):         0.00/       0.00 seconds.
 @GETMEM-I,  Allocated   28610 MB of main memory.
  current energy   -245.940518772385     
  x is   0.000000000000000E+000
  x is  -0.999923377341020     
  x is  -0.999917008250125     
  x is  -0.447672933645195     
  x is  -0.447672934346984     
  x is  -0.999962821140739     
  x is  -0.999970546740591     
Largest asymmetry in FCM    0.000000023193258
  Vibrational frequencies  (cm-1) :
      1    0.57091     0.95860
      2  911.82767    15.91476
      3  922.57651    17.10468
      4 1077.31854    32.22063
      5 1111.49774     8.72187
      6 1116.07214    10.86498
      7 1180.07694    30.82536
      8 1283.15826     0.21909
      9 1361.84134     5.15240
     10 1544.38721    26.80646
     11 1580.51134     8.92776
     12 3280.18121     2.11304
     13 3289.15451     0.22754
     14 3312.84058     0.54668
Largest asymmetry in FCM    0.000000002156097
  Vibrational frequencies  (cm-1) :
      1    0.55674     1.83912
      2    0.61121     0.04911
      3  620.60045     5.16659
      4  658.25154    24.71549
      5  765.82573    33.54074
      6  854.23614    22.92108
      7  876.21461     0.01829
 @CHECKOUT-I, Total execution time (CPU/WALL):         0.01/       0.04 seconds.
Line Symbol    AtNr   At. Mass
  1  O          8    15.99491
  2  C          6    12.00000
  3  C          6    12.00000
  4  N          7    14.00307
  5  C          6    12.00000
  6  H          1     1.00783
  7  H          1     1.00783
  8  H          1     1.00783
                     1                     4                    18
   1.00000000000000       0.903884060353647       0.971166188554808     
   1.00000000000000       0.950321777642405       0.971166188554808     
  -1.00000000000000       0.893784105578983       0.971166188554808     
  -1.00000000000000       0.892221336301487       0.971166188554808     
  -1.00000000000000       0.777433673185012       0.950321777642405     
  R VECTOR before symmetry
  0.000000000000000E+000  0.000000000000000E+000  0.000000000000000E+000
   2.55915416226939       0.000000000000000E+000  0.000000000000000E+000
   2.58864013367683        1.81151795702038       0.000000000000000E+000
   2.44158696042998        2.01282885650722       0.000000000000000E+000
   2.55564254747873        1.88732462215337       0.000000000000000E+000
   2.03288838602576        2.03587985713595        3.14159265358979     
   2.02889133319886        2.03935230452346        3.14159265358979     
   2.03177236074682        2.25101742746828        3.14159265358979     
   Rotational constants (in cm-1): 
          0.1647326538             0.3220458186             0.3372347278
   Rotational constants (in MHz): 
       4938.5614100750          9654.6921066595         10110.0442145583
********************************************************************************
   The full molecular point group is Cs  .
   The largest Abelian subgroup of the full molecular point group is Cs  .
   The computational point group is Cs  .
********************************************************************************
  R VECTOR 
  0.000000000000000E+000  0.000000000000000E+000  0.000000000000000E+000
   2.55915416226939       0.000000000000000E+000  0.000000000000000E+000
   2.58864013367683        1.81151795702038       0.000000000000000E+000
   2.44158696042998        2.01282885650722       0.000000000000000E+000
   2.55564254747873        1.88732462215337       0.000000000000000E+000
   2.03288838602576        2.03587985713595        3.14159265358979     
   2.02889133319886        2.03935230452346        3.14159265358979     
   2.03177236074682        2.25101742746828        3.14159265358979     
 @GEOPT-W, Archive file not created for single-point calculation.
                     0                     0
  calling readgh 2 
  gradient from JOBARC 
   0.000000000000000   0.000000000000000   0.000000000000000
   0.000000000000000   0.000000000000000   0.000000000000000
   0.000000000000000   0.000000000000000   0.000000000000000
   0.000000000000000   0.000000000000000   0.000000000000000
   0.000000000000000   0.000000000000000   0.000000000000000
   0.000000000000000   0.000000000000000   0.000000000000000
   0.000000000000000   0.000000000000000   0.000000000000000
   0.000000000000000   0.000000000000000   0.000000000000000
 
                     0
  current gradient vector 
        0.000000000000000        0.000000000000000        0.000000000000000
        0.000000000000000        0.000000000000000        0.000000000000000
        0.000000000000000        0.000000000000000        0.000000000000000
        0.000000000000000        0.000000000000000        0.000000000000000
        0.000000000000000        0.000000000000000        0.000000000000000
        0.000000000000000        0.000000000000000        0.000000000000000
        0.000000000000000        0.000000000000000        0.000000000000000
        0.000000000000000        0.000000000000000        0.000000000000000
  @PROJFCM-I, Projecting force constant matrix onto totally symmetric subspace.
  Largest difference between matrix elements of symmetrized
  and unsymmetrized FCM :     0.1387778781E-15.
  masses used (in AMU) in vibrational analysis: 
  15.994914630     12.000000000     12.000000000
  14.003074002     12.000000000      1.007825035
   1.007825035      1.007825035
                     Normal Coordinate Analysis
  ----------------------------------------------------------------
    Irreducible         Harmonic       Infrared        Type 
   Representation       Frequency      Intensity 
  ----------------------------------------------------------------
                       (cm-1)         (km/mol)
  ----------------------------------------------------------------
      ----                 0.0000i        0.0000      TRANSLATION
      ----                 0.0000i        0.0000      TRANSLATION
      ----                 0.0000i        0.0000      TRANSLATION
      ----                 0.5567         1.8391       ROTATION  
      ----                 0.5709         0.9586       ROTATION  
      ----                 0.6112         0.0491       ROTATION  
       A''               620.6013         5.1666       VIBRATION 
       A''               658.2524        24.7155       VIBRATION 
       A''               765.8268        33.5407       VIBRATION 
       A''               854.2373        22.9211       VIBRATION 
       A''               876.2158         0.0183       VIBRATION 
        A'               911.8289        15.9148       VIBRATION 
        A'               922.5778        17.1047       VIBRATION 
        A'              1077.3200        32.2206       VIBRATION 
        A'              1111.4993         8.7219       VIBRATION 
        A'              1116.0737        10.8650       VIBRATION 
        A'              1180.0785        30.8254       VIBRATION 
        A'              1283.1600         0.2191       VIBRATION 
        A'              1361.8432         5.1524       VIBRATION 
        A'              1544.3893        26.8065       VIBRATION 
        A'              1580.5135         8.9278       VIBRATION 
        A'              3280.1857         2.1130       VIBRATION 
        A'              3289.1590         0.2275       VIBRATION 
        A'              3312.8451         0.5467       VIBRATION 
  ----------------------------------------------------------------
 
 
                                   Normal Coordinates 

               A''                       A''                       A''
               620.60                    658.25                    765.83 
             VIBRATION                 VIBRATION                 VIBRATION 
 O      0.000 0.0000  0.5176    0.0000  0.0000  0.2685    0.0000  0.0000  0.0764
 C      0.000 0.0000 -0.1949   -0.0000 -0.0000 -0.4526    0.0000  0.0000  0.1116
 C     -0.000 0.0000 -0.5166    0.0000  0.0000  0.0339    0.0000 -0.0000 -0.4425
 N      0.000-0.0000 -0.1651    0.0000 -0.0000  0.5878    0.0000 -0.0000  0.0406
 C      0.000-0.0000  0.4002    0.0000 -0.0000 -0.3248   -0.0000 -0.0000 -0.0843
 H     -0.000-0.0000 -0.2029   -0.0000 -0.0000 -0.4365   -0.0000  0.0000 -0.1574
 H     -0.000-0.0000 -0.3883    0.0000 -0.0000  0.0242    0.0000  0.0000  0.8006
 H      0.000-0.0000  0.2187   -0.0000  0.0000 -0.2825   -0.0000 -0.0000  0.3338

               A''                       A''                        A'
               854.24                    876.22                    911.83 
             VIBRATION                 VIBRATION                 VIBRATION 
 O      0.000 0.0000  0.1450    0.0000  0.0000  0.0238    0.1070  0.2836 -0.0000
 C      0.000-0.0000 -0.4870    0.0000 -0.0000 -0.2343    0.1421  0.1395  0.0000
 C     -0.000 0.0000  0.0208   -0.0000  0.0000 -0.2259   -0.3876  0.1753  0.0000
 N     -0.000-0.0000  0.1674    0.0000 -0.0000  0.0001    0.5342 -0.2751  0.0000
 C     -0.000-0.0000 -0.2069   -0.0000 -0.0000  0.4308   -0.3346 -0.3704 -0.0000
 H     -0.000-0.0000  0.7014   -0.0000 -0.0000  0.3794   -0.1526  0.0446 -0.0000
 H     -0.000-0.0000 -0.0030   -0.0000 -0.0000  0.3106   -0.0795  0.0957 -0.0000
 H      0.000-0.0000  0.4226    0.0000 -0.0000 -0.6837   -0.1836 -0.0528  0.0000

                A'                        A'                        A'
               922.58                   1077.32                   1111.50 
             VIBRATION                 VIBRATION                 VIBRATION 
 O      0.712 0.1714 -0.0000    0.1574  0.2941  0.0000    0.0913 -0.3127 -0.0000
 C     -0.058-0.3082  0.0000   -0.2235  0.1127 -0.0000   -0.3212  0.5159  0.0000
 C     -0.145 0.2175  0.0000    0.1539 -0.5637 -0.0000   -0.1292  0.0427  0.0000
 N     -0.388-0.0613 -0.0000    0.0870 -0.1097 -0.0000    0.1390 -0.0149  0.0000
 C     -0.135 0.0580 -0.0000    0.0099  0.2125 -0.0000    0.2334 -0.0702  0.0000
 H     -0.102-0.0913 -0.0000   -0.3585  0.0427  0.0000   -0.1079  0.1599 -0.0000
 H     -0.234-0.1559 -0.0000   -0.0473 -0.2842  0.0000   -0.3520 -0.3472  0.0000
 H      0.116-0.0941  0.0000   -0.3397  0.3017 -0.0000    0.3267 -0.1968 -0.0000

                A'                        A'                        A'
              1116.07                   1180.08                   1283.16 
             VIBRATION                 VIBRATION                 VIBRATION 
 O      0.156 0.2345 -0.0000    0.3415 -0.4528  0.0000    0.0105 -0.1698 -0.0000
 C     -0.009 0.2114 -0.0000   -0.3237  0.2452 -0.0000    0.1007 -0.1067 -0.0000
 C      0.045-0.3448  0.0000    0.1833  0.2493 -0.0000   -0.0926 -0.1099 -0.0000
 N     -0.252 0.4664  0.0000   -0.0764 -0.0516  0.0000    0.1029  0.2058  0.0000
 C     -0.015-0.6199 -0.0000   -0.1226 -0.0938  0.0000   -0.0758  0.1732  0.0000
 H      0.054 0.0720  0.0000   -0.0748  0.0744  0.0000   -0.7536 -0.0221 -0.0000
 H      0.173 0.0686 -0.0000    0.2828  0.3298 -0.0000    0.2355  0.2714 -0.0000
 H      0.020-0.2139 -0.0000   -0.3766  0.2092  0.0000    0.3264 -0.1902 -0.0000

                A'                        A'                        A'
              1361.84                   1544.39                   1580.51 
             VIBRATION                 VIBRATION                 VIBRATION 
 O      0.153 0.0818 -0.0000    0.1479  0.0637 -0.0000    0.0129 -0.0282 -0.0000
 C      0.033 0.3332 -0.0000   -0.4915 -0.2637  0.0000    0.3972  0.2076  0.0000
 C     -0.063-0.3275 -0.0000   -0.4639 -0.1695 -0.0000   -0.4486 -0.0472 -0.0000
 N     -0.113-0.4200  0.0000    0.2996  0.1786 -0.0000   -0.3729 -0.2120  0.0000
 C     -0.287 0.3152 -0.0000    0.3340  0.0918  0.0000    0.5265 -0.0390  0.0000
 H      0.317 0.1054 -0.0000    0.2610 -0.0986  0.0000   -0.1438  0.0827  0.0000
 H      0.267 0.2224 -0.0000    0.1195  0.2736  0.0000   -0.0073  0.1723  0.0000
 H      0.322-0.1953 -0.0000    0.0578  0.0837  0.0000   -0.1499  0.2285  0.0000

                A'                        A'                        A'
              3280.19                   3289.16                   3312.85 
             VIBRATION                 VIBRATION                 VIBRATION 
 O      0.000 0.0035 -0.0000    0.0022 -0.0006 -0.0000    0.0012  0.0039  0.0000
 C      0.004-0.0213  0.0000    0.0144  0.2971  0.0000   -0.0017  0.0429  0.0000
 C     -0.068 0.0717  0.0000   -0.0336  0.0190  0.0000    0.2246 -0.1745  0.0000
 N     -0.000 0.0028  0.0000   -0.0124 -0.0091 -0.0000   -0.0022  0.0042  0.0000
 C     -0.161-0.2205 -0.0000    0.0012 -0.0120 -0.0000   -0.0891 -0.0917 -0.0000
 H      0.001 0.0739 -0.0000   -0.0172 -0.9434  0.0000   -0.0022 -0.1147  0.0000
 H      0.265-0.2350 -0.0000    0.1033 -0.0898  0.0000   -0.6635  0.5683  0.0000
 H      0.509 0.7238  0.0000    0.0135  0.0200  0.0000    0.2073  0.2856 -0.0000
 
                      Normal modes in internal coordinates 
---------------------------------------------------------------------------
              0.000         0.000         0.000         0.557         0.571
---------------------------------------------------------------------------
R1         0.000000     -0.000000     -0.000000      0.000000      0.000000
R2         0.000000      0.000000     -0.000000     -0.000000      0.000000
A1         0.000000      0.000000      0.000000     -0.000000     -0.000000
R3         0.000000     -0.000000     -0.000000     -0.000000     -0.000000
A2        -0.000000     -0.000000      0.000000      0.000000      0.000000
D0         0.000000     -0.000000     -0.000000      0.000000      0.000000
R4         0.000000     -0.000000      0.000000     -0.000000      0.000000
A3        -0.000000      0.000000     -0.000000     -0.000000     -0.000000
D0        -0.000000      0.000000      0.000000     -0.000000      0.000000
R5         0.000000      0.000000     -0.000000     -0.000000     -0.000000
A4         0.000000      0.000000     -0.000000     -0.000000     -0.000000
D180      -0.000000     -0.000000      0.000000     -0.000000     -0.000000
R6         0.000000      0.000000      0.000000      0.000000      0.000000
A5         0.000000      0.000000     -0.000000      0.000000      0.000000
D180      -0.000000     -0.000000      0.000000     -0.000000      0.000000
R7         0.000000      0.000000      0.000000     -0.000000     -0.000000
A6        -0.000000      0.000000      0.000000      0.000000      0.000000
D180      -0.000000      0.000000     -0.000000      0.000000     -0.000000
---------------------------------------------------------------------------
              0.611       620.601       658.252       765.827       854.237
---------------------------------------------------------------------------
R1         0.000000     -0.000000      0.000000      0.000000     -0.000000
R2        -0.000000     -0.000000     -0.000000     -0.000000      0.000000
A1         0.000000      0.000000      0.000000      0.000000      0.000000
R3        -0.000000     -0.000000      0.000000     -0.000000      0.000000
A2         0.000000     -0.000000     -0.000000      0.000000     -0.000000
D0         0.000000      0.412946      0.715160      0.072431      0.244127
R4        -0.000000      0.000000     -0.000000     -0.000000      0.000000
A3        -0.000000     -0.000000     -0.000000      0.000000     -0.000000
D0        -0.000000     -0.601443     -0.170037     -0.112233     -0.085096
R5        -0.000000      0.000000      0.000000      0.000000     -0.000000
A4        -0.000000     -0.000000     -0.000000     -0.000000      0.000000
D180       0.000000      0.422839      0.583807      0.263335     -0.783678
R6        -0.000000     -0.000000     -0.000000     -0.000000      0.000000
A5         0.000000     -0.000000     -0.000000      0.000000     -0.000000
D180       0.000000     -0.436200     -0.225849      0.854189     -0.122485
R7         0.000000      0.000000      0.000000      0.000000      0.000000
A6         0.000000      0.000000     -0.000000     -0.000000      0.000000
D180       0.000000      0.314131     -0.260375      0.427988      0.551368
---------------------------------------------------------------------------
            876.216       911.829       922.578      1077.320      1111.499
---------------------------------------------------------------------------
R1        -0.000000      0.121908     -0.395308     -0.221895     -0.544008
R2        -0.000000     -0.241260     -0.121073     -0.695371      0.191533
A1         0.000000      0.262944      0.589988      0.027780     -0.069114
R3        -0.000000      0.059373     -0.093177      0.100888      0.031721
A2        -0.000000      0.245922     -0.450302      0.026668      0.364515
D0         0.130439     -0.000000     -0.000000     -0.000000     -0.000000
R4         0.000000      0.017763     -0.001032     -0.077179      0.266828
A3        -0.000000     -0.507177     -0.365249      0.343436     -0.122001
D0        -0.202134      0.000000      0.000000      0.000000      0.000000
R5        -0.000000     -0.001340      0.013181     -0.012398     -0.026284
A4        -0.000000     -0.394026      0.139793     -0.338308     -0.169387
D180      -0.367293      0.000000      0.000000     -0.000000      0.000000
R6        -0.000000      0.020610      0.008045     -0.028925      0.007079
A5         0.000000      0.350155     -0.209368     -0.300065     -0.532041
D180       0.302132     -0.000000      0.000000      0.000000      0.000000
R7        -0.000000     -0.021292     -0.008171      0.003878      0.008199
A6         0.000000     -0.507445      0.269153     -0.355187      0.360648
D180      -0.846133      0.000000      0.000000     -0.000000     -0.000000
---------------------------------------------------------------------------
           1116.074      1180.079      1283.160      1361.843      1544.389
---------------------------------------------------------------------------
R1        -0.181578     -0.537784      0.035316     -0.128512     -0.210818
R2        -0.762556      0.378681      0.006521     -0.264913     -0.190776
A1         0.008352     -0.003376      0.006209     -0.022050      0.223876
R3        -0.065405      0.016858      0.098770     -0.331893      0.460630
A2        -0.207900      0.168980     -0.038624      0.167895     -0.092281
D0         0.000000      0.000000      0.000000      0.000000     -0.000000
R4        -0.109858     -0.209848      0.021118     -0.108318      0.430083
A3        -0.121578     -0.144689      0.038839      0.134728     -0.064090
D0        -0.000000     -0.000000     -0.000000      0.000000      0.000000
R5        -0.056642     -0.008108      0.013616     -0.031599      0.025627
A4         0.165430     -0.047866     -0.771530      0.274191      0.479693
D180      -0.000000     -0.000000     -0.000000      0.000000     -0.000000
R6        -0.052056     -0.011530     -0.000128     -0.018331      0.034635
A5         0.520415      0.438365      0.410737      0.465472      0.474394
D180      -0.000000     -0.000000     -0.000000     -0.000000     -0.000000
R7        -0.065679     -0.001892      0.003349     -0.007209      0.044707
A6        -0.051836     -0.528120      0.470436      0.671835     -0.015992
D180      -0.000000      0.000000     -0.000000     -0.000000     -0.000000
---------------------------------------------------------------------------
           1580.513      3280.186      3289.159      3312.845
---------------------------------------------------------------------------
R1         0.137108      0.004185     -0.035424     -0.005786
R2        -0.078387      0.013932      0.002847     -0.032808
A1         0.011554      0.011010     -0.024943     -0.031458
R3        -0.491491      0.002967     -0.056537     -0.006561
A2         0.059028     -0.004607      0.055121      0.007160
D0         0.000000     -0.000000     -0.000000      0.000000
R4         0.571996     -0.031687      0.009001     -0.085021
A3        -0.114322     -0.039847     -0.007816      0.039213
D0        -0.000000      0.000000      0.000000      0.000000
R5        -0.035151     -0.076746      0.984969      0.121486
A4        -0.347146      0.001400     -0.029455     -0.003258
D180      -0.000000      0.000000     -0.000000     -0.000000
R6         0.058535     -0.367434     -0.141428      0.913502
A5         0.320907      0.005682      0.005074     -0.031823
D180       0.000000     -0.000000      0.000000      0.000000
R7         0.048724      0.924847      0.025615      0.372111
A6        -0.398871     -0.027757     -0.004851      0.017489
D180       0.000000     -0.000000      0.000000     -0.000000
---------------------------------------------------------------------------
 
  ----------------------------------------------------------------
                    Dipole Moment Function
                   (Normal Coordinate Basis)
  ----------------------------------------------------------------
    Mode     Symmetry    d(Mu(x))/dQ   d(Mu(y))/dQ   d(Mu(z))/dQ
  ----------------------------------------------------------------
     Q7         A''       -0.000000     -0.000000     -0.072800
     Q8         A''       -0.000000      0.000000     -0.159225
     Q9         A''       -0.000000     -0.000000      0.185487
     Q10        A''       -0.000000     -0.000000      0.153336
     Q11        A''       -0.000000     -0.000000     -0.004332
     Q12         A'       -0.126127     -0.020421     -0.000000
     Q13         A'       -0.118011     -0.060158     -0.000000
     Q14         A'       -0.178770     -0.033053      0.000000
     Q15         A'       -0.084191      0.043111     -0.000000
     Q16         A'       -0.006566     -0.105366     -0.000000
     Q17         A'       -0.103965      0.144262      0.000000
     Q18         A'       -0.014283      0.004555     -0.000000
     Q19         A'        0.041942      0.059381     -0.000000
     Q20         A'       -0.158797     -0.047761      0.000000
     Q21         A'        0.079051      0.053934      0.000000
     Q22         A'        0.024108     -0.039829     -0.000000
     Q23         A'        0.014294     -0.005393      0.000000
     Q24         A'       -0.015116     -0.018228      0.000000
  ----------------------------------------------------------------
---------------------------------------------------------------------------
------------------------------------------------------------
        Parameter                (MHz)                 (CM-1)
------------------------------------------------------------
 
           R6                -.143026E-03           -.477084E-08
           R5                -.385673E-03           -.128647E-07
           SI                            0.119310E+01
 
  A-reduced centrifugal distortion parameters (Ir representation) 
 
           DJ                0.168605E-02           0.562405E-07
           DK                0.714099E-03           0.238198E-07
           DJK               0.128143E-02           0.427438E-07
           DELJ              0.197210E-02           0.657822E-07
           DELK              0.214436E-02           0.715282E-07
           DELJK             -.434886E-03           -.145062E-07
           delJ              0.785937E-03           0.262160E-07
           delK              0.145393E-02           0.484978E-07
 
  S-reduced centrifugal distortion parameters (Ir representation) 
 
           DJ                0.136280E-02           0.454580E-07
           DK                -.902162E-03           -.300929E-07
           DJK               0.322094E-02           0.107439E-06
           D1                -.785937E-03           -.262160E-07
           D2                -.304652E-03           -.101621E-07
------------------------------------------------------------
   Rotationally projected vibrational frequencies 
            1               0.0000i
            2               0.0000i
            3               0.0000 
            4               0.0000 
            5               0.0000 
            6               0.0000 
            7             620.6013 
            8             658.2524 
            9             765.8268 
           10             854.2373 
           11             876.2158 
           12             911.8289 
           13             922.5778 
           14            1077.3200 
           15            1111.4993 
           16            1116.0737 
           17            1180.0785 
           18            1283.1600 
           19            1361.8432 
           20            1544.3893 
           21            1580.5135 
           22            3280.1857 
           23            3289.1590 
           24            3312.8451 
  Zero-point energy:   36.8066 kcal/mol =  153.9990 kJ/mol =   12873.304 cm-1 
 
 @CHECKOUT-I, Total execution time (CPU/WALL):         0.04/       0.11 seconds.
 @GETMEM-I,  Allocated   28610 MB of main memory.
  linear flag is set to                      0
  Analysis of normal coordinate   1:
  Mode is not totally symmetric, but + and - distinct.
  Analysis of normal coordinate   2:
  Mode is not totally symmetric, but + and - distinct.
  Analysis of normal coordinate   3:
  Mode is not totally symmetric, but + and - distinct.
  Analysis of normal coordinate   4:
  Mode is not totally symmetric.
  Analysis of normal coordinate   5:
  Mode is totally symmetric.
  Analysis of normal coordinate   6:
  Mode is not totally symmetric.
  Analysis of normal coordinate   7:
  Mode is not totally symmetric.
  Analysis of normal coordinate   8:
  Mode is not totally symmetric.
  Analysis of normal coordinate   9:
  Mode is not totally symmetric.
  Analysis of normal coordinate  10:
  Mode is not totally symmetric.
  Analysis of normal coordinate  11:
  Mode is not totally symmetric.
  Analysis of normal coordinate  12:
  Mode is totally symmetric.
  Analysis of normal coordinate  13:
  Mode is totally symmetric.
  Analysis of normal coordinate  14:
  Mode is totally symmetric.
  Analysis of normal coordinate  15:
  Mode is totally symmetric.
  Analysis of normal coordinate  16:
  Mode is totally symmetric.
  Analysis of normal coordinate  17:
  Mode is totally symmetric.
  Analysis of normal coordinate  18:
  Mode is totally symmetric.
  Analysis of normal coordinate  19:
  Mode is totally symmetric.
  Analysis of normal coordinate  20:
  Mode is totally symmetric.
  Analysis of normal coordinate  21:
  Mode is totally symmetric.
  Analysis of normal coordinate  22:
  Mode is totally symmetric.
  Analysis of normal coordinate  23:
  Mode is totally symmetric.
  Analysis of normal coordinate  24:
  Mode is totally symmetric.
  done here
  Choosing displaced geometries for anharmonic force constant calculation.

 *Analyzing normal coordinate   7.
  The one-dimensional nonsymmetric coordinate will be used. [  7]
 *Analyzing normal coordinate   8.
  The one-dimensional nonsymmetric coordinate will be used. [  8]
 *Analyzing normal coordinate   9.
  The one-dimensional nonsymmetric coordinate will be used. [  9]
 *Analyzing normal coordinate  10.
  The one-dimensional nonsymmetric coordinate will be used. [ 10]
 *Analyzing normal coordinate  11.
  The one-dimensional nonsymmetric coordinate will be used. [ 11]
 *Analyzing normal coordinate  12.
  This totally symmetric coordinate will be used. [ 12]
 *Analyzing normal coordinate  13.
  This totally symmetric coordinate will be used. [ 13]
 *Analyzing normal coordinate  14.
  This totally symmetric coordinate will be used. [ 14]
 *Analyzing normal coordinate  15.
  This totally symmetric coordinate will be used. [ 15]
 *Analyzing normal coordinate  16.
  This totally symmetric coordinate will be used. [ 16]
 *Analyzing normal coordinate  17.
  This totally symmetric coordinate will be used. [ 17]
 *Analyzing normal coordinate  18.
  This totally symmetric coordinate will be used. [ 18]
 *Analyzing normal coordinate  19.
  This totally symmetric coordinate will be used. [ 19]
 *Analyzing normal coordinate  20.
  This totally symmetric coordinate will be used. [ 20]
 *Analyzing normal coordinate  21.
  This totally symmetric coordinate will be used. [ 21]
 *Analyzing normal coordinate  22.
  This totally symmetric coordinate will be used. [ 22]
 *Analyzing normal coordinate  23.
  This totally symmetric coordinate will be used. [ 23]
 *Analyzing normal coordinate  24.
  This totally symmetric coordinate will be used. [ 24]
  length                 20736
  Summary of displaced coordinates used in calculation
  Displaced point   1, normal coordinate   7, positive displacement:
O        -1.992678593641342       -0.825562422638113        0.002850400402315
C         0.271098309913002       -2.019121871176241       -0.001239275066717
C        -1.366089193303460        1.686099072282455       -0.003284042775375
N         2.224280960821435       -0.554053812166000       -0.000971929195465
C         1.182923426029673        1.870065093503849        0.002544452963584
H         0.230199702581832       -4.051598806828109       -0.004452068250463
H        -2.900698571085546        3.013266770635875       -0.008517344751920
H         2.343817742775240        3.537525231331005        0.004797819898968
  Displaced point   2, normal coordinate   8, positive displacement:
O        -1.992678593641342       -0.825562422638113        0.001435392293237
C         0.271098309913002       -2.019121871176241       -0.002793961898891
C        -1.366089193303460        1.686099072282455        0.000209496393102
N         2.224280960821435       -0.554053812166000        0.003358748272086
C         1.182923426029673        1.870065093503849       -0.002005103908396
H         0.230199702581832       -4.051598806828109       -0.009297901124682
H        -2.900698571085546        3.013266770635875        0.000514901038561
H         2.343817742775240        3.537525231331005       -0.006018125417560
  Displaced point   3, normal coordinate   9, positive displacement:
O        -1.992678593641342       -0.825562422638113        0.000378668133934
C         0.271098309913002       -2.019121871176241        0.000638678758857
C        -1.366089193303460        1.686099072282455       -0.002532193547187
N         2.224280960821435       -0.554053812166000        0.000215157528137
C         1.182923426029673        1.870065093503849       -0.000482689982829
H         0.230199702581832       -4.051598806828109       -0.003108809283460
H        -2.900698571085546        3.013266770635875        0.015810270697338
H         2.343817742775240        3.537525231331005        0.006592389517243
  Displaced point   4, normal coordinate  10, positive displacement:
O        -1.992678593641342       -0.825562422638113        0.000680352992935
C         0.271098309913002       -2.019121871176241       -0.002638760862307
C        -1.366089193303460        1.686099072282455        0.000112695308482
N         2.224280960821435       -0.554053812166000        0.000839864903133
C         1.182923426029673        1.870065093503849       -0.001121194673938
H         0.230199702581832       -4.051598806828109        0.013115364119440
H        -2.900698571085546        3.013266770635875       -0.000056624865543
H         2.343817742775240        3.537525231331005        0.007901490517182
  Displaced point   5, normal coordinate  11, positive displacement:
O        -1.992678593641342       -0.825562422638113        0.000110389072633
C         0.271098309913002       -2.019121871176241       -0.001253861862731
C        -1.366089193303460        1.686099072282455       -0.001208746934068
N         2.224280960821435       -0.554053812166000        0.000000575200558
C         1.182923426029673        1.870065093503849        0.002305061998102
H         0.230199702581832       -4.051598806828109        0.007004293687256
H        -2.900698571085546        3.013266770635875        0.005734451124659
H         2.343817742775240        3.537525231331005       -0.012622808799718
  Displaced point   6, normal coordinate  12, positive displacement:
O        -1.992192581108677       -0.824274155938123       -0.000000000000001
C         0.271843730227032       -2.018390131041629       -0.000000000000001
C        -1.368122268111776        1.687018323639315        0.000000000000000
N         2.226874756101063       -0.555389349577954        0.000000000000000
C         1.181168349226616        1.868122313991091        0.000000000000001
H         0.227437799686852       -4.050791113726978       -0.000000000000001
H        -2.902137324403121        3.014999624864494        0.000000000000000
H         2.340495207576254        3.536569651158232        0.000000000000001
  Displaced point   7, normal coordinate  12, negative displacement:
O        -1.993164606174007       -0.826850689338102       -0.000000000000001
C         0.270352889598973       -2.019853611310853       -0.000000000000001
C        -1.364056118495145        1.685179820925596        0.000000000000000
N         2.221687165541808       -0.552718274754047        0.000000000000000
C         1.184678502832730        1.872007873016606        0.000000000000001
H         0.232961605476812       -4.052406499929239       -0.000000000000001
H        -2.899259817767971        3.011533916407255        0.000000000000000
H         2.347140277974225        3.538480811503778        0.000000000000001
  Displaced point   8, normal coordinate  13, positive displacement:
O        -1.989462379701550       -0.824788309332948       -0.000000000000001
C         0.270796091588097       -2.020728754525998       -0.000000000000001
C        -1.366847980029388        1.687232924633255        0.000000000000000
N         2.222405560830389       -0.554349738808495        0.000000000000000
C         1.182219421195727        1.870367290690257        0.000000000000001
H         0.228359002044064       -4.053241497452977       -0.000000000000001
H        -2.904917285662676        3.010462177030793        0.000000000000000
H         2.345906643381671        3.535832573020775        0.000000000000001
  Displaced point   9, normal coordinate  13, negative displacement:
O        -1.995894807581134       -0.826336535943277       -0.000000000000001
C         0.271400528237908       -2.017514987826484       -0.000000000000001
C        -1.365330406577532        1.684965219931655        0.000000000000000
N         2.226156360812481       -0.553757885523506        0.000000000000000
C         1.183627430863619        1.869762896317440        0.000000000000001
H         0.232040403119600       -4.049956116203240       -0.000000000000001
H        -2.896479856508416        3.016071364240957        0.000000000000000
H         2.341728842168808        3.539217889641235        0.000000000000001
  Displaced point  10, normal coordinate  14, positive displacement:
O        -1.992020740908375       -0.824333304496098       -0.000000000000001
C         0.270020097081899       -2.018577870593846       -0.000000000000001
C        -1.365346812785228        1.683379122312601        0.000000000000000
N         2.224669690717539       -0.554543992963807        0.000000000000000
C         1.182971384877549        1.871090683159670        0.000000000000001
H         0.224229891785463       -4.050888409992631       -0.000000000000001
H        -2.901486806689628        3.008534613694425        0.000000000000000
H         2.338161699635920        3.542547874505926        0.000000000000001
  Displaced point  11, normal coordinate  14, negative displacement:
O        -1.993336446374309       -0.826791540780128       -0.000000000000001
C         0.272176522744105       -2.019665871758635       -0.000000000000001
C        -1.366831573821693        1.688819022252309        0.000000000000000
N         2.223892230925331       -0.553563631368193        0.000000000000000
C         1.182875467181798        1.869039503848027        0.000000000000001
H         0.236169513378202       -4.052309203663586       -0.000000000000001
H        -2.899910335481464        3.017998927577325        0.000000000000000
H         2.349473785914559        3.532502588156084        0.000000000000001
  Displaced point  12, normal coordinate  15, positive displacement:
O        -1.992302927852001       -0.826849160929485       -0.000000000000001
C         0.269572678726965       -2.016671197312400       -0.000000000000001
C        -1.366703172203817        1.686302025486715        0.000000000000000
N         2.224892259371447       -0.554119202926408        0.000000000000000
C         1.184032410075223        1.869731684903943        0.000000000000001
H         0.228431334782043       -4.048977738088269       -0.000000000000001
H        -2.906468894837093        3.007575550046383        0.000000000000000
H         2.349172237172823        3.534298971979045        0.000000000000001
  Displaced point  13, normal coordinate  15, negative displacement:
O        -1.993054259430683       -0.824275684346740       -0.000000000000001
C         0.272623941099040       -2.021572545040081       -0.000000000000001
C        -1.365475214403104        1.685896119078195        0.000000000000000
N         2.223669662271423       -0.553988421405592        0.000000000000000
C         1.181814441984123        1.870398502103754        0.000000000000001
H         0.231968070381621       -4.054219875567949       -0.000000000000001
H        -2.894928247333999        3.018957991225367        0.000000000000000
H         2.338463248377656        3.540751490682965        0.000000000000001
  Displaced point  14, normal coordinate  16, positive displacement:
O        -1.992037344907934       -0.824599514942558       -0.000000000000001
C         0.271053963760349       -2.018119748038584       -0.000000000000001
C        -1.365875428300265        1.684464498298686        0.000000000000000
N         2.223171797777125       -0.552007144160238        0.000000000000000
C         1.182852344745398        1.867126346484418        0.000000000000001
H         0.231089750813351       -4.050420557942464       -0.000000000000001
H        -2.897863235469292        3.014389722300999        0.000000000000000
H         2.344155487451657        3.534026505911582        0.000000000000001
  Displaced point  15, normal coordinate  16, negative displacement:
O        -1.993319842374750       -0.826525330333667       -0.000000000000001
C         0.271142656065656       -2.020123994313897       -0.000000000000001
C        -1.366302958306655        1.687733646266224        0.000000000000000
N         2.225390123865746       -0.556100480171762        0.000000000000000
C         1.182994507313948        1.873003840523279        0.000000000000001
H         0.229309654350314       -4.052777055713753       -0.000000000000001
H        -2.903533906701800        3.012143818970751        0.000000000000000
H         2.343479998098822        3.541023956750428        0.000000000000001
  Displaced point  16, normal coordinate  17, positive displacement:
O        -1.991314921054267       -0.827370429009175       -0.000000000000001
C         0.269606161412299       -2.017991295836679       -0.000000000000001
C        -1.365243882015388        1.687248353210903        0.000000000000000
N         2.223954755301652       -0.554274068971058        0.000000000000000
C         1.182358405583654        1.869632642182912        0.000000000000001
H         0.229010450797275       -4.050415566627979       -0.000000000000001
H        -2.896199384046040        3.018513324484833        0.000000000000000
H         2.337827129245273        3.540853401402576        0.000000000000001
  Displaced point  17, normal coordinate  17, negative displacement:
O        -1.994042266228417       -0.823754416267050       -0.000000000000001
C         0.272590458413706       -2.020252446515802       -0.000000000000001
C        -1.366934504591532        1.684949791354007        0.000000000000000
N         2.224607166341218       -0.553833555360943        0.000000000000000
C         1.183488446475692        1.870497544824785        0.000000000000001
H         0.231388954366389       -4.052782047028238       -0.000000000000001
H        -2.905197758125051        3.008020216786917        0.000000000000000
H         2.349808356305207        3.534197061259434        0.000000000000001
  Displaced point  18, normal coordinate  18, positive displacement:
O        -1.992638558853806       -0.826212749536221       -0.000000000000001
C         0.271543451278334       -2.019593687073100       -0.000000000000001
C        -1.366498747395654        1.685613260718501        0.000000000000000
N         2.224702225362008       -0.553211616340419        0.000000000000000
C         1.182588456241968        1.870831047426116        0.000000000000001
H         0.218703290498279       -4.051936413696898       -0.000000000000001
H        -2.897105225000156        3.017407999355393        0.000000000000000
H         2.348796926881416        3.534623229481807        0.000000000000001
  Displaced point  19, normal coordinate  18, negative displacement:
O        -1.992718628428878       -0.824912095740004       -0.000000000000001
C         0.270653168547671       -2.018650055279382       -0.000000000000001
C        -1.365679639211267        1.686584883846410        0.000000000000000
N         2.223859696280862       -0.554896007991582        0.000000000000000
C         1.183258395817379        1.869299139581581        0.000000000000001
H         0.241696114665386       -4.051261199959320       -0.000000000000001
H        -2.904291917170936        3.009125541916357        0.000000000000000
H         2.338838558669063        3.540427233180203        0.000000000000001
  Displaced point  20, normal coordinate  19, positive displacement:
O        -1.992107605793933       -0.825258363984014       -0.000000000000001
C         0.271241341184805       -2.017691800495101       -0.000000000000001
C        -1.366361350334176        1.684693455745948        0.000000000000000
N         2.223830733381065       -0.555722413975880        0.000000000000000
C         1.181688505228034        1.871417719734453        0.000000000000001
H         0.234898694006964       -4.050038155130430       -0.000000000000001
H        -2.896736266288160        3.016560409308283        0.000000000000000
H         2.348591541482457        3.534632787350221        0.000000000000001
  Displaced point  21, normal coordinate  19, negative displacement:
O        -1.993249581488751       -0.825866481292211       -0.000000000000001
C         0.270955278641200       -2.020551941857381       -0.000000000000001
C        -1.365817036272744        1.687504688818963        0.000000000000000
N         2.224731188261805       -0.552385210356120        0.000000000000000
C         1.184158346831312        1.868712467273244        0.000000000000001
H         0.225500711156701       -4.053159458525787       -0.000000000000001
H        -2.904660875882931        3.009973131963467        0.000000000000000
H         2.339043944068023        3.540417675311789        0.000000000000001
  Displaced point  22, normal coordinate  20, positive displacement:
O        -1.992162274469369       -0.825339913097154       -0.000000000000001
C         0.269117614973023       -2.020184748487558       -0.000000000000001
C        -1.367958911480460        1.685415872056267        0.000000000000000
N         2.225398744391850       -0.553387446860625        0.000000000000000
C         1.184269366951629        1.870434911829140        0.000000000000001
H         0.233829712464178       -4.052970256961609       -0.000000000000001
H        -2.899036625010146        3.017071433450555        0.000000000000000
H         2.344620871772387        3.538688800457338        0.000000000000001
  Displaced point  23, normal coordinate  20, negative displacement:
O        -1.993194912813315       -0.825784932179071       -0.000000000000001
C         0.273079004852982       -2.018058993864924       -0.000000000000001
C        -1.364219475126461        1.686782272508643        0.000000000000000
N         2.223163177251020       -0.554720177471376        0.000000000000000
C         1.181577485107718        1.869695275178558        0.000000000000001
H         0.226569692699486       -4.050227356694609       -0.000000000000001
H        -2.902360517160945        3.009462107821195        0.000000000000000
H         2.343014613778093        3.536361662204672        0.000000000000001
  Displaced point  24, normal coordinate  21, positive displacement:
O        -1.992634097600511       -0.825659652550749       -0.000000000000001
C         0.272680698258889       -2.018294802035114       -0.000000000000001
C        -1.367876375247637        1.685911206939216        0.000000000000000
N         2.222905899593371       -0.554835683135467        0.000000000000000
C         1.185020946244592        1.869909568705497        0.000000000000001
H         0.228223601018709       -4.050461831466913       -0.000000000000001
H        -2.900799045530761        3.015635772970852        0.000000000000000
H         2.341757345107248        3.540666869014945        0.000000000000001
  Displaced point  25, normal coordinate  21, negative displacement:
O        -1.992723089682173       -0.825465192725476       -0.000000000000001
C         0.269515921567116       -2.019948940317367       -0.000000000000001
C        -1.364302011359283        1.686286937625694        0.000000000000000
N         2.225656022049499       -0.553271941196533        0.000000000000000
C         1.180825905814754        1.870220618302200        0.000000000000001
H         0.232175804144955       -4.052735782189305       -0.000000000000001
H        -2.900598096640330        3.010897768300898        0.000000000000000
H         2.345878140443231        3.534383593647065        0.000000000000001
  Displaced point  26, normal coordinate  22, positive displacement:
O        -1.992678270616270       -0.825554040918533       -0.000000000000001
C         0.271110244207101       -2.019180766458843       -0.000000000000001
C        -1.366277393774916        1.686297372753421        0.000000000000000
N         2.224280320607061       -0.554046731786443        0.000000000000000
C         1.182477406232454        1.869455357098567        0.000000000000001
H         0.230212361355862       -4.050893869528173       -0.000000000000001
H        -2.898163528764256        3.011024423324761        0.000000000000000
H         2.348683262870355        3.544431393305157        0.000000000000001
  Displaced point  27, normal coordinate  22, negative displacement:
O        -1.992678916666414       -0.825570804357692       -0.000000000000001
C         0.271086375618904       -2.019062975893639       -0.000000000000001
C        -1.365900992832005        1.685900771811489        0.000000000000000
N         2.224281601035809       -0.554060892545558        0.000000000000000
C         1.183369445826892        1.870674829909131        0.000000000000001
H         0.230187043807802       -4.052303744128044       -0.000000000000001
H        -2.903233613406835        3.015509117946989        0.000000000000000
H         2.338952222680124        3.530619069356853        0.000000000000001
  Displaced point  28, normal coordinate  23, positive displacement:
O        -1.992673244116805       -0.825563765067827       -0.000000000000001
C         0.271137964330194       -2.018301484074721       -0.000000000000001
C        -1.366181979544954        1.686151442505834        0.000000000000000
N         2.224249268417275       -0.554076952514799        0.000000000000000
C         1.182926711453370        1.870032016168939        0.000000000000001
H         0.230035551216526       -4.060588669033381       -0.000000000000001
H        -2.899714081060771        3.012410933629515        0.000000000000000
H         2.343946361193159        3.537715830226018        0.000000000000001
  Displaced point  29, normal coordinate  23, negative displacement:
O        -1.992683943165879       -0.825561080208398       -0.000000000000001
C         0.271058655495811       -2.019942258277760       -0.000000000000001
C        -1.365996407061966        1.686046702059076        0.000000000000000
N         2.224312653225595       -0.554030671817201        0.000000000000000
C         1.182920140605976        1.870098170838759        0.000000000000001
H         0.230363853947138       -4.042608944622836       -0.000000000000001
H        -2.901683061110320        3.014122607642235        0.000000000000000
H         2.343689124357320        3.537334632435992        0.000000000000001
  Displaced point  30, normal coordinate  24, positive displacement:
O        -1.992675631190443       -0.825553155799823       -0.000000000000001
C         0.271093643972810       -2.019003811995528       -0.000000000000001
C        -1.365471057866129        1.685618916019652        0.000000000000000
N         2.224275306243926       -0.554043078163479        0.000000000000000
C         1.182678181005616        1.869812850928693        0.000000000000001
H         0.230178560796862       -4.052687694459953       -0.000000000000001
H        -2.906998343705893        3.018662534256614        0.000000000000000
H         2.345785821910007        3.540236978934839        0.000000000000001
  Displaced point  31, normal coordinate  24, negative displacement:
O        -1.992681556092241       -0.825571689476402       -0.000000000000001
C         0.271102975853195       -2.019239930356953       -0.000000000000001
C        -1.366707328740792        1.686579228545258        0.000000000000000
N         2.224286615398944       -0.554064546168521        0.000000000000000
C         1.183168671053731        1.870317336079005        0.000000000000001
H         0.230220844366803       -4.050509919196264       -0.000000000000001
H        -2.894398798465198        3.007871007015136        0.000000000000000
H         2.341849663640472        3.534813483727171        0.000000000000001
 @CHECKOUT-I, Total execution time (CPU/WALL):         0.01/       0.04 seconds.
----------------------------------------------------------------------
Processing output from displaced point 001
----------------------------------------------------------------------


   *************************************************************************
         <<<     CCCCCC     CCCCCC   |||     CCCCCC     CCCCCC   >>>
       <<<      CCC        CCC       |||    CCC        CCC         >>>
      <<<      CCC        CCC        |||   CCC        CCC            >>>
    <<<        CCC        CCC        |||   CCC        CCC              >>>
      <<<      CCC        CCC        |||   CCC        CCC            >>>
       <<<      CCC        CCC       |||    CCC        CCC         >>>
         <<<     CCCCCC     CCCCCC   |||     CCCCCC     CCCCCC   >>>
   *************************************************************************

     ****************************************************************
     * CFOUR Coupled-Cluster techniques for Computational Chemistry *
     ****************************************************************
 

   Department of Chemistry                Institut fuer Physikalische Chemie
   University of Texas at Austin          Universitaet Mainz
   Austin, TX  78712, USA                 D-55099 Mainz, Germany
 
                       Version 1.2
 
                     compute-0-42.local                                
                     Sun Feb 21 14:55:13 CST 2021                      
                     integer*8 version is running
 
********************************************************************************
*                          Input from ZMAT file                                *
********************************************************************************
GEOMETRY  1 NON-SYMMETRIC DISPLACEMENT                                          
O        -1.992678593641342       -0.825562422638113        0.002850400402315   
C         0.271098309913002       -2.019121871176241       -0.001239275066717   
C        -1.366089193303460        1.686099072282455       -0.003284042775375   
N         2.224280960821435       -0.554053812166000       -0.000971929195465   
C         1.182923426029673        1.870065093503849        0.002544452963584   
H         0.230199702581832       -4.051598806828109       -0.004452068250463   
H        -2.900698571085546        3.013266770635875       -0.008517344751920   
H         2.343817742775240        3.537525231331005        0.004797819898968   
                                                                                
*CFOUR(CALC=CCSD(T)                                                             
BASIS=PCVTZ                                                                     
VIB=FINDIF                                                                      
FREQ_ALGORITHM=PARALLEL                                                         
FD_PROJECT=OFF                                                                  
ANH_ALGORITHM=PARALLEL                                                          
ANHARM=VPT2                                                                     
FCGRADNEW=2                                                                     
GEO_METHOD=NR                                                                   
ABCDTYPE=AOBASIS                                                                
CC_PROG=NCC                                                                     
GEO_CONV=7                                                                      
SCF_CONV=10                                                                     
CC_CONV=9                                                                       
LINEQ_CONV=9                                                                    
LINEQ_MAXCYC=200                                                                
GEO_MAXSTEP=150                                                                 
MULT=1                                                                          
FROZEN_CORE=OFF                                                                 
MEM_UNIT=GB                                                                     
MEM=30                                                                          
COORD=CARTESIAN,UNITS=BOHR,ANHARM=0)                                            
                                                                                
********************************************************************************
    -------------------------------------------------------------------
                    CFOUR Control Parameters 
    -------------------------------------------------------------------
        External           Internal           Value            Units
          Name               Name
    -------------------------------------------------------------------
       ABCDTYPE             IABCDT         AOBASIS     [  2]    ***   
       ANHARMONIC           IANHAR         OFF         [  0]    ***   
       ANH_ALGORIT          IANALG         PARALLEL    [  1]    ***   
       ANH_DERIVAT          IANDER         SECOND      [  1]    ***   
       ANH_MODE             ANHMOD         VIBRATION   [  0]    ***   
       ANH_POINTS           IANPOI              1               ***   
       ANH_STEPSIZ          ICUBST             50000          x 10-6  
       ANH_SYMMETR          IANHSM         ABELIAN     [  0]    ***   
       AO_LADDERS           IAOLAD         SINGLEPASS  [  1]    ***   
       AV_SCF               IAVSCF         OFF         [  0]    ***   
       BASIS                IBASIS         PCVTZ       [ 24]    ***   
       BFIELD               IBFIEL         OFF         [  0]    a.u.  
       BOTHVECTORS          BOTHVC         OFF         [  0]    ***   
       BOX_POTENT           IPIAB          OFF         [  0]    ***   
       BREIT                IBREIT         OFF         [  0]    ***   
       BRUCK_CONV           IBRTOL          10D-  4             ***   
       BRUECKNER            IBRKNR         OFF         [  0]    ***   
       BUFFERSIZE           IBUFFS              4096            ***   
       CACHE_RECS           ICHREC             10               ***   
       CALCLEVEL            ICLLVL         CCSD(T)     [ 22]    ***   
       CAS_GECCO            ICMRCC         OFF         [  0]    ***   
       CAS_GUESS            ICGUES         CANONICAL   [  0]    ***   
       CAS_INPUT            ICSINP         ORBITALS    [  0]    ***   
       CAS_ITMAX            ICITMX          10D- 50           cycles  
       CAS_JACDAV           ICJDAV         OFF         [  0]    ***   
       CAS_MICMAX           ICMIMN          10D- 10             ***   
       CAS_MICMIN           ICMIMX          10D-  2             ***   
       CAS_MICRO            ICSALG         ILU/JACOBI  [  0]    ***   
       CAS_MITMAX           ICMIMX          10D-100           cycles  
       CAS_MMAX             ICMMAX          10D- 50             ***   
       CAS_PRINT            ICPRT           10D-  0             ***   
       CCORBOPT             ICCORB         OFF         [  0]  x 0.01  
       CC_CONV              ICCCNV          10D-  9             ***   
       CC_EXPORDER          ICCEOR              5               ***   
       CC_EXTRAPOL          ICCEXT         DIIS        [  1]    ***   
       CC_GUESS             ICCGES         MP2         [  0]    ***   
       CC_MAXCYC            ICCCYC            100              cycles 
       CC_PROGRAM           ICCPRO         NCC         [  5]    ***   
       CHARGE               ICHRGE              0               ***   
       CHOLESKY             ICHOLE         OFF         [  0]    ***   
       CIS_CONV             ICISTL              5               ***   
       COMM_SIZE            IPSIZE            ***               ***   
       CONSTANT             ICONST         OLD         [  1]    ***   
       CONTINUUM            ICONTU         NONE        [  0]    ***   
       CONTRACTION          ICNTYP         GENERAL     [  1]    ***   
       COORDINATES          ICOORD         CARTESIAN   [  1]    ***   
       CPHF_CONVER          ICPHFT          10D- 16             ***   
       CPHF_MAXCYC          ICPHFC             64              cycles 
       CUBIC                ICUBIC         OFF         [  0]    ***   
       CURVILINEAR          ICURVY         OFF         [  0]    ***   
       CV_ELEMENT           ICVELM              0               ***   
       CV_ORBITALS          ICVORB      NONE         
       CV_SEPARATE          ICVSEP         OFF         [  0]    ***   
       DBOC                 IDBOC          OFF         [  0]    ***   
       DCT                  IDCT           OFF         [  0]    ***   
       DERIV_LEV            IDRLVL         FIRST       [  1]    ***   
       DEVMEM_SIZE          IDVMEM         *********           MByte  
       DIAG_MRCC            IEOMST          10D-  0             ***   
       DIFF_TYPE            IDIFTY         RELAXED     [  0]    ***   
       DIRECT               IDIRCT         OFF         [  0]    ***   
       DROPMO               IDRPMO      NONE         
       ECP                  IECP           OFF         [  0]    ***   
       EIGENVECTOR          IVEC                1               ***   
       EL_ANHARM            IELANH         OFF         [  0]    ***   
       EOMFOLLOW            IEOMSR         ENERGY      [  0]    ***   
       EOMIP                IEOMIP         OFF         [  0]    ***   
       EOMLEVEL             HBARFM         SAME        [  0]    ***   
       EOM_MRCC             IMRCCE         NEW         [  1]    ***   
       EOM_NONIT            EOMNON         OFF         [  0]    ***   
       EOM_NSING            IEOMSI          10D-  0             ***   
       EOM_NSTATES          IMRCCD         DAVIDSON    [  0]    ***   
       EOM_NTRIP            IEOMTR          10D-  0             ***   
       EOM_ORDER            IEXORD         ENERGY      [  0]    ***   
       EOM_PROPSTA          IEOMST              0               ***   
       ESTATE_CONV          IEXTOL          10D-  5             ***   
       ESTATE_DIAG          IEXDIG         ITERATIVE   [  0]    ***   
       ESTATE_LOCK          IESLOC         ON          [  1]    ***   
       ESTATE_MAXC          IEXMXC             40               ***   
       ESTATE_PROP          IEXPRP         OFF         [  0]    ***   
       EVAL_HESS            IRECAL              0            # of cyc.
       EXCITATION           IEXCIT              0               ***   
       EXCITE               IEXCIT         NONE        [  0]    ***   
       EXTERN_POT           IEXPOT         OFF         [  0]    ***   
       FCGRADNEW            IFCGNW         OFF         [  0]    ***   
       FC_FIELD             IFINFC              0             x 10-6  
       FD_CALTYPE           IFDCAL         GRADONLY    [  0]    ***   
       FD_PROJECT           IFDPRJ         OFF         [  1]    ***   
       FD_STEPSIZE          IDISFD              5            10-4 bohr
       FD_USEGROUP          IFDGRP         FULL        [  0]    ***   
       FILE_RECSIZ          IFLREC              4096           words  
       FINITE_PERT          IFIPER              0             x 10-6  
       FIXGEOM              IFIXGM         OFF         [  0]    ***   
       FOCK                 IFOCK          AO          [  1]    ***   
       FREQ_ALGORI          IVIALG         PARALLEL    [  1]    ***   
       FROZEN_CORE          IFROCO         OFF         [  0]    ***   
       FROZEN_VIRT          IFROVI         OFF         [  0]    ***   
       GAMMA_ABCD           IGABCD         DIRECT      [  1]    ***   
       GAMMA_ABCI           IGABCI         STORE       [  0]    ***   
       GENBAS_1             IGNBS1              0               ***   
       GENBAS_2             IGNBS2              0               ***   
       GENBAS_3             IGNBS3              0               ***   
       GENBAS_4             IGNBS4              0               ***   
       GEO_CONV             ICONTL              7              H/bohr 
       GEO_MAXCYC           IOPTCY             50               ***   
       GEO_MAXSTEP          IMXSTP            150            millibohr
       GEO_METHOD           INR            SINGLE_POINT[  5]    ***   
       GIAO                 IGIAO          OFF         [  1]    ***   
       GIMIC                IGIMIC         OFF         [  0]    ***   
       GRID                 IGRID          OFF         [  0]    ***   
       GRID_ALGO            IGALGO         SERIAL      [  0]    ***   
       GUESS                IGUESS         MOREAD      [  0]    ***   
       HBAR                 IHBAR          OFF         [  0]    ***   
       HESS_TYPE            IHESTP         SCF         [  0]    ***   
       HF2_FILE             IHF2Fl         USE         [  1]    ***   
       HFSTABILITY          ISTABL         OFF         [  0]    ***   
       INCORE               INCORE         OFF         [  0]    ***   
       INPUT_MRCC           IMRCC          ON          [  1]    ***   
       INTEGRALS            INTTYP         VMOL        [  1]    ***   
       JODA_PRINT           IJPRNT              0               ***   
       KEYWORD_OUT          IDMPKW         NO          [  0]    ***   
       LINDEP_TOL           ILINDP              8               ***   
       LINEQ_CONV           IZTACN          10D-  9           cycles  
       LINEQ_EXPOR          ILMAXD              5               ***   
       LINEQ_MAXCY          ILMAXC            200               ***   
       LINEQ_TYPE           ILTYPE         DIIS        [  1]    ***   
       LOCK_ORBOCC          ILOCOC         OFF         [  0]    ***   
       MEMORY_SIZE          IMEMSZ         *********           words  
       MEM_UNIT             IMEMU          GB          [  3]    ***   
       MRCC                 IMRCCC         OFF         [  0]    ***   
       MULTIPLICTY          IMULTP              1               ***   
       NACOUPLING           IVCOUP         OFF         [  0]    ***   
       NEGEVAL              IDIE           ABORT       [  0]    ***   
       NEWNORM              INEWNO         OFF         [  0]    ***   
       NON-HF               INONHF         OFF         [  0]    ***   
       NTOP_TAMP            ITOPT2             15               ***   
       NUC_MODEL            INUCMO         POINT       [  0]    ***   
       OCCUPATION           IOCCU   ESTIMATED BY SCF 
       OPEN-SHELL           IOPEN          SPIN-ORBITAL[  0]    ***   
       OPTVIB               IOPTVB         OFF         [  0]    ***   
       ORBITALS             IORBTP         STANDARD    [  0]    ***   
       PARALLEL             IPARAL         ON          [  1]    ***   
       PARA_INT             IPINTS         ON          [  1]    ***   
       PARA_PRINT           IPPRIN              0               ***   
       PERT_ORB             IPTORB         CANONICAL   [  1]    ***   
       POINTS               IGRDFD              0               ***   
       PRINT                IPRNT               0               ***   
       PROPS                IPROPS         OFF         [  0]    ***   
       PROP_INTEGR          IINTYP         INTERNAL    [  0]    ***   
       PSI                  IPSI           OFF         [  0]    ***   
       QC_ALG               IQCALG         FLM         [  0]    ***   
       QC_LINALG            IQCLIN         TRIDIAG     [  2]    ***   
       QC_MAXCYC            IQCMAX            100             cycles  
       QC_MAXSCFCY          IQCMSC             20             cycles  
       QC_RTRUST            IQCRTR          10D-  0           x 10-3  
       QC_SKIPSCF           IQCSKI         OFF         [  0]    ***   
       QC_START             IQCSTA          10D-  3             ***   
       QRHFGUESS            IQGUES         OFF         [  0]    ***   
       QUARTIC              IQUART         OFF         [  0]    ***   
       RAMAN_INT            IRAMIN         OFF         [  0]    ***   
       RAMAN_ORB            IRAMRE         UNRELAXED   [  0]    ***   
       RDO                  IRDOFM         ON          [  1]    ***   
       REDUCE_REPR          REDREP         Ir          [  0]    ***   
       REFERENCE            IREFNC         RHF         [  0]    ***   
       RELATIVIST           IRELAT         OFF         [  0]    ***   
       RELAX_DENS           IRDENS         ON          [  1]    ***   
       RESET_FLAGS          IRESET         OFF         [  0]    ***   
       RESTART_CC           ICCRES         OFF         [  0]    ***   
       ROT_EVEC             ROTVEC              0               ***   
       SAVE_INTS            ISVINT         OFF         [  0]    ***   
       SCALE_ON             ISTCRT              0               ***   
       SCF_CONV             ISCFCV          10D- 10             ***   
       SCF_DAMPING          IDAMP               0             x 10-3  
       SCF_EXPORDE          IRPPOR             10               ***   
       SCF_EXPSTAR          IRPPLS              2               ***   
       SCF_EXTRAPO          IRPP           ON          [  1]    ***   
       SCF_MAXCYC           ISCFCY            150              cycles 
       SCF_NOSTOP           ISCFST         OFF         [  0]    ***   
       SCF_ORBITAL          ISCFOR         REAL        [  0]    ***   
       SCF_PRINT            ISCFPR              0               ***   
       SCF_PROG             ISCFPR         SCF         [  0]    ***   
       SD_FIELD             IFINSD              0             x 10-6  
       SOPERT               IPERSO         OFF         [  0]    ***   
       SPHERICAL            IDFGHI         ON          [  1]    ***   
       SPINORBIT            ISOCAL         OFF         [  0]    ***   
       SPINROTATIO          ISRCON         OFF         [  0]    ***   
       SPIN_FLIP            ISPFLP         OFF         [  0]    ***   
       SPIN_ORBIT           ISPORB         OFF         [  0]    ***   
       SPIN_SCAL            ISCSMP         OFF         [  0]    ***   
       STEEPSCALE           ISTPSC              1000          x 10-3  
       SUBGROUP             ISUBGP         DEFAULT     [  0]    ***   
       SUBGRPAXIS           ISBXYZ         X           [  0]    ***   
       SYMMETRY             ISYM           ON          [  0]    ***   
       SYM_CHECK            ISYMCK         OVERRIDE    [  1]    ***   
       T3_EXTRAPOL          IT3EXT         OFF         [  0]    ***   
       T4_EXTRAPOL          IT4EXP         OFF         [  0]    ***   
       TAMP_SUM             IEVERY              5               ***   
       TESTSUITE            ITESTS         OFF         [  0]    ***   
       THERMOCH             ITHERM         ON          [  1]    ***   
       TOL_CHOLESK          ITOLCH          10D-  4             ***   
       TRANGRAD             IRESRM         OFF         [  0]    ***   
       TRANS_INV            ITRAIN         USE         [  0]    ***   
       TREAT_PERT           ITREAT         SIMULTANEOUS[  0]    ***   
       TRIP_ALGORI          ITRALG         NORMAL      [  0]    ***   
       UIJ_THRESHO          IUIJTH              1               ***   
       UNITS                IUNITS         BOHR        [  1]    ***   
       UNOS                 IUNOS          OFF         [  0]    ***   
       UPDATE_HESS          IHUPDT         ON          [  1]    ***   
       VIBPHASE             ISETPH         STANDARD    [  0]    ***   
       VIBRATION            IVIB           FINDIF      [  3]    ***   
       VIB_ALGORIT          IGEALG         STANDARD    [  0]    ***   
       VNATORB              IVNORB         OFF         [  0]    ***   
       VTRAN                IVTRAN         PARTIAL     [  2]    ***   
       X2CKEY               IX2CKE         MOLVDINT    [  0]    ***   
       XFIELD               IXEFLD              0             x 10-6  
       XFORM_TOL            IXFTOL          10D- 11             ***   
       YFIELD               IYEFLD              0             x 10-6  
       ZFIELD               IZEFLD              0             x 10-6  
       ZSCALE_EXP           IZEXPS         OFF         [  0]    ***   
    -------------------------------------------------------------------
  @GETXYZ-I,     8 atoms read from ZMAT.
Line Symbol    AtNr   At. Mass
  1  O          8    15.99491
  2  C          6    12.00000
  3  C          6    12.00000
  4  N          7    14.00307
  5  C          6    12.00000
  6  H          1     1.00783
  7  H          1     1.00783
  8  H          1     1.00783
Line Symbol    AtNr   At. Mass
  1  O          8    15.99491
  2  C          6    12.00000
  3  C          6    12.00000
  4  N          7    14.00307
  5  C          6    12.00000
  6  H          1     1.00783
  7  H          1     1.00783
  8  H          1     1.00783
                     1                     4                     0
  R VECTOR before symmetry
  0.000000000000000E+000  0.000000000000000E+000  0.000000000000000E+000
  0.000000000000000E+000  0.000000000000000E+000  0.000000000000000E+000
  0.000000000000000E+000  0.000000000000000E+000  0.000000000000000E+000
  0.000000000000000E+000  0.000000000000000E+000  0.000000000000000E+000
  0.000000000000000E+000  0.000000000000000E+000  0.000000000000000E+000
  0.000000000000000E+000  0.000000000000000E+000  0.000000000000000E+000
  0.000000000000000E+000  0.000000000000000E+000  0.000000000000000E+000
  0.000000000000000E+000  0.000000000000000E+000  0.000000000000000E+000
   Rotational constants (in cm-1): 
          0.1647326538             0.3220449830             0.3372338116
   Rotational constants (in MHz): 
       4938.5614100750          9654.6670564103         10110.0167456595
********************************************************************************
   The full molecular point group is C1  .
   The largest Abelian subgroup of the full molecular point group is C1  .
   The computational point group is C1  .
********************************************************************************
  R VECTOR 
  0.000000000000000E+000  0.000000000000000E+000  0.000000000000000E+000
  0.000000000000000E+000  0.000000000000000E+000  0.000000000000000E+000
  0.000000000000000E+000  0.000000000000000E+000  0.000000000000000E+000
  0.000000000000000E+000  0.000000000000000E+000  0.000000000000000E+000
  0.000000000000000E+000  0.000000000000000E+000  0.000000000000000E+000
  0.000000000000000E+000  0.000000000000000E+000  0.000000000000000E+000
  0.000000000000000E+000  0.000000000000000E+000  0.000000000000000E+000
  0.000000000000000E+000  0.000000000000000E+000  0.000000000000000E+000


 ----------------------------------------------------------------
         Coordinates used in calculation (QCOMP) 
 ----------------------------------------------------------------
 Z-matrix   Atomic            Coordinates (in bohr)
  Symbol    Number           X              Y              Z
 ----------------------------------------------------------------
     O         8        -1.99267859    -0.82556242     0.00285040
     C         6         0.27109831    -2.01912187    -0.00123927
     C         6        -1.36608919     1.68609907    -0.00328404
     N         7         2.22428096    -0.55405381    -0.00097193
     C         6         1.18292343     1.87006509     0.00254445
     H         1         0.23019970    -4.05159881    -0.00445207
     H         1        -2.90069857     3.01326677    -0.00851734
     H         1         2.34381774     3.53752523     0.00479782
 ----------------------------------------------------------------
 
   Interatomic distance matrix (Angstroms) 
 
                 O             C             C             N             C    
                [ 1]        [ 2]        [ 3]        [ 4]        [ 5]
  O    [ 1]     0.00000
  C    [ 2]     1.35425     0.00000
  C    [ 3]     1.36985     2.14360     0.00000
  N    [ 4]     2.23614     1.29203     2.23943     0.00000
  C    [ 5]     2.20425     2.11388     1.35239     1.39614     0.00000
  H    [ 6]     2.07317     1.07576     3.15157     2.13050     3.17391
  H    [ 7]     2.08748     3.14784     1.07365     3.30434     2.24405
  H    [ 8]     3.25527     3.13836     2.19409     2.16610     1.07517
 
                 H             H             H    
                [ 6]        [ 7]        [ 8]
  H    [ 6]     0.00000
  H    [ 7]     4.08924     0.00000
  H    [ 8]     4.16884     2.78912     0.00000
   Rotational constants (order x, y, z, in cm-1): 
          0.3372338116             0.3220449830             0.1647326538
   Rotational constants (order x, y, z, in MHz): 
      10110.0167456595          9654.6670564103          4938.5614100750
  ECPDATA file not present.   Using default ECPDATA. 
  There are  257 basis functions.
 @GEOPT-W, Archive file not created for single-point calculation.
 @CHECKOUT-I, Total execution time (CPU/WALL):         0.20/       0.33 seconds.
 @GETMEM-I,  Allocated   28610 MB of main memory.
  @SYMCOR-I, Full point group is dangerous! Abelian subgroup will be used.
  @CHRTABLE-I, There are   1 unique irreducible representations.
  @CHRTABLE-I, There are   1 unique irreducible representations.
  @VIBINF-I, Symmetries species for nuclear motions:
  Irrep     Label    Total    Vibrations     Translations     Rotations
    1           A    24.00      18.00            3.00            3.00
   Total number of calculations required      :    42
   Number of single-point energy calculations :     0
   Number of energy gradient     calculations :    42
  atom charge vector                      8                     6
                     6                     7                     6
                     1                     1                     1
  List of displaced geometries used in the calculation 
 
  Displaced point   1:
O        -1.9925690130       -0.8255624226        0.0028504015
C         0.2710652561       -2.0191218712       -0.0012392749
C        -1.3661222472        1.6860990723       -0.0032840423
N         2.2242479070       -0.5540538122       -0.0009719303
C         1.1828903722        1.8700650935        0.0025444521
H         0.2301666487       -4.0515988068       -0.0044520678
H        -2.9007316250        3.0132667706       -0.0085173437
H         2.3437846889        3.5375252313        0.0047978182
 
  Displaced point   2:
O        -1.9927881742       -0.8255624226        0.0028504015
C         0.2711313638       -2.0191218712       -0.0012392749
C        -1.3660561394        1.6860990723       -0.0032840423
N         2.2243140147       -0.5540538122       -0.0009719303
C         1.1829564799        1.8700650935        0.0025444521
H         0.2302327564       -4.0515988068       -0.0044520678
H        -2.9006655172        3.0132667706       -0.0085173437
H         2.3438507966        3.5375252313        0.0047978182
 
  Displaced point   3:
O        -1.9926785936       -0.8254528420        0.0028504015
C         0.2710983099       -2.0191549250       -0.0012392749
C        -1.3660891933        1.6860660184       -0.0032840423
N         2.2242809608       -0.5540868660       -0.0009719303
C         1.1829234260        1.8700320396        0.0025444521
H         0.2301997026       -4.0516318607       -0.0044520678
H        -2.9006985711        3.0132337168       -0.0085173437
H         2.3438177428        3.5374921775        0.0047978182
 
  Displaced point   4:
O        -1.9926785936       -0.8256720032        0.0028504015
C         0.2710983099       -2.0190888173       -0.0012392749
C        -1.3660891933        1.6861321261       -0.0032840423
N         2.2242809608       -0.5540207583       -0.0009719303
C         1.1829234260        1.8700981474        0.0025444521
H         0.2301997026       -4.0515657530       -0.0044520678
H        -2.9006985711        3.0132998245       -0.0085173437
H         2.3438177428        3.5375582852        0.0047978182
 
  Displaced point   5:
O        -1.9926785936       -0.8255624226        0.0029599821
C         0.2710983099       -2.0191218712       -0.0012723288
C        -1.3660891933        1.6860990723       -0.0033170962
N         2.2242809608       -0.5540538122       -0.0010049841
C         1.1829234260        1.8700650935        0.0025113982
H         0.2301997026       -4.0515988068       -0.0044851217
H        -2.9006985711        3.0132667706       -0.0085503975
H         2.3438177428        3.5375252313        0.0047647643
 
  Displaced point   6:
O        -1.9926785936       -0.8255624226        0.0027408210
C         0.2710983099       -2.0191218712       -0.0012062211
C        -1.3660891933        1.6860990723       -0.0032509884
N         2.2242809608       -0.5540538122       -0.0009388764
C         1.1829234260        1.8700650935        0.0025775060
H         0.2301997026       -4.0515988068       -0.0044190140
H        -2.9006985711        3.0132667706       -0.0084842898
H         2.3438177428        3.5375252313        0.0048308721
 
  Displaced point   7:
O        -1.9926785936       -0.8255624226        0.0028504015
C         0.2712252694       -2.0191218712       -0.0012392749
C        -1.3661263281        1.6860990723       -0.0032840423
N         2.2242438260       -0.5540538122       -0.0009719303
C         1.1828862912        1.8700650935        0.0025444521
H         0.2301625677       -4.0515988068       -0.0044520678
H        -2.9007357059        3.0132667706       -0.0085173437
H         2.3437806079        3.5375252313        0.0047978182
 
  Displaced point   8:
O        -1.9926785936       -0.8255624226        0.0028504015
C         0.2709713504       -2.0191218712       -0.0012392749
C        -1.3660520585        1.6860990723       -0.0032840423
N         2.2243180957       -0.5540538122       -0.0009719303
C         1.1829605609        1.8700650935        0.0025444521
H         0.2302368374       -4.0515988068       -0.0044520678
H        -2.9006614363        3.0132667706       -0.0085173437
H         2.3438548776        3.5375252313        0.0047978182
 
  Displaced point   9:
O        -1.9926785936       -0.8255624226        0.0028504015
C         0.2710983099       -2.0189949117       -0.0012392749
C        -1.3660891933        1.6860619375       -0.0032840423
N         2.2242809608       -0.5540909470       -0.0009719303
C         1.1829234260        1.8700279587        0.0025444521
H         0.2301997026       -4.0516359417       -0.0044520678
H        -2.9006985711        3.0132296358       -0.0085173437
H         2.3438177428        3.5374880965        0.0047978182
 
  Displaced point  10:
O        -1.9926785936       -0.8255624226        0.0028504015
C         0.2710983099       -2.0192488307       -0.0012392749
C        -1.3660891933        1.6861362071       -0.0032840423
N         2.2242809608       -0.5540166773       -0.0009719303
C         1.1829234260        1.8701022283        0.0025444521
H         0.2301997026       -4.0515616720       -0.0044520678
H        -2.9006985711        3.0133039055       -0.0085173437
H         2.3438177428        3.5375623662        0.0047978182
 
  Displaced point  11:
O        -1.9926785936       -0.8255624226        0.0028504015
C         0.2710983099       -2.0191218712       -0.0011123154
C        -1.3660891933        1.6860990723       -0.0033211771
N         2.2242809608       -0.5540538122       -0.0010090651
C         1.1829234260        1.8700650935        0.0025073173
H         0.2301997026       -4.0515988068       -0.0044892027
H        -2.9006985711        3.0132667706       -0.0085544785
H         2.3438177428        3.5375252313        0.0047606834
 
  Displaced point  12:
O        -1.9926785936       -0.8255624226        0.0028504015
C         0.2710983099       -2.0191218712       -0.0013662344
C        -1.3660891933        1.6860990723       -0.0032469075
N         2.2242809608       -0.5540538122       -0.0009347954
C         1.1829234260        1.8700650935        0.0025815869
H         0.2301997026       -4.0515988068       -0.0044149330
H        -2.9006985711        3.0132667706       -0.0084802088
H         2.3438177428        3.5375252313        0.0048349530
 
  Displaced point  13:
O        -1.9926785936       -0.8255624226        0.0028504015
C         0.2710983099       -2.0191218712       -0.0012392749
C        -1.3659677861        1.6860990723       -0.0032840423
N         2.2242307693       -0.5540538122       -0.0009719303
C         1.1828732345        1.8700650935        0.0025444521
H         0.2301495111       -4.0515988068       -0.0044520678
H        -2.9007487626        3.0132667706       -0.0085173437
H         2.3437675512        3.5375252313        0.0047978182
 
  Displaced point  14:
O        -1.9926785936       -0.8255624226        0.0028504015
C         0.2710983099       -2.0191218712       -0.0012392749
C        -1.3662106005        1.6860990723       -0.0032840423
N         2.2243311524       -0.5540538122       -0.0009719303
C         1.1829736176        1.8700650935        0.0025444521
H         0.2302498941       -4.0515988068       -0.0044520678
H        -2.9006483796        3.0132667706       -0.0085173437
H         2.3438679343        3.5375252313        0.0047978182
 
  Displaced point  15:
O        -1.9926785936       -0.8255624226        0.0028504015
C         0.2710983099       -2.0191218712       -0.0012392749
C        -1.3660891933        1.6862204795       -0.0032840423
N         2.2242809608       -0.5541040037       -0.0009719303
C         1.1829234260        1.8700149020        0.0025444521
H         0.2301997026       -4.0516489984       -0.0044520678
H        -2.9006985711        3.0132165791       -0.0085173437
H         2.3438177428        3.5374750398        0.0047978182
 
  Displaced point  16:
O        -1.9926785936       -0.8255624226        0.0028504015
C         0.2710983099       -2.0191218712       -0.0012392749
C        -1.3660891933        1.6859776650       -0.0032840423
N         2.2242809608       -0.5540036206       -0.0009719303
C         1.1829234260        1.8701152850        0.0025444521
H         0.2301997026       -4.0515486153       -0.0044520678
H        -2.9006985711        3.0133169622       -0.0085173437
H         2.3438177428        3.5375754229        0.0047978182
 
  Displaced point  17:
O        -1.9926785936       -0.8255624226        0.0028504015
C         0.2710983099       -2.0191218712       -0.0012392749
C        -1.3660891933        1.6860990723       -0.0031626351
N         2.2242809608       -0.5540538122       -0.0010221218
C         1.1829234260        1.8700650935        0.0024942606
H         0.2301997026       -4.0515988068       -0.0045022594
H        -2.9006985711        3.0132667706       -0.0085675352
H         2.3438177428        3.5375252313        0.0047476267
 
  Displaced point  18:
O        -1.9926785936       -0.8255624226        0.0028504015
C         0.2710983099       -2.0191218712       -0.0012392749
C        -1.3660891933        1.6860990723       -0.0034054495
N         2.2242809608       -0.5540538122       -0.0009217387
C         1.1829234260        1.8700650935        0.0025946436
H         0.2301997026       -4.0515988068       -0.0044018763
H        -2.9006985711        3.0132667706       -0.0084671521
H         2.3438177428        3.5375252313        0.0048480097
 
  Displaced point  19:
O        -1.9926785936       -0.8255624226        0.0028504015
C         0.2710983099       -2.0191218712       -0.0012392749
C        -1.3660891933        1.6860990723       -0.0032840423
N         2.2243770879       -0.5540538122       -0.0009719303
C         1.1828338279        1.8700650935        0.0025444521
H         0.2301101045       -4.0515988068       -0.0044520678
H        -2.9007881692        3.0132667706       -0.0085173437
H         2.3437281447        3.5375252313        0.0047978182
 
  Displaced point  20:
O        -1.9926785936       -0.8255624226        0.0028504015
C         0.2710983099       -2.0191218712       -0.0012392749
C        -1.3660891933        1.6860990723       -0.0032840423
N         2.2241848337       -0.5540538122       -0.0009719303
C         1.1830130241        1.8700650935        0.0025444521
H         0.2302893007       -4.0515988068       -0.0044520678
H        -2.9006089730        3.0132667706       -0.0085173437
H         2.3439073409        3.5375252313        0.0047978182
 
  Displaced point  21:
O        -1.9926785936       -0.8255624226        0.0028504015
C         0.2710983099       -2.0191218712       -0.0012392749
C        -1.3660891933        1.6860990723       -0.0032840423
N         2.2242809608       -0.5539576851       -0.0009719303
C         1.1829234260        1.8699754954        0.0025444521
H         0.2301997026       -4.0516884049       -0.0044520678
H        -2.9006985711        3.0131771725       -0.0085173437
H         2.3438177428        3.5374356332        0.0047978182
 
  Displaced point  22:
O        -1.9926785936       -0.8255624226        0.0028504015
C         0.2710983099       -2.0191218712       -0.0012392749
C        -1.3660891933        1.6860990723       -0.0032840423
N         2.2242809608       -0.5541499393       -0.0009719303
C         1.1829234260        1.8701546916        0.0025444521
H         0.2301997026       -4.0515092087       -0.0044520678
H        -2.9006985711        3.0133563687       -0.0085173437
H         2.3438177428        3.5376148294        0.0047978182
 
  Displaced point  23:
O        -1.9926785936       -0.8255624226        0.0028504015
C         0.2710983099       -2.0191218712       -0.0012392749
C        -1.3660891933        1.6860990723       -0.0032840423
N         2.2242809608       -0.5540538122       -0.0008758032
C         1.1829234260        1.8700650935        0.0024548540
H         0.2301997026       -4.0515988068       -0.0045416659
H        -2.9006985711        3.0132667706       -0.0086069418
H         2.3438177428        3.5375252313        0.0047082201
 
  Displaced point  24:
O        -1.9926785936       -0.8255624226        0.0028504015
C         0.2710983099       -2.0191218712       -0.0012392749
C        -1.3660891933        1.6860990723       -0.0032840423
N         2.2242809608       -0.5540538122       -0.0010680574
C         1.1829234260        1.8700650935        0.0026340502
H         0.2301997026       -4.0515988068       -0.0043624697
H        -2.9006985711        3.0132667706       -0.0084277456
H         2.3438177428        3.5375252313        0.0048874163
 
  Displaced point  25:
O        -1.9926785936       -0.8255624226        0.0028504015
C         0.2710983099       -2.0191218712       -0.0012392749
C        -1.3660891933        1.6860990723       -0.0032840423
N         2.2242809608       -0.5540538122       -0.0009719303
C         1.1829881772        1.8700650935        0.0025444521
H         0.2299427090       -4.0515988068       -0.0044520678
H        -2.9009555646        3.0132667706       -0.0085173437
H         2.3435607492        3.5375252313        0.0047978182
 
  Displaced point  26:
O        -1.9926785936       -0.8255624226        0.0028504015
C         0.2710983099       -2.0191218712       -0.0012392749
C        -1.3660891933        1.6860990723       -0.0032840423
N         2.2242809608       -0.5540538122       -0.0009719303
C         1.1828586749        1.8700650935        0.0025444521
H         0.2304566961       -4.0515988068       -0.0044520678
H        -2.9004415775        3.0132667706       -0.0085173437
H         2.3440747363        3.5375252313        0.0047978182
 
  Displaced point  27:
O        -1.9926785936       -0.8255624226        0.0028504015
C         0.2710983099       -2.0191218712       -0.0012392749
C        -1.3660891933        1.6860990723       -0.0032840423
N         2.2242809608       -0.5540538122       -0.0009719303
C         1.1829234260        1.8701298446        0.0025444521
H         0.2301997026       -4.0518558004       -0.0044520678
H        -2.9006985711        3.0130097771       -0.0085173437
H         2.3438177428        3.5372682378        0.0047978182
 
  Displaced point  28:
O        -1.9926785936       -0.8255624226        0.0028504015
C         0.2710983099       -2.0191218712       -0.0012392749
C        -1.3660891933        1.6860990723       -0.0032840423
N         2.2242809608       -0.5540538122       -0.0009719303
C         1.1829234260        1.8700003424        0.0025444521
H         0.2301997026       -4.0513418133       -0.0044520678
H        -2.9006985711        3.0135237642       -0.0085173437
H         2.3438177428        3.5377822249        0.0047978182
 
  Displaced point  29:
O        -1.9926785936       -0.8255624226        0.0028504015
C         0.2710983099       -2.0191218712       -0.0012392749
C        -1.3660891933        1.6860990723       -0.0032840423
N         2.2242809608       -0.5540538122       -0.0009719303
C         1.1829234260        1.8700650935        0.0026092032
H         0.2301997026       -4.0515988068       -0.0047090614
H        -2.9006985711        3.0132667706       -0.0087743372
H         2.3438177428        3.5375252313        0.0045408247
 
  Displaced point  30:
O        -1.9926785936       -0.8255624226        0.0028504015
C         0.2710983099       -2.0191218712       -0.0012392749
C        -1.3660891933        1.6860990723       -0.0032840423
N         2.2242809608       -0.5540538122       -0.0009719303
C         1.1829234260        1.8700650935        0.0024797010
H         0.2301997026       -4.0515988068       -0.0041950743
H        -2.9006985711        3.0132667706       -0.0082603501
H         2.3438177428        3.5375252313        0.0050548118
 
  Displaced point  31:
O        -1.9926785936       -0.8255624226        0.0028504015
C         0.2710983099       -2.0191218712       -0.0012392749
C        -1.3660891933        1.6860990723       -0.0032840423
N         2.2242809608       -0.5540538122       -0.0009719303
C         1.1829234260        1.8700650935        0.0025444521
H         0.2306063629       -4.0515988068       -0.0044520678
H        -2.9009019013        3.0132667706       -0.0085173437
H         2.3436144126        3.5375252313        0.0047978182
 
  Displaced point  32:
O        -1.9926785936       -0.8255624226        0.0028504015
C         0.2710983099       -2.0191218712       -0.0012392749
C        -1.3660891933        1.6860990723       -0.0032840423
N         2.2242809608       -0.5540538122       -0.0009719303
C         1.1829234260        1.8700650935        0.0025444521
H         0.2297930423       -4.0515988068       -0.0044520678
H        -2.9004952409        3.0132667706       -0.0085173437
H         2.3440210729        3.5375252313        0.0047978182
 
  Displaced point  33:
O        -1.9926785936       -0.8255624226        0.0028504015
C         0.2710983099       -2.0191218712       -0.0012392749
C        -1.3660891933        1.6860990723       -0.0032840423
N         2.2242809608       -0.5540538122       -0.0009719303
C         1.1829234260        1.8700650935        0.0025444521
H         0.2301997026       -4.0511921465       -0.0044520678
H        -2.9006985711        3.0130634405       -0.0085173437
H         2.3438177428        3.5373219012        0.0047978182
 
  Displaced point  34:
O        -1.9926785936       -0.8255624226        0.0028504015
C         0.2710983099       -2.0191218712       -0.0012392749
C        -1.3660891933        1.6860990723       -0.0032840423
N         2.2242809608       -0.5540538122       -0.0009719303
C         1.1829234260        1.8700650935        0.0025444521
H         0.2301997026       -4.0520054672       -0.0044520678
H        -2.9006985711        3.0134701008       -0.0085173437
H         2.3438177428        3.5377285615        0.0047978182
 
  Displaced point  35:
O        -1.9926785936       -0.8255624226        0.0028504015
C         0.2710983099       -2.0191218712       -0.0012392749
C        -1.3660891933        1.6860990723       -0.0032840423
N         2.2242809608       -0.5540538122       -0.0009719303
C         1.1829234260        1.8700650935        0.0025444521
H         0.2301997026       -4.0515988068       -0.0040454075
H        -2.9006985711        3.0132667706       -0.0087206738
H         2.3438177428        3.5375252313        0.0045944880
 
  Displaced point  36:
O        -1.9926785936       -0.8255624226        0.0028504015
C         0.2710983099       -2.0191218712       -0.0012392749
C        -1.3660891933        1.6860990723       -0.0032840423
N         2.2242809608       -0.5540538122       -0.0009719303
C         1.1829234260        1.8700650935        0.0025444521
H         0.2301997026       -4.0515988068       -0.0048587281
H        -2.9006985711        3.0132667706       -0.0083140135
H         2.3438177428        3.5375252313        0.0050011484
 
  Displaced point  37:
O        -1.9926785936       -0.8255624226        0.0028504015
C         0.2710983099       -2.0191218712       -0.0012392749
C        -1.3660891933        1.6860990723       -0.0032840423
N         2.2242809608       -0.5540538122       -0.0009719303
C         1.1829234260        1.8700650935        0.0025444521
H         0.2301997026       -4.0515988068       -0.0044520678
H        -2.9003463929        3.0132667706       -0.0085173437
H         2.3434655646        3.5375252313        0.0047978182
 
  Displaced point  38:
O        -1.9926785936       -0.8255624226        0.0028504015
C         0.2710983099       -2.0191218712       -0.0012392749
C        -1.3660891933        1.6860990723       -0.0032840423
N         2.2242809608       -0.5540538122       -0.0009719303
C         1.1829234260        1.8700650935        0.0025444521
H         0.2301997026       -4.0515988068       -0.0044520678
H        -2.9010507493        3.0132667706       -0.0085173437
H         2.3441699210        3.5375252313        0.0047978182
 
  Displaced point  39:
O        -1.9926785936       -0.8255624226        0.0028504015
C         0.2710983099       -2.0191218712       -0.0012392749
C        -1.3660891933        1.6860990723       -0.0032840423
N         2.2242809608       -0.5540538122       -0.0009719303
C         1.1829234260        1.8700650935        0.0025444521
H         0.2301997026       -4.0515988068       -0.0044520678
H        -2.9006985711        3.0136189488       -0.0085173437
H         2.3438177428        3.5371730532        0.0047978182
 
  Displaced point  40:
O        -1.9926785936       -0.8255624226        0.0028504015
C         0.2710983099       -2.0191218712       -0.0012392749
C        -1.3660891933        1.6860990723       -0.0032840423
N         2.2242809608       -0.5540538122       -0.0009719303
C         1.1829234260        1.8700650935        0.0025444521
H         0.2301997026       -4.0515988068       -0.0044520678
H        -2.9006985711        3.0129145925       -0.0085173437
H         2.3438177428        3.5378774095        0.0047978182
 
  Displaced point  41:
O        -1.9926785936       -0.8255624226        0.0028504015
C         0.2710983099       -2.0191218712       -0.0012392749
C        -1.3660891933        1.6860990723       -0.0032840423
N         2.2242809608       -0.5540538122       -0.0009719303
C         1.1829234260        1.8700650935        0.0025444521
H         0.2301997026       -4.0515988068       -0.0044520678
H        -2.9006985711        3.0132667706       -0.0081651655
H         2.3438177428        3.5375252313        0.0044456400
 
  Displaced point  42:
O        -1.9926785936       -0.8255624226        0.0028504015
C         0.2710983099       -2.0191218712       -0.0012392749
C        -1.3660891933        1.6860990723       -0.0032840423
N         2.2242809608       -0.5540538122       -0.0009719303
C         1.1829234260        1.8700650935        0.0025444521
H         0.2301997026       -4.0515988068       -0.0044520678
H        -2.9006985711        3.0132667706       -0.0088695218
H         2.3438177428        3.5375252313        0.0051499964
 @CHECKOUT-I, Total execution time (CPU/WALL):         0.01/       0.03 seconds.
 @GETMEM-I,  Allocated   28610 MB of main memory.
 @CHECKOUT-I, Total execution time (CPU/WALL):         0.00/       0.01 seconds.
 @GETMEM-I,  Allocated   28610 MB of main memory.
  current energy   -245.940515235958     
  x is   0.000000000000000E+000
  x is  -0.998869396083178     
  x is  -0.998869376867463     
  x is  -0.447865054331151     
  x is  -0.447678347390687     
  x is  -0.999148810846057     
  x is  -0.999148839848117     
 @CHECKOUT-I, Total execution time (CPU/WALL):         0.01/       0.03 seconds.
 @GETMEM-I,  Allocated   28610 MB of main memory.
 @CHECKOUT-I, Total execution time (CPU/WALL):         0.00/       0.00 seconds.
 @GETMEM-I,  Allocated   28610 MB of main memory.
  current energy   -245.940515235827     
  x is   0.000000000000000E+000
  x is  -0.998869367382140     
  x is  -0.998869386595751     
  x is  -0.447481246479154     
  x is  -0.447667521372452     
  x is  -0.999148856297948     
  x is  -0.999148827298553     
 @CHECKOUT-I, Total execution time (CPU/WALL):         0.01/       0.04 seconds.
 @GETMEM-I,  Allocated   28610 MB of main memory.
 @CHECKOUT-I, Total execution time (CPU/WALL):         0.00/       0.01 seconds.
 @GETMEM-I,  Allocated   28610 MB of main memory.
  current energy   -245.940515236122     
  x is   0.000000000000000E+000
  x is  -0.998869404759643     
  x is  -0.998869374390111     
  x is  -0.448119362421973     
  x is  -0.447669347892752     
  x is  -0.999148866539553     
  x is  -0.999148846418815     
 @CHECKOUT-I, Total execution time (CPU/WALL):         0.00/       0.03 seconds.
 @GETMEM-I,  Allocated   28610 MB of main memory.
 @CHECKOUT-I, Total execution time (CPU/WALL):         0.00/       0.01 seconds.
 @GETMEM-I,  Allocated   28610 MB of main memory.
  current energy   -245.940515236041     
  x is   0.000000000000000E+000
  x is  -0.998869358705578     
  x is  -0.998869389073022     
  x is  -0.447226261911763     
  x is  -0.447676520764170     
  x is  -0.999148800606535     
  x is  -0.999148820727639     
 @CHECKOUT-I, Total execution time (CPU/WALL):         0.01/       0.05 seconds.
 @GETMEM-I,  Allocated   28610 MB of main memory.
 @CHECKOUT-I, Total execution time (CPU/WALL):         0.00/       0.00 seconds.
 @GETMEM-I,  Allocated   28610 MB of main memory.
  current energy   -245.940515144900     
  x is   0.000000000000000E+000
  x is  -0.998854942595603     
  x is  -0.998877170949689     
  x is  -0.447672943360183     
  x is  -0.447672934346638     
  x is  -0.999150743334616     
  x is  -0.999136296929628     
 @CHECKOUT-I, Total execution time (CPU/WALL):         0.01/       0.04 seconds.
 @GETMEM-I,  Allocated   28610 MB of main memory.
 @CHECKOUT-I, Total execution time (CPU/WALL):         0.00/       0.01 seconds.
 @GETMEM-I,  Allocated   28610 MB of main memory.
  current energy   -245.940515334465     
  x is   0.000000000000000E+000
  x is  -0.998883820865063     
  x is  -0.998861592513725     
  x is  -0.447672916128284     
  x is  -0.447672934346638     
  x is  -0.999146923814541     
  x is  -0.999161370217215     
 @CHECKOUT-I, Total execution time (CPU/WALL):         0.01/       0.04 seconds.
 @GETMEM-I,  Allocated   28610 MB of main memory.
 @CHECKOUT-I, Total execution time (CPU/WALL):         0.00/       0.02 seconds.
 @GETMEM-I,  Allocated   28610 MB of main memory.
  current energy   -245.940515233398     
  x is   0.000000000000000E+000
  x is  -0.998869374058914     
  x is  -0.998869376266916     
  x is  -0.448121391858873     
  x is  -0.447679015712829     
  x is  -0.999148843955248     
  x is  -0.999148840622836     
 @CHECKOUT-I, Total execution time (CPU/WALL):         0.01/       0.03 seconds.
 @GETMEM-I,  Allocated   28610 MB of main memory.
 @CHECKOUT-I, Total execution time (CPU/WALL):         0.00/       0.00 seconds.
 @GETMEM-I,  Allocated   28610 MB of main memory.
  current energy   -245.940515233395     
  x is   0.000000000000000E+000
  x is  -0.998869389404153     
  x is  -0.998869387196300     
  x is  -0.447224773148341     
  x is  -0.447666853068626     
  x is  -0.999148823191406     
  x is  -0.999148826523850     
 @CHECKOUT-I, Total execution time (CPU/WALL):         0.00/       0.02 seconds.
 @GETMEM-I,  Allocated   28610 MB of main memory.
 @CHECKOUT-I, Total execution time (CPU/WALL):         0.00/       0.00 seconds.
 @GETMEM-I,  Allocated   28610 MB of main memory.
  current energy   -245.940515228460     
  x is   0.000000000000000E+000
  x is  -0.998869369993928     
  x is  -0.998869373483695     
  x is  -0.447733174305002     
  x is  -0.447668905091476     
  x is  -0.999148845692581     
  x is  -0.999148848004765     
 @CHECKOUT-I, Total execution time (CPU/WALL):         0.01/       0.02 seconds.
 @GETMEM-I,  Allocated   28610 MB of main memory.
 @CHECKOUT-I, Total execution time (CPU/WALL):         0.00/       0.01 seconds.
 @GETMEM-I,  Allocated   28610 MB of main memory.
  current energy   -245.940515228556     
  x is   0.000000000000000E+000
  x is  -0.998869393468844     
  x is  -0.998869389979420     
  x is  -0.447612560702470     
  x is  -0.447676963555916     
  x is  -0.999148821453591     
  x is  -0.999148819141648     
 @CHECKOUT-I, Total execution time (CPU/WALL):         0.01/       0.02 seconds.
 @GETMEM-I,  Allocated   28610 MB of main memory.
 @CHECKOUT-I, Total execution time (CPU/WALL):         0.00/       0.00 seconds.
 @GETMEM-I,  Allocated   28610 MB of main memory.
  current energy   -245.940515249922     
  x is   0.000000000000000E+000
  x is  -0.998855355551510     
  x is  -0.998878132639490     
  x is  -0.447672922455565     
  x is  -0.447672934346638     
  x is  -0.999123827637982     
  x is  -0.999134749102629     
 @CHECKOUT-I, Total execution time (CPU/WALL):         0.01/       0.06 seconds.
 @GETMEM-I,  Allocated   28610 MB of main memory.
 @CHECKOUT-I, Total execution time (CPU/WALL):         0.00/       0.00 seconds.
 @GETMEM-I,  Allocated   28610 MB of main memory.
  current energy   -245.940515228142     
  x is   0.000000000000000E+000
  x is  -0.998883407912609     
  x is  -0.998860630823978     
  x is  -0.447672943042847     
  x is  -0.447672934346638     
  x is  -0.999173839509125     
  x is  -0.999162918044276     
 @CHECKOUT-I, Total execution time (CPU/WALL):         0.01/       0.02 seconds.
 @GETMEM-I,  Allocated   28610 MB of main memory.
 @CHECKOUT-I, Total execution time (CPU/WALL):         0.00/       0.00 seconds.
 @GETMEM-I,  Allocated   28610 MB of main memory.
  current energy   -245.940515228442     
  x is   0.000000000000000E+000
  x is  -0.998869358919890     
  x is  -0.998869374345519     
  x is  -0.447523261962067     
  x is  -0.447681153957199     
  x is  -0.999148866384367     
  x is  -0.999148843101486     
 @CHECKOUT-I, Total execution time (CPU/WALL):         0.01/       0.04 seconds.
 @GETMEM-I,  Allocated   28610 MB of main memory.
 @CHECKOUT-I, Total execution time (CPU/WALL):         0.00/       0.01 seconds.
 @GETMEM-I,  Allocated   28610 MB of main memory.
  current energy   -245.940515228085     
  x is   0.000000000000000E+000
  x is  -0.998869404542804     
  x is  -0.998869389117702     
  x is  -0.447822306135115     
  x is  -0.447664714897166     
  x is  -0.999148800765077     
  x is  -0.999148824045261     
 @CHECKOUT-I, Total execution time (CPU/WALL):         0.01/       0.03 seconds.
 @GETMEM-I,  Allocated   28610 MB of main memory.
 @CHECKOUT-I, Total execution time (CPU/WALL):         0.00/       0.00 seconds.
 @GETMEM-I,  Allocated   28610 MB of main memory.
  current energy   -245.940515233209     
  x is   0.000000000000000E+000
  x is  -0.998869346204301     
  x is  -0.998869370583687     
  x is  -0.448088479239947     
  x is  -0.447667488384478     
  x is  -0.999148836926637     
  x is  -0.999148853078855     
 @CHECKOUT-I, Total execution time (CPU/WALL):         0.01/       0.03 seconds.
 @GETMEM-I,  Allocated   28610 MB of main memory.
 @CHECKOUT-I, Total execution time (CPU/WALL):         0.00/       0.01 seconds.
 @GETMEM-I,  Allocated   28610 MB of main memory.
  current energy   -245.940515232813     
  x is   0.000000000000000E+000
  x is  -0.998869417259083     
  x is  -0.998869392879350     
  x is  -0.447257844909897     
  x is  -0.447678380224977     
  x is  -0.999148830220978     
  x is  -0.999148814067394     
 @CHECKOUT-I, Total execution time (CPU/WALL):         0.01/       0.03 seconds.
 @GETMEM-I,  Allocated   28610 MB of main memory.
 @CHECKOUT-I, Total execution time (CPU/WALL):         0.00/       0.00 seconds.
 @GETMEM-I,  Allocated   28610 MB of main memory.
  current energy   -245.940515315279     
  x is   0.000000000000000E+000
  x is  -0.998876093019682     
  x is  -0.998881209480440     
  x is  -0.447672960340188     
  x is  -0.447672934346638     
  x is  -0.999153677260190     
  x is  -0.999129796967923     
 @CHECKOUT-I, Total execution time (CPU/WALL):         0.01/       0.02 seconds.
 @GETMEM-I,  Allocated   28610 MB of main memory.
 @CHECKOUT-I, Total execution time (CPU/WALL):         0.00/       0.00 seconds.
 @GETMEM-I,  Allocated   28610 MB of main memory.
  current energy   -245.940515163109     
  x is   0.000000000000000E+000
  x is  -0.998862670445070     
  x is  -0.998857553983243     
  x is  -0.447672915325123     
  x is  -0.447672934346638     
  x is  -0.999143989883612     
  x is  -0.999167870179224     
 @CHECKOUT-I, Total execution time (CPU/WALL):         0.00/       0.07 seconds.
 @GETMEM-I,  Allocated   28610 MB of main memory.
 @CHECKOUT-I, Total execution time (CPU/WALL):         0.00/       0.02 seconds.
 @GETMEM-I,  Allocated   28610 MB of main memory.
  current energy   -245.940515233528     
  x is   0.000000000000000E+000
  x is  -0.998869358777927     
  x is  -0.998869368546537     
  x is  -0.447982797675238     
  x is  -0.447687607482712     
  x is  -0.999148872641279     
  x is  -0.999148857897469     
 @CHECKOUT-I, Total execution time (CPU/WALL):         0.00/       0.00 seconds.
 @GETMEM-I,  Allocated   28610 MB of main memory.
 @CHECKOUT-I, Total execution time (CPU/WALL):         0.00/       0.01 seconds.
 @GETMEM-I,  Allocated   28610 MB of main memory.
  current energy   -245.940515233400     
  x is   0.000000000000000E+000
  x is  -0.998869404685717     
  x is  -0.998869394916714     
  x is  -0.447362901974992     
  x is  -0.447658261723902     
  x is  -0.999148794505182     
  x is  -0.999148809249527     
 @CHECKOUT-I, Total execution time (CPU/WALL):         0.00/       0.01 seconds.
 @GETMEM-I,  Allocated   28610 MB of main memory.
 @CHECKOUT-I, Total execution time (CPU/WALL):         0.00/       0.00 seconds.
 @GETMEM-I,  Allocated   28610 MB of main memory.
  current energy   -245.940515232076     
  x is   0.000000000000000E+000
  x is  -0.998869346391317     
  x is  -0.998869361831070     
  x is  -0.447489904538999     
  x is  -0.447663212570737     
  x is  -0.999148736708966     
  x is  -0.999148746939184     
 @CHECKOUT-I, Total execution time (CPU/WALL):         0.00/       0.00 seconds.
 @GETMEM-I,  Allocated   28610 MB of main memory.
 @CHECKOUT-I, Total execution time (CPU/WALL):         0.00/       0.00 seconds.
 @GETMEM-I,  Allocated   28610 MB of main memory.
  current energy   -245.940515232052     
  x is   0.000000000000000E+000
  x is  -0.998869417070743     
  x is  -0.998869401631591     
  x is  -0.447856236216172     
  x is  -0.447682655855428     
  x is  -0.999148930428465     
  x is  -0.999148920199580     
 @CHECKOUT-I, Total execution time (CPU/WALL):         0.00/       0.06 seconds.
 @GETMEM-I,  Allocated   28610 MB of main memory.
 @CHECKOUT-I, Total execution time (CPU/WALL):         0.00/       0.00 seconds.
 @GETMEM-I,  Allocated   28610 MB of main memory.
  current energy   -245.940515287211     
  x is   0.000000000000000E+000
  x is  -0.998881745222250     
  x is  -0.998890495728954     
  x is  -0.447672921357257     
  x is  -0.447672934346638     
  x is  -0.999183786149894     
  x is  -0.999200825034656     
 @CHECKOUT-I, Total execution time (CPU/WALL):         0.00/       0.00 seconds.
 @GETMEM-I,  Allocated   28610 MB of main memory.
 @CHECKOUT-I, Total execution time (CPU/WALL):         0.00/       0.00 seconds.
 @GETMEM-I,  Allocated   28610 MB of main memory.
  current energy   -245.940515190835     
  x is   0.000000000000000E+000
  x is  -0.998857018243133     
  x is  -0.998848267735766     
  x is  -0.447672953476063     
  x is  -0.447672934346638     
  x is  -0.999113881006933     
  x is  -0.999096842121719     
 @CHECKOUT-I, Total execution time (CPU/WALL):         0.00/       0.00 seconds.
 @GETMEM-I,  Allocated   28610 MB of main memory.
 @CHECKOUT-I, Total execution time (CPU/WALL):         0.00/       0.00 seconds.
 @GETMEM-I,  Allocated   28610 MB of main memory.
  current energy   -245.940515220366     
  x is   0.000000000000000E+000
  x is  -0.998869356007373     
  x is  -0.998869343913090     
  x is  -0.447635258756889     
  x is  -0.447715022568133     
  x is  -0.999148874228490     
  x is  -0.999148892484595     
 @CHECKOUT-I, Total execution time (CPU/WALL):         0.00/       0.00 seconds.
 @GETMEM-I,  Allocated   28610 MB of main memory.
 @CHECKOUT-I, Total execution time (CPU/WALL):         0.00/       0.00 seconds.
 @GETMEM-I,  Allocated   28610 MB of main memory.
  current energy   -245.940515221457     
  x is   0.000000000000000E+000
  x is  -0.998869407453919     
  x is  -0.998869419550470     
  x is  -0.447710651928936     
  x is  -0.447630850348434     
  x is  -0.999148792922708     
  x is  -0.999148774667541     
 @CHECKOUT-I, Total execution time (CPU/WALL):         0.00/       0.00 seconds.
 @GETMEM-I,  Allocated   28610 MB of main memory.
 @CHECKOUT-I, Total execution time (CPU/WALL):         0.00/       0.00 seconds.
 @GETMEM-I,  Allocated   28610 MB of main memory.
  current energy   -245.940515207576     
  x is   0.000000000000000E+000
  x is  -0.998869343765549     
  x is  -0.998869324649588     
  x is  -0.447545648615810     
  x is  -0.447645048734109     
  x is  -0.999148778053498     
  x is  -0.999148765386974     
 @CHECKOUT-I, Total execution time (CPU/WALL):         0.00/       0.00 seconds.
 @GETMEM-I,  Allocated   28610 MB of main memory.
 @CHECKOUT-I, Total execution time (CPU/WALL):         0.00/       0.01 seconds.
 @GETMEM-I,  Allocated   28610 MB of main memory.
  current energy   -245.940515206894     
  x is   0.000000000000000E+000
  x is  -0.998869419691832     
  x is  -0.998869438809122     
  x is  -0.447800192088445     
  x is  -0.447700817761624     
  x is  -0.999148889081993     
  x is  -0.999148901747261     
 @CHECKOUT-I, Total execution time (CPU/WALL):         0.00/       0.00 seconds.
 @GETMEM-I,  Allocated   28610 MB of main memory.
 @CHECKOUT-I, Total execution time (CPU/WALL):         0.00/       0.00 seconds.
 @GETMEM-I,  Allocated   28610 MB of main memory.
  current energy   -245.940515178126     
  x is   0.000000000000000E+000
  x is  -0.998936671575399     
  x is  -0.998929942855606     
  x is  -0.447672932144571     
  x is  -0.447672934346638     
  x is  -0.999168343037366     
  x is  -0.999170326289397     
 @CHECKOUT-I, Total execution time (CPU/WALL):         0.00/       0.08 seconds.
 @GETMEM-I,  Allocated   28610 MB of main memory.
 @CHECKOUT-I, Total execution time (CPU/WALL):         0.00/       0.00 seconds.
 @GETMEM-I,  Allocated   28610 MB of main memory.
  current energy   -245.940515297454     
  x is   0.000000000000000E+000
  x is  -0.998802091901831     
  x is  -0.998808820620042     
  x is  -0.447672935883066     
  x is  -0.447672934346638     
  x is  -0.999129324116559     
  x is  -0.999127340864459     
 @CHECKOUT-I, Total execution time (CPU/WALL):         0.00/       0.00 seconds.
 @GETMEM-I,  Allocated   28610 MB of main memory.
 @CHECKOUT-I, Total execution time (CPU/WALL):         0.00/       0.01 seconds.
 @GETMEM-I,  Allocated   28610 MB of main memory.
  current energy   -245.940515227324     
  x is   0.000000000000000E+000
  x is  -0.998869348670912     
  x is  -0.998869351810028     
  x is  -0.448003595339542     
  x is  -0.447706233684986     
  x is  -0.999148884920853     
  x is  -0.999148880182742     
 @CHECKOUT-I, Total execution time (CPU/WALL):         0.00/       0.00 seconds.
 @GETMEM-I,  Allocated   28610 MB of main memory.
 @CHECKOUT-I, Total execution time (CPU/WALL):         0.00/       0.01 seconds.
 @GETMEM-I,  Allocated   28610 MB of main memory.
  current energy   -245.940515227955     
  x is   0.000000000000000E+000
  x is  -0.998869414792749     
  x is  -0.998869411653400     
  x is  -0.447342332552057     
  x is  -0.447639637651978     
  x is  -0.999148782229341     
  x is  -0.999148786967327     
 @CHECKOUT-I, Total execution time (CPU/WALL):         0.00/       0.05 seconds.
 @GETMEM-I,  Allocated   28610 MB of main memory.
 @CHECKOUT-I, Total execution time (CPU/WALL):         0.00/       0.00 seconds.
 @GETMEM-I,  Allocated   28610 MB of main memory.
  current energy   -245.940515200430     
  x is   0.000000000000000E+000
  x is  -0.998869331607795     
  x is  -0.998869336569381     
  x is  -0.447630246119355     
  x is  -0.447650871771841     
  x is  -0.999148776338594     
  x is  -0.999148779626135     
 @CHECKOUT-I, Total execution time (CPU/WALL):         0.00/       0.00 seconds.
 @GETMEM-I,  Allocated   28610 MB of main memory.
 @CHECKOUT-I, Total execution time (CPU/WALL):         0.00/       0.00 seconds.
 @GETMEM-I,  Allocated   28610 MB of main memory.
  current energy   -245.940515198750     
  x is   0.000000000000000E+000
  x is  -0.998869431852445     
  x is  -0.998869426891011     
  x is  -0.447715651709115     
  x is  -0.447694995545821     
  x is  -0.999148890799776     
  x is  -0.999148887512730     
 @CHECKOUT-I, Total execution time (CPU/WALL):         0.00/       0.00 seconds.
 @GETMEM-I,  Allocated   28610 MB of main memory.
 @CHECKOUT-I, Total execution time (CPU/WALL):         0.00/       0.00 seconds.
 @GETMEM-I,  Allocated   28610 MB of main memory.
  current energy   -245.940515253666     
  x is   0.000000000000000E+000
  x is  -0.998903889497421     
  x is  -0.998917296952864     
  x is  -0.447672925403752     
  x is  -0.447672934346638     
  x is  -0.999155617349706     
  x is  -0.999165838347406     
 @CHECKOUT-I, Total execution time (CPU/WALL):         0.00/       0.04 seconds.
 @GETMEM-I,  Allocated   28610 MB of main memory.
 @CHECKOUT-I, Total execution time (CPU/WALL):         0.00/       0.01 seconds.
 @GETMEM-I,  Allocated   28610 MB of main memory.
  current energy   -245.940515222699     
  x is   0.000000000000000E+000
  x is  -0.998834873972763     
  x is  -0.998821466518132     
  x is  -0.447672944670636     
  x is  -0.447672934346638     
  x is  -0.999142049802273     
  x is  -0.999131828803740     
 @CHECKOUT-I, Total execution time (CPU/WALL):         0.00/       0.01 seconds.
 @GETMEM-I,  Allocated   28610 MB of main memory.
 @CHECKOUT-I, Total execution time (CPU/WALL):         0.00/       0.01 seconds.
 @GETMEM-I,  Allocated   28610 MB of main memory.
  current energy   -245.940515216328     
  x is   0.000000000000000E+000
  x is  -0.998869315943065     
  x is  -0.998869329906054     
  x is  -0.447749045744190     
  x is  -0.447730612168616     
  x is  -0.999148935382894     
  x is  -0.999148914305410     
 @CHECKOUT-I, Total execution time (CPU/WALL):         0.00/       0.00 seconds.
 @GETMEM-I,  Allocated   28610 MB of main memory.
 @CHECKOUT-I, Total execution time (CPU/WALL):         0.00/       0.02 seconds.
 @GETMEM-I,  Allocated   28610 MB of main memory.
  current energy   -245.940515215057     
  x is   0.000000000000000E+000
  x is  -0.998869447523119     
  x is  -0.998869433557815     
  x is  -0.447596849133381     
  x is  -0.447615264455724     
  x is  -0.999148731776835     
  x is  -0.999148752851576     
 @CHECKOUT-I, Total execution time (CPU/WALL):         0.00/       0.00 seconds.
 @GETMEM-I,  Allocated   28610 MB of main memory.
 @CHECKOUT-I, Total execution time (CPU/WALL):         0.00/       0.01 seconds.
 @GETMEM-I,  Allocated   28610 MB of main memory.
  current energy   -245.940515211275     
  x is   0.000000000000000E+000
  x is  -0.998869281436908     
  x is  -0.998869303506554     
  x is  -0.447819031850262     
  x is  -0.447634719973999     
  x is  -0.999148725505566     
  x is  -0.999148740129152     
 @CHECKOUT-I, Total execution time (CPU/WALL):         0.00/       0.02 seconds.
 @GETMEM-I,  Allocated   28610 MB of main memory.
 @CHECKOUT-I, Total execution time (CPU/WALL):         0.00/       0.00 seconds.
 @GETMEM-I,  Allocated   28610 MB of main memory.
  current energy   -245.940515212124     
  x is   0.000000000000000E+000
  x is  -0.998869482018810     
  x is  -0.998869459948207     
  x is  -0.447526832226258     
  x is  -0.447711144592437     
  x is  -0.999148941616160     
  x is  -0.999148926994218     
 @CHECKOUT-I, Total execution time (CPU/WALL):         0.00/       0.00 seconds.
 @GETMEM-I,  Allocated   28610 MB of main memory.
 @CHECKOUT-I, Total execution time (CPU/WALL):         0.00/       0.00 seconds.
 @GETMEM-I,  Allocated   28610 MB of main memory.
  current energy   -245.940515306676     
  x is   0.000000000000000E+000
  x is  -0.998946004230355     
  x is  -0.998952373334029     
  x is  -0.447672940926373     
  x is  -0.447672934346638     
  x is  -0.999186012329944     
  x is  -0.999178286708818     
 @CHECKOUT-I, Total execution time (CPU/WALL):         0.00/       0.01 seconds.
 @GETMEM-I,  Allocated   28610 MB of main memory.
 @CHECKOUT-I, Total execution time (CPU/WALL):         0.00/       0.01 seconds.
 @GETMEM-I,  Allocated   28610 MB of main memory.
  current energy   -245.940515168900     
  x is   0.000000000000000E+000
  x is  -0.998792759255781     
  x is  -0.998786390152541     
  x is  -0.447672926363348     
  x is  -0.447672934346638     
  x is  -0.999111654828593     
  x is  -0.999119380451399     
Largest asymmetry in FCM    0.000000022923782
  Vibrational frequencies  (cm-1) :
      1    1.14081     0.95854
      2    1.30781     0.00488
      3    1.53322     1.88329
      4  620.59707     5.16644
      5  658.25097    24.71505
      6  765.83516    33.54199
      7  854.23847    22.92096
      8  876.21650     0.01815
      9  911.82599    15.91561
     10  922.57602    17.10457
     11 1077.31294    32.21980
     12 1111.49519     8.72285
     13 1116.06824    10.86689
     14 1180.06972    30.82364
     15 1283.15966     0.21910
     16 1361.83935     5.15295
     17 1544.38145    26.80100
     18 1580.50351     8.93267
     19 3280.17104     2.11292
     20 3289.14125     0.22743
     21 3312.81082     0.54688
 @CHECKOUT-I, Total execution time (CPU/WALL):         0.00/       0.01 seconds.
  @GETXYZ-I,     8 atoms read from ZMAT.
Line Symbol    AtNr   At. Mass
  1  O          8    15.99491
  2  C          6    12.00000
  3  C          6    12.00000
  4  N          7    14.00307
  5  C          6    12.00000
  6  H          1     1.00783
  7  H          1     1.00783
  8  H          1     1.00783
Line Symbol    AtNr   At. Mass
  1  O          8    15.99491
  2  C          6    12.00000
  3  C          6    12.00000
  4  N          7    14.00307
  5  C          6    12.00000
  6  H          1     1.00783
  7  H          1     1.00783
  8  H          1     1.00783
                     1                     4                     0
  R VECTOR before symmetry
  0.000000000000000E+000  0.000000000000000E+000  0.000000000000000E+000
  0.000000000000000E+000  0.000000000000000E+000  0.000000000000000E+000
  0.000000000000000E+000  0.000000000000000E+000  0.000000000000000E+000
  0.000000000000000E+000  0.000000000000000E+000  0.000000000000000E+000
  0.000000000000000E+000  0.000000000000000E+000  0.000000000000000E+000
  0.000000000000000E+000  0.000000000000000E+000  0.000000000000000E+000
  0.000000000000000E+000  0.000000000000000E+000  0.000000000000000E+000
  0.000000000000000E+000  0.000000000000000E+000  0.000000000000000E+000
   Rotational constants (in cm-1): 
          0.1647326538             0.3220449830             0.3372338116
   Rotational constants (in MHz): 
       4938.5614100750          9654.6670564103         10110.0167456595
********************************************************************************
   The full molecular point group is C1  .
   The largest Abelian subgroup of the full molecular point group is C1  .
   The computational point group is C1  .
********************************************************************************
  R VECTOR 
  0.000000000000000E+000  0.000000000000000E+000  0.000000000000000E+000
  0.000000000000000E+000  0.000000000000000E+000  0.000000000000000E+000
  0.000000000000000E+000  0.000000000000000E+000  0.000000000000000E+000
  0.000000000000000E+000  0.000000000000000E+000  0.000000000000000E+000
  0.000000000000000E+000  0.000000000000000E+000  0.000000000000000E+000
  0.000000000000000E+000  0.000000000000000E+000  0.000000000000000E+000
  0.000000000000000E+000  0.000000000000000E+000  0.000000000000000E+000
  0.000000000000000E+000  0.000000000000000E+000  0.000000000000000E+000
 @GEOPT-W, Archive file not created for single-point calculation.
                     0                     0
  calling readgh 2 
  gradient from JOBARC 
   0.000000000000000   0.000000000000000   0.000000000000000
   0.000000000000000   0.000000000000000   0.000000000000000
   0.000000000000000   0.000000000000000   0.000000000000000
   0.000000000000000   0.000000000000000   0.000000000000000
   0.000000000000000   0.000000000000000   0.000000000000000
   0.000000000000000   0.000000000000000   0.000000000000000
   0.000000000000000   0.000000000000000   0.000000000000000
   0.000000000000000   0.000000000000000   0.000000000000000
 
                     0
  current gradient vector 
        0.000000000000000        0.000000000000000        0.000000000000000
        0.000000000000000        0.000000000000000        0.000000000000000
        0.000000000000000        0.000000000000000        0.000000000000000
        0.000000000000000        0.000000000000000        0.000000000000000
        0.000000000000000        0.000000000000000        0.000000000000000
        0.000000000000000        0.000000000000000        0.000000000000000
        0.000000000000000        0.000000000000000        0.000000000000000
        0.000000000000000        0.000000000000000        0.000000000000000
  @PROJFCM-I, Projecting force constant matrix onto totally symmetric subspace.
  Largest difference between matrix elements of symmetrized
  and unsymmetrized FCM :    -0.1665334537E-15.
  masses used (in AMU) in vibrational analysis: 
  15.994914630     12.000000000     12.000000000
  14.003074002     12.000000000      1.007825035
   1.007825035      1.007825035
                     Normal Coordinate Analysis
  ----------------------------------------------------------------
    Irreducible         Harmonic       Infrared        Type 
   Representation       Frequency      Intensity 
  ----------------------------------------------------------------
                       (cm-1)         (km/mol)
  ----------------------------------------------------------------
      ----                 0.0574i        0.0000      TRANSLATION
      ----                 0.0000         0.0000      TRANSLATION
      ----                 0.0569         0.0000      TRANSLATION
      ----                 1.1407         0.9587       ROTATION  
      ----                 1.3078         0.0049       ROTATION  
      ----                 1.5333         1.8831       ROTATION  
         A               620.5979         5.1664       VIBRATION 
         A               658.2519        24.7150       VIBRATION 
         A               765.8362        33.5420       VIBRATION 
         A               854.2396        22.9210       VIBRATION 
         A               876.2177         0.0182       VIBRATION 
         A               911.8272        15.9156       VIBRATION 
         A               922.5773        17.1046       VIBRATION 
         A              1077.3144        32.2198       VIBRATION 
         A              1111.4967         8.7229       VIBRATION 
         A              1116.0698        10.8669       VIBRATION 
         A              1180.0713        30.8236       VIBRATION 
         A              1283.1614         0.2191       VIBRATION 
         A              1361.8412         5.1530       VIBRATION 
         A              1544.3836        26.8010       VIBRATION 
         A              1580.5057         8.9327       VIBRATION 
         A              3280.1755         2.1129       VIBRATION 
         A              3289.1457         0.2274       VIBRATION 
         A              3312.8153         0.5469       VIBRATION 
  ----------------------------------------------------------------
 
 
                                   Normal Coordinates 

                 A                         A                         A
               620.60                    658.25                    765.84 
             VIBRATION                 VIBRATION                 VIBRATION 
 O      0.000 0.0002  0.5176    0.0004 -0.0000  0.2685    0.0006  0.0001  0.0764
 C     -0.000-0.0000 -0.1949   -0.0002  0.0003 -0.4526   -0.0000  0.0001  0.1116
 C      0.000-0.0001 -0.5166   -0.0005 -0.0000  0.0339    0.0000 -0.0000 -0.4424
 N     -0.000-0.0002 -0.1651    0.0003 -0.0007  0.5878    0.0004 -0.0001  0.0406
 C     -0.000 0.0004  0.4002    0.0000  0.0004 -0.3248   -0.0004 -0.0006 -0.0844
 H     -0.000 0.0002 -0.2030   -0.0002  0.0005 -0.4365   -0.0003  0.0003 -0.1574
 H      0.000-0.0007 -0.3882   -0.0002 -0.0000  0.0242   -0.0015  0.0018  0.8006
 H     -0.000-0.0001  0.2187    0.0001  0.0003 -0.2825   -0.0005 -0.0004  0.3338

                 A                         A                         A
               854.24                    876.22                    911.83 
             VIBRATION                 VIBRATION                 VIBRATION 
 O      0.001 0.0005  0.1449    0.0004  0.0004  0.0238    0.1070  0.2836 -0.0003
 C     -0.000 0.0002 -0.4869   -0.0001 -0.0005 -0.2344    0.1421  0.1395  0.0006
 C     -0.001 0.0009  0.0208    0.0008 -0.0005 -0.2259   -0.3876  0.1753  0.0001
 N      0.000-0.0004  0.1674   -0.0009  0.0001  0.0001    0.5342 -0.2751 -0.0006
 C     -0.000-0.0007 -0.2069   -0.0006  0.0004  0.4308   -0.3346 -0.3704  0.0010
 H      0.000-0.0012  0.7014    0.0007 -0.0008  0.3794   -0.1526  0.0446 -0.0002
 H     -0.000-0.0000 -0.0031   -0.0003  0.0006  0.3106   -0.0795  0.0957 -0.0007
 H     -0.000-0.0006  0.4226    0.0007  0.0005 -0.6837   -0.1836 -0.0528 -0.0015

                 A                         A                         A
               922.58                   1077.31                   1111.50 
             VIBRATION                 VIBRATION                 VIBRATION 
 O      0.712 0.1714 -0.0009    0.1574  0.2941 -0.0006    0.0913 -0.3127 -0.0003
 C     -0.058-0.3082  0.0011   -0.2234  0.1127 -0.0004   -0.3212  0.5159  0.0003
 C     -0.145 0.2174  0.0004    0.1539 -0.5637  0.0005   -0.1292  0.0427 -0.0007
 N     -0.388-0.0613 -0.0000    0.0870 -0.1097 -0.0001    0.1390 -0.0148 -0.0000
 C     -0.135 0.0580  0.0001    0.0099  0.2125  0.0001    0.2334 -0.0703  0.0007
 H     -0.102-0.0913 -0.0012   -0.3585  0.0427  0.0005   -0.1079  0.1599  0.0003
 H     -0.234-0.1559 -0.0004   -0.0473 -0.2842  0.0006   -0.3520 -0.3472  0.0000
 H      0.116-0.0941 -0.0002   -0.3397  0.3016  0.0005    0.3266 -0.1968 -0.0006

                 A                         A                         A
              1116.07                   1180.07                   1283.16 
             VIBRATION                 VIBRATION                 VIBRATION 
 O      0.156 0.2345  0.0001    0.3415 -0.4527 -0.0001    0.0105 -0.1698  0.0001
 C     -0.009 0.2113 -0.0001   -0.3236  0.2452  0.0005    0.1007 -0.1067 -0.0004
 C      0.045-0.3448  0.0001    0.1834  0.2492  0.0001   -0.0926 -0.1099 -0.0001
 N     -0.252 0.4664  0.0003   -0.0764 -0.0516 -0.0001    0.1029  0.2058  0.0002
 C     -0.015-0.6199 -0.0003   -0.1226 -0.0938 -0.0002   -0.0758  0.1732 -0.0001
 H      0.054 0.0720 -0.0004   -0.0748  0.0744  0.0002   -0.7536 -0.0221  0.0008
 H      0.173 0.0687 -0.0004    0.2828  0.3298 -0.0005    0.2355  0.2714 -0.0001
 H      0.020-0.2139 -0.0003   -0.3766  0.2092 -0.0006    0.3264 -0.1902  0.0002

                 A                         A                         A
              1361.84                   1544.38                   1580.51 
             VIBRATION                 VIBRATION                 VIBRATION 
 O      0.153 0.0818 -0.0004    0.1479  0.0637 -0.0001    0.0129 -0.0282  0.0001
 C      0.033 0.3332  0.0004   -0.4914 -0.2637  0.0002    0.3973  0.2077 -0.0001
 C     -0.063-0.3275  0.0005   -0.4640 -0.1695 -0.0005   -0.4485 -0.0471 -0.0008
 N     -0.113-0.4200 -0.0003    0.2996  0.1786 -0.0001   -0.3729 -0.2120  0.0000
 C     -0.287 0.3152 -0.0003    0.3341  0.0918  0.0008    0.5265 -0.0391  0.0009
 H      0.317 0.1054 -0.0001    0.2610 -0.0986 -0.0006   -0.1438  0.0827  0.0003
 H      0.267 0.2224  0.0001    0.1195  0.2736 -0.0005   -0.0073  0.1723 -0.0003
 H      0.322-0.1953  0.0005    0.0577  0.0837  0.0000   -0.1499  0.2285  0.0000

                 A                         A                         A
              3280.18                   3289.15                   3312.82 
             VIBRATION                 VIBRATION                 VIBRATION 
 O      0.000 0.0035  0.0000    0.0022 -0.0006 -0.0000    0.0012  0.0039 -0.0000
 C      0.004-0.0213 -0.0000    0.0144  0.2971  0.0004   -0.0017  0.0429  0.0001
 C     -0.068 0.0718 -0.0002   -0.0336  0.0190 -0.0001    0.2246 -0.1745  0.0007
 N     -0.000 0.0028  0.0000   -0.0124 -0.0091 -0.0000   -0.0022  0.0042  0.0000
 C     -0.161-0.2205 -0.0003    0.0012 -0.0119  0.0000   -0.0892 -0.0917 -0.0002
 H      0.001 0.0738  0.0001   -0.0172 -0.9434 -0.0014   -0.0022 -0.1148 -0.0002
 H      0.265-0.2352  0.0009    0.1034 -0.0899  0.0003   -0.6634  0.5682 -0.0021
 H      0.509 0.7237  0.0009    0.0134  0.0199  0.0000    0.2074  0.2858  0.0004
  ----------------------------------------------------------------
                    Dipole Moment Function
                   (Normal Coordinate Basis)
  ----------------------------------------------------------------
    Mode     Symmetry    d(Mu(x))/dQ   d(Mu(y))/dQ   d(Mu(z))/dQ
  ----------------------------------------------------------------
     Q7           A        0.000346      0.000185     -0.072797
     Q8           A       -0.000084     -0.000056     -0.159224
     Q9           A       -0.000111      0.000255      0.185490
     Q10          A       -0.000172     -0.000341      0.153335
     Q11          A       -0.000007     -0.000196     -0.004310
     Q12          A       -0.126129     -0.020423     -0.000584
     Q13          A       -0.118011     -0.060156     -0.000422
     Q14          A       -0.178765     -0.033065      0.000457
     Q15          A       -0.084202      0.043101      0.000120
     Q16          A       -0.006537     -0.105377     -0.000198
     Q17          A       -0.103967      0.144254      0.000060
     Q18          A       -0.014283      0.004554      0.000010
     Q19          A        0.041945      0.059382      0.000385
     Q20          A       -0.158782     -0.047751     -0.000087
     Q21          A        0.079076      0.053943     -0.000066
     Q22          A        0.024112     -0.039824      0.000030
     Q23          A        0.014293     -0.005386     -0.000012
     Q24          A       -0.015108     -0.018241     -0.000079
  ----------------------------------------------------------------
---------------------------------------------------------------------------
------------------------------------------------------------
        Parameter                (MHz)                 (CM-1)
------------------------------------------------------------
 
           R6                -.143026E-03           -.477084E-08
           R5                -.385671E-03           -.128646E-07
           SI                            0.119310E+01
 
  A-reduced centrifugal distortion parameters (Ir representation) 
 
           DJ                0.168605E-02           0.562407E-07
           DK                0.714135E-03           0.238210E-07
           DJK               0.128141E-02           0.427434E-07
           DELJ              0.197210E-02           0.657823E-07
           DELK              0.214440E-02           0.715294E-07
           DELJK             -.434902E-03           -.145068E-07
           delJ              0.785937E-03           0.262160E-07
           delK              0.145392E-02           0.484976E-07
 
  S-reduced centrifugal distortion parameters (Ir representation) 
 
           DJ                0.136280E-02           0.454582E-07
           DK                -.902114E-03           -.300913E-07
           DJK               0.322091E-02           0.107438E-06
           D1                -.785937E-03           -.262160E-07
           D2                -.304651E-03           -.101621E-07
------------------------------------------------------------
   Rotationally projected vibrational frequencies 
            1               0.0000i
            2               0.0000i
            3               0.0000 
            4               0.0000 
            5               0.0000 
            6               0.0000 
            7             620.5979 
            8             658.2519 
            9             765.8362 
           10             854.2396 
           11             876.2177 
           12             911.8272 
           13             922.5772 
           14            1077.3143 
           15            1111.4967 
           16            1116.0698 
           17            1180.0713 
           18            1283.1614 
           19            1361.8412 
           20            1544.3835 
           21            1580.5057 
           22            3280.1755 
           23            3289.1457 
           24            3312.8153 
  Zero-point energy:   36.8065 kcal/mol =  153.9985 kJ/mol =   12873.264 cm-1 
 
  Finite temperature thermodynamic corrections:
=======================================================
Temperature     Entropy       Enthalpy     Gibbs Energy
    (K)        (J/(mol K))    (kJ/mol)      (kJ/mol) 
=======================================================
    298.15      270.0673       11.7897      -68.7308
    100.00      225.8338        3.3277      -19.2557
    200.00      250.5609        6.9363      -43.1758
    300.00      270.4324       11.8989      -69.2308
    400.00      290.2156       18.8232      -97.2630
    500.00      309.7154       27.5932     -127.2645
    600.00      328.4129       37.8688     -159.1790
    700.00      346.0609       49.3307     -192.9119
    800.00      362.6110       61.7343     -228.3545
    900.00      378.1094       74.8995     -265.3990
   1000.00      392.6367       88.6927     -303.9440
   1100.00      406.2801      103.0113     -343.8968
   1200.00      419.1234      117.7747     -385.1734
   1300.00      431.2423      132.9176     -427.6974
   1400.00      442.7046      148.3866     -471.3999
   1500.00      453.5704      164.1372     -516.2184
   1600.00      463.8926      180.1323     -562.0959
   1700.00      473.7182      196.3406     -608.9804
   1800.00      483.0888      212.7355     -656.8244
   1900.00      492.0415      229.2946     -705.5842
   2000.00      500.6092      245.9985     -755.2199
=======================================================
 @CHECKOUT-I, Total execution time (CPU/WALL):         0.04/       0.06 seconds.
 @GETMEM-I,  Allocated   28610 MB of main memory.
 @CHECKOUT-I, Total execution time (CPU/WALL):         0.00/       0.00 seconds.
----------------------------------------------------------------------
Processing output from displaced point 002
----------------------------------------------------------------------


   *************************************************************************
         <<<     CCCCCC     CCCCCC   |||     CCCCCC     CCCCCC   >>>
       <<<      CCC        CCC       |||    CCC        CCC         >>>
      <<<      CCC        CCC        |||   CCC        CCC            >>>
    <<<        CCC        CCC        |||   CCC        CCC              >>>
      <<<      CCC        CCC        |||   CCC        CCC            >>>
       <<<      CCC        CCC       |||    CCC        CCC         >>>
         <<<     CCCCCC     CCCCCC   |||     CCCCCC     CCCCCC   >>>
   *************************************************************************

     ****************************************************************
     * CFOUR Coupled-Cluster techniques for Computational Chemistry *
     ****************************************************************
 

   Department of Chemistry                Institut fuer Physikalische Chemie
   University of Texas at Austin          Universitaet Mainz
   Austin, TX  78712, USA                 D-55099 Mainz, Germany
 
                       Version 1.2
 
                     compute-0-42.local                                
                     Sun Feb 21 14:55:17 CST 2021                      
                     integer*8 version is running
 
********************************************************************************
*                          Input from ZMAT file                                *
********************************************************************************
GEOMETRY  2 NON-SYMMETRIC DISPLACEMENT                                          
O        -1.992678593641342       -0.825562422638113        0.001435392293237   
C         0.271098309913002       -2.019121871176241       -0.002793961898891   
C        -1.366089193303460        1.686099072282455        0.000209496393102   
N         2.224280960821435       -0.554053812166000        0.003358748272086   
C         1.182923426029673        1.870065093503849       -0.002005103908396   
H         0.230199702581832       -4.051598806828109       -0.009297901124682   
H        -2.900698571085546        3.013266770635875        0.000514901038561   
H         2.343817742775240        3.537525231331005       -0.006018125417560   
                                                                                
*CFOUR(CALC=CCSD(T)                                                             
BASIS=PCVTZ                                                                     
VIB=FINDIF                                                                      
FREQ_ALGORITHM=PARALLEL                                                         
FD_PROJECT=OFF                                                                  
ANH_ALGORITHM=PARALLEL                                                          
ANHARM=VPT2                                                                     
FCGRADNEW=2                                                                     
GEO_METHOD=NR                                                                   
ABCDTYPE=AOBASIS                                                                
CC_PROG=NCC                                                                     
GEO_CONV=7                                                                      
SCF_CONV=10                                                                     
CC_CONV=9                                                                       
LINEQ_CONV=9                                                                    
LINEQ_MAXCYC=200                                                                
GEO_MAXSTEP=150                                                                 
MULT=1                                                                          
FROZEN_CORE=OFF                                                                 
MEM_UNIT=GB                                                                     
MEM=30                                                                          
COORD=CARTESIAN,UNITS=BOHR,ANHARM=0)                                            
                                                                                
********************************************************************************
    -------------------------------------------------------------------
                    CFOUR Control Parameters 
    -------------------------------------------------------------------
        External           Internal           Value            Units
          Name               Name
    -------------------------------------------------------------------
       ABCDTYPE             IABCDT         AOBASIS     [  2]    ***   
       ANHARMONIC           IANHAR         OFF         [  0]    ***   
       ANH_ALGORIT          IANALG         PARALLEL    [  1]    ***   
       ANH_DERIVAT          IANDER         SECOND      [  1]    ***   
       ANH_MODE             ANHMOD         VIBRATION   [  0]    ***   
       ANH_POINTS           IANPOI              1               ***   
       ANH_STEPSIZ          ICUBST             50000          x 10-6  
       ANH_SYMMETR          IANHSM         ABELIAN     [  0]    ***   
       AO_LADDERS           IAOLAD         SINGLEPASS  [  1]    ***   
       AV_SCF               IAVSCF         OFF         [  0]    ***   
       BASIS                IBASIS         PCVTZ       [ 24]    ***   
       BFIELD               IBFIEL         OFF         [  0]    a.u.  
       BOTHVECTORS          BOTHVC         OFF         [  0]    ***   
       BOX_POTENT           IPIAB          OFF         [  0]    ***   
       BREIT                IBREIT         OFF         [  0]    ***   
       BRUCK_CONV           IBRTOL          10D-  4             ***   
       BRUECKNER            IBRKNR         OFF         [  0]    ***   
       BUFFERSIZE           IBUFFS              4096            ***   
       CACHE_RECS           ICHREC             10               ***   
       CALCLEVEL            ICLLVL         CCSD(T)     [ 22]    ***   
       CAS_GECCO            ICMRCC         OFF         [  0]    ***   
       CAS_GUESS            ICGUES         CANONICAL   [  0]    ***   
       CAS_INPUT            ICSINP         ORBITALS    [  0]    ***   
       CAS_ITMAX            ICITMX          10D- 50           cycles  
       CAS_JACDAV           ICJDAV         OFF         [  0]    ***   
       CAS_MICMAX           ICMIMN          10D- 10             ***   
       CAS_MICMIN           ICMIMX          10D-  2             ***   
       CAS_MICRO            ICSALG         ILU/JACOBI  [  0]    ***   
       CAS_MITMAX           ICMIMX          10D-100           cycles  
       CAS_MMAX             ICMMAX          10D- 50             ***   
       CAS_PRINT            ICPRT           10D-  0             ***   
       CCORBOPT             ICCORB         OFF         [  0]  x 0.01  
       CC_CONV              ICCCNV          10D-  9             ***   
       CC_EXPORDER          ICCEOR              5               ***   
       CC_EXTRAPOL          ICCEXT         DIIS        [  1]    ***   
       CC_GUESS             ICCGES         MP2         [  0]    ***   
       CC_MAXCYC            ICCCYC            100              cycles 
       CC_PROGRAM           ICCPRO         NCC         [  5]    ***   
       CHARGE               ICHRGE              0               ***   
       CHOLESKY             ICHOLE         OFF         [  0]    ***   
       CIS_CONV             ICISTL              5               ***   
       COMM_SIZE            IPSIZE            ***               ***   
       CONSTANT             ICONST         OLD         [  1]    ***   
       CONTINUUM            ICONTU         NONE        [  0]    ***   
       CONTRACTION          ICNTYP         GENERAL     [  1]    ***   
       COORDINATES          ICOORD         CARTESIAN   [  1]    ***   
       CPHF_CONVER          ICPHFT          10D- 16             ***   
       CPHF_MAXCYC          ICPHFC             64              cycles 
       CUBIC                ICUBIC         OFF         [  0]    ***   
       CURVILINEAR          ICURVY         OFF         [  0]    ***   
       CV_ELEMENT           ICVELM              0               ***   
       CV_ORBITALS          ICVORB      NONE         
       CV_SEPARATE          ICVSEP         OFF         [  0]    ***   
       DBOC                 IDBOC          OFF         [  0]    ***   
       DCT                  IDCT           OFF         [  0]    ***   
       DERIV_LEV            IDRLVL         FIRST       [  1]    ***   
       DEVMEM_SIZE          IDVMEM         *********           MByte  
       DIAG_MRCC            IEOMST          10D-  0             ***   
       DIFF_TYPE            IDIFTY         RELAXED     [  0]    ***   
       DIRECT               IDIRCT         OFF         [  0]    ***   
       DROPMO               IDRPMO      NONE         
       ECP                  IECP           OFF         [  0]    ***   
       EIGENVECTOR          IVEC                1               ***   
       EL_ANHARM            IELANH         OFF         [  0]    ***   
       EOMFOLLOW            IEOMSR         ENERGY      [  0]    ***   
       EOMIP                IEOMIP         OFF         [  0]    ***   
       EOMLEVEL             HBARFM         SAME        [  0]    ***   
       EOM_MRCC             IMRCCE         NEW         [  1]    ***   
       EOM_NONIT            EOMNON         OFF         [  0]    ***   
       EOM_NSING            IEOMSI          10D-  0             ***   
       EOM_NSTATES          IMRCCD         DAVIDSON    [  0]    ***   
       EOM_NTRIP            IEOMTR          10D-  0             ***   
       EOM_ORDER            IEXORD         ENERGY      [  0]    ***   
       EOM_PROPSTA          IEOMST              0               ***   
       ESTATE_CONV          IEXTOL          10D-  5             ***   
       ESTATE_DIAG          IEXDIG         ITERATIVE   [  0]    ***   
       ESTATE_LOCK          IESLOC         ON          [  1]    ***   
       ESTATE_MAXC          IEXMXC             40               ***   
       ESTATE_PROP          IEXPRP         OFF         [  0]    ***   
       EVAL_HESS            IRECAL              0            # of cyc.
       EXCITATION           IEXCIT              0               ***   
       EXCITE               IEXCIT         NONE        [  0]    ***   
       EXTERN_POT           IEXPOT         OFF         [  0]    ***   
       FCGRADNEW            IFCGNW         OFF         [  0]    ***   
       FC_FIELD             IFINFC              0             x 10-6  
       FD_CALTYPE           IFDCAL         GRADONLY    [  0]    ***   
       FD_PROJECT           IFDPRJ         OFF         [  1]    ***   
       FD_STEPSIZE          IDISFD              5            10-4 bohr
       FD_USEGROUP          IFDGRP         FULL        [  0]    ***   
       FILE_RECSIZ          IFLREC              4096           words  
       FINITE_PERT          IFIPER              0             x 10-6  
       FIXGEOM              IFIXGM         OFF         [  0]    ***   
       FOCK                 IFOCK          AO          [  1]    ***   
       FREQ_ALGORI          IVIALG         PARALLEL    [  1]    ***   
       FROZEN_CORE          IFROCO         OFF         [  0]    ***   
       FROZEN_VIRT          IFROVI         OFF         [  0]    ***   
       GAMMA_ABCD           IGABCD         DIRECT      [  1]    ***   
       GAMMA_ABCI           IGABCI         STORE       [  0]    ***   
       GENBAS_1             IGNBS1              0               ***   
       GENBAS_2             IGNBS2              0               ***   
       GENBAS_3             IGNBS3              0               ***   
       GENBAS_4             IGNBS4              0               ***   
       GEO_CONV             ICONTL              7              H/bohr 
       GEO_MAXCYC           IOPTCY             50               ***   
       GEO_MAXSTEP          IMXSTP            150            millibohr
       GEO_METHOD           INR            SINGLE_POINT[  5]    ***   
       GIAO                 IGIAO          OFF         [  1]    ***   
       GIMIC                IGIMIC         OFF         [  0]    ***   
       GRID                 IGRID          OFF         [  0]    ***   
       GRID_ALGO            IGALGO         SERIAL      [  0]    ***   
       GUESS                IGUESS         MOREAD      [  0]    ***   
       HBAR                 IHBAR          OFF         [  0]    ***   
       HESS_TYPE            IHESTP         SCF         [  0]    ***   
       HF2_FILE             IHF2Fl         USE         [  1]    ***   
       HFSTABILITY          ISTABL         OFF         [  0]    ***   
       INCORE               INCORE         OFF         [  0]    ***   
       INPUT_MRCC           IMRCC          ON          [  1]    ***   
       INTEGRALS            INTTYP         VMOL        [  1]    ***   
       JODA_PRINT           IJPRNT              0               ***   
       KEYWORD_OUT          IDMPKW         NO          [  0]    ***   
       LINDEP_TOL           ILINDP              8               ***   
       LINEQ_CONV           IZTACN          10D-  9           cycles  
       LINEQ_EXPOR          ILMAXD              5               ***   
       LINEQ_MAXCY          ILMAXC            200               ***   
       LINEQ_TYPE           ILTYPE         DIIS        [  1]    ***   
       LOCK_ORBOCC          ILOCOC         OFF         [  0]    ***   
       MEMORY_SIZE          IMEMSZ         *********           words  
       MEM_UNIT             IMEMU          GB          [  3]    ***   
       MRCC                 IMRCCC         OFF         [  0]    ***   
       MULTIPLICTY          IMULTP              1               ***   
       NACOUPLING           IVCOUP         OFF         [  0]    ***   
       NEGEVAL              IDIE           ABORT       [  0]    ***   
       NEWNORM              INEWNO         OFF         [  0]    ***   
       NON-HF               INONHF         OFF         [  0]    ***   
       NTOP_TAMP            ITOPT2             15               ***   
       NUC_MODEL            INUCMO         POINT       [  0]    ***   
       OCCUPATION           IOCCU   ESTIMATED BY SCF 
       OPEN-SHELL           IOPEN          SPIN-ORBITAL[  0]    ***   
       OPTVIB               IOPTVB         OFF         [  0]    ***   
       ORBITALS             IORBTP         STANDARD    [  0]    ***   
       PARALLEL             IPARAL         ON          [  1]    ***   
       PARA_INT             IPINTS         ON          [  1]    ***   
       PARA_PRINT           IPPRIN              0               ***   
       PERT_ORB             IPTORB         CANONICAL   [  1]    ***   
       POINTS               IGRDFD              0               ***   
       PRINT                IPRNT               0               ***   
       PROPS                IPROPS         OFF         [  0]    ***   
       PROP_INTEGR          IINTYP         INTERNAL    [  0]    ***   
       PSI                  IPSI           OFF         [  0]    ***   
       QC_ALG               IQCALG         FLM         [  0]    ***   
       QC_LINALG            IQCLIN         TRIDIAG     [  2]    ***   
       QC_MAXCYC            IQCMAX            100             cycles  
       QC_MAXSCFCY          IQCMSC             20             cycles  
       QC_RTRUST            IQCRTR          10D-  0           x 10-3  
       QC_SKIPSCF           IQCSKI         OFF         [  0]    ***   
       QC_START             IQCSTA          10D-  3             ***   
       QRHFGUESS            IQGUES         OFF         [  0]    ***   
       QUARTIC              IQUART         OFF         [  0]    ***   
       RAMAN_INT            IRAMIN         OFF         [  0]    ***   
       RAMAN_ORB            IRAMRE         UNRELAXED   [  0]    ***   
       RDO                  IRDOFM         ON          [  1]    ***   
       REDUCE_REPR          REDREP         Ir          [  0]    ***   
       REFERENCE            IREFNC         RHF         [  0]    ***   
       RELATIVIST           IRELAT         OFF         [  0]    ***   
       RELAX_DENS           IRDENS         ON          [  1]    ***   
       RESET_FLAGS          IRESET         OFF         [  0]    ***   
       RESTART_CC           ICCRES         OFF         [  0]    ***   
       ROT_EVEC             ROTVEC              0               ***   
       SAVE_INTS            ISVINT         OFF         [  0]    ***   
       SCALE_ON             ISTCRT              0               ***   
       SCF_CONV             ISCFCV          10D- 10             ***   
       SCF_DAMPING          IDAMP               0             x 10-3  
       SCF_EXPORDE          IRPPOR             10               ***   
       SCF_EXPSTAR          IRPPLS              2               ***   
       SCF_EXTRAPO          IRPP           ON          [  1]    ***   
       SCF_MAXCYC           ISCFCY            150              cycles 
       SCF_NOSTOP           ISCFST         OFF         [  0]    ***   
       SCF_ORBITAL          ISCFOR         REAL        [  0]    ***   
       SCF_PRINT            ISCFPR              0               ***   
       SCF_PROG             ISCFPR         SCF         [  0]    ***   
       SD_FIELD             IFINSD              0             x 10-6  
       SOPERT               IPERSO         OFF         [  0]    ***   
       SPHERICAL            IDFGHI         ON          [  1]    ***   
       SPINORBIT            ISOCAL         OFF         [  0]    ***   
       SPINROTATIO          ISRCON         OFF         [  0]    ***   
       SPIN_FLIP            ISPFLP         OFF         [  0]    ***   
       SPIN_ORBIT           ISPORB         OFF         [  0]    ***   
       SPIN_SCAL            ISCSMP         OFF         [  0]    ***   
       STEEPSCALE           ISTPSC              1000          x 10-3  
       SUBGROUP             ISUBGP         DEFAULT     [  0]    ***   
       SUBGRPAXIS           ISBXYZ         X           [  0]    ***   
       SYMMETRY             ISYM           ON          [  0]    ***   
       SYM_CHECK            ISYMCK         OVERRIDE    [  1]    ***   
       T3_EXTRAPOL          IT3EXT         OFF         [  0]    ***   
       T4_EXTRAPOL          IT4EXP         OFF         [  0]    ***   
       TAMP_SUM             IEVERY              5               ***   
       TESTSUITE            ITESTS         OFF         [  0]    ***   
       THERMOCH             ITHERM         ON          [  1]    ***   
       TOL_CHOLESK          ITOLCH          10D-  4             ***   
       TRANGRAD             IRESRM         OFF         [  0]    ***   
       TRANS_INV            ITRAIN         USE         [  0]    ***   
       TREAT_PERT           ITREAT         SIMULTANEOUS[  0]    ***   
       TRIP_ALGORI          ITRALG         NORMAL      [  0]    ***   
       UIJ_THRESHO          IUIJTH              1               ***   
       UNITS                IUNITS         BOHR        [  1]    ***   
       UNOS                 IUNOS          OFF         [  0]    ***   
       UPDATE_HESS          IHUPDT         ON          [  1]    ***   
       VIBPHASE             ISETPH         STANDARD    [  0]    ***   
       VIBRATION            IVIB           FINDIF      [  3]    ***   
       VIB_ALGORIT          IGEALG         STANDARD    [  0]    ***   
       VNATORB              IVNORB         OFF         [  0]    ***   
       VTRAN                IVTRAN         PARTIAL     [  2]    ***   
       X2CKEY               IX2CKE         MOLVDINT    [  0]    ***   
       XFIELD               IXEFLD              0             x 10-6  
       XFORM_TOL            IXFTOL          10D- 11             ***   
       YFIELD               IYEFLD              0             x 10-6  
       ZFIELD               IZEFLD              0             x 10-6  
       ZSCALE_EXP           IZEXPS         OFF         [  0]    ***   
    -------------------------------------------------------------------
  @GETXYZ-I,     8 atoms read from ZMAT.
Line Symbol    AtNr   At. Mass
  1  O          8    15.99491
  2  C          6    12.00000
  3  C          6    12.00000
  4  N          7    14.00307
  5  C          6    12.00000
  6  H          1     1.00783
  7  H          1     1.00783
  8  H          1     1.00783
Line Symbol    AtNr   At. Mass
  1  O          8    15.99491
  2  C          6    12.00000
  3  C          6    12.00000
  4  N          7    14.00307
  5  C          6    12.00000
  6  H          1     1.00783
  7  H          1     1.00783
  8  H          1     1.00783
                     1                     4                     0
  R VECTOR before symmetry
  0.000000000000000E+000  0.000000000000000E+000  0.000000000000000E+000
  0.000000000000000E+000  0.000000000000000E+000  0.000000000000000E+000
  0.000000000000000E+000  0.000000000000000E+000  0.000000000000000E+000
  0.000000000000000E+000  0.000000000000000E+000  0.000000000000000E+000
  0.000000000000000E+000  0.000000000000000E+000  0.000000000000000E+000
  0.000000000000000E+000  0.000000000000000E+000  0.000000000000000E+000
  0.000000000000000E+000  0.000000000000000E+000  0.000000000000000E+000
  0.000000000000000E+000  0.000000000000000E+000  0.000000000000000E+000
   Rotational constants (in cm-1): 
          0.1647326538             0.3220450308             0.3372338640
   Rotational constants (in MHz): 
       4938.5614100750          9654.6684892466         10110.0183168387
********************************************************************************
   The full molecular point group is C1  .
   The largest Abelian subgroup of the full molecular point group is C1  .
   The computational point group is C1  .
********************************************************************************
  R VECTOR 
  0.000000000000000E+000  0.000000000000000E+000  0.000000000000000E+000
  0.000000000000000E+000  0.000000000000000E+000  0.000000000000000E+000
  0.000000000000000E+000  0.000000000000000E+000  0.000000000000000E+000
  0.000000000000000E+000  0.000000000000000E+000  0.000000000000000E+000
  0.000000000000000E+000  0.000000000000000E+000  0.000000000000000E+000
  0.000000000000000E+000  0.000000000000000E+000  0.000000000000000E+000
  0.000000000000000E+000  0.000000000000000E+000  0.000000000000000E+000
  0.000000000000000E+000  0.000000000000000E+000  0.000000000000000E+000


 ----------------------------------------------------------------
         Coordinates used in calculation (QCOMP) 
 ----------------------------------------------------------------
 Z-matrix   Atomic            Coordinates (in bohr)
  Symbol    Number           X              Y              Z
 ----------------------------------------------------------------
     O         8        -1.99267859    -0.82556242     0.00143539
     C         6         0.27109831    -2.01912187    -0.00279396
     C         6        -1.36608919     1.68609907     0.00020950
     N         7         2.22428096    -0.55405381     0.00335875
     C         6         1.18292343     1.87006509    -0.00200510
     H         1         0.23019970    -4.05159881    -0.00929790
     H         1        -2.90069857     3.01326677     0.00051490
     H         1         2.34381774     3.53752523    -0.00601813
 ----------------------------------------------------------------
 
   Interatomic distance matrix (Angstroms) 
 
                 O             C             C             N             C    
                [ 1]        [ 2]        [ 3]        [ 4]        [ 5]
  O    [ 1]     0.00000
  C    [ 2]     1.35425     0.00000
  C    [ 3]     1.36985     2.14360     0.00000
  N    [ 4]     2.23614     1.29204     2.23943     0.00000
  C    [ 5]     2.20425     2.11388     1.35239     1.39615     0.00000
  H    [ 6]     2.07317     1.07576     3.15158     2.13051     3.17391
  H    [ 7]     2.08748     3.14784     1.07364     3.30434     2.24404
  H    [ 8]     3.25527     3.13836     2.19409     2.16610     1.07517
 
                 H             H             H    
                [ 6]        [ 7]        [ 8]
  H    [ 6]     0.00000
  H    [ 7]     4.08924     0.00000
  H    [ 8]     4.16883     2.78911     0.00000
   Rotational constants (order x, y, z, in cm-1): 
          0.3372338640             0.3220450308             0.1647326538
   Rotational constants (order x, y, z, in MHz): 
      10110.0183168387          9654.6684892466          4938.5614100750
  ECPDATA file not present.   Using default ECPDATA. 
  There are  257 basis functions.
 @GEOPT-W, Archive file not created for single-point calculation.
 @CHECKOUT-I, Total execution time (CPU/WALL):         0.18/       0.44 seconds.
 @GETMEM-I,  Allocated   28610 MB of main memory.
  @SYMCOR-I, Full point group is dangerous! Abelian subgroup will be used.
  @CHRTABLE-I, There are   1 unique irreducible representations.
  @CHRTABLE-I, There are   1 unique irreducible representations.
  @VIBINF-I, Symmetries species for nuclear motions:
  Irrep     Label    Total    Vibrations     Translations     Rotations
    1           A    24.00      18.00            3.00            3.00
   Total number of calculations required      :    42
   Number of single-point energy calculations :     0
   Number of energy gradient     calculations :    42
  atom charge vector                      8                     6
                     6                     7                     6
                     1                     1                     1
  List of displaced geometries used in the calculation 
 
  Displaced point   1:
O        -1.9925690130       -0.8255624226        0.0014353925
C         0.2710652561       -2.0191218712       -0.0027939611
C        -1.3661222472        1.6860990723        0.0002094957
N         2.2242479070       -0.5540538122        0.0033587486
C         1.1828903722        1.8700650935       -0.0020051045
H         0.2301666487       -4.0515988068       -0.0092978996
H        -2.9007316249        3.0132667706        0.0005148998
H         2.3437846889        3.5375252313       -0.0060181266
 
  Displaced point   2:
O        -1.9927881742       -0.8255624226        0.0014353925
C         0.2711313638       -2.0191218712       -0.0027939611
C        -1.3660561394        1.6860990723        0.0002094957
N         2.2243140147       -0.5540538122        0.0033587486
C         1.1829564799        1.8700650935       -0.0020051045
H         0.2302327564       -4.0515988068       -0.0092978996
H        -2.9006655172        3.0132667706        0.0005148998
H         2.3438507966        3.5375252313       -0.0060181266
 
  Displaced point   3:
O        -1.9926785936       -0.8254528420        0.0014353925
C         0.2710983099       -2.0191549250       -0.0027939611
C        -1.3660891933        1.6860660184        0.0002094957
N         2.2242809608       -0.5540868660        0.0033587486
C         1.1829234260        1.8700320396       -0.0020051045
H         0.2301997026       -4.0516318607       -0.0092978996
H        -2.9006985711        3.0132337168        0.0005148998
H         2.3438177428        3.5374921775       -0.0060181266
 
  Displaced point   4:
O        -1.9926785936       -0.8256720032        0.0014353925
C         0.2710983099       -2.0190888173       -0.0027939611
C        -1.3660891933        1.6861321261        0.0002094957
N         2.2242809608       -0.5540207583        0.0033587486
C         1.1829234260        1.8700981474       -0.0020051045
H         0.2301997026       -4.0515657530       -0.0092978996
H        -2.9006985711        3.0132998245        0.0005148998
H         2.3438177428        3.5375582852       -0.0060181266
 
  Displaced point   5:
O        -1.9926785936       -0.8255624226        0.0015449731
C         0.2710983099       -2.0191218712       -0.0028270150
C        -1.3660891933        1.6860990723        0.0001764418
N         2.2242809608       -0.5540538122        0.0033256947
C         1.1829234260        1.8700650935       -0.0020381584
H         0.2301997026       -4.0515988068       -0.0093309535
H        -2.9006985711        3.0132667706        0.0004818459
H         2.3438177428        3.5375252313       -0.0060511805
 
  Displaced point   6:
O        -1.9926785936       -0.8255624226        0.0013258119
C         0.2710983099       -2.0191218712       -0.0027609073
C        -1.3660891933        1.6860990723        0.0002425496
N         2.2242809608       -0.5540538122        0.0033918024
C         1.1829234260        1.8700650935       -0.0019720507
H         0.2301997026       -4.0515988068       -0.0092648458
H        -2.9006985711        3.0132667706        0.0005479537
H         2.3438177428        3.5375252313       -0.0059850728
 
  Displaced point   7:
O        -1.9926785936       -0.8255624226        0.0014353925
C         0.2712252694       -2.0191218712       -0.0027939611
C        -1.3661263281        1.6860990723        0.0002094957
N         2.2242438260       -0.5540538122        0.0033587486
C         1.1828862912        1.8700650935       -0.0020051045
H         0.2301625678       -4.0515988068       -0.0092978996
H        -2.9007357059        3.0132667706        0.0005148998
H         2.3437806079        3.5375252313       -0.0060181266
 
  Displaced point   8:
O        -1.9926785936       -0.8255624226        0.0014353925
C         0.2709713504       -2.0191218712       -0.0027939611
C        -1.3660520585        1.6860990723        0.0002094957
N         2.2243180957       -0.5540538122        0.0033587486
C         1.1829605609        1.8700650935       -0.0020051045
H         0.2302368374       -4.0515988068       -0.0092978996
H        -2.9006614363        3.0132667706        0.0005148998
H         2.3438548776        3.5375252313       -0.0060181266
 
  Displaced point   9:
O        -1.9926785936       -0.8255624226        0.0014353925
C         0.2710983099       -2.0189949117       -0.0027939611
C        -1.3660891933        1.6860619375        0.0002094957
N         2.2242809608       -0.5540909470        0.0033587486
C         1.1829234260        1.8700279587       -0.0020051045
H         0.2301997026       -4.0516359417       -0.0092978996
H        -2.9006985711        3.0132296358        0.0005148998
H         2.3438177428        3.5374880965       -0.0060181266
 
  Displaced point  10:
O        -1.9926785936       -0.8255624226        0.0014353925
C         0.2710983099       -2.0192488307       -0.0027939611
C        -1.3660891933        1.6861362071        0.0002094957
N         2.2242809608       -0.5540166773        0.0033587486
C         1.1829234260        1.8701022283       -0.0020051045
H         0.2301997026       -4.0515616720       -0.0092978996
H        -2.9006985711        3.0133039055        0.0005148998
H         2.3438177428        3.5375623662       -0.0060181266
 
  Displaced point  11:
O        -1.9926785936       -0.8255624226        0.0014353925
C         0.2710983099       -2.0191218712       -0.0026670016
C        -1.3660891933        1.6860990723        0.0001723609
N         2.2242809608       -0.5540538122        0.0033216137
C         1.1829234260        1.8700650935       -0.0020422394
H         0.2301997026       -4.0515988068       -0.0093350345
H        -2.9006985711        3.0132667706        0.0004777650
H         2.3438177428        3.5375252313       -0.0060552615
 
  Displaced point  12:
O        -1.9926785936       -0.8255624226        0.0014353925
C         0.2710983099       -2.0191218712       -0.0029209206
C        -1.3660891933        1.6860990723        0.0002466305
N         2.2242809608       -0.5540538122        0.0033958834
C         1.1829234260        1.8700650935       -0.0019679697
H         0.2301997026       -4.0515988068       -0.0092607648
H        -2.9006985711        3.0132667706        0.0005520346
H         2.3438177428        3.5375252313       -0.0059809918
 
  Displaced point  13:
O        -1.9926785936       -0.8255624226        0.0014353925
C         0.2710983099       -2.0191218712       -0.0027939611
C        -1.3659677861        1.6860990723        0.0002094957
N         2.2242307693       -0.5540538122        0.0033587486
C         1.1828732345        1.8700650935       -0.0020051045
H         0.2301495111       -4.0515988068       -0.0092978996
H        -2.9007487626        3.0132667706        0.0005148998
H         2.3437675512        3.5375252313       -0.0060181266
 
  Displaced point  14:
O        -1.9926785936       -0.8255624226        0.0014353925
C         0.2710983099       -2.0191218712       -0.0027939611
C        -1.3662106005        1.6860990723        0.0002094957
N         2.2243311524       -0.5540538122        0.0033587486
C         1.1829736176        1.8700650935       -0.0020051045
H         0.2302498941       -4.0515988068       -0.0092978996
H        -2.9006483796        3.0132667706        0.0005148998
H         2.3438679343        3.5375252313       -0.0060181266
 
  Displaced point  15:
O        -1.9926785936       -0.8255624226        0.0014353925
C         0.2710983099       -2.0191218712       -0.0027939611
C        -1.3660891933        1.6862204795        0.0002094957
N         2.2242809608       -0.5541040037        0.0033587486
C         1.1829234260        1.8700149020       -0.0020051045
H         0.2301997026       -4.0516489984       -0.0092978996
H        -2.9006985711        3.0132165791        0.0005148998
H         2.3438177428        3.5374750398       -0.0060181266
 
  Displaced point  16:
O        -1.9926785936       -0.8255624226        0.0014353925
C         0.2710983099       -2.0191218712       -0.0027939611
C        -1.3660891933        1.6859776650        0.0002094957
N         2.2242809608       -0.5540036206        0.0033587486
C         1.1829234260        1.8701152850       -0.0020051045
H         0.2301997026       -4.0515486153       -0.0092978996
H        -2.9006985711        3.0133169622        0.0005148998
H         2.3438177428        3.5375754229       -0.0060181266
 
  Displaced point  17:
O        -1.9926785936       -0.8255624226        0.0014353925
C         0.2710983099       -2.0191218712       -0.0027939611
C        -1.3660891933        1.6860990723        0.0003309030
N         2.2242809608       -0.5540538122        0.0033085570
C         1.1829234260        1.8700650935       -0.0020552961
H         0.2301997026       -4.0515988068       -0.0093480911
H        -2.9006985711        3.0132667706        0.0004647083
H         2.3438177428        3.5375252313       -0.0060683181
 
  Displaced point  18:
O        -1.9926785936       -0.8255624226        0.0014353925
C         0.2710983099       -2.0191218712       -0.0027939611
C        -1.3660891933        1.6860990723        0.0000880885
N         2.2242809608       -0.5540538122        0.0034089401
C         1.1829234260        1.8700650935       -0.0019549130
H         0.2301997026       -4.0515988068       -0.0092477081
H        -2.9006985711        3.0132667706        0.0005650913
H         2.3438177428        3.5375252313       -0.0059679351
 
  Displaced point  19:
O        -1.9926785936       -0.8255624226        0.0014353925
C         0.2710983099       -2.0191218712       -0.0027939611
C        -1.3660891933        1.6860990723        0.0002094957
N         2.2243770879       -0.5540538122        0.0033587486
C         1.1828338279        1.8700650935       -0.0020051045
H         0.2301101045       -4.0515988068       -0.0092978996
H        -2.9007881692        3.0132667706        0.0005148998
H         2.3437281447        3.5375252313       -0.0060181266
 
  Displaced point  20:
O        -1.9926785936       -0.8255624226        0.0014353925
C         0.2710983099       -2.0191218712       -0.0027939611
C        -1.3660891933        1.6860990723        0.0002094957
N         2.2241848337       -0.5540538122        0.0033587486
C         1.1830130241        1.8700650935       -0.0020051045
H         0.2302893007       -4.0515988068       -0.0092978996
H        -2.9006089730        3.0132667706        0.0005148998
H         2.3439073409        3.5375252313       -0.0060181266
 
  Displaced point  21:
O        -1.9926785936       -0.8255624226        0.0014353925
C         0.2710983099       -2.0191218712       -0.0027939611
C        -1.3660891933        1.6860990723        0.0002094957
N         2.2242809608       -0.5539576851        0.0033587486
C         1.1829234260        1.8699754954       -0.0020051045
H         0.2301997026       -4.0516884049       -0.0092978996
H        -2.9006985711        3.0131771725        0.0005148998
H         2.3438177428        3.5374356332       -0.0060181266
 
  Displaced point  22:
O        -1.9926785936       -0.8255624226        0.0014353925
C         0.2710983099       -2.0191218712       -0.0027939611
C        -1.3660891933        1.6860990723        0.0002094957
N         2.2242809608       -0.5541499393        0.0033587486
C         1.1829234260        1.8701546916       -0.0020051045
H         0.2301997026       -4.0515092087       -0.0092978996
H        -2.9006985711        3.0133563687        0.0005148998
H         2.3438177428        3.5376148294       -0.0060181266
 
  Displaced point  23:
O        -1.9926785936       -0.8255624226        0.0014353925
C         0.2710983099       -2.0191218712       -0.0027939611
C        -1.3660891933        1.6860990723        0.0002094957
N         2.2242809608       -0.5540538122        0.0034548757
C         1.1829234260        1.8700650935       -0.0020947026
H         0.2301997026       -4.0515988068       -0.0093874977
H        -2.9006985711        3.0132667706        0.0004253017
H         2.3438177428        3.5375252313       -0.0061077247
 
  Displaced point  24:
O        -1.9926785936       -0.8255624226        0.0014353925
C         0.2710983099       -2.0191218712       -0.0027939611
C        -1.3660891933        1.6860990723        0.0002094957
N         2.2242809608       -0.5540538122        0.0032626215
C         1.1829234260        1.8700650935       -0.0019155064
H         0.2301997026       -4.0515988068       -0.0092083015
H        -2.9006985711        3.0132667706        0.0006044979
H         2.3438177428        3.5375252313       -0.0059285285
 
  Displaced point  25:
O        -1.9926785936       -0.8255624226        0.0014353925
C         0.2710983099       -2.0191218712       -0.0027939611
C        -1.3660891933        1.6860990723        0.0002094957
N         2.2242809608       -0.5540538122        0.0033587486
C         1.1829881772        1.8700650935       -0.0020051045
H         0.2299427090       -4.0515988068       -0.0092978996
H        -2.9009555646        3.0132667706        0.0005148998
H         2.3435607492        3.5375252313       -0.0060181266
 
  Displaced point  26:
O        -1.9926785936       -0.8255624226        0.0014353925
C         0.2710983099       -2.0191218712       -0.0027939611
C        -1.3660891933        1.6860990723        0.0002094957
N         2.2242809608       -0.5540538122        0.0033587486
C         1.1828586749        1.8700650935       -0.0020051045
H         0.2304566961       -4.0515988068       -0.0092978996
H        -2.9004415775        3.0132667706        0.0005148998
H         2.3440747363        3.5375252313       -0.0060181266
 
  Displaced point  27:
O        -1.9926785936       -0.8255624226        0.0014353925
C         0.2710983099       -2.0191218712       -0.0027939611
C        -1.3660891933        1.6860990723        0.0002094957
N         2.2242809608       -0.5540538122        0.0033587486
C         1.1829234260        1.8701298446       -0.0020051045
H         0.2301997026       -4.0518558004       -0.0092978996
H        -2.9006985711        3.0130097771        0.0005148998
H         2.3438177428        3.5372682378       -0.0060181266
 
  Displaced point  28:
O        -1.9926785936       -0.8255624226        0.0014353925
C         0.2710983099       -2.0191218712       -0.0027939611
C        -1.3660891933        1.6860990723        0.0002094957
N         2.2242809608       -0.5540538122        0.0033587486
C         1.1829234260        1.8700003424       -0.0020051045
H         0.2301997026       -4.0513418133       -0.0092978996
H        -2.9006985711        3.0135237642        0.0005148998
H         2.3438177428        3.5377822249       -0.0060181266
 
  Displaced point  29:
O        -1.9926785936       -0.8255624226        0.0014353925
C         0.2710983099       -2.0191218712       -0.0027939611
C        -1.3660891933        1.6860990723        0.0002094957
N         2.2242809608       -0.5540538122        0.0033587486
C         1.1829234260        1.8700650935       -0.0019403534
H         0.2301997026       -4.0515988068       -0.0095548932
H        -2.9006985711        3.0132667706        0.0002579062
H         2.3438177428        3.5375252313       -0.0062751202
 
  Displaced point  30:
O        -1.9926785936       -0.8255624226        0.0014353925
C         0.2710983099       -2.0191218712       -0.0027939611
C        -1.3660891933        1.6860990723        0.0002094957
N         2.2242809608       -0.5540538122        0.0033587486
C         1.1829234260        1.8700650935       -0.0020698557
H         0.2301997026       -4.0515988068       -0.0090409061
H        -2.9006985711        3.0132667706        0.0007718934
H         2.3438177428        3.5375252313       -0.0057611331
 
  Displaced point  31:
O        -1.9926785936       -0.8255624226        0.0014353925
C         0.2710983099       -2.0191218712       -0.0027939611
C        -1.3660891933        1.6860990723        0.0002094957
N         2.2242809608       -0.5540538122        0.0033587486
C         1.1829234260        1.8700650935       -0.0020051045
H         0.2306063629       -4.0515988068       -0.0092978996
H        -2.9009019012        3.0132667706        0.0005148998
H         2.3436144126        3.5375252313       -0.0060181266
 
  Displaced point  32:
O        -1.9926785936       -0.8255624226        0.0014353925
C         0.2710983099       -2.0191218712       -0.0027939611
C        -1.3660891933        1.6860990723        0.0002094957
N         2.2242809608       -0.5540538122        0.0033587486
C         1.1829234260        1.8700650935       -0.0020051045
H         0.2297930423       -4.0515988068       -0.0092978996
H        -2.9004952409        3.0132667706        0.0005148998
H         2.3440210729        3.5375252313       -0.0060181266
 
  Displaced point  33:
O        -1.9926785936       -0.8255624226        0.0014353925
C         0.2710983099       -2.0191218712       -0.0027939611
C        -1.3660891933        1.6860990723        0.0002094957
N         2.2242809608       -0.5540538122        0.0033587486
C         1.1829234260        1.8700650935       -0.0020051045
H         0.2301997026       -4.0511921465       -0.0092978996
H        -2.9006985711        3.0130634405        0.0005148998
H         2.3438177428        3.5373219012       -0.0060181266
 
  Displaced point  34:
O        -1.9926785936       -0.8255624226        0.0014353925
C         0.2710983099       -2.0191218712       -0.0027939611
C        -1.3660891933        1.6860990723        0.0002094957
N         2.2242809608       -0.5540538122        0.0033587486
C         1.1829234260        1.8700650935       -0.0020051045
H         0.2301997026       -4.0520054672       -0.0092978996
H        -2.9006985711        3.0134701008        0.0005148998
H         2.3438177428        3.5377285615       -0.0060181266
 
  Displaced point  35:
O        -1.9926785936       -0.8255624226        0.0014353925
C         0.2710983099       -2.0191218712       -0.0027939611
C        -1.3660891933        1.6860990723        0.0002094957
N         2.2242809608       -0.5540538122        0.0033587486
C         1.1829234260        1.8700650935       -0.0020051045
H         0.2301997026       -4.0515988068       -0.0088912393
H        -2.9006985711        3.0132667706        0.0003115696
H         2.3438177428        3.5375252313       -0.0062214568
 
  Displaced point  36:
O        -1.9926785936       -0.8255624226        0.0014353925
C         0.2710983099       -2.0191218712       -0.0027939611
C        -1.3660891933        1.6860990723        0.0002094957
N         2.2242809608       -0.5540538122        0.0033587486
C         1.1829234260        1.8700650935       -0.0020051045
H         0.2301997026       -4.0515988068       -0.0097045599
H        -2.9006985711        3.0132667706        0.0007182300
H         2.3438177428        3.5375252313       -0.0058147965
 
  Displaced point  37:
O        -1.9926785936       -0.8255624226        0.0014353925
C         0.2710983099       -2.0191218712       -0.0027939611
C        -1.3660891933        1.6860990723        0.0002094957
N         2.2242809608       -0.5540538122        0.0033587486
C         1.1829234260        1.8700650935       -0.0020051045
H         0.2301997026       -4.0515988068       -0.0092978996
H        -2.9003463929        3.0132667706        0.0005148998
H         2.3434655646        3.5375252313       -0.0060181266
 
  Displaced point  38:
O        -1.9926785936       -0.8255624226        0.0014353925
C         0.2710983099       -2.0191218712       -0.0027939611
C        -1.3660891933        1.6860990723        0.0002094957
N         2.2242809608       -0.5540538122        0.0033587486
C         1.1829234260        1.8700650935       -0.0020051045
H         0.2301997026       -4.0515988068       -0.0092978996
H        -2.9010507493        3.0132667706        0.0005148998
H         2.3441699209        3.5375252313       -0.0060181266
 
  Displaced point  39:
O        -1.9926785936       -0.8255624226        0.0014353925
C         0.2710983099       -2.0191218712       -0.0027939611
C        -1.3660891933        1.6860990723        0.0002094957
N         2.2242809608       -0.5540538122        0.0033587486
C         1.1829234260        1.8700650935       -0.0020051045
H         0.2301997026       -4.0515988068       -0.0092978996
H        -2.9006985711        3.0136189488        0.0005148998
H         2.3438177428        3.5371730532       -0.0060181266
 
  Displaced point  40:
O        -1.9926785936       -0.8255624226        0.0014353925
C         0.2710983099       -2.0191218712       -0.0027939611
C        -1.3660891933        1.6860990723        0.0002094957
N         2.2242809608       -0.5540538122        0.0033587486
C         1.1829234260        1.8700650935       -0.0020051045
H         0.2301997026       -4.0515988068       -0.0092978996
H        -2.9006985711        3.0129145925        0.0005148998
H         2.3438177428        3.5378774095       -0.0060181266
 
  Displaced point  41:
O        -1.9926785936       -0.8255624226        0.0014353925
C         0.2710983099       -2.0191218712       -0.0027939611
C        -1.3660891933        1.6860990723        0.0002094957
N         2.2242809608       -0.5540538122        0.0033587486
C         1.1829234260        1.8700650935       -0.0020051045
H         0.2301997026       -4.0515988068       -0.0092978996
H        -2.9006985711        3.0132667706        0.0008670780
H         2.3438177428        3.5375252313       -0.0063703048
 
  Displaced point  42:
O        -1.9926785936       -0.8255624226        0.0014353925
C         0.2710983099       -2.0191218712       -0.0027939611
C        -1.3660891933        1.6860990723        0.0002094957
N         2.2242809608       -0.5540538122        0.0033587486
C         1.1829234260        1.8700650935       -0.0020051045
H         0.2301997026       -4.0515988068       -0.0092978996
H        -2.9006985711        3.0132667706        0.0001627216
H         2.3438177428        3.5375252313       -0.0056659484
 @CHECKOUT-I, Total execution time (CPU/WALL):         0.01/       0.05 seconds.
 @GETMEM-I,  Allocated   28610 MB of main memory.
 @CHECKOUT-I, Total execution time (CPU/WALL):         0.00/       0.00 seconds.
 @GETMEM-I,  Allocated   28610 MB of main memory.
  current energy   -245.940515021457     
  x is   0.000000000000000E+000
  x is  -0.998581797640015     
  x is  -0.998581807316575     
  x is  -0.447865054375812     
  x is  -0.447678347390746     
  x is  -0.997941909454967     
  x is  -0.997941894850262     
 @CHECKOUT-I, Total execution time (CPU/WALL):         0.00/       0.07 seconds.
 @GETMEM-I,  Allocated   28610 MB of main memory.
 @CHECKOUT-I, Total execution time (CPU/WALL):         0.00/       0.02 seconds.
 @GETMEM-I,  Allocated   28610 MB of main memory.
  current energy   -245.940515021407     
  x is   0.000000000000000E+000
  x is  -0.998581829194706     
  x is  -0.998581819519207     
  x is  -0.447481246434616     
  x is  -0.447667521372512     
  x is  -0.997941885207510     
  x is  -0.997941899810873     
 @CHECKOUT-I, Total execution time (CPU/WALL):         0.00/       0.00 seconds.
 @GETMEM-I,  Allocated   28610 MB of main memory.
 @CHECKOUT-I, Total execution time (CPU/WALL):         0.00/       0.02 seconds.
 @GETMEM-I,  Allocated   28610 MB of main memory.
  current energy   -245.940515021522     
  x is   0.000000000000000E+000
  x is  -0.998581788915776     
  x is  -0.998581804209121     
  x is  -0.448119362391067     
  x is  -0.447669347892812     
  x is  -0.997941910169204     
  x is  -0.997941920301500     
 @CHECKOUT-I, Total execution time (CPU/WALL):         0.00/       0.00 seconds.
 @GETMEM-I,  Allocated   28610 MB of main memory.
 @CHECKOUT-I, Total execution time (CPU/WALL):         0.00/       0.01 seconds.
 @GETMEM-I,  Allocated   28610 MB of main memory.
  current energy   -245.940515021724     
  x is   0.000000000000000E+000
  x is  -0.998581837918854     
  x is  -0.998581822626559     
  x is  -0.447226261942745     
  x is  -0.447676520764230     
  x is  -0.997941884492167     
  x is  -0.997941874359687     
 @CHECKOUT-I, Total execution time (CPU/WALL):         0.00/       0.00 seconds.
 @GETMEM-I,  Allocated   28610 MB of main memory.
 @CHECKOUT-I, Total execution time (CPU/WALL):         0.00/       0.01 seconds.
 @GETMEM-I,  Allocated   28610 MB of main memory.
  current energy   -245.940514971528     
  x is   0.000000000000000E+000
  x is  -0.998596252550849     
  x is  -0.998574024208598     
  x is  -0.447672912665169     
  x is  -0.447672934346697     
  x is  -0.997939987537504     
  x is  -0.997954433919522     
 @CHECKOUT-I, Total execution time (CPU/WALL):         0.00/       0.00 seconds.
 @GETMEM-I,  Allocated   28610 MB of main memory.
 @CHECKOUT-I, Total execution time (CPU/WALL):         0.00/       0.00 seconds.
 @GETMEM-I,  Allocated   28610 MB of main memory.
  current energy   -245.940515078929     
  x is   0.000000000000000E+000
  x is  -0.998567374287275     
  x is  -0.998589602627434     
  x is  -0.447672946823395     
  x is  -0.447672934346697     
  x is  -0.997943807124006     
  x is  -0.997929360742705     
 @CHECKOUT-I, Total execution time (CPU/WALL):         0.00/       0.00 seconds.
 @GETMEM-I,  Allocated   28610 MB of main memory.
 @CHECKOUT-I, Total execution time (CPU/WALL):         0.00/       0.00 seconds.
 @GETMEM-I,  Allocated   28610 MB of main memory.
  current energy   -245.940515019289     
  x is   0.000000000000000E+000
  x is  -0.998581820300654     
  x is  -0.998581806563281     
  x is  -0.448121391831265     
  x is  -0.447679015712889     
  x is  -0.997941873810974     
  x is  -0.997941894543997     
 @CHECKOUT-I, Total execution time (CPU/WALL):         0.00/       0.00 seconds.
 @GETMEM-I,  Allocated   28610 MB of main memory.
 @CHECKOUT-I, Total execution time (CPU/WALL):         0.00/       0.01 seconds.
 @GETMEM-I,  Allocated   28610 MB of main memory.
  current energy   -245.940515018590     
  x is   0.000000000000000E+000
  x is  -0.998581806536055     
  x is  -0.998581820272502     
  x is  -0.447224773176039     
  x is  -0.447666853068685     
  x is  -0.997941920850289     
  x is  -0.997941900117067     
 @CHECKOUT-I, Total execution time (CPU/WALL):         0.00/       0.00 seconds.
 @GETMEM-I,  Allocated   28610 MB of main memory.
 @CHECKOUT-I, Total execution time (CPU/WALL):         0.00/       0.01 seconds.
 @GETMEM-I,  Allocated   28610 MB of main memory.
  current energy   -245.940515013910     
  x is   0.000000000000000E+000
  x is  -0.998581824784209     
  x is  -0.998581803072162     
  x is  -0.447733174324237     
  x is  -0.447668905091535     
  x is  -0.997941937523101     
  x is  -0.997941923137556     
 @CHECKOUT-I, Total execution time (CPU/WALL):         0.00/       0.07 seconds.
 @GETMEM-I,  Allocated   28610 MB of main memory.
 @CHECKOUT-I, Total execution time (CPU/WALL):         0.00/       0.00 seconds.
 @GETMEM-I,  Allocated   28610 MB of main memory.
  current energy   -245.940515014193     
  x is   0.000000000000000E+000
  x is  -0.998581802053581     
  x is  -0.998581823763494     
  x is  -0.447612560683337     
  x is  -0.447676963555975     
  x is  -0.997941857139527     
  x is  -0.997941871523573     
 @CHECKOUT-I, Total execution time (CPU/WALL):         0.00/       0.06 seconds.
 @GETMEM-I,  Allocated   28610 MB of main memory.
 @CHECKOUT-I, Total execution time (CPU/WALL):         0.00/       0.02 seconds.
 @GETMEM-I,  Allocated   28610 MB of main memory.
  current energy   -245.940515100806     
  x is   0.000000000000000E+000
  x is  -0.998595839595335     
  x is  -0.998573062519915     
  x is  -0.447672945661050     
  x is  -0.447672934346697     
  x is  -0.997966903187326     
  x is  -0.997955981739821     
 @CHECKOUT-I, Total execution time (CPU/WALL):         0.00/       0.00 seconds.
 @GETMEM-I,  Allocated   28610 MB of main memory.
 @CHECKOUT-I, Total execution time (CPU/WALL):         0.00/       0.01 seconds.
 @GETMEM-I,  Allocated   28610 MB of main memory.
  current energy   -245.940514948342     
  x is   0.000000000000000E+000
  x is  -0.998567787238741     
  x is  -0.998590564316184     
  x is  -0.447672919837465     
  x is  -0.447672934346697     
  x is  -0.997916891474408     
  x is  -0.997927812922620     
 @CHECKOUT-I, Total execution time (CPU/WALL):         0.00/       0.07 seconds.
 @GETMEM-I,  Allocated   28610 MB of main memory.
 @CHECKOUT-I, Total execution time (CPU/WALL):         0.00/       0.00 seconds.
 @GETMEM-I,  Allocated   28610 MB of main memory.
  current energy   -245.940515014026     
  x is   0.000000000000000E+000
  x is  -0.998581804445894     
  x is  -0.998581804153187     
  x is  -0.447523261939654     
  x is  -0.447681153957258     
  x is  -0.997941893122302     
  x is  -0.997941893564102     
 @CHECKOUT-I, Total execution time (CPU/WALL):         0.00/       0.05 seconds.
 @GETMEM-I,  Allocated   28610 MB of main memory.
 @CHECKOUT-I, Total execution time (CPU/WALL):         0.00/       0.00 seconds.
 @GETMEM-I,  Allocated   28610 MB of main memory.
  current energy   -245.940515013581     
  x is   0.000000000000000E+000
  x is  -0.998581822389907     
  x is  -0.998581822682604     
  x is  -0.447822306157630     
  x is  -0.447664714897225     
  x is  -0.997941901538425     
  x is  -0.997941901096676     
 @CHECKOUT-I, Total execution time (CPU/WALL):         0.00/       0.00 seconds.
 @GETMEM-I,  Allocated   28610 MB of main memory.
 @CHECKOUT-I, Total execution time (CPU/WALL):         0.00/       0.01 seconds.
 @GETMEM-I,  Allocated   28610 MB of main memory.
  current energy   -245.940515018574     
  x is   0.000000000000000E+000
  x is  -0.998581799897158     
  x is  -0.998581799434551     
  x is  -0.448088479255587     
  x is  -0.447667488384537     
  x is  -0.997941932517736     
  x is  -0.997941932211242     
 @CHECKOUT-I, Total execution time (CPU/WALL):         0.00/       0.00 seconds.
 @GETMEM-I,  Allocated   28610 MB of main memory.
 @CHECKOUT-I, Total execution time (CPU/WALL):         0.00/       0.00 seconds.
 @GETMEM-I,  Allocated   28610 MB of main memory.
  current energy   -245.940515018530     
  x is   0.000000000000000E+000
  x is  -0.998581826938395     
  x is  -0.998581827401008     
  x is  -0.447257844894366     
  x is  -0.447678380225036     
  x is  -0.997941862143136     
  x is  -0.997941862449655     
 @CHECKOUT-I, Total execution time (CPU/WALL):         0.00/       0.00 seconds.
 @GETMEM-I,  Allocated   28610 MB of main memory.
 @CHECKOUT-I, Total execution time (CPU/WALL):         0.00/       0.01 seconds.
 @GETMEM-I,  Allocated   28610 MB of main memory.
  current energy   -245.940515026365     
  x is   0.000000000000000E+000
  x is  -0.998575102141632     
  x is  -0.998569985682590     
  x is  -0.447672909600466     
  x is  -0.447672934346697     
  x is  -0.997937053595459     
  x is  -0.997960933853197     
 @CHECKOUT-I, Total execution time (CPU/WALL):         0.00/       0.00 seconds.
 @GETMEM-I,  Allocated   28610 MB of main memory.
 @CHECKOUT-I, Total execution time (CPU/WALL):         0.00/       0.01 seconds.
 @GETMEM-I,  Allocated   28610 MB of main memory.
  current energy   -245.940515023110     
  x is   0.000000000000000E+000
  x is  -0.998588524695401     
  x is  -0.998593641153779     
  x is  -0.447672966064938     
  x is  -0.447672934346697     
  x is  -0.997946741066735     
  x is  -0.997922860810098     
 @CHECKOUT-I, Total execution time (CPU/WALL):         0.00/       0.05 seconds.
 @GETMEM-I,  Allocated   28610 MB of main memory.
 @CHECKOUT-I, Total execution time (CPU/WALL):         0.00/       0.00 seconds.
 @GETMEM-I,  Allocated   28610 MB of main memory.
  current energy   -245.940515018857     
  x is   0.000000000000000E+000
  x is  -0.998581773201883     
  x is  -0.998581796879262     
  x is  -0.447982797703648     
  x is  -0.447687607482771     
  x is  -0.997942006503714     
  x is  -0.997941970767369     
 @CHECKOUT-I, Total execution time (CPU/WALL):         0.00/       0.05 seconds.
 @GETMEM-I,  Allocated   28610 MB of main memory.
 @CHECKOUT-I, Total execution time (CPU/WALL):         0.00/       0.02 seconds.
 @GETMEM-I,  Allocated   28610 MB of main memory.
  current energy   -245.940515019153     
  x is   0.000000000000000E+000
  x is  -0.998581853634896     
  x is  -0.998581829956566     
  x is  -0.447362901946695     
  x is  -0.447658261723962     
  x is  -0.997941788153853     
  x is  -0.997941823891495     
 @CHECKOUT-I, Total execution time (CPU/WALL):         0.00/       0.00 seconds.
 @GETMEM-I,  Allocated   28610 MB of main memory.
 @CHECKOUT-I, Total execution time (CPU/WALL):         0.00/       0.02 seconds.
 @GETMEM-I,  Allocated   28610 MB of main memory.
  current energy   -245.940515017183     
  x is   0.000000000000000E+000
  x is  -0.998581751032525     
  x is  -0.998581788455749     
  x is  -0.447489904519377     
  x is  -0.447663212570797     
  x is  -0.997941735422652     
  x is  -0.997941760218860     
 @CHECKOUT-I, Total execution time (CPU/WALL):         0.00/       0.00 seconds.
 @GETMEM-I,  Allocated   28610 MB of main memory.
 @CHECKOUT-I, Total execution time (CPU/WALL):         0.00/       0.00 seconds.
 @GETMEM-I,  Allocated   28610 MB of main memory.
  current energy   -245.940515018023     
  x is   0.000000000000000E+000
  x is  -0.998581875801105     
  x is  -0.998581838379339     
  x is  -0.447856236235896     
  x is  -0.447682655855487     
  x is  -0.997942059222913     
  x is  -0.997942034429935     
 @CHECKOUT-I, Total execution time (CPU/WALL):         0.00/       0.00 seconds.
 @GETMEM-I,  Allocated   28610 MB of main memory.
 @CHECKOUT-I, Total execution time (CPU/WALL):         0.00/       0.01 seconds.
 @GETMEM-I,  Allocated   28610 MB of main memory.
  current energy   -245.940514893160     
  x is   0.000000000000000E+000
  x is  -0.998569449948692     
  x is  -0.998560699445454     
  x is  -0.447672957560765     
  x is  -0.447672934346697     
  x is  -0.997906945077792     
  x is  -0.997889906218794     
 @CHECKOUT-I, Total execution time (CPU/WALL):         0.00/       0.00 seconds.
 @GETMEM-I,  Allocated   28610 MB of main memory.
 @CHECKOUT-I, Total execution time (CPU/WALL):         0.00/       0.01 seconds.
 @GETMEM-I,  Allocated   28610 MB of main memory.
  current energy   -245.940515155966     
  x is   0.000000000000000E+000
  x is  -0.998594176890588     
  x is  -0.998602927392216     
  x is  -0.447672917272663     
  x is  -0.447672934346697     
  x is  -0.997976849604883     
  x is  -0.997993888463335     
 @CHECKOUT-I, Total execution time (CPU/WALL):         0.00/       0.00 seconds.
 @GETMEM-I,  Allocated   28610 MB of main memory.
 @CHECKOUT-I, Total execution time (CPU/WALL):         0.00/       0.01 seconds.
 @GETMEM-I,  Allocated   28610 MB of main memory.
  current energy   -245.940515006581     
  x is   0.000000000000000E+000
  x is  -0.998581759257330     
  x is  -0.998581765980417     
  x is  -0.447635258786145     
  x is  -0.447715022568192     
  x is  -0.997941999118699     
  x is  -0.997941988970329     
 @CHECKOUT-I, Total execution time (CPU/WALL):         0.00/       0.00 seconds.
 @GETMEM-I,  Allocated   28610 MB of main memory.
 @CHECKOUT-I, Total execution time (CPU/WALL):         0.00/       0.00 seconds.
 @GETMEM-I,  Allocated   28610 MB of main memory.
  current energy   -245.940515006320     
  x is   0.000000000000000E+000
  x is  -0.998581867580146     
  x is  -0.998581860855798     
  x is  -0.447710651899787     
  x is  -0.447630850348494     
  x is  -0.997941795548187     
  x is  -0.997941805696035     
 @CHECKOUT-I, Total execution time (CPU/WALL):         0.00/       0.07 seconds.
 @GETMEM-I,  Allocated   28610 MB of main memory.
 @CHECKOUT-I, Total execution time (CPU/WALL):         0.00/       0.00 seconds.
 @GETMEM-I,  Allocated   28610 MB of main memory.
  current energy   -245.940514992262     
  x is   0.000000000000000E+000
  x is  -0.998581731190971     
  x is  -0.998581741817336     
  x is  -0.447545648595601     
  x is  -0.447645048734169     
  x is  -0.997941793001959     
  x is  -0.997941800043141     
 @CHECKOUT-I, Total execution time (CPU/WALL):         0.00/       0.00 seconds.
 @GETMEM-I,  Allocated   28610 MB of main memory.
 @CHECKOUT-I, Total execution time (CPU/WALL):         0.00/       0.01 seconds.
 @GETMEM-I,  Allocated   28610 MB of main memory.
  current energy   -245.940514993297     
  x is   0.000000000000000E+000
  x is  -0.998581895639899     
  x is  -0.998581885012795     
  x is  -0.447800192108758     
  x is  -0.447700817761683     
  x is  -0.997942001640654     
  x is  -0.997941994600169     
 @CHECKOUT-I, Total execution time (CPU/WALL):         0.00/       0.08 seconds.
 @GETMEM-I,  Allocated   28610 MB of main memory.
 @CHECKOUT-I, Total execution time (CPU/WALL):         0.00/       0.00 seconds.
 @GETMEM-I,  Allocated   28610 MB of main memory.
  current energy   -245.940514986013     
  x is   0.000000000000000E+000
  x is  -0.998514523659424     
  x is  -0.998521252374490     
  x is  -0.447672936358548     
  x is  -0.447672934346697     
  x is  -0.997922388114026     
  x is  -0.997920404864842     
 @CHECKOUT-I, Total execution time (CPU/WALL):         0.00/       0.00 seconds.
 @GETMEM-I,  Allocated   28610 MB of main memory.
 @CHECKOUT-I, Total execution time (CPU/WALL):         0.00/       0.01 seconds.
 @GETMEM-I,  Allocated   28610 MB of main memory.
  current energy   -245.940515060648     
  x is   0.000000000000000E+000
  x is  -0.998649103192844     
  x is  -0.998642374476888     
  x is  -0.447672931669185     
  x is  -0.447672934346697     
  x is  -0.997961406561776     
  x is  -0.997963389810658     
 @CHECKOUT-I, Total execution time (CPU/WALL):         0.00/       0.00 seconds.
 @GETMEM-I,  Allocated   28610 MB of main memory.
 @CHECKOUT-I, Total execution time (CPU/WALL):         0.00/       0.01 seconds.
 @GETMEM-I,  Allocated   28610 MB of main memory.
  current energy   -245.940515013321     
  x is   0.000000000000000E+000
  x is  -0.998581783813033     
  x is  -0.998581775885903     
  x is  -0.448003595320977     
  x is  -0.447706233685045     
  x is  -0.997941957869428     
  x is  -0.997941969834448     
 @CHECKOUT-I, Total execution time (CPU/WALL):         0.00/       0.00 seconds.
 @GETMEM-I,  Allocated   28610 MB of main memory.
 @CHECKOUT-I, Total execution time (CPU/WALL):         0.00/       0.01 seconds.
 @GETMEM-I,  Allocated   28610 MB of main memory.
  current energy   -245.940515013043     
  x is   0.000000000000000E+000
  x is  -0.998581843022429     
  x is  -0.998581850950147     
  x is  -0.447342332570718     
  x is  -0.447639637652037     
  x is  -0.997941836794770     
  x is  -0.997941824830063     
 @CHECKOUT-I, Total execution time (CPU/WALL):         0.00/       0.00 seconds.
 @GETMEM-I,  Allocated   28610 MB of main memory.
 @CHECKOUT-I, Total execution time (CPU/WALL):         0.00/       0.00 seconds.
 @GETMEM-I,  Allocated   28610 MB of main memory.
  current energy   -245.940514986862     
  x is   0.000000000000000E+000
  x is  -0.998581769298239     
  x is  -0.998581756768871     
  x is  -0.447630246132321     
  x is  -0.447650871771901     
  x is  -0.997941828661403     
  x is  -0.997941820359467     
 @CHECKOUT-I, Total execution time (CPU/WALL):         0.00/       0.00 seconds.
 @GETMEM-I,  Allocated   28610 MB of main memory.
 @CHECKOUT-I, Total execution time (CPU/WALL):         0.00/       0.00 seconds.
 @GETMEM-I,  Allocated   28610 MB of main memory.
  current energy   -245.940514983403     
  x is   0.000000000000000E+000
  x is  -0.998581857534389     
  x is  -0.998581870063371     
  x is  -0.447715651696255     
  x is  -0.447694995545880     
  x is  -0.997941965989926     
  x is  -0.997941974290612     
 @CHECKOUT-I, Total execution time (CPU/WALL):         0.00/       0.00 seconds.
 @GETMEM-I,  Allocated   28610 MB of main memory.
 @CHECKOUT-I, Total execution time (CPU/WALL):         0.00/       0.03 seconds.
 @GETMEM-I,  Allocated   28610 MB of main memory.
  current energy   -245.940515067724     
  x is   0.000000000000000E+000
  x is  -0.998547305705006     
  x is  -0.998533898258084     
  x is  -0.447672947120918     
  x is  -0.447672934346697     
  x is  -0.997935113735099     
  x is  -0.997924892752820     
 @CHECKOUT-I, Total execution time (CPU/WALL):         0.00/       0.00 seconds.
 @GETMEM-I,  Allocated   28610 MB of main memory.
 @CHECKOUT-I, Total execution time (CPU/WALL):         0.00/       0.00 seconds.
 @GETMEM-I,  Allocated   28610 MB of main memory.
  current energy   -245.940514979722     
  x is   0.000000000000000E+000
  x is  -0.998616321138309     
  x is  -0.998629728587458     
  x is  -0.447672922953572     
  x is  -0.447672934346697     
  x is  -0.997948680935019     
  x is  -0.997958901917410     
 @CHECKOUT-I, Total execution time (CPU/WALL):         0.00/       0.00 seconds.
 @GETMEM-I,  Allocated   28610 MB of main memory.
 @CHECKOUT-I, Total execution time (CPU/WALL):         0.00/       0.01 seconds.
 @GETMEM-I,  Allocated   28610 MB of main memory.
  current energy   -245.940515001519     
  x is   0.000000000000000E+000
  x is  -0.998581741559883     
  x is  -0.998581748410759     
  x is  -0.447749045736601     
  x is  -0.447730612168675     
  x is  -0.997942033254399     
  x is  -0.997942022912839     
 @CHECKOUT-I, Total execution time (CPU/WALL):         0.00/       0.00 seconds.
 @GETMEM-I,  Allocated   28610 MB of main memory.
 @CHECKOUT-I, Total execution time (CPU/WALL):         0.00/       0.00 seconds.
 @GETMEM-I,  Allocated   28610 MB of main memory.
  current energy   -245.940515000949     
  x is   0.000000000000000E+000
  x is  -0.998581885277856     
  x is  -0.998581878425843     
  x is  -0.447596849141073     
  x is  -0.447615264455784     
  x is  -0.997941761417663     
  x is  -0.997941771757877     
 @CHECKOUT-I, Total execution time (CPU/WALL):         0.00/       0.00 seconds.
 @GETMEM-I,  Allocated   28610 MB of main memory.
 @CHECKOUT-I, Total execution time (CPU/WALL):         0.00/       0.00 seconds.
 @GETMEM-I,  Allocated   28610 MB of main memory.
  current energy   -245.940514997640     
  x is   0.000000000000000E+000
  x is  -0.998581704468304     
  x is  -0.998581715296674     
  x is  -0.447819031855615     
  x is  -0.447634719974058     
  x is  -0.997941756830439     
  x is  -0.997941764005427     
 @CHECKOUT-I, Total execution time (CPU/WALL):         0.00/       0.00 seconds.
 @GETMEM-I,  Allocated   28610 MB of main memory.
 @CHECKOUT-I, Total execution time (CPU/WALL):         0.00/       0.00 seconds.
 @GETMEM-I,  Allocated   28610 MB of main memory.
  current energy   -245.940514996834     
  x is   0.000000000000000E+000
  x is  -0.998581922357344     
  x is  -0.998581911528503     
  x is  -0.447526832221011     
  x is  -0.447711144592496     
  x is  -0.997942037796176     
  x is  -0.997942030621994     
 @CHECKOUT-I, Total execution time (CPU/WALL):         0.00/       0.00 seconds.
 @GETMEM-I,  Allocated   28610 MB of main memory.
 @CHECKOUT-I, Total execution time (CPU/WALL):         0.00/       0.01 seconds.
 @GETMEM-I,  Allocated   28610 MB of main memory.
  current energy   -245.940514985302     
  x is   0.000000000000000E+000
  x is  -0.998505191032691     
  x is  -0.998498821933039     
  x is  -0.447672924511381     
  x is  -0.447672934346697     
  x is  -0.997904718932924     
  x is  -0.997912444543515     
 @CHECKOUT-I, Total execution time (CPU/WALL):         0.00/       0.00 seconds.
 @GETMEM-I,  Allocated   28610 MB of main memory.
 @CHECKOUT-I, Total execution time (CPU/WALL):         0.00/       0.01 seconds.
 @GETMEM-I,  Allocated   28610 MB of main memory.
  current energy   -245.940515061357     
  x is   0.000000000000000E+000
  x is  -0.998658435831348     
  x is  -0.998664804932039     
  x is  -0.447672942778462     
  x is  -0.447672934346697     
  x is  -0.997979075753948     
  x is  -0.997971350144357     
Largest asymmetry in FCM    0.000000022575927
  Vibrational frequencies  (cm-1) :
      1    1.20248     1.88614
      2    1.26367     0.95871
      3    1.82330     0.00204
      4  620.59995     5.16637
      5  658.25220    24.71540
      6  765.82464    33.54109
      7  854.25069    22.92165
      8  876.22056     0.01820
      9  911.82727    15.91416
     10  922.57583    17.10498
     11 1077.31876    32.22199
     12 1111.49432     8.72045
     13 1116.06580    10.86827
     14 1180.07363    30.82423
     15 1283.16215     0.21921
     16 1361.83500     5.15364
     17 1544.37780    26.81009
     18 1580.50262     8.92160
     19 3280.16394     2.11271
     20 3289.10373     0.22788
     21 3312.83678     0.54661
 @CHECKOUT-I, Total execution time (CPU/WALL):         0.00/       0.01 seconds.
  @GETXYZ-I,     8 atoms read from ZMAT.
Line Symbol    AtNr   At. Mass
  1  O          8    15.99491
  2  C          6    12.00000
  3  C          6    12.00000
  4  N          7    14.00307
  5  C          6    12.00000
  6  H          1     1.00783
  7  H          1     1.00783
  8  H          1     1.00783
Line Symbol    AtNr   At. Mass
  1  O          8    15.99491
  2  C          6    12.00000
  3  C          6    12.00000
  4  N          7    14.00307
  5  C          6    12.00000
  6  H          1     1.00783
  7  H          1     1.00783
  8  H          1     1.00783
                     1                     4                     0
  R VECTOR before symmetry
  0.000000000000000E+000  0.000000000000000E+000  0.000000000000000E+000
  0.000000000000000E+000  0.000000000000000E+000  0.000000000000000E+000
  0.000000000000000E+000  0.000000000000000E+000  0.000000000000000E+000
  0.000000000000000E+000  0.000000000000000E+000  0.000000000000000E+000
  0.000000000000000E+000  0.000000000000000E+000  0.000000000000000E+000
  0.000000000000000E+000  0.000000000000000E+000  0.000000000000000E+000
  0.000000000000000E+000  0.000000000000000E+000  0.000000000000000E+000
  0.000000000000000E+000  0.000000000000000E+000  0.000000000000000E+000
   Rotational constants (in cm-1): 
          0.1647326538             0.3220450308             0.3372338640
   Rotational constants (in MHz): 
       4938.5614100750          9654.6684892466         10110.0183168387
********************************************************************************
   The full molecular point group is C1  .
   The largest Abelian subgroup of the full molecular point group is C1  .
   The computational point group is C1  .
********************************************************************************
  R VECTOR 
  0.000000000000000E+000  0.000000000000000E+000  0.000000000000000E+000
  0.000000000000000E+000  0.000000000000000E+000  0.000000000000000E+000
  0.000000000000000E+000  0.000000000000000E+000  0.000000000000000E+000
  0.000000000000000E+000  0.000000000000000E+000  0.000000000000000E+000
  0.000000000000000E+000  0.000000000000000E+000  0.000000000000000E+000
  0.000000000000000E+000  0.000000000000000E+000  0.000000000000000E+000
  0.000000000000000E+000  0.000000000000000E+000  0.000000000000000E+000
  0.000000000000000E+000  0.000000000000000E+000  0.000000000000000E+000
 @GEOPT-W, Archive file not created for single-point calculation.
                     0                     0
  calling readgh 2 
  gradient from JOBARC 
   0.000000000000000   0.000000000000000   0.000000000000000
   0.000000000000000   0.000000000000000   0.000000000000000
   0.000000000000000   0.000000000000000   0.000000000000000
   0.000000000000000   0.000000000000000   0.000000000000000
   0.000000000000000   0.000000000000000   0.000000000000000
   0.000000000000000   0.000000000000000   0.000000000000000
   0.000000000000000   0.000000000000000   0.000000000000000
   0.000000000000000   0.000000000000000   0.000000000000000
 
                     0
  current gradient vector 
        0.000000000000000        0.000000000000000        0.000000000000000
        0.000000000000000        0.000000000000000        0.000000000000000
        0.000000000000000        0.000000000000000        0.000000000000000
        0.000000000000000        0.000000000000000        0.000000000000000
        0.000000000000000        0.000000000000000        0.000000000000000
        0.000000000000000        0.000000000000000        0.000000000000000
        0.000000000000000        0.000000000000000        0.000000000000000
        0.000000000000000        0.000000000000000        0.000000000000000
  @PROJFCM-I, Projecting force constant matrix onto totally symmetric subspace.
  Largest difference between matrix elements of symmetrized
  and unsymmetrized FCM :    -0.2220446049E-15.
  masses used (in AMU) in vibrational analysis: 
  15.994914630     12.000000000     12.000000000
  14.003074002     12.000000000      1.007825035
   1.007825035      1.007825035
                     Normal Coordinate Analysis
  ----------------------------------------------------------------
    Irreducible         Harmonic       Infrared        Type 
   Representation       Frequency      Intensity 
  ----------------------------------------------------------------
                       (cm-1)         (km/mol)
  ----------------------------------------------------------------
      ----                 0.0000i        0.0000      TRANSLATION
      ----                 0.0000         0.0000      TRANSLATION
      ----                 0.0000         0.0000      TRANSLATION
      ----                 1.2025         1.8861       ROTATION  
      ----                 1.2637         0.9587       ROTATION  
      ----                 1.8233         0.0020       ROTATION  
         A               620.6008         5.1664       VIBRATION 
         A               658.2531        24.7154       VIBRATION 
         A               765.8257        33.5411       VIBRATION 
         A               854.2518        22.9217       VIBRATION 
         A               876.2218         0.0182       VIBRATION 
         A               911.8285        15.9142       VIBRATION 
         A               922.5771        17.1050       VIBRATION 
         A              1077.3202        32.2220       VIBRATION 
         A              1111.4958         8.7205       VIBRATION 
         A              1116.0673        10.8683       VIBRATION 
         A              1180.0752        30.8242       VIBRATION 
         A              1283.1639         0.2192       VIBRATION 
         A              1361.8369         5.1536       VIBRATION 
         A              1544.3799        26.8101       VIBRATION 
         A              1580.5048         8.9216       VIBRATION 
         A              3280.1684         2.1127       VIBRATION 
         A              3289.1082         0.2279       VIBRATION 
         A              3312.8413         0.5466       VIBRATION 
  ----------------------------------------------------------------
 
 
                                   Normal Coordinates 

                 A                         A                         A
               620.60                    658.25                    765.83 
             VIBRATION                 VIBRATION                 VIBRATION 
 O      0.000-0.0000  0.5176    0.0001 -0.0005  0.2685    0.0004 -0.0000 -0.0764
 C     -0.000 0.0002 -0.1949    0.0008  0.0011 -0.4526   -0.0000  0.0000 -0.1116
 C     -0.000-0.0001 -0.5166   -0.0000  0.0005  0.0339    0.0003  0.0006  0.4425
 N      0.000-0.0006 -0.1652   -0.0005 -0.0008  0.5878   -0.0002 -0.0004 -0.0406
 C      0.000 0.0003  0.4002   -0.0004 -0.0004 -0.3248   -0.0003  0.0005  0.0843
 H     -0.000 0.0005 -0.2029    0.0002  0.0012 -0.4365   -0.0002 -0.0006  0.1574
 H     -0.000-0.0000 -0.3883    0.0000  0.0002  0.0242   -0.0010 -0.0008 -0.8006
 H      0.000 0.0003  0.2187    0.0002 -0.0007 -0.2825    0.0000 -0.0007 -0.3338

                 A                         A                         A
               854.25                    876.22                    911.83 
             VIBRATION                 VIBRATION                 VIBRATION 
 O      0.001 0.0003  0.1449    0.0012  0.0000  0.0238    0.1070  0.2836 -0.0004
 C      0.000-0.0003 -0.4869    0.0004  0.0000 -0.2344    0.1421  0.1395 -0.0002
 C      0.000-0.0001  0.0209   -0.0010  0.0008 -0.2259   -0.3876  0.1753  0.0003
 N     -0.002-0.0000  0.1674   -0.0004 -0.0005  0.0001    0.5342 -0.2751  0.0002
 C     -0.000 0.0006 -0.2070   -0.0004  0.0005  0.4308   -0.3346 -0.3704 -0.0005
 H     -0.000-0.0026  0.7014   -0.0002 -0.0013  0.3795   -0.1526  0.0446  0.0011
 H     -0.000-0.0005 -0.0031   -0.0002  0.0003  0.3106   -0.0795  0.0958 -0.0001
 H      0.000 0.0011  0.4227    0.0004 -0.0020 -0.6836   -0.1836 -0.0528  0.0011

                 A                         A                         A
               922.58                   1077.32                   1111.50 
             VIBRATION                 VIBRATION                 VIBRATION 
 O      0.712 0.1714 -0.0005    0.1574  0.2941 -0.0003    0.0914 -0.3127 -0.0003
 C     -0.058-0.3082  0.0018   -0.2235  0.1127  0.0000   -0.3212  0.5160  0.0003
 C     -0.145 0.2175  0.0001    0.1538 -0.5637 -0.0003   -0.1292  0.0426 -0.0002
 N     -0.388-0.0613 -0.0003    0.0871 -0.1098  0.0007    0.1389 -0.0147 -0.0000
 C     -0.135 0.0580 -0.0003    0.0099  0.2126  0.0003    0.2334 -0.0704 -0.0004
 H     -0.102-0.0913 -0.0028   -0.3585  0.0427 -0.0005   -0.1079  0.1599  0.0008
 H     -0.234-0.1559  0.0004   -0.0474 -0.2842  0.0004   -0.3519 -0.3471  0.0005
 H      0.116-0.0941  0.0004   -0.3397  0.3017 -0.0015    0.3266 -0.1969  0.0007

                 A                         A                         A
              1116.07                   1180.08                   1283.16 
             VIBRATION                 VIBRATION                 VIBRATION 
 O      0.156 0.2346  0.0001    0.3415 -0.4527 -0.0004    0.0105 -0.1698 -0.0002
 C     -0.009 0.2112 -0.0004   -0.3236  0.2452  0.0005    0.1007 -0.1067  0.0001
 C      0.045-0.3448  0.0002    0.1834  0.2493 -0.0001   -0.0926 -0.1099  0.0002
 N     -0.252 0.4664 -0.0004   -0.0764 -0.0516 -0.0000    0.1029  0.2058  0.0003
 C     -0.015-0.6199  0.0007   -0.1226 -0.0938  0.0003   -0.0758  0.1732 -0.0002
 H      0.054 0.0720  0.0001   -0.0748  0.0744  0.0003   -0.7535 -0.0221 -0.0005
 H      0.173 0.0687 -0.0005    0.2828  0.3298 -0.0003    0.2355  0.2714 -0.0004
 H      0.020-0.2138 -0.0001   -0.3766  0.2092 -0.0003    0.3264 -0.1902  0.0004

                 A                         A                         A
              1361.84                   1544.38                   1580.50 
             VIBRATION                 VIBRATION                 VIBRATION 
 O      0.153 0.0818 -0.0002    0.1479  0.0638  0.0000    0.0129 -0.0282 -0.0000
 C      0.033 0.3332  0.0009   -0.4915 -0.2638 -0.0010    0.3971  0.2076  0.0008
 C     -0.063-0.3275  0.0002   -0.4639 -0.1695  0.0005   -0.4487 -0.0472  0.0004
 N     -0.113-0.4200 -0.0005    0.2997  0.1786  0.0009   -0.3728 -0.2120 -0.0007
 C     -0.287 0.3152 -0.0006    0.3339  0.0918 -0.0003    0.5266 -0.0390 -0.0002
 H      0.317 0.1054  0.0005    0.2611 -0.0986 -0.0002   -0.1437  0.0827  0.0000
 H      0.267 0.2224 -0.0003    0.1195  0.2736 -0.0005   -0.0073  0.1724 -0.0003
 H      0.322-0.1953  0.0006    0.0578  0.0836 -0.0004   -0.1499  0.2286 -0.0005

                 A                         A                         A
              3280.17                   3289.11                   3312.84 
             VIBRATION                 VIBRATION                 VIBRATION 
 O      0.000 0.0035  0.0000    0.0022 -0.0006 -0.0000    0.0012  0.0039 -0.0000
 C      0.004-0.0214 -0.0001    0.0144  0.2971  0.0009   -0.0017  0.0428  0.0001
 C     -0.068 0.0717 -0.0000   -0.0336  0.0189  0.0000    0.2247 -0.1745 -0.0001
 N     -0.000 0.0028 -0.0000   -0.0124 -0.0090 -0.0001   -0.0022  0.0042 -0.0000
 C     -0.161-0.2205  0.0005    0.0011 -0.0121  0.0000   -0.0891 -0.0916  0.0002
 H      0.001 0.0742  0.0002   -0.0172 -0.9434 -0.0028   -0.0022 -0.1144 -0.0003
 H      0.265-0.2349 -0.0000    0.1032 -0.0898 -0.0000   -0.6636  0.5684  0.0001
 H      0.509 0.7238 -0.0016    0.0138  0.0204 -0.0000    0.2072  0.2855 -0.0006
  ----------------------------------------------------------------
                    Dipole Moment Function
                   (Normal Coordinate Basis)
  ----------------------------------------------------------------
    Mode     Symmetry    d(Mu(x))/dQ   d(Mu(y))/dQ   d(Mu(z))/dQ
  ----------------------------------------------------------------
     Q7           A       -0.000065     -0.000058     -0.072798
     Q8           A        0.000605     -0.000129     -0.159224
     Q9           A       -0.000032     -0.000402     -0.185488
     Q10          A       -0.000231     -0.000219      0.153338
     Q11          A       -0.000002     -0.000379     -0.004304
     Q12          A       -0.126123     -0.020421      0.000532
     Q13          A       -0.118013     -0.060155     -0.000459
     Q14          A       -0.178775     -0.033045     -0.000181
     Q15          A       -0.084195      0.043084      0.000493
     Q16          A       -0.006549     -0.105383      0.000011
     Q17          A       -0.103960      0.144261      0.000199
     Q18          A       -0.014287      0.004552     -0.000073
     Q19          A        0.041952      0.059384      0.000322
     Q20          A       -0.158806     -0.047768     -0.000324
     Q21          A        0.079018      0.053923      0.000064
     Q22          A        0.024099     -0.039830     -0.000043
     Q23          A        0.014298     -0.005414     -0.000073
     Q24          A       -0.015125     -0.018219      0.000021
  ----------------------------------------------------------------
---------------------------------------------------------------------------
------------------------------------------------------------
        Parameter                (MHz)                 (CM-1)
------------------------------------------------------------
 
           R6                -.143026E-03           -.477084E-08
           R5                -.385677E-03           -.128648E-07
           SI                            0.119310E+01
 
  A-reduced centrifugal distortion parameters (Ir representation) 
 
           DJ                0.168605E-02           0.562406E-07
           DK                0.714082E-03           0.238192E-07
           DJK               0.128144E-02           0.427443E-07
           DELJ              0.197210E-02           0.657823E-07
           DELK              0.214435E-02           0.715277E-07
           DELJK             -.434874E-03           -.145058E-07
           delJ              0.785936E-03           0.262160E-07
           delK              0.145393E-02           0.484980E-07
 
  S-reduced centrifugal distortion parameters (Ir representation) 
 
           DJ                0.136280E-02           0.454580E-07
           DK                -.902192E-03           -.300939E-07
           DJK               0.322097E-02           0.107440E-06
           D1                -.785936E-03           -.262160E-07
           D2                -.304654E-03           -.101622E-07
------------------------------------------------------------
   Rotationally projected vibrational frequencies 
            1               0.0000i
            2               0.0000i
            3               0.0000i
            4               0.0000 
            5               0.0000 
            6               0.0000 
            7             620.6008 
            8             658.2531 
            9             765.8257 
           10             854.2518 
           11             876.2218 
           12             911.8284 
           13             922.5771 
           14            1077.3202 
           15            1111.4958 
           16            1116.0673 
           17            1180.0752 
           18            1283.1639 
           19            1361.8368 
           20            1544.3799 
           21            1580.5047 
           22            3280.1684 
           23            3289.1082 
           24            3312.8413 
  Zero-point energy:   36.8065 kcal/mol =  153.9984 kJ/mol =   12873.260 cm-1 
 
  Finite temperature thermodynamic corrections:
=======================================================
Temperature     Entropy       Enthalpy     Gibbs Energy
    (K)        (J/(mol K))    (kJ/mol)      (kJ/mol) 
=======================================================
    298.15      270.0673       11.7897      -68.7308
    100.00      225.8338        3.3277      -19.2557
    200.00      250.5609        6.9363      -43.1758
    300.00      270.4324       11.8989      -69.2308
    400.00      290.2156       18.8232      -97.2630
    500.00      309.7153       27.5932     -127.2645
    600.00      328.4128       37.8687     -159.1790
    700.00      346.0608       49.3307     -192.9118
    800.00      362.6109       61.7343     -228.3544
    900.00      378.1093       74.8995     -265.3989
   1000.00      392.6366       88.6926     -303.9439
   1100.00      406.2800      103.0113     -343.8968
   1200.00      419.1233      117.7746     -385.1733
   1300.00      431.2422      132.9175     -427.6973
   1400.00      442.7045      148.3865     -471.3998
   1500.00      453.5703      164.1371     -516.2183
   1600.00      463.8925      180.1323     -562.0958
   1700.00      473.7181      196.3406     -608.9803
   1800.00      483.0888      212.7355     -656.8242
   1900.00      492.0414      229.2946     -705.5841
   2000.00      500.6091      245.9985     -755.2197
=======================================================
 @CHECKOUT-I, Total execution time (CPU/WALL):         0.04/       0.13 seconds.
 @GETMEM-I,  Allocated   28610 MB of main memory.
 @CHECKOUT-I, Total execution time (CPU/WALL):         0.00/       0.01 seconds.
----------------------------------------------------------------------
Processing output from displaced point 003
----------------------------------------------------------------------


   *************************************************************************
         <<<     CCCCCC     CCCCCC   |||     CCCCCC     CCCCCC   >>>
       <<<      CCC        CCC       |||    CCC        CCC         >>>
      <<<      CCC        CCC        |||   CCC        CCC            >>>
    <<<        CCC        CCC        |||   CCC        CCC              >>>
      <<<      CCC        CCC        |||   CCC        CCC            >>>
       <<<      CCC        CCC       |||    CCC        CCC         >>>
         <<<     CCCCCC     CCCCCC   |||     CCCCCC     CCCCCC   >>>
   *************************************************************************

     ****************************************************************
     * CFOUR Coupled-Cluster techniques for Computational Chemistry *
     ****************************************************************
 

   Department of Chemistry                Institut fuer Physikalische Chemie
   University of Texas at Austin          Universitaet Mainz
   Austin, TX  78712, USA                 D-55099 Mainz, Germany
 
                       Version 1.2
 
                     compute-0-42.local                                
                     Sun Feb 21 14:55:22 CST 2021                      
                     integer*8 version is running
 
********************************************************************************
*                          Input from ZMAT file                                *
********************************************************************************
GEOMETRY  3 NON-SYMMETRIC DISPLACEMENT                                          
O        -1.992678593641342       -0.825562422638113        0.000378668133934   
C         0.271098309913002       -2.019121871176241        0.000638678758857   
C        -1.366089193303460        1.686099072282455       -0.002532193547187   
N         2.224280960821435       -0.554053812166000        0.000215157528137   
C         1.182923426029673        1.870065093503849       -0.000482689982829   
H         0.230199702581832       -4.051598806828109       -0.003108809283460   
H        -2.900698571085546        3.013266770635875        0.015810270697338   
H         2.343817742775240        3.537525231331005        0.006592389517243   
                                                                                
*CFOUR(CALC=CCSD(T)                                                             
BASIS=PCVTZ                                                                     
VIB=FINDIF                                                                      
FREQ_ALGORITHM=PARALLEL                                                         
FD_PROJECT=OFF                                                                  
ANH_ALGORITHM=PARALLEL                                                          
ANHARM=VPT2                                                                     
FCGRADNEW=2                                                                     
GEO_METHOD=NR                                                                   
ABCDTYPE=AOBASIS                                                                
CC_PROG=NCC                                                                     
GEO_CONV=7                                                                      
SCF_CONV=10                                                                     
CC_CONV=9                                                                       
LINEQ_CONV=9                                                                    
LINEQ_MAXCYC=200                                                                
GEO_MAXSTEP=150                                                                 
MULT=1                                                                          
FROZEN_CORE=OFF                                                                 
MEM_UNIT=GB                                                                     
MEM=30                                                                          
COORD=CARTESIAN,UNITS=BOHR,ANHARM=0)                                            
                                                                                
********************************************************************************
    -------------------------------------------------------------------
                    CFOUR Control Parameters 
    -------------------------------------------------------------------
        External           Internal           Value            Units
          Name               Name
    -------------------------------------------------------------------
       ABCDTYPE             IABCDT         AOBASIS     [  2]    ***   
       ANHARMONIC           IANHAR         OFF         [  0]    ***   
       ANH_ALGORIT          IANALG         PARALLEL    [  1]    ***   
       ANH_DERIVAT          IANDER         SECOND      [  1]    ***   
       ANH_MODE             ANHMOD         VIBRATION   [  0]    ***   
       ANH_POINTS           IANPOI              1               ***   
       ANH_STEPSIZ          ICUBST             50000          x 10-6  
       ANH_SYMMETR          IANHSM         ABELIAN     [  0]    ***   
       AO_LADDERS           IAOLAD         SINGLEPASS  [  1]    ***   
       AV_SCF               IAVSCF         OFF         [  0]    ***   
       BASIS                IBASIS         PCVTZ       [ 24]    ***   
       BFIELD               IBFIEL         OFF         [  0]    a.u.  
       BOTHVECTORS          BOTHVC         OFF         [  0]    ***   
       BOX_POTENT           IPIAB          OFF         [  0]    ***   
       BREIT                IBREIT         OFF         [  0]    ***   
       BRUCK_CONV           IBRTOL          10D-  4             ***   
       BRUECKNER            IBRKNR         OFF         [  0]    ***   
       BUFFERSIZE           IBUFFS              4096            ***   
       CACHE_RECS           ICHREC             10               ***   
       CALCLEVEL            ICLLVL         CCSD(T)     [ 22]    ***   
       CAS_GECCO            ICMRCC         OFF         [  0]    ***   
       CAS_GUESS            ICGUES         CANONICAL   [  0]    ***   
       CAS_INPUT            ICSINP         ORBITALS    [  0]    ***   
       CAS_ITMAX            ICITMX          10D- 50           cycles  
       CAS_JACDAV           ICJDAV         OFF         [  0]    ***   
       CAS_MICMAX           ICMIMN          10D- 10             ***   
       CAS_MICMIN           ICMIMX          10D-  2             ***   
       CAS_MICRO            ICSALG         ILU/JACOBI  [  0]    ***   
       CAS_MITMAX           ICMIMX          10D-100           cycles  
       CAS_MMAX             ICMMAX          10D- 50             ***   
       CAS_PRINT            ICPRT           10D-  0             ***   
       CCORBOPT             ICCORB         OFF         [  0]  x 0.01  
       CC_CONV              ICCCNV          10D-  9             ***   
       CC_EXPORDER          ICCEOR              5               ***   
       CC_EXTRAPOL          ICCEXT         DIIS        [  1]    ***   
       CC_GUESS             ICCGES         MP2         [  0]    ***   
       CC_MAXCYC            ICCCYC            100              cycles 
       CC_PROGRAM           ICCPRO         NCC         [  5]    ***   
       CHARGE               ICHRGE              0               ***   
       CHOLESKY             ICHOLE         OFF         [  0]    ***   
       CIS_CONV             ICISTL              5               ***   
       COMM_SIZE            IPSIZE            ***               ***   
       CONSTANT             ICONST         OLD         [  1]    ***   
       CONTINUUM            ICONTU         NONE        [  0]    ***   
       CONTRACTION          ICNTYP         GENERAL     [  1]    ***   
       COORDINATES          ICOORD         CARTESIAN   [  1]    ***   
       CPHF_CONVER          ICPHFT          10D- 16             ***   
       CPHF_MAXCYC          ICPHFC             64              cycles 
       CUBIC                ICUBIC         OFF         [  0]    ***   
       CURVILINEAR          ICURVY         OFF         [  0]    ***   
       CV_ELEMENT           ICVELM              0               ***   
       CV_ORBITALS          ICVORB      NONE         
       CV_SEPARATE          ICVSEP         OFF         [  0]    ***   
       DBOC                 IDBOC          OFF         [  0]    ***   
       DCT                  IDCT           OFF         [  0]    ***   
       DERIV_LEV            IDRLVL         FIRST       [  1]    ***   
       DEVMEM_SIZE          IDVMEM         *********           MByte  
       DIAG_MRCC            IEOMST          10D-  0             ***   
       DIFF_TYPE            IDIFTY         RELAXED     [  0]    ***   
       DIRECT               IDIRCT         OFF         [  0]    ***   
       DROPMO               IDRPMO      NONE         
       ECP                  IECP           OFF         [  0]    ***   
       EIGENVECTOR          IVEC                1               ***   
       EL_ANHARM            IELANH         OFF         [  0]    ***   
       EOMFOLLOW            IEOMSR         ENERGY      [  0]    ***   
       EOMIP                IEOMIP         OFF         [  0]    ***   
       EOMLEVEL             HBARFM         SAME        [  0]    ***   
       EOM_MRCC             IMRCCE         NEW         [  1]    ***   
       EOM_NONIT            EOMNON         OFF         [  0]    ***   
       EOM_NSING            IEOMSI          10D-  0             ***   
       EOM_NSTATES          IMRCCD         DAVIDSON    [  0]    ***   
       EOM_NTRIP            IEOMTR          10D-  0             ***   
       EOM_ORDER            IEXORD         ENERGY      [  0]    ***   
       EOM_PROPSTA          IEOMST              0               ***   
       ESTATE_CONV          IEXTOL          10D-  5             ***   
       ESTATE_DIAG          IEXDIG         ITERATIVE   [  0]    ***   
       ESTATE_LOCK          IESLOC         ON          [  1]    ***   
       ESTATE_MAXC          IEXMXC             40               ***   
       ESTATE_PROP          IEXPRP         OFF         [  0]    ***   
       EVAL_HESS            IRECAL              0            # of cyc.
       EXCITATION           IEXCIT              0               ***   
       EXCITE               IEXCIT         NONE        [  0]    ***   
       EXTERN_POT           IEXPOT         OFF         [  0]    ***   
       FCGRADNEW            IFCGNW         OFF         [  0]    ***   
       FC_FIELD             IFINFC              0             x 10-6  
       FD_CALTYPE           IFDCAL         GRADONLY    [  0]    ***   
       FD_PROJECT           IFDPRJ         OFF         [  1]    ***   
       FD_STEPSIZE          IDISFD              5            10-4 bohr
       FD_USEGROUP          IFDGRP         FULL        [  0]    ***   
       FILE_RECSIZ          IFLREC              4096           words  
       FINITE_PERT          IFIPER              0             x 10-6  
       FIXGEOM              IFIXGM         OFF         [  0]    ***   
       FOCK                 IFOCK          AO          [  1]    ***   
       FREQ_ALGORI          IVIALG         PARALLEL    [  1]    ***   
       FROZEN_CORE          IFROCO         OFF         [  0]    ***   
       FROZEN_VIRT          IFROVI         OFF         [  0]    ***   
       GAMMA_ABCD           IGABCD         DIRECT      [  1]    ***   
       GAMMA_ABCI           IGABCI         STORE       [  0]    ***   
       GENBAS_1             IGNBS1              0               ***   
       GENBAS_2             IGNBS2              0               ***   
       GENBAS_3             IGNBS3              0               ***   
       GENBAS_4             IGNBS4              0               ***   
       GEO_CONV             ICONTL              7              H/bohr 
       GEO_MAXCYC           IOPTCY             50               ***   
       GEO_MAXSTEP          IMXSTP            150            millibohr
       GEO_METHOD           INR            SINGLE_POINT[  5]    ***   
       GIAO                 IGIAO          OFF         [  1]    ***   
       GIMIC                IGIMIC         OFF         [  0]    ***   
       GRID                 IGRID          OFF         [  0]    ***   
       GRID_ALGO            IGALGO         SERIAL      [  0]    ***   
       GUESS                IGUESS         MOREAD      [  0]    ***   
       HBAR                 IHBAR          OFF         [  0]    ***   
       HESS_TYPE            IHESTP         SCF         [  0]    ***   
       HF2_FILE             IHF2Fl         USE         [  1]    ***   
       HFSTABILITY          ISTABL         OFF         [  0]    ***   
       INCORE               INCORE         OFF         [  0]    ***   
       INPUT_MRCC           IMRCC          ON          [  1]    ***   
       INTEGRALS            INTTYP         VMOL        [  1]    ***   
       JODA_PRINT           IJPRNT              0               ***   
       KEYWORD_OUT          IDMPKW         NO          [  0]    ***   
       LINDEP_TOL           ILINDP              8               ***   
       LINEQ_CONV           IZTACN          10D-  9           cycles  
       LINEQ_EXPOR          ILMAXD              5               ***   
       LINEQ_MAXCY          ILMAXC            200               ***   
       LINEQ_TYPE           ILTYPE         DIIS        [  1]    ***   
       LOCK_ORBOCC          ILOCOC         OFF         [  0]    ***   
       MEMORY_SIZE          IMEMSZ         *********           words  
       MEM_UNIT             IMEMU          GB          [  3]    ***   
       MRCC                 IMRCCC         OFF         [  0]    ***   
       MULTIPLICTY          IMULTP              1               ***   
       NACOUPLING           IVCOUP         OFF         [  0]    ***   
       NEGEVAL              IDIE           ABORT       [  0]    ***   
       NEWNORM              INEWNO         OFF         [  0]    ***   
       NON-HF               INONHF         OFF         [  0]    ***   
       NTOP_TAMP            ITOPT2             15               ***   
       NUC_MODEL            INUCMO         POINT       [  0]    ***   
       OCCUPATION           IOCCU   ESTIMATED BY SCF 
       OPEN-SHELL           IOPEN          SPIN-ORBITAL[  0]    ***   
       OPTVIB               IOPTVB         OFF         [  0]    ***   
       ORBITALS             IORBTP         STANDARD    [  0]    ***   
       PARALLEL             IPARAL         ON          [  1]    ***   
       PARA_INT             IPINTS         ON          [  1]    ***   
       PARA_PRINT           IPPRIN              0               ***   
       PERT_ORB             IPTORB         CANONICAL   [  1]    ***   
       POINTS               IGRDFD              0               ***   
       PRINT                IPRNT               0               ***   
       PROPS                IPROPS         OFF         [  0]    ***   
       PROP_INTEGR          IINTYP         INTERNAL    [  0]    ***   
       PSI                  IPSI           OFF         [  0]    ***   
       QC_ALG               IQCALG         FLM         [  0]    ***   
       QC_LINALG            IQCLIN         TRIDIAG     [  2]    ***   
       QC_MAXCYC            IQCMAX            100             cycles  
       QC_MAXSCFCY          IQCMSC             20             cycles  
       QC_RTRUST            IQCRTR          10D-  0           x 10-3  
       QC_SKIPSCF           IQCSKI         OFF         [  0]    ***   
       QC_START             IQCSTA          10D-  3             ***   
       QRHFGUESS            IQGUES         OFF         [  0]    ***   
       QUARTIC              IQUART         OFF         [  0]    ***   
       RAMAN_INT            IRAMIN         OFF         [  0]    ***   
       RAMAN_ORB            IRAMRE         UNRELAXED   [  0]    ***   
       RDO                  IRDOFM         ON          [  1]    ***   
       REDUCE_REPR          REDREP         Ir          [  0]    ***   
       REFERENCE            IREFNC         RHF         [  0]    ***   
       RELATIVIST           IRELAT         OFF         [  0]    ***   
       RELAX_DENS           IRDENS         ON          [  1]    ***   
       RESET_FLAGS          IRESET         OFF         [  0]    ***   
       RESTART_CC           ICCRES         OFF         [  0]    ***   
       ROT_EVEC             ROTVEC              0               ***   
       SAVE_INTS            ISVINT         OFF         [  0]    ***   
       SCALE_ON             ISTCRT              0               ***   
       SCF_CONV             ISCFCV          10D- 10             ***   
       SCF_DAMPING          IDAMP               0             x 10-3  
       SCF_EXPORDE          IRPPOR             10               ***   
       SCF_EXPSTAR          IRPPLS              2               ***   
       SCF_EXTRAPO          IRPP           ON          [  1]    ***   
       SCF_MAXCYC           ISCFCY            150              cycles 
       SCF_NOSTOP           ISCFST         OFF         [  0]    ***   
       SCF_ORBITAL          ISCFOR         REAL        [  0]    ***   
       SCF_PRINT            ISCFPR              0               ***   
       SCF_PROG             ISCFPR         SCF         [  0]    ***   
       SD_FIELD             IFINSD              0             x 10-6  
       SOPERT               IPERSO         OFF         [  0]    ***   
       SPHERICAL            IDFGHI         ON          [  1]    ***   
       SPINORBIT            ISOCAL         OFF         [  0]    ***   
       SPINROTATIO          ISRCON         OFF         [  0]    ***   
       SPIN_FLIP            ISPFLP         OFF         [  0]    ***   
       SPIN_ORBIT           ISPORB         OFF         [  0]    ***   
       SPIN_SCAL            ISCSMP         OFF         [  0]    ***   
       STEEPSCALE           ISTPSC              1000          x 10-3  
       SUBGROUP             ISUBGP         DEFAULT     [  0]    ***   
       SUBGRPAXIS           ISBXYZ         X           [  0]    ***   
       SYMMETRY             ISYM           ON          [  0]    ***   
       SYM_CHECK            ISYMCK         OVERRIDE    [  1]    ***   
       T3_EXTRAPOL          IT3EXT         OFF         [  0]    ***   
       T4_EXTRAPOL          IT4EXP         OFF         [  0]    ***   
       TAMP_SUM             IEVERY              5               ***   
       TESTSUITE            ITESTS         OFF         [  0]    ***   
       THERMOCH             ITHERM         ON          [  1]    ***   
       TOL_CHOLESK          ITOLCH          10D-  4             ***   
       TRANGRAD             IRESRM         OFF         [  0]    ***   
       TRANS_INV            ITRAIN         USE         [  0]    ***   
       TREAT_PERT           ITREAT         SIMULTANEOUS[  0]    ***   
       TRIP_ALGORI          ITRALG         NORMAL      [  0]    ***   
       UIJ_THRESHO          IUIJTH              1               ***   
       UNITS                IUNITS         BOHR        [  1]    ***   
       UNOS                 IUNOS          OFF         [  0]    ***   
       UPDATE_HESS          IHUPDT         ON          [  1]    ***   
       VIBPHASE             ISETPH         STANDARD    [  0]    ***   
       VIBRATION            IVIB           FINDIF      [  3]    ***   
       VIB_ALGORIT          IGEALG         STANDARD    [  0]    ***   
       VNATORB              IVNORB         OFF         [  0]    ***   
       VTRAN                IVTRAN         PARTIAL     [  2]    ***   
       X2CKEY               IX2CKE         MOLVDINT    [  0]    ***   
       XFIELD               IXEFLD              0             x 10-6  
       XFORM_TOL            IXFTOL          10D- 11             ***   
       YFIELD               IYEFLD              0             x 10-6  
       ZFIELD               IZEFLD              0             x 10-6  
       ZSCALE_EXP           IZEXPS         OFF         [  0]    ***   
    -------------------------------------------------------------------
  @GETXYZ-I,     8 atoms read from ZMAT.
Line Symbol    AtNr   At. Mass
  1  O          8    15.99491
  2  C          6    12.00000
  3  C          6    12.00000
  4  N          7    14.00307
  5  C          6    12.00000
  6  H          1     1.00783
  7  H          1     1.00783
  8  H          1     1.00783
Line Symbol    AtNr   At. Mass
  1  O          8    15.99491
  2  C          6    12.00000
  3  C          6    12.00000
  4  N          7    14.00307
  5  C          6    12.00000
  6  H          1     1.00783
  7  H          1     1.00783
  8  H          1     1.00783
                     1                     4                     0
  R VECTOR before symmetry
  0.000000000000000E+000  0.000000000000000E+000  0.000000000000000E+000
  0.000000000000000E+000  0.000000000000000E+000  0.000000000000000E+000
  0.000000000000000E+000  0.000000000000000E+000  0.000000000000000E+000
  0.000000000000000E+000  0.000000000000000E+000  0.000000000000000E+000
  0.000000000000000E+000  0.000000000000000E+000  0.000000000000000E+000
  0.000000000000000E+000  0.000000000000000E+000  0.000000000000000E+000
  0.000000000000000E+000  0.000000000000000E+000  0.000000000000000E+000
  0.000000000000000E+000  0.000000000000000E+000  0.000000000000000E+000
   Rotational constants (in cm-1): 
          0.1647326538             0.3220451414             0.3372339853
   Rotational constants (in MHz): 
       4938.5614100750          9654.6718067360         10110.0219546377
********************************************************************************
   The full molecular point group is C1  .
   The largest Abelian subgroup of the full molecular point group is C1  .
   The computational point group is C1  .
********************************************************************************
  R VECTOR 
  0.000000000000000E+000  0.000000000000000E+000  0.000000000000000E+000
  0.000000000000000E+000  0.000000000000000E+000  0.000000000000000E+000
  0.000000000000000E+000  0.000000000000000E+000  0.000000000000000E+000
  0.000000000000000E+000  0.000000000000000E+000  0.000000000000000E+000
  0.000000000000000E+000  0.000000000000000E+000  0.000000000000000E+000
  0.000000000000000E+000  0.000000000000000E+000  0.000000000000000E+000
  0.000000000000000E+000  0.000000000000000E+000  0.000000000000000E+000
  0.000000000000000E+000  0.000000000000000E+000  0.000000000000000E+000


 ----------------------------------------------------------------
         Coordinates used in calculation (QCOMP) 
 ----------------------------------------------------------------
 Z-matrix   Atomic            Coordinates (in bohr)
  Symbol    Number           X              Y              Z
 ----------------------------------------------------------------
     O         8        -1.99267859    -0.82556242     0.00037867
     C         6         0.27109831    -2.01912187     0.00063868
     C         6        -1.36608919     1.68609907    -0.00253220
     N         7         2.22428096    -0.55405381     0.00021516
     C         6         1.18292343     1.87006509    -0.00048269
     H         1         0.23019970    -4.05159881    -0.00310881
     H         1        -2.90069857     3.01326677     0.01581027
     H         1         2.34381774     3.53752523     0.00659239
 ----------------------------------------------------------------
 
   Interatomic distance matrix (Angstroms) 
 
                 O             C             C             N             C    
                [ 1]        [ 2]        [ 3]        [ 4]        [ 5]
  O    [ 1]     0.00000
  C    [ 2]     1.35425     0.00000
  C    [ 3]     1.36985     2.14360     0.00000
  N    [ 4]     2.23614     1.29203     2.23943     0.00000
  C    [ 5]     2.20425     2.11388     1.35239     1.39614     0.00000
  H    [ 6]     2.07317     1.07576     3.15157     2.13050     3.17391
  H    [ 7]     2.08749     3.14785     1.07369     3.30435     2.24406
  H    [ 8]     3.25527     3.13836     2.19409     2.16610     1.07517
 
                 H             H             H    
                [ 6]        [ 7]        [ 8]
  H    [ 6]     0.00000
  H    [ 7]     4.08925     0.00000
  H    [ 8]     4.16884     2.78911     0.00000
   Rotational constants (order x, y, z, in cm-1): 
          0.3372339853             0.3220451414             0.1647326538
   Rotational constants (order x, y, z, in MHz): 
      10110.0219546377          9654.6718067360          4938.5614100750
  ECPDATA file not present.   Using default ECPDATA. 
  There are  257 basis functions.
 @GEOPT-W, Archive file not created for single-point calculation.
 @CHECKOUT-I, Total execution time (CPU/WALL):         0.18/       0.42 seconds.
 @GETMEM-I,  Allocated   28610 MB of main memory.
  @SYMCOR-I, Full point group is dangerous! Abelian subgroup will be used.
  @CHRTABLE-I, There are   1 unique irreducible representations.
  @CHRTABLE-I, There are   1 unique irreducible representations.
  @VIBINF-I, Symmetries species for nuclear motions:
  Irrep     Label    Total    Vibrations     Translations     Rotations
    1           A    24.00      18.00            3.00            3.00
   Total number of calculations required      :    42
   Number of single-point energy calculations :     0
   Number of energy gradient     calculations :    42
  atom charge vector                      8                     6
                     6                     7                     6
                     1                     1                     1
  List of displaced geometries used in the calculation 
 
  Displaced point   1:
O        -1.9925690130       -0.8255624226        0.0003786682
C         0.2710652561       -2.0191218712        0.0006386803
C        -1.3661222472        1.6860990723       -0.0025321952
N         2.2242479070       -0.5540538122        0.0002151586
C         1.1828903722        1.8700650935       -0.0004826910
H         0.2301666487       -4.0515988068       -0.0031088063
H        -2.9007316250        3.0132667706        0.0158102676
H         2.3437846889        3.5375252313        0.0065923876
 
  Displaced point   2:
O        -1.9927881742       -0.8255624226        0.0003786682
C         0.2711313638       -2.0191218712        0.0006386803
C        -1.3660561394        1.6860990723       -0.0025321952
N         2.2243140147       -0.5540538122        0.0002151586
C         1.1829564799        1.8700650935       -0.0004826910
H         0.2302327564       -4.0515988068       -0.0031088063
H        -2.9006655172        3.0132667706        0.0158102676
H         2.3438507966        3.5375252313        0.0065923876
 
  Displaced point   3:
O        -1.9926785936       -0.8254528420        0.0003786682
C         0.2710983099       -2.0191549250        0.0006386803
C        -1.3660891933        1.6860660184       -0.0025321952
N         2.2242809608       -0.5540868660        0.0002151586
C         1.1829234260        1.8700320396       -0.0004826910
H         0.2301997026       -4.0516318607       -0.0031088063
H        -2.9006985711        3.0132337168        0.0158102676
H         2.3438177428        3.5374921775        0.0065923876
 
  Displaced point   4:
O        -1.9926785936       -0.8256720032        0.0003786682
C         0.2710983099       -2.0190888173        0.0006386803
C        -1.3660891933        1.6861321261       -0.0025321952
N         2.2242809608       -0.5540207583        0.0002151586
C         1.1829234260        1.8700981474       -0.0004826910
H         0.2301997026       -4.0515657530       -0.0031088063
H        -2.9006985711        3.0132998245        0.0158102676
H         2.3438177428        3.5375582852        0.0065923876
 
  Displaced point   5:
O        -1.9926785936       -0.8255624226        0.0004882487
C         0.2710983099       -2.0191218712        0.0006056265
C        -1.3660891933        1.6860990723       -0.0025652490
N         2.2242809608       -0.5540538122        0.0001821047
C         1.1829234260        1.8700650935       -0.0005157449
H         0.2301997026       -4.0515988068       -0.0031418601
H        -2.9006985711        3.0132667706        0.0157772138
H         2.3438177428        3.5375252313        0.0065593338
 
  Displaced point   6:
O        -1.9926785936       -0.8255624226        0.0002690876
C         0.2710983099       -2.0191218712        0.0006717342
C        -1.3660891933        1.6860990723       -0.0024991413
N         2.2242809608       -0.5540538122        0.0002482124
C         1.1829234260        1.8700650935       -0.0004496371
H         0.2301997026       -4.0515988068       -0.0030757524
H        -2.9006985711        3.0132667706        0.0158433215
H         2.3438177428        3.5375252313        0.0066254415
 
  Displaced point   7:
O        -1.9926785936       -0.8255624226        0.0003786682
C         0.2712252694       -2.0191218712        0.0006386803
C        -1.3661263281        1.6860990723       -0.0025321952
N         2.2242438260       -0.5540538122        0.0002151586
C         1.1828862912        1.8700650935       -0.0004826910
H         0.2301625678       -4.0515988068       -0.0031088063
H        -2.9007357059        3.0132667706        0.0158102676
H         2.3437806079        3.5375252313        0.0065923876
 
  Displaced point   8:
O        -1.9926785936       -0.8255624226        0.0003786682
C         0.2709713504       -2.0191218712        0.0006386803
C        -1.3660520585        1.6860990723       -0.0025321952
N         2.2243180957       -0.5540538122        0.0002151586
C         1.1829605609        1.8700650935       -0.0004826910
H         0.2302368374       -4.0515988068       -0.0031088063
H        -2.9006614363        3.0132667706        0.0158102676
H         2.3438548776        3.5375252313        0.0065923876
 
  Displaced point   9:
O        -1.9926785936       -0.8255624226        0.0003786682
C         0.2710983099       -2.0189949117        0.0006386803
C        -1.3660891933        1.6860619374       -0.0025321952
N         2.2242809608       -0.5540909470        0.0002151586
C         1.1829234260        1.8700279587       -0.0004826910
H         0.2301997026       -4.0516359417       -0.0031088063
H        -2.9006985711        3.0132296358        0.0158102676
H         2.3438177428        3.5374880965        0.0065923876
 
  Displaced point  10:
O        -1.9926785936       -0.8255624226        0.0003786682
C         0.2710983099       -2.0192488307        0.0006386803
C        -1.3660891933        1.6861362071       -0.0025321952
N         2.2242809608       -0.5540166773        0.0002151586
C         1.1829234260        1.8701022283       -0.0004826910
H         0.2301997026       -4.0515616720       -0.0031088063
H        -2.9006985711        3.0133039055        0.0158102676
H         2.3438177428        3.5375623662        0.0065923876
 
  Displaced point  11:
O        -1.9926785936       -0.8255624226        0.0003786682
C         0.2710983099       -2.0191218712        0.0007656398
C        -1.3660891933        1.6860990723       -0.0025693300
N         2.2242809608       -0.5540538122        0.0001780238
C         1.1829234260        1.8700650935       -0.0005198258
H         0.2301997026       -4.0515988068       -0.0031459411
H        -2.9006985711        3.0132667706        0.0157731328
H         2.3438177428        3.5375252313        0.0065552528
 
  Displaced point  12:
O        -1.9926785936       -0.8255624226        0.0003786682
C         0.2710983099       -2.0191218712        0.0005117208
C        -1.3660891933        1.6860990723       -0.0024950603
N         2.2242809608       -0.5540538122        0.0002522934
C         1.1829234260        1.8700650935       -0.0004455562
H         0.2301997026       -4.0515988068       -0.0030716714
H        -2.9006985711        3.0132667706        0.0158474025
H         2.3438177428        3.5375252313        0.0066295224
 
  Displaced point  13:
O        -1.9926785936       -0.8255624226        0.0003786682
C         0.2710983099       -2.0191218712        0.0006386803
C        -1.3659677861        1.6860990723       -0.0025321952
N         2.2242307693       -0.5540538122        0.0002151586
C         1.1828732345        1.8700650935       -0.0004826910
H         0.2301495111       -4.0515988068       -0.0031088063
H        -2.9007487626        3.0132667706        0.0158102676
H         2.3437675512        3.5375252313        0.0065923876
 
  Displaced point  14:
O        -1.9926785936       -0.8255624226        0.0003786682
C         0.2710983099       -2.0191218712        0.0006386803
C        -1.3662106005        1.6860990723       -0.0025321952
N         2.2243311524       -0.5540538122        0.0002151586
C         1.1829736176        1.8700650935       -0.0004826910
H         0.2302498941       -4.0515988068       -0.0031088063
H        -2.9006483796        3.0132667706        0.0158102676
H         2.3438679343        3.5375252313        0.0065923876
 
  Displaced point  15:
O        -1.9926785936       -0.8255624226        0.0003786682
C         0.2710983099       -2.0191218712        0.0006386803
C        -1.3660891933        1.6862204795       -0.0025321952
N         2.2242809608       -0.5541040037        0.0002151586
C         1.1829234260        1.8700149020       -0.0004826910
H         0.2301997026       -4.0516489984       -0.0031088063
H        -2.9006985711        3.0132165791        0.0158102676
H         2.3438177428        3.5374750398        0.0065923876
 
  Displaced point  16:
O        -1.9926785936       -0.8255624226        0.0003786682
C         0.2710983099       -2.0191218712        0.0006386803
C        -1.3660891933        1.6859776650       -0.0025321952
N         2.2242809608       -0.5540036206        0.0002151586
C         1.1829234260        1.8701152850       -0.0004826910
H         0.2301997026       -4.0515486153       -0.0031088063
H        -2.9006985711        3.0133169622        0.0158102676
H         2.3438177428        3.5375754229        0.0065923876
 
  Displaced point  17:
O        -1.9926785936       -0.8255624226        0.0003786682
C         0.2710983099       -2.0191218712        0.0006386803
C        -1.3660891933        1.6860990723       -0.0024107879
N         2.2242809608       -0.5540538122        0.0001649671
C         1.1829234260        1.8700650935       -0.0005328825
H         0.2301997026       -4.0515988068       -0.0031589978
H        -2.9006985711        3.0132667706        0.0157600761
H         2.3438177428        3.5375252313        0.0065421961
 
  Displaced point  18:
O        -1.9926785936       -0.8255624226        0.0003786682
C         0.2710983099       -2.0191218712        0.0006386803
C        -1.3660891933        1.6860990723       -0.0026536024
N         2.2242809608       -0.5540538122        0.0002653501
C         1.1829234260        1.8700650935       -0.0004324995
H         0.2301997026       -4.0515988068       -0.0030586147
H        -2.9006985711        3.0132667706        0.0158604592
H         2.3438177428        3.5375252313        0.0066425791
 
  Displaced point  19:
O        -1.9926785936       -0.8255624226        0.0003786682
C         0.2710983099       -2.0191218712        0.0006386803
C        -1.3660891933        1.6860990723       -0.0025321952
N         2.2243770879       -0.5540538122        0.0002151586
C         1.1828338279        1.8700650935       -0.0004826910
H         0.2301101045       -4.0515988068       -0.0031088063
H        -2.9007881692        3.0132667706        0.0158102676
H         2.3437281447        3.5375252313        0.0065923876
 
  Displaced point  20:
O        -1.9926785936       -0.8255624226        0.0003786682
C         0.2710983099       -2.0191218712        0.0006386803
C        -1.3660891933        1.6860990723       -0.0025321952
N         2.2241848337       -0.5540538122        0.0002151586
C         1.1830130241        1.8700650935       -0.0004826910
H         0.2302893007       -4.0515988068       -0.0031088063
H        -2.9006089730        3.0132667706        0.0158102676
H         2.3439073409        3.5375252313        0.0065923876
 
  Displaced point  21:
O        -1.9926785936       -0.8255624226        0.0003786682
C         0.2710983099       -2.0191218712        0.0006386803
C        -1.3660891933        1.6860990723       -0.0025321952
N         2.2242809608       -0.5539576851        0.0002151586
C         1.1829234260        1.8699754954       -0.0004826910
H         0.2301997026       -4.0516884049       -0.0031088063
H        -2.9006985711        3.0131771725        0.0158102676
H         2.3438177428        3.5374356332        0.0065923876
 
  Displaced point  22:
O        -1.9926785936       -0.8255624226        0.0003786682
C         0.2710983099       -2.0191218712        0.0006386803
C        -1.3660891933        1.6860990723       -0.0025321952
N         2.2242809608       -0.5541499393        0.0002151586
C         1.1829234260        1.8701546916       -0.0004826910
H         0.2301997026       -4.0515092087       -0.0031088063
H        -2.9006985711        3.0133563687        0.0158102676
H         2.3438177428        3.5376148294        0.0065923876
 
  Displaced point  23:
O        -1.9926785936       -0.8255624226        0.0003786682
C         0.2710983099       -2.0191218712        0.0006386803
C        -1.3660891933        1.6860990723       -0.0025321952
N         2.2242809608       -0.5540538122        0.0003112857
C         1.1829234260        1.8700650935       -0.0005722891
H         0.2301997026       -4.0515988068       -0.0031984043
H        -2.9006985711        3.0132667706        0.0157206695
H         2.3438177428        3.5375252313        0.0065027895
 
  Displaced point  24:
O        -1.9926785936       -0.8255624226        0.0003786682
C         0.2710983099       -2.0191218712        0.0006386803
C        -1.3660891933        1.6860990723       -0.0025321952
N         2.2242809608       -0.5540538122        0.0001190315
C         1.1829234260        1.8700650935       -0.0003930929
H         0.2301997026       -4.0515988068       -0.0030192082
H        -2.9006985711        3.0132667706        0.0158998657
H         2.3438177428        3.5375252313        0.0066819857
 
  Displaced point  25:
O        -1.9926785936       -0.8255624226        0.0003786682
C         0.2710983099       -2.0191218712        0.0006386803
C        -1.3660891933        1.6860990723       -0.0025321952
N         2.2242809608       -0.5540538122        0.0002151586
C         1.1829881772        1.8700650935       -0.0004826910
H         0.2299427090       -4.0515988068       -0.0031088063
H        -2.9009555646        3.0132667706        0.0158102676
H         2.3435607492        3.5375252313        0.0065923876
 
  Displaced point  26:
O        -1.9926785936       -0.8255624226        0.0003786682
C         0.2710983099       -2.0191218712        0.0006386803
C        -1.3660891933        1.6860990723       -0.0025321952
N         2.2242809608       -0.5540538122        0.0002151586
C         1.1828586749        1.8700650935       -0.0004826910
H         0.2304566961       -4.0515988068       -0.0031088063
H        -2.9004415775        3.0132667706        0.0158102676
H         2.3440747363        3.5375252313        0.0065923876
 
  Displaced point  27:
O        -1.9926785936       -0.8255624226        0.0003786682
C         0.2710983099       -2.0191218712        0.0006386803
C        -1.3660891933        1.6860990723       -0.0025321952
N         2.2242809608       -0.5540538122        0.0002151586
C         1.1829234260        1.8701298446       -0.0004826910
H         0.2301997026       -4.0518558004       -0.0031088063
H        -2.9006985711        3.0130097771        0.0158102676
H         2.3438177428        3.5372682378        0.0065923876
 
  Displaced point  28:
O        -1.9926785936       -0.8255624226        0.0003786682
C         0.2710983099       -2.0191218712        0.0006386803
C        -1.3660891933        1.6860990723       -0.0025321952
N         2.2242809608       -0.5540538122        0.0002151586
C         1.1829234260        1.8700003424       -0.0004826910
H         0.2301997026       -4.0513418133       -0.0031088063
H        -2.9006985711        3.0135237642        0.0158102676
H         2.3438177428        3.5377822249        0.0065923876
 
  Displaced point  29:
O        -1.9926785936       -0.8255624226        0.0003786682
C         0.2710983099       -2.0191218712        0.0006386803
C        -1.3660891933        1.6860990723       -0.0025321952
N         2.2242809608       -0.5540538122        0.0002151586
C         1.1829234260        1.8700650935       -0.0004179399
H         0.2301997026       -4.0515988068       -0.0033657998
H        -2.9006985711        3.0132667706        0.0155532741
H         2.3438177428        3.5375252313        0.0063353941
 
  Displaced point  30:
O        -1.9926785936       -0.8255624226        0.0003786682
C         0.2710983099       -2.0191218712        0.0006386803
C        -1.3660891933        1.6860990723       -0.0025321952
N         2.2242809608       -0.5540538122        0.0002151586
C         1.1829234260        1.8700650935       -0.0005474421
H         0.2301997026       -4.0515988068       -0.0028518127
H        -2.9006985711        3.0132667706        0.0160672612
H         2.3438177428        3.5375252313        0.0068493812
 
  Displaced point  31:
O        -1.9926785936       -0.8255624226        0.0003786682
C         0.2710983099       -2.0191218712        0.0006386803
C        -1.3660891933        1.6860990723       -0.0025321952
N         2.2242809608       -0.5540538122        0.0002151586
C         1.1829234260        1.8700650935       -0.0004826910
H         0.2306063629       -4.0515988068       -0.0031088063
H        -2.9009019013        3.0132667706        0.0158102676
H         2.3436144126        3.5375252313        0.0065923876
 
  Displaced point  32:
O        -1.9926785936       -0.8255624226        0.0003786682
C         0.2710983099       -2.0191218712        0.0006386803
C        -1.3660891933        1.6860990723       -0.0025321952
N         2.2242809608       -0.5540538122        0.0002151586
C         1.1829234260        1.8700650935       -0.0004826910
H         0.2297930423       -4.0515988068       -0.0031088063
H        -2.9004952409        3.0132667706        0.0158102676
H         2.3440210729        3.5375252313        0.0065923876
 
  Displaced point  33:
O        -1.9926785936       -0.8255624226        0.0003786682
C         0.2710983099       -2.0191218712        0.0006386803
C        -1.3660891933        1.6860990723       -0.0025321952
N         2.2242809608       -0.5540538122        0.0002151586
C         1.1829234260        1.8700650935       -0.0004826910
H         0.2301997026       -4.0511921465       -0.0031088063
H        -2.9006985711        3.0130634405        0.0158102676
H         2.3438177428        3.5373219012        0.0065923876
 
  Displaced point  34:
O        -1.9926785936       -0.8255624226        0.0003786682
C         0.2710983099       -2.0191218712        0.0006386803
C        -1.3660891933        1.6860990723       -0.0025321952
N         2.2242809608       -0.5540538122        0.0002151586
C         1.1829234260        1.8700650935       -0.0004826910
H         0.2301997026       -4.0520054672       -0.0031088063
H        -2.9006985711        3.0134701008        0.0158102676
H         2.3438177428        3.5377285615        0.0065923876
 
  Displaced point  35:
O        -1.9926785936       -0.8255624226        0.0003786682
C         0.2710983099       -2.0191218712        0.0006386803
C        -1.3660891933        1.6860990723       -0.0025321952
N         2.2242809608       -0.5540538122        0.0002151586
C         1.1829234260        1.8700650935       -0.0004826910
H         0.2301997026       -4.0515988068       -0.0027021459
H        -2.9006985711        3.0132667706        0.0156069375
H         2.3438177428        3.5375252313        0.0063890575
 
  Displaced point  36:
O        -1.9926785936       -0.8255624226        0.0003786682
C         0.2710983099       -2.0191218712        0.0006386803
C        -1.3660891933        1.6860990723       -0.0025321952
N         2.2242809608       -0.5540538122        0.0002151586
C         1.1829234260        1.8700650935       -0.0004826910
H         0.2301997026       -4.0515988068       -0.0035154666
H        -2.9006985711        3.0132667706        0.0160135978
H         2.3438177428        3.5375252313        0.0067957178
 
  Displaced point  37:
O        -1.9926785936       -0.8255624226        0.0003786682
C         0.2710983099       -2.0191218712        0.0006386803
C        -1.3660891933        1.6860990723       -0.0025321952
N         2.2242809608       -0.5540538122        0.0002151586
C         1.1829234260        1.8700650935       -0.0004826910
H         0.2301997026       -4.0515988068       -0.0031088063
H        -2.9003463929        3.0132667706        0.0158102676
H         2.3434655646        3.5375252313        0.0065923876
 
  Displaced point  38:
O        -1.9926785936       -0.8255624226        0.0003786682
C         0.2710983099       -2.0191218712        0.0006386803
C        -1.3660891933        1.6860990723       -0.0025321952
N         2.2242809608       -0.5540538122        0.0002151586
C         1.1829234260        1.8700650935       -0.0004826910
H         0.2301997026       -4.0515988068       -0.0031088063
H        -2.9010507493        3.0132667706        0.0158102676
H         2.3441699209        3.5375252313        0.0065923876
 
  Displaced point  39:
O        -1.9926785936       -0.8255624226        0.0003786682
C         0.2710983099       -2.0191218712        0.0006386803
C        -1.3660891933        1.6860990723       -0.0025321952
N         2.2242809608       -0.5540538122        0.0002151586
C         1.1829234260        1.8700650935       -0.0004826910
H         0.2301997026       -4.0515988068       -0.0031088063
H        -2.9006985711        3.0136189488        0.0158102676
H         2.3438177428        3.5371730532        0.0065923876
 
  Displaced point  40:
O        -1.9926785936       -0.8255624226        0.0003786682
C         0.2710983099       -2.0191218712        0.0006386803
C        -1.3660891933        1.6860990723       -0.0025321952
N         2.2242809608       -0.5540538122        0.0002151586
C         1.1829234260        1.8700650935       -0.0004826910
H         0.2301997026       -4.0515988068       -0.0031088063
H        -2.9006985711        3.0129145925        0.0158102676
H         2.3438177428        3.5378774095        0.0065923876
 
  Displaced point  41:
O        -1.9926785936       -0.8255624226        0.0003786682
C         0.2710983099       -2.0191218712        0.0006386803
C        -1.3660891933        1.6860990723       -0.0025321952
N         2.2242809608       -0.5540538122        0.0002151586
C         1.1829234260        1.8700650935       -0.0004826910
H         0.2301997026       -4.0515988068       -0.0031088063
H        -2.9006985711        3.0132667706        0.0161624458
H         2.3438177428        3.5375252313        0.0062402094
 
  Displaced point  42:
O        -1.9926785936       -0.8255624226        0.0003786682
C         0.2710983099       -2.0191218712        0.0006386803
C        -1.3660891933        1.6860990723       -0.0025321952
N         2.2242809608       -0.5540538122        0.0002151586
C         1.1829234260        1.8700650935       -0.0004826910
H         0.2301997026       -4.0515988068       -0.0031088063
H        -2.9006985711        3.0132667706        0.0154580895
H         2.3438177428        3.5375252313        0.0069445658
 @CHECKOUT-I, Total execution time (CPU/WALL):         0.01/       0.05 seconds.
 @GETMEM-I,  Allocated   28610 MB of main memory.
 @CHECKOUT-I, Total execution time (CPU/WALL):         0.00/       0.00 seconds.
 @GETMEM-I,  Allocated   28610 MB of main memory.
  current energy   -245.940514407849     
  x is   0.000000000000000E+000
  x is  -0.998446483560534     
  x is  -0.998446481007781     
  x is  -0.447865054354668     
  x is  -0.447678347391866     
  x is  -0.999548279630678     
  x is  -0.999548283483525     
 @CHECKOUT-I, Total execution time (CPU/WALL):         0.00/       0.02 seconds.
 @GETMEM-I,  Allocated   28610 MB of main memory.
 @CHECKOUT-I, Total execution time (CPU/WALL):         0.00/       0.00 seconds.
 @GETMEM-I,  Allocated   28610 MB of main memory.
  current energy   -245.940514407496     
  x is   0.000000000000000E+000
  x is  -0.998446491822329     
  x is  -0.998446494374803     
  x is  -0.447481246457993     
  x is  -0.447667521373631     
  x is  -0.999548255089064     
  x is  -0.999548251236572     
 @CHECKOUT-I, Total execution time (CPU/WALL):         0.00/       0.08 seconds.
 @GETMEM-I,  Allocated   28610 MB of main memory.
 @CHECKOUT-I, Total execution time (CPU/WALL):         0.00/       0.01 seconds.
 @GETMEM-I,  Allocated   28610 MB of main memory.
  current energy   -245.940514407561     
  x is   0.000000000000000E+000
  x is  -0.998446481638317     
  x is  -0.998446477603811     
  x is  -0.448119362407633     
  x is  -0.447669347893931     
  x is  -0.999548282712800     
  x is  -0.999548280039813     
 @CHECKOUT-I, Total execution time (CPU/WALL):         0.00/       0.00 seconds.
 @GETMEM-I,  Allocated   28610 MB of main memory.
 @CHECKOUT-I, Total execution time (CPU/WALL):         0.00/       0.00 seconds.
 @GETMEM-I,  Allocated   28610 MB of main memory.
  current energy   -245.940514408165     
  x is   0.000000000000000E+000
  x is  -0.998446493744435     
  x is  -0.998446497778663     
  x is  -0.447226261928429     
  x is  -0.447676520765349     
  x is  -0.999548252006716     
  x is  -0.999548254679752     
 @CHECKOUT-I, Total execution time (CPU/WALL):         0.00/       0.00 seconds.
 @GETMEM-I,  Allocated   28610 MB of main memory.
 @CHECKOUT-I, Total execution time (CPU/WALL):         0.00/       0.01 seconds.
 @GETMEM-I,  Allocated   28610 MB of main memory.
  current energy   -245.940514392281     
  x is   0.000000000000000E+000
  x is  -0.998432048567262     
  x is  -0.998454276896149     
  x is  -0.447672948454232     
  x is  -0.447672934347817     
  x is  -0.999550177124652     
  x is  -0.999535730715415     
 @CHECKOUT-I, Total execution time (CPU/WALL):         0.00/       0.06 seconds.
 @GETMEM-I,  Allocated   28610 MB of main memory.
 @CHECKOUT-I, Total execution time (CPU/WALL):         0.00/       0.00 seconds.
 @GETMEM-I,  Allocated   28610 MB of main memory.
  current energy   -245.940514430643     
  x is   0.000000000000000E+000
  x is  -0.998460926815733     
  x is  -0.998438698486710     
  x is  -0.447672911036566     
  x is  -0.447672934347817     
  x is  -0.999546357595889     
  x is  -0.999560804004286     
 @CHECKOUT-I, Total execution time (CPU/WALL):         0.00/       0.00 seconds.
 @GETMEM-I,  Allocated   28610 MB of main memory.
 @CHECKOUT-I, Total execution time (CPU/WALL):         0.00/       0.02 seconds.
 @GETMEM-I,  Allocated   28610 MB of main memory.
  current energy   -245.940514404989     
  x is   0.000000000000000E+000
  x is  -0.998446484563349     
  x is  -0.998446480182608     
  x is  -0.448121391848335     
  x is  -0.447679015714008     
  x is  -0.999548278862625     
  x is  -0.999548285474241     
 @CHECKOUT-I, Total execution time (CPU/WALL):         0.00/       0.00 seconds.
 @GETMEM-I,  Allocated   28610 MB of main memory.
 @CHECKOUT-I, Total execution time (CPU/WALL):         0.00/       0.01 seconds.
 @GETMEM-I,  Allocated   28610 MB of main memory.
  current energy   -245.940514405358     
  x is   0.000000000000000E+000
  x is  -0.998446490819533     
  x is  -0.998446495199979     
  x is  -0.447224773161220     
  x is  -0.447666853069805     
  x is  -0.999548255857622     
  x is  -0.999548249245943     
 @CHECKOUT-I, Total execution time (CPU/WALL):         0.00/       0.00 seconds.
 @GETMEM-I,  Allocated   28610 MB of main memory.
 @CHECKOUT-I, Total execution time (CPU/WALL):         0.00/       0.00 seconds.
 @GETMEM-I,  Allocated   28610 MB of main memory.
  current energy   -245.940514400032     
  x is   0.000000000000000E+000
  x is  -0.998446483282164     
  x is  -0.998446476358361     
  x is  -0.447733174314291     
  x is  -0.447668905092655     
  x is  -0.999548286192767     
  x is  -0.999548281605318     
 @CHECKOUT-I, Total execution time (CPU/WALL):         0.00/       0.00 seconds.
 @GETMEM-I,  Allocated   28610 MB of main memory.
 @CHECKOUT-I, Total execution time (CPU/WALL):         0.00/       0.01 seconds.
 @GETMEM-I,  Allocated   28610 MB of main memory.
  current energy   -245.940514400551     
  x is   0.000000000000000E+000
  x is  -0.998446492100964     
  x is  -0.998446499024086     
  x is  -0.447612560695520     
  x is  -0.447676963557095     
  x is  -0.999548248527224     
  x is  -0.999548253114195     
 @CHECKOUT-I, Total execution time (CPU/WALL):         0.00/       0.02 seconds.
 @GETMEM-I,  Allocated   28610 MB of main memory.
 @CHECKOUT-I, Total execution time (CPU/WALL):         0.00/       0.01 seconds.
 @GETMEM-I,  Allocated   28610 MB of main memory.
  current energy   -245.940514377894     
  x is   0.000000000000000E+000
  x is  -0.998432461520445     
  x is  -0.998455238584323     
  x is  -0.447672918606521     
  x is  -0.447672934347817     
  x is  -0.999523261419878     
  x is  -0.999534182888298     
 @CHECKOUT-I, Total execution time (CPU/WALL):         0.00/       0.02 seconds.
 @GETMEM-I,  Allocated   28610 MB of main memory.
 @CHECKOUT-I, Total execution time (CPU/WALL):         0.00/       0.00 seconds.
 @GETMEM-I,  Allocated   28610 MB of main memory.
  current energy   -245.940514443708     
  x is   0.000000000000000E+000
  x is  -0.998460513862107     
  x is  -0.998437736798611     
  x is  -0.447672946894232     
  x is  -0.447672934347817     
  x is  -0.999573273299155     
  x is  -0.999562351831386     
 @CHECKOUT-I, Total execution time (CPU/WALL):         0.00/       0.07 seconds.
 @GETMEM-I,  Allocated   28610 MB of main memory.
 @CHECKOUT-I, Total execution time (CPU/WALL):         0.00/       0.01 seconds.
 @GETMEM-I,  Allocated   28610 MB of main memory.
  current energy   -245.940514395817     
  x is   0.000000000000000E+000
  x is  -0.998446464170365     
  x is  -0.998446477542540     
  x is  -0.447523261967432     
  x is  -0.447681153958378     
  x is  -0.999548312026893     
  x is  -0.999548291843394     
 @CHECKOUT-I, Total execution time (CPU/WALL):         0.00/       0.00 seconds.
 @GETMEM-I,  Allocated   28610 MB of main memory.
 @CHECKOUT-I, Total execution time (CPU/WALL):         0.00/       0.02 seconds.
 @GETMEM-I,  Allocated   28610 MB of main memory.
  current energy   -245.940514404262     
  x is   0.000000000000000E+000
  x is  -0.998446511211772     
  x is  -0.998446497840055     
  x is  -0.447822306132086     
  x is  -0.447664714898345     
  x is  -0.999548222695975     
  x is  -0.999548242877137     
 @CHECKOUT-I, Total execution time (CPU/WALL):         0.00/       0.00 seconds.
 @GETMEM-I,  Allocated   28610 MB of main memory.
 @CHECKOUT-I, Total execution time (CPU/WALL):         0.00/       0.00 seconds.
 @GETMEM-I,  Allocated   28610 MB of main memory.
  current energy   -245.940514408066     
  x is   0.000000000000000E+000
  x is  -0.998446451239636     
  x is  -0.998446472373645     
  x is  -0.448088479238204     
  x is  -0.447667488385657     
  x is  -0.999548272611930     
  x is  -0.999548286613989     
 @CHECKOUT-I, Total execution time (CPU/WALL):         0.00/       0.05 seconds.
 @GETMEM-I,  Allocated   28610 MB of main memory.
 @CHECKOUT-I, Total execution time (CPU/WALL):         0.00/       0.00 seconds.
 @GETMEM-I,  Allocated   28610 MB of main memory.
  current energy   -245.940514401506     
  x is   0.000000000000000E+000
  x is  -0.998446524143005     
  x is  -0.998446503008696     
  x is  -0.447257844913976     
  x is  -0.447678380226156     
  x is  -0.999548262108560     
  x is  -0.999548248105317     
 @CHECKOUT-I, Total execution time (CPU/WALL):         0.00/       0.00 seconds.
 @GETMEM-I,  Allocated   28610 MB of main memory.
 @CHECKOUT-I, Total execution time (CPU/WALL):         0.00/       0.02 seconds.
 @GETMEM-I,  Allocated   28610 MB of main memory.
  current energy   -245.940514511457     
  x is   0.000000000000000E+000
  x is  -0.998453198964630     
  x is  -0.998458315420074     
  x is  -0.447672968760014     
  x is  -0.447672934347817     
  x is  -0.999553111053534     
  x is  -0.999529230753184     
 @CHECKOUT-I, Total execution time (CPU/WALL):         0.00/       0.00 seconds.
 @GETMEM-I,  Allocated   28610 MB of main memory.
 @CHECKOUT-I, Total execution time (CPU/WALL):         0.00/       0.01 seconds.
 @GETMEM-I,  Allocated   28610 MB of main memory.
  current energy   -245.940514310491     
  x is   0.000000000000000E+000
  x is  -0.998439776419798     
  x is  -0.998434659963154     
  x is  -0.447672906907618     
  x is  -0.447672934347817     
  x is  -0.999543423663098     
  x is  -0.999567303966434     
 @CHECKOUT-I, Total execution time (CPU/WALL):         0.00/       0.00 seconds.
 @GETMEM-I,  Allocated   28610 MB of main memory.
 @CHECKOUT-I, Total execution time (CPU/WALL):         0.00/       0.00 seconds.
 @GETMEM-I,  Allocated   28610 MB of main memory.
  current energy   -245.940514403188     
  x is   0.000000000000000E+000
  x is  -0.998446466815970     
  x is  -0.998446469574527     
  x is  -0.447982797667904     
  x is  -0.447687607483891     
  x is  -0.999548273836125     
  x is  -0.999548269672616     
 @CHECKOUT-I, Total execution time (CPU/WALL):         0.00/       0.00 seconds.
 @GETMEM-I,  Allocated   28610 MB of main memory.
 @CHECKOUT-I, Total execution time (CPU/WALL):         0.00/       0.00 seconds.
 @GETMEM-I,  Allocated   28610 MB of main memory.
  current energy   -245.940514407294     
  x is   0.000000000000000E+000
  x is  -0.998446508566776     
  x is  -0.998446505808108     
  x is  -0.447362901984659     
  x is  -0.447658261725081     
  x is  -0.999548260886209     
  x is  -0.999548265049869     
 @CHECKOUT-I, Total execution time (CPU/WALL):         0.00/       0.05 seconds.
 @GETMEM-I,  Allocated   28610 MB of main memory.
 @CHECKOUT-I, Total execution time (CPU/WALL):         0.00/       0.00 seconds.
 @GETMEM-I,  Allocated   28610 MB of main memory.
  current energy   -245.940514405523     
  x is   0.000000000000000E+000
  x is  -0.998446455987202     
  x is  -0.998446460347233     
  x is  -0.447489904546066     
  x is  -0.447663212571916     
  x is  -0.999548166045972     
  x is  -0.999548168934887     
 @CHECKOUT-I, Total execution time (CPU/WALL):         0.00/       0.00 seconds.
 @GETMEM-I,  Allocated   28610 MB of main memory.
 @CHECKOUT-I, Total execution time (CPU/WALL):         0.00/       0.01 seconds.
 @GETMEM-I,  Allocated   28610 MB of main memory.
  current energy   -245.940514402153     
  x is   0.000000000000000E+000
  x is  -0.998446519394453     
  x is  -0.998446515034593     
  x is  -0.447856236211442     
  x is  -0.447682655856607     
  x is  -0.999548368664639     
  x is  -0.999548365776101     
 @CHECKOUT-I, Total execution time (CPU/WALL):         0.00/       0.02 seconds.
 @GETMEM-I,  Allocated   28610 MB of main memory.
 @CHECKOUT-I, Total execution time (CPU/WALL):         0.00/       0.02 seconds.
 @GETMEM-I,  Allocated   28610 MB of main memory.
  current energy   -245.940514431548     
  x is   0.000000000000000E+000
  x is  -0.998458851155623     
  x is  -0.998467601652972     
  x is  -0.447672915351603     
  x is  -0.447672934347817     
  x is  -0.999583219946240     
  x is  -0.999600258836568     
 @CHECKOUT-I, Total execution time (CPU/WALL):         0.00/       0.00 seconds.
 @GETMEM-I,  Allocated   28610 MB of main memory.
 @CHECKOUT-I, Total execution time (CPU/WALL):         0.00/       0.01 seconds.
 @GETMEM-I,  Allocated   28610 MB of main memory.
  current energy   -245.940514390057     
  x is   0.000000000000000E+000
  x is  -0.998434124229215     
  x is  -0.998425373731683     
  x is  -0.447672959484059     
  x is  -0.447672934347817     
  x is  -0.999513314781133     
  x is  -0.999496275890471     
 @CHECKOUT-I, Total execution time (CPU/WALL):         0.00/       0.00 seconds.
 @GETMEM-I,  Allocated   28610 MB of main memory.
 @CHECKOUT-I, Total execution time (CPU/WALL):         0.00/       0.01 seconds.
 @GETMEM-I,  Allocated   28610 MB of main memory.
  current energy   -245.940514388080     
  x is   0.000000000000000E+000
  x is  -0.998446419855134     
  x is  -0.998446435727277     
  x is  -0.447635258806299     
  x is  -0.447715022569312     
  x is  -0.999548359404875     
  x is  -0.999548335446125     
 @CHECKOUT-I, Total execution time (CPU/WALL):         0.00/       0.03 seconds.
 @GETMEM-I,  Allocated   28610 MB of main memory.
 @CHECKOUT-I, Total execution time (CPU/WALL):         0.00/       0.01 seconds.
 @GETMEM-I,  Allocated   28610 MB of main memory.
  current energy   -245.940514397282     
  x is   0.000000000000000E+000
  x is  -0.998446555530902     
  x is  -0.998446539655783     
  x is  -0.447710651881884     
  x is  -0.447630850349613     
  x is  -0.999548175325141     
  x is  -0.999548199282659     
 @CHECKOUT-I, Total execution time (CPU/WALL):         0.00/       0.00 seconds.
 @GETMEM-I,  Allocated   28610 MB of main memory.
 @CHECKOUT-I, Total execution time (CPU/WALL):         0.00/       0.00 seconds.
 @GETMEM-I,  Allocated   28610 MB of main memory.
  current energy   -245.940514384124     
  x is   0.000000000000000E+000
  x is  -0.998446384171362     
  x is  -0.998446409258525     
  x is  -0.447545648583516     
  x is  -0.447645048735288     
  x is  -0.999548165568039     
  x is  -0.999548182191195     
 @CHECKOUT-I, Total execution time (CPU/WALL):         0.00/       0.00 seconds.
 @GETMEM-I,  Allocated   28610 MB of main memory.
 @CHECKOUT-I, Total execution time (CPU/WALL):         0.00/       0.00 seconds.
 @GETMEM-I,  Allocated   28610 MB of main memory.
  current energy   -245.940514373889     
  x is   0.000000000000000E+000
  x is  -0.998446591206777     
  x is  -0.998446566117870     
  x is  -0.447800192123081     
  x is  -0.447700817762803     
  x is  -0.999548369134937     
  x is  -0.999548352513429     
 @CHECKOUT-I, Total execution time (CPU/WALL):         0.00/       0.02 seconds.
 @GETMEM-I,  Allocated   28610 MB of main memory.
 @CHECKOUT-I, Total execution time (CPU/WALL):         0.00/       0.01 seconds.
 @GETMEM-I,  Allocated   28610 MB of main memory.
  current energy   -245.940514528856     
  x is   0.000000000000000E+000
  x is  -0.998513777426561     
  x is  -0.998507048714502     
  x is  -0.447672931446575     
  x is  -0.447672934347817     
  x is  -0.999567776843382     
  x is  -0.999569760095875     
 @CHECKOUT-I, Total execution time (CPU/WALL):         0.00/       0.00 seconds.
 @GETMEM-I,  Allocated   28610 MB of main memory.
 @CHECKOUT-I, Total execution time (CPU/WALL):         0.00/       0.01 seconds.
 @GETMEM-I,  Allocated   28610 MB of main memory.
  current energy   -245.940514290253     
  x is   0.000000000000000E+000
  x is  -0.998379197973657     
  x is  -0.998385926685167     
  x is  -0.447672936583402     
  x is  -0.447672934347817     
  x is  -0.999528757883301     
  x is  -0.999526774630216     
 @CHECKOUT-I, Total execution time (CPU/WALL):         0.00/       0.05 seconds.
 @GETMEM-I,  Allocated   28610 MB of main memory.
 @CHECKOUT-I, Total execution time (CPU/WALL):         0.00/       0.00 seconds.
 @GETMEM-I,  Allocated   28610 MB of main memory.
  current energy   -245.940514395663     
  x is   0.000000000000000E+000
  x is  -0.998446429249319     
  x is  -0.998446446577956     
  x is  -0.448003595370124     
  x is  -0.447706233686165     
  x is  -0.999548347383637     
  x is  -0.999548321228141     
 @CHECKOUT-I, Total execution time (CPU/WALL):         0.00/       0.00 seconds.
 @GETMEM-I,  Allocated   28610 MB of main memory.
 @CHECKOUT-I, Total execution time (CPU/WALL):         0.00/       0.01 seconds.
 @GETMEM-I,  Allocated   28610 MB of main memory.
  current energy   -245.940514403166     
  x is   0.000000000000000E+000
  x is  -0.998446546134847     
  x is  -0.998446528804923     
  x is  -0.447342332523838     
  x is  -0.447639637653157     
  x is  -0.999548187342458     
  x is  -0.999548213497269     
 @CHECKOUT-I, Total execution time (CPU/WALL):         0.00/       0.00 seconds.
 @GETMEM-I,  Allocated   28610 MB of main memory.
 @CHECKOUT-I, Total execution time (CPU/WALL):         0.00/       0.02 seconds.
 @GETMEM-I,  Allocated   28610 MB of main memory.
  current energy   -245.940514376024     
  x is   0.000000000000000E+000
  x is  -0.998446398247664     
  x is  -0.998446425636754     
  x is  -0.447630246100122     
  x is  -0.447650871773020     
  x is  -0.999548181828701     
  x is  -0.999548199976707     
 @CHECKOUT-I, Total execution time (CPU/WALL):         0.00/       0.00 seconds.
 @GETMEM-I,  Allocated   28610 MB of main memory.
 @CHECKOUT-I, Total execution time (CPU/WALL):         0.00/       0.01 seconds.
 @GETMEM-I,  Allocated   28610 MB of main memory.
  current energy   -245.940514366713     
  x is   0.000000000000000E+000
  x is  -0.998446577130201     
  x is  -0.998446549741953     
  x is  -0.447715651730687     
  x is  -0.447694995547000     
  x is  -0.999548352878854     
  x is  -0.999548334733580     
 @CHECKOUT-I, Total execution time (CPU/WALL):         0.00/       0.07 seconds.
 @GETMEM-I,  Allocated   28610 MB of main memory.
 @CHECKOUT-I, Total execution time (CPU/WALL):         0.00/       0.01 seconds.
 @GETMEM-I,  Allocated   28610 MB of main memory.
  current energy   -245.940514540185     
  x is   0.000000000000000E+000
  x is  -0.998480995392022     
  x is  -0.998494402832421     
  x is  -0.447672921801651     
  x is  -0.447672934347817     
  x is  -0.999555051149633     
  x is  -0.999565272149804     
 @CHECKOUT-I, Total execution time (CPU/WALL):         0.00/       0.00 seconds.
 @GETMEM-I,  Allocated   28610 MB of main memory.
 @CHECKOUT-I, Total execution time (CPU/WALL):         0.00/       0.00 seconds.
 @GETMEM-I,  Allocated   28610 MB of main memory.
  current energy   -245.940514279737     
  x is   0.000000000000000E+000
  x is  -0.998411980001466     
  x is  -0.998398572560855     
  x is  -0.447672948275080     
  x is  -0.447672934347817     
  x is  -0.999541483576415     
  x is  -0.999531262573920     
 @CHECKOUT-I, Total execution time (CPU/WALL):         0.00/       0.07 seconds.
 @GETMEM-I,  Allocated   28610 MB of main memory.
 @CHECKOUT-I, Total execution time (CPU/WALL):         0.00/       0.00 seconds.
 @GETMEM-I,  Allocated   28610 MB of main memory.
  current energy   -245.940514395968     
  x is   0.000000000000000E+000
  x is  -0.998446426147451     
  x is  -0.998446416481101     
  x is  -0.447749045706595     
  x is  -0.447730612169795     
  x is  -0.999548346074405     
  x is  -0.999548360666024     
 @CHECKOUT-I, Total execution time (CPU/WALL):         0.00/       0.00 seconds.
 @GETMEM-I,  Allocated   28610 MB of main memory.
 @CHECKOUT-I, Total execution time (CPU/WALL):         0.00/       0.00 seconds.
 @GETMEM-I,  Allocated   28610 MB of main memory.
  current energy   -245.940514378968     
  x is   0.000000000000000E+000
  x is  -0.998446549234430     
  x is  -0.998446558902383     
  x is  -0.447596849173304     
  x is  -0.447615264456903     
  x is  -0.999548188660401     
  x is  -0.999548174070680     
 @CHECKOUT-I, Total execution time (CPU/WALL):         0.00/       0.00 seconds.
 @GETMEM-I,  Allocated   28610 MB of main memory.
 @CHECKOUT-I, Total execution time (CPU/WALL):         0.00/       0.01 seconds.
 @GETMEM-I,  Allocated   28610 MB of main memory.
  current energy   -245.940514378534     
  x is   0.000000000000000E+000
  x is  -0.998446395485686     
  x is  -0.998446380207229     
  x is  -0.447819031878332     
  x is  -0.447634719975178     
  x is  -0.999548160766475     
  x is  -0.999548150642790     
 @CHECKOUT-I, Total execution time (CPU/WALL):         0.00/       0.00 seconds.
 @GETMEM-I,  Allocated   28610 MB of main memory.
 @CHECKOUT-I, Total execution time (CPU/WALL):         0.00/       0.02 seconds.
 @GETMEM-I,  Allocated   28610 MB of main memory.
  current energy   -245.940514388423     
  x is   0.000000000000000E+000
  x is  -0.998446579884620     
  x is  -0.998446595163740     
  x is  -0.447526832200544     
  x is  -0.447711144593615     
  x is  -0.999548373925996     
  x is  -0.999548384048543     
 @CHECKOUT-I, Total execution time (CPU/WALL):         0.00/       0.00 seconds.
 @GETMEM-I,  Allocated   28610 MB of main memory.
 @CHECKOUT-I, Total execution time (CPU/WALL):         0.00/       0.03 seconds.
 @GETMEM-I,  Allocated   28610 MB of main memory.
  current energy   -245.940514336873     
  x is   0.000000000000000E+000
  x is  -0.998523110059120     
  x is  -0.998529479156776     
  x is  -0.447672943651107     
  x is  -0.447672934347817     
  x is  -0.999585446146473     
  x is  -0.999577720522433     
 @CHECKOUT-I, Total execution time (CPU/WALL):         0.00/       0.04 seconds.
 @GETMEM-I,  Allocated   28610 MB of main memory.
 @CHECKOUT-I, Total execution time (CPU/WALL):         0.00/       0.00 seconds.
 @GETMEM-I,  Allocated   28610 MB of main memory.
  current energy   -245.940514482260     
  x is   0.000000000000000E+000
  x is  -0.998369865353621     
  x is  -0.998363496257901     
  x is  -0.447672923640964     
  x is  -0.447672934347817     
  x is  -0.999511088584105     
  x is  -0.999518814209212     
Largest asymmetry in FCM    0.000000022606499
  Vibrational frequencies  (cm-1) :
      1    1.29677     0.22884
      2    2.05286     0.95844
      3    2.95173     1.65764
      4  620.61066     5.15728
      5  658.25075    24.71469
      6  766.01616    33.56470
      7  854.25016    22.92201
      8  876.24944     0.02064
      9  911.82965    15.92737
     10  922.59493    17.09627
     11 1077.32786    32.21518
     12 1111.52700     8.71488
     13 1116.07857    10.89237
     14 1180.09444    30.81406
     15 1283.17816     0.21885
     16 1361.85787     5.15572
     17 1544.39801    26.80727
     18 1580.51588     8.92485
     19 3280.07121     2.11230
     20 3289.12918     0.22528
     21 3312.48103     0.54957
 @CHECKOUT-I, Total execution time (CPU/WALL):         0.01/       0.07 seconds.
  @GETXYZ-I,     8 atoms read from ZMAT.
Line Symbol    AtNr   At. Mass
  1  O          8    15.99491
  2  C          6    12.00000
  3  C          6    12.00000
  4  N          7    14.00307
  5  C          6    12.00000
  6  H          1     1.00783
  7  H          1     1.00783
  8  H          1     1.00783
Line Symbol    AtNr   At. Mass
  1  O          8    15.99491
  2  C          6    12.00000
  3  C          6    12.00000
  4  N          7    14.00307
  5  C          6    12.00000
  6  H          1     1.00783
  7  H          1     1.00783
  8  H          1     1.00783
                     1                     4                     0
  R VECTOR before symmetry
  0.000000000000000E+000  0.000000000000000E+000  0.000000000000000E+000
  0.000000000000000E+000  0.000000000000000E+000  0.000000000000000E+000
  0.000000000000000E+000  0.000000000000000E+000  0.000000000000000E+000
  0.000000000000000E+000  0.000000000000000E+000  0.000000000000000E+000
  0.000000000000000E+000  0.000000000000000E+000  0.000000000000000E+000
  0.000000000000000E+000  0.000000000000000E+000  0.000000000000000E+000
  0.000000000000000E+000  0.000000000000000E+000  0.000000000000000E+000
  0.000000000000000E+000  0.000000000000000E+000  0.000000000000000E+000
   Rotational constants (in cm-1): 
          0.1647326538             0.3220451414             0.3372339853
   Rotational constants (in MHz): 
       4938.5614100750          9654.6718067360         10110.0219546377
********************************************************************************
   The full molecular point group is C1  .
   The largest Abelian subgroup of the full molecular point group is C1  .
   The computational point group is C1  .
********************************************************************************
  R VECTOR 
  0.000000000000000E+000  0.000000000000000E+000  0.000000000000000E+000
  0.000000000000000E+000  0.000000000000000E+000  0.000000000000000E+000
  0.000000000000000E+000  0.000000000000000E+000  0.000000000000000E+000
  0.000000000000000E+000  0.000000000000000E+000  0.000000000000000E+000
  0.000000000000000E+000  0.000000000000000E+000  0.000000000000000E+000
  0.000000000000000E+000  0.000000000000000E+000  0.000000000000000E+000
  0.000000000000000E+000  0.000000000000000E+000  0.000000000000000E+000
  0.000000000000000E+000  0.000000000000000E+000  0.000000000000000E+000
 @GEOPT-W, Archive file not created for single-point calculation.
                     0                     0
  calling readgh 2 
  gradient from JOBARC 
   0.000000000000000   0.000000000000000   0.000000000000000
   0.000000000000000   0.000000000000000   0.000000000000000
   0.000000000000000   0.000000000000000   0.000000000000000
   0.000000000000000   0.000000000000000   0.000000000000000
   0.000000000000000   0.000000000000000   0.000000000000000
   0.000000000000000   0.000000000000000   0.000000000000000
   0.000000000000000   0.000000000000000   0.000000000000000
   0.000000000000000   0.000000000000000   0.000000000000000
 
                     0
  current gradient vector 
        0.000000000000000        0.000000000000000        0.000000000000000
        0.000000000000000        0.000000000000000        0.000000000000000
        0.000000000000000        0.000000000000000        0.000000000000000
        0.000000000000000        0.000000000000000        0.000000000000000
        0.000000000000000        0.000000000000000        0.000000000000000
        0.000000000000000        0.000000000000000        0.000000000000000
        0.000000000000000        0.000000000000000        0.000000000000000
        0.000000000000000        0.000000000000000        0.000000000000000
  @PROJFCM-I, Projecting force constant matrix onto totally symmetric subspace.
  Largest difference between matrix elements of symmetrized
  and unsymmetrized FCM :     0.1110223025E-15.
  masses used (in AMU) in vibrational analysis: 
  15.994914630     12.000000000     12.000000000
  14.003074002     12.000000000      1.007825035
   1.007825035      1.007825035
                     Normal Coordinate Analysis
  ----------------------------------------------------------------
    Irreducible         Harmonic       Infrared        Type 
   Representation       Frequency      Intensity 
  ----------------------------------------------------------------
                       (cm-1)         (km/mol)
  ----------------------------------------------------------------
      ----                 0.0000i        0.0000      TRANSLATION
      ----                 0.0000         0.0000      TRANSLATION
      ----                 0.0000         0.0000      TRANSLATION
      ----                 1.2968         0.2288       ROTATION  
      ----                 2.0529         0.9584       ROTATION  
      ----                 2.9517         1.6576       ROTATION  
         A               620.6115         5.1573       VIBRATION 
         A               658.2516        24.7147       VIBRATION 
         A               766.0172        33.5647       VIBRATION 
         A               854.2513        22.9220       VIBRATION 
         A               876.2506         0.0206       VIBRATION 
         A               911.8309        15.9274       VIBRATION 
         A               922.5962        17.0963       VIBRATION 
         A              1077.3293        32.2152       VIBRATION 
         A              1111.5285         8.7149       VIBRATION 
         A              1116.0801        10.8924       VIBRATION 
         A              1180.0961        30.8141       VIBRATION 
         A              1283.1799         0.2188       VIBRATION 
         A              1361.8597         5.1557       VIBRATION 
         A              1544.4001        26.8073       VIBRATION 
         A              1580.5180         8.9248       VIBRATION 
         A              3280.0757         2.1123       VIBRATION 
         A              3289.1337         0.2253       VIBRATION 
         A              3312.4855         0.5496       VIBRATION 
  ----------------------------------------------------------------
 
 
                                   Normal Coordinates 

                 A                         A                         A
               620.61                    658.25                    766.02 
             VIBRATION                 VIBRATION                 VIBRATION 
 O      0.000 0.0000  0.5177    0.0002 -0.0001 -0.2684    0.0001  0.0014 -0.0762
 C     -0.000 0.0000 -0.1949    0.0000  0.0001  0.4526    0.0005 -0.0014 -0.1117
 C      0.000-0.0001 -0.5168    0.0003  0.0004 -0.0340    0.0028 -0.0031  0.4421
 N      0.000 0.0000 -0.1651   -0.0001 -0.0003 -0.5878   -0.0020 -0.0006 -0.0406
 C     -0.000-0.0003  0.4002   -0.0002  0.0004  0.3248    0.0005  0.0028  0.0847
 H     -0.000 0.0003 -0.2030   -0.0001 -0.0005  0.4365   -0.0005 -0.0007  0.1575
 H     -0.001 0.0015 -0.3879   -0.0007 -0.0006 -0.0242   -0.0071  0.0018 -0.8006
 H     -0.000-0.0003  0.2188   -0.0001 -0.0006  0.2825    0.0015  0.0012 -0.3341

                 A                         A                         A
               854.25                    876.25                    911.83 
             VIBRATION                 VIBRATION                 VIBRATION 
 O      0.001 0.0003  0.1450    0.0069  0.0002  0.0238    0.1071  0.2836 -0.0009
 C     -0.000 0.0004 -0.4870   -0.0007 -0.0001 -0.2341    0.1421  0.1394  0.0018
 C     -0.000 0.0004  0.0207   -0.0051  0.0059 -0.2261   -0.3876  0.1753  0.0029
 N      0.000-0.0015  0.1674    0.0000 -0.0011  0.0001    0.5341 -0.2751 -0.0002
 C     -0.000 0.0009 -0.2068   -0.0026 -0.0038  0.4308   -0.3346 -0.3704 -0.0021
 H     -0.001-0.0013  0.7016   -0.0011 -0.0008  0.3791   -0.1526  0.0446 -0.0026
 H     -0.000-0.0001 -0.0030   -0.0006 -0.0019  0.3110   -0.0796  0.0957 -0.0040
 H     -0.001-0.0006  0.4224    0.0033 -0.0008 -0.6837   -0.1836 -0.0528  0.0022

                 A                         A                         A
               922.60                   1077.33                   1111.53 
             VIBRATION                 VIBRATION                 VIBRATION 
 O      0.712 0.1713 -0.0001    0.1575  0.2941  0.0002    0.0920 -0.3121  0.0002
 C     -0.058-0.3082  0.0027   -0.2234  0.1127 -0.0001   -0.3213  0.5166  0.0005
 C     -0.145 0.2174  0.0010    0.1539 -0.5637 -0.0021   -0.1291  0.0416  0.0007
 N     -0.388-0.0612  0.0002    0.0870 -0.1097 -0.0002    0.1382 -0.0135  0.0003
 C     -0.135 0.0580 -0.0038    0.0099  0.2125  0.0018    0.2333 -0.0720 -0.0019
 H     -0.102-0.0913 -0.0046   -0.3585  0.0427  0.0001   -0.1078  0.1601 -0.0012
 H     -0.234-0.1558 -0.0008   -0.0472 -0.2841  0.0034   -0.3514 -0.3469 -0.0012
 H      0.116-0.0941  0.0056   -0.3397  0.3016 -0.0023    0.3266 -0.1974  0.0022

                 A                         A                         A
              1116.08                   1180.10                   1283.18 
             VIBRATION                 VIBRATION                 VIBRATION 
 O      0.155 0.2355 -0.0003    0.3414 -0.4526 -0.0008    0.0104 -0.1699 -0.0005
 C     -0.008 0.2098 -0.0004   -0.3235  0.2451  0.0006    0.1007 -0.1068  0.0002
 C      0.045-0.3449  0.0011    0.1834  0.2493  0.0021   -0.0925 -0.1098  0.0002
 N     -0.253 0.4664 -0.0001   -0.0765 -0.0515 -0.0004    0.1029  0.2059  0.0001
 C     -0.015-0.6197 -0.0002   -0.1226 -0.0939 -0.0002   -0.0758  0.1731  0.0001
 H      0.054 0.0715  0.0011   -0.0746  0.0743 -0.0007   -0.7536 -0.0222 -0.0001
 H      0.174 0.0697 -0.0014    0.2829  0.3299 -0.0029    0.2356  0.2715 -0.0004
 H      0.019-0.2133  0.0005   -0.3767  0.2092 -0.0004    0.3262 -0.1902  0.0003

                 A                         A                         A
              1361.86                   1544.40                   1580.52 
             VIBRATION                 VIBRATION                 VIBRATION 
 O      0.153 0.0817 -0.0003    0.1479  0.0637 -0.0004    0.0129 -0.0282 -0.0003
 C      0.033 0.3332  0.0001   -0.4915 -0.2638 -0.0001    0.3971  0.2076  0.0001
 C     -0.063-0.3275 -0.0002   -0.4639 -0.1695  0.0007   -0.4487 -0.0472 -0.0001
 N     -0.113-0.4199  0.0000    0.2997  0.1786 -0.0002   -0.3728 -0.2120 -0.0002
 C     -0.287 0.3152  0.0005    0.3339  0.0918  0.0001    0.5266 -0.0390  0.0003
 H      0.317 0.1054 -0.0002    0.2611 -0.0986  0.0006   -0.1437  0.0827  0.0002
 H      0.267 0.2225  0.0003    0.1196  0.2736 -0.0010   -0.0073  0.1724  0.0002
 H      0.322-0.1954 -0.0002    0.0578  0.0836  0.0007   -0.1499  0.2286  0.0002

                 A                         A                         A
              3280.08                   3289.13                   3312.49 
             VIBRATION                 VIBRATION                 VIBRATION 
 O      0.000 0.0035 -0.0000    0.0022 -0.0006 -0.0000    0.0012  0.0039  0.0000
 C      0.004-0.0207 -0.0000    0.0144  0.2970  0.0004   -0.0016  0.0435  0.0000
 C     -0.069 0.0724  0.0009   -0.0339  0.0192  0.0004    0.2243 -0.1742 -0.0021
 N     -0.000 0.0027  0.0000   -0.0124 -0.0091  0.0000   -0.0022  0.0042  0.0000
 C     -0.161-0.2202 -0.0008    0.0018 -0.0112 -0.0000   -0.0897 -0.0925 -0.0004
 H      0.001 0.0720  0.0001   -0.0172 -0.9433 -0.0016   -0.0023 -0.1165 -0.0002
 H      0.268-0.2373 -0.0030    0.1041 -0.0905 -0.0012   -0.6622  0.5672  0.0073
 H      0.509 0.7227  0.0029    0.0118  0.0176  0.0001    0.2092  0.2883  0.0012
  ----------------------------------------------------------------
                    Dipole Moment Function
                   (Normal Coordinate Basis)
  ----------------------------------------------------------------
    Mode     Symmetry    d(Mu(x))/dQ   d(Mu(y))/dQ   d(Mu(z))/dQ
  ----------------------------------------------------------------
     Q7           A       -0.000019      0.000238     -0.072734
     Q8           A        0.000009     -0.000361      0.159222
     Q9           A       -0.003606      0.002000     -0.185507
     Q10          A       -0.001336     -0.001033      0.153330
     Q11          A        0.001052     -0.001303     -0.004286
     Q12          A       -0.126177     -0.020422     -0.000513
     Q13          A       -0.117981     -0.060145      0.000136
     Q14          A       -0.178750     -0.033075     -0.000019
     Q15          A       -0.084291      0.042830      0.000318
     Q16          A       -0.006265     -0.105517     -0.000145
     Q17          A       -0.103934      0.144243     -0.000041
     Q18          A       -0.014275      0.004552      0.000013
     Q19          A        0.041966      0.059393     -0.000025
     Q20          A       -0.158798     -0.047765      0.000272
     Q21          A        0.079033      0.053931      0.000435
     Q22          A        0.024192     -0.039768     -0.000038
     Q23          A        0.014265     -0.005250     -0.000167
     Q24          A       -0.014983     -0.018402      0.000795
  ----------------------------------------------------------------
---------------------------------------------------------------------------
------------------------------------------------------------
        Parameter                (MHz)                 (CM-1)
------------------------------------------------------------
 
           R6                -.143026E-03           -.477083E-08
           R5                -.385675E-03           -.128647E-07
           SI                            0.119310E+01
 
  A-reduced centrifugal distortion parameters (Ir representation) 
 
           DJ                0.168604E-02           0.562403E-07
           DK                0.714086E-03           0.238193E-07
           DJK               0.128143E-02           0.427440E-07
           DELJ              0.197209E-02           0.657820E-07
           DELK              0.214434E-02           0.715276E-07
           DELJK             -.434876E-03           -.145059E-07
           delJ              0.785933E-03           0.262159E-07
           delK              0.145393E-02           0.484979E-07
 
  S-reduced centrifugal distortion parameters (Ir representation) 
 
           DJ                0.136279E-02           0.454577E-07
           DK                -.902183E-03           -.300936E-07
           DJK               0.322096E-02           0.107440E-06
           D1                -.785933E-03           -.262159E-07
           D2                -.304653E-03           -.101621E-07
------------------------------------------------------------
   Rotationally projected vibrational frequencies 
            1               0.0000i
            2               0.0000i
            3               0.0000i
            4               0.0000i
            5               0.0000 
            6               0.0000 
            7             620.6115 
            8             658.2516 
            9             766.0172 
           10             854.2513 
           11             876.2506 
           12             911.8309 
           13             922.5961 
           14            1077.3293 
           15            1111.5285 
           16            1116.0801 
           17            1180.0960 
           18            1283.1799 
           19            1361.8597 
           20            1544.4001 
           21            1580.5180 
           22            3280.0757 
           23            3289.1337 
           24            3312.4855 
  Zero-point energy:   36.8064 kcal/mol =  153.9983 kJ/mol =   12873.248 cm-1 
 
  Finite temperature thermodynamic corrections:
=======================================================
Temperature     Entropy       Enthalpy     Gibbs Energy
    (K)        (J/(mol K))    (kJ/mol)      (kJ/mol) 
=======================================================
    298.15      270.0662       11.7895      -68.7308
    100.00      225.8338        3.3277      -19.2557
    200.00      250.5606        6.9363      -43.1758
    300.00      270.4313       11.8987      -69.2307
    400.00      290.2139       18.8228      -97.2628
    500.00      309.7131       27.5925     -127.2640
    600.00      328.4104       37.8679     -159.1783
    700.00      346.0581       49.3297     -192.9109
    800.00      362.6081       61.7332     -228.3533
    900.00      378.1064       74.8983     -265.3974
   1000.00      392.6336       88.6914     -303.9422
   1100.00      406.2771      103.0101     -343.8947
   1200.00      419.1203      117.7734     -385.1709
   1300.00      431.2392      132.9163     -427.6946
   1400.00      442.7016      148.3853     -471.3969
   1500.00      453.5674      164.1360     -516.2151
   1600.00      463.8896      180.1311     -562.0923
   1700.00      473.7152      196.3395     -608.9765
   1800.00      483.0859      212.7344     -656.8201
   1900.00      492.0386      229.2935     -705.5797
   2000.00      500.6063      245.9975     -755.2150
=======================================================
 @CHECKOUT-I, Total execution time (CPU/WALL):         0.04/       0.10 seconds.
 @GETMEM-I,  Allocated   28610 MB of main memory.
 @CHECKOUT-I, Total execution time (CPU/WALL):         0.00/       0.00 seconds.
----------------------------------------------------------------------
Processing output from displaced point 004
----------------------------------------------------------------------


   *************************************************************************
         <<<     CCCCCC     CCCCCC   |||     CCCCCC     CCCCCC   >>>
       <<<      CCC        CCC       |||    CCC        CCC         >>>
      <<<      CCC        CCC        |||   CCC        CCC            >>>
    <<<        CCC        CCC        |||   CCC        CCC              >>>
      <<<      CCC        CCC        |||   CCC        CCC            >>>
       <<<      CCC        CCC       |||    CCC        CCC         >>>
         <<<     CCCCCC     CCCCCC   |||     CCCCCC     CCCCCC   >>>
   *************************************************************************

     ****************************************************************
     * CFOUR Coupled-Cluster techniques for Computational Chemistry *
     ****************************************************************
 

   Department of Chemistry                Institut fuer Physikalische Chemie
   University of Texas at Austin          Universitaet Mainz
   Austin, TX  78712, USA                 D-55099 Mainz, Germany
 
                       Version 1.2
 
                     compute-0-42.local                                
                     Sun Feb 21 14:55:26 CST 2021                      
                     integer*8 version is running
 
********************************************************************************
*                          Input from ZMAT file                                *
********************************************************************************
GEOMETRY  4 NON-SYMMETRIC DISPLACEMENT                                          
O        -1.992678593641342       -0.825562422638113        0.000680352992935   
C         0.271098309913002       -2.019121871176241       -0.002638760862307   
C        -1.366089193303460        1.686099072282455        0.000112695308482   
N         2.224280960821435       -0.554053812166000        0.000839864903133   
C         1.182923426029673        1.870065093503849       -0.001121194673938   
H         0.230199702581832       -4.051598806828109        0.013115364119440   
H        -2.900698571085546        3.013266770635875       -0.000056624865543   
H         2.343817742775240        3.537525231331005        0.007901490517182   
                                                                                
*CFOUR(CALC=CCSD(T)                                                             
BASIS=PCVTZ                                                                     
VIB=FINDIF                                                                      
FREQ_ALGORITHM=PARALLEL                                                         
FD_PROJECT=OFF                                                                  
ANH_ALGORITHM=PARALLEL                                                          
ANHARM=VPT2                                                                     
FCGRADNEW=2                                                                     
GEO_METHOD=NR                                                                   
ABCDTYPE=AOBASIS                                                                
CC_PROG=NCC                                                                     
GEO_CONV=7                                                                      
SCF_CONV=10                                                                     
CC_CONV=9                                                                       
LINEQ_CONV=9                                                                    
LINEQ_MAXCYC=200                                                                
GEO_MAXSTEP=150                                                                 
MULT=1                                                                          
FROZEN_CORE=OFF                                                                 
MEM_UNIT=GB                                                                     
MEM=30                                                                          
COORD=CARTESIAN,UNITS=BOHR,ANHARM=0)                                            
                                                                                
********************************************************************************
    -------------------------------------------------------------------
                    CFOUR Control Parameters 
    -------------------------------------------------------------------
        External           Internal           Value            Units
          Name               Name
    -------------------------------------------------------------------
       ABCDTYPE             IABCDT         AOBASIS     [  2]    ***   
       ANHARMONIC           IANHAR         OFF         [  0]    ***   
       ANH_ALGORIT          IANALG         PARALLEL    [  1]    ***   
       ANH_DERIVAT          IANDER         SECOND      [  1]    ***   
       ANH_MODE             ANHMOD         VIBRATION   [  0]    ***   
       ANH_POINTS           IANPOI              1               ***   
       ANH_STEPSIZ          ICUBST             50000          x 10-6  
       ANH_SYMMETR          IANHSM         ABELIAN     [  0]    ***   
       AO_LADDERS           IAOLAD         SINGLEPASS  [  1]    ***   
       AV_SCF               IAVSCF         OFF         [  0]    ***   
       BASIS                IBASIS         PCVTZ       [ 24]    ***   
       BFIELD               IBFIEL         OFF         [  0]    a.u.  
       BOTHVECTORS          BOTHVC         OFF         [  0]    ***   
       BOX_POTENT           IPIAB          OFF         [  0]    ***   
       BREIT                IBREIT         OFF         [  0]    ***   
       BRUCK_CONV           IBRTOL          10D-  4             ***   
       BRUECKNER            IBRKNR         OFF         [  0]    ***   
       BUFFERSIZE           IBUFFS              4096            ***   
       CACHE_RECS           ICHREC             10               ***   
       CALCLEVEL            ICLLVL         CCSD(T)     [ 22]    ***   
       CAS_GECCO            ICMRCC         OFF         [  0]    ***   
       CAS_GUESS            ICGUES         CANONICAL   [  0]    ***   
       CAS_INPUT            ICSINP         ORBITALS    [  0]    ***   
       CAS_ITMAX            ICITMX          10D- 50           cycles  
       CAS_JACDAV           ICJDAV         OFF         [  0]    ***   
       CAS_MICMAX           ICMIMN          10D- 10             ***   
       CAS_MICMIN           ICMIMX          10D-  2             ***   
       CAS_MICRO            ICSALG         ILU/JACOBI  [  0]    ***   
       CAS_MITMAX           ICMIMX          10D-100           cycles  
       CAS_MMAX             ICMMAX          10D- 50             ***   
       CAS_PRINT            ICPRT           10D-  0             ***   
       CCORBOPT             ICCORB         OFF         [  0]  x 0.01  
       CC_CONV              ICCCNV          10D-  9             ***   
       CC_EXPORDER          ICCEOR              5               ***   
       CC_EXTRAPOL          ICCEXT         DIIS        [  1]    ***   
       CC_GUESS             ICCGES         MP2         [  0]    ***   
       CC_MAXCYC            ICCCYC            100              cycles 
       CC_PROGRAM           ICCPRO         NCC         [  5]    ***   
       CHARGE               ICHRGE              0               ***   
       CHOLESKY             ICHOLE         OFF         [  0]    ***   
       CIS_CONV             ICISTL              5               ***   
       COMM_SIZE            IPSIZE            ***               ***   
       CONSTANT             ICONST         OLD         [  1]    ***   
       CONTINUUM            ICONTU         NONE        [  0]    ***   
       CONTRACTION          ICNTYP         GENERAL     [  1]    ***   
       COORDINATES          ICOORD         CARTESIAN   [  1]    ***   
       CPHF_CONVER          ICPHFT          10D- 16             ***   
       CPHF_MAXCYC          ICPHFC             64              cycles 
       CUBIC                ICUBIC         OFF         [  0]    ***   
       CURVILINEAR          ICURVY         OFF         [  0]    ***   
       CV_ELEMENT           ICVELM              0               ***   
       CV_ORBITALS          ICVORB      NONE         
       CV_SEPARATE          ICVSEP         OFF         [  0]    ***   
       DBOC                 IDBOC          OFF         [  0]    ***   
       DCT                  IDCT           OFF         [  0]    ***   
       DERIV_LEV            IDRLVL         FIRST       [  1]    ***   
       DEVMEM_SIZE          IDVMEM         *********           MByte  
       DIAG_MRCC            IEOMST          10D-  0             ***   
       DIFF_TYPE            IDIFTY         RELAXED     [  0]    ***   
       DIRECT               IDIRCT         OFF         [  0]    ***   
       DROPMO               IDRPMO      NONE         
       ECP                  IECP           OFF         [  0]    ***   
       EIGENVECTOR          IVEC                1               ***   
       EL_ANHARM            IELANH         OFF         [  0]    ***   
       EOMFOLLOW            IEOMSR         ENERGY      [  0]    ***   
       EOMIP                IEOMIP         OFF         [  0]    ***   
       EOMLEVEL             HBARFM         SAME        [  0]    ***   
       EOM_MRCC             IMRCCE         NEW         [  1]    ***   
       EOM_NONIT            EOMNON         OFF         [  0]    ***   
       EOM_NSING            IEOMSI          10D-  0             ***   
       EOM_NSTATES          IMRCCD         DAVIDSON    [  0]    ***   
       EOM_NTRIP            IEOMTR          10D-  0             ***   
       EOM_ORDER            IEXORD         ENERGY      [  0]    ***   
       EOM_PROPSTA          IEOMST              0               ***   
       ESTATE_CONV          IEXTOL          10D-  5             ***   
       ESTATE_DIAG          IEXDIG         ITERATIVE   [  0]    ***   
       ESTATE_LOCK          IESLOC         ON          [  1]    ***   
       ESTATE_MAXC          IEXMXC             40               ***   
       ESTATE_PROP          IEXPRP         OFF         [  0]    ***   
       EVAL_HESS            IRECAL              0            # of cyc.
       EXCITATION           IEXCIT              0               ***   
       EXCITE               IEXCIT         NONE        [  0]    ***   
       EXTERN_POT           IEXPOT         OFF         [  0]    ***   
       FCGRADNEW            IFCGNW         OFF         [  0]    ***   
       FC_FIELD             IFINFC              0             x 10-6  
       FD_CALTYPE           IFDCAL         GRADONLY    [  0]    ***   
       FD_PROJECT           IFDPRJ         OFF         [  1]    ***   
       FD_STEPSIZE          IDISFD              5            10-4 bohr
       FD_USEGROUP          IFDGRP         FULL        [  0]    ***   
       FILE_RECSIZ          IFLREC              4096           words  
       FINITE_PERT          IFIPER              0             x 10-6  
       FIXGEOM              IFIXGM         OFF         [  0]    ***   
       FOCK                 IFOCK          AO          [  1]    ***   
       FREQ_ALGORI          IVIALG         PARALLEL    [  1]    ***   
       FROZEN_CORE          IFROCO         OFF         [  0]    ***   
       FROZEN_VIRT          IFROVI         OFF         [  0]    ***   
       GAMMA_ABCD           IGABCD         DIRECT      [  1]    ***   
       GAMMA_ABCI           IGABCI         STORE       [  0]    ***   
       GENBAS_1             IGNBS1              0               ***   
       GENBAS_2             IGNBS2              0               ***   
       GENBAS_3             IGNBS3              0               ***   
       GENBAS_4             IGNBS4              0               ***   
       GEO_CONV             ICONTL              7              H/bohr 
       GEO_MAXCYC           IOPTCY             50               ***   
       GEO_MAXSTEP          IMXSTP            150            millibohr
       GEO_METHOD           INR            SINGLE_POINT[  5]    ***   
       GIAO                 IGIAO          OFF         [  1]    ***   
       GIMIC                IGIMIC         OFF         [  0]    ***   
       GRID                 IGRID          OFF         [  0]    ***   
       GRID_ALGO            IGALGO         SERIAL      [  0]    ***   
       GUESS                IGUESS         MOREAD      [  0]    ***   
       HBAR                 IHBAR          OFF         [  0]    ***   
       HESS_TYPE            IHESTP         SCF         [  0]    ***   
       HF2_FILE             IHF2Fl         USE         [  1]    ***   
       HFSTABILITY          ISTABL         OFF         [  0]    ***   
       INCORE               INCORE         OFF         [  0]    ***   
       INPUT_MRCC           IMRCC          ON          [  1]    ***   
       INTEGRALS            INTTYP         VMOL        [  1]    ***   
       JODA_PRINT           IJPRNT              0               ***   
       KEYWORD_OUT          IDMPKW         NO          [  0]    ***   
       LINDEP_TOL           ILINDP              8               ***   
       LINEQ_CONV           IZTACN          10D-  9           cycles  
       LINEQ_EXPOR          ILMAXD              5               ***   
       LINEQ_MAXCY          ILMAXC            200               ***   
       LINEQ_TYPE           ILTYPE         DIIS        [  1]    ***   
       LOCK_ORBOCC          ILOCOC         OFF         [  0]    ***   
       MEMORY_SIZE          IMEMSZ         *********           words  
       MEM_UNIT             IMEMU          GB          [  3]    ***   
       MRCC                 IMRCCC         OFF         [  0]    ***   
       MULTIPLICTY          IMULTP              1               ***   
       NACOUPLING           IVCOUP         OFF         [  0]    ***   
       NEGEVAL              IDIE           ABORT       [  0]    ***   
       NEWNORM              INEWNO         OFF         [  0]    ***   
       NON-HF               INONHF         OFF         [  0]    ***   
       NTOP_TAMP            ITOPT2             15               ***   
       NUC_MODEL            INUCMO         POINT       [  0]    ***   
       OCCUPATION           IOCCU   ESTIMATED BY SCF 
       OPEN-SHELL           IOPEN          SPIN-ORBITAL[  0]    ***   
       OPTVIB               IOPTVB         OFF         [  0]    ***   
       ORBITALS             IORBTP         STANDARD    [  0]    ***   
       PARALLEL             IPARAL         ON          [  1]    ***   
       PARA_INT             IPINTS         ON          [  1]    ***   
       PARA_PRINT           IPPRIN              0               ***   
       PERT_ORB             IPTORB         CANONICAL   [  1]    ***   
       POINTS               IGRDFD              0               ***   
       PRINT                IPRNT               0               ***   
       PROPS                IPROPS         OFF         [  0]    ***   
       PROP_INTEGR          IINTYP         INTERNAL    [  0]    ***   
       PSI                  IPSI           OFF         [  0]    ***   
       QC_ALG               IQCALG         FLM         [  0]    ***   
       QC_LINALG            IQCLIN         TRIDIAG     [  2]    ***   
       QC_MAXCYC            IQCMAX            100             cycles  
       QC_MAXSCFCY          IQCMSC             20             cycles  
       QC_RTRUST            IQCRTR          10D-  0           x 10-3  
       QC_SKIPSCF           IQCSKI         OFF         [  0]    ***   
       QC_START             IQCSTA          10D-  3             ***   
       QRHFGUESS            IQGUES         OFF         [  0]    ***   
       QUARTIC              IQUART         OFF         [  0]    ***   
       RAMAN_INT            IRAMIN         OFF         [  0]    ***   
       RAMAN_ORB            IRAMRE         UNRELAXED   [  0]    ***   
       RDO                  IRDOFM         ON          [  1]    ***   
       REDUCE_REPR          REDREP         Ir          [  0]    ***   
       REFERENCE            IREFNC         RHF         [  0]    ***   
       RELATIVIST           IRELAT         OFF         [  0]    ***   
       RELAX_DENS           IRDENS         ON          [  1]    ***   
       RESET_FLAGS          IRESET         OFF         [  0]    ***   
       RESTART_CC           ICCRES         OFF         [  0]    ***   
       ROT_EVEC             ROTVEC              0               ***   
       SAVE_INTS            ISVINT         OFF         [  0]    ***   
       SCALE_ON             ISTCRT              0               ***   
       SCF_CONV             ISCFCV          10D- 10             ***   
       SCF_DAMPING          IDAMP               0             x 10-3  
       SCF_EXPORDE          IRPPOR             10               ***   
       SCF_EXPSTAR          IRPPLS              2               ***   
       SCF_EXTRAPO          IRPP           ON          [  1]    ***   
       SCF_MAXCYC           ISCFCY            150              cycles 
       SCF_NOSTOP           ISCFST         OFF         [  0]    ***   
       SCF_ORBITAL          ISCFOR         REAL        [  0]    ***   
       SCF_PRINT            ISCFPR              0               ***   
       SCF_PROG             ISCFPR         SCF         [  0]    ***   
       SD_FIELD             IFINSD              0             x 10-6  
       SOPERT               IPERSO         OFF         [  0]    ***   
       SPHERICAL            IDFGHI         ON          [  1]    ***   
       SPINORBIT            ISOCAL         OFF         [  0]    ***   
       SPINROTATIO          ISRCON         OFF         [  0]    ***   
       SPIN_FLIP            ISPFLP         OFF         [  0]    ***   
       SPIN_ORBIT           ISPORB         OFF         [  0]    ***   
       SPIN_SCAL            ISCSMP         OFF         [  0]    ***   
       STEEPSCALE           ISTPSC              1000          x 10-3  
       SUBGROUP             ISUBGP         DEFAULT     [  0]    ***   
       SUBGRPAXIS           ISBXYZ         X           [  0]    ***   
       SYMMETRY             ISYM           ON          [  0]    ***
[truncated: 2,416,948 more chars]
