# Supplementary material for: Improved Accuracy in Semi-Experimental Structure Determination by Resolving Problems Associated with Rotation of Principal Inertial Axes of Isotopologues: Structures of 1,3-Oxazole (c‑C3H3NO)
Source: J Phys Chem A. 2026 Apr 24;130(18):3623–41. doi: 10.1021/acs.jpca.6c01535 (PMC13158917; doi:10.1021/acs.jpca.6c01535)
Supplement: Supplementary file 2 [file jp6c01535_si_002.zip › Supporting Information/CCSD(T)_cc-pCVTZ anharm_Ir_ReSE_geometry.out]

   *************************************************************************
         <<<     CCCCCC     CCCCCC   |||     CCCCCC     CCCCCC   >>>
       <<<      CCC        CCC       |||    CCC        CCC         >>>
      <<<      CCC        CCC        |||   CCC        CCC            >>>
    <<<        CCC        CCC        |||   CCC        CCC              >>>
      <<<      CCC        CCC        |||   CCC        CCC            >>>
       <<<      CCC        CCC       |||    CCC        CCC         >>>
         <<<     CCCCCC     CCCCCC   |||     CCCCCC     CCCCCC   >>>
   *************************************************************************

     ****************************************************************
     * CFOUR Coupled-Cluster techniques for Computational Chemistry *
     ****************************************************************
 

   Department of Chemistry                Institut fuer Physikalische Chemie
   University of Texas at Austin          Universitaet Mainz
   Austin, TX  78712, USA                 D-55099 Mainz, Germany
 
                       Version 1.2
 
                     compute-0-4.local                                 
                     Mon Oct 20 08:26:57 CDT 2025                      
                     integer*8 version is running
 
********************************************************************************
*                          Input from ZMAT file                                *
********************************************************************************
CCSD(T)/cc-pCVTZ freq of oxazole                                                
O                                                                               
C 1 R1                                                                          
C 1 R2 2 A1                                                                     
N 2 R3 1 A2 3 D0                                                                
C 3 R4 1 A3 2 D0                                                                
H 2 R5 1 A4 3 D180                                                              
H 3 R6 1 A5 2 D180                                                              
H 5 R7 3 A6 1 D180                                                              
                                                                                
R1  =    1.3512490531                                                           
R2  =    1.3667831034                                                           
A1  =  103.9463132538                                                           
R3  =    1.2879370429                                                           
A2  =  115.0854702097                                                           
R4  =    1.3491303292                                                           
A3  =  108.0761098927                                                           
R5  =    1.0749790530                                                           
A4  =  116.6536348170                                                           
R6  =    1.0721336710                                                           
A5  =  116.9329268119                                                           
R7  =    1.0739834683                                                           
A6  =  129.1054939085                                                           
D0   =        0.000000000000000                                                 
D180 =      180.000000000000000                                                 
                                                                                
*CFOUR(CALC=CCSD(T)                                                             
BASIS=PCVTZ                                                                     
VIB=FINDIF                                                                      
FREQ_ALGORITHM=PARALLEL                                                         
FD_PROJECT=OFF                                                                  
ANH_ALGORITHM=PARALLEL                                                          
ANHARM=VPT2                                                                     
FCGRADNEW=2                                                                     
GEO_METHOD=NR                                                                   
ABCDTYPE=AOBASIS                                                                
CC_PROG=NCC                                                                     
GEO_CONV=7                                                                      
SCF_CONV=10                                                                     
CC_CONV=9                                                                       
LINEQ_CONV=9                                                                    
LINEQ_MAXCYC=200                                                                
GEO_MAXSTEP=150                                                                 
MULT=1                                                                          
FROZEN_CORE=OFF                                                                 
MEM_UNIT=GB                                                                     
MEM=30)                                                                         
                                                                                
********************************************************************************
    -------------------------------------------------------------------
                    CFOUR Control Parameters 
    -------------------------------------------------------------------
        External           Internal           Value            Units
          Name               Name
    -------------------------------------------------------------------
       ABCDTYPE             IABCDT         AOBASIS     [  2]    ***   
       ANHARMONIC           IANHAR         VPT2        [  1]    ***   
       ANH_ALGORIT          IANALG         PARALLEL    [  1]    ***   
       ANH_DERIVAT          IANDER         SECOND      [  1]    ***   
       ANH_MODE             ANHMOD         VIBRATION   [  0]    ***   
       ANH_POINTS           IANPOI              1               ***   
       ANH_STEPSIZ          ICUBST             50000          x 10-6  
       ANH_SYMMETR          IANHSM         ABELIAN     [  0]    ***   
       AO_LADDERS           IAOLAD         SINGLEPASS  [  1]    ***   
       AV_SCF               IAVSCF         OFF         [  0]    ***   
       BASIS                IBASIS         PCVTZ       [ 24]    ***   
       BFIELD               IBFIEL         OFF         [  0]    a.u.  
       BOTHVECTORS          BOTHVC         OFF         [  0]    ***   
       BOX_POTENT           IPIAB          OFF         [  0]    ***   
       BREIT                IBREIT         OFF         [  0]    ***   
       BRUCK_CONV           IBRTOL          10D-  4             ***   
       BRUECKNER            IBRKNR         OFF         [  0]    ***   
       BUFFERSIZE           IBUFFS              4096            ***   
       CACHE_RECS           ICHREC             10               ***   
       CALCLEVEL            ICLLVL         CCSD(T)     [ 22]    ***   
       CAS_GECCO            ICMRCC         OFF         [  0]    ***   
       CAS_GUESS            ICGUES         CANONICAL   [  0]    ***   
       CAS_INPUT            ICSINP         ORBITALS    [  0]    ***   
       CAS_ITMAX            ICITMX          10D- 50           cycles  
       CAS_JACDAV           ICJDAV         OFF         [  0]    ***   
       CAS_MICMAX           ICMIMN          10D- 10             ***   
       CAS_MICMIN           ICMIMX          10D-  2             ***   
       CAS_MICRO            ICSALG         ILU/JACOBI  [  0]    ***   
       CAS_MITMAX           ICMIMX          10D-100           cycles  
       CAS_MMAX             ICMMAX          10D- 50             ***   
       CAS_PRINT            ICPRT           10D-  0             ***   
       CCORBOPT             ICCORB         OFF         [  0]  x 0.01  
       CC_CONV              ICCCNV          10D-  9             ***   
       CC_EXPORDER          ICCEOR              5               ***   
       CC_EXTRAPOL          ICCEXT         DIIS        [  1]    ***   
       CC_GUESS             ICCGES         MP2         [  0]    ***   
       CC_MAXCYC            ICCCYC            100              cycles 
       CC_PROGRAM           ICCPRO         NCC         [  5]    ***   
       CHARGE               ICHRGE              0               ***   
       CHOLESKY             ICHOLE         OFF         [  0]    ***   
       CIS_CONV             ICISTL              5               ***   
       COMM_SIZE            IPSIZE            ***               ***   
       CONSTANT             ICONST         OLD         [  1]    ***   
       CONTINUUM            ICONTU         NONE        [  0]    ***   
       CONTRACTION          ICNTYP         GENERAL     [  1]    ***   
       COORDINATES          ICOORD         INTERNAL    [  0]    ***   
       CPHF_CONVER          ICPHFT          10D- 16             ***   
       CPHF_MAXCYC          ICPHFC             64              cycles 
       CUBIC                ICUBIC         OFF         [  0]    ***   
       CURVILINEAR          ICURVY         OFF         [  0]    ***   
       CV_ELEMENT           ICVELM              0               ***   
       CV_ORBITALS          ICVORB      NONE         
       CV_SEPARATE          ICVSEP         OFF         [  0]    ***   
       DBOC                 IDBOC          OFF         [  0]    ***   
       DCT                  IDCT           OFF         [  0]    ***   
       DERIV_LEV            IDRLVL         FIRST       [  1]    ***   
       DEVMEM_SIZE          IDVMEM         *********           MByte  
       DIAG_MRCC            IEOMST          10D-  0             ***   
       DIFF_TYPE            IDIFTY         RELAXED     [  0]    ***   
       DIRECT               IDIRCT         OFF         [  0]    ***   
       DROPMO               IDRPMO      NONE         
       ECP                  IECP           OFF         [  0]    ***   
       EIGENVECTOR          IVEC                1               ***   
       EL_ANHARM            IELANH         OFF         [  0]    ***   
       EOMFOLLOW            IEOMSR         ENERGY      [  0]    ***   
       EOMIP                IEOMIP         OFF         [  0]    ***   
       EOMLEVEL             HBARFM         SAME        [  0]    ***   
       EOM_MRCC             IMRCCE         NEW         [  1]    ***   
       EOM_NONIT            EOMNON         OFF         [  0]    ***   
       EOM_NSING            IEOMSI          10D-  0             ***   
       EOM_NSTATES          IMRCCD         DAVIDSON    [  0]    ***   
       EOM_NTRIP            IEOMTR          10D-  0             ***   
       EOM_ORDER            IEXORD         ENERGY      [  0]    ***   
       EOM_PROPSTA          IEOMST              0               ***   
       ESTATE_CONV          IEXTOL          10D-  5             ***   
       ESTATE_DIAG          IEXDIG         ITERATIVE   [  0]    ***   
       ESTATE_LOCK          IESLOC         ON          [  1]    ***   
       ESTATE_MAXC          IEXMXC             40               ***   
       ESTATE_PROP          IEXPRP         OFF         [  0]    ***   
       EVAL_HESS            IRECAL              0            # of cyc.
       EXCITATION           IEXCIT              0               ***   
       EXCITE               IEXCIT         NONE        [  0]    ***   
       EXTERN_POT           IEXPOT         OFF         [  0]    ***   
       FCGRADNEW            IFCGNW         OFF         [  0]    ***   
       FC_FIELD             IFINFC              0             x 10-6  
       FD_CALTYPE           IFDCAL         GRADONLY    [  0]    ***   
       FD_PROJECT           IFDPRJ         OFF         [  1]    ***   
       FD_STEPSIZE          IDISFD              5            10-4 bohr
       FD_USEGROUP          IFDGRP         FULL        [  0]    ***   
       FILE_RECSIZ          IFLREC              4096           words  
       FINITE_PERT          IFIPER              0             x 10-6  
       FIXGEOM              IFIXGM         OFF         [  0]    ***   
       FOCK                 IFOCK          AO          [  1]    ***   
       FREQ_ALGORI          IVIALG         PARALLEL    [  1]    ***   
       FROZEN_CORE          IFROCO         OFF         [  0]    ***   
       FROZEN_VIRT          IFROVI         OFF         [  0]    ***   
       GAMMA_ABCD           IGABCD         DIRECT      [  1]    ***   
       GAMMA_ABCI           IGABCI         STORE       [  0]    ***   
       GENBAS_1             IGNBS1              0               ***   
       GENBAS_2             IGNBS2              0               ***   
       GENBAS_3             IGNBS3              0               ***   
       GENBAS_4             IGNBS4              0               ***   
       GEO_CONV             ICONTL              7              H/bohr 
       GEO_MAXCYC           IOPTCY             50               ***   
       GEO_MAXSTEP          IMXSTP            150            millibohr
       GEO_METHOD           INR            SINGLE_POINT[  5]    ***   
       GIAO                 IGIAO          OFF         [  1]    ***   
       GIMIC                IGIMIC         OFF         [  0]    ***   
       GRID                 IGRID          OFF         [  0]    ***   
       GRID_ALGO            IGALGO         SERIAL      [  0]    ***   
       GUESS                IGUESS         MOREAD      [  0]    ***   
       HBAR                 IHBAR          OFF         [  0]    ***   
       HESS_TYPE            IHESTP         SCF         [  0]    ***   
       HF2_FILE             IHF2Fl         USE         [  1]    ***   
       HFSTABILITY          ISTABL         OFF         [  0]    ***   
       INCORE               INCORE         OFF         [  0]    ***   
       INPUT_MRCC           IMRCC          ON          [  1]    ***   
       INTEGRALS            INTTYP         VMOL        [  1]    ***   
       JODA_PRINT           IJPRNT              0               ***   
       KEYWORD_OUT          IDMPKW         NO          [  0]    ***   
       LINDEP_TOL           ILINDP              8               ***   
       LINEQ_CONV           IZTACN          10D-  9           cycles  
       LINEQ_EXPOR          ILMAXD              5               ***   
       LINEQ_MAXCY          ILMAXC            200               ***   
       LINEQ_TYPE           ILTYPE         DIIS        [  1]    ***   
       LOCK_ORBOCC          ILOCOC         OFF         [  0]    ***   
       MEMORY_SIZE          IMEMSZ         *********           words  
       MEM_UNIT             IMEMU          GB          [  3]    ***   
       MRCC                 IMRCCC         OFF         [  0]    ***   
       MULTIPLICTY          IMULTP              1               ***   
       NACOUPLING           IVCOUP         OFF         [  0]    ***   
       NEGEVAL              IDIE           ABORT       [  0]    ***   
       NEWNORM              INEWNO         OFF         [  0]    ***   
       NON-HF               INONHF         OFF         [  0]    ***   
       NTOP_TAMP            ITOPT2             15               ***   
       NUC_MODEL            INUCMO         POINT       [  0]    ***   
       OCCUPATION           IOCCU   ESTIMATED BY SCF 
       OPEN-SHELL           IOPEN          SPIN-ORBITAL[  0]    ***   
       OPTVIB               IOPTVB         OFF         [  0]    ***   
       ORBITALS             IORBTP         STANDARD    [  0]    ***   
       PARALLEL             IPARAL         ON          [  1]    ***   
       PARA_INT             IPINTS         ON          [  1]    ***   
       PARA_PRINT           IPPRIN              0               ***   
       PERT_ORB             IPTORB         CANONICAL   [  1]    ***   
       POINTS               IGRDFD              0               ***   
       PRINT                IPRNT               0               ***   
       PROPS                IPROPS         OFF         [  0]    ***   
       PROP_INTEGR          IINTYP         INTERNAL    [  0]    ***   
       PSI                  IPSI           OFF         [  0]    ***   
       QC_ALG               IQCALG         FLM         [  0]    ***   
       QC_LINALG            IQCLIN         TRIDIAG     [  2]    ***   
       QC_MAXCYC            IQCMAX            100             cycles  
       QC_MAXSCFCY          IQCMSC             20             cycles  
       QC_RTRUST            IQCRTR          10D-  0           x 10-3  
       QC_SKIPSCF           IQCSKI         OFF         [  0]    ***   
       QC_START             IQCSTA          10D-  3             ***   
       QRHFGUESS            IQGUES         OFF         [  0]    ***   
       QUARTIC              IQUART         OFF         [  0]    ***   
       RAMAN_INT            IRAMIN         OFF         [  0]    ***   
       RAMAN_ORB            IRAMRE         UNRELAXED   [  0]    ***   
       RDO                  IRDOFM         ON          [  1]    ***   
       REDUCE_REPR          REDREP         Ir          [  0]    ***   
       REFERENCE            IREFNC         RHF         [  0]    ***   
       RELATIVIST           IRELAT         OFF         [  0]    ***   
       RELAX_DENS           IRDENS         ON          [  1]    ***   
       RESET_FLAGS          IRESET         OFF         [  0]    ***   
       RESTART_CC           ICCRES         OFF         [  0]    ***   
       ROT_EVEC             ROTVEC              0               ***   
       SAVE_INTS            ISVINT         OFF         [  0]    ***   
       SCALE_ON             ISTCRT              0               ***   
       SCF_CONV             ISCFCV          10D- 10             ***   
       SCF_DAMPING          IDAMP               0             x 10-3  
       SCF_EXPORDE          IRPPOR             10               ***   
       SCF_EXPSTAR          IRPPLS              2               ***   
       SCF_EXTRAPO          IRPP           ON          [  1]    ***   
       SCF_MAXCYC           ISCFCY            150              cycles 
       SCF_NOSTOP           ISCFST         OFF         [  0]    ***   
       SCF_ORBITAL          ISCFOR         REAL        [  0]    ***   
       SCF_PRINT            ISCFPR              0               ***   
       SCF_PROG             ISCFPR         SCF         [  0]    ***   
       SD_FIELD             IFINSD              0             x 10-6  
       SOPERT               IPERSO         OFF         [  0]    ***   
       SPHERICAL            IDFGHI         ON          [  1]    ***   
       SPINORBIT            ISOCAL         OFF         [  0]    ***   
       SPINROTATIO          ISRCON         OFF         [  0]    ***   
       SPIN_FLIP            ISPFLP         OFF         [  0]    ***   
       SPIN_ORBIT           ISPORB         OFF         [  0]    ***   
       SPIN_SCAL            ISCSMP         OFF         [  0]    ***   
       STEEPSCALE           ISTPSC              1000          x 10-3  
       SUBGROUP             ISUBGP         DEFAULT     [  0]    ***   
       SUBGRPAXIS           ISBXYZ         X           [  0]    ***   
       SYMMETRY             ISYM           ON          [  0]    ***   
       SYM_CHECK            ISYMCK         OVERRIDE    [  1]    ***   
       T3_EXTRAPOL          IT3EXT         OFF         [  0]    ***   
       T4_EXTRAPOL          IT4EXP         OFF         [  0]    ***   
       TAMP_SUM             IEVERY              5               ***   
       TESTSUITE            ITESTS         OFF         [  0]    ***   
       THERMOCH             ITHERM         OFF         [  0]    ***   
       TOL_CHOLESK          ITOLCH          10D-  4             ***   
       TRANGRAD             IRESRM         OFF         [  0]    ***   
       TRANS_INV            ITRAIN         USE         [  0]    ***   
       TREAT_PERT           ITREAT         SIMULTANEOUS[  0]    ***   
       TRIP_ALGORI          ITRALG         NORMAL      [  0]    ***   
       UIJ_THRESHO          IUIJTH              1               ***   
       UNITS                IUNITS         ANGSTROM    [  0]    ***   
       UNOS                 IUNOS          OFF         [  0]    ***   
       UPDATE_HESS          IHUPDT         ON          [  1]    ***   
       VIBPHASE             ISETPH         STANDARD    [  0]    ***   
       VIBRATION            IVIB           FINDIF      [  3]    ***   
       VIB_ALGORIT          IGEALG         STANDARD    [  0]    ***   
       VNATORB              IVNORB         OFF         [  0]    ***   
       VTRAN                IVTRAN         PARTIAL     [  2]    ***   
       X2CKEY               IX2CKE         MOLVDINT    [  0]    ***   
       XFIELD               IXEFLD              0             x 10-6  
       XFORM_TOL            IXFTOL          10D- 11             ***   
       YFIELD               IYEFLD              0             x 10-6  
       ZFIELD               IZEFLD              0             x 10-6  
       ZSCALE_EXP           IZEXPS         OFF         [  0]    ***   
    -------------------------------------------------------------------
   8 entries found in Z-matrix 
   Job Title : CCSD(T)/cc-pCVTZ freq of oxazole                                                
   There are 15 unique internal coordinates.
   Of these,  0 will be optimized.
   User supplied Z-matrix: 
--------------------------------------------------------------------------------
       SYMBOL    BOND      LENGTH    ANGLE     ANGLE     DIHED     ANGLE
                  TO      (ANGST)    WRT      (DEG)      WRT      (DEG)
--------------------------------------------------------------------------------
        O    
        C          1         R1   
        C          1         R2         2        A1   
        N          2         R3         1        A2         3        D0   
        C          3         R4         1        A3         2        D0   
        H          2         R5         1        A4         3        D180 
        H          3         R6         1        A5         2        D180 
        H          5         R7         3        A6         1        D180 
                  *Initial values for internal coordinates* 
                      Name             Value
                        R1              1.3512490531
                        R2              1.3667831034
                        A1            103.9463132538
                        R3              1.2879370429
                        A2            115.0854702097
                        D0              0.0000000000
                        R4              1.3491303292
                        A3            108.0761098927
                        R5              1.0749790530
                        A4            116.6536348170
                        D180          180.0000000000
                        R6              1.0721336710
                        A5            116.9329268119
                        R7              1.0739834683
                        A6            129.1054939085
--------------------------------------------------------------------------------
Line Symbol    AtNr   At. Mass
  1  O          8    15.99491
  2  C          6    12.00000
  3  C          6    12.00000
  4  N          7    14.00307
  5  C          6    12.00000
  6  H          1     1.00783
  7  H          1     1.00783
  8  H          1     1.00783
                     1                     4                    18
   1.00000000000000       0.905676343760384       0.970521983641478     
   1.00000000000000       0.950645188961780       0.970521983641478     
  -1.00000000000000       0.893734695990482       0.970521983641478     
  -1.00000000000000       0.891537376599848       0.970521983641478     
  -1.00000000000000       0.775985930018998       0.950645188961780     
  R VECTOR before symmetry
  0.000000000000000E+000  0.000000000000000E+000  0.000000000000000E+000
   2.55349117167013       0.000000000000000E+000  0.000000000000000E+000
   2.58284627849542        1.81420541158823       0.000000000000000E+000
   2.43384878691841        2.00862037636511       0.000000000000000E+000
   2.54948736292632        1.88628396037483       0.000000000000000E+000
   2.03141642561630        2.03599001197574        3.14159265358979     
   2.02603943178947        2.04086457686121        3.14159265358979     
   2.02953504280514        2.25331595111681        3.14159265358979     
   Rotational constants (in cm-1): 
          0.1655382185             0.3242774309             0.3381666534
   Rotational constants (in MHz): 
       4962.7116371919          9721.5941688726         10137.9826446111
********************************************************************************
   The full molecular point group is Cs  .
   The largest Abelian subgroup of the full molecular point group is Cs  .
   The computational point group is Cs  .
********************************************************************************
  R VECTOR 
  0.000000000000000E+000  0.000000000000000E+000  0.000000000000000E+000
   2.55349117167013       0.000000000000000E+000  0.000000000000000E+000
   2.58284627849542        1.81420541158823       0.000000000000000E+000
   2.43384878691841        2.00862037636511       0.000000000000000E+000
   2.54948736292632        1.88628396037483       0.000000000000000E+000
   2.03141642561630        2.03599001197574        3.14159265358979     
   2.02603943178947        2.04086457686121        3.14159265358979     
   2.02953504280514        2.25331595111681        3.14159265358979     
--------------------------------------------------------------------------------
   Analysis of internal coordinates specified by Z-matrix 
--------------------------------------------------------------------------------
   *The nuclear repulsion energy is  163.632264781210353 a.u.
   *There are  13 degrees of freedom within the tot. symm. molecular subspace.
   *Z-matrix requests optimization of   0 coordinates.
   *The optimization is constrained.
   *The following  13 parameters can have non-zero 
    derivatives within the totally symmetric subspace:
             A6   [17]  A5   [14]  A4   [11]  R7   [16]  R6   [13]  R5   [10]
             R3   [ 4]  R4   [ 7]  R1   [ 1]  R2   [ 2]  A2   [ 5]  A3   [ 8]
             A1   [ 3]
   *The following   0 parameters are to be optimized:

   *The following coordinates must be varied in an  unconstrained optimization.
             A6   [17]  A5   [14]  A4   [11]  R7   [16]  R6   [13]  R5   [10]
             R3   [ 4]  R4   [ 7]  R1   [ 1]  R2   [ 2]  A2   [ 5]  A3   [ 8]
             A1   [ 3]
--------------------------------------------------------------------------------


 ----------------------------------------------------------------
         Coordinates used in calculation (QCOMP) 
 ----------------------------------------------------------------
 Z-matrix   Atomic            Coordinates (in bohr)
  Symbol    Number           X              Y              Z
 ----------------------------------------------------------------
     O         8        -1.98250753    -0.82988830     0.00000000
     C         6         0.27831507    -2.01690064     0.00000000
     C         6        -1.36839305     1.67888796     0.00000000
     N         7         2.21660275    -0.54494250     0.00000000
     C         6         1.17384643     1.87099266     0.00000000
     H         1         0.24118036    -4.04797763     0.00000000
     H         1        -2.90468704     2.99973487    -0.00000000
     H         1         2.33166833     3.53786427    -0.00000000
 ----------------------------------------------------------------
 
   Interatomic distance matrix (Angstroms) 
 
                 O             C             C             N             C    
                [ 1]        [ 2]        [ 3]        [ 4]        [ 5]
  O    [ 1]     0.00000
  C    [ 2]     1.35125     0.00000
  C    [ 3]     1.36678     2.14108     0.00000
  N    [ 4]     2.22718     1.28794     2.23245     0.00000
  C    [ 5]     2.19830     2.11126     1.34913     1.39246     0.00000
  H    [ 6]     2.06995     1.07498     3.14795     2.12816     3.17083
  H    [ 7]     2.08448     3.14396     1.07213     3.29590     2.23939
  H    [ 8]     3.24871     3.13386     2.19122     2.16139     1.07398
 
                 H             H             H    
                [ 6]        [ 7]        [ 8]
  H    [ 6]     0.00000
  H    [ 7]     4.08416     0.00000
  H    [ 8]     4.16389     2.78555     0.00000
   Rotational constants (order x, y, z, in cm-1): 
          0.3381666534             0.3242774309             0.1655382185
   Rotational constants (order x, y, z, in MHz): 
      10137.9826446111          9721.5941688726          4962.7116371919
  ECPDATA file not present.   Using default ECPDATA. 
  There are  257 basis functions.
 @GEOPT-W, Archive file not created for single-point calculation.
 @CHECKOUT-I, Total execution time (CPU/WALL):         0.21/       0.25 seconds.
 @GETMEM-I,  Allocated   28610 MB of main memory.
  @SYMCOR-I, Full point group is dangerous! Abelian subgroup will be used.
  @CHRTABLE-I, There are   2 unique irreducible representations.
  @CHRTABLE-I, There are   2 unique irreducible representations.
  @VIBINF-I, Symmetries species for nuclear motions:
  Irrep     Label    Total    Vibrations     Translations     Rotations
    1         A'     16.00      13.00            2.00            1.00
    2         A''     8.00       5.00            1.00            2.00
   Total number of calculations required      :    35
   Number of single-point energy calculations :     0
   Number of energy gradient     calculations :    35
  atom charge vector                      8                     6
                     6                     7                     6
                     1                     1                     1
  List of displaced geometries used in the calculation 
 
  Displaced point   1:
O        -1.9823979530       -0.8298882969        0.0000000000
C         0.2782820173       -2.0169006445        0.0000000000
C        -1.3684261083        1.6788879595        0.0000000000
N         2.2165696999       -0.5449425007        0.0000000000
C         1.1738133762        1.8709926633        0.0000000000
H         0.2411473111       -4.0479776268        0.0000000000
H        -2.9047200972        2.9997348692       -0.0000000000
H         2.3316352713        3.5378642687       -0.0000000000
 
  Displaced point   2:
O        -1.9826171142       -0.8298882969        0.0000000000
C         0.2783481250       -2.0169006445        0.0000000000
C        -1.3683600006        1.6788879595        0.0000000000
N         2.2166358076       -0.5449425007        0.0000000000
C         1.1738794839        1.8709926633        0.0000000000
H         0.2412134188       -4.0479776268        0.0000000000
H        -2.9046539895        2.9997348692       -0.0000000000
H         2.3317013790        3.5378642687       -0.0000000000
 
  Displaced point   3:
O        -1.9825075336       -0.8297787163        0.0000000000
C         0.2783150712       -2.0169336984        0.0000000000
C        -1.3683930545        1.6788549056        0.0000000000
N         2.2166027537       -0.5449755545        0.0000000000
C         1.1738464300        1.8709596094        0.0000000000
H         0.2411803649       -4.0480106806        0.0000000000
H        -2.9046870433        2.9997018153       -0.0000000000
H         2.3316683251        3.5378312149       -0.0000000000
 
  Displaced point   4:
O        -1.9825075336       -0.8299978775        0.0000000000
C         0.2783150712       -2.0168675907        0.0000000000
C        -1.3683930545        1.6789210133        0.0000000000
N         2.2166027537       -0.5449094468        0.0000000000
C         1.1738464300        1.8710257171        0.0000000000
H         0.2411803649       -4.0479445729        0.0000000000
H        -2.9046870433        2.9997679231       -0.0000000000
H         2.3316683251        3.5378973226       -0.0000000000
 
  Displaced point   5:
O        -1.9825075336       -0.8298882969        0.0000000000
C         0.2784420307       -2.0169006445        0.0000000000
C        -1.3684301893        1.6788879595        0.0000000000
N         2.2165656189       -0.5449425007        0.0000000000
C         1.1738092952        1.8709926633        0.0000000000
H         0.2411432301       -4.0479776268        0.0000000000
H        -2.9047241782        2.9997348692       -0.0000000000
H         2.3316311903        3.5378642687       -0.0000000000
 
  Displaced point   6:
O        -1.9825075336       -0.8298882969        0.0000000000
C         0.2781881117       -2.0169006445        0.0000000000
C        -1.3683559196        1.6788879595        0.0000000000
N         2.2166398885       -0.5449425007        0.0000000000
C         1.1738835648        1.8709926633        0.0000000000
H         0.2412174998       -4.0479776268        0.0000000000
H        -2.9046499085        2.9997348692       -0.0000000000
H         2.3317054600        3.5378642687       -0.0000000000
 
  Displaced point   7:
O        -1.9825075336       -0.8298882969        0.0000000000
C         0.2783150712       -2.0167736850        0.0000000000
C        -1.3683930545        1.6788508247        0.0000000000
N         2.2166027537       -0.5449796355        0.0000000000
C         1.1738464300        1.8709555284        0.0000000000
H         0.2411803649       -4.0480147616        0.0000000000
H        -2.9046870433        2.9996977344       -0.0000000000
H         2.3316683251        3.5378271339       -0.0000000000
 
  Displaced point   8:
O        -1.9825075336       -0.8298882969        0.0000000000
C         0.2783150712       -2.0170276040        0.0000000000
C        -1.3683930545        1.6789250943        0.0000000000
N         2.2166027537       -0.5449053658        0.0000000000
C         1.1738464300        1.8710297981        0.0000000000
H         0.2411803649       -4.0479404920        0.0000000000
H        -2.9046870433        2.9997720040       -0.0000000000
H         2.3316683251        3.5379014036       -0.0000000000
 
  Displaced point   9:
O        -1.9825075336       -0.8298882969        0.0000000000
C         0.2783150712       -2.0169006445        0.0000000000
C        -1.3682716472        1.6788879595        0.0000000000
N         2.2165525622       -0.5449425007        0.0000000000
C         1.1737962385        1.8709926633        0.0000000000
H         0.2411301734       -4.0479776268        0.0000000000
H        -2.9047372349        2.9997348692       -0.0000000000
H         2.3316181336        3.5378642687       -0.0000000000
 
  Displaced point  10:
O        -1.9825075336       -0.8298882969        0.0000000000
C         0.2783150712       -2.0169006445        0.0000000000
C        -1.3685144617        1.6788879595        0.0000000000
N         2.2166529452       -0.5449425007        0.0000000000
C         1.1738966215        1.8709926633        0.0000000000
H         0.2412305565       -4.0479776268        0.0000000000
H        -2.9046368518        2.9997348692       -0.0000000000
H         2.3317185167        3.5378642687       -0.0000000000
 
  Displaced point  11:
O        -1.9825075336       -0.8298882969        0.0000000000
C         0.2783150712       -2.0169006445        0.0000000000
C        -1.3683930545        1.6790093667        0.0000000000
N         2.2166027537       -0.5449926922        0.0000000000
C         1.1738464300        1.8709424717        0.0000000000
H         0.2411803649       -4.0480278183        0.0000000000
H        -2.9046870433        2.9996846777       -0.0000000000
H         2.3316683251        3.5378140772       -0.0000000000
 
  Displaced point  12:
O        -1.9825075336       -0.8298882969        0.0000000000
C         0.2783150712       -2.0169006445        0.0000000000
C        -1.3683930545        1.6787665522        0.0000000000
N         2.2166027537       -0.5448923091        0.0000000000
C         1.1738464300        1.8710428548        0.0000000000
H         0.2411803649       -4.0479274353        0.0000000000
H        -2.9046870433        2.9997850607       -0.0000000000
H         2.3316683251        3.5379144603       -0.0000000000
 
  Displaced point  13:
O        -1.9825075336       -0.8298882969        0.0000000000
C         0.2783150712       -2.0169006445        0.0000000000
C        -1.3683930545        1.6788879595        0.0000000000
N         2.2166988808       -0.5449425007        0.0000000000
C         1.1737568319        1.8709926633        0.0000000000
H         0.2410907668       -4.0479776268        0.0000000000
H        -2.9047766414        2.9997348692       -0.0000000000
H         2.3315787270        3.5378642687       -0.0000000000
 
  Displaced point  14:
O        -1.9825075336       -0.8298882969        0.0000000000
C         0.2783150712       -2.0169006445        0.0000000000
C        -1.3683930545        1.6788879595        0.0000000000
N         2.2165066266       -0.5449425007        0.0000000000
C         1.1739360281        1.8709926633        0.0000000000
H         0.2412699630       -4.0479776268        0.0000000000
H        -2.9045974453        2.9997348692       -0.0000000000
H         2.3317579232        3.5378642687       -0.0000000000
 
  Displaced point  15:
O        -1.9825075336       -0.8298882969        0.0000000000
C         0.2783150712       -2.0169006445        0.0000000000
C        -1.3683930545        1.6788879595        0.0000000000
N         2.2166027537       -0.5448463736        0.0000000000
C         1.1738464300        1.8709030652        0.0000000000
H         0.2411803649       -4.0480672249        0.0000000000
H        -2.9046870433        2.9996452711       -0.0000000000
H         2.3316683251        3.5377746707       -0.0000000000
 
  Displaced point  16:
O        -1.9825075336       -0.8298882969        0.0000000000
C         0.2783150712       -2.0169006445        0.0000000000
C        -1.3683930545        1.6788879595        0.0000000000
N         2.2166027537       -0.5450386277        0.0000000000
C         1.1738464300        1.8710822614        0.0000000000
H         0.2411803649       -4.0478880287        0.0000000000
H        -2.9046870433        2.9998244673       -0.0000000000
H         2.3316683251        3.5379538668       -0.0000000000
 
  Displaced point  17:
O        -1.9825075336       -0.8298882969        0.0000000000
C         0.2783150712       -2.0169006445        0.0000000000
C        -1.3683930545        1.6788879595        0.0000000000
N         2.2166027537       -0.5449425007        0.0000000000
C         1.1739111811        1.8709926633        0.0000000000
H         0.2409233714       -4.0479776268        0.0000000000
H        -2.9049440369        2.9997348692       -0.0000000000
H         2.3314113316        3.5378642687       -0.0000000000
 
  Displaced point  18:
O        -1.9825075336       -0.8298882969        0.0000000000
C         0.2783150712       -2.0169006445        0.0000000000
C        -1.3683930545        1.6788879595        0.0000000000
N         2.2166027537       -0.5449425007        0.0000000000
C         1.1737816789        1.8709926633        0.0000000000
H         0.2414373585       -4.0479776268        0.0000000000
H        -2.9044300498        2.9997348692       -0.0000000000
H         2.3319253187        3.5378642687       -0.0000000000
 
  Displaced point  19:
O        -1.9825075336       -0.8298882969        0.0000000000
C         0.2783150712       -2.0169006445        0.0000000000
C        -1.3683930545        1.6788879595        0.0000000000
N         2.2166027537       -0.5449425007        0.0000000000
C         1.1738464300        1.8710574144        0.0000000000
H         0.2411803649       -4.0482346203        0.0000000000
H        -2.9046870433        2.9994778757       -0.0000000000
H         2.3316683251        3.5376072752       -0.0000000000
 
  Displaced point  20:
O        -1.9825075336       -0.8298882969        0.0000000000
C         0.2783150712       -2.0169006445        0.0000000000
C        -1.3683930545        1.6788879595        0.0000000000
N         2.2166027537       -0.5449425007        0.0000000000
C         1.1738464300        1.8709279121        0.0000000000
H         0.2411803649       -4.0477206332        0.0000000000
H        -2.9046870433        2.9999918628       -0.0000000000
H         2.3316683251        3.5381212623       -0.0000000000
 
  Displaced point  21:
O        -1.9825075336       -0.8298882969        0.0000000000
C         0.2783150712       -2.0169006445        0.0000000000
C        -1.3683930545        1.6788879595        0.0000000000
N         2.2166027537       -0.5449425007        0.0000000000
C         1.1738464300        1.8709926633        0.0000000000
H         0.2415870252       -4.0479776268        0.0000000000
H        -2.9048903735        2.9997348692       -0.0000000000
H         2.3314649950        3.5378642687       -0.0000000000
 
  Displaced point  22:
O        -1.9825075336       -0.8298882969        0.0000000000
C         0.2783150712       -2.0169006445        0.0000000000
C        -1.3683930545        1.6788879595        0.0000000000
N         2.2166027537       -0.5449425007        0.0000000000
C         1.1738464300        1.8709926633        0.0000000000
H         0.2407737046       -4.0479776268        0.0000000000
H        -2.9044837132        2.9997348692       -0.0000000000
H         2.3318716553        3.5378642687       -0.0000000000
 
  Displaced point  23:
O        -1.9825075336       -0.8298882969        0.0000000000
C         0.2783150712       -2.0169006445        0.0000000000
C        -1.3683930545        1.6788879595        0.0000000000
N         2.2166027537       -0.5449425007        0.0000000000
C         1.1738464300        1.8709926633        0.0000000000
H         0.2411803649       -4.0475709665        0.0000000000
H        -2.9046870433        2.9995315390       -0.0000000000
H         2.3316683251        3.5376609386       -0.0000000000
 
  Displaced point  24:
O        -1.9825075336       -0.8298882969        0.0000000000
C         0.2783150712       -2.0169006445        0.0000000000
C        -1.3683930545        1.6788879595        0.0000000000
N         2.2166027537       -0.5449425007        0.0000000000
C         1.1738464300        1.8709926633        0.0000000000
H         0.2411803649       -4.0483842871        0.0000000000
H        -2.9046870433        2.9999381994       -0.0000000000
H         2.3316683251        3.5380675989       -0.0000000000
 
  Displaced point  25:
O        -1.9825075336       -0.8298882969        0.0000000000
C         0.2783150712       -2.0169006445        0.0000000000
C        -1.3683930545        1.6788879595        0.0000000000
N         2.2166027537       -0.5449425007        0.0000000000
C         1.1738464300        1.8709926633        0.0000000000
H         0.2411803649       -4.0479776268        0.0000000000
H        -2.9043348652        2.9997348692       -0.0000000000
H         2.3313161470        3.5378642687       -0.0000000000
 
  Displaced point  26:
O        -1.9825075336       -0.8298882969        0.0000000000
C         0.2783150712       -2.0169006445        0.0000000000
C        -1.3683930545        1.6788879595        0.0000000000
N         2.2166027537       -0.5449425007        0.0000000000
C         1.1738464300        1.8709926633        0.0000000000
H         0.2411803649       -4.0479776268        0.0000000000
H        -2.9050392215        2.9997348692       -0.0000000000
H         2.3320205033        3.5378642687       -0.0000000000
 
  Displaced point  27:
O        -1.9825075336       -0.8298882969        0.0000000000
C         0.2783150712       -2.0169006445        0.0000000000
C        -1.3683930545        1.6788879595        0.0000000000
N         2.2166027537       -0.5449425007        0.0000000000
C         1.1738464300        1.8709926633        0.0000000000
H         0.2411803649       -4.0479776268        0.0000000000
H        -2.9046870433        3.0000870474       -0.0000000000
H         2.3316683251        3.5375120906       -0.0000000000
 
  Displaced point  28:
O        -1.9825075336       -0.8298882969        0.0000000000
C         0.2783150712       -2.0169006445        0.0000000000
C        -1.3683930545        1.6788879595        0.0000000000
N         2.2166027537       -0.5449425007        0.0000000000
C         1.1738464300        1.8709926633        0.0000000000
H         0.2411803649       -4.0479776268        0.0000000000
H        -2.9046870433        2.9993826910       -0.0000000000
H         2.3316683251        3.5382164469       -0.0000000000
 
  Displaced point  29:
O        -1.9825075336       -0.8298882969        0.0001095806
C         0.2783150712       -2.0169006445       -0.0000330539
C        -1.3683930545        1.6788879595       -0.0000330539
N         2.2166027537       -0.5449425007       -0.0000330539
C         1.1738464300        1.8709926633       -0.0000330539
H         0.2411803649       -4.0479776268       -0.0000330539
H        -2.9046870433        2.9997348692       -0.0000330539
H         2.3316683251        3.5378642687       -0.0000330539
 
  Displaced point  30:
O        -1.9825075336       -0.8298882969        0.0000000000
C         0.2783150712       -2.0169006445        0.0001269595
C        -1.3683930545        1.6788879595       -0.0000371348
N         2.2166027537       -0.5449425007       -0.0000371348
C         1.1738464300        1.8709926633       -0.0000371348
H         0.2411803649       -4.0479776268       -0.0000371348
H        -2.9046870433        2.9997348692       -0.0000371348
H         2.3316683251        3.5378642687       -0.0000371348
 
  Displaced point  31:
O        -1.9825075336       -0.8298882969        0.0000000000
C         0.2783150712       -2.0169006445        0.0000000000
C        -1.3683930545        1.6788879595        0.0001214072
N         2.2166027537       -0.5449425007       -0.0000501915
C         1.1738464300        1.8709926633       -0.0000501915
H         0.2411803649       -4.0479776268       -0.0000501915
H        -2.9046870433        2.9997348692       -0.0000501915
H         2.3316683251        3.5378642687       -0.0000501915
 
  Displaced point  32:
O        -1.9825075336       -0.8298882969        0.0000000000
C         0.2783150712       -2.0169006445        0.0000000000
C        -1.3683930545        1.6788879595        0.0000000000
N         2.2166027537       -0.5449425007        0.0000961271
C         1.1738464300        1.8709926633       -0.0000895981
H         0.2411803649       -4.0479776268       -0.0000895981
H        -2.9046870433        2.9997348692       -0.0000895981
H         2.3316683251        3.5378642687       -0.0000895981
 
  Displaced point  33:
O        -1.9825075336       -0.8298882969        0.0000000000
C         0.2783150712       -2.0169006445        0.0000000000
C        -1.3683930545        1.6788879595        0.0000000000
N         2.2166027537       -0.5449425007        0.0000000000
C         1.1738464300        1.8709926633        0.0000647511
H         0.2411803649       -4.0479776268       -0.0002569936
H        -2.9046870433        2.9997348692       -0.0002569936
H         2.3316683251        3.5378642687       -0.0002569936
 
  Displaced point  34:
O        -1.9825075336       -0.8298882969        0.0000000000
C         0.2783150712       -2.0169006445        0.0000000000
C        -1.3683930545        1.6788879595        0.0000000000
N         2.2166027537       -0.5449425007        0.0000000000
C         1.1738464300        1.8709926633        0.0000000000
H         0.2411803649       -4.0479776268        0.0004066603
H        -2.9046870433        2.9997348692       -0.0002033302
H         2.3316683251        3.5378642687       -0.0002033302
 
  Displaced point  35:
O        -1.9825075336       -0.8298882969        0.0000000000
C         0.2783150712       -2.0169006445        0.0000000000
C        -1.3683930545        1.6788879595        0.0000000000
N         2.2166027537       -0.5449425007        0.0000000000
C         1.1738464300        1.8709926633        0.0000000000
H         0.2411803649       -4.0479776268        0.0000000000
H        -2.9046870433        2.9997348692        0.0003521782
H         2.3316683251        3.5378642687       -0.0003521782
 @CHECKOUT-I, Total execution time (CPU/WALL):         0.01/       0.02 seconds.
 @GETMEM-I,  Allocated   28610 MB of main memory.
 @CHECKOUT-I, Total execution time (CPU/WALL):         0.00/       0.01 seconds.
 @GETMEM-I,  Allocated   28610 MB of main memory.
  current energy   -245.940450725052     
  x is   0.000000000000000E+000
  x is   -1.00000000000000     
  x is   -1.00000000000000     
  x is  -0.449917091836057     
  x is  -0.449709493081423     
  x is   -1.00000000000000     
  x is   -1.00000000000000     
 @CHECKOUT-I, Total execution time (CPU/WALL):         0.01/       0.01 seconds.
 @GETMEM-I,  Allocated   28610 MB of main memory.
 @CHECKOUT-I, Total execution time (CPU/WALL):         0.00/       0.00 seconds.
 @GETMEM-I,  Allocated   28610 MB of main memory.
  current energy   -245.940451924763     
  x is   0.000000000000000E+000
  x is   -1.00000000000000     
  x is   -1.00000000000000     
  x is  -0.449491544645567     
  x is  -0.449698615730180     
  x is   -1.00000000000000     
  x is   -1.00000000000000     
 @CHECKOUT-I, Total execution time (CPU/WALL):         0.01/       0.01 seconds.
 @GETMEM-I,  Allocated   28610 MB of main memory.
 @CHECKOUT-I, Total execution time (CPU/WALL):         0.00/       0.00 seconds.
 @GETMEM-I,  Allocated   28610 MB of main memory.
  current energy   -245.940451131361     
  x is   0.000000000000000E+000
  x is   -1.00000000000000     
  x is   -1.00000000000000     
  x is  -0.450195617657705     
  x is  -0.449700469933567     
  x is   -1.00000000000000     
  x is   -1.00000000000000     
 @CHECKOUT-I, Total execution time (CPU/WALL):         0.01/       0.01 seconds.
 @GETMEM-I,  Allocated   28610 MB of main memory.
 @CHECKOUT-I, Total execution time (CPU/WALL):         0.00/       0.00 seconds.
 @GETMEM-I,  Allocated   28610 MB of main memory.
  current energy   -245.940451518834     
  x is   0.000000000000000E+000
  x is   -1.00000000000000     
  x is   -1.00000000000000     
  x is  -0.449212189924402     
  x is  -0.449707638771439     
  x is   -1.00000000000000     
  x is   -1.00000000000000     
 @CHECKOUT-I, Total execution time (CPU/WALL):         0.01/       0.01 seconds.
 @GETMEM-I,  Allocated   28610 MB of main memory.
 @CHECKOUT-I, Total execution time (CPU/WALL):         0.00/       0.00 seconds.
 @GETMEM-I,  Allocated   28610 MB of main memory.
  current energy   -245.940450859965     
  x is   0.000000000000000E+000
  x is   -1.00000000000000     
  x is   -1.00000000000000     
  x is  -0.450199236997335     
  x is  -0.449710164572484     
  x is   -1.00000000000000     
  x is   -1.00000000000000     
 @CHECKOUT-I, Total execution time (CPU/WALL):         0.01/       0.01 seconds.
 @GETMEM-I,  Allocated   28610 MB of main memory.
 @CHECKOUT-I, Total execution time (CPU/WALL):         0.00/       0.00 seconds.
 @GETMEM-I,  Allocated   28610 MB of main memory.
  current energy   -245.940451784748     
  x is   0.000000000000000E+000
  x is   -1.00000000000000     
  x is   -1.00000000000000     
  x is  -0.449209226666069     
  x is  -0.449697944257482     
  x is   -1.00000000000000     
  x is   -1.00000000000000     
 @CHECKOUT-I, Total execution time (CPU/WALL):         0.01/       0.01 seconds.
 @GETMEM-I,  Allocated   28610 MB of main memory.
 @CHECKOUT-I, Total execution time (CPU/WALL):         0.00/       0.00 seconds.
 @GETMEM-I,  Allocated   28610 MB of main memory.
  current energy   -245.940450906925     
  x is   0.000000000000000E+000
  x is   -1.00000000000000     
  x is   -1.00000000000000     
  x is  -0.449768884538422     
  x is  -0.449700027381264     
  x is   -1.00000000000000     
  x is   -1.00000000000000     
 @CHECKOUT-I, Total execution time (CPU/WALL):         0.01/       0.01 seconds.
 @GETMEM-I,  Allocated   28610 MB of main memory.
 @CHECKOUT-I, Total execution time (CPU/WALL):         0.00/       0.00 seconds.
 @GETMEM-I,  Allocated   28610 MB of main memory.
  current energy   -245.940451728009     
  x is   0.000000000000000E+000
  x is   -1.00000000000000     
  x is   -1.00000000000000     
  x is  -0.449639066014369     
  x is  -0.449708081314159     
  x is   -1.00000000000000     
  x is   -1.00000000000000     
 @CHECKOUT-I, Total execution time (CPU/WALL):         0.01/       0.01 seconds.
 @GETMEM-I,  Allocated   28610 MB of main memory.
 @CHECKOUT-I, Total execution time (CPU/WALL):         0.00/       0.00 seconds.
 @GETMEM-I,  Allocated   28610 MB of main memory.
  current energy   -245.940450645185     
  x is   0.000000000000000E+000
  x is   -1.00000000000000     
  x is   -1.00000000000000     
  x is  -0.449539533275897     
  x is  -0.449712312955545     
  x is   -1.00000000000000     
  x is   -1.00000000000000     
 @CHECKOUT-I, Total execution time (CPU/WALL):         0.01/       0.01 seconds.
 @GETMEM-I,  Allocated   28610 MB of main memory.
 @CHECKOUT-I, Total execution time (CPU/WALL):         0.00/       0.00 seconds.
 @GETMEM-I,  Allocated   28610 MB of main memory.
  current energy   -245.940451989127     
  x is   0.000000000000000E+000
  x is   -1.00000000000000     
  x is   -1.00000000000000     
  x is  -0.449868212818155     
  x is  -0.449695795947518     
  x is   -1.00000000000000     
  x is   -1.00000000000000     
 @CHECKOUT-I, Total execution time (CPU/WALL):         0.01/       0.01 seconds.
 @GETMEM-I,  Allocated   28610 MB of main memory.
 @CHECKOUT-I, Total execution time (CPU/WALL):         0.00/       0.00 seconds.
 @GETMEM-I,  Allocated   28610 MB of main memory.
  current energy   -245.940451330894     
  x is   0.000000000000000E+000
  x is   -1.00000000000000     
  x is   -1.00000000000000     
  x is  -0.450163388994884     
  x is  -0.449698611470812     
  x is   -1.00000000000000     
  x is   -1.00000000000000     
 @CHECKOUT-I, Total execution time (CPU/WALL):         0.01/       0.01 seconds.
 @GETMEM-I,  Allocated   28610 MB of main memory.
 @CHECKOUT-I, Total execution time (CPU/WALL):         0.00/       0.00 seconds.
 @GETMEM-I,  Allocated   28610 MB of main memory.
  current energy   -245.940451313197     
  x is   0.000000000000000E+000
  x is   -1.00000000000000     
  x is   -1.00000000000000     
  x is  -0.449245270049596     
  x is  -0.449709497186463     
  x is   -1.00000000000000     
  x is   -1.00000000000000     
 @CHECKOUT-I, Total execution time (CPU/WALL):         0.01/       0.01 seconds.
 @GETMEM-I,  Allocated   28610 MB of main memory.
 @CHECKOUT-I, Total execution time (CPU/WALL):         0.00/       0.00 seconds.
 @GETMEM-I,  Allocated   28610 MB of main memory.
  current energy   -245.940451761878     
  x is   0.000000000000000E+000
  x is   -1.00000000000000     
  x is   -1.00000000000000     
  x is  -0.450043931066388     
  x is  -0.449718797080925     
  x is   -1.00000000000000     
  x is   -1.00000000000000     
 @CHECKOUT-I, Total execution time (CPU/WALL):         0.01/       0.01 seconds.
 @GETMEM-I,  Allocated   28610 MB of main memory.
 @CHECKOUT-I, Total execution time (CPU/WALL):         0.00/       0.00 seconds.
 @GETMEM-I,  Allocated   28610 MB of main memory.
  current energy   -245.940450883017     
  x is   0.000000000000000E+000
  x is   -1.00000000000000     
  x is   -1.00000000000000     
  x is  -0.449363970393900     
  x is  -0.449689312175289     
  x is   -1.00000000000000     
  x is   -1.00000000000000     
 @CHECKOUT-I, Total execution time (CPU/WALL):         0.01/       0.01 seconds.
 @GETMEM-I,  Allocated   28610 MB of main memory.
 @CHECKOUT-I, Total execution time (CPU/WALL):         0.00/       0.00 seconds.
 @GETMEM-I,  Allocated   28610 MB of main memory.
  current energy   -245.940451091809     
  x is   0.000000000000000E+000
  x is   -1.00000000000000     
  x is   -1.00000000000000     
  x is  -0.449502690806460     
  x is  -0.449694338060947     
  x is   -1.00000000000000     
  x is   -1.00000000000000     
 @CHECKOUT-I, Total execution time (CPU/WALL):         0.01/       0.01 seconds.
 @GETMEM-I,  Allocated   28610 MB of main memory.
 @CHECKOUT-I, Total execution time (CPU/WALL):         0.00/       0.00 seconds.
 @GETMEM-I,  Allocated   28610 MB of main memory.
  current energy   -245.940451550188     
  x is   0.000000000000000E+000
  x is   -1.00000000000000     
  x is   -1.00000000000000     
  x is  -0.449905748509410     
  x is  -0.449713770412026     
  x is   -1.00000000000000     
  x is   -1.00000000000000     
 @CHECKOUT-I, Total execution time (CPU/WALL):         0.01/       0.01 seconds.
 @GETMEM-I,  Allocated   28610 MB of main memory.
 @CHECKOUT-I, Total execution time (CPU/WALL):         0.00/       0.00 seconds.
 @GETMEM-I,  Allocated   28610 MB of main memory.
  current energy   -245.940451540517     
  x is   0.000000000000000E+000
  x is   -1.00000000000000     
  x is   -1.00000000000000     
  x is  -0.449657777518547     
  x is  -0.449746342154585     
  x is   -1.00000000000000     
  x is   -1.00000000000000     
 @CHECKOUT-I, Total execution time (CPU/WALL):         0.01/       0.01 seconds.
 @GETMEM-I,  Allocated   28610 MB of main memory.
 @CHECKOUT-I, Total execution time (CPU/WALL):         0.00/       0.00 seconds.
 @GETMEM-I,  Allocated   28610 MB of main memory.
  current energy   -245.940451079228     
  x is   0.000000000000000E+000
  x is   -1.00000000000000     
  x is   -1.00000000000000     
  x is  -0.449750382120980     
  x is  -0.449661770821089     
  x is   -1.00000000000000     
  x is   -1.00000000000000     
 @CHECKOUT-I, Total execution time (CPU/WALL):         0.01/       0.01 seconds.
 @GETMEM-I,  Allocated   28610 MB of main memory.
 @CHECKOUT-I, Total execution time (CPU/WALL):         0.00/       0.00 seconds.
 @GETMEM-I,  Allocated   28610 MB of main memory.
  current energy   -245.940451181188     
  x is   0.000000000000000E+000
  x is   -1.00000000000000     
  x is   -1.00000000000000     
  x is  -0.449566874753241     
  x is  -0.449676184432571     
  x is   -1.00000000000000     
  x is   -1.00000000000000     
 @CHECKOUT-I, Total execution time (CPU/WALL):         0.01/       0.01 seconds.
 @GETMEM-I,  Allocated   28610 MB of main memory.
 @CHECKOUT-I, Total execution time (CPU/WALL):         0.00/       0.00 seconds.
 @GETMEM-I,  Allocated   28610 MB of main memory.
  current energy   -245.940451411119     
  x is   0.000000000000000E+000
  x is   -1.00000000000000     
  x is   -1.00000000000000     
  x is  -0.449841199632544     
  x is  -0.449731922099292     
  x is   -1.00000000000000     
  x is   -1.00000000000000     
 @CHECKOUT-I, Total execution time (CPU/WALL):         0.01/       0.01 seconds.
 @GETMEM-I,  Allocated   28610 MB of main memory.
 @CHECKOUT-I, Total execution time (CPU/WALL):         0.00/       0.00 seconds.
 @GETMEM-I,  Allocated   28610 MB of main memory.
  current energy   -245.940451499680     
  x is   0.000000000000000E+000
  x is   -1.00000000000000     
  x is   -1.00000000000000     
  x is  -0.450065928553330     
  x is  -0.449737511599498     
  x is   -1.00000000000000     
  x is   -1.00000000000000     
 @CHECKOUT-I, Total execution time (CPU/WALL):         0.01/       0.01 seconds.
 @GETMEM-I,  Allocated   28610 MB of main memory.
 @CHECKOUT-I, Total execution time (CPU/WALL):         0.00/       0.00 seconds.
 @GETMEM-I,  Allocated   28610 MB of main memory.
  current energy   -245.940451133659     
  x is   0.000000000000000E+000
  x is   -1.00000000000000     
  x is   -1.00000000000000     
  x is  -0.449342248042588     
  x is  -0.449670599792524     
  x is   -1.00000000000000     
  x is   -1.00000000000000     
 @CHECKOUT-I, Total execution time (CPU/WALL):         0.01/       0.01 seconds.
 @GETMEM-I,  Allocated   28610 MB of main memory.
 @CHECKOUT-I, Total execution time (CPU/WALL):         0.00/       0.00 seconds.
 @GETMEM-I,  Allocated   28610 MB of main memory.
  current energy   -245.940450779210     
  x is   0.000000000000000E+000
  x is   -1.00000000000000     
  x is   -1.00000000000000     
  x is  -0.449658340189924     
  x is  -0.449682004198318     
  x is   -1.00000000000000     
  x is   -1.00000000000000     
 @CHECKOUT-I, Total execution time (CPU/WALL):         0.01/       0.01 seconds.
 @GETMEM-I,  Allocated   28610 MB of main memory.
 @CHECKOUT-I, Total execution time (CPU/WALL):         0.00/       0.00 seconds.
 @GETMEM-I,  Allocated   28610 MB of main memory.
  current energy   -245.940451797784     
  x is   0.000000000000000E+000
  x is   -1.00000000000000     
  x is   -1.00000000000000     
  x is  -0.449749805693004     
  x is  -0.449726103160020     
  x is   -1.00000000000000     
  x is   -1.00000000000000     
 @CHECKOUT-I, Total execution time (CPU/WALL):         0.01/       0.01 seconds.
 @GETMEM-I,  Allocated   28610 MB of main memory.
 @CHECKOUT-I, Total execution time (CPU/WALL):         0.00/       0.00 seconds.
 @GETMEM-I,  Allocated   28610 MB of main memory.
  current energy   -245.940450854988     
  x is   0.000000000000000E+000
  x is   -1.00000000000000     
  x is   -1.00000000000000     
  x is  -0.449782933072752     
  x is  -0.449762005671195     
  x is   -1.00000000000000     
  x is   -1.00000000000000     
 @CHECKOUT-I, Total execution time (CPU/WALL):         0.01/       0.01 seconds.
 @GETMEM-I,  Allocated   28610 MB of main memory.
 @CHECKOUT-I, Total execution time (CPU/WALL):         0.00/       0.00 seconds.
 @GETMEM-I,  Allocated   28610 MB of main memory.
  current energy   -245.940451754191     
  x is   0.000000000000000E+000
  x is   -1.00000000000000     
  x is   -1.00000000000000     
  x is  -0.449625206272386     
  x is  -0.449646111021753     
  x is   -1.00000000000000     
  x is   -1.00000000000000     
 @CHECKOUT-I, Total execution time (CPU/WALL):         0.01/       0.01 seconds.
 @GETMEM-I,  Allocated   28610 MB of main memory.
 @CHECKOUT-I, Total execution time (CPU/WALL):         0.00/       0.01 seconds.
 @GETMEM-I,  Allocated   28610 MB of main memory.
  current energy   -245.940451252958     
  x is   0.000000000000000E+000
  x is   -1.00000000000000     
  x is   -1.00000000000000     
  x is  -0.449869388695071     
  x is  -0.449665861474790     
  x is   -1.00000000000000     
  x is   -1.00000000000000     
 @CHECKOUT-I, Total execution time (CPU/WALL):         0.01/       0.01 seconds.
 @GETMEM-I,  Allocated   28610 MB of main memory.
 @CHECKOUT-I, Total execution time (CPU/WALL):         0.00/       0.00 seconds.
 @GETMEM-I,  Allocated   28610 MB of main memory.
  current energy   -245.940451348330     
  x is   0.000000000000000E+000
  x is   -1.00000000000000     
  x is   -1.00000000000000     
  x is  -0.449538715929098     
  x is  -0.449742243117104     
  x is   -1.00000000000000     
  x is   -1.00000000000000     
 @CHECKOUT-I, Total execution time (CPU/WALL):         0.01/       0.01 seconds.
 @GETMEM-I,  Allocated   28610 MB of main memory.
 @CHECKOUT-I, Total execution time (CPU/WALL):         0.00/       0.00 seconds.
 @GETMEM-I,  Allocated   28610 MB of main memory.
  current energy   -245.940451328789     
  x is   0.000000000000000E+000
  x is  -0.999985513363954     
  x is  -0.999992198973689     
  x is  -0.449704049251607     
  x is  -0.449704054370780     
  x is  -0.999998104795936     
  x is  -0.999987404974614     
 @CHECKOUT-I, Total execution time (CPU/WALL):         0.01/       0.01 seconds.
 @GETMEM-I,  Allocated   28610 MB of main memory.
 @CHECKOUT-I, Total execution time (CPU/WALL):         0.00/       0.16 seconds.
 @GETMEM-I,  Allocated   28610 MB of main memory.
  current energy   -245.940451328140     
  x is   0.000000000000000E+000
  x is  -0.999985958123031     
  x is  -0.999991235826008     
  x is  -0.449704052653280     
  x is  -0.449704054370780     
  x is  -0.999974880545199     
  x is  -0.999985849939546     
 @CHECKOUT-I, Total execution time (CPU/WALL):         0.01/       0.01 seconds.
 @GETMEM-I,  Allocated   28610 MB of main memory.
 @CHECKOUT-I, Total execution time (CPU/WALL):         0.00/       0.03 seconds.
 @GETMEM-I,  Allocated   28610 MB of main memory.
  current energy   -245.940451328311     
  x is   0.000000000000000E+000
  x is  -0.999993335351248     
  x is  -0.999988154320724     
  x is  -0.449704058213810     
  x is  -0.449704054370780     
  x is  -0.999995174983022     
  x is  -0.999980874743242     
 @CHECKOUT-I, Total execution time (CPU/WALL):         0.01/       0.02 seconds.
 @GETMEM-I,  Allocated   28610 MB of main memory.
 @CHECKOUT-I, Total execution time (CPU/WALL):         0.00/       0.11 seconds.
 @GETMEM-I,  Allocated   28610 MB of main memory.
  current energy   -245.940451328128     
  x is   0.000000000000000E+000
  x is  -0.999987592177011     
  x is  -0.999978853994925     
  x is  -0.449704057744167     
  x is  -0.449704054370780     
  x is  -0.999964843391865     
  x is  -0.999947784284862     
 @CHECKOUT-I, Total execution time (CPU/WALL):         0.01/       0.02 seconds.
 @GETMEM-I,  Allocated   28610 MB of main memory.
 @CHECKOUT-I, Total execution time (CPU/WALL):         0.00/       0.00 seconds.
 @GETMEM-I,  Allocated   28610 MB of main memory.
  current energy   -245.940451326912     
  x is   0.000000000000000E+000
  x is  -0.999932594262882     
  x is  -0.999939347072534     
  x is  -0.449704053990613     
  x is  -0.449704054370780     
  x is  -0.999980420131461     
  x is  -0.999978431910791     
 @CHECKOUT-I, Total execution time (CPU/WALL):         0.01/       0.01 seconds.
 @GETMEM-I,  Allocated   28610 MB of main memory.
 @CHECKOUT-I, Total execution time (CPU/WALL):         0.00/       0.01 seconds.
 @GETMEM-I,  Allocated   28610 MB of main memory.
  current energy   -245.940451327297     
  x is   0.000000000000000E+000
  x is  -0.999965436192441     
  x is  -0.999952012143932     
  x is  -0.449704055114531     
  x is  -0.449704054370780     
  x is  -0.999993178091963     
  x is  -0.999982935591011     
 @CHECKOUT-I, Total execution time (CPU/WALL):         0.01/       0.01 seconds.
 @GETMEM-I,  Allocated   28610 MB of main memory.
 @CHECKOUT-I, Total execution time (CPU/WALL):         0.00/       0.00 seconds.
 @GETMEM-I,  Allocated   28610 MB of main memory.
  current energy   -245.940451326912     
  x is   0.000000000000000E+000
  x is  -0.999923287742938     
  x is  -0.999916882595335     
  x is  -0.449704053638514     
  x is  -0.449704054370780     
  x is  -0.999962674709683     
  x is  -0.999970443576706     
Largest asymmetry in FCM    0.000000022995182
  Vibrational frequencies  (cm-1) :
      1   59.24349i    0.96670
      2  914.83231    16.93913
      3  926.99205    16.26075
      4 1082.16790    33.14415
      5 1115.74240     6.92511
      6 1127.65481    10.28690
      7 1188.13370    32.55758
      8 1283.58082     0.18339
      9 1369.74532     4.25829
     10 1557.85156    26.14730
     11 1594.40847    11.36474
     12 3291.35785     2.08054
     13 3296.59910     0.32192
     14 3326.58333     0.53355
Largest asymmetry in FCM    0.000000002110454
  Vibrational frequencies  (cm-1) :
      1   66.80258i    1.35743
      2   50.22310i    0.59642
      3  618.41126     5.13918
      4  655.69453    25.13749
      5  760.70551    33.57859
      6  851.69399    22.19576
      7  873.87449     0.00790
 @CHECKOUT-I, Total execution time (CPU/WALL):         0.01/       0.23 seconds.
Line Symbol    AtNr   At. Mass
  1  O          8    15.99491
  2  C          6    12.00000
  3  C          6    12.00000
  4  N          7    14.00307
  5  C          6    12.00000
  6  H          1     1.00783
  7  H          1     1.00783
  8  H          1     1.00783
                     1                     4                    18
   1.00000000000000       0.905676343760384       0.970521983641478     
   1.00000000000000       0.950645188961780       0.970521983641478     
  -1.00000000000000       0.893734695990482       0.970521983641478     
  -1.00000000000000       0.891537376599848       0.970521983641478     
  -1.00000000000000       0.775985930018998       0.950645188961780     
  R VECTOR before symmetry
  0.000000000000000E+000  0.000000000000000E+000  0.000000000000000E+000
   2.55349117167013       0.000000000000000E+000  0.000000000000000E+000
   2.58284627849542        1.81420541158823       0.000000000000000E+000
   2.43384878691841        2.00862037636511       0.000000000000000E+000
   2.54948736292632        1.88628396037483       0.000000000000000E+000
   2.03141642561630        2.03599001197574        3.14159265358979     
   2.02603943178947        2.04086457686121        3.14159265358979     
   2.02953504280514        2.25331595111681        3.14159265358979     
   Rotational constants (in cm-1): 
          0.1655382185             0.3242774309             0.3381666534
   Rotational constants (in MHz): 
       4962.7116371919          9721.5941688726         10137.9826446111
********************************************************************************
   The full molecular point group is Cs  .
   The largest Abelian subgroup of the full molecular point group is Cs  .
   The computational point group is Cs  .
********************************************************************************
  R VECTOR 
  0.000000000000000E+000  0.000000000000000E+000  0.000000000000000E+000
   2.55349117167013       0.000000000000000E+000  0.000000000000000E+000
   2.58284627849542        1.81420541158823       0.000000000000000E+000
   2.43384878691841        2.00862037636511       0.000000000000000E+000
   2.54948736292632        1.88628396037483       0.000000000000000E+000
   2.03141642561630        2.03599001197574        3.14159265358979     
   2.02603943178947        2.04086457686121        3.14159265358979     
   2.02953504280514        2.25331595111681        3.14159265358979     
 @GEOPT-W, Archive file not created for single-point calculation.
                     0                     0
  calling readgh 2 
  gradient from JOBARC 
   0.000000000000000   0.000000000000000   0.000000000000000
   0.000000000000000   0.000000000000000   0.000000000000000
   0.000000000000000   0.000000000000000   0.000000000000000
   0.000000000000000   0.000000000000000   0.000000000000000
   0.000000000000000   0.000000000000000   0.000000000000000
   0.000000000000000   0.000000000000000   0.000000000000000
   0.000000000000000   0.000000000000000   0.000000000000000
   0.000000000000000   0.000000000000000   0.000000000000000
 
                     0
  current gradient vector 
        0.000000000000000        0.000000000000000        0.000000000000000
        0.000000000000000        0.000000000000000        0.000000000000000
        0.000000000000000        0.000000000000000        0.000000000000000
        0.000000000000000        0.000000000000000        0.000000000000000
        0.000000000000000        0.000000000000000        0.000000000000000
        0.000000000000000        0.000000000000000        0.000000000000000
        0.000000000000000        0.000000000000000        0.000000000000000
        0.000000000000000        0.000000000000000        0.000000000000000
  @PROJFCM-I, Projecting force constant matrix onto totally symmetric subspace.
  Largest difference between matrix elements of symmetrized
  and unsymmetrized FCM :    -0.1110223025E-15.
  masses used (in AMU) in vibrational analysis: 
  15.994914630     12.000000000     12.000000000
  14.003074002     12.000000000      1.007825035
   1.007825035      1.007825035
                     Normal Coordinate Analysis
  ----------------------------------------------------------------
    Irreducible         Harmonic       Infrared        Type 
   Representation       Frequency      Intensity 
  ----------------------------------------------------------------
                       (cm-1)         (km/mol)
  ----------------------------------------------------------------
      ----                66.8027i        1.3574       ROTATION  
      ----                59.2436i        0.9667       ROTATION  
      ----                50.2232i        0.5964       ROTATION  
      ----                 0.0000i        0.0000      TRANSLATION
      ----                 0.0000         0.0000      TRANSLATION
      ----                 0.0000         0.0000      TRANSLATION
       A''               618.4121         5.1392       VIBRATION 
       A''               655.6954        25.1375       VIBRATION 
       A''               760.7065        33.5786       VIBRATION 
       A''               851.6952        22.1958       VIBRATION 
       A''               873.8757         0.0079       VIBRATION 
        A'               914.8336        16.9391       VIBRATION 
        A'               926.9933        16.2607       VIBRATION 
        A'              1082.1694        33.1442       VIBRATION 
        A'              1115.7439         6.9251       VIBRATION 
        A'              1127.6563        10.2869       VIBRATION 
        A'              1188.1353        32.5576       VIBRATION 
        A'              1283.5826         0.1834       VIBRATION 
        A'              1369.7472         4.2583       VIBRATION 
        A'              1557.8537        26.1473       VIBRATION 
        A'              1594.4106        11.3647       VIBRATION 
        A'              3291.3623         2.0805       VIBRATION 
        A'              3296.6036         0.3219       VIBRATION 
        A'              3326.5879         0.5336       VIBRATION 
  ----------------------------------------------------------------
 
 
                                   Normal Coordinates 

               A''                       A''                       A''
               618.41                    655.70                    760.71 
             VIBRATION                 VIBRATION                 VIBRATION 
 O     -0.000 0.0000  0.5151    0.0000  0.0000  0.2749   -0.0000  0.0000  0.0822
 C     -0.000 0.0000 -0.1896   -0.0000  0.0000 -0.4552   -0.0000  0.0000  0.1042
 C      0.000 0.0000 -0.5126    0.0000  0.0000  0.0297    0.0000 -0.0000 -0.4480
 N     -0.000-0.0000 -0.1729   -0.0000  0.0000  0.5850   -0.0000 -0.0000  0.0441
 C      0.000 0.0000  0.4028   -0.0000  0.0000 -0.3204    0.0000  0.0000 -0.0837
 H     -0.000-0.0000 -0.1994   -0.0000  0.0000 -0.4368   -0.0000  0.0000 -0.1513
 H     -0.000-0.0000 -0.3946   -0.0000 -0.0000  0.0184    0.0000  0.0000  0.7980
 H     -0.000 0.0000  0.2197    0.0000 -0.0000 -0.2833   -0.0000  0.0000  0.3363

               A''                       A''                        A'
               851.70                    873.88                    914.83 
             VIBRATION                 VIBRATION                 VIBRATION 
 O      0.000 0.0000  0.1455    0.0000  0.0000  0.0259    0.1217  0.2810  0.0000
 C     -0.000-0.0000 -0.4849   -0.0000  0.0000 -0.2410    0.1370  0.1388  0.0000
 C     -0.000 0.0000  0.0278   -0.0000  0.0000 -0.2252   -0.3899  0.1811  0.0000
 N     -0.000-0.0000  0.1658    0.0000 -0.0000  0.0006    0.5272 -0.2703 -0.0000
 C      0.000 0.0000 -0.2117   -0.0000 -0.0000  0.4303   -0.3352 -0.3764 -0.0000
 H     -0.000-0.0000  0.6976   -0.0000  0.0000  0.3898   -0.1552  0.0440 -0.0000
 H     -0.000-0.0000 -0.0158   -0.0000 -0.0000  0.3069   -0.0827  0.0946 -0.0000
 H      0.000-0.0000  0.4286   -0.0000  0.0000 -0.6776   -0.1829 -0.0553  0.0000

                A'                        A'                        A'
               926.99                   1082.17                   1115.74 
             VIBRATION                 VIBRATION                 VIBRATION 
 O      0.702 0.1708 -0.0000    0.1600  0.2787 -0.0000    0.0547 -0.3088 -0.0000
 C     -0.054-0.3181  0.0000   -0.2299  0.1148  0.0000   -0.2959  0.4819  0.0000
 C     -0.142 0.2183 -0.0000    0.1533 -0.5438  0.0000   -0.1381  0.0644 -0.0000
 N     -0.394-0.0569 -0.0000    0.0934 -0.1194  0.0000    0.1579 -0.0446 -0.0000
 C     -0.127 0.0663  0.0000    0.0148  0.2199 -0.0000    0.2357 -0.0201  0.0000
 H     -0.099-0.0946 -0.0000   -0.3692  0.0425  0.0000   -0.0976  0.1488 -0.0000
 H     -0.237-0.1621  0.0000   -0.0601 -0.2933 -0.0000   -0.3785 -0.3693  0.0000
 H      0.125-0.0960 -0.0000   -0.3433  0.3070  0.0000    0.3535 -0.1989 -0.0000

                A'                        A'                        A'
              1127.66                   1188.14                   1283.58 
             VIBRATION                 VIBRATION                 VIBRATION 
 O      0.174 0.2125  0.0000    0.3523 -0.4769  0.0000    0.0113 -0.1698  0.0000
 C     -0.043 0.2557 -0.0000   -0.3403  0.2640 -0.0000    0.1071 -0.0963 -0.0000
 C      0.042-0.3544 -0.0000    0.1677  0.2633  0.0000   -0.0938 -0.1159 -0.0000
 N     -0.248 0.4569 -0.0000   -0.0766 -0.0564  0.0000    0.0982  0.1939 -0.0000
 C      0.000-0.6124 -0.0000   -0.1015 -0.0869 -0.0000   -0.0804  0.1813  0.0000
 H      0.037 0.0862  0.0000   -0.0789  0.0802  0.0000   -0.7496 -0.0206  0.0000
 H      0.150 0.0405  0.0000    0.2576  0.3125 -0.0000    0.2371  0.2737  0.0000
 H      0.040-0.2224  0.0000   -0.3507  0.1975 -0.0000    0.3330 -0.1928  0.0000

                A'                        A'                        A'
              1369.75                   1557.85                   1594.41 
             VIBRATION                 VIBRATION                 VIBRATION 
 O      0.161 0.0918  0.0000    0.1433  0.0597  0.0000    0.0048 -0.0276 -0.0000
 C      0.005 0.3193 -0.0000   -0.4667 -0.2593 -0.0000    0.4275  0.2312 -0.0000
 C     -0.068-0.3316 -0.0000   -0.4902 -0.1676 -0.0000   -0.4224 -0.0433  0.0000
 N     -0.094-0.4225 -0.0000    0.2809  0.1809  0.0000   -0.3921 -0.2322  0.0000
 C     -0.287 0.3235  0.0000    0.3764  0.0819  0.0000    0.5018 -0.0391 -0.0000
 H      0.336 0.1012  0.0000    0.2350 -0.0956 -0.0000   -0.1481  0.0909 -0.0000
 H      0.263 0.2198 -0.0000    0.1063  0.2730 -0.0000   -0.0157  0.1543 -0.0000
 H      0.314-0.1858 -0.0000    0.0440  0.1011 -0.0000   -0.1433  0.2168  0.0000

                A'                        A'                        A'
              3291.36                   3296.60                   3326.59 
             VIBRATION                 VIBRATION                 VIBRATION 
 O      0.000-0.0036  0.0000    0.0023 -0.0001 -0.0000    0.0012  0.0039  0.0000
 C     -0.003 0.0435  0.0000    0.0143  0.2961  0.0000   -0.0023  0.0349  0.0000
 C      0.059-0.0655  0.0000   -0.0319  0.0190 -0.0000    0.2282 -0.1761  0.0000
 N     -0.000-0.0037  0.0000   -0.0128 -0.0091  0.0000   -0.0019  0.0044 -0.0000
 C      0.163 0.2213 -0.0000   -0.0141 -0.0320  0.0000   -0.0850 -0.0856  0.0000
 H     -0.002-0.1449  0.0000   -0.0149 -0.9378  0.0000   -0.0016 -0.0895  0.0000
 H     -0.241 0.2124 -0.0000    0.1035 -0.0900 -0.0000   -0.6748  0.5746  0.0000
 H     -0.511-0.7274  0.0000    0.0594  0.0851 -0.0000    0.1925  0.2655 -0.0000
 
                      Normal modes in internal coordinates 
---------------------------------------------------------------------------
             66.803        59.244        50.223         0.000         0.000
---------------------------------------------------------------------------
R1         0.000000     -0.000001     -0.000000     -0.000000     -0.000000
R2         0.000000      0.000018      0.000000      0.000000      0.000000
A1         0.000000     -0.000007     -0.000000      0.000000     -0.000000
R3         0.000000      0.000122     -0.000000      0.000000     -0.000000
A2        -0.000000     -0.000190      0.000000      0.000000     -0.000000
D0        -0.000856      0.000000     -0.000015     -0.000000      0.000000
R4         0.000000     -0.000015     -0.000000     -0.000000      0.000000
A3        -0.000000      0.000126      0.000000     -0.000000      0.000000
D0         0.000411     -0.000000      0.000027     -0.000000     -0.000000
R5         0.000000     -0.000034     -0.000000     -0.000000     -0.000000
A4         0.000000      0.000134     -0.000000     -0.000000      0.000000
D180       0.000275      0.000000     -0.000458     -0.000000      0.000000
R6         0.000000     -0.000013     -0.000000      0.000000     -0.000000
A5         0.000000     -0.000348     -0.000000     -0.000000     -0.000000
D180       0.001133     -0.000000     -0.001072      0.000000      0.000000
R7         0.000000     -0.000023      0.000000      0.000000     -0.000000
A6         0.000000     -0.000058      0.000000      0.000000      0.000000
D180      -0.000123      0.000000     -0.000939      0.000000      0.000000
---------------------------------------------------------------------------
              0.000       618.412       655.695       760.707       851.695
---------------------------------------------------------------------------
R1         0.000000     -0.000000     -0.000000      0.000000     -0.000000
R2        -0.000000     -0.000000     -0.000000     -0.000000      0.000000
A1        -0.000000     -0.000000      0.000000     -0.000000      0.000000
R3        -0.000000     -0.000000     -0.000000      0.000000      0.000000
A2        -0.000000      0.000000     -0.000000      0.000000     -0.000000
D0        -0.000000      0.406799      0.713543      0.078447      0.240971
R4        -0.000000     -0.000000     -0.000000     -0.000000      0.000000
A3         0.000000      0.000000      0.000000      0.000000     -0.000000
D0        -0.000000     -0.600422     -0.177625     -0.117142     -0.081667
R5         0.000000      0.000000     -0.000000     -0.000000      0.000000
A4         0.000000     -0.000000      0.000000     -0.000000      0.000000
D180       0.000000      0.420626      0.580362      0.257590     -0.777730
R6        -0.000000      0.000000     -0.000000     -0.000000      0.000000
A5        -0.000000     -0.000000     -0.000000      0.000000     -0.000000
D180       0.000000     -0.446453     -0.234629      0.852602     -0.135963
R7         0.000000      0.000000     -0.000000     -0.000000      0.000000
A6         0.000000     -0.000000      0.000000     -0.000000      0.000000
D180      -0.000000      0.312669     -0.259681      0.432250      0.558492
---------------------------------------------------------------------------
            873.876       914.834       926.993      1082.169      1115.744
---------------------------------------------------------------------------
R1        -0.000000      0.099260     -0.379583     -0.235444     -0.480565
R2        -0.000000     -0.231261     -0.112893     -0.668253      0.205002
A1         0.000000      0.273703      0.585900      0.029194     -0.071471
R3         0.000000      0.057465     -0.089441      0.101846      0.026222
A2         0.000000      0.238611     -0.458056      0.036429      0.352429
D0         0.133363     -0.000000     -0.000000     -0.000000     -0.000000
R4        -0.000000      0.016325      0.003396     -0.070942      0.269941
A3        -0.000000     -0.518924     -0.357783      0.335043     -0.106412
D0        -0.204025      0.000000      0.000000      0.000000      0.000000
R5        -0.000000     -0.001072      0.013890     -0.011352     -0.022737
A4        -0.000000     -0.389715      0.144036     -0.354873     -0.160366
D180      -0.378460      0.000000      0.000000     -0.000000      0.000000
R6         0.000000      0.020190      0.008118     -0.027941      0.009486
A5        -0.000000      0.348298     -0.226747     -0.324941     -0.572129
D180       0.297431     -0.000000      0.000000     -0.000000      0.000000
R7         0.000000     -0.021475     -0.007445      0.004553      0.010509
A6        -0.000000     -0.507846      0.285626     -0.368392      0.398838
D180      -0.841956      0.000000     -0.000000      0.000000     -0.000000
---------------------------------------------------------------------------
           1127.656      1188.135      1283.583      1369.747      1557.854
---------------------------------------------------------------------------
R1        -0.292990     -0.564417      0.035225     -0.140491     -0.201290
R2        -0.781030      0.397565      0.003203     -0.273710     -0.190993
A1         0.002724     -0.002121      0.003641     -0.011112      0.226673
R3        -0.066868      0.014836      0.086718     -0.307376      0.445094
A2        -0.158871      0.183219     -0.033188      0.163423     -0.092790
D0         0.000000      0.000000      0.000000      0.000000      0.000000
R4        -0.088288     -0.187760      0.020108     -0.102996      0.469566
A3        -0.129339     -0.154713      0.041722      0.135506     -0.073827
D0        -0.000000      0.000000     -0.000000     -0.000000     -0.000000
R5        -0.063803     -0.008965      0.013569     -0.031052      0.025121
A4         0.136184     -0.053389     -0.766700      0.310967      0.449343
D180      -0.000000     -0.000000     -0.000000     -0.000000      0.000000
R6        -0.055013     -0.009866     -0.000074     -0.017843      0.039152
A5         0.468763      0.414605      0.412315      0.464934      0.479623
D180      -0.000000     -0.000000      0.000000     -0.000000     -0.000000
R7        -0.067253     -0.000825      0.003505     -0.005988      0.048490
A6         0.001149     -0.505436      0.479520      0.663989     -0.049999
D180       0.000000      0.000000      0.000000     -0.000000      0.000000
---------------------------------------------------------------------------
           1594.411      3291.362      3296.604      3326.588
---------------------------------------------------------------------------
R1         0.151337     -0.006814     -0.035163     -0.004869
R2        -0.071032     -0.012897      0.002907     -0.033337
A1        -0.004070     -0.012153     -0.025063     -0.031091
R3        -0.531267     -0.007330     -0.056821     -0.005063
A2         0.067991      0.008780      0.054907      0.005690
D0         0.000000     -0.000000      0.000000     -0.000000
R4         0.544619      0.034653      0.003874     -0.084579
A3        -0.108889      0.038142     -0.009696      0.040604
D0         0.000000      0.000000     -0.000000     -0.000000
R5        -0.038498      0.151042      0.979317      0.095152
A4        -0.371087     -0.003624     -0.029264     -0.002433
D180       0.000000     -0.000000     -0.000000      0.000000
R6         0.056710      0.332437     -0.141303      0.926694
A5         0.290974     -0.004469      0.004544     -0.032293
D180      -0.000000     -0.000000     -0.000000      0.000000
R7         0.046190     -0.928851      0.108757      0.346174
A6        -0.384055      0.026968     -0.006471      0.018379
D180       0.000000      0.000000     -0.000000     -0.000000
---------------------------------------------------------------------------
 
  ----------------------------------------------------------------
                    Dipole Moment Function
                   (Normal Coordinate Basis)
  ----------------------------------------------------------------
    Mode     Symmetry    d(Mu(x))/dQ   d(Mu(y))/dQ   d(Mu(z))/dQ
  ----------------------------------------------------------------
     Q7         A''       -0.000000     -0.000000     -0.072606
     Q8         A''       -0.000000     -0.000000     -0.160579
     Q9         A''        0.000000      0.000000      0.185592
     Q10        A''       -0.000000     -0.000000      0.150891
     Q11        A''       -0.000000     -0.000000     -0.002847
     Q12         A'       -0.130195     -0.020617     -0.000000
     Q13         A'       -0.113317     -0.061962     -0.000000
     Q14         A'       -0.182120     -0.028825     -0.000000
     Q15         A'       -0.072449      0.043067      0.000000
     Q16         A'       -0.017291     -0.101258      0.000000
     Q17         A'       -0.107090      0.148083     -0.000000
     Q18         A'       -0.012088      0.006481      0.000000
     Q19         A'        0.032437      0.057584      0.000000
     Q20         A'       -0.156677     -0.047684     -0.000000
     Q21         A'        0.091292      0.057650     -0.000000
     Q22         A'       -0.022425      0.040390     -0.000000
     Q23         A'        0.015969     -0.008673     -0.000000
     Q24         A'       -0.015535     -0.017492      0.000000
  ----------------------------------------------------------------
---------------------------------------------------------------------------
------------------------------------------------------------
        Parameter                (MHz)                 (CM-1)
------------------------------------------------------------
 
           R6                -.144135E-03           -.480782E-08
           R5                -.385040E-03           -.128435E-07
           SI                            0.117499E+01
 
  A-reduced centrifugal distortion parameters (Ir representation) 
 
           DJ                0.168766E-02           0.562942E-07
           DK                0.699979E-03           0.233488E-07
           DJK               0.127245E-02           0.424445E-07
           DELJ              0.197593E-02           0.659098E-07
           DELK              0.214133E-02           0.714270E-07
           DELJK             -.457164E-03           -.152493E-07
           delJ              0.789133E-03           0.263227E-07
           delK              0.144751E-02           0.482837E-07
 
  S-reduced centrifugal distortion parameters (Ir representation) 
 
           DJ                0.135996E-02           0.453635E-07
           DK                -.938497E-03           -.313049E-07
           DJK               0.323862E-02           0.108029E-06
           D1                -.789133E-03           -.263227E-07
           D2                -.307982E-03           -.102732E-07
------------------------------------------------------------
   Rotationally projected vibrational frequencies 
            1               0.0000i
            2               0.0000i
            3               0.0000i
            4               0.0000 
            5               0.0000 
            6               0.0000 
            7             618.4116 
            8             655.6936 
            9             760.7042 
           10             851.6942 
           11             873.8755 
           12             914.8328 
           13             926.9933 
           14            1082.1693 
           15            1115.7439 
           16            1127.6563 
           17            1188.1353 
           18            1283.5825 
           19            1369.7469 
           20            1557.8537 
           21            1594.4106 
           22            3291.3623 
           23            3296.6036 
           24            3326.5879 
  Zero-point energy:   36.9345 kcal/mol =  154.5340 kJ/mol =   12918.029 cm-1 
 
 @CHECKOUT-I, Total execution time (CPU/WALL):         0.05/       0.59 seconds.
 @GETMEM-I,  Allocated   28610 MB of main memory.
  linear flag is set to                      0
  Analysis of normal coordinate   1:
  Mode is not totally symmetric.
  Analysis of normal coordinate   2:
  Mode is totally symmetric.
  Analysis of normal coordinate   3:
  Mode is not totally symmetric.
  Analysis of normal coordinate   4:
  Mode is not totally symmetric, but + and - distinct.
  Analysis of normal coordinate   5:
  Mode is not totally symmetric, but + and - distinct.
  Analysis of normal coordinate   6:
  Mode is not totally symmetric, but + and - distinct.
  Analysis of normal coordinate   7:
  Mode is not totally symmetric.
  Analysis of normal coordinate   8:
  Mode is not totally symmetric.
  Analysis of normal coordinate   9:
  Mode is not totally symmetric.
  Analysis of normal coordinate  10:
  Mode is not totally symmetric.
  Analysis of normal coordinate  11:
  Mode is not totally symmetric.
  Analysis of normal coordinate  12:
  Mode is totally symmetric.
  Analysis of normal coordinate  13:
  Mode is totally symmetric.
  Analysis of normal coordinate  14:
  Mode is totally symmetric.
  Analysis of normal coordinate  15:
  Mode is totally symmetric.
  Analysis of normal coordinate  16:
  Mode is totally symmetric.
  Analysis of normal coordinate  17:
  Mode is totally symmetric.
  Analysis of normal coordinate  18:
  Mode is totally symmetric.
  Analysis of normal coordinate  19:
  Mode is totally symmetric.
  Analysis of normal coordinate  20:
  Mode is totally symmetric.
  Analysis of normal coordinate  21:
  Mode is totally symmetric.
  Analysis of normal coordinate  22:
  Mode is totally symmetric.
  Analysis of normal coordinate  23:
  Mode is totally symmetric.
  Analysis of normal coordinate  24:
  Mode is totally symmetric.
  done here
  Choosing displaced geometries for anharmonic force constant calculation.

 *Analyzing normal coordinate   7.
  The one-dimensional nonsymmetric coordinate will be used. [  7]
 *Analyzing normal coordinate   8.
  The one-dimensional nonsymmetric coordinate will be used. [  8]
 *Analyzing normal coordinate   9.
  The one-dimensional nonsymmetric coordinate will be used. [  9]
 *Analyzing normal coordinate  10.
  The one-dimensional nonsymmetric coordinate will be used. [ 10]
 *Analyzing normal coordinate  11.
  The one-dimensional nonsymmetric coordinate will be used. [ 11]
 *Analyzing normal coordinate  12.
  This totally symmetric coordinate will be used. [ 12]
 *Analyzing normal coordinate  13.
  This totally symmetric coordinate will be used. [ 13]
 *Analyzing normal coordinate  14.
  This totally symmetric coordinate will be used. [ 14]
 *Analyzing normal coordinate  15.
  This totally symmetric coordinate will be used. [ 15]
 *Analyzing normal coordinate  16.
  This totally symmetric coordinate will be used. [ 16]
 *Analyzing normal coordinate  17.
  This totally symmetric coordinate will be used. [ 17]
 *Analyzing normal coordinate  18.
  This totally symmetric coordinate will be used. [ 18]
 *Analyzing normal coordinate  19.
  This totally symmetric coordinate will be used. [ 19]
 *Analyzing normal coordinate  20.
  This totally symmetric coordinate will be used. [ 20]
 *Analyzing normal coordinate  21.
  This totally symmetric coordinate will be used. [ 21]
 *Analyzing normal coordinate  22.
  This totally symmetric coordinate will be used. [ 22]
 *Analyzing normal coordinate  23.
  This totally symmetric coordinate will be used. [ 23]
 *Analyzing normal coordinate  24.
  This totally symmetric coordinate will be used. [ 24]
  length                 20736
  Summary of displaced coordinates used in calculation
  Displaced point   1, normal coordinate   7, positive displacement:
O        -1.982507533639484       -0.829888296940873        0.002841489105377
C         0.278315071181088       -2.016900644530234       -0.001207722975218
C        -1.368393054475812        1.678887959487584       -0.003264648236180
N         2.216602753711775       -0.544942500650451       -0.001019623043105
C         1.173846430014747        1.870992663277476        0.002565579130568
H         0.241180364923820       -4.047977626787405       -0.004381159604732
H        -2.904687043349550        2.999734869207337       -0.008672649730267
H         2.331668325146594        3.537864268749044        0.004828161550920
  Displaced point   2, normal coordinate   8, positive displacement:
O        -1.982507533639484       -0.829888296940873        0.001472545868073
C         0.278315071181088       -2.016900644530234       -0.002815653951569
C        -1.368393054475812        1.678887959487584        0.000183487369601
N         2.216602753711775       -0.544942500650451        0.003349722065627
C         1.173846430014747        1.870992663277476       -0.001981807062324
H         0.241180364923820       -4.047977626787405       -0.009321599702882
H        -2.904687043349550        2.999734869207337        0.000393536356136
H         2.331668325146594        3.537864268749044       -0.006046726089982
  Displaced point   3, normal coordinate   9, positive displacement:
O        -1.982507533639484       -0.829888296940873        0.000408911667077
C         0.278315071181088       -2.016900644530234        0.000598320946239
C        -1.368393054475812        1.678887959487584       -0.002572337430791
N         2.216602753711775       -0.544942500650451        0.000234434172028
C         1.173846430014747        1.870992663277476       -0.000480410064607
H         0.241180364923820       -4.047977626787405       -0.002997425723517
H        -2.904687043349550        2.999734869207337        0.015812010461483
H         2.331668325146594        3.537864268749044        0.006662816241956
  Displaced point   4, normal coordinate  10, positive displacement:
O        -1.982507533639484       -0.829888296940873        0.000683715938785
C         0.278315071181088       -2.016900644530234       -0.002631537900756
C        -1.368393054475812        1.678887959487584        0.000150822414501
N         2.216602753711775       -0.544942500650451        0.000833067491973
C         1.173846430014747        1.870992663277476       -0.001149100532948
H         0.241180364923820       -4.047977626787405        0.013062950155050
H        -2.904687043349550        2.999734869207337       -0.000296156161434
H         2.331668325146594        3.537864268749044        0.008026803795552
  Displaced point   5, normal coordinate  11, positive displacement:
O        -1.982507533639484       -0.829888296940873        0.000119987807251
C         0.278315071181088       -2.016900644530234       -0.001291379999329
C        -1.368393054475812        1.678887959487584       -0.001206687877990
N         2.216602753711775       -0.544942500650451        0.000002823813375
C         1.173846430014747        1.870992663277476        0.002305185444162
H         0.241180364923820       -4.047977626787405        0.007207088664094
H        -2.904687043349550        2.999734869207337        0.005673595285168
H         2.331668325146594        3.537864268749044       -0.012527594490028
  Displaced point   6, normal coordinate  12, positive displacement:
O        -1.981955468551202       -0.828613738078567        0.000000000000000
C         0.279032217207256       -2.016173911995319        0.000000000000000
C        -1.370434673384111        1.679835991844394        0.000000000000000
N         2.219158340452683       -0.546252958452457        0.000000000000000
C         1.172091488333331        1.869021775578623        0.000000000000000
H         0.238376513177313       -4.047182187471898        0.000000000000000
H        -2.906181416029899        3.001444470530376       -0.000000000000000
H         2.328362720357029        3.536864897266688       -0.000000000000000
  Displaced point   7, normal coordinate  12, negative displacement:
O        -1.983059598727765       -0.831162855803180        0.000000000000000
C         0.277597925154920       -2.017627377065148        0.000000000000000
C        -1.366351435567513        1.677939927130774        0.000000000000000
N         2.214047166970866       -0.543632042848444        0.000000000000000
C         1.175601371696162        1.872963550976329        0.000000000000000
H         0.243984216670326       -4.048773066102911        0.000000000000000
H        -2.903192670669202        2.998025267884299       -0.000000000000000
H         2.334973929936158        3.538863640231400       -0.000000000000000
  Displaced point   8, normal coordinate  13, positive displacement:
O        -1.979343820773387       -0.829118860601376        0.000000000000000
C         0.278033680540422       -2.018555100803060        0.000000000000000
C        -1.369131859010213        1.680023722210712        0.000000000000000
N         2.214704096238273       -0.545216730766009        0.000000000000000
C         1.173184662794668        1.871337358105515        0.000000000000000
H         0.239399268088901       -4.049675058328170        0.000000000000000
H        -2.908957725670692        2.996825756569086       -0.000000000000000
H         2.333917135308731        3.536141322113378       -0.000000000000000
  Displaced point   9, normal coordinate  13, negative displacement:
O        -1.985671246505581       -0.830657733280371        0.000000000000000
C         0.278596461821754       -2.015246188257407       -0.000000000000000
C        -1.367654249941411        1.677752196764456        0.000000000000000
N         2.218501411185276       -0.544668270534893        0.000000000000000
C         1.174508197234826        1.870647968449437        0.000000000000000
H         0.242961461758738       -4.046280195246640        0.000000000000000
H        -2.900416361028408        3.002643981845588       -0.000000000000000
H         2.329419514984457        3.539587215384710       -0.000000000000000
  Displaced point  10, normal coordinate  14, positive displacement:
O        -1.981840160105241       -0.828726150853419        0.000000000000000
C         0.277208046716786       -2.016347892174911        0.000000000000000
C        -1.367654798306206        1.676269883830232        0.000000000000000
N         2.217019131291750       -0.545474726036339        0.000000000000000
C         1.173917717616448        1.872051541550253        0.000000000000000
H         0.235046999909826       -4.047270875980202        0.000000000000000
H        -2.905685513863378        2.994862370933228       -0.000000000000000
H         2.325965214124632        3.542964408919281       -0.000000000000000
  Displaced point  11, normal coordinate  14, negative displacement:
O        -1.983174907173727       -0.831050443028328        0.000000000000000
C         0.279422095645390       -2.017453396885557        0.000000000000000
C        -1.369131310645418        1.681506035144936       -0.000000000000000
N         2.216186376131799       -0.544410275264562        0.000000000000000
C         1.173775142413045        1.869933785004699        0.000000000000000
H         0.247313729937813       -4.048684377594607        0.000000000000000
H        -2.903688572835723        3.004607367481446       -0.000000000000000
H         2.337371436168555        3.532764128578807       -0.000000000000000
  Displaced point  12, normal coordinate  15, positive displacement:
O        -1.982282703356467       -0.831156318449528        0.000000000000000
C         0.276912215071505       -2.014615824211720        0.000000000000000
C        -1.369047777051382        1.679193492036120        0.000000000000000
N         2.217295658601670       -0.545138372427563        0.000000000000000
C         1.174964171495227        1.870897269396899        0.000000000000000
H         0.239584253672153       -4.045542924390972        0.000000000000000
H        -2.910879585662169        2.993692933745084       -0.000000000000000
H         2.337451776313244        3.534610385224395       -0.000000000000000
  Displaced point  13, normal coordinate  15, negative displacement:
O        -1.982732363922501       -0.828620275432218        0.000000000000000
C         0.279717927290671       -2.019185464848747        0.000000000000000
C        -1.367738331900242        1.678582426939047        0.000000000000000
N         2.215909848821879       -0.544746628873339        0.000000000000000
C         1.172728688534266        1.871088057158053        0.000000000000000
H         0.242776476175486       -4.050412329183837        0.000000000000000
H        -2.898494501036931        3.005776804669591       -0.000000000000000
H         2.325884873979943        3.541118152273692       -0.000000000000000
  Displaced point  14, normal coordinate  16, positive displacement:
O        -1.981793132603069       -0.829020216194070        0.000000000000000
C         0.278110016222048       -2.015694847740941        0.000000000000000
C        -1.368190626083893        1.677216354881598        0.000000000000000
N         2.215520163857611       -0.542947605817261        0.000000000000000
C         1.173847351861688        1.868104343504819        0.000000000000000
H         0.241793781147209       -4.046575294147766        0.000000000000000
H        -2.902239759079379        3.000394610157584       -0.000000000000000
H         2.332331742197693        3.534244378786552       -0.000000000000000
  Displaced point  15, normal coordinate  16, negative displacement:
O        -1.983221934675899       -0.830756377687677        0.000000000000000
C         0.278520126140128       -2.018106441319527        0.000000000000000
C        -1.368595482867731        1.680559564093570        0.000000000000000
N         2.217685343565939       -0.546937395483641        0.000000000000000
C         1.173845508167805        1.873880983050133        0.000000000000000
H         0.240566948700430       -4.049379959427044        0.000000000000000
H        -2.907134327619722        2.999075128257090       -0.000000000000000
H         2.331004908095494        3.541484158711536       -0.000000000000000
  Displaced point  16, normal coordinate  17, positive displacement:
O        -1.981105599206596       -0.831786072744643        0.000000000000000
C         0.276751309953124       -2.015687495206583        0.000000000000000
C        -1.367622420672661        1.680097583174762        0.000000000000000
N         2.216276839452389       -0.545182379214312        0.000000000000000
C         1.173380199490600        1.870593445226527        0.000000000000000
H         0.239929756759114       -4.046705517467418        0.000000000000000
H        -2.900603052123737        3.004689125682650       -0.000000000000000
H         2.326108551496370        3.540995816682147       -0.000000000000000
  Displaced point  17, normal coordinate  17, negative displacement:
O        -1.983909468072371       -0.827990521137104        0.000000000000000
C         0.279878832409052       -2.018113793853885        0.000000000000000
C        -1.369163688278964        1.677678335800406        0.000000000000000
N         2.216928667971161       -0.544702622086590        0.000000000000000
C         1.174312660538893        1.871391881328425        0.000000000000000
H         0.242430973088525       -4.049249736107391        0.000000000000000
H        -2.908771034575363        2.994780612732024       -0.000000000000000
H         2.337228098796817        3.534732720815940       -0.000000000000000
  Displaced point  18, normal coordinate  18, positive displacement:
O        -1.982464439719978       -0.830538595639515        0.000000000000000
C         0.278788337795430       -2.017326365025391        0.000000000000000
C        -1.368807495850114        1.678375537156453        0.000000000000000
N         2.217004754256121       -0.544148971213230        0.000000000000000
C         1.173490962967659        1.871794323913085        0.000000000000000
H         0.229746630286995       -4.048292162572453        0.000000000000000
H        -2.901070621270114        3.003909905058357       -0.000000000000000
H         2.336748232743281        3.534923975060722       -0.000000000000000
  Displaced point  19, normal coordinate  18, negative displacement:
O        -1.982550627558990       -0.829237998242232        0.000000000000000
C         0.277841804566746       -2.016474924035077        0.000000000000000
C        -1.367978613101511        1.679400381818715        0.000000000000000
N         2.216200753167429       -0.545736030087672        0.000000000000000
C         1.174201897061834        1.870191002641868        0.000000000000000
H         0.252614099560644       -4.047663091002356        0.000000000000000
H        -2.908303465428986        2.995559833356317       -0.000000000000000
H         2.326588417549907        3.540804562437366       -0.000000000000000
  Displaced point  20, normal coordinate  19, positive displacement:
O        -1.981908059498181       -0.829547937172966        0.000000000000000
C         0.278339842441062       -2.015534174167132        0.000000000000000
C        -1.368684742748965        1.677469131607103        0.000000000000000
N         2.216228077361411       -0.546616351325124        0.000000000000000
C         1.172618142853502        1.872376955090812        0.000000000000000
H         0.246151186147069       -4.046483659108315        0.000000000000000
H        -2.900803359909276        3.002980420038047       -0.000000000000000
H         2.336308755187686        3.535120947806483       -0.000000000000000
  Displaced point  21, normal coordinate  19, negative displacement:
O        -1.983107007780786       -0.830228656708781        0.000000000000000
C         0.278290299921114       -2.018267114893336        0.000000000000000
C        -1.368101366202659        1.680306787368065        0.000000000000000
N         2.216977430062139       -0.543268649975778        0.000000000000000
C         1.175074717175991        1.869608371464140        0.000000000000000
H         0.236209543700570       -4.049471594466494        0.000000000000000
H        -2.908570726789824        2.996489318376628       -0.000000000000000
H         2.327027895105501        3.540607589691604       -0.000000000000000
  Displaced point  22, normal coordinate  20, positive displacement:
O        -1.982009655794721       -0.829680708674574        0.000000000000000
C         0.276442191680881       -2.017941299835408        0.000000000000000
C        -1.370359971753476        1.678215271615733        0.000000000000000
N         2.217646216685915       -0.544270518969749        0.000000000000000
C         1.175356919512611        1.871321282138039        0.000000000000000
H         0.244434477131450       -4.049301596427456        0.000000000000000
H        -2.903215313464561        3.003514847094728       -0.000000000000000
H         2.332277223018735        3.539264610425614       -0.000000000000000
  Displaced point  23, normal coordinate  20, negative displacement:
O        -1.983005411484247       -0.830095885207173        0.000000000000000
C         0.280187950681295       -2.015859989225060        0.000000000000000
C        -1.366426137198148        1.679560647359435        0.000000000000000
N         2.215559290737635       -0.545614482331153        0.000000000000000
C         1.172335940516882        1.870664044416913        0.000000000000000
H         0.237926252716190       -4.046653657147353        0.000000000000000
H        -2.906158773234540        2.995954891319947       -0.000000000000000
H         2.331059427274452        3.536463927072474       -0.000000000000000
  Displaced point  24, normal coordinate  21, positive displacement:
O        -1.982490928673669       -0.829983158429397        0.000000000000000
C         0.280010597237806       -2.015983555444570        0.000000000000000
C        -1.370068360211514        1.678716261856183        0.000000000000000
N         2.215163177220266       -0.545794929742935        0.000000000000000
C         1.175836883178130        1.870837482175786        0.000000000000000
H         0.239153663063123       -4.046733966079649        0.000000000000000
H        -2.904901720650761        3.001846080647928       -0.000000000000000
H         2.329707406752653        3.540831332077564       -0.000000000000000
  Displaced point  25, normal coordinate  21, negative displacement:
O        -1.982524138605299       -0.829793435452350        0.000000000000000
C         0.276619545124370       -2.017817733615898        0.000000000000000
C        -1.366717748740110        1.679059657118985        0.000000000000000
N         2.218042330203283       -0.544090071557967        0.000000000000000
C         1.171855976851363        1.871147844379166        0.000000000000000
H         0.243207066784516       -4.049221287495160        0.000000000000000
H        -2.904472366048340        2.997623657766747       -0.000000000000000
H         2.333629243540535        3.534897205420524       -0.000000000000000
  Displaced point  26, normal coordinate  22, positive displacement:
O        -1.982507456233167       -0.829896942675233        0.000000000000000
C         0.278306345210806       -2.016780435607707        0.000000000000000
C        -1.368228603920719        1.678707167675245        0.000000000000000
N         2.216601018637114       -0.544951900651846        0.000000000000000
C         1.174296282542362        1.871603674448286        0.000000000000000
H         0.241158572427949       -4.049357947834703        0.000000000000000
H        -2.906982914256081        3.001758242281956       -0.000000000000000
H         2.326798364878105        3.530935182485815       -0.000000000000000
  Displaced point  27, normal coordinate  22, negative displacement:
O        -1.982507611045801       -0.829879651206513        0.000000000000000
C         0.278323797151370       -2.017020853452760        0.000000000000000
C        -1.368557505030905        1.679068751299923        0.000000000000000
N         2.216604488786436       -0.544933100649056        0.000000000000000
C         1.173396577487131        1.870381652106666        0.000000000000000
H         0.241202157419690       -4.046597305740106        0.000000000000000
H        -2.902391172443020        2.997711496132719       -0.000000000000000
H         2.336538285415082        3.544793355012272       -0.000000000000000
  Displaced point  28, normal coordinate  23, positive displacement:
O        -1.982501951230206       -0.829888619480008        0.000000000000000
C         0.278354460902610       -2.016083895778399        0.000000000000000
C        -1.368481119722971        1.678940336705508        0.000000000000000
N         2.216570005349744       -0.544965626371850        0.000000000000000
C         1.173807635791876        1.870904530053334        0.000000000000000
H         0.241038096579800       -4.056903884156723        0.000000000000000
H        -2.903702154385936        2.998878501719620       -0.000000000000000
H         2.332233612159727        3.538674182610296       -0.000000000000000
  Displaced point  29, normal coordinate  23, negative displacement:
O        -1.982513116048761       -0.829887974401738        0.000000000000000
C         0.278275681459566       -2.017717393282068        0.000000000000000
C        -1.368304989228653        1.678835582269660        0.000000000000000
N         2.216635502073806       -0.544919374929052        0.000000000000000
C         1.173885224237617        1.871080796501619        0.000000000000000
H         0.241322633267839       -4.039051369418086        0.000000000000000
H        -2.905671932313165        3.000591236695055       -0.000000000000000
H         2.331103038133460        3.537054354887792       -0.000000000000000
  Displaced point  30, normal coordinate  24, positive displacement:
O        -1.982504670545705       -0.829878999814288        0.000000000000000
C         0.278308866703536       -2.016804770450523        0.000000000000000
C        -1.367766559770018        1.678404289783621        0.000000000000000
N         2.216597854237118       -0.544931357754941        0.000000000000000
C         1.173613103960007        1.870757728365265        0.000000000000000
H         0.241165538412031       -4.048825217683721        0.000000000000000
H        -2.911081176496967        3.005179616563818       -0.000000000000000
H         2.333492404339515        3.540379482643014       -0.000000000000000
  Displaced point  31, normal coordinate  24, negative displacement:
O        -1.982510396733262       -0.829897594067458        0.000000000000000
C         0.278321275658640       -2.016996518609945        0.000000000000000
C        -1.369019549181606        1.679371629191546        0.000000000000000
N         2.216607653186431       -0.544953643545961        0.000000000000000
C         1.174079756069486        1.871227598189687        0.000000000000000
H         0.241195191435608       -4.047130035891088        0.000000000000000
H        -2.898292910202134        2.994290121850857       -0.000000000000000
H         2.329844245953672        3.535349054855073       -0.000000000000000
 @CHECKOUT-I, Total execution time (CPU/WALL):         0.02/       0.20 seconds.
----------------------------------------------------------------------
Processing output from displaced point 001
----------------------------------------------------------------------


   *************************************************************************
         <<<     CCCCCC     CCCCCC   |||     CCCCCC     CCCCCC   >>>
       <<<      CCC        CCC       |||    CCC        CCC         >>>
      <<<      CCC        CCC        |||   CCC        CCC            >>>
    <<<        CCC        CCC        |||   CCC        CCC              >>>
      <<<      CCC        CCC        |||   CCC        CCC            >>>
       <<<      CCC        CCC       |||    CCC        CCC         >>>
         <<<     CCCCCC     CCCCCC   |||     CCCCCC     CCCCCC   >>>
   *************************************************************************

     ****************************************************************
     * CFOUR Coupled-Cluster techniques for Computational Chemistry *
     ****************************************************************
 

   Department of Chemistry                Institut fuer Physikalische Chemie
   University of Texas at Austin          Universitaet Mainz
   Austin, TX  78712, USA                 D-55099 Mainz, Germany
 
                       Version 1.2
 
                     compute-0-4.local                                 
                     Mon Oct 20 08:27:01 CDT 2025                      
                     integer*8 version is running
 
********************************************************************************
*                          Input from ZMAT file                                *
********************************************************************************
GEOMETRY  1 NON-SYMMETRIC DISPLACEMENT                                          
O        -1.982507533639484       -0.829888296940873        0.002841489105377   
C         0.278315071181088       -2.016900644530234       -0.001207722975218   
C        -1.368393054475812        1.678887959487584       -0.003264648236180   
N         2.216602753711775       -0.544942500650451       -0.001019623043105   
C         1.173846430014747        1.870992663277476        0.002565579130568   
H         0.241180364923820       -4.047977626787405       -0.004381159604732   
H        -2.904687043349550        2.999734869207337       -0.008672649730267   
H         2.331668325146594        3.537864268749044        0.004828161550920   
                                                                                
*CFOUR(CALC=CCSD(T)                                                             
BASIS=PCVTZ                                                                     
VIB=FINDIF                                                                      
FREQ_ALGORITHM=PARALLEL                                                         
FD_PROJECT=OFF                                                                  
ANH_ALGORITHM=PARALLEL                                                          
ANHARM=VPT2                                                                     
FCGRADNEW=2                                                                     
GEO_METHOD=NR                                                                   
ABCDTYPE=AOBASIS                                                                
CC_PROG=NCC                                                                     
GEO_CONV=7                                                                      
SCF_CONV=10                                                                     
CC_CONV=9                                                                       
LINEQ_CONV=9                                                                    
LINEQ_MAXCYC=200                                                                
GEO_MAXSTEP=150                                                                 
MULT=1                                                                          
FROZEN_CORE=OFF                                                                 
MEM_UNIT=GB                                                                     
MEM=30                                                                          
COORD=CARTESIAN,UNITS=BOHR,ANHARM=0)                                            
                                                                                
********************************************************************************
    -------------------------------------------------------------------
                    CFOUR Control Parameters 
    -------------------------------------------------------------------
        External           Internal           Value            Units
          Name               Name
    -------------------------------------------------------------------
       ABCDTYPE             IABCDT         AOBASIS     [  2]    ***   
       ANHARMONIC           IANHAR         OFF         [  0]    ***   
       ANH_ALGORIT          IANALG         PARALLEL    [  1]    ***   
       ANH_DERIVAT          IANDER         SECOND      [  1]    ***   
       ANH_MODE             ANHMOD         VIBRATION   [  0]    ***   
       ANH_POINTS           IANPOI              1               ***   
       ANH_STEPSIZ          ICUBST             50000          x 10-6  
       ANH_SYMMETR          IANHSM         ABELIAN     [  0]    ***   
       AO_LADDERS           IAOLAD         SINGLEPASS  [  1]    ***   
       AV_SCF               IAVSCF         OFF         [  0]    ***   
       BASIS                IBASIS         PCVTZ       [ 24]    ***   
       BFIELD               IBFIEL         OFF         [  0]    a.u.  
       BOTHVECTORS          BOTHVC         OFF         [  0]    ***   
       BOX_POTENT           IPIAB          OFF         [  0]    ***   
       BREIT                IBREIT         OFF         [  0]    ***   
       BRUCK_CONV           IBRTOL          10D-  4             ***   
       BRUECKNER            IBRKNR         OFF         [  0]    ***   
       BUFFERSIZE           IBUFFS              4096            ***   
       CACHE_RECS           ICHREC             10               ***   
       CALCLEVEL            ICLLVL         CCSD(T)     [ 22]    ***   
       CAS_GECCO            ICMRCC         OFF         [  0]    ***   
       CAS_GUESS            ICGUES         CANONICAL   [  0]    ***   
       CAS_INPUT            ICSINP         ORBITALS    [  0]    ***   
       CAS_ITMAX            ICITMX          10D- 50           cycles  
       CAS_JACDAV           ICJDAV         OFF         [  0]    ***   
       CAS_MICMAX           ICMIMN          10D- 10             ***   
       CAS_MICMIN           ICMIMX          10D-  2             ***   
       CAS_MICRO            ICSALG         ILU/JACOBI  [  0]    ***   
       CAS_MITMAX           ICMIMX          10D-100           cycles  
       CAS_MMAX             ICMMAX          10D- 50             ***   
       CAS_PRINT            ICPRT           10D-  0             ***   
       CCORBOPT             ICCORB         OFF         [  0]  x 0.01  
       CC_CONV              ICCCNV          10D-  9             ***   
       CC_EXPORDER          ICCEOR              5               ***   
       CC_EXTRAPOL          ICCEXT         DIIS        [  1]    ***   
       CC_GUESS             ICCGES         MP2         [  0]    ***   
       CC_MAXCYC            ICCCYC            100              cycles 
       CC_PROGRAM           ICCPRO         NCC         [  5]    ***   
       CHARGE               ICHRGE              0               ***   
       CHOLESKY             ICHOLE         OFF         [  0]    ***   
       CIS_CONV             ICISTL              5               ***   
       COMM_SIZE            IPSIZE            ***               ***   
       CONSTANT             ICONST         OLD         [  1]    ***   
       CONTINUUM            ICONTU         NONE        [  0]    ***   
       CONTRACTION          ICNTYP         GENERAL     [  1]    ***   
       COORDINATES          ICOORD         CARTESIAN   [  1]    ***   
       CPHF_CONVER          ICPHFT          10D- 16             ***   
       CPHF_MAXCYC          ICPHFC             64              cycles 
       CUBIC                ICUBIC         OFF         [  0]    ***   
       CURVILINEAR          ICURVY         OFF         [  0]    ***   
       CV_ELEMENT           ICVELM              0               ***   
       CV_ORBITALS          ICVORB      NONE         
       CV_SEPARATE          ICVSEP         OFF         [  0]    ***   
       DBOC                 IDBOC          OFF         [  0]    ***   
       DCT                  IDCT           OFF         [  0]    ***   
       DERIV_LEV            IDRLVL         FIRST       [  1]    ***   
       DEVMEM_SIZE          IDVMEM         *********           MByte  
       DIAG_MRCC            IEOMST          10D-  0             ***   
       DIFF_TYPE            IDIFTY         RELAXED     [  0]    ***   
       DIRECT               IDIRCT         OFF         [  0]    ***   
       DROPMO               IDRPMO      NONE         
       ECP                  IECP           OFF         [  0]    ***   
       EIGENVECTOR          IVEC                1               ***   
       EL_ANHARM            IELANH         OFF         [  0]    ***   
       EOMFOLLOW            IEOMSR         ENERGY      [  0]    ***   
       EOMIP                IEOMIP         OFF         [  0]    ***   
       EOMLEVEL             HBARFM         SAME        [  0]    ***   
       EOM_MRCC             IMRCCE         NEW         [  1]    ***   
       EOM_NONIT            EOMNON         OFF         [  0]    ***   
       EOM_NSING            IEOMSI          10D-  0             ***   
       EOM_NSTATES          IMRCCD         DAVIDSON    [  0]    ***   
       EOM_NTRIP            IEOMTR          10D-  0             ***   
       EOM_ORDER            IEXORD         ENERGY      [  0]    ***   
       EOM_PROPSTA          IEOMST              0               ***   
       ESTATE_CONV          IEXTOL          10D-  5             ***   
       ESTATE_DIAG          IEXDIG         ITERATIVE   [  0]    ***   
       ESTATE_LOCK          IESLOC         ON          [  1]    ***   
       ESTATE_MAXC          IEXMXC             40               ***   
       ESTATE_PROP          IEXPRP         OFF         [  0]    ***   
       EVAL_HESS            IRECAL              0            # of cyc.
       EXCITATION           IEXCIT              0               ***   
       EXCITE               IEXCIT         NONE        [  0]    ***   
       EXTERN_POT           IEXPOT         OFF         [  0]    ***   
       FCGRADNEW            IFCGNW         OFF         [  0]    ***   
       FC_FIELD             IFINFC              0             x 10-6  
       FD_CALTYPE           IFDCAL         GRADONLY    [  0]    ***   
       FD_PROJECT           IFDPRJ         OFF         [  1]    ***   
       FD_STEPSIZE          IDISFD              5            10-4 bohr
       FD_USEGROUP          IFDGRP         FULL        [  0]    ***   
       FILE_RECSIZ          IFLREC              4096           words  
       FINITE_PERT          IFIPER              0             x 10-6  
       FIXGEOM              IFIXGM         OFF         [  0]    ***   
       FOCK                 IFOCK          AO          [  1]    ***   
       FREQ_ALGORI          IVIALG         PARALLEL    [  1]    ***   
       FROZEN_CORE          IFROCO         OFF         [  0]    ***   
       FROZEN_VIRT          IFROVI         OFF         [  0]    ***   
       GAMMA_ABCD           IGABCD         DIRECT      [  1]    ***   
       GAMMA_ABCI           IGABCI         STORE       [  0]    ***   
       GENBAS_1             IGNBS1              0               ***   
       GENBAS_2             IGNBS2              0               ***   
       GENBAS_3             IGNBS3              0               ***   
       GENBAS_4             IGNBS4              0               ***   
       GEO_CONV             ICONTL              7              H/bohr 
       GEO_MAXCYC           IOPTCY             50               ***   
       GEO_MAXSTEP          IMXSTP            150            millibohr
       GEO_METHOD           INR            SINGLE_POINT[  5]    ***   
       GIAO                 IGIAO          OFF         [  1]    ***   
       GIMIC                IGIMIC         OFF         [  0]    ***   
       GRID                 IGRID          OFF         [  0]    ***   
       GRID_ALGO            IGALGO         SERIAL      [  0]    ***   
       GUESS                IGUESS         MOREAD      [  0]    ***   
       HBAR                 IHBAR          OFF         [  0]    ***   
       HESS_TYPE            IHESTP         SCF         [  0]    ***   
       HF2_FILE             IHF2Fl         USE         [  1]    ***   
       HFSTABILITY          ISTABL         OFF         [  0]    ***   
       INCORE               INCORE         OFF         [  0]    ***   
       INPUT_MRCC           IMRCC          ON          [  1]    ***   
       INTEGRALS            INTTYP         VMOL        [  1]    ***   
       JODA_PRINT           IJPRNT              0               ***   
       KEYWORD_OUT          IDMPKW         NO          [  0]    ***   
       LINDEP_TOL           ILINDP              8               ***   
       LINEQ_CONV           IZTACN          10D-  9           cycles  
       LINEQ_EXPOR          ILMAXD              5               ***   
       LINEQ_MAXCY          ILMAXC            200               ***   
       LINEQ_TYPE           ILTYPE         DIIS        [  1]    ***   
       LOCK_ORBOCC          ILOCOC         OFF         [  0]    ***   
       MEMORY_SIZE          IMEMSZ         *********           words  
       MEM_UNIT             IMEMU          GB          [  3]    ***   
       MRCC                 IMRCCC         OFF         [  0]    ***   
       MULTIPLICTY          IMULTP              1               ***   
       NACOUPLING           IVCOUP         OFF         [  0]    ***   
       NEGEVAL              IDIE           ABORT       [  0]    ***   
       NEWNORM              INEWNO         OFF         [  0]    ***   
       NON-HF               INONHF         OFF         [  0]    ***   
       NTOP_TAMP            ITOPT2             15               ***   
       NUC_MODEL            INUCMO         POINT       [  0]    ***   
       OCCUPATION           IOCCU   ESTIMATED BY SCF 
       OPEN-SHELL           IOPEN          SPIN-ORBITAL[  0]    ***   
       OPTVIB               IOPTVB         OFF         [  0]    ***   
       ORBITALS             IORBTP         STANDARD    [  0]    ***   
       PARALLEL             IPARAL         ON          [  1]    ***   
       PARA_INT             IPINTS         ON          [  1]    ***   
       PARA_PRINT           IPPRIN              0               ***   
       PERT_ORB             IPTORB         CANONICAL   [  1]    ***   
       POINTS               IGRDFD              0               ***   
       PRINT                IPRNT               0               ***   
       PROPS                IPROPS         OFF         [  0]    ***   
       PROP_INTEGR          IINTYP         INTERNAL    [  0]    ***   
       PSI                  IPSI           OFF         [  0]    ***   
       QC_ALG               IQCALG         FLM         [  0]    ***   
       QC_LINALG            IQCLIN         TRIDIAG     [  2]    ***   
       QC_MAXCYC            IQCMAX            100             cycles  
       QC_MAXSCFCY          IQCMSC             20             cycles  
       QC_RTRUST            IQCRTR          10D-  0           x 10-3  
       QC_SKIPSCF           IQCSKI         OFF         [  0]    ***   
       QC_START             IQCSTA          10D-  3             ***   
       QRHFGUESS            IQGUES         OFF         [  0]    ***   
       QUARTIC              IQUART         OFF         [  0]    ***   
       RAMAN_INT            IRAMIN         OFF         [  0]    ***   
       RAMAN_ORB            IRAMRE         UNRELAXED   [  0]    ***   
       RDO                  IRDOFM         ON          [  1]    ***   
       REDUCE_REPR          REDREP         Ir          [  0]    ***   
       REFERENCE            IREFNC         RHF         [  0]    ***   
       RELATIVIST           IRELAT         OFF         [  0]    ***   
       RELAX_DENS           IRDENS         ON          [  1]    ***   
       RESET_FLAGS          IRESET         OFF         [  0]    ***   
       RESTART_CC           ICCRES         OFF         [  0]    ***   
       ROT_EVEC             ROTVEC              0               ***   
       SAVE_INTS            ISVINT         OFF         [  0]    ***   
       SCALE_ON             ISTCRT              0               ***   
       SCF_CONV             ISCFCV          10D- 10             ***   
       SCF_DAMPING          IDAMP               0             x 10-3  
       SCF_EXPORDE          IRPPOR             10               ***   
       SCF_EXPSTAR          IRPPLS              2               ***   
       SCF_EXTRAPO          IRPP           ON          [  1]    ***   
       SCF_MAXCYC           ISCFCY            150              cycles 
       SCF_NOSTOP           ISCFST         OFF         [  0]    ***   
       SCF_ORBITAL          ISCFOR         REAL        [  0]    ***   
       SCF_PRINT            ISCFPR              0               ***   
       SCF_PROG             ISCFPR         SCF         [  0]    ***   
       SD_FIELD             IFINSD              0             x 10-6  
       SOPERT               IPERSO         OFF         [  0]    ***   
       SPHERICAL            IDFGHI         ON          [  1]    ***   
       SPINORBIT            ISOCAL         OFF         [  0]    ***   
       SPINROTATIO          ISRCON         OFF         [  0]    ***   
       SPIN_FLIP            ISPFLP         OFF         [  0]    ***   
       SPIN_ORBIT           ISPORB         OFF         [  0]    ***   
       SPIN_SCAL            ISCSMP         OFF         [  0]    ***   
       STEEPSCALE           ISTPSC              1000          x 10-3  
       SUBGROUP             ISUBGP         DEFAULT     [  0]    ***   
       SUBGRPAXIS           ISBXYZ         X           [  0]    ***   
       SYMMETRY             ISYM           ON          [  0]    ***   
       SYM_CHECK            ISYMCK         OVERRIDE    [  1]    ***   
       T3_EXTRAPOL          IT3EXT         OFF         [  0]    ***   
       T4_EXTRAPOL          IT4EXP         OFF         [  0]    ***   
       TAMP_SUM             IEVERY              5               ***   
       TESTSUITE            ITESTS         OFF         [  0]    ***   
       THERMOCH             ITHERM         ON          [  1]    ***   
       TOL_CHOLESK          ITOLCH          10D-  4             ***   
       TRANGRAD             IRESRM         OFF         [  0]    ***   
       TRANS_INV            ITRAIN         USE         [  0]    ***   
       TREAT_PERT           ITREAT         SIMULTANEOUS[  0]    ***   
       TRIP_ALGORI          ITRALG         NORMAL      [  0]    ***   
       UIJ_THRESHO          IUIJTH              1               ***   
       UNITS                IUNITS         BOHR        [  1]    ***   
       UNOS                 IUNOS          OFF         [  0]    ***   
       UPDATE_HESS          IHUPDT         ON          [  1]    ***   
       VIBPHASE             ISETPH         STANDARD    [  0]    ***   
       VIBRATION            IVIB           FINDIF      [  3]    ***   
       VIB_ALGORIT          IGEALG         STANDARD    [  0]    ***   
       VNATORB              IVNORB         OFF         [  0]    ***   
       VTRAN                IVTRAN         PARTIAL     [  2]    ***   
       X2CKEY               IX2CKE         MOLVDINT    [  0]    ***   
       XFIELD               IXEFLD              0             x 10-6  
       XFORM_TOL            IXFTOL          10D- 11             ***   
       YFIELD               IYEFLD              0             x 10-6  
       ZFIELD               IZEFLD              0             x 10-6  
       ZSCALE_EXP           IZEXPS         OFF         [  0]    ***   
    -------------------------------------------------------------------
  @GETXYZ-I,     8 atoms read from ZMAT.
Line Symbol    AtNr   At. Mass
  1  O          8    15.99491
  2  C          6    12.00000
  3  C          6    12.00000
  4  N          7    14.00307
  5  C          6    12.00000
  6  H          1     1.00783
  7  H          1     1.00783
  8  H          1     1.00783
Line Symbol    AtNr   At. Mass
  1  O          8    15.99491
  2  C          6    12.00000
  3  C          6    12.00000
  4  N          7    14.00307
  5  C          6    12.00000
  6  H          1     1.00783
  7  H          1     1.00783
  8  H          1     1.00783
                     1                     4                     0
  R VECTOR before symmetry
  0.000000000000000E+000  0.000000000000000E+000  0.000000000000000E+000
  0.000000000000000E+000  0.000000000000000E+000  0.000000000000000E+000
  0.000000000000000E+000  0.000000000000000E+000  0.000000000000000E+000
  0.000000000000000E+000  0.000000000000000E+000  0.000000000000000E+000
  0.000000000000000E+000  0.000000000000000E+000  0.000000000000000E+000
  0.000000000000000E+000  0.000000000000000E+000  0.000000000000000E+000
  0.000000000000000E+000  0.000000000000000E+000  0.000000000000000E+000
  0.000000000000000E+000  0.000000000000000E+000  0.000000000000000E+000
   Rotational constants (in cm-1): 
          0.1655382185             0.3242765806             0.3381657288
   Rotational constants (in MHz): 
       4962.7116371819          9721.5686803189         10137.9549259276
********************************************************************************
   The full molecular point group is C1  .
   The largest Abelian subgroup of the full molecular point group is C1  .
   The computational point group is C1  .
********************************************************************************
  R VECTOR 
  0.000000000000000E+000  0.000000000000000E+000  0.000000000000000E+000
  0.000000000000000E+000  0.000000000000000E+000  0.000000000000000E+000
  0.000000000000000E+000  0.000000000000000E+000  0.000000000000000E+000
  0.000000000000000E+000  0.000000000000000E+000  0.000000000000000E+000
  0.000000000000000E+000  0.000000000000000E+000  0.000000000000000E+000
  0.000000000000000E+000  0.000000000000000E+000  0.000000000000000E+000
  0.000000000000000E+000  0.000000000000000E+000  0.000000000000000E+000
  0.000000000000000E+000  0.000000000000000E+000  0.000000000000000E+000


 ----------------------------------------------------------------
         Coordinates used in calculation (QCOMP) 
 ----------------------------------------------------------------
 Z-matrix   Atomic            Coordinates (in bohr)
  Symbol    Number           X              Y              Z
 ----------------------------------------------------------------
     O         8        -1.98250754    -0.82988830     0.00283751
     C         6         0.27831507    -2.01690064    -0.00120725
     C         6        -1.36839305     1.67888796    -0.00326730
     N         7         2.21660276    -0.54494250    -0.00101524
     C         6         1.17384642     1.87099266     0.00256799
     H         1         0.24118037    -4.04797763    -0.00438084
     H         1        -2.90468703     2.99973487    -0.00867831
     H         1         2.33166832     3.53786427     0.00483294
 ----------------------------------------------------------------
 
   Interatomic distance matrix (Angstroms) 
 
                 O             C             C             N             C    
                [ 1]        [ 2]        [ 3]        [ 4]        [ 5]
  O    [ 1]     0.00000
  C    [ 2]     1.35125     0.00000
  C    [ 3]     1.36679     2.14108     0.00000
  N    [ 4]     2.22718     1.28794     2.23245     0.00000
  C    [ 5]     2.19830     2.11126     1.34913     1.39246     0.00000
  H    [ 6]     2.06995     1.07498     3.14795     2.12816     3.17083
  H    [ 7]     2.08449     3.14396     1.07214     3.29590     2.23940
  H    [ 8]     3.24871     3.13386     2.19122     2.16139     1.07398
 
                 H             H             H    
                [ 6]        [ 7]        [ 8]
  H    [ 6]     0.00000
  H    [ 7]     4.08416     0.00000
  H    [ 8]     4.16390     2.78556     0.00000
   Rotational constants (order x, y, z, in cm-1): 
          0.3381657288             0.3242765806             0.1655382185
   Rotational constants (order x, y, z, in MHz): 
      10137.9549259276          9721.5686803189          4962.7116371819
  ECPDATA file not present.   Using default ECPDATA. 
  There are  257 basis functions.
 @GEOPT-W, Archive file not created for single-point calculation.
 @CHECKOUT-I, Total execution time (CPU/WALL):         0.21/       0.42 seconds.
 @GETMEM-I,  Allocated   28610 MB of main memory.
  @SYMCOR-I, Full point group is dangerous! Abelian subgroup will be used.
  @CHRTABLE-I, There are   1 unique irreducible representations.
  @CHRTABLE-I, There are   1 unique irreducible representations.
  @VIBINF-I, Symmetries species for nuclear motions:
  Irrep     Label    Total    Vibrations     Translations     Rotations
    1           A    24.00      18.00            3.00            3.00
   Total number of calculations required      :    42
   Number of single-point energy calculations :     0
   Number of energy gradient     calculations :    42
  atom charge vector                      8                     6
                     6                     7                     6
                     1                     1                     1
  List of displaced geometries used in the calculation 
 
  Displaced point   1:
O        -1.9823979587       -0.8298882971        0.0028375121
C         0.2782820197       -2.0169006445       -0.0012072505
C        -1.3684261018        1.6788879596       -0.0032673027
N         2.2165697019       -0.5449425006       -0.0010152357
C         1.1738133711        1.8709926632        0.0025679894
H         0.2411473198       -4.0479776266       -0.0043808427
H        -2.9047200799        2.9997348696       -0.0086783071
H         2.3316352617        3.5378642686        0.0048329421
 
  Displaced point   2:
O        -1.9826171199       -0.8298882971        0.0028375121
C         0.2783481274       -2.0169006445       -0.0012072505
C        -1.3683599941        1.6788879596       -0.0032673027
N         2.2166358096       -0.5449425006       -0.0010152357
C         1.1738794788        1.8709926632        0.0025679894
H         0.2412134275       -4.0479776266       -0.0043808427
H        -2.9046539722        2.9997348696       -0.0086783071
H         2.3317013694        3.5378642686        0.0048329421
 
  Displaced point   3:
O        -1.9825075393       -0.8297787165        0.0028375121
C         0.2783150736       -2.0169336983       -0.0012072505
C        -1.3683930480        1.6788549058       -0.0032673027
N         2.2166027557       -0.5449755545       -0.0010152357
C         1.1738464249        1.8709596093        0.0025679894
H         0.2411803736       -4.0480106805       -0.0043808427
H        -2.9046870261        2.9997018157       -0.0086783071
H         2.3316683155        3.5378312147        0.0048329421
 
  Displaced point   4:
O        -1.9825075393       -0.8299978776        0.0028375121
C         0.2783150736       -2.0168675906       -0.0012072505
C        -1.3683930480        1.6789210135       -0.0032673027
N         2.2166027557       -0.5449094468       -0.0010152357
C         1.1738464249        1.8710257170        0.0025679894
H         0.2411803736       -4.0479445728       -0.0043808427
H        -2.9046870261        2.9997679234       -0.0086783071
H         2.3316683155        3.5378973224        0.0048329421
 
  Displaced point   5:
O        -1.9825075393       -0.8298882971        0.0029470927
C         0.2783150736       -2.0169006445       -0.0012403044
C        -1.3683930480        1.6788879596       -0.0033003566
N         2.2166027557       -0.5449425006       -0.0010482895
C         1.1738464249        1.8709926632        0.0025349356
H         0.2411803736       -4.0479776266       -0.0044138966
H        -2.9046870261        2.9997348696       -0.0087113609
H         2.3316683155        3.5378642686        0.0047998882
 
  Displaced point   6:
O        -1.9825075393       -0.8298882971        0.0027279315
C         0.2783150736       -2.0169006445       -0.0011741966
C        -1.3683930480        1.6788879596       -0.0032342488
N         2.2166027557       -0.5449425006       -0.0009821818
C         1.1738464249        1.8709926632        0.0026010433
H         0.2411803736       -4.0479776266       -0.0043477889
H        -2.9046870261        2.9997348696       -0.0086452532
H         2.3316683155        3.5378642686        0.0048659959
 
  Displaced point   7:
O        -1.9825075393       -0.8298882971        0.0028375121
C         0.2784420331       -2.0169006445       -0.0012072505
C        -1.3684301828        1.6788879596       -0.0032673027
N         2.2165656209       -0.5449425006       -0.0010152357
C         1.1738092901        1.8709926632        0.0025679894
H         0.2411432388       -4.0479776266       -0.0043808427
H        -2.9047241609        2.9997348696       -0.0086783071
H         2.3316311807        3.5378642686        0.0048329421
 
  Displaced point   8:
O        -1.9825075393       -0.8298882971        0.0028375121
C         0.2781881141       -2.0169006445       -0.0012072505
C        -1.3683559131        1.6788879596       -0.0032673027
N         2.2166398906       -0.5449425006       -0.0010152357
C         1.1738835597        1.8709926632        0.0025679894
H         0.2412175085       -4.0479776266       -0.0043808427
H        -2.9046498913        2.9997348696       -0.0086783071
H         2.3317054504        3.5378642686        0.0048329421
 
  Displaced point   9:
O        -1.9825075393       -0.8298882971        0.0028375121
C         0.2783150736       -2.0167736850       -0.0012072505
C        -1.3683930480        1.6788508248       -0.0032673027
N         2.2166027557       -0.5449796354       -0.0010152357
C         1.1738464249        1.8709555283        0.0025679894
H         0.2411803736       -4.0480147614       -0.0043808427
H        -2.9046870261        2.9996977347       -0.0086783071
H         2.3316683155        3.5378271337        0.0048329421
 
  Displaced point  10:
O        -1.9825075393       -0.8298882971        0.0028375121
C         0.2783150736       -2.0170276040       -0.0012072505
C        -1.3683930480        1.6789250945       -0.0032673027
N         2.2166027557       -0.5449053658       -0.0010152357
C         1.1738464249        1.8710297980        0.0025679894
H         0.2411803736       -4.0479404918       -0.0043808427
H        -2.9046870261        2.9997720044       -0.0086783071
H         2.3316683155        3.5379014034        0.0048329421
 
  Displaced point  11:
O        -1.9825075393       -0.8298882971        0.0028375121
C         0.2783150736       -2.0169006445       -0.0010802910
C        -1.3683930480        1.6788879596       -0.0033044375
N         2.2166027557       -0.5449425006       -0.0010523705
C         1.1738464249        1.8709926632        0.0025308546
H         0.2411803736       -4.0479776266       -0.0044179775
H        -2.9046870261        2.9997348696       -0.0087154419
H         2.3316683155        3.5378642686        0.0047958072
 
  Displaced point  12:
O        -1.9825075393       -0.8298882971        0.0028375121
C         0.2783150736       -2.0169006445       -0.0013342100
C        -1.3683930480        1.6788879596       -0.0032301679
N         2.2166027557       -0.5449425006       -0.0009781009
C         1.1738464249        1.8709926632        0.0026051243
H         0.2411803736       -4.0479776266       -0.0043437079
H        -2.9046870261        2.9997348696       -0.0086411722
H         2.3316683155        3.5378642686        0.0048700769
 
  Displaced point  13:
O        -1.9825075393       -0.8298882971        0.0028375121
C         0.2783150736       -2.0169006445       -0.0012072505
C        -1.3682716407        1.6788879596       -0.0032673027
N         2.2165525642       -0.5449425006       -0.0010152357
C         1.1737962334        1.8709926632        0.0025679894
H         0.2411301821       -4.0479776266       -0.0043808427
H        -2.9047372176        2.9997348696       -0.0086783071
H         2.3316181240        3.5378642686        0.0048329421
 
  Displaced point  14:
O        -1.9825075393       -0.8298882971        0.0028375121
C         0.2783150736       -2.0169006445       -0.0012072505
C        -1.3685144552        1.6788879596       -0.0032673027
N         2.2166529473       -0.5449425006       -0.0010152357
C         1.1738966164        1.8709926632        0.0025679894
H         0.2412305652       -4.0479776266       -0.0043808427
H        -2.9046368346        2.9997348696       -0.0086783071
H         2.3317185071        3.5378642686        0.0048329421
 
  Displaced point  15:
O        -1.9825075393       -0.8298882971        0.0028375121
C         0.2783150736       -2.0169006445       -0.0012072505
C        -1.3683930480        1.6790093669       -0.0032673027
N         2.2166027557       -0.5449926921       -0.0010152357
C         1.1738464249        1.8709424716        0.0025679894
H         0.2411803736       -4.0480278181       -0.0043808427
H        -2.9046870261        2.9996846780       -0.0086783071
H         2.3316683155        3.5378140770        0.0048329421
 
  Displaced point  16:
O        -1.9825075393       -0.8298882971        0.0028375121
C         0.2783150736       -2.0169006445       -0.0012072505
C        -1.3683930480        1.6787665524       -0.0032673027
N         2.2166027557       -0.5448923091       -0.0010152357
C         1.1738464249        1.8710428547        0.0025679894
H         0.2411803736       -4.0479274351       -0.0043808427
H        -2.9046870261        2.9997850611       -0.0086783071
H         2.3316683155        3.5379144601        0.0048329421
 
  Displaced point  17:
O        -1.9825075393       -0.8298882971        0.0028375121
C         0.2783150736       -2.0169006445       -0.0012072505
C        -1.3683930480        1.6788879596       -0.0031458955
N         2.2166027557       -0.5449425006       -0.0010654272
C         1.1738464249        1.8709926632        0.0025177979
H         0.2411803736       -4.0479776266       -0.0044310342
H        -2.9046870261        2.9997348696       -0.0087284986
H         2.3316683155        3.5378642686        0.0047827505
 
  Displaced point  18:
O        -1.9825075393       -0.8298882971        0.0028375121
C         0.2783150736       -2.0169006445       -0.0012072505
C        -1.3683930480        1.6788879596       -0.0033887099
N         2.2166027557       -0.5449425006       -0.0009650442
C         1.1738464249        1.8709926632        0.0026181810
H         0.2411803736       -4.0479776266       -0.0043306512
H        -2.9046870261        2.9997348696       -0.0086281155
H         2.3316683155        3.5378642686        0.0048831336
 
  Displaced point  19:
O        -1.9825075393       -0.8298882971        0.0028375121
C         0.2783150736       -2.0169006445       -0.0012072505
C        -1.3683930480        1.6788879596       -0.0032673027
N         2.2166988828       -0.5449425006       -0.0010152357
C         1.1737568268        1.8709926632        0.0025679894
H         0.2410907755       -4.0479776266       -0.0043808427
H        -2.9047766242        2.9997348696       -0.0086783071
H         2.3315787174        3.5378642686        0.0048329421
 
  Displaced point  20:
O        -1.9825075393       -0.8298882971        0.0028375121
C         0.2783150736       -2.0169006445       -0.0012072505
C        -1.3683930480        1.6788879596       -0.0032673027
N         2.2165066286       -0.5449425006       -0.0010152357
C         1.1739360230        1.8709926632        0.0025679894
H         0.2412699717       -4.0479776266       -0.0043808427
H        -2.9045974280        2.9997348696       -0.0086783071
H         2.3317579136        3.5378642686        0.0048329421
 
  Displaced point  21:
O        -1.9825075393       -0.8298882971        0.0028375121
C         0.2783150736       -2.0169006445       -0.0012072505
C        -1.3683930480        1.6788879596       -0.0032673027
N         2.2166027557       -0.5448463735       -0.0010152357
C         1.1738464249        1.8709030651        0.0025679894
H         0.2411803736       -4.0480672247       -0.0043808427
H        -2.9046870261        2.9996452715       -0.0086783071
H         2.3316683155        3.5377746705        0.0048329421
 
  Displaced point  22:
O        -1.9825075393       -0.8298882971        0.0028375121
C         0.2783150736       -2.0169006445       -0.0012072505
C        -1.3683930480        1.6788879596       -0.0032673027
N         2.2166027557       -0.5450386277       -0.0010152357
C         1.1738464249        1.8710822613        0.0025679894
H         0.2411803736       -4.0478880285       -0.0043808427
H        -2.9046870261        2.9998244677       -0.0086783071
H         2.3316683155        3.5379538666        0.0048329421
 
  Displaced point  23:
O        -1.9825075393       -0.8298882971        0.0028375121
C         0.2783150736       -2.0169006445       -0.0012072505
C        -1.3683930480        1.6788879596       -0.0032673027
N         2.2166027557       -0.5449425006       -0.0009191086
C         1.1738464249        1.8709926632        0.0024783913
H         0.2411803736       -4.0479776266       -0.0044704408
H        -2.9046870261        2.9997348696       -0.0087679052
H         2.3316683155        3.5378642686        0.0047433440
 
  Displaced point  24:
O        -1.9825075393       -0.8298882971        0.0028375121
C         0.2783150736       -2.0169006445       -0.0012072505
C        -1.3683930480        1.6788879596       -0.0032673027
N         2.2166027557       -0.5449425006       -0.0011113628
C         1.1738464249        1.8709926632        0.0026575875
H         0.2411803736       -4.0479776266       -0.0042912446
H        -2.9046870261        2.9997348696       -0.0085887090
H         2.3316683155        3.5378642686        0.0049225402
 
  Displaced point  25:
O        -1.9825075393       -0.8298882971        0.0028375121
C         0.2783150736       -2.0169006445       -0.0012072505
C        -1.3683930480        1.6788879596       -0.0032673027
N         2.2166027557       -0.5449425006       -0.0010152357
C         1.1739111760        1.8709926632        0.0025679894
H         0.2409233801       -4.0479776266       -0.0043808427
H        -2.9049440196        2.9997348696       -0.0086783071
H         2.3314113220        3.5378642686        0.0048329421
 
  Displaced point  26:
O        -1.9825075393       -0.8298882971        0.0028375121
C         0.2783150736       -2.0169006445       -0.0012072505
C        -1.3683930480        1.6788879596       -0.0032673027
N         2.2166027557       -0.5449425006       -0.0010152357
C         1.1737816738        1.8709926632        0.0025679894
H         0.2414373672       -4.0479776266       -0.0043808427
H        -2.9044300325        2.9997348696       -0.0086783071
H         2.3319253091        3.5378642686        0.0048329421
 
  Displaced point  27:
O        -1.9825075393       -0.8298882971        0.0028375121
C         0.2783150736       -2.0169006445       -0.0012072505
C        -1.3683930480        1.6788879596       -0.0032673027
N         2.2166027557       -0.5449425006       -0.0010152357
C         1.1738464249        1.8710574143        0.0025679894
H         0.2411803736       -4.0482346202       -0.0043808427
H        -2.9046870261        2.9994778760       -0.0086783071
H         2.3316683155        3.5376072750        0.0048329421
 
  Displaced point  28:
O        -1.9825075393       -0.8298882971        0.0028375121
C         0.2783150736       -2.0169006445       -0.0012072505
C        -1.3683930480        1.6788879596       -0.0032673027
N         2.2166027557       -0.5449425006       -0.0010152357
C         1.1738464249        1.8709279120        0.0025679894
H         0.2411803736       -4.0477206331       -0.0043808427
H        -2.9046870261        2.9999918631       -0.0086783071
H         2.3316683155        3.5381212621        0.0048329421
 
  Displaced point  29:
O        -1.9825075393       -0.8298882971        0.0028375121
C         0.2783150736       -2.0169006445       -0.0012072505
C        -1.3683930480        1.6788879596       -0.0032673027
N         2.2166027557       -0.5449425006       -0.0010152357
C         1.1738464249        1.8709926632        0.0026327406
H         0.2411803736       -4.0479776266       -0.0046378363
H        -2.9046870261        2.9997348696       -0.0089353006
H         2.3316683155        3.5378642686        0.0045759485
 
  Displaced point  30:
O        -1.9825075393       -0.8298882971        0.0028375121
C         0.2783150736       -2.0169006445       -0.0012072505
C        -1.3683930480        1.6788879596       -0.0032673027
N         2.2166027557       -0.5449425006       -0.0010152357
C         1.1738464249        1.8709926632        0.0025032383
H         0.2411803736       -4.0479776266       -0.0041238492
H        -2.9046870261        2.9997348696       -0.0084213135
H         2.3316683155        3.5378642686        0.0050899356
 
  Displaced point  31:
O        -1.9825075393       -0.8298882971        0.0028375121
C         0.2783150736       -2.0169006445       -0.0012072505
C        -1.3683930480        1.6788879596       -0.0032673027
N         2.2166027557       -0.5449425006       -0.0010152357
C         1.1738464249        1.8709926632        0.0025679894
H         0.2415870340       -4.0479776266       -0.0043808427
H        -2.9048903562        2.9997348696       -0.0086783071
H         2.3314649854        3.5378642686        0.0048329421
 
  Displaced point  32:
O        -1.9825075393       -0.8298882971        0.0028375121
C         0.2783150736       -2.0169006445       -0.0012072505
C        -1.3683930480        1.6788879596       -0.0032673027
N         2.2166027557       -0.5449425006       -0.0010152357
C         1.1738464249        1.8709926632        0.0025679894
H         0.2407737133       -4.0479776266       -0.0043808427
H        -2.9044836959        2.9997348696       -0.0086783071
H         2.3318716457        3.5378642686        0.0048329421
 
  Displaced point  33:
O        -1.9825075393       -0.8298882971        0.0028375121
C         0.2783150736       -2.0169006445       -0.0012072505
C        -1.3683930480        1.6788879596       -0.0032673027
N         2.2166027557       -0.5449425006       -0.0010152357
C         1.1738464249        1.8709926632        0.0025679894
H         0.2411803736       -4.0475709663       -0.0043808427
H        -2.9046870261        2.9995315394       -0.0086783071
H         2.3316683155        3.5376609384        0.0048329421
 
  Displaced point  34:
O        -1.9825075393       -0.8298882971        0.0028375121
C         0.2783150736       -2.0169006445       -0.0012072505
C        -1.3683930480        1.6788879596       -0.0032673027
N         2.2166027557       -0.5449425006       -0.0010152357
C         1.1738464249        1.8709926632        0.0025679894
H         0.2411803736       -4.0483842869       -0.0043808427
H        -2.9046870261        2.9999381997       -0.0086783071
H         2.3316683155        3.5380675987        0.0048329421
 
  Displaced point  35:
O        -1.9825075393       -0.8298882971        0.0028375121
C         0.2783150736       -2.0169006445       -0.0012072505
C        -1.3683930480        1.6788879596       -0.0032673027
N         2.2166027557       -0.5449425006       -0.0010152357
C         1.1738464249        1.8709926632        0.0025679894
H         0.2411803736       -4.0479776266       -0.0039741824
H        -2.9046870261        2.9997348696       -0.0088816372
H         2.3316683155        3.5378642686        0.0046296119
 
  Displaced point  36:
O        -1.9825075393       -0.8298882971        0.0028375121
C         0.2783150736       -2.0169006445       -0.0012072505
C        -1.3683930480        1.6788879596       -0.0032673027
N         2.2166027557       -0.5449425006       -0.0010152357
C         1.1738464249        1.8709926632        0.0025679894
H         0.2411803736       -4.0479776266       -0.0047875030
H        -2.9046870261        2.9997348696       -0.0084749769
H         2.3316683155        3.5378642686        0.0050362722
 
  Displaced point  37:
O        -1.9825075393       -0.8298882971        0.0028375121
C         0.2783150736       -2.0169006445       -0.0012072505
C        -1.3683930480        1.6788879596       -0.0032673027
N         2.2166027557       -0.5449425006       -0.0010152357
C         1.1738464249        1.8709926632        0.0025679894
H         0.2411803736       -4.0479776266       -0.0043808427
H        -2.9043348479        2.9997348696       -0.0086783071
H         2.3313161374        3.5378642686        0.0048329421
 
  Displaced point  38:
O        -1.9825075393       -0.8298882971        0.0028375121
C         0.2783150736       -2.0169006445       -0.0012072505
C        -1.3683930480        1.6788879596       -0.0032673027
N         2.2166027557       -0.5449425006       -0.0010152357
C         1.1738464249        1.8709926632        0.0025679894
H         0.2411803736       -4.0479776266       -0.0043808427
H        -2.9050392043        2.9997348696       -0.0086783071
H         2.3320204937        3.5378642686        0.0048329421
 
  Displaced point  39:
O        -1.9825075393       -0.8298882971        0.0028375121
C         0.2783150736       -2.0169006445       -0.0012072505
C        -1.3683930480        1.6788879596       -0.0032673027
N         2.2166027557       -0.5449425006       -0.0010152357
C         1.1738464249        1.8709926632        0.0025679894
H         0.2411803736       -4.0479776266       -0.0043808427
H        -2.9046870261        3.0000870477       -0.0086783071
H         2.3316683155        3.5375120904        0.0048329421
 
  Displaced point  40:
O        -1.9825075393       -0.8298882971        0.0028375121
C         0.2783150736       -2.0169006445       -0.0012072505
C        -1.3683930480        1.6788879596       -0.0032673027
N         2.2166027557       -0.5449425006       -0.0010152357
C         1.1738464249        1.8709926632        0.0025679894
H         0.2411803736       -4.0479776266       -0.0043808427
H        -2.9046870261        2.9993826914       -0.0086783071
H         2.3316683155        3.5382164467        0.0048329421
 
  Displaced point  41:
O        -1.9825075393       -0.8298882971        0.0028375121
C         0.2783150736       -2.0169006445       -0.0012072505
C        -1.3683930480        1.6788879596       -0.0032673027
N         2.2166027557       -0.5449425006       -0.0010152357
C         1.1738464249        1.8709926632        0.0025679894
H         0.2411803736       -4.0479776266       -0.0043808427
H        -2.9046870261        2.9997348696       -0.0083261289
H         2.3316683155        3.5378642686        0.0044807639
 
  Displaced point  42:
O        -1.9825075393       -0.8298882971        0.0028375121
C         0.2783150736       -2.0169006445       -0.0012072505
C        -1.3683930480        1.6788879596       -0.0032673027
N         2.2166027557       -0.5449425006       -0.0010152357
C         1.1738464249        1.8709926632        0.0025679894
H         0.2411803736       -4.0479776266       -0.0043808427
H        -2.9046870261        2.9997348696       -0.0090304852
H         2.3316683155        3.5378642686        0.0051851202
 @CHECKOUT-I, Total execution time (CPU/WALL):         0.01/       0.02 seconds.
 @GETMEM-I,  Allocated   28610 MB of main memory.
 @CHECKOUT-I, Total execution time (CPU/WALL):         0.00/       0.01 seconds.
 @GETMEM-I,  Allocated   28610 MB of main memory.
  current energy   -245.940447202957     
  x is   0.000000000000000E+000
  x is  -0.998859394648965     
  x is  -0.998859375458416     
  x is  -0.449917093366992     
  x is  -0.449709494639837     
  x is  -0.999122320739027     
  x is  -0.999122349856808     
 @CHECKOUT-I, Total execution time (CPU/WALL):         0.01/       0.01 seconds.
 @GETMEM-I,  Allocated   28610 MB of main memory.
 @CHECKOUT-I, Total execution time (CPU/WALL):         0.00/       0.00 seconds.
 @GETMEM-I,  Allocated   28610 MB of main memory.
  current energy   -245.940448402608     
  x is   0.000000000000000E+000
  x is  -0.998859366063036     
  x is  -0.998859385251474     
  x is  -0.449491546231390     
  x is  -0.449698617288553     
  x is  -0.999122366761227     
  x is  -0.999122337646124     
 @CHECKOUT-I, Total execution time (CPU/WALL):         0.01/       0.01 seconds.
 @GETMEM-I,  Allocated   28610 MB of main memory.
 @CHECKOUT-I, Total execution time (CPU/WALL):         0.00/       0.00 seconds.
 @GETMEM-I,  Allocated   28610 MB of main memory.
  current energy   -245.940447609257     
  x is   0.000000000000000E+000
  x is  -0.998859403289911     
  x is  -0.998859372925350     
  x is  -0.450195619237129     
  x is  -0.449700471491962     
  x is  -0.999122376944375     
  x is  -0.999122356933134     
 @CHECKOUT-I, Total execution time (CPU/WALL):         0.01/       0.01 seconds.
 @GETMEM-I,  Allocated   28610 MB of main memory.
 @CHECKOUT-I, Total execution time (CPU/WALL):         0.00/       0.00 seconds.
 @GETMEM-I,  Allocated   28610 MB of main memory.
  current energy   -245.940447996680     
  x is   0.000000000000000E+000
  x is  -0.998859357421993     
  x is  -0.998859387784458     
  x is  -0.449212191461761     
  x is  -0.449707640329831     
  x is  -0.999122310557980     
  x is  -0.999122330569589     
 @CHECKOUT-I, Total execution time (CPU/WALL):         0.01/       0.01 seconds.
 @GETMEM-I,  Allocated   28610 MB of main memory.
 @CHECKOUT-I, Total execution time (CPU/WALL):         0.00/       0.00 seconds.
 @GETMEM-I,  Allocated   28610 MB of main memory.
  current energy   -245.940447712846     
  x is   0.000000000000000E+000
  x is  -0.998844893657464     
  x is  -0.998867181366144     
  x is  -0.449704064610268     
  x is  -0.449704055929173     
  x is  -0.999124239013018     
  x is  -0.999109748741126     
 @CHECKOUT-I, Total execution time (CPU/WALL):         0.01/       0.01 seconds.
 @GETMEM-I,  Allocated   28610 MB of main memory.
 @CHECKOUT-I, Total execution time (CPU/WALL):         0.00/       0.00 seconds.
 @GETMEM-I,  Allocated   28610 MB of main memory.
  current energy   -245.940447900492     
  x is   0.000000000000000E+000
  x is  -0.998873867049876     
  x is  -0.998851579343949     
  x is  -0.449704037009684     
  x is  -0.449704055929173     
  x is  -0.999120448492439     
  x is  -0.999134938762003     
 @CHECKOUT-I, Total execution time (CPU/WALL):         0.01/       0.01 seconds.
 @GETMEM-I,  Allocated   28610 MB of main memory.
 @CHECKOUT-I, Total execution time (CPU/WALL):         0.00/       0.00 seconds.
 @GETMEM-I,  Allocated   28610 MB of main memory.
  current energy   -245.940447337822     
  x is   0.000000000000000E+000
  x is  -0.998859372802985     
  x is  -0.998859374853871     
  x is  -0.450199238559262     
  x is  -0.449710166130900     
  x is  -0.999122353722320     
  x is  -0.999122350610607     
 @CHECKOUT-I, Total execution time (CPU/WALL):         0.01/       0.01 seconds.
 @GETMEM-I,  Allocated   28610 MB of main memory.
 @CHECKOUT-I, Total execution time (CPU/WALL):         0.00/       0.01 seconds.
 @GETMEM-I,  Allocated   28610 MB of main memory.
  current energy   -245.940448262632     
  x is   0.000000000000000E+000
  x is  -0.998859387906769     
  x is  -0.998859385856021     
  x is  -0.449209228220915     
  x is  -0.449697945815852     
  x is  -0.999122333780596     
  x is  -0.999122336892340     
 @CHECKOUT-I, Total execution time (CPU/WALL):         0.01/       0.01 seconds.
 @GETMEM-I,  Allocated   28610 MB of main memory.
 @CHECKOUT-I, Total execution time (CPU/WALL):         0.00/       0.00 seconds.
 @GETMEM-I,  Allocated   28610 MB of main memory.
  current energy   -245.940447384716     
  x is   0.000000000000000E+000
  x is  -0.998859368762892     
  x is  -0.998859372008056     
  x is  -0.449768886094699     
  x is  -0.449700028939658     
  x is  -0.999122356421821     
  x is  -0.999122358560591     
 @CHECKOUT-I, Total execution time (CPU/WALL):         0.01/       0.01 seconds.
 @GETMEM-I,  Allocated   28610 MB of main memory.
 @CHECKOUT-I, Total execution time (CPU/WALL):         0.00/       0.01 seconds.
 @GETMEM-I,  Allocated   28610 MB of main memory.
  current energy   -245.940448205960     
  x is   0.000000000000000E+000
  x is  -0.998859391946578     
  x is  -0.998859388701732     
  x is  -0.449639067574862     
  x is  -0.449708082872551     
  x is  -0.999122331080637     
  x is  -0.999122328942090     
 @CHECKOUT-I, Total execution time (CPU/WALL):         0.01/       0.01 seconds.
 @GETMEM-I,  Allocated   28610 MB of main memory.
 @CHECKOUT-I, Total execution time (CPU/WALL):         0.00/       0.00 seconds.
 @GETMEM-I,  Allocated   28610 MB of main memory.
  current energy   -245.940447816003     
  x is   0.000000000000000E+000
  x is  -0.998845338414000     
  x is  -0.998868144511973     
  x is  -0.449704043764563     
  x is  -0.449704055929173     
  x is  -0.999097224280503     
  x is  -0.999108193707936     
 @CHECKOUT-I, Total execution time (CPU/WALL):         0.01/       0.01 seconds.
 @GETMEM-I,  Allocated   28610 MB of main memory.
 @CHECKOUT-I, Total execution time (CPU/WALL):         0.00/       0.00 seconds.
 @GETMEM-I,  Allocated   28610 MB of main memory.
  current energy   -245.940447796030     
  x is   0.000000000000000E+000
  x is  -0.998873422296775     
  x is  -0.998850616198174     
  x is  -0.449704064658758     
  x is  -0.449704055929173     
  x is  -0.999147463222889     
  x is  -0.999136493795258     
 @CHECKOUT-I, Total execution time (CPU/WALL):         0.01/       0.01 seconds.
 @GETMEM-I,  Allocated   28610 MB of main memory.
 @CHECKOUT-I, Total execution time (CPU/WALL):         0.00/       0.00 seconds.
 @GETMEM-I,  Allocated   28610 MB of main memory.
  current energy   -245.940447123184     
  x is   0.000000000000000E+000
  x is  -0.998859357572961     
  x is  -0.998859372919682     
  x is  -0.449539534856272     
  x is  -0.449712314513969     
  x is  -0.999122376309031     
  x is  -0.999122353022322     
 @CHECKOUT-I, Total execution time (CPU/WALL):         0.01/       0.01 seconds.
 @GETMEM-I,  Allocated   28610 MB of main memory.
 @CHECKOUT-I, Total execution time (CPU/WALL):         0.00/       0.01 seconds.
 @GETMEM-I,  Allocated   28610 MB of main memory.
  current energy   -245.940448466877     
  x is   0.000000000000000E+000
  x is  -0.998859403136408     
  x is  -0.998859387790216     
  x is  -0.449868214354553     
  x is  -0.449695797505880     
  x is  -0.999122311196672     
  x is  -0.999122334480678     
 @CHECKOUT-I, Total execution time (CPU/WALL):         0.01/       0.01 seconds.
 @GETMEM-I,  Allocated   28610 MB of main memory.
 @CHECKOUT-I, Total execution time (CPU/WALL):         0.00/       0.00 seconds.
 @GETMEM-I,  Allocated   28610 MB of main memory.
  current energy   -245.940447808983     
  x is   0.000000000000000E+000
  x is  -0.998859344790736     
  x is  -0.998859369073248     
  x is  -0.450163390537427     
  x is  -0.449698613029207     
  x is  -0.999122347764375     
  x is  -0.999122363767477     
 @CHECKOUT-I, Total execution time (CPU/WALL):         0.01/       0.01 seconds.
 @GETMEM-I,  Allocated   28610 MB of main memory.
 @CHECKOUT-I, Total execution time (CPU/WALL):         0.00/       0.00 seconds.
 @GETMEM-I,  Allocated   28610 MB of main memory.
  current energy   -245.940447790851     
  x is   0.000000000000000E+000
  x is  -0.998859415919311     
  x is  -0.998859391636462     
  x is  -0.449245271623815     
  x is  -0.449709498744855     
  x is  -0.999122339739500     
  x is  -0.999122323735039     
 @CHECKOUT-I, Total execution time (CPU/WALL):         0.01/       0.01 seconds.
 @GETMEM-I,  Allocated   28610 MB of main memory.
 @CHECKOUT-I, Total execution time (CPU/WALL):         0.00/       0.00 seconds.
 @GETMEM-I,  Allocated   28610 MB of main memory.
  current energy   -245.940447880993     
  x is   0.000000000000000E+000
  x is  -0.998866044972069     
  x is  -0.998871226011356     
  x is  -0.449704082582116     
  x is  -0.449704055929173     
  x is  -0.999127168859382     
  x is  -0.999103218517665     
 @CHECKOUT-I, Total execution time (CPU/WALL):         0.01/       0.01 seconds.
 @GETMEM-I,  Allocated   28610 MB of main memory.
 @CHECKOUT-I, Total execution time (CPU/WALL):         0.00/       0.00 seconds.
 @GETMEM-I,  Allocated   28610 MB of main memory.
  current energy   -245.940447731382     
  x is   0.000000000000000E+000
  x is  -0.998852715739383     
  x is  -0.998847534699008     
  x is  -0.449704036962318     
  x is  -0.449704055929173     
  x is  -0.999117518640710     
  x is  -0.999141468985786     
 @CHECKOUT-I, Total execution time (CPU/WALL):         0.01/       0.02 seconds.
 @GETMEM-I,  Allocated   28610 MB of main memory.
 @CHECKOUT-I, Total execution time (CPU/WALL):         0.00/       0.00 seconds.
 @GETMEM-I,  Allocated   28610 MB of main memory.
  current energy   -245.940448239829     
  x is   0.000000000000000E+000
  x is  -0.998859357048777     
  x is  -0.998859367082093     
  x is  -0.450043932639682     
  x is  -0.449718798639374     
  x is  -0.999122384604242     
  x is  -0.999122369380544     
 @CHECKOUT-I, Total execution time (CPU/WALL):         0.01/       0.01 seconds.
 @GETMEM-I,  Allocated   28610 MB of main memory.
 @CHECKOUT-I, Total execution time (CPU/WALL):         0.00/       0.00 seconds.
 @GETMEM-I,  Allocated   28610 MB of main memory.
  current energy   -245.940447360818     
  x is   0.000000000000000E+000
  x is  -0.998859403661562     
  x is  -0.998859393627838     
  x is  -0.449363971937383     
  x is  -0.449689313733627     
  x is  -0.999122302898397     
  x is  -0.999122318122651     
 @CHECKOUT-I, Total execution time (CPU/WALL):         0.01/       0.01 seconds.
 @GETMEM-I,  Allocated   28610 MB of main memory.
 @CHECKOUT-I, Total execution time (CPU/WALL):         0.00/       0.00 seconds.
 @GETMEM-I,  Allocated   28610 MB of main memory.
  current energy   -245.940447569706     
  x is   0.000000000000000E+000
  x is  -0.998859344339263     
  x is  -0.998859360215598     
  x is  -0.449502692353931     
  x is  -0.449694339619343     
  x is  -0.999122245062686     
  x is  -0.999122255526649     
 @CHECKOUT-I, Total execution time (CPU/WALL):         0.01/       0.01 seconds.
 @GETMEM-I,  Allocated   28610 MB of main memory.
 @CHECKOUT-I, Total execution time (CPU/WALL):         0.00/       0.00 seconds.
 @GETMEM-I,  Allocated   28610 MB of main memory.
  current energy   -245.940448028051     
  x is   0.000000000000000E+000
  x is  -0.998859416369447     
  x is  -0.998859400493730     
  x is  -0.449905750078714     
  x is  -0.449713771970416     
  x is  -0.999122442430818     
  x is  -0.999122431968223     
 @CHECKOUT-I, Total execution time (CPU/WALL):         0.01/       0.01 seconds.
 @GETMEM-I,  Allocated   28610 MB of main memory.
 @CHECKOUT-I, Total execution time (CPU/WALL):         0.00/       0.00 seconds.
 @GETMEM-I,  Allocated   28610 MB of main memory.
  current energy   -245.940447855049     
  x is   0.000000000000000E+000
  x is  -0.998871788118994     
  x is  -0.998880526319542     
  x is  -0.449704043055715     
  x is  -0.449704055929173     
  x is  -0.999157500198986     
  x is  -0.999174559356063     
 @CHECKOUT-I, Total execution time (CPU/WALL):         0.01/       0.01 seconds.
 @GETMEM-I,  Allocated   28610 MB of main memory.
 @CHECKOUT-I, Total execution time (CPU/WALL):         0.00/       0.00 seconds.
 @GETMEM-I,  Allocated   28610 MB of main memory.
  current energy   -245.940447756974     
  x is   0.000000000000000E+000
  x is  -0.998846972593099     
  x is  -0.998838234391872     
  x is  -0.449704075549421     
  x is  -0.449704055929173     
  x is  -0.999087187314433     
  x is  -0.999070128156908     
 @CHECKOUT-I, Total execution time (CPU/WALL):         0.01/       0.01 seconds.
 @GETMEM-I,  Allocated   28610 MB of main memory.
 @CHECKOUT-I, Total execution time (CPU/WALL):         0.00/       0.00 seconds.
 @GETMEM-I,  Allocated   28610 MB of main memory.
  current energy   -245.940448017812     
  x is   0.000000000000000E+000
  x is  -0.998859354514086     
  x is  -0.998859342284653     
  x is  -0.449657779059337     
  x is  -0.449746343713136     
  x is  -0.999122385228523     
  x is  -0.999122403786613     
 @CHECKOUT-I, Total execution time (CPU/WALL):         0.01/       0.01 seconds.
 @GETMEM-I,  Allocated   28610 MB of main memory.
 @CHECKOUT-I, Total execution time (CPU/WALL):         0.00/       0.00 seconds.
 @GETMEM-I,  Allocated   28610 MB of main memory.
  current energy   -245.940447557672     
  x is   0.000000000000000E+000
  x is  -0.998859406193871     
  x is  -0.998859418425615     
  x is  -0.449750383696960     
  x is  -0.449661772379324     
  x is  -0.999122302278939     
  x is  -0.999122283721799     
 @CHECKOUT-I, Total execution time (CPU/WALL):         0.01/       0.01 seconds.
 @GETMEM-I,  Allocated   28610 MB of main memory.
 @CHECKOUT-I, Total execution time (CPU/WALL):         0.00/       0.02 seconds.
 @GETMEM-I,  Allocated   28610 MB of main memory.
  current energy   -245.940447659427     
  x is   0.000000000000000E+000
  x is  -0.998859341939696     
  x is  -0.998859322587921     
  x is  -0.449566876324557     
  x is  -0.449676185990973     
  x is  -0.999122287472019     
  x is  -0.999122274716931     
 @CHECKOUT-I, Total execution time (CPU/WALL):         0.01/       0.01 seconds.
 @GETMEM-I,  Allocated   28610 MB of main memory.
 @CHECKOUT-I, Total execution time (CPU/WALL):         0.00/       0.01 seconds.
 @GETMEM-I,  Allocated   28610 MB of main memory.
  current energy   -245.940447888629     
  x is   0.000000000000000E+000
  x is  -0.998859418764267     
  x is  -0.998859438117383     
  x is  -0.449841201177999     
  x is  -0.449731923657676     
  x is  -0.999122400019571     
  x is  -0.999122412773390     
 @CHECKOUT-I, Total execution time (CPU/WALL):         0.01/       0.01 seconds.
 @GETMEM-I,  Allocated   28610 MB of main memory.
 @CHECKOUT-I, Total execution time (CPU/WALL):         0.00/       0.00 seconds.
 @GETMEM-I,  Allocated   28610 MB of main memory.
  current energy   -245.940447745112     
  x is   0.000000000000000E+000
  x is  -0.998926785994579     
  x is  -0.998920033170415     
  x is  -0.449704053655448     
  x is  -0.449704055929173     
  x is  -0.999141923518544     
  x is  -0.999143911744616     
 @CHECKOUT-I, Total execution time (CPU/WALL):         0.01/       0.01 seconds.
 @GETMEM-I,  Allocated   28610 MB of main memory.
 @CHECKOUT-I, Total execution time (CPU/WALL):         0.00/       0.00 seconds.
 @GETMEM-I,  Allocated   28610 MB of main memory.
  current energy   -245.940447864471     
  x is   0.000000000000000E+000
  x is  -0.998791974729499     
  x is  -0.998798727552057     
  x is  -0.449704057442562     
  x is  -0.449704055929173     
  x is  -0.999102763991843     
  x is  -0.999100775765704     
 @CHECKOUT-I, Total execution time (CPU/WALL):         0.01/       0.01 seconds.
 @GETMEM-I,  Allocated   28610 MB of main memory.
 @CHECKOUT-I, Total execution time (CPU/WALL):         0.00/       0.01 seconds.
 @GETMEM-I,  Allocated   28610 MB of main memory.
  current energy   -245.940447977204     
  x is   0.000000000000000E+000
  x is  -0.998859347247884     
  x is  -0.998859350234162     
  x is  -0.450065930116519     
  x is  -0.449737513158017     
  x is  -0.999122395781423     
  x is  -0.999122391250080     
 @CHECKOUT-I, Total execution time (CPU/WALL):         0.01/       0.01 seconds.
 @GETMEM-I,  Allocated   28610 MB of main memory.
 @CHECKOUT-I, Total execution time (CPU/WALL):         0.00/       0.00 seconds.
 @GETMEM-I,  Allocated   28610 MB of main memory.
  current energy   -245.940447611870     
  x is   0.000000000000000E+000
  x is  -0.998859413462465     
  x is  -0.998859410475962     
  x is  -0.449342249596172     
  x is  -0.449670601350792     
  x is  -0.999122291725038     
  x is  -0.999122296256264     
 @CHECKOUT-I, Total execution time (CPU/WALL):         0.01/       0.01 seconds.
 @GETMEM-I,  Allocated   28610 MB of main memory.
 @CHECKOUT-I, Total execution time (CPU/WALL):         0.00/       0.00 seconds.
 @GETMEM-I,  Allocated   28610 MB of main memory.
  current energy   -245.940447257833     
  x is   0.000000000000000E+000
  x is  -0.998859329925323     
  x is  -0.998859334650758     
  x is  -0.449658341745105     
  x is  -0.449682005756718     
  x is  -0.999122286018677     
  x is  -0.999122289133217     
 @CHECKOUT-I, Total execution time (CPU/WALL):         0.01/       0.01 seconds.
 @GETMEM-I,  Allocated   28610 MB of main memory.
 @CHECKOUT-I, Total execution time (CPU/WALL):         0.00/       0.00 seconds.
 @GETMEM-I,  Allocated   28610 MB of main memory.
  current energy   -245.940448274914     
  x is   0.000000000000000E+000
  x is  -0.998859430781548     
  x is  -0.998859426056259     
  x is  -0.449749807254595     
  x is  -0.449726104718406     
  x is  -0.999122401475872     
  x is  -0.999122398361802     
 @CHECKOUT-I, Total execution time (CPU/WALL):         0.01/       0.01 seconds.
 @GETMEM-I,  Allocated   28610 MB of main memory.
 @CHECKOUT-I, Total execution time (CPU/WALL):         0.00/       0.00 seconds.
 @GETMEM-I,  Allocated   28610 MB of main memory.
  current energy   -245.940447819755     
  x is   0.000000000000000E+000
  x is  -0.998893944044377     
  x is  -0.998907368121363     
  x is  -0.449704046918105     
  x is  -0.449704055929173     
  x is  -0.999129165552698     
  x is  -0.999139408083835     
 @CHECKOUT-I, Total execution time (CPU/WALL):         0.01/       0.01 seconds.
 @GETMEM-I,  Allocated   28610 MB of main memory.
 @CHECKOUT-I, Total execution time (CPU/WALL):         0.00/       0.00 seconds.
 @GETMEM-I,  Allocated   28610 MB of main memory.
  current energy   -245.940447790589     
  x is   0.000000000000000E+000
  x is  -0.998824816672547     
  x is  -0.998811392596401     
  x is  -0.449704066427734     
  x is  -0.449704055929173     
  x is  -0.999115521955664     
  x is  -0.999105279423702     
 @CHECKOUT-I, Total execution time (CPU/WALL):         0.01/       0.01 seconds.
 @GETMEM-I,  Allocated   28610 MB of main memory.
 @CHECKOUT-I, Total execution time (CPU/WALL):         0.00/       0.00 seconds.
 @GETMEM-I,  Allocated   28610 MB of main memory.
  current energy   -245.940447333482     
  x is   0.000000000000000E+000
  x is  -0.998859313970052     
  x is  -0.998859328184374     
  x is  -0.449782934651904     
  x is  -0.449762007229806     
  x is  -0.999122447594457     
  x is  -0.999122426023692     
 @CHECKOUT-I, Total execution time (CPU/WALL):         0.01/       0.01 seconds.
 @GETMEM-I,  Allocated   28610 MB of main memory.
 @CHECKOUT-I, Total execution time (CPU/WALL):         0.00/       0.00 seconds.
 @GETMEM-I,  Allocated   28610 MB of main memory.
  current energy   -245.940448231451     
  x is   0.000000000000000E+000
  x is  -0.998859446742932     
  x is  -0.998859432526231     
  x is  -0.449625207810014     
  x is  -0.449646112579929     
  x is  -0.999122239921618     
  x is  -0.999122261489576     
 @CHECKOUT-I, Total execution time (CPU/WALL):         0.01/       0.02 seconds.
 @GETMEM-I,  Allocated   28610 MB of main memory.
 @CHECKOUT-I, Total execution time (CPU/WALL):         0.00/       0.00 seconds.
 @GETMEM-I,  Allocated   28610 MB of main memory.
  current energy   -245.940447730368     
  x is   0.000000000000000E+000
  x is  -0.998859278698449     
  x is  -0.998859301191155     
  x is  -0.449869390238533     
  x is  -0.449665863033195     
  x is  -0.999122234319685     
  x is  -0.999122249144917     
 @CHECKOUT-I, Total execution time (CPU/WALL):         0.01/       0.01 seconds.
 @GETMEM-I,  Allocated   28610 MB of main memory.
 @CHECKOUT-I, Total execution time (CPU/WALL):         0.00/       0.01 seconds.
 @GETMEM-I,  Allocated   28610 MB of main memory.
  current energy   -245.940447826674     
  x is   0.000000000000000E+000
  x is  -0.998859482003796     
  x is  -0.998859459510128     
  x is  -0.449538717502400     
  x is  -0.449742244675485     
  x is  -0.999122453157938     
  x is  -0.999122438334378     
 @CHECKOUT-I, Total execution time (CPU/WALL):         0.01/       0.01 seconds.
 @GETMEM-I,  Allocated   28610 MB of main memory.
 @CHECKOUT-I, Total execution time (CPU/WALL):         0.00/       0.00 seconds.
 @GETMEM-I,  Allocated   28610 MB of main memory.
  current energy   -245.940447874145     
  x is   0.000000000000000E+000
  x is  -0.998936092448826     
  x is  -0.998942497609329     
  x is  -0.449704062595852     
  x is  -0.449704055929173     
  x is  -0.999159668933525     
  x is  -0.999151900045020     
 @CHECKOUT-I, Total execution time (CPU/WALL):         0.01/       0.01 seconds.
 @GETMEM-I,  Allocated   28610 MB of main memory.
 @CHECKOUT-I, Total execution time (CPU/WALL):         0.00/       0.00 seconds.
 @GETMEM-I,  Allocated   28610 MB of main memory.
  current energy   -245.940447735437     
  x is   0.000000000000000E+000
  x is  -0.998782668284265     
  x is  -0.998776263124195     
  x is  -0.449704047797928     
  x is  -0.449704055929173     
  x is  -0.999085018581621     
  x is  -0.999092787471829     
Largest asymmetry in FCM    0.000000024076045
  Vibrational frequencies  (cm-1) :
      1   66.78806i    1.35702
      2   59.23474i    0.96668
      3   50.20724i    0.59670
      4  618.40806     5.13897
      5  655.69394    25.13700
      6  760.71621    33.58002
      7  851.69624    22.19558
      8  873.87655     0.00782
      9  914.83063    16.94003
     10  926.99175    16.26051
     11 1082.16261    33.14341
     12 1115.74055     6.92672
     13 1127.65065    10.28792
     14 1188.12605    32.55610
     15 1283.58231     0.18339
     16 1369.74324     4.25880
     17 1557.84497    26.14111
     18 1594.40129    11.37039
     19 3291.34790     2.08046
     20 3296.58612     0.32178
     21 3326.55081     0.53374
 @CHECKOUT-I, Total execution time (CPU/WALL):         0.01/       0.01 seconds.
  @GETXYZ-I,     8 atoms read from ZMAT.
Line Symbol    AtNr   At. Mass
  1  O          8    15.99491
  2  C          6    12.00000
  3  C          6    12.00000
  4  N          7    14.00307
  5  C          6    12.00000
  6  H          1     1.00783
  7  H          1     1.00783
  8  H          1     1.00783
Line Symbol    AtNr   At. Mass
  1  O          8    15.99491
  2  C          6    12.00000
  3  C          6    12.00000
  4  N          7    14.00307
  5  C          6    12.00000
  6  H          1     1.00783
  7  H          1     1.00783
  8  H          1     1.00783
                     1                     4                     0
  R VECTOR before symmetry
  0.000000000000000E+000  0.000000000000000E+000  0.000000000000000E+000
  0.000000000000000E+000  0.000000000000000E+000  0.000000000000000E+000
  0.000000000000000E+000  0.000000000000000E+000  0.000000000000000E+000
  0.000000000000000E+000  0.000000000000000E+000  0.000000000000000E+000
  0.000000000000000E+000  0.000000000000000E+000  0.000000000000000E+000
  0.000000000000000E+000  0.000000000000000E+000  0.000000000000000E+000
  0.000000000000000E+000  0.000000000000000E+000  0.000000000000000E+000
  0.000000000000000E+000  0.000000000000000E+000  0.000000000000000E+000
   Rotational constants (in cm-1): 
          0.1655382185             0.3242765806             0.3381657288
   Rotational constants (in MHz): 
       4962.7116371819          9721.5686803189         10137.9549259276
********************************************************************************
   The full molecular point group is C1  .
   The largest Abelian subgroup of the full molecular point group is C1  .
   The computational point group is C1  .
********************************************************************************
  R VECTOR 
  0.000000000000000E+000  0.000000000000000E+000  0.000000000000000E+000
  0.000000000000000E+000  0.000000000000000E+000  0.000000000000000E+000
  0.000000000000000E+000  0.000000000000000E+000  0.000000000000000E+000
  0.000000000000000E+000  0.000000000000000E+000  0.000000000000000E+000
  0.000000000000000E+000  0.000000000000000E+000  0.000000000000000E+000
  0.000000000000000E+000  0.000000000000000E+000  0.000000000000000E+000
  0.000000000000000E+000  0.000000000000000E+000  0.000000000000000E+000
  0.000000000000000E+000  0.000000000000000E+000  0.000000000000000E+000
 @GEOPT-W, Archive file not created for single-point calculation.
                     0                     0
  calling readgh 2 
  gradient from JOBARC 
   0.000000000000000   0.000000000000000   0.000000000000000
   0.000000000000000   0.000000000000000   0.000000000000000
   0.000000000000000   0.000000000000000   0.000000000000000
   0.000000000000000   0.000000000000000   0.000000000000000
   0.000000000000000   0.000000000000000   0.000000000000000
   0.000000000000000   0.000000000000000   0.000000000000000
   0.000000000000000   0.000000000000000   0.000000000000000
   0.000000000000000   0.000000000000000   0.000000000000000
 
                     0
  current gradient vector 
        0.000000000000000        0.000000000000000        0.000000000000000
        0.000000000000000        0.000000000000000        0.000000000000000
        0.000000000000000        0.000000000000000        0.000000000000000
        0.000000000000000        0.000000000000000        0.000000000000000
        0.000000000000000        0.000000000000000        0.000000000000000
        0.000000000000000        0.000000000000000        0.000000000000000
        0.000000000000000        0.000000000000000        0.000000000000000
        0.000000000000000        0.000000000000000        0.000000000000000
  @PROJFCM-I, Projecting force constant matrix onto totally symmetric subspace.
  Largest difference between matrix elements of symmetrized
  and unsymmetrized FCM :     0.1110223025E-15.
  masses used (in AMU) in vibrational analysis: 
  15.994914630     12.000000000     12.000000000
  14.003074002     12.000000000      1.007825035
   1.007825035      1.007825035
                     Normal Coordinate Analysis
  ----------------------------------------------------------------
    Irreducible         Harmonic       Infrared        Type 
   Representation       Frequency      Intensity 
  ----------------------------------------------------------------
                       (cm-1)         (km/mol)
  ----------------------------------------------------------------
      ----                66.7882i        1.3570       ROTATION  
      ----                59.2348i        0.9667       ROTATION  
      ----                50.2073i        0.5967       ROTATION  
      ----                 0.0000i        0.0000      TRANSLATION
      ----                 0.0000i        0.0000      TRANSLATION
      ----                 0.0000         0.0000      TRANSLATION
         A               618.4089         5.1390       VIBRATION 
         A               655.6948        25.1370       VIBRATION 
         A               760.7172        33.5800       VIBRATION 
         A               851.6974        22.1956       VIBRATION 
         A               873.8777         0.0078       VIBRATION 
         A               914.8319        16.9400       VIBRATION 
         A               926.9930        16.2605       VIBRATION 
         A              1082.1641        33.1434       VIBRATION 
         A              1115.7421         6.9267       VIBRATION 
         A              1127.6522        10.2879       VIBRATION 
         A              1188.1277        32.5561       VIBRATION 
         A              1283.5841         0.1834       VIBRATION 
         A              1369.7451         4.2588       VIBRATION 
         A              1557.8471        26.1411       VIBRATION 
         A              1594.4035        11.3704       VIBRATION 
         A              3291.3524         2.0805       VIBRATION 
         A              3296.5906         0.3218       VIBRATION 
         A              3326.5553         0.5337       VIBRATION 
  ----------------------------------------------------------------
 
 
                                   Normal Coordinates 

                 A                         A                         A
               618.41                    655.69                    760.72 
             VIBRATION                 VIBRATION                 VIBRATION 
 O      0.000 0.0002  0.5151    0.0004 -0.0000  0.2749    0.0006  0.0001  0.0822
 C     -0.000-0.0000 -0.1896   -0.0002  0.0003 -0.4552   -0.0000  0.0001  0.1042
 C      0.000-0.0001 -0.5126   -0.0005 -0.0001  0.0297    0.0001 -0.0001 -0.4479
 N     -0.000-0.0002 -0.1729    0.0003 -0.0007  0.5850    0.0003 -0.0001  0.0441
 C     -0.000 0.0004  0.4028   -0.0000  0.0004 -0.3204   -0.0004 -0.0006 -0.0837
 H     -0.000 0.0002 -0.1994   -0.0002  0.0005 -0.4368   -0.0003  0.0003 -0.1513
 H      0.000-0.0007 -0.3946   -0.0002 -0.0001  0.0184   -0.0015  0.0018  0.7980
 H     -0.000-0.0002  0.2197    0.0001  0.0003 -0.2833   -0.0005 -0.0004  0.3363

                 A                         A                         A
               851.70                    873.88                    914.83 
             VIBRATION                 VIBRATION                 VIBRATION 
 O      0.001 0.0004  0.1454    0.0003  0.0004  0.0259    0.1217  0.2810 -0.0003
 C     -0.000 0.0003 -0.4849   -0.0000 -0.0005 -0.2411    0.1370  0.1388  0.0006
 C     -0.001 0.0009  0.0278    0.0009 -0.0005 -0.2252   -0.3899  0.1810  0.0000
 N      0.000-0.0004  0.1658   -0.0008  0.0001  0.0006    0.5272 -0.2703 -0.0006
 C     -0.000-0.0007 -0.2118   -0.0006  0.0003  0.4302   -0.3352 -0.3764  0.0010
 H      0.000-0.0012  0.6975    0.0007 -0.0008  0.3899   -0.1552  0.0440 -0.0002
 H     -0.000-0.0001 -0.0159   -0.0003  0.0007  0.3069   -0.0827  0.0946 -0.0007
 H     -0.000-0.0006  0.4287    0.0007  0.0005 -0.6776   -0.1829 -0.0553 -0.0014

                 A                         A                         A
               926.99                   1082.16                   1115.74 
             VIBRATION                 VIBRATION                 VIBRATION 
 O      0.702 0.1708 -0.0009    0.1600  0.2787 -0.0006    0.0548 -0.3088 -0.0003
 C     -0.054-0.3181  0.0009   -0.2299  0.1148 -0.0003   -0.2959  0.4819  0.0003
 C     -0.142 0.2183  0.0003    0.1533 -0.5438  0.0006   -0.1381  0.0644 -0.0007
 N     -0.394-0.0569  0.0000    0.0934 -0.1194 -0.0001    0.1578 -0.0446 -0.0000
 C     -0.127 0.0663  0.0002    0.0148  0.2199  0.0002    0.2357 -0.0202  0.0008
 H     -0.099-0.0946 -0.0010   -0.3692  0.0425  0.0005   -0.0976  0.1488  0.0003
 H     -0.237-0.1621 -0.0003   -0.0601 -0.2933  0.0005   -0.3785 -0.3693  0.0001
 H      0.125-0.0960 -0.0002   -0.3433  0.3070  0.0005    0.3535 -0.1989 -0.0005

                 A                         A                         A
              1127.65                   1188.13                   1283.58 
             VIBRATION                 VIBRATION                 VIBRATION 
 O      0.174 0.2125  0.0001    0.3523 -0.4768 -0.0001    0.0113 -0.1698  0.0001
 C     -0.043 0.2556 -0.0000   -0.3403  0.2640  0.0005    0.1071 -0.0963 -0.0004
 C      0.042-0.3544  0.0001    0.1677  0.2632  0.0000   -0.0937 -0.1159 -0.0001
 N     -0.248 0.4569  0.0003   -0.0766 -0.0564 -0.0001    0.0982  0.1939  0.0002
 C      0.000-0.6124 -0.0003   -0.1015 -0.0869 -0.0002   -0.0804  0.1813 -0.0001
 H      0.037 0.0862 -0.0003   -0.0789  0.0802  0.0002   -0.7496 -0.0206  0.0009
 H      0.150 0.0406 -0.0003    0.2576  0.3125 -0.0004    0.2371  0.2737 -0.0001
 H      0.040-0.2224 -0.0003   -0.3507  0.1975 -0.0006    0.3330 -0.1928  0.0002

                 A                         A                         A
              1369.75                   1557.85                   1594.40 
             VIBRATION                 VIBRATION                 VIBRATION 
 O      0.161 0.0918 -0.0004    0.1433  0.0597 -0.0001    0.0048 -0.0276  0.0001
 C      0.005 0.3193  0.0004   -0.4667 -0.2593  0.0002    0.4276  0.2313 -0.0002
 C     -0.068-0.3315  0.0005   -0.4902 -0.1676 -0.0006   -0.4223 -0.0433 -0.0008
 N     -0.094-0.4225 -0.0003    0.2808  0.1809 -0.0001   -0.3921 -0.2322  0.0000
 C     -0.287 0.3235 -0.0002    0.3765  0.0819  0.0009    0.5018 -0.0391  0.0008
 H      0.336 0.1012 -0.0002    0.2350 -0.0956 -0.0006   -0.1481  0.0909  0.0003
 H      0.263 0.2198  0.0001    0.1063  0.2730 -0.0005   -0.0157  0.1542 -0.0003
 H      0.314-0.1858  0.0005    0.0439  0.1012  0.0000   -0.1433  0.2168  0.0000

                 A                         A                         A
              3291.35                   3296.59                   3326.56 
             VIBRATION                 VIBRATION                 VIBRATION 
 O      0.000-0.0036 -0.0000    0.0023 -0.0001 -0.0000    0.0012  0.0039 -0.0000
 C     -0.003 0.0435  0.0001    0.0143  0.2961  0.0004   -0.0023  0.0349  0.0000
 C      0.059-0.0655  0.0002   -0.0319  0.0190 -0.0001    0.2281 -0.1761  0.0007
 N     -0.000-0.0037 -0.0000   -0.0128 -0.0091 -0.0000   -0.0019  0.0044  0.0000
 C      0.162 0.2213  0.0003   -0.0140 -0.0319 -0.0000   -0.0850 -0.0856 -0.0002
 H     -0.002-0.1448 -0.0002   -0.0149 -0.9378 -0.0014   -0.0016 -0.0895 -0.0001
 H     -0.241 0.2126 -0.0008    0.1035 -0.0900  0.0003   -0.6747  0.5746 -0.0022
 H     -0.511-0.7273 -0.0009    0.0593  0.0850  0.0001    0.1927  0.2657  0.0004
  ----------------------------------------------------------------
                    Dipole Moment Function
                   (Normal Coordinate Basis)
  ----------------------------------------------------------------
    Mode     Symmetry    d(Mu(x))/dQ   d(Mu(y))/dQ   d(Mu(z))/dQ
  ----------------------------------------------------------------
     Q7           A        0.000346      0.000182     -0.072604
     Q8           A       -0.000091     -0.000059     -0.160577
     Q9           A       -0.000134      0.000269      0.185595
     Q10          A       -0.000132     -0.000336      0.150890
     Q11          A       -0.000016     -0.000183     -0.002826
     Q12          A       -0.130197     -0.020619     -0.000571
     Q13          A       -0.113316     -0.061960     -0.000382
     Q14          A       -0.182116     -0.028836      0.000455
     Q15          A       -0.072461      0.043065      0.000122
     Q16          A       -0.017270     -0.101266     -0.000163
     Q17          A       -0.107093      0.148076      0.000068
     Q18          A       -0.012088      0.006480      0.000019
     Q19          A        0.032440      0.057585      0.000385
     Q20          A       -0.156660     -0.047673     -0.000098
     Q21          A        0.091317      0.057660     -0.000060
     Q22          A       -0.022429      0.040386     -0.000030
     Q23          A        0.015968     -0.008666     -0.000012
     Q24          A       -0.015527     -0.017504     -0.000086
  ----------------------------------------------------------------
---------------------------------------------------------------------------
------------------------------------------------------------
        Parameter                (MHz)                 (CM-1)
------------------------------------------------------------
 
           R6                -.144135E-03           -.480782E-08
           R5                -.385037E-03           -.128435E-07
           SI                            0.117499E+01
 
  A-reduced centrifugal distortion parameters (Ir representation) 
 
           DJ                0.168766E-02           0.562943E-07
           DK                0.700015E-03           0.233500E-07
           DJK               0.127244E-02           0.424440E-07
           DELJ              0.197593E-02           0.659100E-07
           DELK              0.214136E-02           0.714282E-07
           DELJK             -.457180E-03           -.152499E-07
           delJ              0.789134E-03           0.263227E-07
           delK              0.144750E-02           0.482836E-07
 
  S-reduced centrifugal distortion parameters (Ir representation) 
 
           DJ                0.135997E-02           0.453637E-07
           DK                -.938449E-03           -.313033E-07
           DJK               0.323860E-02           0.108028E-06
           D1                -.789134E-03           -.263227E-07
           D2                -.307981E-03           -.102732E-07
------------------------------------------------------------
   Rotationally projected vibrational frequencies 
            1               0.0000i
            2               0.0000i
            3               0.0000i
            4               0.0000 
            5               0.0000 
            6               0.0000 
            7             618.4084 
            8             655.6930 
            9             760.7149 
           10             851.6965 
           11             873.8775 
           12             914.8312 
           13             926.9929 
           14            1082.1640 
           15            1115.7420 
           16            1127.6522 
           17            1188.1276 
           18            1283.5840 
           19            1369.7448 
           20            1557.8471 
           21            1594.4034 
           22            3291.3524 
           23            3296.5906 
           24            3326.5553 
  Zero-point energy:   36.9343 kcal/mol =  154.5335 kJ/mol =   12917.989 cm-1 
 
  Finite temperature thermodynamic corrections:
=======================================================
Temperature     Entropy       Enthalpy     Gibbs Energy
    (K)        (J/(mol K))    (kJ/mol)      (kJ/mol) 
=======================================================
    298.15      270.0188       11.7909      -68.7152
    100.00      225.7740        3.3277      -19.2497
    200.00      250.5159        6.9387      -43.1645
    300.00      270.3835       11.9000      -69.2150
    400.00      290.1319       18.8119      -97.2408
    500.00      309.5865       27.5616     -127.2316
    600.00      328.2410       37.8135     -159.1311
    700.00      345.8517       49.2513     -192.8448
    800.00      362.3703       61.6313     -228.2649
    900.00      377.8424       74.7742     -265.2840
   1000.00      392.3474       88.5462     -303.8012
   1100.00      405.9720      102.8451     -343.7241
   1200.00      418.7992      117.5901     -384.9690
   1300.00      430.9045      132.7159     -427.4599
   1400.00      442.3551      148.1690     -471.1281
   1500.00      453.2107      163.9049     -515.9111
   1600.00      463.5241      179.8864     -561.7521
   1700.00      473.3420      196.0820     -608.5994
   1800.00      482.7059      212.4652     -656.4054
   1900.00      491.6526      229.0133     -705.1267
   2000.00      500.2151      245.7070     -754.7231
=======================================================
 @CHECKOUT-I, Total execution time (CPU/WALL):         0.05/       0.05 seconds.
 @GETMEM-I,  Allocated   28610 MB of main memory.
 @CHECKOUT-I, Total execution time (CPU/WALL):         0.00/       0.00 seconds.
----------------------------------------------------------------------
Processing output from displaced point 002
----------------------------------------------------------------------


   *************************************************************************
         <<<     CCCCCC     CCCCCC   |||     CCCCCC     CCCCCC   >>>
       <<<      CCC        CCC       |||    CCC        CCC         >>>
      <<<      CCC        CCC        |||   CCC        CCC            >>>
    <<<        CCC        CCC        |||   CCC        CCC              >>>
      <<<      CCC        CCC        |||   CCC        CCC            >>>
       <<<      CCC        CCC       |||    CCC        CCC         >>>
         <<<     CCCCCC     CCCCCC   |||     CCCCCC     CCCCCC   >>>
   *************************************************************************

     ****************************************************************
     * CFOUR Coupled-Cluster techniques for Computational Chemistry *
     ****************************************************************
 

   Department of Chemistry                Institut fuer Physikalische Chemie
   University of Texas at Austin          Universitaet Mainz
   Austin, TX  78712, USA                 D-55099 Mainz, Germany
 
                       Version 1.2
 
                     compute-0-4.local                                 
                     Mon Oct 20 08:27:04 CDT 2025                      
                     integer*8 version is running
 
********************************************************************************
*                          Input from ZMAT file                                *
********************************************************************************
GEOMETRY  2 NON-SYMMETRIC DISPLACEMENT                                          
O        -1.982507533639484       -0.829888296940873        0.001472545868073   
C         0.278315071181088       -2.016900644530234       -0.002815653951569   
C        -1.368393054475812        1.678887959487584        0.000183487369601   
N         2.216602753711775       -0.544942500650451        0.003349722065627   
C         1.173846430014747        1.870992663277476       -0.001981807062324   
H         0.241180364923820       -4.047977626787405       -0.009321599702882   
H        -2.904687043349550        2.999734869207337        0.000393536356136   
H         2.331668325146594        3.537864268749044       -0.006046726089982   
                                                                                
*CFOUR(CALC=CCSD(T)                                                             
BASIS=PCVTZ                                                                     
VIB=FINDIF                                                                      
FREQ_ALGORITHM=PARALLEL                                                         
FD_PROJECT=OFF                                                                  
ANH_ALGORITHM=PARALLEL                                                          
ANHARM=VPT2                                                                     
FCGRADNEW=2                                                                     
GEO_METHOD=NR                                                                   
ABCDTYPE=AOBASIS                                                                
CC_PROG=NCC                                                                     
GEO_CONV=7                                                                      
SCF_CONV=10                                                                     
CC_CONV=9                                                                       
LINEQ_CONV=9                                                                    
LINEQ_MAXCYC=200                                                                
GEO_MAXSTEP=150                                                                 
MULT=1                                                                          
FROZEN_CORE=OFF                                                                 
MEM_UNIT=GB                                                                     
MEM=30                                                                          
COORD=CARTESIAN,UNITS=BOHR,ANHARM=0)                                            
                                                                                
********************************************************************************
    -------------------------------------------------------------------
                    CFOUR Control Parameters 
    -------------------------------------------------------------------
        External           Internal           Value            Units
          Name               Name
    -------------------------------------------------------------------
       ABCDTYPE             IABCDT         AOBASIS     [  2]    ***   
       ANHARMONIC           IANHAR         OFF         [  0]    ***   
       ANH_ALGORIT          IANALG         PARALLEL    [  1]    ***   
       ANH_DERIVAT          IANDER         SECOND      [  1]    ***   
       ANH_MODE             ANHMOD         VIBRATION   [  0]    ***   
       ANH_POINTS           IANPOI              1               ***   
       ANH_STEPSIZ          ICUBST             50000          x 10-6  
       ANH_SYMMETR          IANHSM         ABELIAN     [  0]    ***   
       AO_LADDERS           IAOLAD         SINGLEPASS  [  1]    ***   
       AV_SCF               IAVSCF         OFF         [  0]    ***   
       BASIS                IBASIS         PCVTZ       [ 24]    ***   
       BFIELD               IBFIEL         OFF         [  0]    a.u.  
       BOTHVECTORS          BOTHVC         OFF         [  0]    ***   
       BOX_POTENT           IPIAB          OFF         [  0]    ***   
       BREIT                IBREIT         OFF         [  0]    ***   
       BRUCK_CONV           IBRTOL          10D-  4             ***   
       BRUECKNER            IBRKNR         OFF         [  0]    ***   
       BUFFERSIZE           IBUFFS              4096            ***   
       CACHE_RECS           ICHREC             10               ***   
       CALCLEVEL            ICLLVL         CCSD(T)     [ 22]    ***   
       CAS_GECCO            ICMRCC         OFF         [  0]    ***   
       CAS_GUESS            ICGUES         CANONICAL   [  0]    ***   
       CAS_INPUT            ICSINP         ORBITALS    [  0]    ***   
       CAS_ITMAX            ICITMX          10D- 50           cycles  
       CAS_JACDAV           ICJDAV         OFF         [  0]    ***   
       CAS_MICMAX           ICMIMN          10D- 10             ***   
       CAS_MICMIN           ICMIMX          10D-  2             ***   
       CAS_MICRO            ICSALG         ILU/JACOBI  [  0]    ***   
       CAS_MITMAX           ICMIMX          10D-100           cycles  
       CAS_MMAX             ICMMAX          10D- 50             ***   
       CAS_PRINT            ICPRT           10D-  0             ***   
       CCORBOPT             ICCORB         OFF         [  0]  x 0.01  
       CC_CONV              ICCCNV          10D-  9             ***   
       CC_EXPORDER          ICCEOR              5               ***   
       CC_EXTRAPOL          ICCEXT         DIIS        [  1]    ***   
       CC_GUESS             ICCGES         MP2         [  0]    ***   
       CC_MAXCYC            ICCCYC            100              cycles 
       CC_PROGRAM           ICCPRO         NCC         [  5]    ***   
       CHARGE               ICHRGE              0               ***   
       CHOLESKY             ICHOLE         OFF         [  0]    ***   
       CIS_CONV             ICISTL              5               ***   
       COMM_SIZE            IPSIZE            ***               ***   
       CONSTANT             ICONST         OLD         [  1]    ***   
       CONTINUUM            ICONTU         NONE        [  0]    ***   
       CONTRACTION          ICNTYP         GENERAL     [  1]    ***   
       COORDINATES          ICOORD         CARTESIAN   [  1]    ***   
       CPHF_CONVER          ICPHFT          10D- 16             ***   
       CPHF_MAXCYC          ICPHFC             64              cycles 
       CUBIC                ICUBIC         OFF         [  0]    ***   
       CURVILINEAR          ICURVY         OFF         [  0]    ***   
       CV_ELEMENT           ICVELM              0               ***   
       CV_ORBITALS          ICVORB      NONE         
       CV_SEPARATE          ICVSEP         OFF         [  0]    ***   
       DBOC                 IDBOC          OFF         [  0]    ***   
       DCT                  IDCT           OFF         [  0]    ***   
       DERIV_LEV            IDRLVL         FIRST       [  1]    ***   
       DEVMEM_SIZE          IDVMEM         *********           MByte  
       DIAG_MRCC            IEOMST          10D-  0             ***   
       DIFF_TYPE            IDIFTY         RELAXED     [  0]    ***   
       DIRECT               IDIRCT         OFF         [  0]    ***   
       DROPMO               IDRPMO      NONE         
       ECP                  IECP           OFF         [  0]    ***   
       EIGENVECTOR          IVEC                1               ***   
       EL_ANHARM            IELANH         OFF         [  0]    ***   
       EOMFOLLOW            IEOMSR         ENERGY      [  0]    ***   
       EOMIP                IEOMIP         OFF         [  0]    ***   
       EOMLEVEL             HBARFM         SAME        [  0]    ***   
       EOM_MRCC             IMRCCE         NEW         [  1]    ***   
       EOM_NONIT            EOMNON         OFF         [  0]    ***   
       EOM_NSING            IEOMSI          10D-  0             ***   
       EOM_NSTATES          IMRCCD         DAVIDSON    [  0]    ***   
       EOM_NTRIP            IEOMTR          10D-  0             ***   
       EOM_ORDER            IEXORD         ENERGY      [  0]    ***   
       EOM_PROPSTA          IEOMST              0               ***   
       ESTATE_CONV          IEXTOL          10D-  5             ***   
       ESTATE_DIAG          IEXDIG         ITERATIVE   [  0]    ***   
       ESTATE_LOCK          IESLOC         ON          [  1]    ***   
       ESTATE_MAXC          IEXMXC             40               ***   
       ESTATE_PROP          IEXPRP         OFF         [  0]    ***   
       EVAL_HESS            IRECAL              0            # of cyc.
       EXCITATION           IEXCIT              0               ***   
       EXCITE               IEXCIT         NONE        [  0]    ***   
       EXTERN_POT           IEXPOT         OFF         [  0]    ***   
       FCGRADNEW            IFCGNW         OFF         [  0]    ***   
       FC_FIELD             IFINFC              0             x 10-6  
       FD_CALTYPE           IFDCAL         GRADONLY    [  0]    ***   
       FD_PROJECT           IFDPRJ         OFF         [  1]    ***   
       FD_STEPSIZE          IDISFD              5            10-4 bohr
       FD_USEGROUP          IFDGRP         FULL        [  0]    ***   
       FILE_RECSIZ          IFLREC              4096           words  
       FINITE_PERT          IFIPER              0             x 10-6  
       FIXGEOM              IFIXGM         OFF         [  0]    ***   
       FOCK                 IFOCK          AO          [  1]    ***   
       FREQ_ALGORI          IVIALG         PARALLEL    [  1]    ***   
       FROZEN_CORE          IFROCO         OFF         [  0]    ***   
       FROZEN_VIRT          IFROVI         OFF         [  0]    ***   
       GAMMA_ABCD           IGABCD         DIRECT      [  1]    ***   
       GAMMA_ABCI           IGABCI         STORE       [  0]    ***   
       GENBAS_1             IGNBS1              0               ***   
       GENBAS_2             IGNBS2              0               ***   
       GENBAS_3             IGNBS3              0               ***   
       GENBAS_4             IGNBS4              0               ***   
       GEO_CONV             ICONTL              7              H/bohr 
       GEO_MAXCYC           IOPTCY             50               ***   
       GEO_MAXSTEP          IMXSTP            150            millibohr
       GEO_METHOD           INR            SINGLE_POINT[  5]    ***   
       GIAO                 IGIAO          OFF         [  1]    ***   
       GIMIC                IGIMIC         OFF         [  0]    ***   
       GRID                 IGRID          OFF         [  0]    ***   
       GRID_ALGO            IGALGO         SERIAL      [  0]    ***   
       GUESS                IGUESS         MOREAD      [  0]    ***   
       HBAR                 IHBAR          OFF         [  0]    ***   
       HESS_TYPE            IHESTP         SCF         [  0]    ***   
       HF2_FILE             IHF2Fl         USE         [  1]    ***   
       HFSTABILITY          ISTABL         OFF         [  0]    ***   
       INCORE               INCORE         OFF         [  0]    ***   
       INPUT_MRCC           IMRCC          ON          [  1]    ***   
       INTEGRALS            INTTYP         VMOL        [  1]    ***   
       JODA_PRINT           IJPRNT              0               ***   
       KEYWORD_OUT          IDMPKW         NO          [  0]    ***   
       LINDEP_TOL           ILINDP              8               ***   
       LINEQ_CONV           IZTACN          10D-  9           cycles  
       LINEQ_EXPOR          ILMAXD              5               ***   
       LINEQ_MAXCY          ILMAXC            200               ***   
       LINEQ_TYPE           ILTYPE         DIIS        [  1]    ***   
       LOCK_ORBOCC          ILOCOC         OFF         [  0]    ***   
       MEMORY_SIZE          IMEMSZ         *********           words  
       MEM_UNIT             IMEMU          GB          [  3]    ***   
       MRCC                 IMRCCC         OFF         [  0]    ***   
       MULTIPLICTY          IMULTP              1               ***   
       NACOUPLING           IVCOUP         OFF         [  0]    ***   
       NEGEVAL              IDIE           ABORT       [  0]    ***   
       NEWNORM              INEWNO         OFF         [  0]    ***   
       NON-HF               INONHF         OFF         [  0]    ***   
       NTOP_TAMP            ITOPT2             15               ***   
       NUC_MODEL            INUCMO         POINT       [  0]    ***   
       OCCUPATION           IOCCU   ESTIMATED BY SCF 
       OPEN-SHELL           IOPEN          SPIN-ORBITAL[  0]    ***   
       OPTVIB               IOPTVB         OFF         [  0]    ***   
       ORBITALS             IORBTP         STANDARD    [  0]    ***   
       PARALLEL             IPARAL         ON          [  1]    ***   
       PARA_INT             IPINTS         ON          [  1]    ***   
       PARA_PRINT           IPPRIN              0               ***   
       PERT_ORB             IPTORB         CANONICAL   [  1]    ***   
       POINTS               IGRDFD              0               ***   
       PRINT                IPRNT               0               ***   
       PROPS                IPROPS         OFF         [  0]    ***   
       PROP_INTEGR          IINTYP         INTERNAL    [  0]    ***   
       PSI                  IPSI           OFF         [  0]    ***   
       QC_ALG               IQCALG         FLM         [  0]    ***   
       QC_LINALG            IQCLIN         TRIDIAG     [  2]    ***   
       QC_MAXCYC            IQCMAX            100             cycles  
       QC_MAXSCFCY          IQCMSC             20             cycles  
       QC_RTRUST            IQCRTR          10D-  0           x 10-3  
       QC_SKIPSCF           IQCSKI         OFF         [  0]    ***   
       QC_START             IQCSTA          10D-  3             ***   
       QRHFGUESS            IQGUES         OFF         [  0]    ***   
       QUARTIC              IQUART         OFF         [  0]    ***   
       RAMAN_INT            IRAMIN         OFF         [  0]    ***   
       RAMAN_ORB            IRAMRE         UNRELAXED   [  0]    ***   
       RDO                  IRDOFM         ON          [  1]    ***   
       REDUCE_REPR          REDREP         Ir          [  0]    ***   
       REFERENCE            IREFNC         RHF         [  0]    ***   
       RELATIVIST           IRELAT         OFF         [  0]    ***   
       RELAX_DENS           IRDENS         ON          [  1]    ***   
       RESET_FLAGS          IRESET         OFF         [  0]    ***   
       RESTART_CC           ICCRES         OFF         [  0]    ***   
       ROT_EVEC             ROTVEC              0               ***   
       SAVE_INTS            ISVINT         OFF         [  0]    ***   
       SCALE_ON             ISTCRT              0               ***   
       SCF_CONV             ISCFCV          10D- 10             ***   
       SCF_DAMPING          IDAMP               0             x 10-3  
       SCF_EXPORDE          IRPPOR             10               ***   
       SCF_EXPSTAR          IRPPLS              2               ***   
       SCF_EXTRAPO          IRPP           ON          [  1]    ***   
       SCF_MAXCYC           ISCFCY            150              cycles 
       SCF_NOSTOP           ISCFST         OFF         [  0]    ***   
       SCF_ORBITAL          ISCFOR         REAL        [  0]    ***   
       SCF_PRINT            ISCFPR              0               ***   
       SCF_PROG             ISCFPR         SCF         [  0]    ***   
       SD_FIELD             IFINSD              0             x 10-6  
       SOPERT               IPERSO         OFF         [  0]    ***   
       SPHERICAL            IDFGHI         ON          [  1]    ***   
       SPINORBIT            ISOCAL         OFF         [  0]    ***   
       SPINROTATIO          ISRCON         OFF         [  0]    ***   
       SPIN_FLIP            ISPFLP         OFF         [  0]    ***   
       SPIN_ORBIT           ISPORB         OFF         [  0]    ***   
       SPIN_SCAL            ISCSMP         OFF         [  0]    ***   
       STEEPSCALE           ISTPSC              1000          x 10-3  
       SUBGROUP             ISUBGP         DEFAULT     [  0]    ***   
       SUBGRPAXIS           ISBXYZ         X           [  0]    ***   
       SYMMETRY             ISYM           ON          [  0]    ***   
       SYM_CHECK            ISYMCK         OVERRIDE    [  1]    ***   
       T3_EXTRAPOL          IT3EXT         OFF         [  0]    ***   
       T4_EXTRAPOL          IT4EXP         OFF         [  0]    ***   
       TAMP_SUM             IEVERY              5               ***   
       TESTSUITE            ITESTS         OFF         [  0]    ***   
       THERMOCH             ITHERM         ON          [  1]    ***   
       TOL_CHOLESK          ITOLCH          10D-  4             ***   
       TRANGRAD             IRESRM         OFF         [  0]    ***   
       TRANS_INV            ITRAIN         USE         [  0]    ***   
       TREAT_PERT           ITREAT         SIMULTANEOUS[  0]    ***   
       TRIP_ALGORI          ITRALG         NORMAL      [  0]    ***   
       UIJ_THRESHO          IUIJTH              1               ***   
       UNITS                IUNITS         BOHR        [  1]    ***   
       UNOS                 IUNOS          OFF         [  0]    ***   
       UPDATE_HESS          IHUPDT         ON          [  1]    ***   
       VIBPHASE             ISETPH         STANDARD    [  0]    ***   
       VIBRATION            IVIB           FINDIF      [  3]    ***   
       VIB_ALGORIT          IGEALG         STANDARD    [  0]    ***   
       VNATORB              IVNORB         OFF         [  0]    ***   
       VTRAN                IVTRAN         PARTIAL     [  2]    ***   
       X2CKEY               IX2CKE         MOLVDINT    [  0]    ***   
       XFIELD               IXEFLD              0             x 10-6  
       XFORM_TOL            IXFTOL          10D- 11             ***   
       YFIELD               IYEFLD              0             x 10-6  
       ZFIELD               IZEFLD              0             x 10-6  
       ZSCALE_EXP           IZEXPS         OFF         [  0]    ***   
    -------------------------------------------------------------------
  @GETXYZ-I,     8 atoms read from ZMAT.
Line Symbol    AtNr   At. Mass
  1  O          8    15.99491
  2  C          6    12.00000
  3  C          6    12.00000
  4  N          7    14.00307
  5  C          6    12.00000
  6  H          1     1.00783
  7  H          1     1.00783
  8  H          1     1.00783
Line Symbol    AtNr   At. Mass
  1  O          8    15.99491
  2  C          6    12.00000
  3  C          6    12.00000
  4  N          7    14.00307
  5  C          6    12.00000
  6  H          1     1.00783
  7  H          1     1.00783
  8  H          1     1.00783
                     1                     4                     0
  R VECTOR before symmetry
  0.000000000000000E+000  0.000000000000000E+000  0.000000000000000E+000
  0.000000000000000E+000  0.000000000000000E+000  0.000000000000000E+000
  0.000000000000000E+000  0.000000000000000E+000  0.000000000000000E+000
  0.000000000000000E+000  0.000000000000000E+000  0.000000000000000E+000
  0.000000000000000E+000  0.000000000000000E+000  0.000000000000000E+000
  0.000000000000000E+000  0.000000000000000E+000  0.000000000000000E+000
  0.000000000000000E+000  0.000000000000000E+000  0.000000000000000E+000
  0.000000000000000E+000  0.000000000000000E+000  0.000000000000000E+000
   Rotational constants (in cm-1): 
          0.1655382185             0.3242766290             0.3381657814
   Rotational constants (in MHz): 
       4962.7116371570          9721.5701295669         10137.9565020776
********************************************************************************
   The full molecular point group is C1  .
   The largest Abelian subgroup of the full molecular point group is C1  .
   The computational point group is C1  .
********************************************************************************
  R VECTOR 
  0.000000000000000E+000  0.000000000000000E+000  0.000000000000000E+000
  0.000000000000000E+000  0.000000000000000E+000  0.000000000000000E+000
  0.000000000000000E+000  0.000000000000000E+000  0.000000000000000E+000
  0.000000000000000E+000  0.000000000000000E+000  0.000000000000000E+000
  0.000000000000000E+000  0.000000000000000E+000  0.000000000000000E+000
  0.000000000000000E+000  0.000000000000000E+000  0.000000000000000E+000
  0.000000000000000E+000  0.000000000000000E+000  0.000000000000000E+000
  0.000000000000000E+000  0.000000000000000E+000  0.000000000000000E+000


 ----------------------------------------------------------------
         Coordinates used in calculation (QCOMP) 
 ----------------------------------------------------------------
 Z-matrix   Atomic            Coordinates (in bohr)
  Symbol    Number           X              Y              Z
 ----------------------------------------------------------------
     O         8        -1.98250754    -0.82988830     0.00146480
     C         6         0.27831508    -2.01690064    -0.00281578
     C         6        -1.36839306     1.67888796     0.00017942
     N         7         2.21660274    -0.54494250     0.00335755
     C         6         1.17384644     1.87099266    -0.00197644
     H         1         0.24118040    -4.04797762    -0.00932301
     H         1        -2.90468704     2.99973487     0.00038458
     H         1         2.33166835     3.53786427    -0.00603616
 ----------------------------------------------------------------
 
   Interatomic distance matrix (Angstroms) 
 
                 O             C             C             N             C    
                [ 1]        [ 2]        [ 3]        [ 4]        [ 5]
  O    [ 1]     0.00000
  C    [ 2]     1.35125     0.00000
  C    [ 3]     1.36678     2.14108     0.00000
  N    [ 4]     2.22718     1.28794     2.23245     0.00000
  C    [ 5]     2.19831     2.11126     1.34913     1.39246     0.00000
  H    [ 6]     2.06996     1.07498     3.14795     2.12817     3.17083
  H    [ 7]     2.08448     3.14396     1.07213     3.29590     2.23940
  H    [ 8]     3.24871     3.13386     2.19122     2.16139     1.07399
 
                 H             H             H    
                [ 6]        [ 7]        [ 8]
  H    [ 6]     0.00000
  H    [ 7]     4.08417     0.00000
  H    [ 8]     4.16389     2.78556     0.00000
   Rotational constants (order x, y, z, in cm-1): 
          0.3381657814             0.3242766290             0.1655382185
   Rotational constants (order x, y, z, in MHz): 
      10137.9565020776          9721.5701295669          4962.7116371570
  ECPDATA file not present.   Using default ECPDATA. 
  There are  257 basis functions.
 @GEOPT-W, Archive file not created for single-point calculation.
 @CHECKOUT-I, Total execution time (CPU/WALL):         0.19/       0.21 seconds.
 @GETMEM-I,  Allocated   28610 MB of main memory.
  @SYMCOR-I, Full point group is dangerous! Abelian subgroup will be used.
  @CHRTABLE-I, There are   1 unique irreducible representations.
  @CHRTABLE-I, There are   1 unique irreducible representations.
  @VIBINF-I, Symmetries species for nuclear motions:
  Irrep     Label    Total    Vibrations     Translations     Rotations
    1           A    24.00      18.00            3.00            3.00
   Total number of calculations required      :    42
   Number of single-point energy calculations :     0
   Number of energy gradient     calculations :    42
  atom charge vector                      8                     6
                     6                     7                     6
                     1                     1                     1
  List of displaced geometries used in the calculation 
 
  Displaced point   1:
O        -1.9823979585       -0.8298882977        0.0014647975
C         0.2782820276       -2.0169006429       -0.0028157776
C        -1.3684261089        1.6788879595        0.0001794178
N         2.2165696875       -0.5449425027        0.0033575491
C         1.1738133835        1.8709926643       -0.0019764358
H         0.2411473451       -4.0479776215       -0.0093230130
H        -2.9047200985        2.9997348691        0.0003845775
H         2.3316352936        3.5378642721       -0.0060361584
 
  Displaced point   2:
O        -1.9826171197       -0.8298882977        0.0014647975
C         0.2783481353       -2.0169006429       -0.0028157776
C        -1.3683600012        1.6788879595        0.0001794178
N         2.2166357952       -0.5449425027        0.0033575491
C         1.1738794912        1.8709926643       -0.0019764358
H         0.2412134528       -4.0479776215       -0.0093230130
H        -2.9046539908        2.9997348691        0.0003845775
H         2.3317014014        3.5378642721       -0.0060361584
 
  Displaced point   3:
O        -1.9825075391       -0.8297787171        0.0014647975
C         0.2783150814       -2.0169336968       -0.0028157776
C        -1.3683930551        1.6788549056        0.0001794178
N         2.2166027414       -0.5449755565        0.0033575491
C         1.1738464374        1.8709596105       -0.0019764358
H         0.2411803989       -4.0480106754       -0.0093230130
H        -2.9046870446        2.9997018153        0.0003845775
H         2.3316683475        3.5378312182       -0.0060361584
 
  Displaced point   4:
O        -1.9825075391       -0.8299978783        0.0014647975
C         0.2783150814       -2.0168675891       -0.0028157776
C        -1.3683930551        1.6789210133        0.0001794178
N         2.2166027414       -0.5449094488        0.0033575491
C         1.1738464374        1.8710257182       -0.0019764358
H         0.2411803989       -4.0479445676       -0.0093230130
H        -2.9046870446        2.9997679230        0.0003845775
H         2.3316683475        3.5378973259       -0.0060361584
 
  Displaced point   5:
O        -1.9825075391       -0.8298882977        0.0015743781
C         0.2783150814       -2.0169006429       -0.0028488315
C        -1.3683930551        1.6788879595        0.0001463639
N         2.2166027414       -0.5449425027        0.0033244952
C         1.1738464374        1.8709926643       -0.0020094897
H         0.2411803989       -4.0479776215       -0.0093560668
H        -2.9046870446        2.9997348691        0.0003515237
H         2.3316683475        3.5378642721       -0.0060692122
 
  Displaced point   6:
O        -1.9825075391       -0.8298882977        0.0013552169
C         0.2783150814       -2.0169006429       -0.0027827237
C        -1.3683930551        1.6788879595        0.0002124716
N         2.2166027414       -0.5449425027        0.0033906029
C         1.1738464374        1.8709926643       -0.0019433820
H         0.2411803989       -4.0479776215       -0.0092899591
H        -2.9046870446        2.9997348691        0.0004176314
H         2.3316683475        3.5378642721       -0.0060031045
 
  Displaced point   7:
O        -1.9825075391       -0.8298882977        0.0014647975
C         0.2784420409       -2.0169006429       -0.0028157776
C        -1.3684301899        1.6788879595        0.0001794178
N         2.2165656065       -0.5449425027        0.0033575491
C         1.1738093025        1.8709926643       -0.0019764358
H         0.2411432641       -4.0479776215       -0.0093230130
H        -2.9047241795        2.9997348691        0.0003845775
H         2.3316312127        3.5378642721       -0.0060361584
 
  Displaced point   8:
O        -1.9825075391       -0.8298882977        0.0014647975
C         0.2781881219       -2.0169006429       -0.0028157776
C        -1.3683559202        1.6788879595        0.0001794178
N         2.2166398762       -0.5449425027        0.0033575491
C         1.1738835722        1.8709926643       -0.0019764358
H         0.2412175338       -4.0479776215       -0.0093230130
H        -2.9046499098        2.9997348691        0.0003845775
H         2.3317054823        3.5378642721       -0.0060361584
 
  Displaced point   9:
O        -1.9825075391       -0.8298882977        0.0014647975
C         0.2783150814       -2.0167736834       -0.0028157776
C        -1.3683930551        1.6788508246        0.0001794178
N         2.2166027414       -0.5449796375        0.0033575491
C         1.1738464374        1.8709555295       -0.0019764358
H         0.2411803989       -4.0480147563       -0.0093230130
H        -2.9046870446        2.9996977343        0.0003845775
H         2.3316683475        3.5378271372       -0.0060361584
 
  Displaced point  10:
O        -1.9825075391       -0.8298882977        0.0014647975
C         0.2783150814       -2.0170276024       -0.0028157776
C        -1.3683930551        1.6789250943        0.0001794178
N         2.2166027414       -0.5449053678        0.0033575491
C         1.1738464374        1.8710297992       -0.0019764358
H         0.2411803989       -4.0479404867       -0.0093230130
H        -2.9046870446        2.9997720040        0.0003845775
H         2.3316683475        3.5379014069       -0.0060361584
 
  Displaced point  11:
O        -1.9825075391       -0.8298882977        0.0014647975
C         0.2783150814       -2.0169006429       -0.0026888181
C        -1.3683930551        1.6788879595        0.0001422829
N         2.2166027414       -0.5449425027        0.0033204142
C         1.1738464374        1.8709926643       -0.0020135707
H         0.2411803989       -4.0479776215       -0.0093601478
H        -2.9046870446        2.9997348691        0.0003474427
H         2.3316683475        3.5378642721       -0.0060732932
 
  Displaced point  12:
O        -1.9825075391       -0.8298882977        0.0014647975
C         0.2783150814       -2.0169006429       -0.0029427371
C        -1.3683930551        1.6788879595        0.0002165526
N         2.2166027414       -0.5449425027        0.0033946839
C         1.1738464374        1.8709926643       -0.0019393010
H         0.2411803989       -4.0479776215       -0.0092858781
H        -2.9046870446        2.9997348691        0.0004217123
H         2.3316683475        3.5378642721       -0.0059990235
 
  Displaced point  13:
O        -1.9825075391       -0.8298882977        0.0014647975
C         0.2783150814       -2.0169006429       -0.0028157776
C        -1.3682716478        1.6788879595        0.0001794178
N         2.2165525498       -0.5449425027        0.0033575491
C         1.1737962458        1.8709926643       -0.0019764358
H         0.2411302074       -4.0479776215       -0.0093230130
H        -2.9047372362        2.9997348691        0.0003845775
H         2.3316181560        3.5378642721       -0.0060361584
 
  Displaced point  14:
O        -1.9825075391       -0.8298882977        0.0014647975
C         0.2783150814       -2.0169006429       -0.0028157776
C        -1.3685144623        1.6788879595        0.0001794178
N         2.2166529329       -0.5449425027        0.0033575491
C         1.1738966289        1.8709926643       -0.0019764358
H         0.2412305905       -4.0479776215       -0.0093230130
H        -2.9046368531        2.9997348691        0.0003845775
H         2.3317185390        3.5378642721       -0.0060361584
 
  Displaced point  15:
O        -1.9825075391       -0.8298882977        0.0014647975
C         0.2783150814       -2.0169006429       -0.0028157776
C        -1.3683930551        1.6790093667        0.0001794178
N         2.2166027414       -0.5449926942        0.0033575491
C         1.1738464374        1.8709424728       -0.0019764358
H         0.2411803989       -4.0480278130       -0.0093230130
H        -2.9046870446        2.9996846776        0.0003845775
H         2.3316683475        3.5378140805       -0.0060361584
 
  Displaced point  16:
O        -1.9825075391       -0.8298882977        0.0014647975
C         0.2783150814       -2.0169006429       -0.0028157776
C        -1.3683930551        1.6787665522        0.0001794178
N         2.2166027414       -0.5448923111        0.0033575491
C         1.1738464374        1.8710428559       -0.0019764358
H         0.2411803989       -4.0479274300       -0.0093230130
H        -2.9046870446        2.9997850607        0.0003845775
H         2.3316683475        3.5379144636       -0.0060361584
 
  Displaced point  17:
O        -1.9825075391       -0.8298882977        0.0014647975
C         0.2783150814       -2.0169006429       -0.0028157776
C        -1.3683930551        1.6788879595        0.0003008250
N         2.2166027414       -0.5449425027        0.0033073575
C         1.1738464374        1.8709926643       -0.0020266274
H         0.2411803989       -4.0479776215       -0.0093732045
H        -2.9046870446        2.9997348691        0.0003343860
H         2.3316683475        3.5378642721       -0.0060863499
 
  Displaced point  18:
O        -1.9825075391       -0.8298882977        0.0014647975
C         0.2783150814       -2.0169006429       -0.0028157776
C        -1.3683930551        1.6788879595        0.0000580105
N         2.2166027414       -0.5449425027        0.0034077406
C         1.1738464374        1.8709926643       -0.0019262443
H         0.2411803989       -4.0479776215       -0.0092728214
H        -2.9046870446        2.9997348691        0.0004347690
H         2.3316683475        3.5378642721       -0.0059859668
 
  Displaced point  19:
O        -1.9825075391       -0.8298882977        0.0014647975
C         0.2783150814       -2.0169006429       -0.0028157776
C        -1.3683930551        1.6788879595        0.0001794178
N         2.2166988685       -0.5449425027        0.0033575491
C         1.1737568393        1.8709926643       -0.0019764358
H         0.2410908008       -4.0479776215       -0.0093230130
H        -2.9047766427        2.9997348691        0.0003845775
H         2.3315787494        3.5378642721       -0.0060361584
 
  Displaced point  20:
O        -1.9825075391       -0.8298882977        0.0014647975
C         0.2783150814       -2.0169006429       -0.0028157776
C        -1.3683930551        1.6788879595        0.0001794178
N         2.2165066143       -0.5449425027        0.0033575491
C         1.1739360355        1.8709926643       -0.0019764358
H         0.2412699970       -4.0479776215       -0.0093230130
H        -2.9045974465        2.9997348691        0.0003845775
H         2.3317579456        3.5378642721       -0.0060361584
 
  Displaced point  21:
O        -1.9825075391       -0.8298882977        0.0014647975
C         0.2783150814       -2.0169006429       -0.0028157776
C        -1.3683930551        1.6788879595        0.0001794178
N         2.2166027414       -0.5448463756        0.0033575491
C         1.1738464374        1.8709030662       -0.0019764358
H         0.2411803989       -4.0480672196       -0.0093230130
H        -2.9046870446        2.9996452710        0.0003845775
H         2.3316683475        3.5377746740       -0.0060361584
 
  Displaced point  22:
O        -1.9825075391       -0.8298882977        0.0014647975
C         0.2783150814       -2.0169006429       -0.0028157776
C        -1.3683930551        1.6788879595        0.0001794178
N         2.2166027414       -0.5450386298        0.0033575491
C         1.1738464374        1.8710822624       -0.0019764358
H         0.2411803989       -4.0478880234       -0.0093230130
H        -2.9046870446        2.9998244672        0.0003845775
H         2.3316683475        3.5379538702       -0.0060361584
 
  Displaced point  23:
O        -1.9825075391       -0.8298882977        0.0014647975
C         0.2783150814       -2.0169006429       -0.0028157776
C        -1.3683930551        1.6788879595        0.0001794178
N         2.2166027414       -0.5449425027        0.0034536762
C         1.1738464374        1.8709926643       -0.0020660339
H         0.2411803989       -4.0479776215       -0.0094126111
H        -2.9046870446        2.9997348691        0.0002949794
H         2.3316683475        3.5378642721       -0.0061257565
 
  Displaced point  24:
O        -1.9825075391       -0.8298882977        0.0014647975
C         0.2783150814       -2.0169006429       -0.0028157776
C        -1.3683930551        1.6788879595        0.0001794178
N         2.2166027414       -0.5449425027        0.0032614220
C         1.1738464374        1.8709926643       -0.0018868377
H         0.2411803989       -4.0479776215       -0.0092334149
H        -2.9046870446        2.9997348691        0.0004741756
H         2.3316683475        3.5378642721       -0.0059465603
 
  Displaced point  25:
O        -1.9825075391       -0.8298882977        0.0014647975
C         0.2783150814       -2.0169006429       -0.0028157776
C        -1.3683930551        1.6788879595        0.0001794178
N         2.2166027414       -0.5449425027        0.0033575491
C         1.1739111885        1.8709926643       -0.0019764358
H         0.2409234054       -4.0479776215       -0.0093230130
H        -2.9049440382        2.9997348691        0.0003845775
H         2.3314113539        3.5378642721       -0.0060361584
 
  Displaced point  26:
O        -1.9825075391       -0.8298882977        0.0014647975
C         0.2783150814       -2.0169006429       -0.0028157776
C        -1.3683930551        1.6788879595        0.0001794178
N         2.2166027414       -0.5449425027        0.0033575491
C         1.1737816862        1.8709926643       -0.0019764358
H         0.2414373925       -4.0479776215       -0.0093230130
H        -2.9044300511        2.9997348691        0.0003845775
H         2.3319253411        3.5378642721       -0.0060361584
 
  Displaced point  27:
O        -1.9825075391       -0.8298882977        0.0014647975
C         0.2783150814       -2.0169006429       -0.0028157776
C        -1.3683930551        1.6788879595        0.0001794178
N         2.2166027414       -0.5449425027        0.0033575491
C         1.1738464374        1.8710574155       -0.0019764358
H         0.2411803989       -4.0482346151       -0.0093230130
H        -2.9046870446        2.9994778756        0.0003845775
H         2.3316683475        3.5376072785       -0.0060361584
 
  Displaced point  28:
O        -1.9825075391       -0.8298882977        0.0014647975
C         0.2783150814       -2.0169006429       -0.0028157776
C        -1.3683930551        1.6788879595        0.0001794178
N         2.2166027414       -0.5449425027        0.0033575491
C         1.1738464374        1.8709279132       -0.0019764358
H         0.2411803989       -4.0477206280       -0.0093230130
H        -2.9046870446        2.9999918627        0.0003845775
H         2.3316683475        3.5381212656       -0.0060361584
 
  Displaced point  29:
O        -1.9825075391       -0.8298882977        0.0014647975
C         0.2783150814       -2.0169006429       -0.0028157776
C        -1.3683930551        1.6788879595        0.0001794178
N         2.2166027414       -0.5449425027        0.0033575491
C         1.1738464374        1.8709926643       -0.0019116847
H         0.2411803989       -4.0479776215       -0.0095800065
H        -2.9046870446        2.9997348691        0.0001275840
H         2.3316683475        3.5378642721       -0.0062931519
 
  Displaced point  30:
O        -1.9825075391       -0.8298882977        0.0014647975
C         0.2783150814       -2.0169006429       -0.0028157776
C        -1.3683930551        1.6788879595        0.0001794178
N         2.2166027414       -0.5449425027        0.0033575491
C         1.1738464374        1.8709926643       -0.0020411870
H         0.2411803989       -4.0479776215       -0.0090660194
H        -2.9046870446        2.9997348691        0.0006415711
H         2.3316683475        3.5378642721       -0.0057791648
 
  Displaced point  31:
O        -1.9825075391       -0.8298882977        0.0014647975
C         0.2783150814       -2.0169006429       -0.0028157776
C        -1.3683930551        1.6788879595        0.0001794178
N         2.2166027414       -0.5449425027        0.0033575491
C         1.1738464374        1.8709926643       -0.0019764358
H         0.2415870593       -4.0479776215       -0.0093230130
H        -2.9048903748        2.9997348691        0.0003845775
H         2.3314650173        3.5378642721       -0.0060361584
 
  Displaced point  32:
O        -1.9825075391       -0.8298882977        0.0014647975
C         0.2783150814       -2.0169006429       -0.0028157776
C        -1.3683930551        1.6788879595        0.0001794178
N         2.2166027414       -0.5449425027        0.0033575491
C         1.1738464374        1.8709926643       -0.0019764358
H         0.2407737386       -4.0479776215       -0.0093230130
H        -2.9044837145        2.9997348691        0.0003845775
H         2.3318716777        3.5378642721       -0.0060361584
 
  Displaced point  33:
O        -1.9825075391       -0.8298882977        0.0014647975
C         0.2783150814       -2.0169006429       -0.0028157776
C        -1.3683930551        1.6788879595        0.0001794178
N         2.2166027414       -0.5449425027        0.0033575491
C         1.1738464374        1.8709926643       -0.0019764358
H         0.2411803989       -4.0475709612       -0.0093230130
H        -2.9046870446        2.9995315390        0.0003845775
H         2.3316683475        3.5376609419       -0.0060361584
 
  Displaced point  34:
O        -1.9825075391       -0.8298882977        0.0014647975
C         0.2783150814       -2.0169006429       -0.0028157776
C        -1.3683930551        1.6788879595        0.0001794178
N         2.2166027414       -0.5449425027        0.0033575491
C         1.1738464374        1.8709926643       -0.0019764358
H         0.2411803989       -4.0483842818       -0.0093230130
H        -2.9046870446        2.9999381993        0.0003845775
H         2.3316683475        3.5380676022       -0.0060361584
 
  Displaced point  35:
O        -1.9825075391       -0.8298882977        0.0014647975
C         0.2783150814       -2.0169006429       -0.0028157776
C        -1.3683930551        1.6788879595        0.0001794178
N         2.2166027414       -0.5449425027        0.0033575491
C         1.1738464374        1.8709926643       -0.0019764358
H         0.2411803989       -4.0479776215       -0.0089163526
H        -2.9046870446        2.9997348691        0.0001812474
H         2.3316683475        3.5378642721       -0.0062394885
 
  Displaced point  36:
O        -1.9825075391       -0.8298882977        0.0014647975
C         0.2783150814       -2.0169006429       -0.0028157776
C        -1.3683930551        1.6788879595        0.0001794178
N         2.2166027414       -0.5449425027        0.0033575491
C         1.1738464374        1.8709926643       -0.0019764358
H         0.2411803989       -4.0479776215       -0.0097296733
H        -2.9046870446        2.9997348691        0.0005879077
H         2.3316683475        3.5378642721       -0.0058328282
 
  Displaced point  37:
O        -1.9825075391       -0.8298882977        0.0014647975
C         0.2783150814       -2.0169006429       -0.0028157776
C        -1.3683930551        1.6788879595        0.0001794178
N         2.2166027414       -0.5449425027        0.0033575491
C         1.1738464374        1.8709926643       -0.0019764358
H         0.2411803989       -4.0479776215       -0.0093230130
H        -2.9043348665        2.9997348691        0.0003845775
H         2.3313161693        3.5378642721       -0.0060361584
 
  Displaced point  38:
O        -1.9825075391       -0.8298882977        0.0014647975
C         0.2783150814       -2.0169006429       -0.0028157776
C        -1.3683930551        1.6788879595        0.0001794178
N         2.2166027414       -0.5449425027        0.0033575491
C         1.1738464374        1.8709926643       -0.0019764358
H         0.2411803989       -4.0479776215       -0.0093230130
H        -2.9050392228        2.9997348691        0.0003845775
H         2.3320205257        3.5378642721       -0.0060361584
 
  Displaced point  39:
O        -1.9825075391       -0.8298882977        0.0014647975
C         0.2783150814       -2.0169006429       -0.0028157776
C        -1.3683930551        1.6788879595        0.0001794178
N         2.2166027414       -0.5449425027        0.0033575491
C         1.1738464374        1.8709926643       -0.0019764358
H         0.2411803989       -4.0479776215       -0.0093230130
H        -2.9046870446        3.0000870473        0.0003845775
H         2.3316683475        3.5375120939       -0.0060361584
 
  Displaced point  40:
O        -1.9825075391       -0.8298882977        0.0014647975
C         0.2783150814       -2.0169006429       -0.0028157776
C        -1.3683930551        1.6788879595        0.0001794178
N         2.2166027414       -0.5449425027        0.0033575491
C         1.1738464374        1.8709926643       -0.0019764358
H         0.2411803989       -4.0479776215       -0.0093230130
H        -2.9046870446        2.9993826910        0.0003845775
H         2.3316683475        3.5382164502       -0.0060361584
 
  Displaced point  41:
O        -1.9825075391       -0.8298882977        0.0014647975
C         0.2783150814       -2.0169006429       -0.0028157776
C        -1.3683930551        1.6788879595        0.0001794178
N         2.2166027414       -0.5449425027        0.0033575491
C         1.1738464374        1.8709926643       -0.0019764358
H         0.2411803989       -4.0479776215       -0.0093230130
H        -2.9046870446        2.9997348691        0.0007367557
H         2.3316683475        3.5378642721       -0.0063883365
 
  Displaced point  42:
O        -1.9825075391       -0.8298882977        0.0014647975
C         0.2783150814       -2.0169006429       -0.0028157776
C        -1.3683930551        1.6788879595        0.0001794178
N         2.2166027414       -0.5449425027        0.0033575491
C         1.1738464374        1.8709926643       -0.0019764358
H         0.2411803989       -4.0479776215       -0.0093230130
H        -2.9046870446        2.9997348691        0.0000323993
H         2.3316683475        3.5378642721       -0.0056839802
 @CHECKOUT-I, Total execution time (CPU/WALL):         0.01/       0.05 seconds.
 @GETMEM-I,  Allocated   28610 MB of main memory.
 @CHECKOUT-I, Total execution time (CPU/WALL):         0.00/       0.02 seconds.
 @GETMEM-I,  Allocated   28610 MB of main memory.
  current energy   -245.940446990546     
  x is   0.000000000000000E+000
  x is  -0.998575394526575     
  x is  -0.998575404433229     
  x is  -0.449917088535110     
  x is  -0.449709489763013     
  x is  -0.997932276522638     
  x is  -0.997932261491306     
 @CHECKOUT-I, Total execution time (CPU/WALL):         0.01/       0.01 seconds.
 @GETMEM-I,  Allocated   28610 MB of main memory.
 @CHECKOUT-I, Total execution time (CPU/WALL):         0.00/       0.00 seconds.
 @GETMEM-I,  Allocated   28610 MB of main memory.
  current energy   -245.940448190280     
  x is   0.000000000000000E+000
  x is  -0.998575426569934     
  x is  -0.998575416664368     
  x is  -0.449491541309815     
  x is  -0.449698612411865     
  x is  -0.997932251645818     
  x is  -0.997932266675767     
 @CHECKOUT-I, Total execution time (CPU/WALL):         0.01/       0.01 seconds.
 @GETMEM-I,  Allocated   28610 MB of main memory.
 @CHECKOUT-I, Total execution time (CPU/WALL):         0.00/       0.01 seconds.
 @GETMEM-I,  Allocated   28610 MB of main memory.
  current energy   -245.940447396735     
  x is   0.000000000000000E+000
  x is  -0.998575385594565     
  x is  -0.998575401269531     
  x is  -0.450195614326961     
  x is  -0.449700466615206     
  x is  -0.997932276950691     
  x is  -0.997932287280997     
 @CHECKOUT-I, Total execution time (CPU/WALL):         0.01/       0.01 seconds.
 @GETMEM-I,  Allocated   28610 MB of main memory.
 @CHECKOUT-I, Total execution time (CPU/WALL):         0.00/       0.00 seconds.
 @GETMEM-I,  Allocated   28610 MB of main memory.
  current energy   -245.940447784457     
  x is   0.000000000000000E+000
  x is  -0.998575435501849     
  x is  -0.998575419827964     
  x is  -0.449212186618429     
  x is  -0.449707635453076     
  x is  -0.997932251216631     
  x is  -0.997932240886134     
 @CHECKOUT-I, Total execution time (CPU/WALL):         0.01/       0.01 seconds.
 @GETMEM-I,  Allocated   28610 MB of main memory.
 @CHECKOUT-I, Total execution time (CPU/WALL):         0.00/       0.00 seconds.
 @GETMEM-I,  Allocated   28610 MB of main memory.
  current energy   -245.940447539637     
  x is   0.000000000000000E+000
  x is  -0.998589897243357     
  x is  -0.998567609546389     
  x is  -0.449704028697205     
  x is  -0.449704051052418     
  x is  -0.997930368790259     
  x is  -0.997944859038982     
 @CHECKOUT-I, Total execution time (CPU/WALL):         0.01/       0.01 seconds.
 @GETMEM-I,  Allocated   28610 MB of main memory.
 @CHECKOUT-I, Total execution time (CPU/WALL):         0.00/       0.00 seconds.
 @GETMEM-I,  Allocated   28610 MB of main memory.
  current energy   -245.940447648956     
  x is   0.000000000000000E+000
  x is  -0.998560923856637     
  x is  -0.998583211551461     
  x is  -0.449704063169262     
  x is  -0.449704051052418     
  x is  -0.997934159377177     
  x is  -0.997919669129201     
 @CHECKOUT-I, Total execution time (CPU/WALL):         0.01/       0.01 seconds.
 @GETMEM-I,  Allocated   28610 MB of main memory.
 @CHECKOUT-I, Total execution time (CPU/WALL):         0.00/       0.00 seconds.
 @GETMEM-I,  Allocated   28610 MB of main memory.
  current energy   -245.940447125813     
  x is   0.000000000000000E+000
  x is  -0.998575417535449     
  x is  -0.998575403678176     
  x is  -0.450199233652175     
  x is  -0.449710161254068     
  x is  -0.997932240146255     
  x is  -0.997932261171221     
 @CHECKOUT-I, Total execution time (CPU/WALL):         0.01/       0.01 seconds.
 @GETMEM-I,  Allocated   28610 MB of main memory.
 @CHECKOUT-I, Total execution time (CPU/WALL):         0.00/       0.00 seconds.
 @GETMEM-I,  Allocated   28610 MB of main memory.
  current energy   -245.940448049897     
  x is   0.000000000000000E+000
  x is  -0.998575403563086     
  x is  -0.998575417419423     
  x is  -0.449209223374492     
  x is  -0.449697940939173     
  x is  -0.997932288020952     
  x is  -0.997932266995778     
 @CHECKOUT-I, Total execution time (CPU/WALL):         0.01/       0.01 seconds.
 @GETMEM-I,  Allocated   28610 MB of main memory.
 @CHECKOUT-I, Total execution time (CPU/WALL):         0.00/       0.00 seconds.
 @GETMEM-I,  Allocated   28610 MB of main memory.
  current energy   -245.940447172270     
  x is   0.000000000000000E+000
  x is  -0.998575422050553     
  x is  -0.998575400123868     
  x is  -0.449768881235206     
  x is  -0.449700024062902     
  x is  -0.997932304596087     
  x is  -0.997932290145021     
 @CHECKOUT-I, Total execution time (CPU/WALL):         0.01/       0.01 seconds.
 @GETMEM-I,  Allocated   28610 MB of main memory.
 @CHECKOUT-I, Total execution time (CPU/WALL):         0.00/       0.00 seconds.
 @GETMEM-I,  Allocated   28610 MB of main memory.
  current energy   -245.940447993676     
  x is   0.000000000000000E+000
  x is  -0.998575399049076     
  x is  -0.998575420973603     
  x is  -0.449639062680885     
  x is  -0.449708077995796     
  x is  -0.997932223572498     
  x is  -0.997932238022052     
 @CHECKOUT-I, Total execution time (CPU/WALL):         0.01/       0.01 seconds.
 @GETMEM-I,  Allocated   28610 MB of main memory.
 @CHECKOUT-I, Total execution time (CPU/WALL):         0.00/       0.00 seconds.
 @GETMEM-I,  Allocated   28610 MB of main memory.
  current energy   -245.940447669616     
  x is   0.000000000000000E+000
  x is  -0.998589452486980     
  x is  -0.998566646401678     
  x is  -0.449704062382940     
  x is  -0.449704051052418     
  x is  -0.997957383475872     
  x is  -0.997946414065455     
 @CHECKOUT-I, Total execution time (CPU/WALL):         0.01/       0.01 seconds.
 @GETMEM-I,  Allocated   28610 MB of main memory.
 @CHECKOUT-I, Total execution time (CPU/WALL):         0.00/       0.00 seconds.
 @GETMEM-I,  Allocated   28610 MB of main memory.
  current energy   -245.940447517670     
  x is   0.000000000000000E+000
  x is  -0.998561368608894     
  x is  -0.998584174696240     
  x is  -0.449704036286897     
  x is  -0.449704051052418     
  x is  -0.997907144691816     
  x is  -0.997918114102945     
 @CHECKOUT-I, Total execution time (CPU/WALL):         0.01/       0.02 seconds.
 @GETMEM-I,  Allocated   28610 MB of main memory.
 @CHECKOUT-I, Total execution time (CPU/WALL):         0.00/       0.00 seconds.
 @GETMEM-I,  Allocated   28610 MB of main memory.
  current energy   -245.940446910870     
  x is   0.000000000000000E+000
  x is  -0.998575401708676     
  x is  -0.998575401262452     
  x is  -0.449539529957138     
  x is  -0.449712309637110     
  x is  -0.997932259470024     
  x is  -0.997932260147111     
 @CHECKOUT-I, Total execution time (CPU/WALL):         0.01/       0.01 seconds.
 @GETMEM-I,  Allocated   28610 MB of main memory.
 @CHECKOUT-I, Total execution time (CPU/WALL):         0.00/       0.00 seconds.
 @GETMEM-I,  Allocated   28610 MB of main memory.
  current energy   -245.940448254450     
  x is   0.000000000000000E+000
  x is  -0.998575419388948     
  x is  -0.998575419835156     
  x is  -0.449868209500204     
  x is  -0.449695792629228     
  x is  -0.997932268696605     
  x is  -0.997932268019596     
 @CHECKOUT-I, Total execution time (CPU/WALL):         0.01/       0.02 seconds.
 @GETMEM-I,  Allocated   28610 MB of main memory.
 @CHECKOUT-I, Total execution time (CPU/WALL):         0.00/       0.00 seconds.
 @GETMEM-I,  Allocated   28610 MB of main memory.
  current energy   -245.940447596413     
  x is   0.000000000000000E+000
  x is  -0.998575397164451     
  x is  -0.998575396458409     
  x is  -0.450163385675654     
  x is  -0.449698608152451     
  x is  -0.997932299773496     
  x is  -0.997932299308188     
 @CHECKOUT-I, Total execution time (CPU/WALL):         0.01/       0.01 seconds.
 @GETMEM-I,  Allocated   28610 MB of main memory.
 @CHECKOUT-I, Total execution time (CPU/WALL):         0.00/       0.00 seconds.
 @GETMEM-I,  Allocated   28610 MB of main memory.
  current energy   -245.940447578671     
  x is   0.000000000000000E+000
  x is  -0.998575423932911     
  x is  -0.998575424638962     
  x is  -0.449245266732117     
  x is  -0.449709493868100     
  x is  -0.997932228393306     
  x is  -0.997932228858654     
 @CHECKOUT-I, Total execution time (CPU/WALL):         0.01/       0.01 seconds.
 @GETMEM-I,  Allocated   28610 MB of main memory.
 @CHECKOUT-I, Total execution time (CPU/WALL):         0.00/       0.00 seconds.
 @GETMEM-I,  Allocated   28610 MB of main memory.
  current energy   -245.940447596029     
  x is   0.000000000000000E+000
  x is  -0.998568745943641     
  x is  -0.998563564905921     
  x is  -0.449704026406790     
  x is  -0.449704051052418     
  x is  -0.997927438927248     
  x is  -0.997951389234345     
 @CHECKOUT-I, Total execution time (CPU/WALL):         0.01/       0.01 seconds.
 @GETMEM-I,  Allocated   28610 MB of main memory.
 @CHECKOUT-I, Total execution time (CPU/WALL):         0.00/       0.00 seconds.
 @GETMEM-I,  Allocated   28610 MB of main memory.
  current energy   -245.940447591609     
  x is   0.000000000000000E+000
  x is  -0.998582075155214     
  x is  -0.998587256192268     
  x is  -0.449704083384167     
  x is  -0.449704051052418     
  x is  -0.997937089240934     
  x is  -0.997913138934922     
 @CHECKOUT-I, Total execution time (CPU/WALL):         0.01/       0.01 seconds.
 @GETMEM-I,  Allocated   28610 MB of main memory.
 @CHECKOUT-I, Total execution time (CPU/WALL):         0.00/       0.00 seconds.
 @GETMEM-I,  Allocated   28610 MB of main memory.
  current energy   -245.940448027250     
  x is   0.000000000000000E+000
  x is  -0.998575370267488     
  x is  -0.998575393971536     
  x is  -0.450043927790248     
  x is  -0.449718793762434     
  x is  -0.997932374417513     
  x is  -0.997932338451046     
 @CHECKOUT-I, Total execution time (CPU/WALL):         0.01/       0.01 seconds.
 @GETMEM-I,  Allocated   28610 MB of main memory.
 @CHECKOUT-I, Total execution time (CPU/WALL):         0.00/       0.00 seconds.
 @GETMEM-I,  Allocated   28610 MB of main memory.
  current energy   -245.940447148662     
  x is   0.000000000000000E+000
  x is  -0.998575450831125     
  x is  -0.998575427126112     
  x is  -0.449363967033359     
  x is  -0.449689308857056     
  x is  -0.997932153745909     
  x is  -0.997932189713687     
 @CHECKOUT-I, Total execution time (CPU/WALL):         0.01/       0.01 seconds.
 @GETMEM-I,  Allocated   28610 MB of main memory.
 @CHECKOUT-I, Total execution time (CPU/WALL):         0.00/       0.00 seconds.
 @GETMEM-I,  Allocated   28610 MB of main memory.
  current energy   -245.940447356866     
  x is   0.000000000000000E+000
  x is  -0.998575347887178     
  x is  -0.998575385395558     
  x is  -0.449502687462497     
  x is  -0.449694334742586     
  x is  -0.997932101254840     
  x is  -0.997932125976281     
 @CHECKOUT-I, Total execution time (CPU/WALL):         0.01/       0.01 seconds.
 @GETMEM-I,  Allocated   28610 MB of main memory.
 @CHECKOUT-I, Total execution time (CPU/WALL):         0.00/       0.00 seconds.
 @GETMEM-I,  Allocated   28610 MB of main memory.
  current energy   -245.940447816138     
  x is   0.000000000000000E+000
  x is  -0.998575473208255     
  x is  -0.998575435701337     
  x is  -0.449905745216662     
  x is  -0.449713767093663     
  x is  -0.997932426896557     
  x is  -0.997932402178346     
 @CHECKOUT-I, Total execution time (CPU/WALL):         0.01/       0.01 seconds.
 @GETMEM-I,  Allocated   28610 MB of main memory.
 @CHECKOUT-I, Total execution time (CPU/WALL):         0.00/       0.00 seconds.
 @GETMEM-I,  Allocated   28610 MB of main memory.
  current energy   -245.940447463600     
  x is   0.000000000000000E+000
  x is  -0.998563002806270     
  x is  -0.998554264609123     
  x is  -0.449704074717514     
  x is  -0.449704051052418     
  x is  -0.997897107960088     
  x is  -0.997880048828907     
 @CHECKOUT-I, Total execution time (CPU/WALL):         0.01/       0.01 seconds.
 @GETMEM-I,  Allocated   28610 MB of main memory.
 @CHECKOUT-I, Total execution time (CPU/WALL):         0.00/       0.00 seconds.
 @GETMEM-I,  Allocated   28610 MB of main memory.
  current energy   -245.940447723667     
  x is   0.000000000000000E+000
  x is  -0.998587818294837     
  x is  -0.998596556490378     
  x is  -0.449704034134130     
  x is  -0.449704051052418     
  x is  -0.997967420228776     
  x is  -0.997984479359429     
 @CHECKOUT-I, Total execution time (CPU/WALL):         0.01/       0.01 seconds.
 @GETMEM-I,  Allocated   28610 MB of main memory.
 @CHECKOUT-I, Total execution time (CPU/WALL):         0.00/       0.00 seconds.
 @GETMEM-I,  Allocated   28610 MB of main memory.
  current energy   -245.940447806179     
  x is   0.000000000000000E+000
  x is  -0.998575356056553     
  x is  -0.998575363000524     
  x is  -0.449657774212758     
  x is  -0.449746338835850     
  x is  -0.997932367098216     
  x is  -0.997932356560794     
 @CHECKOUT-I, Total execution time (CPU/WALL):         0.01/       0.01 seconds.
 @GETMEM-I,  Allocated   28610 MB of main memory.
 @CHECKOUT-I, Total execution time (CPU/WALL):         0.00/       0.00 seconds.
 @GETMEM-I,  Allocated   28610 MB of main memory.
  current energy   -245.940447344565     
  x is   0.000000000000000E+000
  x is  -0.998575465042829     
  x is  -0.998575458097546     
  x is  -0.449750378790050     
  x is  -0.449661767503099     
  x is  -0.997932161074631     
  x is  -0.997932171611513     
 @CHECKOUT-I, Total execution time (CPU/WALL):         0.01/       0.01 seconds.
 @GETMEM-I,  Allocated   28610 MB of main memory.
 @CHECKOUT-I, Total execution time (CPU/WALL):         0.00/       0.00 seconds.
 @GETMEM-I,  Allocated   28610 MB of main memory.
  current energy   -245.940447446168     
  x is   0.000000000000000E+000
  x is  -0.998575327411998     
  x is  -0.998575338400091     
  x is  -0.449566871427533     
  x is  -0.449676181114213     
  x is  -0.997932159087700     
  x is  -0.997932166330134     
 @CHECKOUT-I, Total execution time (CPU/WALL):         0.01/       0.01 seconds.
 @GETMEM-I,  Allocated   28610 MB of main memory.
 @CHECKOUT-I, Total execution time (CPU/WALL):         0.00/       0.00 seconds.
 @GETMEM-I,  Allocated   28610 MB of main memory.
  current energy   -245.940447677148     
  x is   0.000000000000000E+000
  x is  -0.998575493680633     
  x is  -0.998575482691778     
  x is  -0.449841196321542     
  x is  -0.449731918780926     
  x is  -0.997932369060722     
  x is  -0.997932361819008     
 @CHECKOUT-I, Total execution time (CPU/WALL):         0.01/       0.01 seconds.
 @GETMEM-I,  Allocated   28610 MB of main memory.
 @CHECKOUT-I, Total execution time (CPU/WALL):         0.00/       0.00 seconds.
 @GETMEM-I,  Allocated   28610 MB of main memory.
  current energy   -245.940447554364     
  x is   0.000000000000000E+000
  x is  -0.998508004994613     
  x is  -0.998514757814044     
  x is  -0.449704053037237     
  x is  -0.449704051052418     
  x is  -0.997912684563581     
  x is  -0.997910696340401     
 @CHECKOUT-I, Total execution time (CPU/WALL):         0.01/       0.01 seconds.
 @GETMEM-I,  Allocated   28610 MB of main memory.
 @CHECKOUT-I, Total execution time (CPU/WALL):         0.00/       0.00 seconds.
 @GETMEM-I,  Allocated   28610 MB of main memory.
  current energy   -245.940447630469     
  x is   0.000000000000000E+000
  x is  -0.998642816119588     
  x is  -0.998636063299268     
  x is  -0.449704048307291     
  x is  -0.449704051052418     
  x is  -0.997951843618299     
  x is  -0.997953831841172     
 @CHECKOUT-I, Total execution time (CPU/WALL):         0.01/       0.01 seconds.
 @GETMEM-I,  Allocated   28610 MB of main memory.
 @CHECKOUT-I, Total execution time (CPU/WALL):         0.00/       0.01 seconds.
 @GETMEM-I,  Allocated   28610 MB of main memory.
  current energy   -245.940447765324     
  x is   0.000000000000000E+000
  x is  -0.998575380822243     
  x is  -0.998575372929143     
  x is  -0.450065925219307     
  x is  -0.449737508280842     
  x is  -0.997932325273149     
  x is  -0.997932337250034     
 @CHECKOUT-I, Total execution time (CPU/WALL):         0.01/       0.01 seconds.
 @GETMEM-I,  Allocated   28610 MB of main memory.
 @CHECKOUT-I, Total execution time (CPU/WALL):         0.00/       0.00 seconds.
 @GETMEM-I,  Allocated   28610 MB of main memory.
  current energy   -245.940447399023     
  x is   0.000000000000000E+000
  x is  -0.998575440275055     
  x is  -0.998575448168747     
  x is  -0.449342244739888     
  x is  -0.449670596474457     
  x is  -0.997932202896994     
  x is  -0.997932190920420     
 @CHECKOUT-I, Total execution time (CPU/WALL):         0.01/       0.01 seconds.
 @GETMEM-I,  Allocated   28610 MB of main memory.
 @CHECKOUT-I, Total execution time (CPU/WALL):         0.00/       0.00 seconds.
 @GETMEM-I,  Allocated   28610 MB of main memory.
  current energy   -245.940447046359     
  x is   0.000000000000000E+000
  x is  -0.998575365955998     
  x is  -0.998575353466093     
  x is  -0.449658336880380     
  x is  -0.449682000879959     
  x is  -0.997932194975873     
  x is  -0.997932186743771     
 @CHECKOUT-I, Total execution time (CPU/WALL):         0.01/       0.01 seconds.
 @GETMEM-I,  Allocated   28610 MB of main memory.
 @CHECKOUT-I, Total execution time (CPU/WALL):         0.00/       0.00 seconds.
 @GETMEM-I,  Allocated   28610 MB of main memory.
  current energy   -245.940448061657     
  x is   0.000000000000000E+000
  x is  -0.998575455138399     
  x is  -0.998575467627915     
  x is  -0.449749802365840     
  x is  -0.449726099841655     
  x is  -0.997932333181324     
  x is  -0.997932341412182     
 @CHECKOUT-I, Total execution time (CPU/WALL):         0.01/       0.01 seconds.
 @GETMEM-I,  Allocated   28610 MB of main memory.
 @CHECKOUT-I, Total execution time (CPU/WALL):         0.00/       0.00 seconds.
 @GETMEM-I,  Allocated   28610 MB of main memory.
  current energy   -245.940447636118     
  x is   0.000000000000000E+000
  x is  -0.998540846912281     
  x is  -0.998527422843902     
  x is  -0.449704063979562     
  x is  -0.449704051052418     
  x is  -0.997925442463007     
  x is  -0.997915199947210     
 @CHECKOUT-I, Total execution time (CPU/WALL):         0.01/       0.01 seconds.
 @GETMEM-I,  Allocated   28610 MB of main memory.
 @CHECKOUT-I, Total execution time (CPU/WALL):         0.00/       0.00 seconds.
 @GETMEM-I,  Allocated   28610 MB of main memory.
  current energy   -245.940447549487     
  x is   0.000000000000000E+000
  x is  -0.998609974192917     
  x is  -0.998623398263530     
  x is  -0.449704039612791     
  x is  -0.449704051052418     
  x is  -0.997939085713140     
  x is  -0.997949328229044     
 @CHECKOUT-I, Total execution time (CPU/WALL):         0.01/       0.01 seconds.
 @GETMEM-I,  Allocated   28610 MB of main memory.
 @CHECKOUT-I, Total execution time (CPU/WALL):         0.00/       0.00 seconds.
 @GETMEM-I,  Allocated   28610 MB of main memory.
  current energy   -245.940447120729     
  x is   0.000000000000000E+000
  x is  -0.998575338634994     
  x is  -0.998575345389837     
  x is  -0.449782929766154     
  x is  -0.449762002352323     
  x is  -0.997932401064207     
  x is  -0.997932390813491     
 @CHECKOUT-I, Total execution time (CPU/WALL):         0.01/       0.01 seconds.
 @GETMEM-I,  Allocated   28610 MB of main memory.
 @CHECKOUT-I, Total execution time (CPU/WALL):         0.00/       0.01 seconds.
 @GETMEM-I,  Allocated   28610 MB of main memory.
  current energy   -245.940448019479     
  x is   0.000000000000000E+000
  x is  -0.998575482464626     
  x is  -0.998575475708653     
  x is  -0.449625202942279     
  x is  -0.449646107703900     
  x is  -0.997932127113783     
  x is  -0.997932137363165     
 @CHECKOUT-I, Total execution time (CPU/WALL):         0.01/       0.01 seconds.
 @GETMEM-I,  Allocated   28610 MB of main memory.
 @CHECKOUT-I, Total execution time (CPU/WALL):         0.00/       0.00 seconds.
 @GETMEM-I,  Allocated   28610 MB of main memory.
  current energy   -245.940447518884     
  x is   0.000000000000000E+000
  x is  -0.998575300987541     
  x is  -0.998575311676386     
  x is  -0.449869385368660     
  x is  -0.449665858156433     
  x is  -0.997932123074654     
  x is  -0.997932130119802     
 @CHECKOUT-I, Total execution time (CPU/WALL):         0.01/       0.01 seconds.
 @GETMEM-I,  Allocated   28610 MB of main memory.
 @CHECKOUT-I, Total execution time (CPU/WALL):         0.00/       0.00 seconds.
 @GETMEM-I,  Allocated   28610 MB of main memory.
  current energy   -245.940447613411     
  x is   0.000000000000000E+000
  x is  -0.998575520099764     
  x is  -0.998575509410462     
  x is  -0.449538712618794     
  x is  -0.449742239798736     
  x is  -0.997932405057705     
  x is  -0.997932398013351     
 @CHECKOUT-I, Total execution time (CPU/WALL):         0.01/       0.01 seconds.
 @GETMEM-I,  Allocated   28610 MB of main memory.
 @CHECKOUT-I, Total execution time (CPU/WALL):         0.00/       0.00 seconds.
 @GETMEM-I,  Allocated   28610 MB of main memory.
  current energy   -245.940447555228     
  x is   0.000000000000000E+000
  x is  -0.998498698568782     
  x is  -0.998492293412213     
  x is  -0.449704041079128     
  x is  -0.449704051052418     
  x is  -0.997894939260093     
  x is  -0.997902708138049     
 @CHECKOUT-I, Total execution time (CPU/WALL):         0.01/       0.01 seconds.
 @GETMEM-I,  Allocated   28610 MB of main memory.
 @CHECKOUT-I, Total execution time (CPU/WALL):         0.00/       0.01 seconds.
 @GETMEM-I,  Allocated   28610 MB of main memory.
  current energy   -245.940447629614     
  x is   0.000000000000000E+000
  x is  -0.998652122557277     
  x is  -0.998658527714902     
  x is  -0.449704059561151     
  x is  -0.449704051052418     
  x is  -0.997969588932960     
  x is  -0.997961820056007     
Largest asymmetry in FCM    0.000000023476648
  Vibrational frequencies  (cm-1) :
      1   66.78879i    1.35823
      2   59.23231i    0.96670
      3   50.19931i    0.59568
      4  618.41073     5.13901
      5  655.69532    25.13739
      6  760.70439    33.57877
      7  851.70874    22.19645
      8  873.88084     0.00789
      9  914.83194    16.93853
     10  926.99137    16.26100
     11 1082.16804    33.14569
     12 1115.73964     6.92532
     13 1127.64841    10.28812
     14 1188.12984    32.55678
     15 1283.58484     0.18346
     16 1369.73943     4.25932
     17 1557.84234    26.15232
     18 1594.39852    11.35740
     19 3291.33905     2.07911
     20 3296.54852     0.32337
     21 3326.58018     0.53347
 @CHECKOUT-I, Total execution time (CPU/WALL):         0.01/       0.01 seconds.
  @GETXYZ-I,     8 atoms read from ZMAT.
Line Symbol    AtNr   At. Mass
  1  O          8    15.99491
  2  C          6    12.00000
  3  C          6    12.00000
  4  N          7    14.00307
  5  C          6    12.00000
  6  H          1     1.00783
  7  H          1     1.00783
  8  H          1     1.00783
Line Symbol    AtNr   At. Mass
  1  O          8    15.99491
  2  C          6    12.00000
  3  C          6    12.00000
  4  N          7    14.00307
  5  C          6    12.00000
  6  H          1     1.00783
  7  H          1     1.00783
  8  H          1     1.00783
                     1                     4                     0
  R VECTOR before symmetry
  0.000000000000000E+000  0.000000000000000E+000  0.000000000000000E+000
  0.000000000000000E+000  0.000000000000000E+000  0.000000000000000E+000
  0.000000000000000E+000  0.000000000000000E+000  0.000000000000000E+000
  0.000000000000000E+000  0.000000000000000E+000  0.000000000000000E+000
  0.000000000000000E+000  0.000000000000000E+000  0.000000000000000E+000
  0.000000000000000E+000  0.000000000000000E+000  0.000000000000000E+000
  0.000000000000000E+000  0.000000000000000E+000  0.000000000000000E+000
  0.000000000000000E+000  0.000000000000000E+000  0.000000000000000E+000
   Rotational constants (in cm-1): 
          0.1655382185             0.3242766290             0.3381657814
   Rotational constants (in MHz): 
       4962.7116371570          9721.5701295669         10137.9565020776
********************************************************************************
   The full molecular point group is C1  .
   The largest Abelian subgroup of the full molecular point group is C1  .
   The computational point group is C1  .
********************************************************************************
  R VECTOR 
  0.000000000000000E+000  0.000000000000000E+000  0.000000000000000E+000
  0.000000000000000E+000  0.000000000000000E+000  0.000000000000000E+000
  0.000000000000000E+000  0.000000000000000E+000  0.000000000000000E+000
  0.000000000000000E+000  0.000000000000000E+000  0.000000000000000E+000
  0.000000000000000E+000  0.000000000000000E+000  0.000000000000000E+000
  0.000000000000000E+000  0.000000000000000E+000  0.000000000000000E+000
  0.000000000000000E+000  0.000000000000000E+000  0.000000000000000E+000
  0.000000000000000E+000  0.000000000000000E+000  0.000000000000000E+000
 @GEOPT-W, Archive file not created for single-point calculation.
                     0                     0
  calling readgh 2 
  gradient from JOBARC 
   0.000000000000000   0.000000000000000   0.000000000000000
   0.000000000000000   0.000000000000000   0.000000000000000
   0.000000000000000   0.000000000000000   0.000000000000000
   0.000000000000000   0.000000000000000   0.000000000000000
   0.000000000000000   0.000000000000000   0.000000000000000
   0.000000000000000   0.000000000000000   0.000000000000000
   0.000000000000000   0.000000000000000   0.000000000000000
   0.000000000000000   0.000000000000000   0.000000000000000
 
                     0
  current gradient vector 
        0.000000000000000        0.000000000000000        0.000000000000000
        0.000000000000000        0.000000000000000        0.000000000000000
        0.000000000000000        0.000000000000000        0.000000000000000
        0.000000000000000        0.000000000000000        0.000000000000000
        0.000000000000000        0.000000000000000        0.000000000000000
        0.000000000000000        0.000000000000000        0.000000000000000
        0.000000000000000        0.000000000000000        0.000000000000000
        0.000000000000000        0.000000000000000        0.000000000000000
  @PROJFCM-I, Projecting force constant matrix onto totally symmetric subspace.
  Largest difference between matrix elements of symmetrized
  and unsymmetrized FCM :    -0.1665334537E-15.
  masses used (in AMU) in vibrational analysis: 
  15.994914630     12.000000000     12.000000000
  14.003074002     12.000000000      1.007825035
   1.007825035      1.007825035
                     Normal Coordinate Analysis
  ----------------------------------------------------------------
    Irreducible         Harmonic       Infrared        Type 
   Representation       Frequency      Intensity 
  ----------------------------------------------------------------
                       (cm-1)         (km/mol)
  ----------------------------------------------------------------
      ----                66.7889i        1.3582       ROTATION  
      ----                59.2324i        0.9667       ROTATION  
      ----                50.1994i        0.5957       ROTATION  
      ----                 0.0000i        0.0000      TRANSLATION
      ----                 0.0000         0.0000      TRANSLATION
      ----                 0.0000         0.0000      TRANSLATION
         A               618.4116         5.1390       VIBRATION 
         A               655.6962        25.1374       VIBRATION 
         A               760.7054        33.5788       VIBRATION 
         A               851.7099        22.1964       VIBRATION 
         A               873.8820         0.0079       VIBRATION 
         A               914.8332        16.9385       VIBRATION 
         A               926.9926        16.2610       VIBRATION 
         A              1082.1695        33.1457       VIBRATION 
         A              1115.7412         6.9253       VIBRATION 
         A              1127.6499        10.2881       VIBRATION 
         A              1188.1315        32.5568       VIBRATION 
         A              1283.5866         0.1835       VIBRATION 
         A              1369.7413         4.2593       VIBRATION 
         A              1557.8445        26.1523       VIBRATION 
         A              1594.4007        11.3574       VIBRATION 
         A              3291.3435         2.0791       VIBRATION 
         A              3296.5530         0.3234       VIBRATION 
         A              3326.5847         0.5335       VIBRATION 
  ----------------------------------------------------------------
 
 
                                   Normal Coordinates 

                 A                         A                         A
               618.41                    655.70                    760.71 
             VIBRATION                 VIBRATION                 VIBRATION 
 O      0.000-0.0000  0.5151    0.0001 -0.0005  0.2749    0.0004 -0.0000 -0.0822
 C     -0.000 0.0002 -0.1896    0.0008  0.0011 -0.4553   -0.0000  0.0001 -0.1042
 C     -0.000-0.0001 -0.5126   -0.0000  0.0005  0.0297    0.0003  0.0005  0.4480
 N      0.000-0.0006 -0.1730   -0.0005 -0.0008  0.5850   -0.0002 -0.0004 -0.0441
 C      0.000 0.0004  0.4028   -0.0004 -0.0004 -0.3204   -0.0003  0.0005  0.0836
 H     -0.000 0.0005 -0.1993    0.0002  0.0012 -0.4367   -0.0002 -0.0005  0.1513
 H     -0.000-0.0000 -0.3946   -0.0000  0.0001  0.0184   -0.0009 -0.0009 -0.7980
 H      0.000 0.0003  0.2197    0.0002 -0.0007 -0.2833    0.0000 -0.0007 -0.3362

                 A                         A                         A
               851.71                    873.88                    914.83 
             VIBRATION                 VIBRATION                 VIBRATION 
 O      0.001 0.0003  0.1454    0.0011  0.0000  0.0259    0.1217  0.2810 -0.0004
 C      0.000-0.0002 -0.4848    0.0004  0.0001 -0.2411    0.1370  0.1388 -0.0001
 C      0.000-0.0001  0.0278   -0.0009  0.0007 -0.2252   -0.3899  0.1811  0.0002
 N     -0.002-0.0000  0.1658   -0.0004 -0.0005  0.0006    0.5272 -0.2704  0.0002
 C     -0.000 0.0005 -0.2118   -0.0003  0.0006  0.4302   -0.3352 -0.3764 -0.0004
 H     -0.000-0.0026  0.6975   -0.0002 -0.0014  0.3900   -0.1552  0.0440  0.0009
 H     -0.000-0.0004 -0.0159   -0.0002  0.0003  0.3069   -0.0827  0.0946 -0.0001
 H      0.000 0.0011  0.4288    0.0004 -0.0020 -0.6776   -0.1829 -0.0553  0.0010

                 A                         A                         A
               926.99                   1082.17                   1115.74 
             VIBRATION                 VIBRATION                 VIBRATION 
 O      0.702 0.1708 -0.0004    0.1600  0.2787 -0.0003    0.0548 -0.3088 -0.0002
 C     -0.054-0.3181  0.0016   -0.2300  0.1148  0.0001   -0.2959  0.4819  0.0004
 C     -0.142 0.2183  0.0000    0.1533 -0.5438 -0.0003   -0.1381  0.0644 -0.0002
 N     -0.394-0.0570 -0.0003    0.0935 -0.1194  0.0008    0.1578 -0.0446 -0.0000
 C     -0.127 0.0663 -0.0003    0.0148  0.2200  0.0002    0.2357 -0.0202 -0.0005
 H     -0.099-0.0946 -0.0026   -0.3692  0.0425 -0.0005   -0.0975  0.1488  0.0008
 H     -0.237-0.1621  0.0004   -0.0601 -0.2933  0.0004   -0.3785 -0.3693  0.0005
 H      0.125-0.0960  0.0004   -0.3433  0.3070 -0.0015    0.3535 -0.1989  0.0008

                 A                         A                         A
              1127.65                   1188.13                   1283.59 
             VIBRATION                 VIBRATION                 VIBRATION 
 O      0.174 0.2125  0.0001    0.3523 -0.4768 -0.0004    0.0113 -0.1698 -0.0002
 C     -0.043 0.2556 -0.0003   -0.3403  0.2640  0.0006    0.1071 -0.0963  0.0001
 C      0.042-0.3545  0.0002    0.1677  0.2633 -0.0002   -0.0938 -0.1159  0.0002
 N     -0.248 0.4569 -0.0004   -0.0766 -0.0564 -0.0000    0.0982  0.1939  0.0003
 C      0.000-0.6124  0.0006   -0.1015 -0.0869  0.0002   -0.0804  0.1813 -0.0002
 H      0.037 0.0862  0.0001   -0.0789  0.0802  0.0003   -0.7496 -0.0206 -0.0005
 H      0.150 0.0406 -0.0005    0.2576  0.3125 -0.0003    0.2371  0.2737 -0.0004
 H      0.040-0.2224 -0.0000   -0.3507  0.1975 -0.0003    0.3330 -0.1928  0.0004

                 A                         A                         A
              1369.74                   1557.84                   1594.40 
             VIBRATION                 VIBRATION                 VIBRATION 
 O      0.161 0.0918 -0.0002    0.1433  0.0597  0.0000    0.0049 -0.0276 -0.0000
 C      0.005 0.3193  0.0009   -0.4668 -0.2594 -0.0010    0.4274  0.2312  0.0009
 C     -0.068-0.3316  0.0003   -0.4901 -0.1676  0.0005   -0.4225 -0.0433  0.0004
 N     -0.094-0.4225 -0.0005    0.2810  0.1809  0.0009   -0.3920 -0.2321 -0.0008
 C     -0.287 0.3235 -0.0006    0.3763  0.0819 -0.0003    0.5019 -0.0391 -0.0002
 H      0.336 0.1012  0.0005    0.2351 -0.0956 -0.0002   -0.1481  0.0908  0.0001
 H      0.263 0.2198 -0.0003    0.1063  0.2730 -0.0005   -0.0157  0.1543 -0.0003
 H      0.314-0.1858  0.0006    0.0440  0.1011 -0.0004   -0.1433  0.2168 -0.0005

                 A                         A                         A
              3291.34                   3296.55                   3326.58 
             VIBRATION                 VIBRATION                 VIBRATION 
 O      0.000-0.0036 -0.0000    0.0023 -0.0001 -0.0000    0.0012  0.0039 -0.0000
 C     -0.003 0.0439  0.0001    0.0143  0.2961  0.0009   -0.0023  0.0349  0.0001
 C      0.059-0.0654  0.0000   -0.0319  0.0190  0.0000    0.2282 -0.1762 -0.0001
 N     -0.000-0.0037  0.0000   -0.0128 -0.0091 -0.0001   -0.0019  0.0044 -0.0000
 C      0.163 0.2213 -0.0005   -0.0143 -0.0322  0.0001   -0.0849 -0.0855  0.0002
 H     -0.002-0.1459 -0.0004   -0.0149 -0.9377 -0.0028   -0.0016 -0.0893 -0.0003
 H     -0.240 0.2122  0.0000    0.1036 -0.0901  0.0000   -0.6749  0.5747  0.0001
 H     -0.511-0.7273  0.0017    0.0600  0.0859 -0.0002    0.1924  0.2653 -0.0006
  ----------------------------------------------------------------
                    Dipole Moment Function
                   (Normal Coordinate Basis)
  ----------------------------------------------------------------
    Mode     Symmetry    d(Mu(x))/dQ   d(Mu(y))/dQ   d(Mu(z))/dQ
  ----------------------------------------------------------------
     Q7           A       -0.000072     -0.000060     -0.072605
     Q8           A        0.000607     -0.000138     -0.160577
     Q9           A       -0.000018     -0.000408     -0.185592
     Q10          A       -0.000204     -0.000200      0.150893
     Q11          A        0.000014     -0.000379     -0.002819
     Q12          A       -0.130192     -0.020617      0.000494
     Q13          A       -0.113319     -0.061959     -0.000439
     Q14          A       -0.182125     -0.028818     -0.000164
     Q15          A       -0.072450      0.043064      0.000481
     Q16          A       -0.017293     -0.101264      0.000055
     Q17          A       -0.107086      0.148083      0.000221
     Q18          A       -0.012092      0.006478     -0.000063
     Q19          A        0.032447      0.057586      0.000310
     Q20          A       -0.156690     -0.047694     -0.000330
     Q21          A        0.091258      0.057639      0.000095
     Q22          A       -0.022405      0.040382      0.000037
     Q23          A        0.015989     -0.008720     -0.000072
     Q24          A       -0.015541     -0.017484      0.000022
  ----------------------------------------------------------------
---------------------------------------------------------------------------
------------------------------------------------------------
        Parameter                (MHz)                 (CM-1)
------------------------------------------------------------
 
           R6                -.144135E-03           -.480782E-08
           R5                -.385043E-03           -.128437E-07
           SI                            0.117499E+01
 
  A-reduced centrifugal distortion parameters (Ir representation) 
 
           DJ                0.168766E-02           0.562943E-07
           DK                0.699962E-03           0.233482E-07
           DJK               0.127247E-02           0.424449E-07
           DELJ              0.197593E-02           0.659099E-07
           DELK              0.214131E-02           0.714264E-07
           DELJK             -.457152E-03           -.152490E-07
           delJ              0.789133E-03           0.263226E-07
           delK              0.144752E-02           0.482840E-07
 
  S-reduced centrifugal distortion parameters (Ir representation) 
 
           DJ                0.135996E-02           0.453634E-07
           DK                -.938528E-03           -.313059E-07
           DJK               0.323865E-02           0.108030E-06
           D1                -.789133E-03           -.263226E-07
           D2                -.307984E-03           -.102732E-07
------------------------------------------------------------
   Rotationally projected vibrational frequencies 
            1               0.0000i
            2               0.0000i
            3               0.0000i
            4               0.0000 
            5               0.0000 
            6               0.0000 
            7             618.4111 
            8             655.6944 
            9             760.7030 
           10             851.7090 
           11             873.8818 
           12             914.8324 
           13             926.9926 
           14            1082.1694 
           15            1115.7411 
           16            1127.6499 
           17            1188.1314 
           18            1283.5866 
           19            1369.7410 
           20            1557.8445 
           21            1594.4007 
           22            3291.3435 
           23            3296.5530 
           24            3326.5847 
  Zero-point energy:   36.9343 kcal/mol =  154.5335 kJ/mol =   12917.985 cm-1 
 
  Finite temperature thermodynamic corrections:
=======================================================
Temperature     Entropy       Enthalpy     Gibbs Energy
    (K)        (J/(mol K))    (kJ/mol)      (kJ/mol) 
=======================================================
    298.15      270.0188       11.7909      -68.7152
    100.00      225.7740        3.3277      -19.2497
    200.00      250.5159        6.9387      -43.1645
    300.00      270.3835       11.9000      -69.2150
    400.00      290.1318       18.8119      -97.2408
    500.00      309.5864       27.5616     -127.2316
    600.00      328.2410       37.8135     -159.1311
    700.00      345.8516       49.2513     -192.8448
    800.00      362.3702       61.6313     -228.2649
    900.00      377.8423       74.7741     -265.2839
   1000.00      392.3473       88.5462     -303.8011
   1100.00      405.9719      102.8451     -343.7240
   1200.00      418.7992      117.5901     -384.9689
   1300.00      430.9044      132.7159     -427.4598
   1400.00      442.3550      148.1690     -471.1280
   1500.00      453.2106      163.9049     -515.9110
   1600.00      463.5240      179.8864     -561.7520
   1700.00      473.3419      196.0820     -608.5993
   1800.00      482.7058      212.4652     -656.4053
   1900.00      491.6525      229.0133     -705.1265
   2000.00      500.2150      245.7070     -754.7230
=======================================================
 @CHECKOUT-I, Total execution time (CPU/WALL):         0.07/       0.08 seconds.
 @GETMEM-I,  Allocated   28610 MB of main memory.
 @CHECKOUT-I, Total execution time (CPU/WALL):         0.00/       0.00 seconds.
----------------------------------------------------------------------
Processing output from displaced point 003
----------------------------------------------------------------------


   *************************************************************************
         <<<     CCCCCC     CCCCCC   |||     CCCCCC     CCCCCC   >>>
       <<<      CCC        CCC       |||    CCC        CCC         >>>
      <<<      CCC        CCC        |||   CCC        CCC            >>>
    <<<        CCC        CCC        |||   CCC        CCC              >>>
      <<<      CCC        CCC        |||   CCC        CCC            >>>
       <<<      CCC        CCC       |||    CCC        CCC         >>>
         <<<     CCCCCC     CCCCCC   |||     CCCCCC     CCCCCC   >>>
   *************************************************************************

     ****************************************************************
     * CFOUR Coupled-Cluster techniques for Computational Chemistry *
     ****************************************************************
 

   Department of Chemistry                Institut fuer Physikalische Chemie
   University of Texas at Austin          Universitaet Mainz
   Austin, TX  78712, USA                 D-55099 Mainz, Germany
 
                       Version 1.2
 
                     compute-0-4.local                                 
                     Mon Oct 20 08:27:06 CDT 2025                      
                     integer*8 version is running
 
********************************************************************************
*                          Input from ZMAT file                                *
********************************************************************************
GEOMETRY  3 NON-SYMMETRIC DISPLACEMENT                                          
O        -1.982507533639484       -0.829888296940873        0.000408911667077   
C         0.278315071181088       -2.016900644530234        0.000598320946239   
C        -1.368393054475812        1.678887959487584       -0.002572337430791   
N         2.216602753711775       -0.544942500650451        0.000234434172028   
C         1.173846430014747        1.870992663277476       -0.000480410064607   
H         0.241180364923820       -4.047977626787405       -0.002997425723517   
H        -2.904687043349550        2.999734869207337        0.015812010461483   
H         2.331668325146594        3.537864268749044        0.006662816241956   
                                                                                
*CFOUR(CALC=CCSD(T)                                                             
BASIS=PCVTZ                                                                     
VIB=FINDIF                                                                      
FREQ_ALGORITHM=PARALLEL                                                         
FD_PROJECT=OFF                                                                  
ANH_ALGORITHM=PARALLEL                                                          
ANHARM=VPT2                                                                     
FCGRADNEW=2                                                                     
GEO_METHOD=NR                                                                   
ABCDTYPE=AOBASIS                                                                
CC_PROG=NCC                                                                     
GEO_CONV=7                                                                      
SCF_CONV=10                                                                     
CC_CONV=9                                                                       
LINEQ_CONV=9                                                                    
LINEQ_MAXCYC=200                                                                
GEO_MAXSTEP=150                                                                 
MULT=1                                                                          
FROZEN_CORE=OFF                                                                 
MEM_UNIT=GB                                                                     
MEM=30                                                                          
COORD=CARTESIAN,UNITS=BOHR,ANHARM=0)                                            
                                                                                
********************************************************************************
    -------------------------------------------------------------------
                    CFOUR Control Parameters 
    -------------------------------------------------------------------
        External           Internal           Value            Units
          Name               Name
    -------------------------------------------------------------------
       ABCDTYPE             IABCDT         AOBASIS     [  2]    ***   
       ANHARMONIC           IANHAR         OFF         [  0]    ***   
       ANH_ALGORIT          IANALG         PARALLEL    [  1]    ***   
       ANH_DERIVAT          IANDER         SECOND      [  1]    ***   
       ANH_MODE             ANHMOD         VIBRATION   [  0]    ***   
       ANH_POINTS           IANPOI              1               ***   
       ANH_STEPSIZ          ICUBST             50000          x 10-6  
       ANH_SYMMETR          IANHSM         ABELIAN     [  0]    ***   
       AO_LADDERS           IAOLAD         SINGLEPASS  [  1]    ***   
       AV_SCF               IAVSCF         OFF         [  0]    ***   
       BASIS                IBASIS         PCVTZ       [ 24]    ***   
       BFIELD               IBFIEL         OFF         [  0]    a.u.  
       BOTHVECTORS          BOTHVC         OFF         [  0]    ***   
       BOX_POTENT           IPIAB          OFF         [  0]    ***   
       BREIT                IBREIT         OFF         [  0]    ***   
       BRUCK_CONV           IBRTOL          10D-  4             ***   
       BRUECKNER            IBRKNR         OFF         [  0]    ***   
       BUFFERSIZE           IBUFFS              4096            ***   
       CACHE_RECS           ICHREC             10               ***   
       CALCLEVEL            ICLLVL         CCSD(T)     [ 22]    ***   
       CAS_GECCO            ICMRCC         OFF         [  0]    ***   
       CAS_GUESS            ICGUES         CANONICAL   [  0]    ***   
       CAS_INPUT            ICSINP         ORBITALS    [  0]    ***   
       CAS_ITMAX            ICITMX          10D- 50           cycles  
       CAS_JACDAV           ICJDAV         OFF         [  0]    ***   
       CAS_MICMAX           ICMIMN          10D- 10             ***   
       CAS_MICMIN           ICMIMX          10D-  2             ***   
       CAS_MICRO            ICSALG         ILU/JACOBI  [  0]    ***   
       CAS_MITMAX           ICMIMX          10D-100           cycles  
       CAS_MMAX             ICMMAX          10D- 50             ***   
       CAS_PRINT            ICPRT           10D-  0             ***   
       CCORBOPT             ICCORB         OFF         [  0]  x 0.01  
       CC_CONV              ICCCNV          10D-  9             ***   
       CC_EXPORDER          ICCEOR              5               ***   
       CC_EXTRAPOL          ICCEXT         DIIS        [  1]    ***   
       CC_GUESS             ICCGES         MP2         [  0]    ***   
       CC_MAXCYC            ICCCYC            100              cycles 
       CC_PROGRAM           ICCPRO         NCC         [  5]    ***   
       CHARGE               ICHRGE              0               ***   
       CHOLESKY             ICHOLE         OFF         [  0]    ***   
       CIS_CONV             ICISTL              5               ***   
       COMM_SIZE            IPSIZE            ***               ***   
       CONSTANT             ICONST         OLD         [  1]    ***   
       CONTINUUM            ICONTU         NONE        [  0]    ***   
       CONTRACTION          ICNTYP         GENERAL     [  1]    ***   
       COORDINATES          ICOORD         CARTESIAN   [  1]    ***   
       CPHF_CONVER          ICPHFT          10D- 16             ***   
       CPHF_MAXCYC          ICPHFC             64              cycles 
       CUBIC                ICUBIC         OFF         [  0]    ***   
       CURVILINEAR          ICURVY         OFF         [  0]    ***   
       CV_ELEMENT           ICVELM              0               ***   
       CV_ORBITALS          ICVORB      NONE         
       CV_SEPARATE          ICVSEP         OFF         [  0]    ***   
       DBOC                 IDBOC          OFF         [  0]    ***   
       DCT                  IDCT           OFF         [  0]    ***   
       DERIV_LEV            IDRLVL         FIRST       [  1]    ***   
       DEVMEM_SIZE          IDVMEM         *********           MByte  
       DIAG_MRCC            IEOMST          10D-  0             ***   
       DIFF_TYPE            IDIFTY         RELAXED     [  0]    ***   
       DIRECT               IDIRCT         OFF         [  0]    ***   
       DROPMO               IDRPMO      NONE         
       ECP                  IECP           OFF         [  0]    ***   
       EIGENVECTOR          IVEC                1               ***   
       EL_ANHARM            IELANH         OFF         [  0]    ***   
       EOMFOLLOW            IEOMSR         ENERGY      [  0]    ***   
       EOMIP                IEOMIP         OFF         [  0]    ***   
       EOMLEVEL             HBARFM         SAME        [  0]    ***   
       EOM_MRCC             IMRCCE         NEW         [  1]    ***   
       EOM_NONIT            EOMNON         OFF         [  0]    ***   
       EOM_NSING            IEOMSI          10D-  0             ***   
       EOM_NSTATES          IMRCCD         DAVIDSON    [  0]    ***   
       EOM_NTRIP            IEOMTR          10D-  0             ***   
       EOM_ORDER            IEXORD         ENERGY      [  0]    ***   
       EOM_PROPSTA          IEOMST              0               ***   
       ESTATE_CONV          IEXTOL          10D-  5             ***   
       ESTATE_DIAG          IEXDIG         ITERATIVE   [  0]    ***   
       ESTATE_LOCK          IESLOC         ON          [  1]    ***   
       ESTATE_MAXC          IEXMXC             40               ***   
       ESTATE_PROP          IEXPRP         OFF         [  0]    ***   
       EVAL_HESS            IRECAL              0            # of cyc.
       EXCITATION           IEXCIT              0               ***   
       EXCITE               IEXCIT         NONE        [  0]    ***   
       EXTERN_POT           IEXPOT         OFF         [  0]    ***   
       FCGRADNEW            IFCGNW         OFF         [  0]    ***   
       FC_FIELD             IFINFC              0             x 10-6  
       FD_CALTYPE           IFDCAL         GRADONLY    [  0]    ***   
       FD_PROJECT           IFDPRJ         OFF         [  1]    ***   
       FD_STEPSIZE          IDISFD              5            10-4 bohr
       FD_USEGROUP          IFDGRP         FULL        [  0]    ***   
       FILE_RECSIZ          IFLREC              4096           words  
       FINITE_PERT          IFIPER              0             x 10-6  
       FIXGEOM              IFIXGM         OFF         [  0]    ***   
       FOCK                 IFOCK          AO          [  1]    ***   
       FREQ_ALGORI          IVIALG         PARALLEL    [  1]    ***   
       FROZEN_CORE          IFROCO         OFF         [  0]    ***   
       FROZEN_VIRT          IFROVI         OFF         [  0]    ***   
       GAMMA_ABCD           IGABCD         DIRECT      [  1]    ***   
       GAMMA_ABCI           IGABCI         STORE       [  0]    ***   
       GENBAS_1             IGNBS1              0               ***   
       GENBAS_2             IGNBS2              0               ***   
       GENBAS_3             IGNBS3              0               ***   
       GENBAS_4             IGNBS4              0               ***   
       GEO_CONV             ICONTL              7              H/bohr 
       GEO_MAXCYC           IOPTCY             50               ***   
       GEO_MAXSTEP          IMXSTP            150            millibohr
       GEO_METHOD           INR            SINGLE_POINT[  5]    ***   
       GIAO                 IGIAO          OFF         [  1]    ***   
       GIMIC                IGIMIC         OFF         [  0]    ***   
       GRID                 IGRID          OFF         [  0]    ***   
       GRID_ALGO            IGALGO         SERIAL      [  0]    ***   
       GUESS                IGUESS         MOREAD      [  0]    ***   
       HBAR                 IHBAR          OFF         [  0]    ***   
       HESS_TYPE            IHESTP         SCF         [  0]    ***   
       HF2_FILE             IHF2Fl         USE         [  1]    ***   
       HFSTABILITY          ISTABL         OFF         [  0]    ***   
       INCORE               INCORE         OFF         [  0]    ***   
       INPUT_MRCC           IMRCC          ON          [  1]    ***   
       INTEGRALS            INTTYP         VMOL        [  1]    ***   
       JODA_PRINT           IJPRNT              0               ***   
       KEYWORD_OUT          IDMPKW         NO          [  0]    ***   
       LINDEP_TOL           ILINDP              8               ***   
       LINEQ_CONV           IZTACN          10D-  9           cycles  
       LINEQ_EXPOR          ILMAXD              5               ***   
       LINEQ_MAXCY          ILMAXC            200               ***   
       LINEQ_TYPE           ILTYPE         DIIS        [  1]    ***   
       LOCK_ORBOCC          ILOCOC         OFF         [  0]    ***   
       MEMORY_SIZE          IMEMSZ         *********           words  
       MEM_UNIT             IMEMU          GB          [  3]    ***   
       MRCC                 IMRCCC         OFF         [  0]    ***   
       MULTIPLICTY          IMULTP              1               ***   
       NACOUPLING           IVCOUP         OFF         [  0]    ***   
       NEGEVAL              IDIE           ABORT       [  0]    ***   
       NEWNORM              INEWNO         OFF         [  0]    ***   
       NON-HF               INONHF         OFF         [  0]    ***   
       NTOP_TAMP            ITOPT2             15               ***   
       NUC_MODEL            INUCMO         POINT       [  0]    ***   
       OCCUPATION           IOCCU   ESTIMATED BY SCF 
       OPEN-SHELL           IOPEN          SPIN-ORBITAL[  0]    ***   
       OPTVIB               IOPTVB         OFF         [  0]    ***   
       ORBITALS             IORBTP         STANDARD    [  0]    ***   
       PARALLEL             IPARAL         ON          [  1]    ***   
       PARA_INT             IPINTS         ON          [  1]    ***   
       PARA_PRINT           IPPRIN              0               ***   
       PERT_ORB             IPTORB         CANONICAL   [  1]    ***   
       POINTS               IGRDFD              0               ***   
       PRINT                IPRNT               0               ***   
       PROPS                IPROPS         OFF         [  0]    ***   
       PROP_INTEGR          IINTYP         INTERNAL    [  0]    ***   
       PSI                  IPSI           OFF         [  0]    ***   
       QC_ALG               IQCALG         FLM         [  0]    ***   
       QC_LINALG            IQCLIN         TRIDIAG     [  2]    ***   
       QC_MAXCYC            IQCMAX            100             cycles  
       QC_MAXSCFCY          IQCMSC             20             cycles  
       QC_RTRUST            IQCRTR          10D-  0           x 10-3  
       QC_SKIPSCF           IQCSKI         OFF         [  0]    ***   
       QC_START             IQCSTA          10D-  3             ***   
       QRHFGUESS            IQGUES         OFF         [  0]    ***   
       QUARTIC              IQUART         OFF         [  0]    ***   
       RAMAN_INT            IRAMIN         OFF         [  0]    ***   
       RAMAN_ORB            IRAMRE         UNRELAXED   [  0]    ***   
       RDO                  IRDOFM         ON          [  1]    ***   
       REDUCE_REPR          REDREP         Ir          [  0]    ***   
       REFERENCE            IREFNC         RHF         [  0]    ***   
       RELATIVIST           IRELAT         OFF         [  0]    ***   
       RELAX_DENS           IRDENS         ON          [  1]    ***   
       RESET_FLAGS          IRESET         OFF         [  0]    ***   
       RESTART_CC           ICCRES         OFF         [  0]    ***   
       ROT_EVEC             ROTVEC              0               ***   
       SAVE_INTS            ISVINT         OFF         [  0]    ***   
       SCALE_ON             ISTCRT              0               ***   
       SCF_CONV             ISCFCV          10D- 10             ***   
       SCF_DAMPING          IDAMP               0             x 10-3  
       SCF_EXPORDE          IRPPOR             10               ***   
       SCF_EXPSTAR          IRPPLS              2               ***   
       SCF_EXTRAPO          IRPP           ON          [  1]    ***   
       SCF_MAXCYC           ISCFCY            150              cycles 
       SCF_NOSTOP           ISCFST         OFF         [  0]    ***   
       SCF_ORBITAL          ISCFOR         REAL        [  0]    ***   
       SCF_PRINT            ISCFPR              0               ***   
       SCF_PROG             ISCFPR         SCF         [  0]    ***   
       SD_FIELD             IFINSD              0             x 10-6  
       SOPERT               IPERSO         OFF         [  0]    ***   
       SPHERICAL            IDFGHI         ON          [  1]    ***   
       SPINORBIT            ISOCAL         OFF         [  0]    ***   
       SPINROTATIO          ISRCON         OFF         [  0]    ***   
       SPIN_FLIP            ISPFLP         OFF         [  0]    ***   
       SPIN_ORBIT           ISPORB         OFF         [  0]    ***   
       SPIN_SCAL            ISCSMP         OFF         [  0]    ***   
       STEEPSCALE           ISTPSC              1000          x 10-3  
       SUBGROUP             ISUBGP         DEFAULT     [  0]    ***   
       SUBGRPAXIS           ISBXYZ         X           [  0]    ***   
       SYMMETRY             ISYM           ON          [  0]    ***   
       SYM_CHECK            ISYMCK         OVERRIDE    [  1]    ***   
       T3_EXTRAPOL          IT3EXT         OFF         [  0]    ***   
       T4_EXTRAPOL          IT4EXP         OFF         [  0]    ***   
       TAMP_SUM             IEVERY              5               ***   
       TESTSUITE            ITESTS         OFF         [  0]    ***   
       THERMOCH             ITHERM         ON          [  1]    ***   
       TOL_CHOLESK          ITOLCH          10D-  4             ***   
       TRANGRAD             IRESRM         OFF         [  0]    ***   
       TRANS_INV            ITRAIN         USE         [  0]    ***   
       TREAT_PERT           ITREAT         SIMULTANEOUS[  0]    ***   
       TRIP_ALGORI          ITRALG         NORMAL      [  0]    ***   
       UIJ_THRESHO          IUIJTH              1               ***   
       UNITS                IUNITS         BOHR        [  1]    ***   
       UNOS                 IUNOS          OFF         [  0]    ***   
       UPDATE_HESS          IHUPDT         ON          [  1]    ***   
       VIBPHASE             ISETPH         STANDARD    [  0]    ***   
       VIBRATION            IVIB           FINDIF      [  3]    ***   
       VIB_ALGORIT          IGEALG         STANDARD    [  0]    ***   
       VNATORB              IVNORB         OFF         [  0]    ***   
       VTRAN                IVTRAN         PARTIAL     [  2]    ***   
       X2CKEY               IX2CKE         MOLVDINT    [  0]    ***   
       XFIELD               IXEFLD              0             x 10-6  
       XFORM_TOL            IXFTOL          10D- 11             ***   
       YFIELD               IYEFLD              0             x 10-6  
       ZFIELD               IZEFLD              0             x 10-6  
       ZSCALE_EXP           IZEXPS         OFF         [  0]    ***   
    -------------------------------------------------------------------
  @GETXYZ-I,     8 atoms read from ZMAT.
Line Symbol    AtNr   At. Mass
  1  O          8    15.99491
  2  C          6    12.00000
  3  C          6    12.00000
  4  N          7    14.00307
  5  C          6    12.00000
  6  H          1     1.00783
  7  H          1     1.00783
  8  H          1     1.00783
Line Symbol    AtNr   At. Mass
  1  O          8    15.99491
  2  C          6    12.00000
  3  C          6    12.00000
  4  N          7    14.00307
  5  C          6    12.00000
  6  H          1     1.00783
  7  H          1     1.00783
  8  H          1     1.00783
                     1                     4                     0
  R VECTOR before symmetry
  0.000000000000000E+000  0.000000000000000E+000  0.000000000000000E+000
  0.000000000000000E+000  0.000000000000000E+000  0.000000000000000E+000
  0.000000000000000E+000  0.000000000000000E+000  0.000000000000000E+000
  0.000000000000000E+000  0.000000000000000E+000  0.000000000000000E+000
  0.000000000000000E+000  0.000000000000000E+000  0.000000000000000E+000
  0.000000000000000E+000  0.000000000000000E+000  0.000000000000000E+000
  0.000000000000000E+000  0.000000000000000E+000  0.000000000000000E+000
  0.000000000000000E+000  0.000000000000000E+000  0.000000000000000E+000
   Rotational constants (in cm-1): 
          0.1655382185             0.3242767397             0.3381659018
   Rotational constants (in MHz): 
       4962.7116371582          9721.5734481167         10137.9601108189
********************************************************************************
   The full molecular point group is C1  .
   The largest Abelian subgroup of the full molecular point group is C1  .
   The computational point group is C1  .
********************************************************************************
  R VECTOR 
  0.000000000000000E+000  0.000000000000000E+000  0.000000000000000E+000
  0.000000000000000E+000  0.000000000000000E+000  0.000000000000000E+000
  0.000000000000000E+000  0.000000000000000E+000  0.000000000000000E+000
  0.000000000000000E+000  0.000000000000000E+000  0.000000000000000E+000
  0.000000000000000E+000  0.000000000000000E+000  0.000000000000000E+000
  0.000000000000000E+000  0.000000000000000E+000  0.000000000000000E+000
  0.000000000000000E+000  0.000000000000000E+000  0.000000000000000E+000
  0.000000000000000E+000  0.000000000000000E+000  0.000000000000000E+000


 ----------------------------------------------------------------
         Coordinates used in calculation (QCOMP) 
 ----------------------------------------------------------------
 Z-matrix   Atomic            Coordinates (in bohr)
  Symbol    Number           X              Y              Z
 ----------------------------------------------------------------
     O         8        -1.98250753    -0.82988830     0.00041098
     C         6         0.27831507    -2.01690065     0.00059180
     C         6        -1.36839306     1.67888797    -0.00256433
     N         7         2.21660275    -0.54494250     0.00022782
     C         6         1.17384643     1.87099266    -0.00047761
     H         1         0.24118036    -4.04797762    -0.00300980
     H         1        -2.90468701     2.99973482     0.01582736
     H         1         2.33166834     3.53786425     0.00666786
 ----------------------------------------------------------------
 
   Interatomic distance matrix (Angstroms) 
 
                 O             C             C             N             C    
                [ 1]        [ 2]        [ 3]        [ 4]        [ 5]
  O    [ 1]     0.00000
  C    [ 2]     1.35125     0.00000
  C    [ 3]     1.36678     2.14108     0.00000
  N    [ 4]     2.22718     1.28794     2.23245     0.00000
  C    [ 5]     2.19830     2.11126     1.34913     1.39246     0.00000
  H    [ 6]     2.06995     1.07498     3.14795     2.12816     3.17083
  H    [ 7]     2.08449     3.14397     1.07218     3.29591     2.23941
  H    [ 8]     3.24871     3.13386     2.19122     2.16139     1.07399
 
                 H             H             H    
                [ 6]        [ 7]        [ 8]
  H    [ 6]     0.00000
  H    [ 7]     4.08417     0.00000
  H    [ 8]     4.16390     2.78556     0.00000
   Rotational constants (order x, y, z, in cm-1): 
          0.3381659018             0.3242767397             0.1655382185
   Rotational constants (order x, y, z, in MHz): 
      10137.9601108189          9721.5734481167          4962.7116371582
  ECPDATA file not present.   Using default ECPDATA. 
  There are  257 basis functions.
 @GEOPT-W, Archive file not created for single-point calculation.
 @CHECKOUT-I, Total execution time (CPU/WALL):         0.21/       0.23 seconds.
 @GETMEM-I,  Allocated   28610 MB of main memory.
  @SYMCOR-I, Full point group is dangerous! Abelian subgroup will be used.
  @CHRTABLE-I, There are   1 unique irreducible representations.
  @CHRTABLE-I, There are   1 unique irreducible representations.
  @VIBINF-I, Symmetries species for nuclear motions:
  Irrep     Label    Total    Vibrations     Translations     Rotations
    1           A    24.00      18.00            3.00            3.00
   Total number of calculations required      :    42
   Number of single-point energy calculations :     0
   Number of energy gradient     calculations :    42
  atom charge vector                      8                     6
                     6                     7                     6
                     1                     1                     1
  List of displaced geometries used in the calculation 
 
  Displaced point   1:
O        -1.9823979520       -0.8298882985        0.0004109830
C         0.2782820190       -2.0169006462        0.0005917990
C        -1.3684261144        1.6788879668       -0.0025643310
N         2.2165697005       -0.5449425010        0.0002278164
C         1.1738133748        1.8709926649       -0.0004776070
H         0.2411473049       -4.0479776180       -0.0030097958
H        -2.9047200618        2.9997348225        0.0158273583
H         2.3316352858        3.5378642496        0.0066678626
 
  Displaced point   2:
O        -1.9826171132       -0.8298882985        0.0004109830
C         0.2783481267       -2.0169006462        0.0005917990
C        -1.3683600067        1.6788879668       -0.0025643310
N         2.2166358082       -0.5449425010        0.0002278164
C         1.1738794825        1.8709926649       -0.0004776070
H         0.2412134126       -4.0479776180       -0.0030097958
H        -2.9046539541        2.9997348225        0.0158273583
H         2.3317013936        3.5378642496        0.0066678626
 
  Displaced point   3:
O        -1.9825075326       -0.8297787179        0.0004109830
C         0.2783150728       -2.0169337001        0.0005917990
C        -1.3683930606        1.6788549129       -0.0025643310
N         2.2166027543       -0.5449755548        0.0002278164
C         1.1738464286        1.8709596110       -0.0004776070
H         0.2411803588       -4.0480106718       -0.0030097958
H        -2.9046870080        2.9997017687        0.0158273583
H         2.3316683397        3.5378311958        0.0066678626
 
  Displaced point   4:
O        -1.9825075326       -0.8299978790        0.0004109830
C         0.2783150728       -2.0168675924        0.0005917990
C        -1.3683930606        1.6789210206       -0.0025643310
N         2.2166027543       -0.5449094471        0.0002278164
C         1.1738464286        1.8710257187       -0.0004776070
H         0.2411803588       -4.0479445641       -0.0030097958
H        -2.9046870080        2.9997678764        0.0158273583
H         2.3316683397        3.5378973035        0.0066678626
 
  Displaced point   5:
O        -1.9825075326       -0.8298882985        0.0005205636
C         0.2783150728       -2.0169006462        0.0005587451
C        -1.3683930606        1.6788879668       -0.0025973848
N         2.2166027543       -0.5449425010        0.0001947626
C         1.1738464286        1.8709926649       -0.0005106608
H         0.2411803588       -4.0479776180       -0.0030428497
H        -2.9046870080        2.9997348225        0.0157943045
H         2.3316683397        3.5378642496        0.0066348087
 
  Displaced point   6:
O        -1.9825075326       -0.8298882985        0.0003014024
C         0.2783150728       -2.0169006462        0.0006248528
C        -1.3683930606        1.6788879668       -0.0025312771
N         2.2166027543       -0.5449425010        0.0002608703
C         1.1738464286        1.8709926649       -0.0004445531
H         0.2411803588       -4.0479776180       -0.0029767420
H        -2.9046870080        2.9997348225        0.0158604122
H         2.3316683397        3.5378642496        0.0067009164
 
  Displaced point   7:
O        -1.9825075326       -0.8298882985        0.0004109830
C         0.2784420323       -2.0169006462        0.0005917990
C        -1.3684301954        1.6788879668       -0.0025643310
N         2.2165656195       -0.5449425010        0.0002278164
C         1.1738092938        1.8709926649       -0.0004776070
H         0.2411432239       -4.0479776180       -0.0030097958
H        -2.9047241428        2.9997348225        0.0158273583
H         2.3316312049        3.5378642496        0.0066678626
 
  Displaced point   8:
O        -1.9825075326       -0.8298882985        0.0004109830
C         0.2781881134       -2.0169006462        0.0005917990
C        -1.3683559257        1.6788879668       -0.0025643310
N         2.2166398892       -0.5449425010        0.0002278164
C         1.1738835635        1.8709926649       -0.0004776070
H         0.2412174936       -4.0479776180       -0.0030097958
H        -2.9046498731        2.9997348225        0.0158273583
H         2.3317054745        3.5378642496        0.0066678626
 
  Displaced point   9:
O        -1.9825075326       -0.8298882985        0.0004109830
C         0.2783150728       -2.0167736867        0.0005917990
C        -1.3683930606        1.6788508319       -0.0025643310
N         2.2166027543       -0.5449796358        0.0002278164
C         1.1738464286        1.8709555300       -0.0004776070
H         0.2411803588       -4.0480147528       -0.0030097958
H        -2.9046870080        2.9996976877        0.0158273583
H         2.3316683397        3.5378271148        0.0066678626
 
  Displaced point  10:
O        -1.9825075326       -0.8298882985        0.0004109830
C         0.2783150728       -2.0170276057        0.0005917990
C        -1.3683930606        1.6789251016       -0.0025643310
N         2.2166027543       -0.5449053661        0.0002278164
C         1.1738464286        1.8710297997       -0.0004776070
H         0.2411803588       -4.0479404831       -0.0030097958
H        -2.9046870080        2.9997719574        0.0158273583
H         2.3316683397        3.5379013845        0.0066678626
 
  Displaced point  11:
O        -1.9825075326       -0.8298882985        0.0004109830
C         0.2783150728       -2.0169006462        0.0007187585
C        -1.3683930606        1.6788879668       -0.0026014658
N         2.2166027543       -0.5449425010        0.0001906816
C         1.1738464286        1.8709926649       -0.0005147418
H         0.2411803588       -4.0479776180       -0.0030469307
H        -2.9046870080        2.9997348225        0.0157902235
H         2.3316683397        3.5378642496        0.0066307277
 
  Displaced point  12:
O        -1.9825075326       -0.8298882985        0.0004109830
C         0.2783150728       -2.0169006462        0.0004648395
C        -1.3683930606        1.6788879668       -0.0025271961
N         2.2166027543       -0.5449425010        0.0002649513
C         1.1738464286        1.8709926649       -0.0004404721
H         0.2411803588       -4.0479776180       -0.0029726610
H        -2.9046870080        2.9997348225        0.0158644932
H         2.3316683397        3.5378642496        0.0067049974
 
  Displaced point  13:
O        -1.9825075326       -0.8298882985        0.0004109830
C         0.2783150728       -2.0169006462        0.0005917990
C        -1.3682716533        1.6788879668       -0.0025643310
N         2.2165525628       -0.5449425010        0.0002278164
C         1.1737962371        1.8709926649       -0.0004776070
H         0.2411301672       -4.0479776180       -0.0030097958
H        -2.9047371995        2.9997348225        0.0158273583
H         2.3316181482        3.5378642496        0.0066678626
 
  Displaced point  14:
O        -1.9825075326       -0.8298882985        0.0004109830
C         0.2783150728       -2.0169006462        0.0005917990
C        -1.3685144678        1.6788879668       -0.0025643310
N         2.2166529459       -0.5449425010        0.0002278164
C         1.1738966202        1.8709926649       -0.0004776070
H         0.2412305503       -4.0479776180       -0.0030097958
H        -2.9046368164        2.9997348225        0.0158273583
H         2.3317185312        3.5378642496        0.0066678626
 
  Displaced point  15:
O        -1.9825075326       -0.8298882985        0.0004109830
C         0.2783150728       -2.0169006462        0.0005917990
C        -1.3683930606        1.6790093740       -0.0025643310
N         2.2166027543       -0.5449926925        0.0002278164
C         1.1738464286        1.8709424733       -0.0004776070
H         0.2411803588       -4.0480278095       -0.0030097958
H        -2.9046870080        2.9996846310        0.0158273583
H         2.3316683397        3.5378140581        0.0066678626
 
  Displaced point  16:
O        -1.9825075326       -0.8298882985        0.0004109830
C         0.2783150728       -2.0169006462        0.0005917990
C        -1.3683930606        1.6787665595       -0.0025643310
N         2.2166027543       -0.5448923094        0.0002278164
C         1.1738464286        1.8710428564       -0.0004776070
H         0.2411803588       -4.0479274264       -0.0030097958
H        -2.9046870080        2.9997850141        0.0158273583
H         2.3316683397        3.5379144412        0.0066678626
 
  Displaced point  17:
O        -1.9825075326       -0.8298882985        0.0004109830
C         0.2783150728       -2.0169006462        0.0005917990
C        -1.3683930606        1.6788879668       -0.0024429237
N         2.2166027543       -0.5449425010        0.0001776249
C         1.1738464286        1.8709926649       -0.0005277985
H         0.2411803588       -4.0479776180       -0.0030599874
H        -2.9046870080        2.9997348225        0.0157771668
H         2.3316683397        3.5378642496        0.0066176710
 
  Displaced point  18:
O        -1.9825075326       -0.8298882985        0.0004109830
C         0.2783150728       -2.0169006462        0.0005917990
C        -1.3683930606        1.6788879668       -0.0026857382
N         2.2166027543       -0.5449425010        0.0002780080
C         1.1738464286        1.8709926649       -0.0004274154
H         0.2411803588       -4.0479776180       -0.0029596043
H        -2.9046870080        2.9997348225        0.0158775498
H         2.3316683397        3.5378642496        0.0067180541
 
  Displaced point  19:
O        -1.9825075326       -0.8298882985        0.0004109830
C         0.2783150728       -2.0169006462        0.0005917990
C        -1.3683930606        1.6788879668       -0.0025643310
N         2.2166988814       -0.5449425010        0.0002278164
C         1.1737568305        1.8709926649       -0.0004776070
H         0.2410907607       -4.0479776180       -0.0030097958
H        -2.9047766061        2.9997348225        0.0158273583
H         2.3315787416        3.5378642496        0.0066678626
 
  Displaced point  20:
O        -1.9825075326       -0.8298882985        0.0004109830
C         0.2783150728       -2.0169006462        0.0005917990
C        -1.3683930606        1.6788879668       -0.0025643310
N         2.2165066272       -0.5449425010        0.0002278164
C         1.1739360267        1.8709926649       -0.0004776070
H         0.2412699569       -4.0479776180       -0.0030097958
H        -2.9045974099        2.9997348225        0.0158273583
H         2.3317579378        3.5378642496        0.0066678626
 
  Displaced point  21:
O        -1.9825075326       -0.8298882985        0.0004109830
C         0.2783150728       -2.0169006462        0.0005917990
C        -1.3683930606        1.6788879668       -0.0025643310
N         2.2166027543       -0.5448463739        0.0002278164
C         1.1738464286        1.8709030668       -0.0004776070
H         0.2411803588       -4.0480672161       -0.0030097958
H        -2.9046870080        2.9996452244        0.0158273583
H         2.3316683397        3.5377746516        0.0066678626
 
  Displaced point  22:
O        -1.9825075326       -0.8298882985        0.0004109830
C         0.2783150728       -2.0169006462        0.0005917990
C        -1.3683930606        1.6788879668       -0.0025643310
N         2.2166027543       -0.5450386281        0.0002278164
C         1.1738464286        1.8710822630       -0.0004776070
H         0.2411803588       -4.0478880199       -0.0030097958
H        -2.9046870080        2.9998244206        0.0158273583
H         2.3316683397        3.5379538477        0.0066678626
 
  Displaced point  23:
O        -1.9825075326       -0.8298882985        0.0004109830
C         0.2783150728       -2.0169006462        0.0005917990
C        -1.3683930606        1.6788879668       -0.0025643310
N         2.2166027543       -0.5449425010        0.0003239435
C         1.1738464286        1.8709926649       -0.0005672051
H         0.2411803588       -4.0479776180       -0.0030993939
H        -2.9046870080        2.9997348225        0.0157377602
H         2.3316683397        3.5378642496        0.0065782645
 
  Displaced point  24:
O        -1.9825075326       -0.8298882985        0.0004109830
C         0.2783150728       -2.0169006462        0.0005917990
C        -1.3683930606        1.6788879668       -0.0025643310
N         2.2166027543       -0.5449425010        0.0001316893
C         1.1738464286        1.8709926649       -0.0003880089
H         0.2411803588       -4.0479776180       -0.0029201977
H        -2.9046870080        2.9997348225        0.0159169564
H         2.3316683397        3.5378642496        0.0067574607
 
  Displaced point  25:
O        -1.9825075326       -0.8298882985        0.0004109830
C         0.2783150728       -2.0169006462        0.0005917990
C        -1.3683930606        1.6788879668       -0.0025643310
N         2.2166027543       -0.5449425010        0.0002278164
C         1.1739111798        1.8709926649       -0.0004776070
H         0.2409233652       -4.0479776180       -0.0030097958
H        -2.9049440015        2.9997348225        0.0158273583
H         2.3314113461        3.5378642496        0.0066678626
 
  Displaced point  26:
O        -1.9825075326       -0.8298882985        0.0004109830
C         0.2783150728       -2.0169006462        0.0005917990
C        -1.3683930606        1.6788879668       -0.0025643310
N         2.2166027543       -0.5449425010        0.0002278164
C         1.1737816775        1.8709926649       -0.0004776070
H         0.2414373523       -4.0479776180       -0.0030097958
H        -2.9044300144        2.9997348225        0.0158273583
H         2.3319253333        3.5378642496        0.0066678626
 
  Displaced point  27:
O        -1.9825075326       -0.8298882985        0.0004109830
C         0.2783150728       -2.0169006462        0.0005917990
C        -1.3683930606        1.6788879668       -0.0025643310
N         2.2166027543       -0.5449425010        0.0002278164
C         1.1738464286        1.8710574160       -0.0004776070
H         0.2411803588       -4.0482346115       -0.0030097958
H        -2.9046870080        2.9994778290        0.0158273583
H         2.3316683397        3.5376072561        0.0066678626
 
  Displaced point  28:
O        -1.9825075326       -0.8298882985        0.0004109830
C         0.2783150728       -2.0169006462        0.0005917990
C        -1.3683930606        1.6788879668       -0.0025643310
N         2.2166027543       -0.5449425010        0.0002278164
C         1.1738464286        1.8709279137       -0.0004776070
H         0.2411803588       -4.0477206244       -0.0030097958
H        -2.9046870080        2.9999918161        0.0158273583
H         2.3316683397        3.5381212432        0.0066678626
 
  Displaced point  29:
O        -1.9825075326       -0.8298882985        0.0004109830
C         0.2783150728       -2.0169006462        0.0005917990
C        -1.3683930606        1.6788879668       -0.0025643310
N         2.2166027543       -0.5449425010        0.0002278164
C         1.1738464286        1.8709926649       -0.0004128558
H         0.2411803588       -4.0479776180       -0.0032667894
H        -2.9046870080        2.9997348225        0.0155703648
H         2.3316683397        3.5378642496        0.0064108690
 
  Displaced point  30:
O        -1.9825075326       -0.8298882985        0.0004109830
C         0.2783150728       -2.0169006462        0.0005917990
C        -1.3683930606        1.6788879668       -0.0025643310
N         2.2166027543       -0.5449425010        0.0002278164
C         1.1738464286        1.8709926649       -0.0005423581
H         0.2411803588       -4.0479776180       -0.0027528023
H        -2.9046870080        2.9997348225        0.0160843519
H         2.3316683397        3.5378642496        0.0069248561
 
  Displaced point  31:
O        -1.9825075326       -0.8298882985        0.0004109830
C         0.2783150728       -2.0169006462        0.0005917990
C        -1.3683930606        1.6788879668       -0.0025643310
N         2.2166027543       -0.5449425010        0.0002278164
C         1.1738464286        1.8709926649       -0.0004776070
H         0.2415870191       -4.0479776180       -0.0030097958
H        -2.9048903381        2.9997348225        0.0158273583
H         2.3314650095        3.5378642496        0.0066678626
 
  Displaced point  32:
O        -1.9825075326       -0.8298882985        0.0004109830
C         0.2783150728       -2.0169006462        0.0005917990
C        -1.3683930606        1.6788879668       -0.0025643310
N         2.2166027543       -0.5449425010        0.0002278164
C         1.1738464286        1.8709926649       -0.0004776070
H         0.2407736984       -4.0479776180       -0.0030097958
H        -2.9044836778        2.9997348225        0.0158273583
H         2.3318716699        3.5378642496        0.0066678626
 
  Displaced point  33:
O        -1.9825075326       -0.8298882985        0.0004109830
C         0.2783150728       -2.0169006462        0.0005917990
C        -1.3683930606        1.6788879668       -0.0025643310
N         2.2166027543       -0.5449425010        0.0002278164
C         1.1738464286        1.8709926649       -0.0004776070
H         0.2411803588       -4.0475709577       -0.0030097958
H        -2.9046870080        2.9995314924        0.0158273583
H         2.3316683397        3.5376609195        0.0066678626
 
  Displaced point  34:
O        -1.9825075326       -0.8298882985        0.0004109830
C         0.2783150728       -2.0169006462        0.0005917990
C        -1.3683930606        1.6788879668       -0.0025643310
N         2.2166027543       -0.5449425010        0.0002278164
C         1.1738464286        1.8709926649       -0.0004776070
H         0.2411803588       -4.0483842783       -0.0030097958
H        -2.9046870080        2.9999381527        0.0158273583
H         2.3316683397        3.5380675798        0.0066678626
 
  Displaced point  35:
O        -1.9825075326       -0.8298882985        0.0004109830
C         0.2783150728       -2.0169006462        0.0005917990
C        -1.3683930606        1.6788879668       -0.0025643310
N         2.2166027543       -0.5449425010        0.0002278164
C         1.1738464286        1.8709926649       -0.0004776070
H         0.2411803588       -4.0479776180       -0.0026031355
H        -2.9046870080        2.9997348225        0.0156240282
H         2.3316683397        3.5378642496        0.0064645324
 
  Displaced point  36:
O        -1.9825075326       -0.8298882985        0.0004109830
C         0.2783150728       -2.0169006462        0.0005917990
C        -1.3683930606        1.6788879668       -0.0025643310
N         2.2166027543       -0.5449425010        0.0002278164
C         1.1738464286        1.8709926649       -0.0004776070
H         0.2411803588       -4.0479776180       -0.0034164562
H        -2.9046870080        2.9997348225        0.0160306885
H         2.3316683397        3.5378642496        0.0068711927
 
  Displaced point  37:
O        -1.9825075326       -0.8298882985        0.0004109830
C         0.2783150728       -2.0169006462        0.0005917990
C        -1.3683930606        1.6788879668       -0.0025643310
N         2.2166027543       -0.5449425010        0.0002278164
C         1.1738464286        1.8709926649       -0.0004776070
H         0.2411803588       -4.0479776180       -0.0030097958
H        -2.9043348298        2.9997348225        0.0158273583
H         2.3313161615        3.5378642496        0.0066678626
 
  Displaced point  38:
O        -1.9825075326       -0.8298882985        0.0004109830
C         0.2783150728       -2.0169006462        0.0005917990
C        -1.3683930606        1.6788879668       -0.0025643310
N         2.2166027543       -0.5449425010        0.0002278164
C         1.1738464286        1.8709926649       -0.0004776070
H         0.2411803588       -4.0479776180       -0.0030097958
H        -2.9050391861        2.9997348225        0.0158273583
H         2.3320205179        3.5378642496        0.0066678626
 
  Displaced point  39:
O        -1.9825075326       -0.8298882985        0.0004109830
C         0.2783150728       -2.0169006462        0.0005917990
C        -1.3683930606        1.6788879668       -0.0025643310
N         2.2166027543       -0.5449425010        0.0002278164
C         1.1738464286        1.8709926649       -0.0004776070
H         0.2411803588       -4.0479776180       -0.0030097958
H        -2.9046870080        3.0000870007        0.0158273583
H         2.3316683397        3.5375120715        0.0066678626
 
  Displaced point  40:
O        -1.9825075326       -0.8298882985        0.0004109830
C         0.2783150728       -2.0169006462        0.0005917990
C        -1.3683930606        1.6788879668       -0.0025643310
N         2.2166027543       -0.5449425010        0.0002278164
C         1.1738464286        1.8709926649       -0.0004776070
H         0.2411803588       -4.0479776180       -0.0030097958
H        -2.9046870080        2.9993826444        0.0158273583
H         2.3316683397        3.5382164278        0.0066678626
 
  Displaced point  41:
O        -1.9825075326       -0.8298882985        0.0004109830
C         0.2783150728       -2.0169006462        0.0005917990
C        -1.3683930606        1.6788879668       -0.0025643310
N         2.2166027543       -0.5449425010        0.0002278164
C         1.1738464286        1.8709926649       -0.0004776070
H         0.2411803588       -4.0479776180       -0.0030097958
H        -2.9046870080        2.9997348225        0.0161795365
H         2.3316683397        3.5378642496        0.0063156844
 
  Displaced point  42:
O        -1.9825075326       -0.8298882985        0.0004109830
C         0.2783150728       -2.0169006462        0.0005917990
C        -1.3683930606        1.6788879668       -0.0025643310
N         2.2166027543       -0.5449425010        0.0002278164
C         1.1738464286        1.8709926649       -0.0004776070
H         0.2411803588       -4.0479776180       -0.0030097958
H        -2.9046870080        2.9997348225        0.0154751801
H         2.3316683397        3.5378642496        0.0070200407
 @CHECKOUT-I, Total execution time (CPU/WALL):         0.01/       0.02 seconds.
 @GETMEM-I,  Allocated   28610 MB of main memory.
 @CHECKOUT-I, Total execution time (CPU/WALL):         0.00/       0.01 seconds.
 @GETMEM-I,  Allocated   28610 MB of main memory.
  current energy   -245.940446391505     
  x is   0.000000000000000E+000
  x is  -0.998426318858095     
  x is  -0.998426316078554     
  x is  -0.449917087364111     
  x is  -0.449709488615358     
  x is  -0.999546342694765     
  x is  -0.999546346912163     
 @CHECKOUT-I, Total execution time (CPU/WALL):         0.01/       0.01 seconds.
 @GETMEM-I,  Allocated   28610 MB of main memory.
 @CHECKOUT-I, Total execution time (CPU/WALL):         0.00/       0.01 seconds.
 @GETMEM-I,  Allocated   28610 MB of main memory.
  current energy   -245.940447590927     
  x is   0.000000000000000E+000
  x is  -0.998426326810478     
  x is  -0.998426329589714     
  x is  -0.449491540185440     
  x is  -0.449698611264171     
  x is  -0.999546318356215     
  x is  -0.999546314139205     
 @CHECKOUT-I, Total execution time (CPU/WALL):         0.01/       0.01 seconds.
 @GETMEM-I,  Allocated   28610 MB of main memory.
 @CHECKOUT-I, Total execution time (CPU/WALL):         0.00/       0.00 seconds.
 @GETMEM-I,  Allocated   28610 MB of main memory.
  current energy   -245.940446797342     
  x is   0.000000000000000E+000
  x is  -0.998426316981741     
  x is  -0.998426312583767     
  x is  -0.450195613193482     
  x is  -0.449700465467507     
  x is  -0.999546346362134     
  x is  -0.999546343463721     
 @CHECKOUT-I, Total execution time (CPU/WALL):         0.01/       0.01 seconds.
 @GETMEM-I,  Allocated   28610 MB of main memory.
 @CHECKOUT-I, Total execution time (CPU/WALL):         0.00/       0.00 seconds.
 @GETMEM-I,  Allocated   28610 MB of main memory.
  current energy   -245.940447185465     
  x is   0.000000000000000E+000
  x is  -0.998426328686717     
  x is  -0.998426333084388     
  x is  -0.449212185456558     
  x is  -0.449707634305425     
  x is  -0.999546314688642     
  x is  -0.999546317587108     
 @CHECKOUT-I, Total execution time (CPU/WALL):         0.01/       0.01 seconds.
 @GETMEM-I,  Allocated   28610 MB of main memory.
 @CHECKOUT-I, Total execution time (CPU/WALL):         0.00/       0.00 seconds.
 @GETMEM-I,  Allocated   28610 MB of main memory.
  current energy   -245.940446974672     
  x is   0.000000000000000E+000
  x is  -0.998411836148513     
  x is  -0.998434123831621     
  x is  -0.449704063825391     
  x is  -0.449704049904743     
  x is  -0.999548225790587     
  x is  -0.999533735514038     
 @CHECKOUT-I, Total execution time (CPU/WALL):         0.01/       0.01 seconds.
 @GETMEM-I,  Allocated   28610 MB of main memory.
 @CHECKOUT-I, Total execution time (CPU/WALL):         0.00/       0.01 seconds.
 @GETMEM-I,  Allocated   28610 MB of main memory.
  current energy   -245.940447015530     
  x is   0.000000000000000E+000
  x is  -0.998440809520140     
  x is  -0.998418521836925     
  x is  -0.449704025745732     
  x is  -0.449704049904743     
  x is  -0.999544435261255     
  x is  -0.999558925536926     
 @CHECKOUT-I, Total execution time (CPU/WALL):         0.01/       0.01 seconds.
 @GETMEM-I,  Allocated   28610 MB of main memory.
 @CHECKOUT-I, Total execution time (CPU/WALL):         0.00/       0.01 seconds.
 @GETMEM-I,  Allocated   28610 MB of main memory.
  current energy   -245.940446526067     
  x is   0.000000000000000E+000
  x is  -0.998426319422599     
  x is  -0.998426315244483     
  x is  -0.450199232521706     
  x is  -0.449710160106415     
  x is  -0.999546342596082     
  x is  -0.999546348935352     
 @CHECKOUT-I, Total execution time (CPU/WALL):         0.01/       0.02 seconds.
 @GETMEM-I,  Allocated   28610 MB of main memory.
 @CHECKOUT-I, Total execution time (CPU/WALL):         0.00/       0.00 seconds.
 @GETMEM-I,  Allocated   28610 MB of main memory.
  current energy   -245.940447451253     
  x is   0.000000000000000E+000
  x is  -0.998426326245953     
  x is  -0.998426330423787     
  x is  -0.449209222209615     
  x is  -0.449697939791476     
  x is  -0.999546318455437     
  x is  -0.999546312116105     
 @CHECKOUT-I, Total execution time (CPU/WALL):         0.01/       0.01 seconds.
 @GETMEM-I,  Allocated   28610 MB of main memory.
 @CHECKOUT-I, Total execution time (CPU/WALL):         0.00/       0.01 seconds.
 @GETMEM-I,  Allocated   28610 MB of main memory.
  current energy   -245.940446572952     
  x is   0.000000000000000E+000
  x is  -0.998426317929338     
  x is  -0.998426311318206     
  x is  -0.449768880077419     
  x is  -0.449700022915201     
  x is  -0.999546349418275     
  x is  -0.999546345061112     
 @CHECKOUT-I, Total execution time (CPU/WALL):         0.01/       0.01 seconds.
 @GETMEM-I,  Allocated   28610 MB of main memory.
 @CHECKOUT-I, Total execution time (CPU/WALL):         0.00/       0.00 seconds.
 @GETMEM-I,  Allocated   28610 MB of main memory.
  current energy   -245.940447394595     
  x is   0.000000000000000E+000
  x is  -0.998426327739440     
  x is  -0.998426334349921     
  x is  -0.449639061543304     
  x is  -0.449708076848148     
  x is  -0.999546311632957     
  x is  -0.999546315989664     
 @CHECKOUT-I, Total execution time (CPU/WALL):         0.01/       0.01 seconds.
 @GETMEM-I,  Allocated   28610 MB of main memory.
 @CHECKOUT-I, Total execution time (CPU/WALL):         0.00/       0.00 seconds.
 @GETMEM-I,  Allocated   28610 MB of main memory.
  current energy   -245.940446963331     
  x is   0.000000000000000E+000
  x is  -0.998412280902401     
  x is  -0.998435086975763     
  x is  -0.449704033773702     
  x is  -0.449704049904743     
  x is  -0.999521211048768     
  x is  -0.999532180480682     
 @CHECKOUT-I, Total execution time (CPU/WALL):         0.01/       0.01 seconds.
 @GETMEM-I,  Allocated   28610 MB of main memory.
 @CHECKOUT-I, Total execution time (CPU/WALL):         0.00/       0.00 seconds.
 @GETMEM-I,  Allocated   28610 MB of main memory.
  current energy   -245.940447025576     
  x is   0.000000000000000E+000
  x is  -0.998440364765880     
  x is  -0.998417558692859     
  x is  -0.449704062600775     
  x is  -0.449704049904743     
  x is  -0.999571450001538     
  x is  -0.999560480570264     
 @CHECKOUT-I, Total execution time (CPU/WALL):         0.01/       0.01 seconds.
 @GETMEM-I,  Allocated   28610 MB of main memory.
 @CHECKOUT-I, Total execution time (CPU/WALL):         0.00/       0.00 seconds.
 @GETMEM-I,  Allocated   28610 MB of main memory.
  current energy   -245.940446307164     
  x is   0.000000000000000E+000
  x is  -0.998426298957664     
  x is  -0.998426312575947     
  x is  -0.449539528836162     
  x is  -0.449712308489465     
  x is  -0.999546376072450     
  x is  -0.999546355408397     
 @CHECKOUT-I, Total execution time (CPU/WALL):         0.01/       0.01 seconds.
 @GETMEM-I,  Allocated   28610 MB of main memory.
 @CHECKOUT-I, Total execution time (CPU/WALL):         0.00/       0.00 seconds.
 @GETMEM-I,  Allocated   28610 MB of main memory.
  current energy   -245.940447659773     
  x is   0.000000000000000E+000
  x is  -0.998426346710145     
  x is  -0.998426333092332     
  x is  -0.449868208325813     
  x is  -0.449695791481523     
  x is  -0.999546284981759     
  x is  -0.999546305643413     
 @CHECKOUT-I, Total execution time (CPU/WALL):         0.01/       0.01 seconds.
 @GETMEM-I,  Allocated   28610 MB of main memory.
 @CHECKOUT-I, Total execution time (CPU/WALL):         0.00/       0.00 seconds.
 @GETMEM-I,  Allocated   28610 MB of main memory.
  current energy   -245.940447000523     
  x is   0.000000000000000E+000
  x is  -0.998426285721477     
  x is  -0.998426307269148     
  x is  -0.450163384509715     
  x is  -0.449698607004740     
  x is  -0.999546335971045     
  x is  -0.999546350171804     
 @CHECKOUT-I, Total execution time (CPU/WALL):         0.01/       0.01 seconds.
 @GETMEM-I,  Allocated   28610 MB of main memory.
 @CHECKOUT-I, Total execution time (CPU/WALL):         0.00/       0.00 seconds.
 @GETMEM-I,  Allocated   28610 MB of main memory.
  current energy   -245.940446976180     
  x is   0.000000000000000E+000
  x is  -0.998426359946840     
  x is  -0.998426338398870     
  x is  -0.449245265602685     
  x is  -0.449709492720461     
  x is  -0.999546325080728     
  x is  -0.999546310878763     
 @CHECKOUT-I, Total execution time (CPU/WALL):         0.01/       0.01 seconds.
 @GETMEM-I,  Allocated   28610 MB of main memory.
 @CHECKOUT-I, Total execution time (CPU/WALL):         0.00/       0.01 seconds.
 @GETMEM-I,  Allocated   28610 MB of main memory.
  current energy   -245.940447095580     
  x is   0.000000000000000E+000
  x is  -0.998432987435796     
  x is  -0.998438168469756     
  x is  -0.449704085217904     
  x is  -0.449704049904743     
  x is  -0.999551155640806     
  x is  -0.999527205289852     
 @CHECKOUT-I, Total execution time (CPU/WALL):         0.01/       0.01 seconds.
 @GETMEM-I,  Allocated   28610 MB of main memory.
 @CHECKOUT-I, Total execution time (CPU/WALL):         0.00/       0.00 seconds.
 @GETMEM-I,  Allocated   28610 MB of main memory.
  current energy   -245.940446893665     
  x is   0.000000000000000E+000
  x is  -0.998419658234359     
  x is  -0.998414477199166     
  x is  -0.449704022277684     
  x is  -0.449704049904743     
  x is  -0.999541505407023     
  x is  -0.999565455761027     
 @CHECKOUT-I, Total execution time (CPU/WALL):         0.01/       0.01 seconds.
 @GETMEM-I,  Allocated   28610 MB of main memory.
 @CHECKOUT-I, Total execution time (CPU/WALL):         0.00/       0.01 seconds.
 @GETMEM-I,  Allocated   28610 MB of main memory.
  current energy   -245.940447426123     
  x is   0.000000000000000E+000
  x is  -0.998426301737584     
  x is  -0.998426304522017     
  x is  -0.450043926604381     
  x is  -0.449718792614812     
  x is  -0.999546337098195     
  x is  -0.999546332873327     
 @CHECKOUT-I, Total execution time (CPU/WALL):         0.01/       0.01 seconds.
 @GETMEM-I,  Allocated   28610 MB of main memory.
 @CHECKOUT-I, Total execution time (CPU/WALL):         0.00/       0.01 seconds.
 @GETMEM-I,  Allocated   28610 MB of main memory.
  current energy   -245.940446551399     
  x is   0.000000000000000E+000
  x is  -0.998426343930853     
  x is  -0.998426341146307     
  x is  -0.449363965923842     
  x is  -0.449689307709328     
  x is  -0.999546323955459     
  x is  -0.999546328180481     
 @CHECKOUT-I, Total execution time (CPU/WALL):         0.01/       0.01 seconds.
 @GETMEM-I,  Allocated   28610 MB of main memory.
 @CHECKOUT-I, Total execution time (CPU/WALL):         0.00/       0.01 seconds.
 @GETMEM-I,  Allocated   28610 MB of main memory.
  current energy   -245.940446759814     
  x is   0.000000000000000E+000
  x is  -0.998426290642560     
  x is  -0.998426295048540     
  x is  -0.449502686337388     
  x is  -0.449694333594847     
  x is  -0.999546227659150     
  x is  -0.999546230563101     
 @CHECKOUT-I, Total execution time (CPU/WALL):         0.01/       0.01 seconds.
 @GETMEM-I,  Allocated   28610 MB of main memory.
 @CHECKOUT-I, Total execution time (CPU/WALL):         0.00/       0.00 seconds.
 @GETMEM-I,  Allocated   28610 MB of main memory.
  current energy   -245.940447214813     
  x is   0.000000000000000E+000
  x is  -0.998426355024759     
  x is  -0.998426350618950     
  x is  -0.449905744046409     
  x is  -0.449713765946052     
  x is  -0.999546433382570     
  x is  -0.999546430478999     
 @CHECKOUT-I, Total execution time (CPU/WALL):         0.01/       0.01 seconds.
 @GETMEM-I,  Allocated   28610 MB of main memory.
 @CHECKOUT-I, Total execution time (CPU/WALL):         0.00/       0.02 seconds.
 @GETMEM-I,  Allocated   28610 MB of main memory.
  current energy   -245.940447014751     
  x is   0.000000000000000E+000
  x is  -0.998438730570779     
  x is  -0.998447468761749     
  x is  -0.449704030862855     
  x is  -0.449704049904743     
  x is  -0.999581486985258     
  x is  -0.999598546148685     
 @CHECKOUT-I, Total execution time (CPU/WALL):         0.01/       0.01 seconds.
 @GETMEM-I,  Allocated   28610 MB of main memory.
 @CHECKOUT-I, Total execution time (CPU/WALL):         0.00/       0.01 seconds.
 @GETMEM-I,  Allocated   28610 MB of main memory.
  current energy   -245.940446974129     
  x is   0.000000000000000E+000
  x is  -0.998413915099776     
  x is  -0.998405176908621     
  x is  -0.449704075693413     
  x is  -0.449704049904743     
  x is  -0.999511174073504     
  x is  -0.999494114909733     
 @CHECKOUT-I, Total execution time (CPU/WALL):         0.01/       0.01 seconds.
 @GETMEM-I,  Allocated   28610 MB of main memory.
 @CHECKOUT-I, Total execution time (CPU/WALL):         0.00/       0.00 seconds.
 @GETMEM-I,  Allocated   28610 MB of main memory.
  current energy   -245.940447202167     
  x is   0.000000000000000E+000
  x is  -0.998426254251101     
  x is  -0.998426270309807     
  x is  -0.449657773082862     
  x is  -0.449746337688329     
  x is  -0.999546424087713     
  x is  -0.999546399718689     
 @CHECKOUT-I, Total execution time (CPU/WALL):         0.01/       0.01 seconds.
 @GETMEM-I,  Allocated   28610 MB of main memory.
 @CHECKOUT-I, Total execution time (CPU/WALL):         0.00/       0.00 seconds.
 @GETMEM-I,  Allocated   28610 MB of main memory.
  current energy   -245.940446750199     
  x is   0.000000000000000E+000
  x is  -0.998426391420723     
  x is  -0.998426375358982     
  x is  -0.449750377624584     
  x is  -0.449661766355271     
  x is  -0.999546236973719     
  x is  -0.999546261341495     
 @CHECKOUT-I, Total execution time (CPU/WALL):         0.01/       0.01 seconds.
 @GETMEM-I,  Allocated   28610 MB of main memory.
 @CHECKOUT-I, Total execution time (CPU/WALL):         0.00/       0.00 seconds.
 @GETMEM-I,  Allocated   28610 MB of main memory.
  current energy   -245.940446852700     
  x is   0.000000000000000E+000
  x is  -0.998426217723683     
  x is  -0.998426243134875     
  x is  -0.449566870266754     
  x is  -0.449676179966354     
  x is  -0.999546227519812     
  x is  -0.999546244268790     
 @CHECKOUT-I, Total execution time (CPU/WALL):         0.01/       0.01 seconds.
 @GETMEM-I,  Allocated   28610 MB of main memory.
 @CHECKOUT-I, Total execution time (CPU/WALL):         0.00/       0.01 seconds.
 @GETMEM-I,  Allocated   28610 MB of main memory.
  current energy   -245.940447072220     
  x is   0.000000000000000E+000
  x is  -0.998426427940017     
  x is  -0.998426402527065     
  x is  -0.449841195186959     
  x is  -0.449731917633435     
  x is  -0.999546433514190     
  x is  -0.999546416766878     
 @CHECKOUT-I, Total execution time (CPU/WALL):         0.01/       0.01 seconds.
 @GETMEM-I,  Allocated   28610 MB of main memory.
 @CHECKOUT-I, Total execution time (CPU/WALL):         0.00/       0.00 seconds.
 @GETMEM-I,  Allocated   28610 MB of main memory.
  current energy   -245.940447111941     
  x is   0.000000000000000E+000
  x is  -0.998493728361444     
  x is  -0.998486975545087     
  x is  -0.449704046912097     
  x is  -0.449704049904743     
  x is  -0.999565910315174     
  x is  -0.999567898541667     
 @CHECKOUT-I, Total execution time (CPU/WALL):         0.01/       0.01 seconds.
 @GETMEM-I,  Allocated   28610 MB of main memory.
 @CHECKOUT-I, Total execution time (CPU/WALL):         0.00/       0.00 seconds.
 @GETMEM-I,  Allocated   28610 MB of main memory.
  current energy   -245.940446874511     
  x is   0.000000000000000E+000
  x is  -0.998358917324742     
  x is  -0.998365670140540     
  x is  -0.449704052137049     
  x is  -0.449704049904743     
  x is  -0.999526750742879     
  x is  -0.999524762515782     
 @CHECKOUT-I, Total execution time (CPU/WALL):         0.01/       0.01 seconds.
 @GETMEM-I,  Allocated   28610 MB of main memory.
 @CHECKOUT-I, Total execution time (CPU/WALL):         0.00/       0.00 seconds.
 @GETMEM-I,  Allocated   28610 MB of main memory.
  current energy   -245.940447162181     
  x is   0.000000000000000E+000
  x is  -0.998426263956995     
  x is  -0.998426281277482     
  x is  -0.450065924118662     
  x is  -0.449737507133288     
  x is  -0.999546411551497     
  x is  -0.999546385269553     
 @CHECKOUT-I, Total execution time (CPU/WALL):         0.01/       0.01 seconds.
 @GETMEM-I,  Allocated   28610 MB of main memory.
 @CHECKOUT-I, Total execution time (CPU/WALL):         0.00/       0.00 seconds.
 @GETMEM-I,  Allocated   28610 MB of main memory.
  current energy   -245.940446803784     
  x is   0.000000000000000E+000
  x is  -0.998426381712897     
  x is  -0.998426364391108     
  x is  -0.449342243545209     
  x is  -0.449670595326660     
  x is  -0.999546249505945     
  x is  -0.999546275787206     
 @CHECKOUT-I, Total execution time (CPU/WALL):         0.01/       0.01 seconds.
 @GETMEM-I,  Allocated   28610 MB of main memory.
 @CHECKOUT-I, Total execution time (CPU/WALL):         0.00/       0.00 seconds.
 @GETMEM-I,  Allocated   28610 MB of main memory.
  current energy   -245.940446450088     
  x is   0.000000000000000E+000
  x is  -0.998426232369933     
  x is  -0.998426259777574     
  x is  -0.449658335701487     
  x is  -0.449681999732138     
  x is  -0.999546244217082     
  x is  -0.999546262281516     
 @CHECKOUT-I, Total execution time (CPU/WALL):         0.01/       0.01 seconds.
 @GETMEM-I,  Allocated   28610 MB of main memory.
 @CHECKOUT-I, Total execution time (CPU/WALL):         0.00/       0.01 seconds.
 @GETMEM-I,  Allocated   28610 MB of main memory.
  current energy   -245.940447459527     
  x is   0.000000000000000E+000
  x is  -0.998426413293520     
  x is  -0.998426385886729     
  x is  -0.449749801249361     
  x is  -0.449726098694125     
  x is  -0.999546416821603     
  x is  -0.999546398759898     
 @CHECKOUT-I, Total execution time (CPU/WALL):         0.01/       0.01 seconds.
 @GETMEM-I,  Allocated   28610 MB of main memory.
 @CHECKOUT-I, Total execution time (CPU/WALL):         0.00/       0.00 seconds.
 @GETMEM-I,  Allocated   28610 MB of main memory.
  current energy   -245.940447121418     
  x is   0.000000000000000E+000
  x is  -0.998460886455871     
  x is  -0.998474310517463     
  x is  -0.449704037190083     
  x is  -0.449704049904743     
  x is  -0.999553152342124     
  x is  -0.999563394876173     
 @CHECKOUT-I, Total execution time (CPU/WALL):         0.01/       0.01 seconds.
 @GETMEM-I,  Allocated   28610 MB of main memory.
 @CHECKOUT-I, Total execution time (CPU/WALL):         0.00/       0.00 seconds.
 @GETMEM-I,  Allocated   28610 MB of main memory.
  current energy   -245.940446865796     
  x is   0.000000000000000E+000
  x is  -0.998391759223447     
  x is  -0.998378335161667     
  x is  -0.449704064106910     
  x is  -0.449704049904743     
  x is  -0.999539508715266     
  x is  -0.999529266178875     
 @CHECKOUT-I, Total execution time (CPU/WALL):         0.01/       0.01 seconds.
 @GETMEM-I,  Allocated   28610 MB of main memory.
 @CHECKOUT-I, Total execution time (CPU/WALL):         0.00/       0.00 seconds.
 @GETMEM-I,  Allocated   28610 MB of main memory.
  current energy   -245.940446529894     
  x is   0.000000000000000E+000
  x is  -0.998426260492226     
  x is  -0.998426250856116     
  x is  -0.449782928588195     
  x is  -0.449762001204858     
  x is  -0.999546410725425     
  x is  -0.999546425348604     
 @CHECKOUT-I, Total execution time (CPU/WALL):         0.01/       0.01 seconds.
 @GETMEM-I,  Allocated   28610 MB of main memory.
 @CHECKOUT-I, Total execution time (CPU/WALL):         0.00/       0.00 seconds.
 @GETMEM-I,  Allocated   28610 MB of main memory.
  current energy   -245.940447411918     
  x is   0.000000000000000E+000
  x is  -0.998426385175415     
  x is  -0.998426394813138     
  x is  -0.449625201824862     
  x is  -0.449646106556016     
  x is  -0.999546250340892     
  x is  -0.999546235719616     
 @CHECKOUT-I, Total execution time (CPU/WALL):         0.01/       0.01 seconds.
 @GETMEM-I,  Allocated   28610 MB of main memory.
 @CHECKOUT-I, Total execution time (CPU/WALL):         0.00/       0.00 seconds.
 @GETMEM-I,  Allocated   28610 MB of main memory.
  current energy   -245.940446914295     
  x is   0.000000000000000E+000
  x is  -0.998426228862618     
  x is  -0.998426213614463     
  x is  -0.449869384240483     
  x is  -0.449665857008505     
  x is  -0.999546222367613     
  x is  -0.999546212317344     
 @CHECKOUT-I, Total execution time (CPU/WALL):         0.01/       0.01 seconds.
 @GETMEM-I,  Allocated   28610 MB of main memory.
 @CHECKOUT-I, Total execution time (CPU/WALL):         0.00/       0.00 seconds.
 @GETMEM-I,  Allocated   28610 MB of main memory.
  current energy   -245.940447019633     
  x is   0.000000000000000E+000
  x is  -0.998426416793121     
  x is  -0.998426432041929     
  x is  -0.449538711451619     
  x is  -0.449742238651314     
  x is  -0.999546438655700     
  x is  -0.999546448704837     
 @CHECKOUT-I, Total execution time (CPU/WALL):         0.01/       0.01 seconds.
 @GETMEM-I,  Allocated   28610 MB of main memory.
 @CHECKOUT-I, Total execution time (CPU/WALL):         0.00/       0.00 seconds.
 @GETMEM-I,  Allocated   28610 MB of main memory.
  current energy   -245.940446922024     
  x is   0.000000000000000E+000
  x is  -0.998503034792048     
  x is  -0.998509439946502     
  x is  -0.449704059380582     
  x is  -0.449704049904743     
  x is  -0.999583655742024     
  x is  -0.999575886850323     
 @CHECKOUT-I, Total execution time (CPU/WALL):         0.01/       0.01 seconds.
 @GETMEM-I,  Allocated   28610 MB of main memory.
 @CHECKOUT-I, Total execution time (CPU/WALL):         0.00/       0.01 seconds.
 @GETMEM-I,  Allocated   28610 MB of main memory.
  current energy   -245.940447064422     
  x is   0.000000000000000E+000
  x is  -0.998349610906859     
  x is  -0.998343205754372     
  x is  -0.449704038964354     
  x is  -0.449704049904743     
  x is  -0.999509005319963     
  x is  -0.999516774212761     
Largest asymmetry in FCM    0.000000022932243
  Vibrational frequencies  (cm-1) :
      1   66.77274i    1.35320
      2   59.20957i    0.96645
      3   50.16141i    0.59887
      4  618.42273     5.12914
      5  655.69369    25.13618
      6  760.90013    33.60517
      7  851.70834    22.19533
      8  873.91031     0.01064
      9  914.83431    16.95131
     10  927.01115    16.25280
     11 1082.17790    33.13836
     12 1115.77694     6.93485
     13 1127.65931    10.29589
     14 1188.14877    32.54835
     15 1283.60133     0.18312
     16 1369.76160     4.26116
     17 1557.86198    26.14833
     18 1594.41225    11.36192
     19 3291.25578     2.08386
     20 3296.57456     0.31586
     21 3326.21105     0.53619
 @CHECKOUT-I, Total execution time (CPU/WALL):         0.01/       0.02 seconds.
  @GETXYZ-I,     8 atoms read from ZMAT.
Line Symbol    AtNr   At. Mass
  1  O          8    15.99491
  2  C          6    12.00000
  3  C          6    12.00000
  4  N          7    14.00307
  5  C          6    12.00000
  6  H          1     1.00783
  7  H          1     1.00783
  8  H          1     1.00783
Line Symbol    AtNr   At. Mass
  1  O          8    15.99491
  2  C          6    12.00000
  3  C          6    12.00000
  4  N          7    14.00307
  5  C          6    12.00000
  6  H          1     1.00783
  7  H          1     1.00783
  8  H          1     1.00783
                     1                     4                     0
  R VECTOR before symmetry
  0.000000000000000E+000  0.000000000000000E+000  0.000000000000000E+000
  0.000000000000000E+000  0.000000000000000E+000  0.000000000000000E+000
  0.000000000000000E+000  0.000000000000000E+000  0.000000000000000E+000
  0.000000000000000E+000  0.000000000000000E+000  0.000000000000000E+000
  0.000000000000000E+000  0.000000000000000E+000  0.000000000000000E+000
  0.000000000000000E+000  0.000000000000000E+000  0.000000000000000E+000
  0.000000000000000E+000  0.000000000000000E+000  0.000000000000000E+000
  0.000000000000000E+000  0.000000000000000E+000  0.000000000000000E+000
   Rotational constants (in cm-1): 
          0.1655382185             0.3242767397             0.3381659018
   Rotational constants (in MHz): 
       4962.7116371582          9721.5734481167         10137.9601108189
********************************************************************************
   The full molecular point group is C1  .
   The largest Abelian subgroup of the full molecular point group is C1  .
   The computational point group is C1  .
********************************************************************************
  R VECTOR 
  0.000000000000000E+000  0.000000000000000E+000  0.000000000000000E+000
  0.000000000000000E+000  0.000000000000000E+000  0.000000000000000E+000
  0.000000000000000E+000  0.000000000000000E+000  0.000000000000000E+000
  0.000000000000000E+000  0.000000000000000E+000  0.000000000000000E+000
  0.000000000000000E+000  0.000000000000000E+000  0.000000000000000E+000
  0.000000000000000E+000  0.000000000000000E+000  0.000000000000000E+000
  0.000000000000000E+000  0.000000000000000E+000  0.000000000000000E+000
  0.000000000000000E+000  0.000000000000000E+000  0.000000000000000E+000
 @GEOPT-W, Archive file not created for single-point calculation.
                     0                     0
  calling readgh 2 
  gradient from JOBARC 
   0.000000000000000   0.000000000000000   0.000000000000000
   0.000000000000000   0.000000000000000   0.000000000000000
   0.000000000000000   0.000000000000000   0.000000000000000
   0.000000000000000   0.000000000000000   0.000000000000000
   0.000000000000000   0.000000000000000   0.000000000000000
   0.000000000000000   0.000000000000000   0.000000000000000
   0.000000000000000   0.000000000000000   0.000000000000000
   0.000000000000000   0.000000000000000   0.000000000000000
 
                     0
  current gradient vector 
        0.000000000000000        0.000000000000000        0.000000000000000
        0.000000000000000        0.000000000000000        0.000000000000000
        0.000000000000000        0.000000000000000        0.000000000000000
        0.000000000000000        0.000000000000000        0.000000000000000
        0.000000000000000        0.000000000000000        0.000000000000000
        0.000000000000000        0.000000000000000        0.000000000000000
        0.000000000000000        0.000000000000000        0.000000000000000
        0.000000000000000        0.000000000000000        0.000000000000000
  @PROJFCM-I, Projecting force constant matrix onto totally symmetric subspace.
  Largest difference between matrix elements of symmetrized
  and unsymmetrized FCM :     0.1387778781E-15.
  masses used (in AMU) in vibrational analysis: 
  15.994914630     12.000000000     12.000000000
  14.003074002     12.000000000      1.007825035
   1.007825035      1.007825035
                     Normal Coordinate Analysis
  ----------------------------------------------------------------
    Irreducible         Harmonic       Infrared        Type 
   Representation       Frequency      Intensity 
  ----------------------------------------------------------------
                       (cm-1)         (km/mol)
  ----------------------------------------------------------------
      ----                66.7728i        1.3532       ROTATION  
      ----                59.2097i        0.9665       ROTATION  
      ----                50.1615i        0.5989       ROTATION  
      ----                 0.0000i        0.0000      TRANSLATION
      ----                 0.0000i        0.0000      TRANSLATION
      ----                 0.0000         0.0000      TRANSLATION
         A               618.4236         5.1291       VIBRATION 
         A               655.6946        25.1362       VIBRATION 
         A               760.9012        33.6052       VIBRATION 
         A               851.7095        22.1953       VIBRATION 
         A               873.9115         0.0106       VIBRATION 
         A               914.8356        16.9513       VIBRATION 
         A               927.0124        16.2528       VIBRATION 
         A              1082.1794        33.1384       VIBRATION 
         A              1115.7785         6.9348       VIBRATION 
         A              1127.6609        10.2959       VIBRATION 
         A              1188.1504        32.5484       VIBRATION 
         A              1283.6031         0.1831       VIBRATION 
         A              1369.7635         4.2612       VIBRATION 
         A              1557.8641        26.1483       VIBRATION 
         A              1594.4144        11.3619       VIBRATION 
         A              3291.2603         2.0839       VIBRATION 
         A              3296.5790         0.3159       VIBRATION 
         A              3326.2156         0.5362       VIBRATION 
  ----------------------------------------------------------------
 
 
                                   Normal Coordinates 

                 A                         A                         A
               618.42                    655.69                    760.90 
             VIBRATION                 VIBRATION                 VIBRATION 
 O      0.000 0.0000  0.5151    0.0002 -0.0000 -0.2749    0.0001  0.0014 -0.0820
 C     -0.000 0.0000 -0.1896    0.0000  0.0001  0.4552    0.0004 -0.0014 -0.1043
 C      0.000-0.0002 -0.5128    0.0003  0.0004 -0.0297    0.0028 -0.0031  0.4476
 N      0.000 0.0000 -0.1729   -0.0001 -0.0003 -0.5850   -0.0020 -0.0005 -0.0441
 C     -0.000-0.0003  0.4028   -0.0002  0.0004  0.3204    0.0006  0.0028  0.0840
 H     -0.000 0.0002 -0.1994   -0.0001 -0.0005  0.4368   -0.0005 -0.0006  0.1514
 H     -0.001 0.0015 -0.3943   -0.0007 -0.0007 -0.0184   -0.0071  0.0018 -0.7980
 H     -0.000-0.0003  0.2198   -0.0001 -0.0006  0.2833    0.0016  0.0012 -0.3365

                 A                         A                         A
               851.71                    873.91                    914.84 
             VIBRATION                 VIBRATION                 VIBRATION 
 O      0.001 0.0003  0.1455    0.0062  0.0001  0.0258    0.1219  0.2811 -0.0009
 C     -0.000 0.0004 -0.4850   -0.0006  0.0000 -0.2408    0.1370  0.1387  0.0017
 C      0.000 0.0002  0.0277   -0.0048  0.0055 -0.2254   -0.3899  0.1811  0.0029
 N      0.000-0.0013  0.1658    0.0002 -0.0010  0.0005    0.5271 -0.2704 -0.0002
 C     -0.000 0.0010 -0.2116   -0.0024 -0.0037  0.4302   -0.3352 -0.3764 -0.0021
 H     -0.001-0.0012  0.6977   -0.0009 -0.0007  0.3895   -0.1552  0.0440 -0.0024
 H     -0.000-0.0000 -0.0157   -0.0004 -0.0019  0.3073   -0.0828  0.0946 -0.0039
 H     -0.001-0.0006  0.4284    0.0032 -0.0006 -0.6776   -0.1829 -0.0553  0.0022

                 A                         A                         A
               927.01                   1082.18                   1115.78 
             VIBRATION                 VIBRATION                 VIBRATION 
 O      0.702 0.1707 -0.0001    0.1601  0.2787  0.0002    0.0552 -0.3086  0.0003
 C     -0.054-0.3181  0.0024   -0.2299  0.1148 -0.0000   -0.2961  0.4822  0.0005
 C     -0.141 0.2183  0.0007    0.1534 -0.5438 -0.0020   -0.1380  0.0640  0.0005
 N     -0.394-0.0569  0.0003    0.0933 -0.1194 -0.0002    0.1575 -0.0442  0.0004
 C     -0.127 0.0663 -0.0034    0.0147  0.2199  0.0017    0.2357 -0.0207 -0.0018
 H     -0.099-0.0946 -0.0042   -0.3692  0.0425  0.0000   -0.0977  0.1489 -0.0011
 H     -0.237-0.1620 -0.0005   -0.0600 -0.2932  0.0033   -0.3783 -0.3692 -0.0008
 H      0.125-0.0960  0.0050   -0.3433  0.3070 -0.0022    0.3534 -0.1990  0.0022

                 A                         A                         A
              1127.66                   1188.15                   1283.60 
             VIBRATION                 VIBRATION                 VIBRATION 
 O      0.174 0.2129 -0.0003    0.3522 -0.4767 -0.0008    0.0112 -0.1699 -0.0005
 C     -0.043 0.2551 -0.0004   -0.3402  0.2639  0.0006    0.1071 -0.0964  0.0002
 C      0.043-0.3544  0.0011    0.1678  0.2633  0.0020   -0.0937 -0.1158  0.0002
 N     -0.248 0.4570 -0.0001   -0.0767 -0.0563 -0.0004    0.0982  0.1940  0.0001
 C     -0.000-0.6124 -0.0003   -0.1015 -0.0870 -0.0003   -0.0804  0.1812  0.0001
 H      0.037 0.0860  0.0009   -0.0788  0.0802 -0.0007   -0.7496 -0.0206 -0.0001
 H      0.150 0.0409 -0.0014    0.2577  0.3126 -0.0029    0.2371  0.2738 -0.0004
 H      0.040-0.2223  0.0006   -0.3508  0.1976 -0.0003    0.3329 -0.1927  0.0003

                 A                         A                         A
              1369.76                   1557.86                   1594.41 
             VIBRATION                 VIBRATION                 VIBRATION 
 O      0.161 0.0918 -0.0003    0.1433  0.0597 -0.0005    0.0049 -0.0276 -0.0002
 C      0.005 0.3193  0.0001   -0.4668 -0.2594 -0.0001    0.4274  0.2312  0.0001
 C     -0.068-0.3316 -0.0002   -0.4901 -0.1677  0.0007   -0.4224 -0.0433 -0.0001
 N     -0.094-0.4225  0.0000    0.2810  0.1809 -0.0002   -0.3920 -0.2321 -0.0002
 C     -0.287 0.3235  0.0005    0.3763  0.0819  0.0001    0.5019 -0.0391  0.0003
 H      0.336 0.1012 -0.0002    0.2350 -0.0956  0.0006   -0.1481  0.0909  0.0001
 H      0.263 0.2199  0.0003    0.1063  0.2731 -0.0009   -0.0156  0.1543  0.0003
 H      0.314-0.1858 -0.0002    0.0440  0.1011  0.0007   -0.1433  0.2168  0.0002

                 A                         A                         A
              3291.26                   3296.58                   3326.22 
             VIBRATION                 VIBRATION                 VIBRATION 
 O      0.000-0.0036  0.0000    0.0023 -0.0002 -0.0000    0.0012  0.0039  0.0000
 C     -0.003 0.0423  0.0001    0.0143  0.2962  0.0004   -0.0022  0.0353  0.0000
 C      0.060-0.0661 -0.0008   -0.0320  0.0190  0.0004    0.2279 -0.1759 -0.0021
 N     -0.000-0.0036 -0.0000   -0.0128 -0.0091  0.0000   -0.0019  0.0044 -0.0000
 C      0.162 0.2212  0.0009   -0.0132 -0.0308 -0.0001   -0.0855 -0.0863 -0.0003
 H     -0.002-0.1409 -0.0002   -0.0150 -0.9383 -0.0015   -0.0016 -0.0906 -0.0002
 H     -0.243 0.2146  0.0027    0.1035 -0.0900 -0.0012   -0.6739  0.5738  0.0075
 H     -0.510-0.7269 -0.0029    0.0567  0.0813  0.0003    0.1942  0.2679  0.0011
  ----------------------------------------------------------------
                    Dipole Moment Function
                   (Normal Coordinate Basis)
  ----------------------------------------------------------------
    Mode     Symmetry    d(Mu(x))/dQ   d(Mu(y))/dQ   d(Mu(z))/dQ
  ----------------------------------------------------------------
     Q7           A       -0.000045      0.000251     -0.072535
     Q8           A        0.000017     -0.000369      0.160574
     Q9           A       -0.003615      0.002033     -0.185619
     Q10          A       -0.001341     -0.000972      0.150880
     Q11          A        0.001201     -0.001257     -0.002809
     Q12          A       -0.130242     -0.020617     -0.000472
     Q13          A       -0.113287     -0.061951      0.000152
     Q14          A       -0.182100     -0.028847     -0.000021
     Q15          A       -0.072561      0.042994      0.000345
     Q16          A       -0.017173     -0.101323     -0.000134
     Q17          A       -0.107066      0.148069      0.000009
     Q18          A       -0.012077      0.006480      0.000015
     Q19          A        0.032461      0.057596     -0.000023
     Q20          A       -0.156678     -0.047688      0.000309
     Q21          A        0.091276      0.057648      0.000419
     Q22          A       -0.022540      0.040368      0.000007
     Q23          A        0.015891     -0.008454     -0.000137
     Q24          A       -0.015423     -0.017650      0.000802
  ----------------------------------------------------------------
---------------------------------------------------------------------------
------------------------------------------------------------
        Parameter                (MHz)                 (CM-1)
------------------------------------------------------------
 
           R6                -.144134E-03           -.480780E-08
           R5                -.385041E-03           -.128436E-07
           SI                            0.117499E+01
 
  A-reduced centrifugal distortion parameters (Ir representation) 
 
           DJ                0.168765E-02           0.562940E-07
           DK                0.699965E-03           0.233483E-07
           DJK               0.127246E-02           0.424447E-07
           DELJ              0.197592E-02           0.659096E-07
           DELK              0.214131E-02           0.714264E-07
           DELJK             -.457152E-03           -.152489E-07
           delJ              0.789129E-03           0.263225E-07
           delK              0.144751E-02           0.482838E-07
 
  S-reduced centrifugal distortion parameters (Ir representation) 
 
           DJ                0.135996E-02           0.453632E-07
           DK                -.938517E-03           -.313056E-07
           DJK               0.323864E-02           0.108029E-06
           D1                -.789129E-03           -.263225E-07
           D2                -.307983E-03           -.102732E-07
------------------------------------------------------------
   Rotationally projected vibrational frequencies 
            1               0.0000i
            2               0.0000i
            3               0.0000i
            4               0.0000i
            5               0.0000i
            6               0.0000 
            7             618.4231 
            8             655.6927 
            9             760.8990 
           10             851.7086 
           11             873.9113 
           12             914.8348 
           13             927.0123 
           14            1082.1793 
           15            1115.7784 
           16            1127.6608 
           17            1188.1504 
           18            1283.6030 
           19            1369.7632 
           20            1557.8641 
           21            1594.4144 
           22            3291.2603 
           23            3296.5790 
           24            3326.2156 
  Zero-point energy:   36.9343 kcal/mol =  154.5333 kJ/mol =   12917.975 cm-1 
 
  Finite temperature thermodynamic corrections:
=======================================================
Temperature     Entropy       Enthalpy     Gibbs Energy
    (K)        (J/(mol K))    (kJ/mol)      (kJ/mol) 
=======================================================
    298.15      270.0177       11.7907      -68.7151
    100.00      225.7740        3.3277      -19.2497
    200.00      250.5156        6.9387      -43.1645
    300.00      270.3824       11.8998      -69.2150
    400.00      290.1301       18.8114      -97.2406
    500.00      309.5842       27.5609     -127.2312
    600.00      328.2384       37.8126     -159.1304
    700.00      345.8488       49.2503     -192.8439
    800.00      362.3673       61.6302     -228.2637
    900.00      377.8393       74.7729     -265.2824
   1000.00      392.3442       88.5450     -303.7993
   1100.00      405.9689      102.8438     -343.7219
   1200.00      418.7961      117.5888     -384.9665
   1300.00      430.9013      132.7146     -427.4571
   1400.00      442.3519      148.1678     -471.1250
   1500.00      453.2076      163.9037     -515.9077
   1600.00      463.5210      179.8852     -561.7484
   1700.00      473.3389      196.0808     -608.5953
   1800.00      482.7028      212.4641     -656.4011
   1900.00      491.6496      229.0122     -705.1220
   2000.00      500.2121      245.7060     -754.7182
=======================================================
 @CHECKOUT-I, Total execution time (CPU/WALL):         0.05/       0.06 seconds.
 @GETMEM-I,  Allocated   28610 MB of main memory.
 @CHECKOUT-I, Total execution time (CPU/WALL):         0.00/       0.00 seconds.
----------------------------------------------------------------------
Processing output from displaced point 004
----------------------------------------------------------------------


   *************************************************************************
         <<<     CCCCCC     CCCCCC   |||     CCCCCC     CCCCCC   >>>
       <<<      CCC        CCC       |||    CCC        CCC         >>>
      <<<      CCC        CCC        |||   CCC        CCC            >>>
    <<<        CCC        CCC        |||   CCC        CCC              >>>
      <<<      CCC        CCC        |||   CCC        CCC            >>>
       <<<      CCC        CCC       |||    CCC        CCC         >>>
         <<<     CCCCCC     CCCCCC   |||     CCCCCC     CCCCCC   >>>
   *************************************************************************

     ****************************************************************
     * CFOUR Coupled-Cluster techniques for Computational Chemistry *
     ****************************************************************
 

   Department of Chemistry                Institut fuer Physikalische Chemie
   University of Texas at Austin          Universitaet Mainz
   Austin, TX  78712, USA                 D-55099 Mainz, Germany
 
                       Version 1.2
 
                     compute-0-4.local                                 
                     Mon Oct 20 08:27:09 CDT 2025                      
                     integer*8 version is running
 
********************************************************************************
*                          Input from ZMAT file                                *
********************************************************************************
GEOMETRY  4 NON-SYMMETRIC DISPLACEMENT                                          
O        -1.982507533639484       -0.829888296940873        0.000683715938785   
C         0.278315071181088       -2.016900644530234       -0.002631537900756   
C        -1.368393054475812        1.678887959487584        0.000150822414501   
N         2.216602753711775       -0.544942500650451        0.000833067491973   
C         1.173846430014747        1.870992663277476       -0.001149100532948   
H         0.241180364923820       -4.047977626787405        0.013062950155050   
H        -2.904687043349550        2.999734869207337       -0.000296156161434   
H         2.331668325146594        3.537864268749044        0.008026803795552   
                                                                                
*CFOUR(CALC=CCSD(T)                                                             
BASIS=PCVTZ                                                                     
VIB=FINDIF                                                                      
FREQ_ALGORITHM=PARALLEL                                                         
FD_PROJECT=OFF                                                                  
ANH_ALGORITHM=PARALLEL                                                          
ANHARM=VPT2                                                                     
FCGRADNEW=2                                                                     
GEO_METHOD=NR                                                                   
ABCDTYPE=AOBASIS                                                                
CC_PROG=NCC                                                                     
GEO_CONV=7                                                                      
SCF_CONV=10                                                                     
CC_CONV=9                                                                       
LINEQ_CONV=9                                                                    
LINEQ_MAXCYC=200                                                                
GEO_MAXSTEP=150                                                                 
MULT=1                                                                          
FROZEN_CORE=OFF                                                                 
MEM_UNIT=GB                                                                     
MEM=30                                                                          
COORD=CARTESIAN,UNITS=BOHR,ANHARM=0)                                            
                                                                                
********************************************************************************
    -------------------------------------------------------------------
                    CFOUR Control Parameters 
    -------------------------------------------------------------------
        External           Internal           Value            Units
          Name               Name
    -------------------------------------------------------------------
       ABCDTYPE             IABCDT         AOBASIS     [  2]    ***   
       ANHARMONIC           IANHAR         OFF         [  0]    ***   
       ANH_ALGORIT          IANALG         PARALLEL    [  1]    ***   
       ANH_DERIVAT          IANDER         SECOND      [  1]    ***   
       ANH_MODE             ANHMOD         VIBRATION   [  0]    ***   
       ANH_POINTS           IANPOI              1               ***   
       ANH_STEPSIZ          ICUBST             50000          x 10-6  
       ANH_SYMMETR          IANHSM         ABELIAN     [  0]    ***   
       AO_LADDERS           IAOLAD         SINGLEPASS  [  1]    ***   
       AV_SCF               IAVSCF         OFF         [  0]    ***   
       BASIS                IBASIS         PCVTZ       [ 24]    ***   
       BFIELD               IBFIEL         OFF         [  0]    a.u.  
       BOTHVECTORS          BOTHVC         OFF         [  0]    ***   
       BOX_POTENT           IPIAB          OFF         [  0]    ***   
       BREIT                IBREIT         OFF         [  0]    ***   
       BRUCK_CONV           IBRTOL          10D-  4             ***   
       BRUECKNER            IBRKNR         OFF         [  0]    ***   
       BUFFERSIZE           IBUFFS              4096            ***   
       CACHE_RECS           ICHREC             10               ***   
       CALCLEVEL            ICLLVL         CCSD(T)     [ 22]    ***   
       CAS_GECCO            ICMRCC         OFF         [  0]    ***   
       CAS_GUESS            ICGUES         CANONICAL   [  0]    ***   
       CAS_INPUT            ICSINP         ORBITALS    [  0]    ***   
       CAS_ITMAX            ICITMX          10D- 50           cycles  
       CAS_JACDAV           ICJDAV         OFF         [  0]    ***   
       CAS_MICMAX           ICMIMN          10D- 10             ***   
       CAS_MICMIN           ICMIMX          10D-  2             ***   
       CAS_MICRO            ICSALG         ILU/JACOBI  [  0]    ***   
       CAS_MITMAX           ICMIMX          10D-100           cycles  
       CAS_MMAX             ICMMAX          10D- 50             ***   
       CAS_PRINT            ICPRT           10D-  0             ***   
       CCORBOPT             ICCORB         OFF         [  0]  x 0.01  
       CC_CONV              ICCCNV          10D-  9             ***   
       CC_EXPORDER          ICCEOR              5               ***   
       CC_EXTRAPOL          ICCEXT         DIIS        [  1]    ***   
       CC_GUESS             ICCGES         MP2         [  0]    ***   
       CC_MAXCYC            ICCCYC            100              cycles 
       CC_PROGRAM           ICCPRO         NCC         [  5]    ***   
       CHARGE               ICHRGE              0               ***   
       CHOLESKY             ICHOLE         OFF         [  0]    ***   
       CIS_CONV             ICISTL              5               ***   
       COMM_SIZE            IPSIZE            ***               ***   
       CONSTANT             ICONST         OLD         [  1]    ***   
       CONTINUUM            ICONTU         NONE        [  0]    ***   
       CONTRACTION          ICNTYP         GENERAL     [  1]    ***   
       COORDINATES          ICOORD         CARTESIAN   [  1]    ***   
       CPHF_CONVER          ICPHFT          10D- 16             ***   
       CPHF_MAXCYC          ICPHFC             64              cycles 
       CUBIC                ICUBIC         OFF         [  0]    ***   
       CURVILINEAR          ICURVY         OFF         [  0]    ***   
       CV_ELEMENT           ICVELM              0               ***   
       CV_ORBITALS          ICVORB      NONE         
       CV_SEPARATE          ICVSEP         OFF         [  0]    ***   
       DBOC                 IDBOC          OFF         [  0]    ***   
       DCT                  IDCT           OFF         [  0]    ***   
       DERIV_LEV            IDRLVL         FIRST       [  1]    ***   
       DEVMEM_SIZE          IDVMEM         *********           MByte  
       DIAG_MRCC            IEOMST          10D-  0             ***   
       DIFF_TYPE            IDIFTY         RELAXED     [  0]    ***   
       DIRECT               IDIRCT         OFF         [  0]    ***   
       DROPMO               IDRPMO      NONE         
       ECP                  IECP           OFF         [  0]    ***   
       EIGENVECTOR          IVEC                1               ***   
       EL_ANHARM            IELANH         OFF         [  0]    ***   
       EOMFOLLOW            IEOMSR         ENERGY      [  0]    ***   
       EOMIP                IEOMIP         OFF         [  0]    ***   
       EOMLEVEL             HBARFM         SAME        [  0]    ***   
       EOM_MRCC             IMRCCE         NEW         [  1]    ***   
       EOM_NONIT            EOMNON         OFF         [  0]    ***   
       EOM_NSING            IEOMSI          10D-  0             ***   
       EOM_NSTATES          IMRCCD         DAVIDSON    [  0]    ***   
       EOM_NTRIP            IEOMTR          10D-  0             ***   
       EOM_ORDER            IEXORD         ENERGY      [  0]    ***   
       EOM_PROPSTA          IEOMST              0               ***   
       ESTATE_CONV          IEXTOL          10D-  5             ***   
       ESTATE_DIAG          IEXDIG         ITERATIVE   [  0]    ***   
       ESTATE_LOCK          IESLOC         ON          [  1]    ***   
       ESTATE_MAXC          IEXMXC             40               ***   
       ESTATE_PROP          IEXPRP         OFF         [  0]    ***   
       EVAL_HESS            IRECAL              0            # of cyc.
       EXCITATION           IEXCIT              0               ***   
       EXCITE               IEXCIT         NONE        [  0]    ***   
       EXTERN_POT           IEXPOT         OFF         [  0]    ***   
       FCGRADNEW            IFCGNW         OFF         [  0]    ***   
       FC_FIELD             IFINFC              0             x 10-6  
       FD_CALTYPE           IFDCAL         GRADONLY    [  0]    ***   
       FD_PROJECT           IFDPRJ         OFF         [  1]    ***   
       FD_STEPSIZE          IDISFD              5            10-4 bohr
       FD_USEGROUP          IFDGRP         FULL        [  0]    ***   
       FILE_RECSIZ          IFLREC              4096           words  
       FINITE_PERT          IFIPER              0             x 10-6  
       FIXGEOM              IFIXGM         OFF         [  0]    ***   
       FOCK                 IFOCK          AO          [  1]    ***   
       FREQ_ALGORI          IVIALG         PARALLEL    [  1]    ***   
       FROZEN_CORE          IFROCO         OFF         [  0]    ***   
       FROZEN_VIRT          IFROVI         OFF         [  0]    ***   
       GAMMA_ABCD           IGABCD         DIRECT      [  1]    ***   
       GAMMA_ABCI           IGABCI         STORE       [  0]    ***   
       GENBAS_1             IGNBS1              0               ***   
       GENBAS_2             IGNBS2              0               ***   
       GENBAS_3             IGNBS3              0               ***   
       GENBAS_4             IGNBS4              0               ***   
       GEO_CONV             ICONTL              7              H/bohr 
       GEO_MAXCYC           IOPTCY             50               ***   
       GEO_MAXSTEP          IMXSTP            150            millibohr
       GEO_METHOD           INR            SINGLE_POINT[  5]    ***   
       GIAO                 IGIAO          OFF         [  1]    ***   
       GIMIC                IGIMIC         OFF         [  0]    ***   
       GRID                 IGRID          OFF         [  0]    ***   
       GRID_ALGO            IGALGO         SERIAL      [  0]    ***   
       GUESS                IGUESS         MOREAD      [  0]    ***   
       HBAR                 IHBAR          OFF         [  0]    ***   
       HESS_TYPE            IHESTP         SCF         [  0]    ***   
       HF2_FILE             IHF2Fl         USE         [  1]    ***   
       HFSTABILITY          ISTABL         OFF         [  0]    ***   
       INCORE               INCORE         OFF         [  0]    ***   
       INPUT_MRCC           IMRCC          ON          [  1]    ***   
       INTEGRALS            INTTYP         VMOL        [  1]    ***   
       JODA_PRINT           IJPRNT              0               ***   
       KEYWORD_OUT          IDMPKW         NO          [  0]    ***   
       LINDEP_TOL           ILINDP              8               ***   
       LINEQ_CONV           IZTACN          10D-  9           cycles  
       LINEQ_EXPOR          ILMAXD              5               ***   
       LINEQ_MAXCY          ILMAXC            200               ***   
       LINEQ_TYPE           ILTYPE         DIIS        [  1]    ***   
       LOCK_ORBOCC          ILOCOC         OFF         [  0]    ***   
       MEMORY_SIZE          IMEMSZ         *********           words  
       MEM_UNIT             IMEMU          GB          [  3]    ***   
       MRCC                 IMRCCC         OFF         [  0]    ***   
       MULTIPLICTY          IMULTP              1               ***   
       NACOUPLING           IVCOUP         OFF         [  0]    ***   
       NEGEVAL              IDIE           ABORT       [  0]    ***   
       NEWNORM              INEWNO         OFF         [  0]    ***   
       NON-HF               INONHF         OFF         [  0]    ***   
       NTOP_TAMP            ITOPT2             15               ***   
       NUC_MODEL            INUCMO         POINT       [  0]    ***   
       OCCUPATION           IOCCU   ESTIMATED BY SCF 
       OPEN-SHELL           IOPEN          SPIN-ORBITAL[  0]    ***   
       OPTVIB               IOPTVB         OFF         [  0]    ***   
       ORBITALS             IORBTP         STANDARD    [  0]    ***   
       PARALLEL             IPARAL         ON          [  1]    ***   
       PARA_INT             IPINTS         ON          [  1]    ***   
       PARA_PRINT           IPPRIN              0               ***   
       PERT_ORB             IPTORB         CANONICAL   [  1]    ***   
       POINTS               IGRDFD              0               ***   
       PRINT                IPRNT               0               ***   
       PROPS                IPROPS         OFF         [  0]    ***   
       PROP_INTEGR          IINTYP         INTERNAL    [  0]    ***   
       PSI                  IPSI           OFF         [  0]    ***   
       QC_ALG               IQCALG         FLM         [  0]    ***   
       QC_LINALG            IQCLIN         TRIDIAG     [  2]    ***   
       QC_MAXCYC            IQCMAX            100             cycles  
       QC_MAXSCFCY          IQCMSC             20             cycles  
       QC_RTRUST            IQCRTR          10D-  0           x 10-3  
       QC_SKIPSCF           IQCSKI         OFF         [  0]    ***   
       QC_START             IQCSTA          10D-  3             ***   
       QRHFGUESS            IQGUES         OFF         [  0]    ***   
       QUARTIC              IQUART         OFF         [  0]    ***   
       RAMAN_INT            IRAMIN         OFF         [  0]    ***   
       RAMAN_ORB            IRAMRE         UNRELAXED   [  0]    ***   
       RDO                  IRDOFM         ON          [  1]    ***   
       REDUCE_REPR          REDREP         Ir          [  0]    ***   
       REFERENCE            IREFNC         RHF         [  0]    ***   
       RELATIVIST           IRELAT         OFF         [  0]    ***   
       RELAX_DENS           IRDENS         ON          [  1]    ***   
       RESET_FLAGS          IRESET         OFF         [  0]    ***   
       RESTART_CC           ICCRES         OFF         [  0]    ***   
       ROT_EVEC             ROTVEC              0               ***   
       SAVE_INTS            ISVINT         OFF         [  0]    ***   
       SCALE_ON             ISTCRT              0               ***   
       SCF_CONV             ISCFCV          10D- 10             ***   
       SCF_DAMPING          IDAMP               0             x 10-3  
       SCF_EXPORDE          IRPPOR             10               ***   
       SCF_EXPSTAR          IRPPLS              2               ***   
       SCF_EXTRAPO          IRPP           ON          [  1]    ***   
       SCF_MAXCYC           ISCFCY            150              cycles 
       SCF_NOSTOP           ISCFST         OFF         [  0]    ***   
       SCF_ORBITAL          ISCFOR         REAL        [  0]    ***   
       SCF_PRINT            ISCFPR              0               ***   
       SCF_PROG             ISCFPR         SCF         [  0]    ***   
       SD_FIELD             IFINSD              0             x 10-6  
       SOPERT               IPERSO         OFF         [  0]    ***   
       SPHERICAL            IDFGHI         ON          [  1]    ***   
       SPINORBIT            ISOCAL         OFF         [  0]    ***   
       SPINROTATIO          ISRCON         OFF         [  0]    ***   
       SPIN_FLIP            ISPFLP         OFF         [  0]    ***   
       SPIN_ORBIT           ISPORB         OFF         [  0]    ***   
       SPIN_SCAL            ISCSMP         OFF         [  0]    ***   
       STEEPSCALE           ISTPSC              1000          x 10-3  
       SUBGROUP             ISUBGP         DEFAULT     [  0]    ***   
       SUBGRPAXIS           ISBXYZ         X           [  0]    ***   
       SYMMETRY             ISYM           ON          [  0]    ***
[truncated: 2,416,954 more chars]
