# Supplementary material for: Improved Accuracy in Semi-Experimental Structure Determination by Resolving Problems Associated with Rotation of Principal Inertial Axes of Isotopologues: Structures of 1,3-Oxazole (c‑C3H3NO)
Source: J Phys Chem A. 2026 Apr 24;130(18):3623–41. doi: 10.1021/acs.jpca.6c01535 (PMC13158917; doi:10.1021/acs.jpca.6c01535)
Supplement: Supplementary file 2 [file jp6c01535_si_002.zip › Supporting Information/ISOMASS Files IIIr/ISOMASS001.out]

 @GETMEM-I,  Allocated   28610 MB of main memory.
  analysis of anharmonic force field for a different isotopomer
  masses of atoms
   15.9949146300000        12.0000000000000        12.0000000000000     
   14.0030740020000        12.0000000000000        1.00782503500000     
   1.00782503500000        1.00782503500000     
  rotation matrix to com frame 

                 COLUMN   1       COLUMN   2       COLUMN   3
 ROW   1      1.00000000000    0.00000000000    0.00000000000
 ROW   2      0.00000000000    1.00000000000    0.00000000000
 ROW   3      0.00000000000    0.00000000000    1.00000000000
********************************************************************************
        PARAMETERS RELEVANT TO MOLECULAR STRUCTURE 
********************************************************************************

                 COLUMN   1       COLUMN   2       COLUMN   3       COLUMN   4
 ROW   1      0.00305012267    0.03201870226    0.11599028512    0.00000000043
 ROW   2     -0.10837533019    0.05114724930   -0.01126913770   -0.00000000093
 ROW   3     -0.05228509666   -0.10414897217    0.03012485815    0.12504000230
 ROW   4      0.00305012262    0.03201870225    0.11599028513    0.00000000099
 ROW   5     -0.10837533028    0.05114724929   -0.01126913767    0.00000000012
 ROW   6     -0.05228509671   -0.10414897227    0.03012485826   -0.05790141037
 ROW   7      0.00305012276    0.03201870227    0.11599028510   -0.00000000073
 ROW   8     -0.10837533021    0.05114724930   -0.01126913769   -0.00000000064
 ROW   9     -0.05228509649   -0.10414897189    0.03012485805    0.12892592017
 ROW  10      0.00305012268    0.03201870226    0.11599028512    0.00000000031
 ROW  11     -0.10837533035    0.05114724928   -0.01126913765    0.00000000103
 ROW  12     -0.05228509660   -0.10414897208    0.03012485824   -0.16788066430
 ROW  13      0.00305012277    0.03201870228    0.11599028509   -0.00000000082
 ROW  14     -0.10837533031    0.05114724928   -0.01126913766    0.00000000055
 ROW  15     -0.05228509646   -0.10414897183    0.03012485811   -0.04775411481
 ROW  16      0.00305012254    0.03201870224    0.11599028516    0.00000000193
 ROW  17     -0.10837533027    0.05114724929   -0.01126913767    0.00000000010
 ROW  18     -0.05228509684   -0.10414897249    0.03012485835   -0.09400142654
 ROW  19      0.00305012281    0.03201870228    0.11599028508   -0.00000000135
 ROW  20     -0.10837533016    0.05114724930   -0.01126913771   -0.00000000135
 ROW  21     -0.05228509642   -0.10414897177    0.03012485795    0.26287957665
 ROW  22      0.00305012283    0.03201870228    0.11599028508   -0.00000000159
 ROW  23     -0.10837533035    0.05114724928   -0.01126913765    0.00000000109
 ROW  24     -0.05228509635   -0.10414897164    0.03012485806   -0.09783757864

                 COLUMN   5       COLUMN   6       COLUMN   7       COLUMN   8
 ROW   1      0.04318595602    0.00000000004   -0.00000000000   -0.00000000000
 ROW   2     -0.10423891720   -0.00000000013   -0.00000000000   -0.00000000000
 ROW   3     -0.00000000128    0.09708316115    0.12942855217    0.06712506646
 ROW   4      0.10562219455    0.00000000011   -0.00000000000    0.00000000000
 ROW   5      0.01418141631    0.00000000000   -0.00000000000    0.00000000000
 ROW   6      0.00000000030    0.14099239176   -0.05627194604   -0.13065757636
 ROW   7     -0.08820145742   -0.00000000011   -0.00000000000   -0.00000000000
 ROW   8     -0.07146142444   -0.00000000010   -0.00000000000    0.00000000000
 ROW   9     -0.00000000109   -0.09637159848   -0.14911901546    0.00979694497
 ROW  10      0.02898309321    0.00000000002   -0.00000000000   -0.00000000000
 ROW  11      0.11635425381    0.00000000012    0.00000000000    0.00000000000
 ROW  12      0.00000000144   -0.00161574675   -0.04413253256    0.15706939633
 ROW  13     -0.09782489404   -0.00000000012   -0.00000000000   -0.00000000000
 ROW  14      0.06187984528    0.00000000006    0.00000000000   -0.00000000000
 ROW  15      0.00000000055   -0.15746772728    0.11553635162   -0.09376721176
 ROW  16      0.21194287114    0.00000000024    0.00000000000    0.00000000000
 ROW  17      0.01204197415    0.00000000000   -0.00000000000   -0.00000000000
 ROW  18      0.00000000045    0.28879961305   -0.20215572077   -0.43480951787
 ROW  19     -0.15762680503   -0.00000000019    0.00000000000    0.00000000000
 ROW  20     -0.15173823340   -0.00000000019    0.00000000000    0.00000000000
 ROW  21     -0.00000000220   -0.16361648252   -0.38674833144    0.02407896893
 ROW  22     -0.18505125577   -0.00000000022    0.00000000000   -0.00000000000
 ROW  23      0.12260728561    0.00000000013    0.00000000000    0.00000000000
 ROW  24      0.00000000116   -0.29986450251    0.21785531695   -0.28143321554

                 COLUMN   9       COLUMN  10       COLUMN  11       COLUMN  12
 ROW   1     -0.00000000000   -0.00000000000   -0.00000000000    0.02674989181
 ROW   2     -0.00000000000    0.00000000000   -0.00000000000    0.07090556834
 ROW   3      0.01910037583    0.03624444456    0.00595592895   -0.00000000000
 ROW   4     -0.00000000000    0.00000000000   -0.00000000000    0.04102756907
 ROW   5     -0.00000000000    0.00000000000   -0.00000000000    0.04027461870
 ROW   6      0.03221555562   -0.14057470575   -0.06765082806   -0.00000000000
 ROW   7      0.00000000000   -0.00000000000    0.00000000000   -0.11189944191
 ROW   8     -0.00000000000   -0.00000000000   -0.00000000000    0.05059514455
 ROW   9     -0.12772621750    0.00600361710   -0.06521669846   -0.00000000000
 ROW  10     -0.00000000000    0.00000000000   -0.00000000000    0.14276122208
 ROW  11      0.00000000000    0.00000000000    0.00000000000   -0.07350732518
 ROW  12      0.01085274752    0.04474212245    0.00003103435   -0.00000000000
 ROW  13      0.00000000000   -0.00000000000    0.00000000000   -0.09659856783
 ROW  14      0.00000000000   -0.00000000000    0.00000000000   -0.10692963306
 ROW  15     -0.02434733545   -0.05972940315    0.12436725093    0.00000000000
 ROW  16      0.00000000000    0.00000000000    0.00000000000   -0.15201378291
 ROW  17      0.00000000000   -0.00000000000    0.00000000000    0.04445503278
 ROW  18     -0.15681125605    0.69869478443    0.37790946677    0.00000000000
 ROW  19     -0.00000000000    0.00000000000    0.00000000000   -0.07918827808
 ROW  20     -0.00000000000    0.00000000000   -0.00000000000    0.09537544821
 ROW  21      0.79748488263   -0.00301657643    0.30939641647    0.00000000000
 ROW  22      0.00000000000   -0.00000000000    0.00000000000   -0.18287071040
 ROW  23      0.00000000000   -0.00000000000   -0.00000000000   -0.05259466479
 ROW  24      0.33252631033    0.42093609932   -0.68105067486   -0.00000000000

                 COLUMN  13       COLUMN  14       COLUMN  15       COLUMN  16
 ROW   1      0.17805915322    0.03935672282    0.02282832864    0.03904728409
 ROW   2      0.04285721105    0.07353326909   -0.07819206706    0.05863392531
 ROW   3      0.00000000000    0.00000000000    0.00000000000   -0.00000000000
 ROW   4     -0.01673170381   -0.06450520217   -0.09270902778   -0.00270035125
 ROW   5     -0.08896183337    0.03254539970    0.14892170100    0.06102185441
 ROW   6     -0.00000000000   -0.00000000000    0.00000000000    0.00000000000
 ROW   7     -0.04200868612    0.04441368535   -0.03731005727    0.01301670065
 ROW   8      0.06277343275   -0.16272383118    0.01233299006   -0.09953341252
 ROW   9      0.00000000000   -0.00000000000    0.00000000000   -0.00000000000
 ROW  10     -0.10382771190    0.02325616967    0.03714717867   -0.06753978953
 ROW  11     -0.01638337759   -0.02932557520   -0.00397364309    0.12462687705
 ROW  12      0.00000000000    0.00000000000    0.00000000000   -0.00000000000
 ROW  13     -0.03897579792    0.00286918787    0.06739035858   -0.00432832216
 ROW  14      0.01673053352    0.06135696607   -0.02026045838   -0.17894786181
 ROW  15      0.00000000000   -0.00000000000    0.00000000000    0.00000000000
 ROW  16     -0.10190664714   -0.35715012958   -0.10745956230    0.05419732522
 ROW  17     -0.09094423044    0.04250022832    0.15927619784    0.07174660404
 ROW  18      0.00000000000    0.00000000000    0.00000000000    0.00000000000
 ROW  19     -0.23356056511   -0.04715701347   -0.35064903621    0.17265087559
 ROW  20     -0.15527062932   -0.28310620261   -0.34584212264    0.06837941411
 ROW  21      0.00000000000   -0.00000000000   -0.00000000000    0.00000000000
 ROW  22      0.11564773989   -0.33837865370    0.32538006198    0.02056614172
 ROW  23     -0.09371058986    0.30048484315   -0.19605221146   -0.21304638635
 ROW  24     -0.00000000000   -0.00000000000    0.00000000000   -0.00000000000

                 COLUMN  17       COLUMN  18       COLUMN  19       COLUMN  20
 ROW   1      0.08538536699    0.00261394122    0.03840681549    0.03698405510
 ROW   2     -0.11320700363   -0.04246097937    0.02045214216    0.01593840703
 ROW   3     -0.00000000000   -0.00000000000   -0.00000000000    0.00000000000
 ROW   4     -0.09342979286    0.02906405745    0.00962082764   -0.14187761130
 ROW   5      0.07079015241   -0.03080568422    0.09619199609   -0.07613413403
 ROW   6     -0.00000000000    0.00000000000    0.00000000000   -0.00000000000
 ROW   7      0.05292855135   -0.02674050221   -0.01830631757   -0.13392832152
 ROW   8      0.07196138925   -0.03171948578   -0.09454711726   -0.04893778147
 ROW   9     -0.00000000000    0.00000000000    0.00000000000    0.00000000000
 ROW  10     -0.02042512131    0.02750509785   -0.03028401096    0.08006708137
 ROW  11     -0.01379121962    0.05498843686   -0.11223650753    0.04773189242
 ROW  12     -0.00000000000    0.00000000000    0.00000000000   -0.00000000000
 ROW  13     -0.03537834418   -0.02187076267   -0.08306547256    0.09641004231
 ROW  14     -0.02707762486    0.05001046979    0.09098278763    0.02649016744
 ROW  15     -0.00000000000   -0.00000000000   -0.00000000000   -0.00000000000
 ROW  16     -0.07446413533   -0.75062083039    0.31607204507    0.26001840098
 ROW  17      0.07408772434   -0.02204294230    0.10497537218   -0.09823727270
 ROW  18      0.00000000000   -0.00000000000   -0.00000000000   -0.00000000000
 ROW  19      0.28171332339    0.23461584387    0.26651969906    0.11904556049
 ROW  20      0.32850915247    0.27038805826    0.22154267091    0.27252882868
 ROW  21     -0.00000000000    0.00000000000    0.00000000000    0.00000000000
 ROW  22     -0.37509790810    0.32509962946    0.32110386754    0.05752830554
 ROW  23      0.20839094784   -0.18947677084   -0.19455678922    0.08334671074
 ROW  24     -0.00000000000    0.00000000000    0.00000000000   -0.00000000000

                 COLUMN  21       COLUMN  22       COLUMN  23       COLUMN  24
 ROW   1      0.00322432162    0.00003372122    0.00055921073    0.00031079184
 ROW   2     -0.00704558211    0.00087498422   -0.00014033044    0.00097218750
 ROW   3      0.00000000000    0.00000000000    0.00000000000   -0.00000000000
 ROW   4      0.11466478498    0.00124584448    0.00414526106   -0.00048950554
 ROW   5      0.05993200435   -0.00614819461    0.08575888759    0.01238563311
 ROW   6     -0.00000000000   -0.00000000000    0.00000000000   -0.00000000000
 ROW   7     -0.12950476657   -0.01964661809   -0.00969937830    0.06484882153
 ROW   8     -0.01361330753    0.02070097694    0.00547450355   -0.05037337437
 ROW   9     -0.00000000000    0.00000000000    0.00000000000   -0.00000000000
 ROW  10     -0.09964121669   -0.00006683324   -0.00331295473   -0.00059322386
 ROW  11     -0.05665680415    0.00073913477   -0.00241896852    0.00112610825
 ROW  12     -0.00000000000    0.00000000000   -0.00000000000   -0.00000000000
 ROW  13      0.15199284365   -0.04656088557    0.00034344065   -0.02572874784
 ROW  14     -0.01126981098   -0.06365158491   -0.00345772799   -0.02646286356
 ROW  15     -0.00000000000   -0.00000000000    0.00000000000    0.00000000000
 ROW  16     -0.14319447020    0.00132147437   -0.01715950733   -0.00221799262
 ROW  17      0.08238877369    0.07358979391   -0.93975219850   -0.11423561155
 ROW  18     -0.00000000000    0.00000000000   -0.00000000000   -0.00000000000
 ROW  19     -0.00728069104    0.26463806354    0.10291333105   -0.66091151823
 ROW  20      0.17166528310   -0.23408305463   -0.08946463137    0.56607159361
 ROW  21     -0.00000000000   -0.00000000000    0.00000000000   -0.00000000000
 ROW  22     -0.14930282835    0.50792123084    0.01344508272    0.20647192325
 ROW  23      0.22765284544    0.72094785793    0.01992419089    0.28449046242
 ROW  24      0.00000000000    0.00000000000   -0.00000000000   -0.00000000000
  Performing F(IJK)/F(IKJ)/F(KJI) consistency check 
  Differences greater than 1 cm-1 will be printed.
  ===================================================================
  I    J    K    F(IJK)        F(IKJ)        F(KJI)        Difference
  ===================================================================
 Cubic force constants written to file cubic.
  ===================================================================
  Largest absolute difference is    0.55323 cm-1.
 
 
---------------------------------------------------------------------------
          Quartic centrifugal distortion parameters 
                                CM-1                MHz
---------------------------------------------------------------------------
    1    1    1    1   -0.4912164520E-06       -0.0147262988
    1    1    1    2    0.1819468914E-08        0.0000545463
    1    1    2    1    0.1819468914E-08        0.0000545463
    1    1    2    2    0.5557991723E-07        0.0016662440
    1    1    3    3   -0.1026682253E-06       -0.0030779160
    1    2    1    1    0.1819468914E-08        0.0000545463
    1    2    1    2   -0.2869055544E-06       -0.0086012121
    1    2    2    1   -0.2869055544E-06       -0.0086012121
    1    2    2    2   -0.1809855635E-07       -0.0005425811
    1    2    3    3   -0.4301373839E-08       -0.0001289519
    2    1    1    1    0.1819468914E-08        0.0000545463
    2    1    1    2   -0.2869055544E-06       -0.0086012121
    2    1    2    1   -0.2869055544E-06       -0.0086012121
    2    1    2    2   -0.1809855635E-07       -0.0005425811
    2    1    3    3   -0.4301373839E-08       -0.0001289519
    2    2    1    1    0.5557991723E-07        0.0016662440
    2    2    1    2   -0.1809855635E-07       -0.0005425811
    2    2    2    1   -0.1809855635E-07       -0.0005425811
    2    2    2    2   -0.4728569339E-06       -0.0141758942
    2    2    3    3   -0.1104618505E-06       -0.0033115630
    3    3    1    1   -0.1026682253E-06       -0.0030779160
    3    3    1    2   -0.4301373839E-08       -0.0001289519
    3    3    2    1   -0.4301373839E-08       -0.0001289519
    3    3    2    2   -0.1104618505E-06       -0.0033115630
    3    3    3    3   -0.5340057728E-07       -0.0016009090
---------------------------------------------------------------------------
------------------------------------------------------------
        Parameter                (MHz)                 (CM-1)
------------------------------------------------------------
 
           R6                0.339089E-04           0.113108E-08
           R5                0.318031E-04           0.106084E-08
           SI                            -.217143E+02
 
  Kivelson-Wilson centrifugal distortion parameters 
 
           DJ                0.368059E-02           0.122771E-06
           DK                0.248345E-02           0.828390E-07
           DJK               -.576381E-02           -.192260E-06
 
  A-reduced centrifugal distortion parameters (IIIr representation) 
 
           DELJ              0.361277E-02           0.120509E-06
           DELK              0.214436E-02           0.715282E-07
           DELJK             -.535691E-02           -.178687E-06
           delJ              0.344003E-04           0.114747E-08
           delK              0.288162E-02           0.961204E-07
 
  S-reduced centrifugal distortion parameters (IIIr representation) 
 
           DJ                0.367913E-02           0.122722E-06
           DK                0.247613E-02           0.825947E-07
           DJK               -.575503E-02           -.191967E-06
           D1                -.344003E-04           -.114747E-08
           D2                0.331766E-04           0.110665E-08
------------------------------------------------------------
  Centrifugal corrections for various types of 
 rotational constants (MHz and cm-1) ...
   Bx''-Bx         0.0059563876        0.0000001987
   By''-By         0.0058395640        0.0000001948
   Bz''-Bz         0.0013171810        0.0000000439
   Bx''-Bx'         0.0016557815        0.0000000552
   By''-By'         0.0015389580        0.0000000513
   Bz''-Bz'         0.0077680901        0.0000002591
   Bx'-Bx         0.0043006061        0.0000001435
   By'-By         0.0043006061        0.0000001435
   Bz'-Bz        -0.0064509091       -0.0000002152
   BxSR-Bx         0.0042892537        0.0000001431
   BySR-By         0.0040348290        0.0000001346
   BzSR-Bz        -0.0062401328       -0.0000002081
   BxSR-Bx''        -0.0016671339       -0.0000000556
   BySR-By''        -0.0018047350       -0.0000000602
   BzSR-Bz''        -0.0075573138       -0.0000002521
   BxSR-Bx'        -0.0000113524       -0.0000000004
   BySR-By'        -0.0002657770       -0.0000000089
   BzSR-Bz'        -0.0002107763       -0.0000000070
   BxAR-Bx         0.0099197835        0.0000003309
   ByAR-By        -0.0018611132       -0.0000000621
   BzAR-Bz        -0.0059083672       -0.0000001971
---------------------------------------------------------------------------
 
 *****************************************
     THE MOLECULE IS AN ASYMMETRIC TOP
 *****************************************
 
 
---------------------------------------------------------------------------
         Sextic centrifugal distortion parameters
          Watson A reduction. III^r representation 
              CM-1*10^6                     kHz
---------------------------------------------------------------------------
   HJ        0.0000000422               0.0000012645
   HJK       -0.0000006857              -0.0000205571
   HKJ        0.0000019646               0.0000588974
   HK       -0.0000013213              -0.0000396111
   hJ       -0.0000000018              -0.0000000554
   hJK        0.0000004146               0.0000124286
   hK        0.0000061876               0.0001854987
---------------------------------------------------------------------------
         Sextic centrifugal distortion parameters
          Watson S reduction. III^r representation 
              CM-1*10^6                     kHz
---------------------------------------------------------------------------
   HJ        0.0000000502               0.0000015056
   HJK       -0.0000002171              -0.0000065088
   HKJ        0.0000002820               0.0000084543
   HK       -0.0000001153              -0.0000034573
   h1       -0.0000000033              -0.0000001000
   h2       -0.0000000040              -0.0000001205
   h3        0.0000000015               0.0000000446
---------------------------------------------------------------------------
---------------------------------------------------------------------------
             Geometrical properties evaluated at     0.00 K 
  Mean and mean-square displacements in normal coordinates (amu**0.5 bohr)
         Coordinate              <q>            <q**2>
---------------------------------------------------------------------------
              1              0.0000000000     0.0000000000
              2              0.0000000000     0.0000000000
              3              0.0000000000     0.0000000000
              4              0.0000000000     0.0000000000
              5              0.0000000000     0.0000000000
              6              0.0000000000     0.0000000000
              7              0.0000000000     0.5000000659
              8             -0.0000000000     0.5000000659
              9              0.0000000000     0.5000000659
             10              0.0000000000     0.5000000659
             11              0.0000000000     0.5000000659
             12              0.0135573077     0.5000000659
             13             -0.0673354792     0.5000000659
             14             -0.0932408804     0.5000000659
             15             -0.0466255514     0.5000000659
             16             -0.1968596119     0.5000000659
             17             -0.0675968964     0.5000000659
             18              0.0330811022     0.5000000659
             19             -0.0710676778     0.5000000659
             20              0.0880293573     0.5000000659
             21              0.0198997479     0.5000000659
             22              0.0160245223     0.5000000659
             23              0.0259699823     0.5000000659
             24              0.0244338800     0.5000000659
---------------------------------------------------------------------------
------------------------------------------------------
   ATOM              INTERNUCLEAR DISTANCE
  I    J            Re           Rg           Ra
------------------------------------------------------
  2    1         1.3542461    1.3637496    1.3620901
  3    1         1.3698494    1.3784222    1.3767141
  3    2         2.1435952    2.1553820    2.1546202
  4    1         2.2361394    2.2467466    2.2462280
  4    2         1.2920322    1.2985018    1.2965725
  4    3         2.2394291    2.2501108    2.2494786
  5    1         2.2042537    2.2149767    2.2143931
  5    2         2.1138759    2.1242704    2.1234659
  5    3         1.3523878    1.3601001    1.3581241
  5    4         1.3961434    1.4042738    1.4025715
  6    1         2.0731660    2.0911127    2.0831264
  6    2         1.0757582    1.0959289    1.0795226
  6    3         3.1515742    3.1709311    3.1660740
  6    4         2.1305006    2.1462815    2.1383013
  6    5         3.1739070    3.1922165    3.1872704
  7    1         2.0874756    2.1045648    2.0962389
  7    2         3.1478364    3.1667012    3.1615468
  7    3         1.0736431    1.0934900    1.0759595
  7    4         3.3043374    3.3214480    3.3165514
  7    5         2.2440407    2.2590682    2.2510009
  7    6         4.0892372    4.1137242    4.1066050
  8    1         3.2552672    3.2734362    3.2687373
  8    2         3.1383596    3.1560855    3.1510986
  8    3         2.1940882    2.2099528    2.2021265
  8    4         2.1660942    2.1827870    2.1750896
  8    5         1.0751676    1.0951611    1.0786408
  8    6         4.1688346    4.1921267    4.1852814
  8    7         2.7891102    2.8075942    2.7972877
------------------------------------------------------
  nmode is                     18
  DIPOLE MOMENT OF ISOTOPOLOGUE 
  (only correct if inertial frame is unchanged) 
                             Vibrationally averaged dipole moment
--------------------------------------------------------------------------------
                              a.u.                         Debye
                     x         y         z              x         y         z
--------------------------------------------------------------------------------
MU_e           -0.54913   0.24041   0.00000       -1.39566   0.61102   0.00000
delta <MU> (1)  0.00736   0.00311   0.00000        0.01870   0.00790   0.00000
delta <MU> (2)  0.00971  -0.00661   0.00000        0.02467  -0.01679   0.00000
<MU>           -0.53207   0.23691   0.00000       -1.35229   0.60213   0.00000
 
Equilibrium dipole moment:    0.59945 a.u. (   1.52355 D)
Zero-point dipole moment:     0.58243 a.u. (   1.48029 D)
--------------------------------------------------------------------------------
********************************************************************************
     PARAMETERS RELEVANT TO ROTATIONAL SPECTROSCOPY
********************************************************************************
 
 
  ----------------------------------------------------------------------------
                                     VIB-ROT CONSTANT / (cm-1)
                                  ------------------------------
     AXIS        MODE       CORIOLIS     QUADRATIC     ANHARMONIC    TOTAL
  ----------------------------------------------------------------------------
       1           7       0.0010035     -0.0000000   -0.0000309    0.0009726
       1           8       0.0008986      0.0000000   -0.0001355    0.0007632
       1           9       0.0008761     -0.0000000   -0.0001283    0.0007478
       1          10       0.0005441     -0.0000000   -0.0001962    0.0003479
       1          11       0.0008586     -0.0000000   -0.0001144    0.0007442
       1          12      -0.0002932     -0.0002379    0.0002805   -0.0002507
       1          13      -0.0003349     -0.0000654    0.0000177   -0.0003826
       1          14      -0.0006172     -0.0000539    0.0010935    0.0004224
       1          15      -0.0004660     -0.0001197    0.0003195   -0.0002663
       1          16      -0.0003390     -0.0003502    0.0015845    0.0008953
       1          17      -0.0004394     -0.0000213    0.0006425    0.0001818
       1          18      -0.0001811     -0.0000324    0.0002086   -0.0000049
       1          19      -0.0004536     -0.0000234    0.0006591    0.0001822
       1          20      -0.0001206     -0.0000181    0.0002906    0.0001519
       1          21      -0.0001005     -0.0000040    0.0002285    0.0001241
       1          22      -0.0001437     -0.0000020    0.0004675    0.0003218
       1          23      -0.0002206     -0.0000031    0.0007578    0.0005341
       1          24      -0.0000992     -0.0000021    0.0003869    0.0002855
       2           7       0.0009769     -0.0000000   -0.0001584    0.0008185
       2           8       0.0010186     -0.0000000   -0.0000761    0.0009424
       2           9       0.0006433     -0.0000000   -0.0000988    0.0005445
       2          10       0.0009201     -0.0000000   -0.0000040    0.0009161
       2          11       0.0010837     -0.0000000    0.0000634    0.0011471
       2          12      -0.0005414     -0.0002530    0.0002229   -0.0005715
       2          13      -0.0008564     -0.0002534    0.0005270   -0.0005828
       2          14      -0.0003907     -0.0000267    0.0000282   -0.0003892
       2          15      -0.0003609     -0.0000632    0.0006252    0.0002011
       2          16      -0.0000380     -0.0000507    0.0003567    0.0002679
       2          17      -0.0002609     -0.0001346    0.0008236    0.0004281
       2          18      -0.0006596     -0.0000258    0.0000337   -0.0006516
       2          19      -0.0002606     -0.0000325    0.0004209    0.0001279
       2          20      -0.0003962     -0.0000430    0.0009632    0.0005241
       2          21      -0.0004439     -0.0000058    0.0010330    0.0005834
       2          22      -0.0000730     -0.0000014    0.0003360    0.0002616
       2          23      -0.0000025     -0.0000001    0.0000990    0.0000964
       2          24      -0.0001089     -0.0000012    0.0004672    0.0003570
       3           7       0.0000000     -0.0000000   -0.0000488   -0.0000488
       3           8       0.0000000     -0.0000000   -0.0000522   -0.0000522
       3           9       0.0000000     -0.0000000   -0.0000565   -0.0000565
       3          10       0.0000000     -0.0000000   -0.0000479   -0.0000479
       3          11       0.0000000     -0.0000000   -0.0000107   -0.0000107
       3          12       0.0020241     -0.0000007    0.0001253    0.0021487
       3          13      -0.0014125     -0.0000119    0.0001421   -0.0012823
       3          14       0.0006716     -0.0000129    0.0002683    0.0009270
       3          15      -0.0004142     -0.0000011    0.0002398   -0.0001756
       3          16      -0.0002634     -0.0000802    0.0004714    0.0001279
       3          17      -0.0001449     -0.0000079    0.0003688    0.0002160
       3          18       0.0000230     -0.0000022    0.0000586    0.0000795
       3          19       0.0000538     -0.0000082    0.0002674    0.0003130
       3          20      -0.0001040     -0.0000128    0.0003214    0.0002046
       3          21      -0.0002081     -0.0000001    0.0003248    0.0001166
       3          22      -0.0000598     -0.0000001    0.0001995    0.0001396
       3          23      -0.0000627     -0.0000003    0.0002067    0.0001437
       3          24      -0.0000612     -0.0000007    0.0002146    0.0001526
  ----------------------------------------------------------------------------
 
 
  ----------------------------------------------------------------------------
   Be, B0 AND B-B0 SHIFTS FOR SINGLY EXCITED VIBRATIONAL STATES (CM-1)
   ------------------------------------------------------------
  VIBRATION            X AXIS               Y AXIS                 Z AXIS
  ----------------------------------------------------------------------------
    Be                    0.33723454           0.32204564           0.16473256
    B0                    0.33434937           0.31953515           0.16328491
    Be-B0                 0.00288517           0.00251049           0.00144765
    B'                    0.33434951           0.31953529           0.16328470
    Be-B'                 0.00288502           0.00251034           0.00144786
    B''                   0.33434957           0.31953535           0.16328496
    Be-B''                0.00288497           0.00251029           0.00144760
    B^A                   0.33434970           0.31953509           0.16328472
    Be-B^A                0.00288484           0.00251055           0.00144784
    B^S                   0.33434951           0.31953529           0.16328471
    Be-B^S                0.00288502           0.00251035           0.00144786
     7                   -0.00097259          -0.00081848           0.00004881
     8                   -0.00076316          -0.00094244           0.00005225
     9                   -0.00074777          -0.00054447           0.00005647
    10                   -0.00034794          -0.00091612           0.00004785
    11                   -0.00074423          -0.00114707           0.00001071
    12                    0.00025069           0.00057148          -0.00214869
    13                    0.00038258           0.00058282           0.00128227
    14                   -0.00042240           0.00038918          -0.00092703
    15                    0.00026631          -0.00020107           0.00017557
    16                   -0.00089531          -0.00026790          -0.00012789
    17                   -0.00018184          -0.00042808          -0.00021596
    18                    0.00000487           0.00065161          -0.00007948
    19                   -0.00018220          -0.00012789          -0.00031301
    20                   -0.00015186          -0.00052410          -0.00020461
    21                   -0.00012407          -0.00058337          -0.00011665
    22                   -0.00032176          -0.00026159          -0.00013956
    23                   -0.00053412          -0.00009642          -0.00014372
    24                   -0.00028553          -0.00035705          -0.00015264
  ----------------------------------------------------------------------------
  ----------------------------------------------------------------------------
   Be, B0 AND B-B0 SHIFTS FOR SINGLY EXCITED VIBRATIONAL STATES (MHz)
  VIBRATION            X AXIS               Y AXIS                 Z AXIS
  ----------------------------------------------------------------------------
    Be                10110.03708648        9654.68529962        4938.55792814
    B0                10023.54197100        9579.42282844        4895.15854761
    Be-B0                86.49511547          75.26247118          43.39938053
    B'                10023.54627161        9579.42712905        4895.15209670
    Be-B'                86.49081487          75.25817058          43.40583144
    B''               10023.54792739        9579.42866800        4895.15986479
    Be-B''               86.48915909          75.25663162          43.39806335
    B^A               10023.55189079        9579.42096733        4895.15263924
    Be-B^A               86.48519569          75.26433230          43.40528890
    B^S               10023.54626026        9579.42686327        4895.15230748
    Be-B^S               86.49082622          75.25843635          43.40562067
     7                  -29.15763215         -24.53748639           1.46319402
     8                  -22.87906922         -28.25369365           1.56629993
     9                  -22.41743555         -16.32271091           1.69299241
    10                  -10.43084697         -27.46471237           1.43458930
    11                  -22.31132238         -34.38840947           0.32117474
    12                    7.51562688          17.13242763         -64.41597125
    13                   11.46932027          17.47261889          38.44151173
    14                  -12.66334152          11.66740777         -27.79168060
    15                    7.98376250          -6.02780311           5.26358129
    16                  -26.84066672          -8.03147807          -3.83397900
    17                   -5.45144833         -12.83348696          -6.47434267
    18                    0.14585662          19.53474984          -2.38261021
    19                   -5.46227455          -3.83412018          -9.38375047
    20                   -4.55254551         -15.71222411          -6.13416552
    21                   -3.71945870         -17.48911911          -3.49702036
    22                   -9.64626175          -7.84228855          -4.18402821
    23                  -16.01254145          -2.89060728          -4.30858902
    24                   -8.55995243         -10.70400635          -4.57596718
  ----------------------------------------------------------------------------
