# Supplementary material for: Improved Accuracy in Semi-Experimental Structure Determination by Resolving Problems Associated with Rotation of Principal Inertial Axes of Isotopologues: Structures of 1,3-Oxazole (c‑C3H3NO)
Source: J Phys Chem A. 2026 Apr 24;130(18):3623–41. doi: 10.1021/acs.jpca.6c01535 (PMC13158917; doi:10.1021/acs.jpca.6c01535)
Supplement: Supplementary file 2 [file jp6c01535_si_002.zip › Supporting Information/ISOMASS Files IIIr/ISOMASS002.out]

 @GETMEM-I,  Allocated   28610 MB of main memory.
  analysis of anharmonic force field for a different isotopomer
  masses of atoms
   15.9949146300000        13.0033548260000        12.0000000000000     
   14.0030740020000        12.0000000000000        1.00782503500000     
   1.00782503500000        1.00782503500000     
  rotation matrix to com frame 

                 COLUMN   1       COLUMN   2       COLUMN   3
 ROW   1      0.99291886202   -0.11879450092    0.00000000000
 ROW   2      0.11879450092    0.99291886202    0.00000000000
 ROW   3     -0.00000000000   -0.00000000000    1.00000000000
********************************************************************************
        PARAMETERS RELEVANT TO MOLECULAR STRUCTURE 
********************************************************************************

                 COLUMN   1       COLUMN   2       COLUMN   3       COLUMN   4
 ROW   1      0.05680785655    0.09457158614    0.04593183660    0.00000000088
 ROW   2      0.10083547769   -0.03423096686   -0.05423189519   -0.00000000184
 ROW   3      0.02976113172   -0.06453764092    0.09607194691    0.12147531820
 ROW   4      0.05680785651    0.09457158623    0.04593183665    0.00000000170
 ROW   5      0.10083547757   -0.03423096663   -0.05423189507    0.00000000029
 ROW   6      0.02976113149   -0.06453764093    0.09607194704   -0.06279453174
 ROW   7      0.05680785668    0.09457158589    0.04593183648   -0.00000000141
 ROW   8      0.10083547768   -0.03423096683   -0.05423189517   -0.00000000155
 ROW   9      0.02976113176   -0.06453764099    0.09607194701    0.13354734895
 ROW  10      0.05680785659    0.09457158607    0.04593183657    0.00000000019
 ROW  11      0.10083547749   -0.03423096646   -0.05423189499    0.00000000186
 ROW  12      0.02976113139   -0.06453764099    0.09607194721   -0.16641100684
 ROW  13      0.05680785671    0.09457158584    0.04593183646   -0.00000000184
 ROW  14      0.10083547755   -0.03423096659   -0.05423189505    0.00000000068
 ROW  15      0.02976113156   -0.06453764102    0.09607194719   -0.04002985606
 ROW  16      0.05680785641    0.09457158643    0.04593183675    0.00000000350
 ROW  17      0.10083547756   -0.03423096661   -0.05423189506    0.00000000047
 ROW  18      0.02976113142   -0.06453764088    0.09607194700   -0.10505269014
 ROW  19      0.05680785674    0.09457158578    0.04593183643   -0.00000000242
 ROW  20      0.10083547776   -0.03423096700   -0.05423189525   -0.00000000305
 ROW  21      0.02976113193   -0.06453764099    0.09607194693    0.26996076300
 ROW  22      0.05680785680    0.09457158567    0.04593183637   -0.00000000344
 ROW  23      0.10083547750   -0.03423096649   -0.05423189500    0.00000000153
 ROW  24      0.02976113154   -0.06453764108    0.09607194730   -0.08393373446

                 COLUMN   5       COLUMN   6       COLUMN   7       COLUMN   8
 ROW   1      0.05348506845    0.00000000011    0.00000000000   -0.00000000000
 ROW   2     -0.09820211575   -0.00000000020    0.00000000000    0.00000000000
 ROW   3     -0.00000000222    0.10043767179    0.13488379324    0.06028000745
 ROW   4      0.10114459640    0.00000000021   -0.00000000000   -0.00000000000
 ROW   5      0.02610061482    0.00000000005    0.00000000000   -0.00000000000
 ROW   6      0.00000000087    0.13461196737   -0.06391595870   -0.12488149129
 ROW   7     -0.08011754210   -0.00000000016   -0.00000000000   -0.00000000000
 ROW   8     -0.08135915308   -0.00000000017   -0.00000000000   -0.00000000000
 ROW   9     -0.00000000205   -0.09077675656   -0.14798466930    0.02059987918
 ROW  10      0.01340200055    0.00000000003    0.00000000000    0.00000000000
 ROW  11      0.11793136751    0.00000000023   -0.00000000000    0.00000000000
 ROW  12      0.00000000294   -0.01206340792   -0.03180453285    0.16252122376
 ROW  13     -0.10537161272   -0.00000000021    0.00000000000   -0.00000000000
 ROW  14      0.04916372829    0.00000000010    0.00000000000   -0.00000000000
 ROW  15      0.00000000107   -0.16018137569    0.10867214309   -0.10168018500
 ROW  16      0.20637721890    0.00000000042   -0.00000000000   -0.00000000000
 ROW  17      0.03654812462    0.00000000007   -0.00000000000   -0.00000000000
 ROW  18      0.00000000130    0.27902846222   -0.21637827837   -0.38455491059
 ROW  19     -0.13918404459   -0.00000000028   -0.00000000000   -0.00000000000
 ROW  20     -0.16882502366   -0.00000000034   -0.00000000000    0.00000000000
 ROW  21     -0.00000000426   -0.15052282192   -0.38685248656    0.04374685407
 ROW  22     -0.19867188761   -0.00000000040   -0.00000000000   -0.00000000000
 ROW  23      0.09882104052    0.00000000020   -0.00000000000    0.00000000000
 ROW  24      0.00000000211   -0.30361220045    0.19718674735   -0.29732679980

                 COLUMN   9       COLUMN  10       COLUMN  11       COLUMN  12
 ROW   1     -0.00000000000    0.00000000000    0.00000000000    0.02012361760
 ROW   2     -0.00000000000    0.00000000000    0.00000000000   -0.05673418252
 ROW   3      0.01946322618    0.03447913457    0.00054432022   -0.00000000000
 ROW   4      0.00000000000   -0.00000000000   -0.00000000000   -0.03527675850
 ROW   5      0.00000000000   -0.00000000000   -0.00000000000   -0.06548658225
 ROW   6      0.03163999520   -0.13386128958   -0.04425465157    0.00000000000
 ROW   7     -0.00000000000    0.00000000000    0.00000000000    0.10344596261
 ROW   8     -0.00000000000   -0.00000000000   -0.00000000000   -0.02241238517
 ROW   9     -0.12768847029   -0.00423230841   -0.06581256016   -0.00000000000
 ROW  10      0.00000000000   -0.00000000000   -0.00000000000   -0.16671746874
 ROW  11      0.00000000000   -0.00000000000   -0.00000000000    0.05021391978
 ROW  12      0.01154000317    0.04112567148   -0.00670239394    0.00000000000
 ROW  13     -0.00000000000    0.00000000000   -0.00000000000    0.07151635335
 ROW  14     -0.00000000000    0.00000000000    0.00000000000    0.11963334581
 ROW  15     -0.02483513223   -0.04196010955    0.13140125741   -0.00000000000
 ROW  16      0.00000000000    0.00000000000    0.00000000000    0.13433802136
 ROW  17     -0.00000000000    0.00000000000    0.00000000000   -0.04969393265
 ROW  18     -0.18189800383    0.76003971614    0.28915882620   -0.00000000000
 ROW  19      0.00000000000    0.00000000000   -0.00000000000    0.04207799720
 ROW  20      0.00000000000   -0.00000000000   -0.00000000000   -0.12020487755
 ROW  21      0.79384290109    0.05703103216    0.31210801394   -0.00000000000
 ROW  22      0.00000000000   -0.00000000000    0.00000000000    0.19254675793
 ROW  23      0.00000000000    0.00000000000   -0.00000000000    0.05996197874
 ROW  24      0.32665947714    0.34144207466   -0.72674265461    0.00000000000

                 COLUMN  13       COLUMN  14       COLUMN  15       COLUMN  16
 ROW   1      0.16842060231    0.05222592308    0.04618627116    0.02405172507
 ROW   2      0.08078634820    0.05069113957   -0.08725450451    0.07979837280
 ROW   3     -0.00000000000   -0.00000000000    0.00000000000    0.00000000000
 ROW   4      0.00580876014   -0.10151102002   -0.09065716974    0.01679483324
 ROW   5     -0.08254964278    0.06652446702    0.13318289188    0.02538993350
 ROW   6      0.00000000000    0.00000000000   -0.00000000000   -0.00000000000
 ROW   7     -0.07432776746    0.05358215363   -0.04365372642    0.03405482921
 ROW   8      0.06657205864   -0.14815100538    0.03871687413   -0.09774212090
 ROW   9     -0.00000000000    0.00000000000   -0.00000000000    0.00000000000
 ROW  10     -0.06397170596    0.02963732264    0.00053115031   -0.09081813604
 ROW  11     -0.03851317363   -0.02081192680    0.02711140218    0.11023401290
 ROW  12      0.00000000000    0.00000000000   -0.00000000000   -0.00000000000
 ROW  13     -0.05955303720    0.01234874522    0.06252494448   -0.00048774613
 ROW  14     -0.01163224198    0.04186513565   -0.07199945630   -0.16893525282
 ROW  15     -0.00000000000    0.00000000000    0.00000000000    0.00000000000
 ROW  16     -0.11915066857   -0.36283704506    0.01785875194    0.07094524536
 ROW  17     -0.09852320757    0.04738990907    0.15368120859    0.03981445131
 ROW  18     -0.00000000000   -0.00000000000    0.00000000000    0.00000000000
 ROW  19     -0.22402681187   -0.07403259489   -0.21650268595    0.23151232265
 ROW  20     -0.14902752702   -0.35373899423   -0.21330829671    0.17439941699
 ROW  21      0.00000000000    0.00000000000    0.00000000000    0.00000000000
 ROW  22      0.07821448853   -0.27907782335    0.40325239328   -0.03868795675
 ROW  23     -0.08854274850    0.19821492759   -0.25436395507   -0.16461104247
 ROW  24      0.00000000000   -0.00000000000    0.00000000000    0.00000000000

                 COLUMN  17       COLUMN  18       COLUMN  19       COLUMN  20
 ROW   1      0.09364300590    0.00955623276    0.03323762836    0.03144972236
 ROW   2     -0.09496733863   -0.04545715209    0.02548751794    0.02370936908
 ROW   3     -0.00000000000   -0.00000000000   -0.00000000000   -0.00000000000
 ROW   4     -0.08239551917    0.02667552789    0.01051536830   -0.14620674528
 ROW   5      0.03606803564   -0.02224696024    0.09026045652   -0.10131449055
 ROW   6      0.00000000000   -0.00000000000   -0.00000000000    0.00000000000
 ROW   7      0.04502472027   -0.02164731144   -0.00574084991   -0.08461234108
 ROW   8      0.08358350760   -0.03220853599   -0.09449776768   -0.05766847920
 ROW   9     -0.00000000000    0.00000000000    0.00000000000    0.00000000000
 ROW  10     -0.01997971647    0.02063970304   -0.02330978347    0.10070786483
 ROW  11     -0.01969238481    0.05973464385   -0.11974889869    0.07314407630
 ROW  12      0.00000000000   -0.00000000000    0.00000000000   -0.00000000000
 ROW  13     -0.04201328414   -0.02505415405   -0.09482342618    0.03811949935
 ROW  14     -0.02608942575    0.04385373263    0.08314832565    0.03600572191
 ROW  15      0.00000000000   -0.00000000000   -0.00000000000   -0.00000000000
 ROW  16     -0.02826581171   -0.75636756337    0.27794105140    0.31948031379
 ROW  17      0.04259928658   -0.10624816634    0.13008782186   -0.07043018470
 ROW  18     -0.00000000000    0.00000000000   -0.00000000000    0.00000000000
 ROW  19      0.27225199076    0.19673739117    0.23885259644    0.10096951886
 ROW  20      0.41141123367    0.29090487396    0.25271599419    0.23355880831
 ROW  21     -0.00000000000    0.00000000000   -0.00000000000   -0.00000000000
 ROW  22     -0.42532072839    0.33307876034    0.34130355415    0.12114911632
 ROW  23      0.17686679107   -0.14481111385   -0.15291611739    0.00943119936
 ROW  24     -0.00000000000    0.00000000000    0.00000000000   -0.00000000000

                 COLUMN  21       COLUMN  22       COLUMN  23       COLUMN  24
 ROW   1      0.01464346556    0.00052684197    0.00010518487    0.00015860132
 ROW   2     -0.00097661968   -0.00015818326    0.00085222916    0.00102051224
 ROW   3      0.00000000000    0.00000000000    0.00000000000   -0.00000000000
 ROW   4      0.05728531821   -0.00610702427   -0.00007742323   -0.00154368834
 ROW   5      0.03867625099    0.07682110840    0.01919699749    0.00756964387
 ROW   6     -0.00000000000   -0.00000000000   -0.00000000000   -0.00000000000
 ROW   7     -0.15888105823    0.00013363668   -0.02323266037    0.07071597384
 ROW   8     -0.04559623559   -0.00334789414    0.01816937514   -0.04240933971
 ROW   9      0.00000000000   -0.00000000000    0.00000000000   -0.00000000000
 ROW  10     -0.06648312181   -0.00263804135   -0.00102496992   -0.00056950435
 ROW  11     -0.04739732006   -0.00248752864   -0.00006868268    0.00120732132
 ROW  12     -0.00000000000    0.00000000000   -0.00000000000   -0.00000000000
 ROW  13      0.17433019249    0.01164696380   -0.03681731599   -0.02250926062
 ROW  14      0.01741731049    0.01682309338   -0.06673546828   -0.02930130912
 ROW  15     -0.00000000000   -0.00000000000    0.00000000000   -0.00000000000
 ROW  16     -0.06827057148    0.09323899598    0.02244764990    0.00700135296
 ROW  17      0.03719509169   -0.92009670478   -0.22153151086   -0.07049703074
 ROW  18      0.00000000000    0.00000000000   -0.00000000000   -0.00000000000
 ROW  19     -0.00356865512   -0.01510127660    0.30250627065   -0.72722013569
 ROW  20      0.24364069732    0.01118815346   -0.20896491402    0.48610252362
 ROW  21     -0.00000000000    0.00000000000   -0.00000000000    0.00000000000
 ROW  22     -0.15989131089   -0.11131957647    0.40362173423    0.17154275754
 ROW  23      0.22972427561   -0.20564140243    0.74850617116    0.30760317879
 ROW  24     -0.00000000000    0.00000000000   -0.00000000000   -0.00000000000
  Performing F(IJK)/F(IKJ)/F(KJI) consistency check 
  Differences greater than 1 cm-1 will be printed.
  ===================================================================
  I    J    K    F(IJK)        F(IKJ)        F(KJI)        Difference
  ===================================================================
 Cubic force constants written to file cubic.
  ===================================================================
  Largest absolute difference is    0.55147 cm-1.
 
 
---------------------------------------------------------------------------
          Quartic centrifugal distortion parameters 
                                CM-1                MHz
---------------------------------------------------------------------------
    1    1    1    1   -0.4735278167E-06       -0.0141960068
    1    1    1    2    0.4717995328E-08        0.0001414419
    1    1    2    1    0.4717995328E-08        0.0001414419
    1    1    2    2    0.6151989362E-07        0.0018443200
    1    1    3    3   -0.9969538390E-07       -0.0029887924
    1    2    1    1    0.4717995328E-08        0.0001414419
    1    2    1    2   -0.2741443063E-06       -0.0082186395
    1    2    2    1   -0.2741443063E-06       -0.0082186395
    1    2    2    2   -0.1878970173E-07       -0.0005633011
    1    2    3    3   -0.3664444881E-08       -0.0001098573
    2    1    1    1    0.4717995328E-08        0.0001414419
    2    1    1    2   -0.2741443063E-06       -0.0082186395
    2    1    2    1   -0.2741443063E-06       -0.0082186395
    2    1    2    2   -0.1878970173E-07       -0.0005633011
    2    1    3    3   -0.3664444881E-08       -0.0001098573
    2    2    1    1    0.6151989362E-07        0.0018443200
    2    2    1    2   -0.1878970173E-07       -0.0005633011
    2    2    2    1   -0.1878970173E-07       -0.0005633011
    2    2    2    2   -0.4811926567E-06       -0.0144257929
    2    2    3    3   -0.1083044539E-06       -0.0032468858
    3    3    1    1   -0.9969538390E-07       -0.0029887924
    3    3    1    2   -0.3664444881E-08       -0.0001098573
    3    3    2    1   -0.3664444881E-08       -0.0001098573
    3    3    2    2   -0.1083044539E-06       -0.0032468858
    3    3    3    3   -0.5206143970E-07       -0.0015607627
---------------------------------------------------------------------------
------------------------------------------------------------
        Parameter                (MHz)                 (CM-1)
------------------------------------------------------------
 
           R6                0.881435E-05           0.294015E-09
           R5                0.895002E-05           0.298541E-09
           SI                            -.402659E+02
 
  Kivelson-Wilson centrifugal distortion parameters 
 
           DJ                0.359535E-02           0.119928E-06
           DK                0.242662E-02           0.809435E-07
           DJK               -.563179E-02           -.187856E-06
 
  A-reduced centrifugal distortion parameters (IIIr representation) 
 
           DELJ              0.357772E-02           0.119340E-06
           DELK              0.233848E-02           0.780033E-07
           DELJK             -.552602E-02           -.184328E-06
           delJ              -.143616E-04           -.479053E-09
           delK              0.140177E-02           0.467581E-07
 
  S-reduced centrifugal distortion parameters (IIIr representation) 
 
           DJ                0.359513E-02           0.119921E-06
           DK                0.242551E-02           0.809064E-07
           DJK               -.563045E-02           -.187812E-06
           D1                0.143616E-04           0.479053E-09
           D2                0.870321E-05           0.290308E-09
------------------------------------------------------------
  Centrifugal corrections for various types of 
 rotational constants (MHz and cm-1) ...
   Bx''-Bx         0.0057327627        0.0000001912
   By''-By         0.0056037160        0.0000001869
   Bz''-Bz         0.0011324999        0.0000000378
   Bx''-Bx'         0.0016234429        0.0000000542
   By''-By'         0.0014943962        0.0000000498
   Bz''-Bz'         0.0072964795        0.0000002434
   Bx'-Bx         0.0041093198        0.0000001371
   By'-By         0.0041093198        0.0000001371
   Bz'-Bz        -0.0061639797       -0.0000002056
   BxSR-Bx         0.0041094179        0.0000001371
   BySR-By         0.0040378177        0.0000001347
   BzSR-Bz        -0.0061099822       -0.0000002038
   BxSR-Bx''        -0.0016233448       -0.0000000541
   BySR-By''        -0.0015658982       -0.0000000522
   BzSR-Bz''        -0.0072424821       -0.0000002416
   BxSR-Bx'         0.0000000981        0.0000000000
   BySR-By'        -0.0000715020       -0.0000000024
   BzSR-Bz'        -0.0000539975       -0.0000000018
   BxAR-Bx         0.0068781475        0.0000002294
   ByAR-By         0.0011994624        0.0000000400
   BzAR-Bz        -0.0060229501       -0.0000002009
---------------------------------------------------------------------------
 
 *****************************************
     THE MOLECULE IS AN ASYMMETRIC TOP
 *****************************************
 
 
---------------------------------------------------------------------------
         Sextic centrifugal distortion parameters
          Watson A reduction. III^r representation 
              CM-1*10^6                     kHz
---------------------------------------------------------------------------
   HJ        0.0000000414               0.0000012423
   HJK       -0.0000017369              -0.0000520714
   HKJ        0.0000054740               0.0001641051
   HK       -0.0000037787              -0.0001132823
   hJ        0.0000000007               0.0000000198
   hJK        0.0000006530               0.0000195764
   hK        0.0000416216               0.0012477828
---------------------------------------------------------------------------
         Sextic centrifugal distortion parameters
          Watson S reduction. III^r representation 
              CM-1*10^6                     kHz
---------------------------------------------------------------------------
   HJ        0.0000000490               0.0000014704
   HJK       -0.0000002111              -0.0000063273
   HKJ        0.0000002736               0.0000082031
   HK       -0.0000001118              -0.0000033525
   h1       -0.0000000018              -0.0000000533
   h2       -0.0000000038              -0.0000001141
   h3        0.0000000024               0.0000000731
---------------------------------------------------------------------------
---------------------------------------------------------------------------
             Geometrical properties evaluated at     0.00 K 
  Mean and mean-square displacements in normal coordinates (amu**0.5 bohr)
         Coordinate              <q>            <q**2>
---------------------------------------------------------------------------
              1              0.0000000000     0.0000000000
              2              0.0000000000     0.0000000000
              3              0.0000000000     0.0000000000
              4              0.0000000000     0.0000000000
              5              0.0000000000     0.0000000000
              6              0.0000000000     0.0000000000
              7              0.0000000000     0.5000000659
              8              0.0000000000     0.5000000659
              9              0.0000000000     0.5000000659
             10              0.0000000000     0.5000000659
             11              0.0000000000     0.5000000659
             12             -0.0239070423     0.5000000659
             13             -0.0544744062     0.5000000659
             14             -0.1213387594     0.5000000659
             15             -0.0725137568     0.5000000659
             16             -0.1817784587     0.5000000659
             17             -0.0516930610     0.5000000659
             18              0.0296480781     0.5000000659
             19             -0.0680410913     0.5000000659
             20              0.0761060965     0.5000000659
             21              0.0460311824     0.5000000659
             22              0.0213292389     0.5000000659
             23              0.0236587211     0.5000000659
             24              0.0232158048     0.5000000659
---------------------------------------------------------------------------
------------------------------------------------------
   ATOM              INTERNUCLEAR DISTANCE
  I    J            Re           Rg           Ra
------------------------------------------------------
  2    1         1.3542461    1.3635571    1.3619493
  3    1         1.3698494    1.3784475    1.3767277
  3    2         2.1435952    2.1552663    2.1545366
  4    1         2.2361394    2.2466363    2.2461151
  4    2         1.2920322    1.2983849    1.2965104
  4    3         2.2394291    2.2500870    2.2494457
  5    1         2.2042537    2.2149446    2.2143528
  5    2         2.1138759    2.1241679    2.1233976
  5    3         1.3523878    1.3600904    1.3581126
  5    4         1.3961434    1.4042823    1.4025692
  6    1         2.0731660    2.0909673    2.0829786
  6    2         1.0757582    1.0958710    1.0794822
  6    3         3.1515742    3.1708414    3.1659682
  6    4         2.1305006    2.1461405    2.1381578
  6    5         3.1739070    3.1921131    3.1871520
  7    1         2.0874756    2.1045830    2.0962351
  7    2         3.1478364    3.1665760    3.1614335
  7    3         1.0736431    1.0934877    1.0759490
  7    4         3.3043374    3.3214313    3.3165171
  7    5         2.2440407    2.2590846    2.2510102
  7    6         4.0892372    4.1136132    4.1064682
  8    1         3.2552672    3.2734132    3.2686994
  8    2         3.1383596    3.1559947    3.1510239
  8    3         2.1940882    2.2099503    2.2021188
  8    4         2.1660942    2.1828031    2.1750864
  8    5         1.0751676    1.0951604    1.0786333
  8    6         4.1688346    4.1920170    4.1851489
  8    7         2.7891102    2.8076407    2.7973295
------------------------------------------------------
  nmode is                     18
  DIPOLE MOMENT OF ISOTOPOLOGUE 
  (only correct if inertial frame is unchanged) 
                             Vibrationally averaged dipole moment
--------------------------------------------------------------------------------
                              a.u.                         Debye
                     x         y         z              x         y         z
--------------------------------------------------------------------------------
MU_e           -0.57380   0.17347   0.00000       -1.45836   0.44090   0.00000
delta <MU> (1)  0.00684   0.00403   0.00000        0.01738   0.01025   0.00000
delta <MU> (2)  0.01037  -0.00552   0.00000        0.02636  -0.01402   0.00000
<MU>           -0.55659   0.17199   0.00000       -1.41463   0.43713   0.00000
 
Equilibrium dipole moment:    0.59945 a.u. (   1.52355 D)
Zero-point dipole moment:     0.58256 a.u. (   1.48063 D)
--------------------------------------------------------------------------------
********************************************************************************
     PARAMETERS RELEVANT TO ROTATIONAL SPECTROSCOPY
********************************************************************************
 
 
  ----------------------------------------------------------------------------
                                     VIB-ROT CONSTANT / (cm-1)
                                  ------------------------------
     AXIS        MODE       CORIOLIS     QUADRATIC     ANHARMONIC    TOTAL
  ----------------------------------------------------------------------------
       1           7       0.0009778     -0.0000000   -0.0000300    0.0009479
       1           8       0.0008537     -0.0000000   -0.0001473    0.0007064
       1           9       0.0008815     -0.0000000   -0.0001149    0.0007666
       1          10       0.0004826     -0.0000000   -0.0001810    0.0003016
       1          11       0.0007926     -0.0000000   -0.0000939    0.0006987
       1          12      -0.0003398     -0.0001996    0.0002076   -0.0003318
       1          13      -0.0003255     -0.0001168    0.0000863   -0.0003561
       1          14      -0.0004179     -0.0000995    0.0008828    0.0003655
       1          15      -0.0004376     -0.0001210    0.0005475   -0.0000112
       1          16      -0.0004338     -0.0002369    0.0013102    0.0006395
       1          17      -0.0003658     -0.0000326    0.0005560    0.0001576
       1          18      -0.0001615     -0.0000370    0.0002102    0.0000117
       1          19      -0.0004290     -0.0000290    0.0006536    0.0001956
       1          20      -0.0001702     -0.0000229    0.0004963    0.0003032
       1          21      -0.0001086     -0.0000006    0.0001863    0.0000771
       1          22      -0.0002100     -0.0000021    0.0006902    0.0004782
       1          23      -0.0001542     -0.0000032    0.0005020    0.0003447
       1          24      -0.0000771     -0.0000015    0.0003253    0.0002467
       2           7       0.0009735     -0.0000000   -0.0001536    0.0008199
       2           8       0.0010265     -0.0000000   -0.0000665    0.0009601
       2           9       0.0006084     -0.0000000   -0.0001083    0.0005001
       2          10       0.0009492     -0.0000000   -0.0000012    0.0009480
       2          11       0.0011448     -0.0000000    0.0000657    0.0012105
       2          12      -0.0005099     -0.0002741    0.0002870   -0.0004970
       2          13      -0.0008297     -0.0002172    0.0004310   -0.0006158
       2          14      -0.0004099     -0.0000527    0.0002600   -0.0002026
       2          15      -0.0004309     -0.0000340    0.0006399    0.0001750
       2          16      -0.0000784     -0.0000726    0.0004508    0.0002998
       2          17      -0.0002949     -0.0001409    0.0007179    0.0002822
       2          18      -0.0006582     -0.0000227    0.0000442   -0.0006368
       2          19      -0.0002609     -0.0000294    0.0004445    0.0001541
       2          20      -0.0003662     -0.0000319    0.0007395    0.0003413
       2          21      -0.0004266     -0.0000131    0.0010352    0.0005956
       2          22      -0.0000047     -0.0000002    0.0001068    0.0001019
       2          23      -0.0000563     -0.0000010    0.0002864    0.0002291
       2          24      -0.0001260     -0.0000015    0.0005128    0.0003853
       3           7       0.0000000     -0.0000000   -0.0000467   -0.0000467
       3           8       0.0000000     -0.0000000   -0.0000529   -0.0000529
       3           9       0.0000000     -0.0000000   -0.0000558   -0.0000558
       3          10       0.0000000     -0.0000000   -0.0000444   -0.0000444
       3          11       0.0000000     -0.0000000   -0.0000061   -0.0000061
       3          12       0.0023357     -0.0000018    0.0001241    0.0024581
       3          13      -0.0017315     -0.0000077    0.0001315   -0.0016078
       3          14       0.0009760     -0.0000211    0.0002819    0.0012367
       3          15      -0.0008588     -0.0000069    0.0002975   -0.0005682
       3          16      -0.0001033     -0.0000705    0.0004350    0.0002611
       3          17      -0.0001614     -0.0000053    0.0003195    0.0001528
       3          18       0.0000210     -0.0000018    0.0000626    0.0000817
       3          19       0.0000442     -0.0000079    0.0002733    0.0003095
       3          20      -0.0001101     -0.0000106    0.0003105    0.0001898
       3          21      -0.0001910     -0.0000019    0.0003107    0.0001178
       3          22      -0.0000601     -0.0000002    0.0001957    0.0001354
       3          23      -0.0000597     -0.0000002    0.0001958    0.0001360
       3          24      -0.0000600     -0.0000006    0.0002107    0.0001501
  ----------------------------------------------------------------------------
 
 
  ----------------------------------------------------------------------------
   Be, B0 AND B-B0 SHIFTS FOR SINGLY EXCITED VIBRATIONAL STATES (CM-1)
   ------------------------------------------------------------
  VIBRATION            X AXIS               Y AXIS                 Z AXIS
  ----------------------------------------------------------------------------
    Be                    0.32990287           0.32180901           0.16290284
    B0                    0.32713192           0.31928366           0.16147925
    Be-B0                 0.00277095           0.00252535           0.00142359
    B'                    0.32713206           0.31928379           0.16147904
    Be-B'                 0.00277081           0.00252521           0.00142380
    B''                   0.32713211           0.31928384           0.16147929
    Be-B''                0.00277076           0.00252516           0.00142355
    B^A                   0.32713215           0.31928370           0.16147905
    Be-B^A                0.00277072           0.00252531           0.00142379
    B^S                   0.32713206           0.31928379           0.16147905
    Be-B^S                0.00277081           0.00252521           0.00142379
     7                   -0.00094786          -0.00081989           0.00004667
     8                   -0.00070643          -0.00096008           0.00005295
     9                   -0.00076664          -0.00050013           0.00005575
    10                   -0.00030163          -0.00094799           0.00004444
    11                   -0.00069866          -0.00121048           0.00000607
    12                    0.00033179           0.00049702          -0.00245812
    13                    0.00035606           0.00061581           0.00160778
    14                   -0.00036548           0.00020258          -0.00123673
    15                    0.00001118          -0.00017501           0.00056818
    16                   -0.00063950          -0.00029981          -0.00026115
    17                   -0.00015756          -0.00028215          -0.00015283
    18                   -0.00001175           0.00063676          -0.00008169
    19                   -0.00019558          -0.00015415          -0.00030952
    20                   -0.00030319          -0.00034134          -0.00018980
    21                   -0.00007710          -0.00059555          -0.00011779
    22                   -0.00047817          -0.00010190          -0.00013537
    23                   -0.00034466          -0.00022911          -0.00013595
    24                   -0.00024673          -0.00038527          -0.00015007
  ----------------------------------------------------------------------------
  ----------------------------------------------------------------------------
   Be, B0 AND B-B0 SHIFTS FOR SINGLY EXCITED VIBRATIONAL STATES (MHz)
  VIBRATION            X AXIS               Y AXIS                 Z AXIS
  ----------------------------------------------------------------------------
    Be                 9890.23927496        9647.59126860        4883.70425062
    B0                 9807.16828330        9571.88321922        4841.02610255
    Be-B0                83.07099166          75.70804938          42.67814807
    B'                 9807.17239262        9571.88732854        4841.01993857
    Be-B'                83.06688234          75.70394006          42.68431205
    B''                9807.17401606        9571.88882294        4841.02723505
    Be-B''               83.06525890          75.70244566          42.67701557
    B^A                9807.17516144        9571.88441868        4841.02007960
    Be-B^A               83.06411351          75.70684992          42.68417102
    B^S                9807.17239272        9571.88725704        4841.01999257
    Be-B^S               83.06688224          75.70401156          42.68425805
     7                  -28.41610147         -24.57970634           1.39904669
     8                  -21.17826358         -28.78235854           1.58737080
     9                  -22.98328083         -14.99358013           1.67135722
    10                   -9.04249166         -28.42012862           1.33227015
    11                  -20.94522046         -36.28941342           0.18197585
    12                    9.94670824          14.90020068         -73.69248720
    13                   10.67444304          18.46160289          48.19997998
    14                  -10.95678797           6.07332689         -37.07634121
    15                    0.33516382          -5.24668963          17.03358538
    16                  -19.17164265          -8.98805333          -7.82903081
    17                   -4.72360774          -8.45877527          -4.58186370
    18                   -0.35224658          19.08967715          -2.44896348
    19                   -5.86326948          -4.62123352          -9.27908360
    20                   -9.08937022         -10.23300155          -5.68995149
    21                   -2.31128929         -17.85414992          -3.53112683
    22                  -14.33523012          -3.05492123          -4.05825007
    23                  -10.33266444          -6.86868163          -4.07578040
    24                   -7.39683192         -11.55021326          -4.49900342
  ----------------------------------------------------------------------------
