# Supplementary material for: Improved Accuracy in Semi-Experimental Structure Determination by Resolving Problems Associated with Rotation of Principal Inertial Axes of Isotopologues: Structures of 1,3-Oxazole (c‑C3H3NO)
Source: J Phys Chem A. 2026 Apr 24;130(18):3623–41. doi: 10.1021/acs.jpca.6c01535 (PMC13158917; doi:10.1021/acs.jpca.6c01535)
Supplement: Supplementary file 2 [file jp6c01535_si_002.zip › Supporting Information/ISOMASS Files IIIr/ISOMASS008.out]

 @GETMEM-I,  Allocated   28610 MB of main memory.
  analysis of anharmonic force field for a different isotopomer
  masses of atoms
   15.9949146300000        12.0000000000000        12.0000000000000     
   14.0030740020000        12.0000000000000        1.00782503500000     
   1.00782503500000        2.01410177900000     
  rotation matrix to com frame 

                 COLUMN   1       COLUMN   2       COLUMN   3
 ROW   1      0.73762641505    0.67520905786    0.00000000000
 ROW   2      0.67520905786   -0.73762641505   -0.00000000000
 ROW   3     -0.00000000000   -0.00000000000    1.00000000000
********************************************************************************
        PARAMETERS RELEVANT TO MOLECULAR STRUCTURE 
********************************************************************************

                 COLUMN   1       COLUMN   2       COLUMN   3       COLUMN   4
 ROW   1      0.00258703777    0.05004321814    0.10848520068   -0.00000000140
 ROW   2      0.01328077178    0.10771764302   -0.05000585647    0.00000000399
 ROW   3     -0.11873071851    0.01313928822   -0.00322967011    0.14318597041
 ROW   4      0.00258703768    0.05004321808    0.10848520060    0.00000000315
 ROW   5      0.01328077181    0.10771764305   -0.05000585644    0.00000000235
 ROW   6     -0.11873071855    0.01313928827   -0.00322967017   -0.02432054922
 ROW   7      0.00258703782    0.05004321818    0.10848520072   -0.00000000410
 ROW   8      0.01328077185    0.10771764308   -0.05000585640   -0.00000000009
 ROW   9     -0.11873071860    0.01313928821   -0.00322967015    0.10669040451
 ROW  10      0.00258703767    0.05004321808    0.10848520059    0.00000000360
 ROW  11      0.01328077189    0.10771764311   -0.05000585637   -0.00000000224
 ROW  12     -0.11873071866    0.01313928829   -0.00322967025   -0.16018177834
 ROW  13      0.00258703776    0.05004321814    0.10848520067   -0.00000000111
 ROW  14      0.01328077192    0.10771764313   -0.05000585634   -0.00000000388
 ROW  15     -0.11873071870    0.01313928826   -0.00322967024   -0.07661640287
 ROW  16      0.00258703763    0.05004321804    0.10848520056    0.00000000593
 ROW  17      0.01328077176    0.10771764301   -0.05000585649    0.00000000500
 ROW  18     -0.11873071849    0.01313928828   -0.00322967016   -0.02842659679
 ROW  19      0.00258703789    0.05004321823    0.10848520079   -0.00000000791
 ROW  20      0.01328077184    0.10771764307   -0.05000585641    0.00000000035
 ROW  21     -0.11873071859    0.01313928818   -0.00322967011    0.22204118035
 ROW  22      0.00258703778    0.05004321815    0.10848520069   -0.00000000195
 ROW  23      0.01328077199    0.10771764318   -0.05000585628   -0.00000000762
 ROW  24     -0.11873071878    0.01313928827   -0.00322967029   -0.15460049223

                 COLUMN   5       COLUMN   6       COLUMN   7       COLUMN   8
 ROW   1     -0.03686598228    0.00000000005    0.00000000000    0.00000000000
 ROW   2      0.10657079749   -0.00000000008    0.00000000000    0.00000000000
 ROW   3     -0.00000000543   -0.06414794415    0.07193635431    0.12812843617
 ROW   4      0.08617624338   -0.00000000005    0.00000000000    0.00000000000
 ROW   5      0.06244379915   -0.00000000004    0.00000000000    0.00000000000
 ROW   6      0.00000000070   -0.14968703042    0.03422738545   -0.12786287382
 ROW   7     -0.10988606743    0.00000000011   -0.00000000000   -0.00000000000
 ROW   8     -0.00365919520    0.00000000001    0.00000000000   -0.00000000000
 ROW   9     -0.00000000393    0.11781282014   -0.11993369883   -0.09084299695
 ROW  10      0.09833955876   -0.00000000006   -0.00000000000    0.00000000000
 ROW  11     -0.06167219691    0.00000000006   -0.00000000000    0.00000000000
 ROW  12      0.00000000581   -0.04297183548   -0.10139430928    0.06764576461
 ROW  13     -0.02890659859    0.00000000004    0.00000000000   -0.00000000000
 ROW  14     -0.10604104558    0.00000000009   -0.00000000000    0.00000000000
 ROW  15      0.00000000286    0.13204920878    0.02839943711    0.05834393938
 ROW  16      0.16134172827   -0.00000000011    0.00000000000   -0.00000000000
 ROW  17      0.13408090166   -0.00000000010   -0.00000000000    0.00000000000
 ROW  18      0.00000000074   -0.29676289885    0.09089989976   -0.42794190914
 ROW  19     -0.21281443993    0.00000000019   -0.00000000000   -0.00000000000
 ROW  20      0.00838760369    0.00000000000   -0.00000000000   -0.00000000000
 ROW  21     -0.00000000812    0.21328363617   -0.17428433671   -0.31730618185
 ROW  22     -0.05169317399    0.00000000006    0.00000000000   -0.00000000000
 ROW  23     -0.20728669223    0.00000000017    0.00000000000    0.00000000000
 ROW  24      0.00000000584    0.25312086675    0.51682373723   -0.15949004624

                 COLUMN   9       COLUMN  10       COLUMN  11       COLUMN  12
 ROW   1      0.00000000000    0.00000000000   -0.00213237934   -0.00000000000
 ROW   2      0.00000000000    0.00000000000    0.05272251015   -0.00000000000
 ROW   3      0.03036386614    0.00092077113   -0.00000000000    0.03328794956
 ROW   4     -0.00000000000    0.00000000000   -0.00898005026   -0.00000000000
 ROW   5      0.00000000000    0.00000000000    0.01863581199   -0.00000000000
 ROW   6     -0.05024861810    0.05818854590   -0.00000000000   -0.15041383924
 ROW   7     -0.00000000000   -0.00000000000   -0.00909696045   -0.00000000000
 ROW   8     -0.00000000000   -0.00000000000   -0.03804229611    0.00000000000
 ROW   9     -0.00802783835   -0.13935766502    0.00000000000   -0.04085373822
 ROW  10      0.00000000000   -0.00000000000   -0.02282452330    0.00000000000
 ROW  11      0.00000000000   -0.00000000000   -0.10732305578   -0.00000000000
 ROW  12      0.11288867664   -0.02973956156    0.00000000000    0.03380835624
 ROW  13     -0.00000000000    0.00000000000    0.03034539405    0.00000000000
 ROW  14      0.00000000000   -0.00000000000   -0.02598738965    0.00000000000
 ROW  15     -0.17810255197    0.09475181468   -0.00000000000    0.02893514622
 ROW  16     -0.00000000000    0.00000000000    0.05877650276    0.00000000000
 ROW  17      0.00000000000    0.00000000000    0.08338144855    0.00000000000
 ROW  18     -0.22507041859   -0.18590350055    0.00000000000    0.78260175174
 ROW  19      0.00000000000   -0.00000000000   -0.18377716361    0.00000000000
 ROW  20     -0.00000000000   -0.00000000000   -0.01890116170    0.00000000000
 ROW  21      0.42998019163    0.72247942577   -0.00000000000    0.21271046382
 ROW  22      0.00000000000    0.00000000000    0.16507552552    0.00000000000
 ROW  23      0.00000000000    0.00000000000    0.56566271523    0.00000000000
 ROW  24      0.27981652568   -0.14996728308    0.00000000000   -0.03027166749

                 COLUMN  13       COLUMN  14       COLUMN  15       COLUMN  16
 ROW   1      0.12334858595    0.13645736670    0.01248286823    0.08199115172
 ROW   2      0.01113550446    0.07540548098    0.01334154633   -0.02034382821
 ROW   3     -0.00000000000   -0.00000000000    0.00000000000    0.00000000000
 ROW   4      0.03137212322   -0.10380973061    0.00888644552    0.02937516407
 ROW   5      0.02043871503    0.04628537091   -0.13945864689   -0.06982469397
 ROW   6     -0.00000000000   -0.00000000000   -0.00000000000    0.00000000000
 ROW   7     -0.03747763700    0.03230885756   -0.07910221587   -0.06763918533
 ROW   8     -0.14263814138    0.01473793310    0.05410062399    0.13016847262
 ROW   9      0.00000000000   -0.00000000000    0.00000000000    0.00000000000
 ROW  10      0.01972616718   -0.10672943107    0.01981923280    0.03154541464
 ROW  11      0.08837252207   -0.06629652823    0.08238934661   -0.12763431550
 ROW  12     -0.00000000000    0.00000000000   -0.00000000000   -0.00000000000
 ROW  13     -0.14123907354    0.04207175026    0.07418761456   -0.09389213548
 ROW  14      0.00227635694   -0.04903154385   -0.01663204373    0.10580168395
 ROW  15     -0.00000000000    0.00000000000   -0.00000000000   -0.00000000000
 ROW  16     -0.09669934258   -0.15986836947   -0.16787918944    0.02375254975
 ROW  17     -0.10080078304   -0.00115222279   -0.31757341946   -0.09250769780
 ROW  18      0.00000000000    0.00000000000   -0.00000000000   -0.00000000000
 ROW  19     -0.11636608982   -0.18863148318   -0.55841285219    0.09048922616
 ROW  20     -0.13840195668    0.04205972629    0.11148938350    0.12566836757
 ROW  21     -0.00000000000    0.00000000000    0.00000000000   -0.00000000000
 ROW  22     -0.13222239262    0.00808923382    0.10283520854   -0.14022930307
 ROW  23      0.13135032984   -0.22981845951    0.03201250247    0.04245309605
 ROW  24      0.00000000000   -0.00000000000   -0.00000000000    0.00000000000

                 COLUMN  17       COLUMN  18       COLUMN  19       COLUMN  20
 ROW   1     -0.04316928822   -0.00727372825    0.05142770476    0.03722614018
 ROW   2      0.15305899758    0.06300475779    0.00818680027    0.01508993547
 ROW   3      0.00000000000    0.00000000000   -0.00000000000   -0.00000000000
 ROW   4      0.00010414220   -0.00355102364    0.05363161193   -0.09433182938
 ROW   5     -0.15764775990   -0.00118107323   -0.08188562934   -0.02615364879
 ROW   6     -0.00000000000    0.00000000000   -0.00000000000    0.00000000000
 ROW   7      0.09588345342   -0.02805451659   -0.04679650082   -0.16565356153
 ROW   8     -0.07177148909    0.03698276417    0.06492506892   -0.07934187441
 ROW   9     -0.00000000000    0.00000000000   -0.00000000000    0.00000000000
 ROW  10     -0.01343408324    0.02426945262   -0.10656067820    0.04373055766
 ROW  11     -0.01758605352    0.00552253470    0.07222435589    0.00570081446
 ROW  12      0.00000000000   -0.00000000000    0.00000000000    0.00000000000
 ROW  13     -0.02987455988   -0.00363903649   -0.01569247825    0.10086380616
 ROW  14      0.06758497780   -0.10213473894   -0.11644427221    0.08810990643
 ROW  15      0.00000000000   -0.00000000000   -0.00000000000    0.00000000000
 ROW  16      0.13293037167   -0.46876946327    0.44830745191    0.10543681517
 ROW  17     -0.04126119503   -0.43944394636    0.27369393855    0.17215195140
 ROW  18      0.00000000000    0.00000000000   -0.00000000000    0.00000000000
 ROW  19      0.08879139842    0.57955188209    0.27480812966    0.31089692945
 ROW  20     -0.07128792282   -0.02784944255    0.03807186488   -0.16182700172
 ROW  21     -0.00000000000   -0.00000000000   -0.00000000000   -0.00000000000
 ROW  22     -0.06861899411    0.04358337190    0.02338994736    0.14005065678
 ROW  23     -0.07272011741    0.09029254119    0.07166591068   -0.06105426209
 ROW  24     -0.00000000000   -0.00000000000    0.00000000000   -0.00000000000

                 COLUMN  21       COLUMN  22       COLUMN  23       COLUMN  24
 ROW   1      0.01450727404    0.00207220891    0.00030378920    0.00061185176
 ROW   2     -0.00229846843   -0.00199471339    0.00049633209   -0.00026340463
 ROW   3      0.00000000000   -0.00000000000   -0.00000000000   -0.00000000000
 ROW   4     -0.18234721968    0.00405849870    0.06106430237    0.00777554166
 ROW   5     -0.04364448335   -0.00054490237   -0.06062863413   -0.00990090815
 ROW   6      0.00000000000   -0.00000000000   -0.00000000000    0.00000000000
 ROW   7      0.05956539961    0.01641489916   -0.00338212319    0.01320182272
 ROW   8      0.05088689513    0.00794352939   -0.00941925327    0.08595667575
 ROW   9      0.00000000000   -0.00000000000    0.00000000000    0.00000000000
 ROW  10      0.14038466057    0.00337630480   -0.00408500317    0.00019918566
 ROW  11      0.03045587012   -0.00322686189   -0.00044111216   -0.00094381399
 ROW  12     -0.00000000000    0.00000000000    0.00000000000   -0.00000000000
 ROW  13     -0.05652667165   -0.12919031514   -0.00003451345   -0.00692126507
 ROW  14     -0.08105022965    0.01855688582    0.00234440286   -0.00353310432
 ROW  15     -0.00000000000    0.00000000000   -0.00000000000    0.00000000000
 ROW  16      0.08755855358    0.00483726317   -0.64870026420   -0.08246121336
 ROW  17      0.24455335134   -0.00447229280    0.68319581162    0.08667087392
 ROW  18     -0.00000000000   -0.00000000000    0.00000000000    0.00000000000
 ROW  19     -0.03012253582   -0.01399783762    0.01398471716   -0.11187462931
 ROW  20      0.07987738216    0.03274474230    0.12168480034   -0.93414490663
 ROW  21     -0.00000000000    0.00000000000    0.00000000000    0.00000000000
 ROW  22     -0.05165724866    0.61238802621    0.00012598609    0.00725266605
 ROW  23      0.08391452915   -0.13051404996   -0.00024769337    0.00062708805
 ROW  24      0.00000000000   -0.00000000000   -0.00000000000   -0.00000000000
  Performing F(IJK)/F(IKJ)/F(KJI) consistency check 
  Differences greater than 1 cm-1 will be printed.
  ===================================================================
  I    J    K    F(IJK)        F(IKJ)        F(KJI)        Difference
  ===================================================================
 Cubic force constants written to file cubic.
  ===================================================================
  Largest absolute difference is    0.42676 cm-1.
 
 
---------------------------------------------------------------------------
          Quartic centrifugal distortion parameters 
                                CM-1                MHz
---------------------------------------------------------------------------
    1    1    1    1   -0.5115538495E-06       -0.0153359986
    1    1    1    2    0.1698590946E-07        0.0005092248
    1    1    2    1    0.1698590946E-07        0.0005092248
    1    1    2    2    0.6676309092E-07        0.0020015071
    1    1    3    3   -0.9894803799E-07       -0.0029663876
    1    2    1    1    0.1698590946E-07        0.0005092248
    1    2    1    2   -0.2440717669E-06       -0.0073170875
    1    2    2    1   -0.2440717669E-06       -0.0073170875
    1    2    2    2   -0.7384029861E-09       -0.0000221368
    1    2    3    3    0.3687661471E-08        0.0001105533
    2    1    1    1    0.1698590946E-07        0.0005092248
    2    1    1    2   -0.2440717669E-06       -0.0073170875
    2    1    2    1   -0.2440717669E-06       -0.0073170875
    2    1    2    2   -0.7384029861E-09       -0.0000221368
    2    1    3    3    0.3687661471E-08        0.0001105533
    2    2    1    1    0.6676309092E-07        0.0020015071
    2    2    1    2   -0.7384029861E-09       -0.0000221368
    2    2    2    1   -0.7384029861E-09       -0.0000221368
    2    2    2    2   -0.3886844037E-06       -0.0116524653
    2    2    3    3   -0.9043925323E-07       -0.0027113006
    3    3    1    1   -0.9894803799E-07       -0.0029663876
    3    3    1    2    0.3687661471E-08        0.0001105533
    3    3    2    1    0.3687661471E-08        0.0001105533
    3    3    2    2   -0.9043925323E-07       -0.0027113006
    3    3    3    3   -0.4725141448E-07       -0.0014165618
---------------------------------------------------------------------------
------------------------------------------------------------
        Parameter                (MHz)                 (CM-1)
------------------------------------------------------------
 
           R6                -.269239E-04           -.898084E-09
           R5                0.991675E-04           0.330787E-08
           SI                            -.116288E+02
 
  Kivelson-Wilson centrifugal distortion parameters 
 
           DJ                0.331971E-02           0.110734E-06
           DK                0.225443E-02           0.751996E-07
           DJK               -.522000E-02           -.174120E-06
 
  A-reduced centrifugal distortion parameters (IIIr representation) 
 
           DELJ              0.337356E-02           0.112530E-06
           DELK              0.252367E-02           0.841805E-07
           DELJK             -.554308E-02           -.184897E-06
           delJ              0.230221E-03           0.767934E-08
           delK              -.145070E-02           -.483902E-07
 
  S-reduced centrifugal distortion parameters (IIIr representation) 
 
           DJ                0.331118E-02           0.110449E-06
           DK                0.221179E-02           0.737774E-07
           DJK               -.516883E-02           -.172414E-06
           D1                -.230221E-03           -.767934E-08
           D2                -.311878E-04           -.104031E-08
------------------------------------------------------------
  Centrifugal corrections for various types of 
 rotational constants (MHz and cm-1) ...
   Bx''-Bx         0.0050141940        0.0000001673
   By''-By         0.0051417375        0.0000001715
   Bz''-Bz         0.0008285183        0.0000000276
   Bx''-Bx'         0.0013556503        0.0000000452
   By''-By'         0.0014831938        0.0000000495
   Bz''-Bz'         0.0063163339        0.0000002107
   Bx'-Bx         0.0036585437        0.0000001220
   By'-By         0.0036585437        0.0000001220
   Bz'-Bz        -0.0054878156       -0.0000001831
   BxSR-Bx         0.0041458536        0.0000001383
   BySR-By         0.0033525138        0.0000001118
   BzSR-Bz        -0.0056067200       -0.0000001870
   BxSR-Bx''        -0.0008683404       -0.0000000290
   BySR-By''        -0.0017892237       -0.0000000597
   BzSR-Bz''        -0.0064352383       -0.0000002147
   BxSR-Bx'         0.0004873099        0.0000000163
   BySR-By'        -0.0003060300       -0.0000000102
   BzSR-Bz'         0.0001189044        0.0000000040
   BxAR-Bx         0.0013692030        0.0000000457
   ByAR-By         0.0063786665        0.0000002128
   BzAR-Bz        -0.0059185977       -0.0000001974
---------------------------------------------------------------------------
 
 *****************************************
     THE MOLECULE IS AN ASYMMETRIC TOP
 *****************************************
 
 
---------------------------------------------------------------------------
         Sextic centrifugal distortion parameters
          Watson A reduction. III^r representation 
              CM-1*10^6                     kHz
---------------------------------------------------------------------------
   HJ        0.0000000495               0.0000014826
   HJK       -0.0000003483              -0.0000104422
   HKJ        0.0000007010               0.0000210154
   HK       -0.0000004023              -0.0000120601
   hJ        0.0000000028               0.0000000838
   hJK       -0.0000001297              -0.0000038872
   hK        0.0000008923               0.0000267515
---------------------------------------------------------------------------
         Sextic centrifugal distortion parameters
          Watson S reduction. III^r representation 
              CM-1*10^6                     kHz
---------------------------------------------------------------------------
   HJ        0.0000000442               0.0000013237
   HJK       -0.0000001861              -0.0000055795
   HKJ        0.0000002398               0.0000071900
   HK       -0.0000000980              -0.0000029385
   h1        0.0000000021               0.0000000628
   h2        0.0000000027               0.0000000795
   h3        0.0000000007               0.0000000210
---------------------------------------------------------------------------
---------------------------------------------------------------------------
             Geometrical properties evaluated at     0.00 K 
  Mean and mean-square displacements in normal coordinates (amu**0.5 bohr)
         Coordinate              <q>            <q**2>
---------------------------------------------------------------------------
              1              0.0000000000     0.0000000000
              2              0.0000000000     0.0000000000
              3              0.0000000000     0.0000000000
              4              0.0000000000     0.0000000000
              5              0.0000000000     0.0000000000
              6              0.0000000000     0.0000000000
              7              0.0000000000     0.5000000659
              8              0.0000000000     0.5000000659
              9              0.0000000000     0.5000000659
             10             -0.0000000000     0.5000000659
             11             -0.0119158890     0.5000000659
             12              0.0000000000     0.5000000659
             13             -0.0237101650     0.5000000659
             14             -0.0668441892     0.5000000659
             15             -0.0401881435     0.5000000659
             16             -0.2168802080     0.5000000659
             17             -0.0633346374     0.5000000659
             18             -0.0070067163     0.5000000659
             19             -0.0842545302     0.5000000659
             20              0.0823330472     0.5000000659
             21              0.0190124254     0.5000000659
             22              0.0124695509     0.5000000659
             23              0.0252486872     0.5000000659
             24              0.0165838156     0.5000000659
---------------------------------------------------------------------------
------------------------------------------------------
   ATOM              INTERNUCLEAR DISTANCE
  I    J            Re           Rg           Ra
------------------------------------------------------
  2    1         1.3542461    1.3637224    1.3620544
  3    1         1.3698494    1.3784590    1.3766892
  3    2         2.1435952    2.1554542    2.1546513
  4    1         2.2361394    2.2466877    2.2461227
  4    2         1.2920322    1.2985480    1.2965613
  4    3         2.2394291    2.2500847    2.2494418
  5    1         2.2042537    2.2146098    2.2139594
  5    2         2.1138759    2.1239279    2.1230618
  5    3         1.3523878    1.3599271    1.3579498
  5    4         1.3961434    1.4039306    1.4022282
  6    1         2.0731660    2.0911038    2.0830908
  6    2         1.0757582    1.0959225    1.0794774
  6    3         3.1515742    3.1710004    3.1660639
  6    4         2.1305006    2.1463557    2.1382721
  6    5         3.1739070    3.1918740    3.1868262
  7    1         2.0874756    2.1046111    2.0962325
  7    2         3.1478364    3.1667598    3.1615610
  7    3         1.0736431    1.0934840    1.0759434
  7    4         3.3043374    3.3214195    3.3164993
  7    5         2.2440407    2.2590412    2.2509577
  7    6         4.0892372    4.1137793    4.1065825
  8    1         3.2552672    3.2708516    3.2679952
  8    2         3.1383596    3.1533068    3.1502087
  8    3         2.1940882    2.2070027    2.2016993
  8    4         2.1660942    2.1792902    2.1740990
  8    5         1.0751676    1.0898659    1.0782612
  8    6         4.1688346    4.1897343    4.1843207
  8    7         2.7891102    2.8057436    2.7971927
------------------------------------------------------
  nmode is                     18
  DIPOLE MOMENT OF ISOTOPOLOGUE 
  (only correct if inertial frame is unchanged) 
                             Vibrationally averaged dipole moment
--------------------------------------------------------------------------------
                              a.u.                         Debye
                     x         y         z              x         y         z
--------------------------------------------------------------------------------
MU_e           -0.24273  -0.54811   0.00000       -0.61691  -1.39307   0.00000
delta <MU> (1)  0.00732   0.00281   0.00000        0.01862   0.00715   0.00000
delta <MU> (2)  0.00561   0.01063   0.00000        0.01426   0.02701   0.00000
<MU>           -0.22979  -0.53467   0.00000       -0.58403  -1.35891   0.00000
 
Equilibrium dipole moment:    0.59945 a.u. (   1.52355 D)
Zero-point dipole moment:     0.58196 a.u. (   1.47909 D)
--------------------------------------------------------------------------------
********************************************************************************
     PARAMETERS RELEVANT TO ROTATIONAL SPECTROSCOPY
********************************************************************************
 
 
  ----------------------------------------------------------------------------
                                     VIB-ROT CONSTANT / (cm-1)
                                  ------------------------------
     AXIS        MODE       CORIOLIS     QUADRATIC     ANHARMONIC    TOTAL
  ----------------------------------------------------------------------------
       1           7       0.0015290     -0.0000000   -0.0000359    0.0014931
       1           8       0.0009829     -0.0000000   -0.0000370    0.0009459
       1           9       0.0009501     -0.0000000   -0.0000918    0.0008583
       1          10       0.0006382      0.0000000   -0.0001491    0.0004891
       1          11      -0.0016348     -0.0000327    0.0000580   -0.0016096
       1          12       0.0007547     -0.0000000   -0.0001149    0.0006398
       1          13      -0.0003310     -0.0001719    0.0001731   -0.0003298
       1          14      -0.0000804     -0.0001965    0.0003508    0.0000739
       1          15      -0.0003692     -0.0000821    0.0007489    0.0002977
       1          16      -0.0001278     -0.0003196    0.0012634    0.0008161
       1          17      -0.0007228     -0.0000530    0.0012318    0.0004560
       1          18      -0.0003350     -0.0000326    0.0003119   -0.0000557
       1          19      -0.0003622     -0.0000017    0.0006235    0.0002596
       1          20      -0.0001243     -0.0000146    0.0004048    0.0002659
       1          21      -0.0001315     -0.0000017    0.0002015    0.0000683
       1          22      -0.0000112     -0.0000006    0.0001762    0.0001644
       1          23      -0.0001126     -0.0000013    0.0004398    0.0003260
       1          24      -0.0002020     -0.0000034    0.0006850    0.0004796
       2           7       0.0006264     -0.0000000   -0.0002344    0.0003920
       2           8       0.0008166     -0.0000000   -0.0001302    0.0006864
       2           9       0.0007082     -0.0000000   -0.0001625    0.0005458
       2          10       0.0008937     -0.0000000   -0.0000034    0.0008903
       2          11      -0.0003101     -0.0000105    0.0000465   -0.0002742
       2          12       0.0006289     -0.0000000   -0.0000749    0.0005540
       2          13      -0.0003818     -0.0002370    0.0002340   -0.0003848
       2          14      -0.0004303     -0.0002030    0.0002380   -0.0003953
       2          15      -0.0003732     -0.0000589    0.0000848   -0.0003474
       2          16      -0.0000973     -0.0001188    0.0005820    0.0003660
       2          17      -0.0001263     -0.0000101    0.0007160    0.0005797
       2          18      -0.0004095     -0.0000254    0.0000530   -0.0003819
       2          19      -0.0002370     -0.0000693    0.0004317    0.0001254
       2          20      -0.0003431     -0.0000321    0.0007461    0.0003709
       2          21      -0.0003560     -0.0000124    0.0010128    0.0006444
       2          22      -0.0002334     -0.0000037    0.0009098    0.0006728
       2          23      -0.0000835     -0.0000012    0.0003275    0.0002427
       2          24      -0.0000041     -0.0000000    0.0001498    0.0001457
       3           7       0.0000000     -0.0000000   -0.0000720   -0.0000720
       3           8       0.0000000     -0.0000000   -0.0000439   -0.0000439
       3           9       0.0000000     -0.0000000   -0.0000652   -0.0000652
       3          10       0.0000000     -0.0000000   -0.0000351   -0.0000351
       3          11       0.0002095     -0.0000005    0.0000259    0.0002349
       3          12       0.0000000     -0.0000000   -0.0000467   -0.0000467
       3          13       0.0007660     -0.0000022    0.0001033    0.0008671
       3          14      -0.0003195     -0.0000091    0.0001451   -0.0001836
       3          15       0.0002404     -0.0000001    0.0001945    0.0004347
       3          16      -0.0002439     -0.0000882    0.0004475    0.0001155
       3          17      -0.0001712     -0.0000056    0.0004768    0.0002999
       3          18      -0.0000037     -0.0000000    0.0000858    0.0000822
       3          19       0.0000475     -0.0000100    0.0002602    0.0002977
       3          20      -0.0000990     -0.0000101    0.0002956    0.0001865
       3          21      -0.0001935     -0.0000010    0.0003216    0.0001271
       3          22      -0.0000793     -0.0000003    0.0002878    0.0002082
       3          23      -0.0000566     -0.0000002    0.0001898    0.0001329
       3          24      -0.0000549     -0.0000004    0.0001976    0.0001422
  ----------------------------------------------------------------------------
 
 
  ----------------------------------------------------------------------------
   Be, B0 AND B-B0 SHIFTS FOR SINGLY EXCITED VIBRATIONAL STATES (CM-1)
   ------------------------------------------------------------
  VIBRATION            X AXIS               Y AXIS                 Z AXIS
  ----------------------------------------------------------------------------
    Be                    0.32825343           0.30114120           0.15705668
    B0                    0.32543405           0.29892498           0.15571545
    Be-B0                 0.00281938           0.00221622           0.00134123
    B'                    0.32543417           0.29892510           0.15571527
    Be-B'                 0.00281926           0.00221609           0.00134141
    B''                   0.32543422           0.29892515           0.15571548
    Be-B''                0.00281922           0.00221604           0.00134120
    B^A                   0.32543410           0.29892519           0.15571525
    Be-B^A                0.00281934           0.00221600           0.00134143
    B^S                   0.32543419           0.29892509           0.15571526
    Be-B^S                0.00281924           0.00221610           0.00134142
     7                   -0.00149313          -0.00039199           0.00007197
     8                   -0.00094590          -0.00068640           0.00004389
     9                   -0.00085829          -0.00054577           0.00006520
    10                   -0.00048908          -0.00089030           0.00003508
    11                    0.00160955           0.00027424          -0.00023495
    12                   -0.00063979          -0.00055400           0.00004668
    13                    0.00032976           0.00038475          -0.00086710
    14                   -0.00007393           0.00039529           0.00018356
    15                   -0.00029771           0.00034738          -0.00043473
    16                   -0.00081608          -0.00036596          -0.00011547
    17                   -0.00045596          -0.00057965          -0.00029988
    18                    0.00005565           0.00038187          -0.00008216
    19                   -0.00025962          -0.00012542          -0.00029766
    20                   -0.00026592          -0.00037092          -0.00018652
    21                   -0.00006833          -0.00064437          -0.00012708
    22                   -0.00016440          -0.00067280          -0.00020816
    23                   -0.00032596          -0.00024274          -0.00013289
    24                   -0.00047962          -0.00014565          -0.00014225
  ----------------------------------------------------------------------------
  ----------------------------------------------------------------------------
   Be, B0 AND B-B0 SHIFTS FOR SINGLY EXCITED VIBRATIONAL STATES (MHz)
  VIBRATION            X AXIS               Y AXIS                 Z AXIS
  ----------------------------------------------------------------------------
    Be                 9840.79038932        9027.98593164        4708.44084851
    B0                 9756.26741716        8961.54544085        4668.23179915
    Be-B0                84.52297216          66.44049079          40.20904936
    B'                 9756.27107571        8961.54909939        4668.22631134
    Be-B'                84.51931361          66.43683225          40.21453717
    B''                9756.27243136        8961.55058259        4668.23262767
    Be-B''               84.51795796          66.43534906          40.20822084
    B^A                9756.26878636        8961.55181952        4668.22588055
    Be-B^A               84.52160295          66.43411213          40.21496796
    B^S                9756.27156302        8961.54879336        4668.22619243
    Be-B^S               84.51882630          66.43713828          40.21465608
     7                  -44.76305677         -11.75158839           2.15764312
     8                  -28.35745555         -20.57764407           1.31566210
     9                  -25.73092880         -16.36177820           1.95471554
    10                  -14.66210218         -26.69045200           1.05163520
    11                   48.25315438           8.22144754          -7.04358869
    12                  -19.18046372         -16.60839377           1.39949955
    13                    9.88582919          11.53458472         -25.99489285
    14                   -2.21629884          11.85043950           5.50300064
    15                   -8.92505124          10.41429678         -13.03292660
    16                  -24.46552433         -10.97119347          -3.46164774
    17                  -13.66934098         -17.37755348          -8.99024434
    18                    1.66843509          11.44809835          -2.46304027
    19                   -7.78323663          -3.75987810          -8.92351500
    20                   -7.97211021         -11.11995675          -5.59178607
    21                   -2.04845910         -19.31766804          -3.80985131
    22                   -4.92860293         -20.17003305          -6.24039317
    23                   -9.77202379          -7.27722514          -3.98394390
    24                  -14.37870791          -4.36648404          -4.26442494
  ----------------------------------------------------------------------------
