# Supplementary material for: Improved Accuracy in Semi-Experimental Structure Determination by Resolving Problems Associated with Rotation of Principal Inertial Axes of Isotopologues: Structures of 1,3-Oxazole (c‑C3H3NO)
Source: J Phys Chem A. 2026 Apr 24;130(18):3623–41. doi: 10.1021/acs.jpca.6c01535 (PMC13158917; doi:10.1021/acs.jpca.6c01535)
Supplement: Supplementary file 2 [file jp6c01535_si_002.zip › Supporting Information/ISOMASS Files IIIr/ISOMASS011.out]

 @GETMEM-I,  Allocated   28610 MB of main memory.
  analysis of anharmonic force field for a different isotopomer
  masses of atoms
   15.9949146300000        12.0000000000000        12.0000000000000     
   14.0030740020000        13.0033548260000        2.01410177900000     
   1.00782503500000        1.00782503500000     
  rotation matrix to com frame 

                 COLUMN   1       COLUMN   2       COLUMN   3
 ROW   1      0.12781088216    0.99179855737    0.00000000000
 ROW   2      0.99179855737   -0.12781088216    0.00000000000
 ROW   3     -0.00000000000   -0.00000000000    1.00000000000
********************************************************************************
        PARAMETERS RELEVANT TO MOLECULAR STRUCTURE 
********************************************************************************

                 COLUMN   1       COLUMN   2       COLUMN   3       COLUMN   4
 ROW   1      0.00511483252   -0.10743654746    0.05009558887   -0.00000000450
 ROW   2      0.01382571174    0.05034065620    0.10655050113    0.00000000246
 ROW   3     -0.11773287317    0.00124413382    0.01468890556   -0.10805338451
 ROW   4      0.00511483253   -0.10743654744    0.05009558886    0.00000000119
 ROW   5      0.01382571175    0.05034065621    0.10655050112    0.00000000458
 ROW   6     -0.11773287333    0.00124413382    0.01468890562    0.07781054149
 ROW   7      0.00511483252   -0.10743654746    0.05009558887   -0.00000000379
 ROW   8      0.01382571173    0.05034065619    0.10655050114   -0.00000000364
 ROW   9     -0.11773287313    0.00124413387    0.01468890557   -0.14419690246
 ROW  10      0.00511483254   -0.10743654743    0.05009558885    0.00000000534
 ROW  11      0.01382571174    0.05034065620    0.10655050113    0.00000000054
 ROW  12     -0.11773287340    0.00124413387    0.01468890565    0.16128393762
 ROW  13      0.00511483254   -0.10743654744    0.05009558886    0.00000000216
 ROW  14      0.01382571173    0.05034065618    0.10655050114   -0.00000000485
 ROW  15     -0.11773287327    0.00124413390    0.01468890562    0.01799685541
 ROW  16      0.00511483253   -0.10743654744    0.05009558886    0.00000000171
 ROW  17      0.01382571176    0.05034065622    0.10655050111    0.00000000938
 ROW  18     -0.11773287339    0.00124413379    0.01468890562    0.13775617892
 ROW  19      0.00511483252   -0.10743654747    0.05009558888   -0.00000000780
 ROW  20      0.01382571173    0.05034065618    0.10655050114   -0.00000000630
 ROW  21     -0.11773287300    0.00124413387    0.01468890553   -0.28615919606
 ROW  22      0.00511483254   -0.10743654744    0.05009558886    0.00000000438
 ROW  23      0.01382571172    0.05034065617    0.10655050115   -0.00000000912
 ROW  24     -0.11773287328    0.00124413394    0.01468890564    0.04305708770

                 COLUMN   5       COLUMN   6       COLUMN   7       COLUMN   8
 ROW   1     -0.09632877886   -0.00000000013    0.00000000000    0.00000000000
 ROW   2      0.05314756943    0.00000000006    0.00000000000    0.00000000000
 ROW   3      0.00000000524   -0.11357391316    0.10420233447    0.07973486940
 ROW   4      0.02558349330    0.00000000007   -0.00000000000   -0.00000000000
 ROW   5      0.09862443740    0.00000000014   -0.00000000000   -0.00000000000
 ROW   6     -0.00000000342   -0.11930063919   -0.01617374403   -0.00689555127
 ROW   7     -0.08105350331   -0.00000000011    0.00000000000    0.00000000000
 ROW   8     -0.07758040898   -0.00000000015   -0.00000000000    0.00000000000
 ROW   9      0.00000000663    0.06657501326   -0.07749093045   -0.13216257743
 ROW  10      0.11455640102    0.00000000021    0.00000000000   -0.00000000000
 ROW  11      0.01205247718   -0.00000000000   -0.00000000000    0.00000000000
 ROW  12     -0.00000000757    0.03529325224    0.08021818685   -0.11527693591
 ROW  13      0.04629062425    0.00000000010   -0.00000000000    0.00000000000
 ROW  14     -0.10342192070   -0.00000000019    0.00000000000    0.00000000000
 ROW  15     -0.00000000109    0.15782946591   -0.02284997320    0.14376874678
 ROW  16      0.03672902030    0.00000000009   -0.00000000000   -0.00000000000
 ROW  17      0.20138229767    0.00000000031   -0.00000000000   -0.00000000000
 ROW  18     -0.00000000601   -0.25054297475   -0.55560684711    0.09854022010
 ROW  19     -0.16706404369   -0.00000000025   -0.00000000000   -0.00000000000
 ROW  20     -0.13453316823   -0.00000000024   -0.00000000000   -0.00000000000
 ROW  21      0.00000001319    0.10358424045   -0.15129556483   -0.35419517481
 ROW  22      0.09399536584    0.00000000018   -0.00000000000    0.00000000000
 ROW  23     -0.19505124112   -0.00000000034    0.00000000000   -0.00000000000
 ROW  24     -0.00000000249    0.30065759082   -0.09662198035    0.29429442010

                 COLUMN   9       COLUMN  10       COLUMN  11       COLUMN  12
 ROW   1      0.00000000000    0.00000000000    0.05442299124    0.00000000000
 ROW   2      0.00000000000    0.00000000000    0.09172570330    0.00000000000
 ROW   3      0.06046620008    0.05413773677   -0.00000000000    0.00800814243
 ROW   4     -0.00000000000   -0.00000000000    0.01324058547   -0.00000000000
 ROW   5     -0.00000000000   -0.00000000000    0.02730414013    0.00000000000
 ROW   6     -0.20112540252   -0.09025609174    0.00000000000    0.00781926574
 ROW   7      0.00000000000    0.00000000000   -0.00399175996    0.00000000000
 ROW   8     -0.00000000000   -0.00000000000   -0.07470535004   -0.00000000000
 ROW   9      0.04232663243   -0.12112210964   -0.00000000000    0.06400087968
 ROW  10     -0.00000000000   -0.00000000000   -0.01942404467   -0.00000000000
 ROW  11      0.00000000000    0.00000000000    0.08828189982    0.00000000000
 ROW  12      0.08501106628    0.05446440342   -0.00000000000    0.01262717768
 ROW  13     -0.00000000000   -0.00000000000   -0.04117920586   -0.00000000000
 ROW  14      0.00000000000    0.00000000000   -0.06732752628   -0.00000000000
 ROW  15     -0.01107251199   -0.03007845264    0.00000000000   -0.12398376895
 ROW  16     -0.00000000000   -0.00000000000   -0.04460493185   -0.00000000000
 ROW  17     -0.00000000000   -0.00000000000   -0.50002735531   -0.00000000000
 ROW  18      0.25069902789    0.13717854747    0.00000000000   -0.02439775404
 ROW  19     -0.00000000000   -0.00000000000   -0.07163940712   -0.00000000000
 ROW  20     -0.00000000000   -0.00000000000   -0.12128834464   -0.00000000000
 ROW  21     -0.40076350023    0.69263153119    0.00000000000   -0.31120123440
 ROW  22      0.00000000000    0.00000000000   -0.01188101469    0.00000000000
 ROW  23     -0.00000000000   -0.00000000000   -0.12871393019    0.00000000000
 ROW  24     -0.20741376659    0.32219749895   -0.00000000000    0.80195496637

                 COLUMN  13       COLUMN  14       COLUMN  15       COLUMN  16
 ROW   1      0.01051366461    0.07622934169   -0.03159972886    0.12104811436
 ROW   2      0.12837767850    0.06385092957    0.05967259789    0.01303300927
 ROW   3     -0.00000000000   -0.00000000000    0.00000000000    0.00000000000
 ROW   4     -0.10373708742   -0.03978887319    0.13180616133   -0.02585710785
 ROW   5     -0.02028661697    0.03250869470   -0.08735782412    0.02677417940
 ROW   6      0.00000000000   -0.00000000000   -0.00000000000   -0.00000000000
 ROW   7      0.01535076561    0.11444768686   -0.03357508158   -0.12764489803
 ROW   8      0.02848060114   -0.09962855631   -0.01195395108    0.06996878541
 ROW   9      0.00000000000    0.00000000000    0.00000000000   -0.00000000000
 ROW  10      0.00800099227   -0.04948356837    0.07197072241    0.07113044860
 ROW  11     -0.15462795896   -0.00754771140   -0.04951867269   -0.07505938743
 ROW  12     -0.00000000000   -0.00000000000   -0.00000000000    0.00000000000
 ROW  13      0.09463300714   -0.10068933447   -0.12218498385   -0.09614413830
 ROW  14      0.01020815399   -0.06010687896    0.06215754143   -0.02604729766
 ROW  15      0.00000000000    0.00000000000    0.00000000000   -0.00000000000
 ROW  16     -0.12487365366   -0.01078028937    0.17517895574   -0.02440722435
 ROW  17     -0.08589889006    0.35885548580   -0.02730724930    0.03226583047
 ROW  18      0.00000000000   -0.00000000000    0.00000000000   -0.00000000000
 ROW  19     -0.20864415046    0.08599580291   -0.19484732451    0.16144141569
 ROW  20     -0.11895059421   -0.12558405550   -0.11358311799    0.27717685417
 ROW  21      0.00000000000    0.00000000000    0.00000000000   -0.00000000000
 ROW  22      0.01158006872   -0.17654104687   -0.24685919696    0.04611431183
 ROW  23      0.17235053065    0.07464161713    0.28964527003   -0.32143027412
 ROW  24     -0.00000000000    0.00000000000   -0.00000000000    0.00000000000

                 COLUMN  17       COLUMN  18       COLUMN  19       COLUMN  20
 ROW   1      0.08189221807   -0.08629880957    0.01626295094    0.01421446158
 ROW   2      0.01920210551    0.09835000058    0.03550690007    0.03907154706
 ROW   3     -0.00000000000    0.00000000000    0.00000000000    0.00000000000
 ROW   4      0.04702233198    0.05105200869    0.07232587109   -0.08856972432
 ROW   5     -0.08876599753   -0.10307792342    0.00932900631   -0.14731881223
 ROW   6      0.00000000000    0.00000000000   -0.00000000000    0.00000000000
 ROW   7     -0.08552856600    0.07509875607   -0.10419973900   -0.06677795665
 ROW   8      0.01387666327    0.05087864777   -0.00474348882   -0.11247928825
 ROW   9      0.00000000000   -0.00000000000   -0.00000000000   -0.00000000000
 ROW  10     -0.10079928693   -0.04654363145   -0.09007775596    0.07584650644
 ROW  11      0.04156998531   -0.01805711571   -0.00815780213    0.08959198647
 ROW  12     -0.00000000000    0.00000000000    0.00000000000   -0.00000000000
 ROW  13      0.05139666315   -0.01275479846    0.08148266560    0.03546323044
 ROW  14      0.00735223052   -0.03865306510   -0.09970489724    0.06672047228
 ROW  15     -0.00000000000   -0.00000000000    0.00000000000    0.00000000000
 ROW  16      0.09540502205    0.08044486559    0.10555424714   -0.11135631979
 ROW  17      0.19693629860    0.02571900005    0.02527399420    0.08804393983
 ROW  18     -0.00000000000   -0.00000000000    0.00000000000   -0.00000000000
 ROW  19     -0.47634510506    0.31330512546    0.31794866261    0.28825927623
 ROW  20     -0.24121067070    0.21527156635    0.28589163122    0.10558018921
 ROW  21      0.00000000000   -0.00000000000   -0.00000000000   -0.00000000000
 ROW  22      0.18188047427    0.20475885911   -0.20723264348    0.04698822309
 ROW  23     -0.23786556057   -0.45641916878    0.44525911026    0.08606865029
 ROW  24     -0.00000000000    0.00000000000   -0.00000000000   -0.00000000000

                 COLUMN  21       COLUMN  22       COLUMN  23       COLUMN  24
 ROW   1      0.00054825329   -0.00235834017    0.00089522316    0.00088173258
 ROW   2      0.00909744108    0.00180738881   -0.00003525286    0.00011242049
 ROW   3      0.00000000000   -0.00000000000   -0.00000000000    0.00000000000
 ROW   4      0.05347257099    0.13146039710    0.00096246653    0.00201462732
 ROW   5      0.09293103445   -0.00565302631    0.00129259737   -0.00140003088
 ROW   6      0.00000000000   -0.00000000000    0.00000000000   -0.00000000000
 ROW   7     -0.03923923411   -0.00530953565    0.01332600957   -0.04356181047
 ROW   8     -0.14433495891    0.00049456742   -0.01518608383    0.07321973423
 ROW   9      0.00000000000    0.00000000000   -0.00000000000    0.00000000000
 ROW  10     -0.06896266998   -0.01144458659    0.00047480112    0.00125219815
 ROW  11     -0.08430556826   -0.00936148678   -0.00046312587   -0.00036333721
 ROW  12      0.00000000000   -0.00000000000    0.00000000000    0.00000000000
 ROW  13      0.01506403564   -0.00386104413   -0.06616212161   -0.01997750212
 ROW  14      0.14754744839    0.00202075408   -0.03671497284   -0.01654117260
 ROW  15     -0.00000000000    0.00000000000    0.00000000000    0.00000000000
 ROW  16      0.07772069125   -0.62203709416   -0.00058361757   -0.00168427839
 ROW  17     -0.03980662229    0.06689992764    0.00001172179    0.00011173072
 ROW  18     -0.00000000000    0.00000000000   -0.00000000000   -0.00000000000
 ROW  19      0.21979672170   -0.00685281599   -0.14860754998    0.50046680501
 ROW  20     -0.00888595104    0.00515312994    0.21698069468   -0.76230363945
 ROW  21     -0.00000000000    0.00000000000    0.00000000000   -0.00000000000
 ROW  22      0.21053559367   -0.00582493008    0.81248826228    0.22395972585
 ROW  23     -0.17623132481   -0.00211468247    0.42912857792    0.12362029986
 ROW  24     -0.00000000000   -0.00000000000   -0.00000000000   -0.00000000000
  Performing F(IJK)/F(IKJ)/F(KJI) consistency check 
  Differences greater than 1 cm-1 will be printed.
  ===================================================================
  I    J    K    F(IJK)        F(IKJ)        F(KJI)        Difference
  ===================================================================
 Cubic force constants written to file cubic.
  ===================================================================
  Largest absolute difference is    0.41511 cm-1.
 
 
---------------------------------------------------------------------------
          Quartic centrifugal distortion parameters 
                                CM-1                MHz
---------------------------------------------------------------------------
    1    1    1    1   -0.4732246457E-06       -0.0141869180
    1    1    1    2   -0.1644924184E-07       -0.0004931359
    1    1    2    1   -0.1644924184E-07       -0.0004931359
    1    1    2    2    0.5515570185E-07        0.0016535263
    1    1    3    3   -0.9745485154E-07       -0.0029216229
    1    2    1    1   -0.1644924184E-07       -0.0004931359
    1    2    1    2   -0.2446200733E-06       -0.0073335253
    1    2    2    1   -0.2446200733E-06       -0.0073335253
    1    2    2    2    0.5540436385E-08        0.0001660981
    1    2    3    3   -0.2432100479E-08       -0.0000729125
    2    1    1    1   -0.1644924184E-07       -0.0004931359
    2    1    1    2   -0.2446200733E-06       -0.0073335253
    2    1    2    1   -0.2446200733E-06       -0.0073335253
    2    1    2    2    0.5540436385E-08        0.0001660981
    2    1    3    3   -0.2432100479E-08       -0.0000729125
    2    2    1    1    0.5515570185E-07        0.0016535263
    2    2    1    2    0.5540436385E-08        0.0001660981
    2    2    2    1    0.5540436385E-08        0.0001660981
    2    2    2    2   -0.3815685835E-06       -0.0114391384
    2    2    3    3   -0.8756317670E-07       -0.0026250780
    3    3    1    1   -0.9745485154E-07       -0.0029216229
    3    3    1    2   -0.2432100479E-08       -0.0000729125
    3    3    2    1   -0.2432100479E-08       -0.0000729125
    3    3    2    2   -0.8756317670E-07       -0.0026250780
    3    3    3    3   -0.4615463747E-07       -0.0013836812
---------------------------------------------------------------------------
------------------------------------------------------------
        Parameter                (MHz)                 (CM-1)
------------------------------------------------------------
 
           R6                0.626550E-05           0.208995E-09
           R5                0.673341E-04           0.224602E-08
           SI                            -.185176E+02
 
  Kivelson-Wilson centrifugal distortion parameters 
 
           DJ                0.321579E-02           0.107267E-06
           DK                0.217503E-02           0.725513E-07
           DJK               -.504490E-02           -.168280E-06
 
  A-reduced centrifugal distortion parameters (IIIr representation) 
 
           DELJ              0.320326E-02           0.106849E-06
           DELK              0.211238E-02           0.704613E-07
           DELJK             -.496971E-02           -.165772E-06
           delJ              0.171736E-03           0.572850E-08
           delK              0.329421E-03           0.109883E-07
 
  S-reduced centrifugal distortion parameters (IIIr representation) 
 
           DJ                0.321215E-02           0.107146E-06
           DK                0.215685E-02           0.719448E-07
           DJK               -.502308E-02           -.167552E-06
           D1                -.171736E-03           -.572850E-08
           D2                0.444740E-05           0.148349E-09
------------------------------------------------------------
  Centrifugal corrections for various types of 
 rotational constants (MHz and cm-1) ...
   Bx''-Bx         0.0049793017        0.0000001661
   By''-By         0.0051275741        0.0000001710
   Bz''-Bz         0.0010066182        0.0000000336
   Bx''-Bx'         0.0013125390        0.0000000438
   By''-By'         0.0014608115        0.0000000487
   Bz''-Bz'         0.0065067621        0.0000002170
   Bx'-Bx         0.0036667627        0.0000001223
   By'-By         0.0036667627        0.0000001223
   Bz'-Bz        -0.0055001440       -0.0000001835
   BxSR-Bx         0.0039037644        0.0000001302
   BySR-By         0.0033650920        0.0000001122
   BzSR-Bz        -0.0054443699       -0.0000001816
   BxSR-Bx''        -0.0010755372       -0.0000000359
   BySR-By''        -0.0017624821       -0.0000000588
   BzSR-Bz''        -0.0064509881       -0.0000002152
   BxSR-Bx'         0.0002370018        0.0000000079
   BySR-By'        -0.0003016707       -0.0000000101
   BzSR-Bz'        -0.0000557741       -0.0000000019
   BxAR-Bx         0.0045448172        0.0000001516
   ByAR-By         0.0026884601        0.0000000897
   BzAR-Bz        -0.0053998959       -0.0000001801
---------------------------------------------------------------------------
 
 *****************************************
     THE MOLECULE IS AN ASYMMETRIC TOP
 *****************************************
 
 
---------------------------------------------------------------------------
         Sextic centrifugal distortion parameters
          Watson A reduction. III^r representation 
              CM-1*10^6                     kHz
---------------------------------------------------------------------------
   HJ        0.0000000428               0.0000012835
   HJK       -0.0000001640              -0.0000049163
   HKJ        0.0000001833               0.0000054959
   HK       -0.0000000623              -0.0000018678
   hJ        0.0000000058               0.0000001735
   hJK        0.0000000106               0.0000003189
   hK       -0.0000001886              -0.0000056538
---------------------------------------------------------------------------
         Sextic centrifugal distortion parameters
          Watson S reduction. III^r representation 
              CM-1*10^6                     kHz
---------------------------------------------------------------------------
   HJ        0.0000000432               0.0000012944
   HJK       -0.0000001794              -0.0000053790
   HKJ        0.0000002294               0.0000068758
   HK       -0.0000000933              -0.0000027958
   h1        0.0000000058               0.0000001749
   h2       -0.0000000002              -0.0000000054
   h3       -0.0000000000              -0.0000000013
---------------------------------------------------------------------------
---------------------------------------------------------------------------
             Geometrical properties evaluated at     0.00 K 
  Mean and mean-square displacements in normal coordinates (amu**0.5 bohr)
         Coordinate              <q>            <q**2>
---------------------------------------------------------------------------
              1              0.0000000000     0.0000000000
              2              0.0000000000     0.0000000000
              3              0.0000000000     0.0000000000
              4              0.0000000000     0.0000000000
              5              0.0000000000     0.0000000000
              6              0.0000000000     0.0000000000
              7             -0.0000000000     0.5000000659
              8              0.0000000000     0.5000000659
              9              0.0000000000     0.5000000659
             10              0.0000000000     0.5000000659
             11             -0.0329153720     0.5000000659
             12             -0.0000000000     0.5000000659
             13             -0.0487966231     0.5000000659
             14             -0.0018736432     0.5000000659
             15             -0.1646255444     0.5000000659
             16             -0.1510423409     0.5000000659
             17             -0.0542401206     0.5000000659
             18             -0.0624989111     0.5000000659
             19             -0.0624167536     0.5000000659
             20              0.0805920084     0.5000000659
             21              0.0299263300     0.5000000659
             22              0.0147950991     0.5000000659
             23              0.0204649817     0.5000000659
             24              0.0191632226     0.5000000659
---------------------------------------------------------------------------
------------------------------------------------------
   ATOM              INTERNUCLEAR DISTANCE
  I    J            Re           Rg           Ra
------------------------------------------------------
  2    1         1.3542461    1.3633652    1.3617073
  3    1         1.3698494    1.3785099    1.3767274
  3    2         2.1435952    2.1550001    2.1541691
  4    1         2.2361394    2.2466340    2.2460969
  4    2         1.2920322    1.2983019    1.2963630
  4    3         2.2394291    2.2500850    2.2494063
  5    1         2.2042537    2.2148513    2.2142566
  5    2         2.1138759    2.1238056    2.1229780
  5    3         1.3523878    1.3599681    1.3580394
  5    4         1.3961434    1.4041936    1.4024882
  6    1         2.0731660    2.0874774    2.0820667
  6    2         1.0757582    1.0906085    1.0790745
  6    3         3.1515742    3.1681098    3.1650883
  6    4         2.1305006    2.1431688    2.1377382
  6    5         3.1739070    3.1894292    3.1863776
  7    1         2.0874756    2.1046619    2.0962311
  7    2         3.1478364    3.1663130    3.1610657
  7    3         1.0736431    1.0934779    1.0759250
  7    4         3.3043374    3.3214169    3.3164499
  7    5         2.2440407    2.2589822    2.2509292
  7    6         4.0892372    4.1112470    4.1055516
  8    1         3.2552672    3.2733162    3.2685224
  8    2         3.1383596    3.1556687    3.1505712
  8    3         2.1940882    2.2097895    2.2019335
  8    4         2.1660942    2.1827539    2.1749556
  8    5         1.0751676    1.0951020    1.0785636
  8    6         4.1688346    4.1898293    4.1843960
  8    7         2.7891102    2.8074443    2.7971213
------------------------------------------------------
  nmode is                     18
  DIPOLE MOMENT OF ISOTOPOLOGUE 
  (only correct if inertial frame is unchanged) 
                             Vibrationally averaged dipole moment
--------------------------------------------------------------------------------
                              a.u.                         Debye
                     x         y         z              x         y         z
--------------------------------------------------------------------------------
MU_e            0.16825  -0.57535   0.00000        0.42763  -1.46231   0.00000
delta <MU> (1)  0.00430   0.00658   0.00000        0.01094   0.01673   0.00000
delta <MU> (2) -0.00800   0.01054   0.00000       -0.02034   0.02678   0.00000
<MU>            0.16455  -0.55823   0.00000        0.41822  -1.41880   0.00000
 
Equilibrium dipole moment:    0.59945 a.u. (   1.52355 D)
Zero-point dipole moment:     0.58198 a.u. (   1.47915 D)
--------------------------------------------------------------------------------
********************************************************************************
     PARAMETERS RELEVANT TO ROTATIONAL SPECTROSCOPY
********************************************************************************
 
 
  ----------------------------------------------------------------------------
                                     VIB-ROT CONSTANT / (cm-1)
                                  ------------------------------
     AXIS        MODE       CORIOLIS     QUADRATIC     ANHARMONIC    TOTAL
  ----------------------------------------------------------------------------
       1           7       0.0013582     -0.0000000    0.0000132    0.0013714
       1           8       0.0009418     -0.0000000   -0.0001468    0.0007950
       1           9       0.0008442     -0.0000000   -0.0000422    0.0008020
       1          10       0.0006438     -0.0000000   -0.0001589    0.0004849
       1          11      -0.0011925     -0.0000218    0.0001151   -0.0010992
       1          12       0.0010285     -0.0000000    0.0000555    0.0010839
       1          13      -0.0006210     -0.0002743    0.0004635   -0.0004318
       1          14      -0.0003482     -0.0002144    0.0001297   -0.0004328
       1          15      -0.0002616     -0.0000509    0.0006756    0.0003631
       1          16      -0.0002089     -0.0000983    0.0004225    0.0001153
       1          17      -0.0003397     -0.0000044    0.0001552   -0.0001888
       1          18      -0.0003467     -0.0001420    0.0008568    0.0003681
       1          19      -0.0003277     -0.0000181    0.0003323   -0.0000135
       1          20      -0.0003191     -0.0000374    0.0008750    0.0005185
       1          21      -0.0004124     -0.0000093    0.0009589    0.0005373
       1          22      -0.0000027     -0.0000003    0.0001181    0.0001152
       1          23      -0.0000507     -0.0000009    0.0002694    0.0002178
       1          24      -0.0001323     -0.0000016    0.0005290    0.0003951
       2           7       0.0005909     -0.0000000   -0.0003009    0.0002900
       2           8       0.0008091     -0.0000000   -0.0000611    0.0007480
       2           9       0.0006838     -0.0000000   -0.0001806    0.0005031
       2          10       0.0007186     -0.0000000   -0.0000913    0.0006273
       2          11       0.0002472     -0.0000361    0.0001565    0.0003677
       2          12       0.0002396     -0.0000000   -0.0000407    0.0001988
       2          13      -0.0003348     -0.0000930    0.0000245   -0.0004032
       2          14      -0.0001761     -0.0002065    0.0002241   -0.0001584
       2          15      -0.0001328     -0.0002665    0.0007730    0.0003736
       2          16      -0.0004839     -0.0000842    0.0008798    0.0003117
       2          17      -0.0004826     -0.0000357    0.0006666    0.0001483
       2          18      -0.0002811     -0.0000151    0.0004471    0.0001509
       2          19      -0.0003752     -0.0000134    0.0005156    0.0001270
       2          20      -0.0001484     -0.0000264    0.0004255    0.0002507
       2          21      -0.0001042     -0.0000031    0.0002655    0.0001582
       2          22      -0.0002431     -0.0000036    0.0009573    0.0007107
       2          23      -0.0001358     -0.0000021    0.0004137    0.0002759
       2          24      -0.0000582     -0.0000009    0.0002620    0.0002029
       3           7       0.0000000     -0.0000000   -0.0000762   -0.0000762
       3           8       0.0000000     -0.0000000   -0.0000509   -0.0000509
       3           9       0.0000000     -0.0000000   -0.0000576   -0.0000576
       3          10       0.0000000     -0.0000000   -0.0000617   -0.0000617
       3          11       0.0002249     -0.0000017    0.0000685    0.0002917
       3          12       0.0000000     -0.0000000    0.0000024    0.0000024
       3          13       0.0007135     -0.0000043    0.0001162    0.0008253
       3          14      -0.0001973     -0.0000003    0.0000898   -0.0001078
       3          15      -0.0001192     -0.0000462    0.0003637    0.0001984
       3          16       0.0000457     -0.0000446    0.0003320    0.0003330
       3          17      -0.0001019     -0.0000030    0.0002125    0.0001076
       3          18      -0.0001184     -0.0000070    0.0003207    0.0001953
       3          19       0.0000631     -0.0000061    0.0002146    0.0002716
       3          20      -0.0001036     -0.0000113    0.0003193    0.0002043
       3          21      -0.0001783     -0.0000004    0.0002970    0.0001183
       3          22      -0.0000792     -0.0000003    0.0002804    0.0002008
       3          23      -0.0000540     -0.0000001    0.0001729    0.0001188
       3          24      -0.0000547     -0.0000004    0.0001943    0.0001392
  ----------------------------------------------------------------------------
 
 
  ----------------------------------------------------------------------------
   Be, B0 AND B-B0 SHIFTS FOR SINGLY EXCITED VIBRATIONAL STATES (CM-1)
   ------------------------------------------------------------
  VIBRATION            X AXIS               Y AXIS                 Z AXIS
  ----------------------------------------------------------------------------
    Be                    0.31989239           0.30305957           0.15562428
    B0                    0.31739168           0.30061803           0.15429801
    Be-B0                 0.00250070           0.00244154           0.00132627
    B'                    0.31739181           0.30061816           0.15429782
    Be-B'                 0.00250058           0.00244141           0.00132646
    B''                   0.31739185           0.30061821           0.15429804
    Be-B''                0.00250054           0.00244137           0.00132624
    B^A                   0.31739184           0.30061812           0.15429783
    Be-B^A                0.00250055           0.00244145           0.00132645
    B^S                   0.31739181           0.30061815           0.15429783
    Be-B^S                0.00250057           0.00244142           0.00132645
     7                   -0.00137143          -0.00028998           0.00007622
     8                   -0.00079496          -0.00074798           0.00005087
     9                   -0.00080199          -0.00050312           0.00005761
    10                   -0.00048489          -0.00062729           0.00006168
    11                    0.00109923          -0.00036766          -0.00029174
    12                   -0.00108392          -0.00019883          -0.00000239
    13                    0.00043184           0.00040324          -0.00082532
    14                    0.00043280           0.00015841           0.00010781
    15                   -0.00036313          -0.00037364          -0.00019836
    16                   -0.00011529          -0.00031173          -0.00033303
    17                    0.00018883          -0.00014825          -0.00010763
    18                   -0.00036813          -0.00015093          -0.00019529
    19                    0.00001353          -0.00012699          -0.00027157
    20                   -0.00051852          -0.00025068          -0.00020430
    21                   -0.00053726          -0.00015818          -0.00011835
    22                   -0.00011522          -0.00071068          -0.00020082
    23                   -0.00021777          -0.00027588          -0.00011876
    24                   -0.00039512          -0.00020289          -0.00013917
  ----------------------------------------------------------------------------
  ----------------------------------------------------------------------------
   Be, B0 AND B-B0 SHIFTS FOR SINGLY EXCITED VIBRATIONAL STATES (MHz)
  VIBRATION            X AXIS               Y AXIS                 Z AXIS
  ----------------------------------------------------------------------------
    Be                 9590.13254887        9085.49738736        4665.49854086
    B0                 9515.16331049        9012.30195256        4625.73788784
    Be-B0                74.96923838          73.19543480          39.76065302
    B'                 9515.16697725        9012.30561932        4625.73238770
    Be-B'                74.96557162          73.19176804          39.76615316
    B''                9515.16828979        9012.30708013        4625.73889446
    Be-B''               74.96425908          73.19030723          39.75964640
    B^A                9515.16785531        9012.30464102        4625.73248795
    Be-B^A               74.96469356          73.19274634          39.76605292
    B^S                9515.16721425        9012.30531765        4625.73244347
    Be-B^S               74.96533461          73.19206971          39.76609739
     7                  -41.11440150          -8.69340655           2.28490678
     8                  -23.83226181         -22.42388458           1.52511371
     9                  -24.04295796         -15.08320856           1.72722040
    10                  -14.53658758         -18.80578833           1.84911644
    11                   32.95395799         -11.02203511          -8.74613711
    12                  -32.49516762          -5.96088351          -0.07159172
    13                   12.94618264          12.08877309         -24.74253685
    14                   12.97494671           4.74909019           3.23196232
    15                  -10.88649294         -11.20158410          -5.94667373
    16                   -3.45644086          -9.34536367          -9.98411870
    17                    5.66098262          -4.44450343          -3.22672795
    18                  -11.03616320          -4.52485541          -5.85453886
    19                    0.40554423          -3.80704968          -8.14147514
    20                  -15.54481488          -7.51519175          -6.12480327
    21                  -16.10660777          -4.74226115          -3.54792860
    22                   -3.45422972         -21.30552324          -6.02055482
    23                   -6.52854343          -8.27073885          -3.56027888
    24                  -11.84542171          -6.08245496          -4.17226007
  ----------------------------------------------------------------------------
