# Supplementary material for: Improved Accuracy in Semi-Experimental Structure Determination by Resolving Problems Associated with Rotation of Principal Inertial Axes of Isotopologues: Structures of 1,3-Oxazole (c‑C3H3NO)
Source: J Phys Chem A. 2026 Apr 24;130(18):3623–41. doi: 10.1021/acs.jpca.6c01535 (PMC13158917; doi:10.1021/acs.jpca.6c01535)
Supplement: Supplementary file 2 [file jp6c01535_si_002.zip › Supporting Information/ISOMASS Files IIIr/ISOMASS012.out]

 @GETMEM-I,  Allocated   28610 MB of main memory.
  analysis of anharmonic force field for a different isotopomer
  masses of atoms
   15.9949146300000        12.0000000000000        13.0033548260000     
   14.0030740020000        12.0000000000000        2.01410177900000     
   1.00782503500000        1.00782503500000     
  rotation matrix to com frame 

                 COLUMN   1       COLUMN   2       COLUMN   3
 ROW   1      0.31119336591   -0.95034661519   -0.00000000000
 ROW   2      0.95034661519    0.31119336591    0.00000000000
 ROW   3     -0.00000000000   -0.00000000000    1.00000000000
********************************************************************************
        PARAMETERS RELEVANT TO MOLECULAR STRUCTURE 
********************************************************************************

                 COLUMN   1       COLUMN   2       COLUMN   3       COLUMN   4
 ROW   1      0.00335953252   -0.11228024761    0.03821257373    0.00000000253
 ROW   2      0.00716306108    0.03835019662    0.11205487155    0.00000000023
 ROW   3     -0.11838811340   -0.00086583305    0.00786423786   -0.09493858965
 ROW   4      0.00335953251   -0.11228024765    0.03821257371    0.00000000039
 ROW   5      0.00716306109    0.03835019667    0.11205487157    0.00000000244
 ROW   6     -0.11838811362   -0.00086583311    0.00786423779    0.08874184566
 ROW   7      0.00335953251   -0.11228024764    0.03821257371    0.00000000088
 ROW   8      0.00716306106    0.03835019657    0.11205487152   -0.00000000241
 ROW   9     -0.11838811294   -0.00086583298    0.00786423780   -0.14550368461
 ROW  10      0.00335953249   -0.11228024771    0.03821257368   -0.00000000239
 ROW  11      0.00716306109    0.03835019665    0.11205487156    0.00000000150
 ROW  12     -0.11838811335   -0.00086583309    0.00786423770    0.15820192485
 ROW  13      0.00335953249   -0.11228024770    0.03821257368   -0.00000000211
 ROW  14      0.00716306107    0.03835019659    0.11205487153   -0.00000000167
 ROW  15     -0.11838811291   -0.00086583300    0.00786423771    0.00680315242
 ROW  16      0.00335953251   -0.11228024764    0.03821257372    0.00000000120
 ROW  17      0.00716306111    0.03835019672    0.11205487160    0.00000000475
 ROW  18     -0.11838811399   -0.00086583318    0.00786423782    0.15871312349
 ROW  19      0.00335953252   -0.11228024762    0.03821257373    0.00000000213
 ROW  20      0.00716306105    0.03835019653    0.11205487150   -0.00000000451
 ROW  21     -0.11838811270   -0.00086583292    0.00786423784   -0.28850444326
 ROW  22      0.00335953248   -0.11228024774    0.03821257366   -0.00000000406
 ROW  23      0.00716306106    0.03835019656    0.11205487151   -0.00000000314
 ROW  24     -0.11838811260   -0.00086583296    0.00786423764    0.01966119377

                 COLUMN   5       COLUMN   6       COLUMN   7       COLUMN   8
 ROW   1      0.10806821712    0.00000000074    0.00000000000    0.00000000000
 ROW   2      0.00699477590    0.00000000003    0.00000000000   -0.00000000000
 ROW   3      0.00000000138    0.12300722754    0.10971631947    0.07661251346
 ROW   4      0.01754609091    0.00000000008    0.00000000000   -0.00000000000
 ROW   5      0.10050843149    0.00000000070    0.00000000000   -0.00000000000
 ROW   6     -0.00000000288    0.11134645740   -0.01680501163   -0.00839828892
 ROW   7      0.03803398597    0.00000000023    0.00000000000    0.00000000000
 ROW   8     -0.10448100186   -0.00000000077   -0.00000000000   -0.00000000000
 ROW   9      0.00000000386   -0.05504396958   -0.08232446006   -0.12309097433
 ROW  10     -0.10004068847   -0.00000000076   -0.00000000000   -0.00000000000
 ROW  11      0.06061109871    0.00000000042   -0.00000000000   -0.00000000000
 ROW  12     -0.00000000335   -0.05218303628    0.07343537775   -0.11633516011
 ROW  13     -0.08807508015   -0.00000000067   -0.00000000000   -0.00000000000
 ROW  14     -0.07303100033   -0.00000000054   -0.00000000000    0.00000000000
 ROW  15      0.00000000102   -0.16216158626   -0.01413355716    0.15143977696
 ROW  16      0.05168927472    0.00000000033    0.00000000000    0.00000000000
 ROW  17      0.19809371803    0.00000000141   -0.00000000000    0.00000000000
 ROW  18     -0.00000000545    0.23790851941   -0.54943146947    0.12921605791
 ROW  19      0.09119978692    0.00000000061    0.00000000000    0.00000000000
 ROW  20     -0.19291205538   -0.00000000141   -0.00000000000   -0.00000000000
 ROW  21      0.00000000742   -0.07900663860   -0.15283026977   -0.30877699208
 ROW  22     -0.17057243743   -0.00000000127    0.00000000000   -0.00000000000
 ROW  23     -0.13524916300   -0.00000000099   -0.00000000000    0.00000000000
 ROW  24      0.00000000177   -0.30836353815   -0.08020254218    0.33604631880

                 COLUMN   9       COLUMN  10       COLUMN  11       COLUMN  12
 ROW   1     -0.00000000000    0.00000000000   -0.00796750815    0.00000000000
 ROW   2      0.00000000000   -0.00000000000    0.10680012086    0.00000000000
 ROW   3      0.05853178766    0.05359703787   -0.00000000000    0.00957367743
 ROW   4      0.00000000000    0.00000000000    0.00154675848    0.00000000000
 ROW   5     -0.00000000000   -0.00000000000    0.02914682429    0.00000000000
 ROW   6     -0.19552586432   -0.10187756717   -0.00000000000    0.00441602226
 ROW   7      0.00000000000    0.00000000000   -0.02986702558   -0.00000000000
 ROW   8      0.00000000000    0.00000000000   -0.07146777712   -0.00000000000
 ROW   9      0.04453742462   -0.10807850935   -0.00000000000    0.05504977686
 ROW  10     -0.00000000000   -0.00000000000    0.05626298134   -0.00000000000
 ROW  11      0.00000000000    0.00000000000    0.06988858226   -0.00000000000
 ROW  12      0.08078074528    0.06211628108   -0.00000000000    0.01652411073
 ROW  13      0.00000000000   -0.00000000000    0.00700453043    0.00000000000
 ROW  14      0.00000000000    0.00000000000   -0.07411641818   -0.00000000000
 ROW  15     -0.00923191494   -0.03148105831    0.00000000000   -0.13675628119
 ROW  16     -0.00000000000    0.00000000000   -0.17327129918    0.00000000000
 ROW  17      0.00000000000    0.00000000000   -0.47335772841   -0.00000000000
 ROW  18      0.24039302569    0.15406839086    0.00000000000   -0.02308620769
 ROW  19      0.00000000000    0.00000000000    0.01519914693    0.00000000000
 ROW  20     -0.00000000000    0.00000000000   -0.14964245602   -0.00000000000
 ROW  21     -0.44936593716    0.70170832765    0.00000000000   -0.27505612543
 ROW  22     -0.00000000000   -0.00000000000   -0.04067279713    0.00000000000
 ROW  23     -0.00000000000    0.00000000000   -0.11287054137    0.00000000000
 ROW  24     -0.21901228573    0.25905205475   -0.00000000000    0.80513900721

                 COLUMN  13       COLUMN  14       COLUMN  15       COLUMN  16
 ROW   1      0.04252101804   -0.03340848593    0.10977600321   -0.08408950511
 ROW   2      0.12914878783    0.06573437589   -0.00842095759    0.09335781181
 ROW   3     -0.00000000000   -0.00000000000   -0.00000000000   -0.00000000000
 ROW   4      0.08754157216    0.04641120775   -0.14984528029   -0.07706010378
 ROW   5     -0.06099285102    0.01901321081   -0.02542592112   -0.01060983610
 ROW   6      0.00000000000   -0.00000000000   -0.00000000000   -0.00000000000
 ROW   7     -0.01747352313   -0.15722452248   -0.05678699356    0.13601700209
 ROW   8      0.02995425700   -0.04655822983   -0.01896808635   -0.03071712751
 ROW   9      0.00000000000   -0.00000000000    0.00000000000   -0.00000000000
 ROW  10     -0.07569054667    0.06238232299   -0.01672307575   -0.08044252842
 ROW  11     -0.13998258116   -0.00796634385    0.01069264192   -0.03513188574
 ROW  12     -0.00000000000   -0.00000000000    0.00000000000    0.00000000000
 ROW  13     -0.07006311494    0.06616360472    0.07020875983    0.12996961365
 ROW  14      0.03817206277   -0.09382206474    0.04231200849   -0.05413910273
 ROW  15      0.00000000000    0.00000000000    0.00000000000    0.00000000000
 ROW  16      0.09310658057    0.15855923747   -0.16507904693   -0.05279370096
 ROW  17     -0.08783106241    0.32038684290    0.02256156302    0.13670764972
 ROW  18      0.00000000000   -0.00000000000    0.00000000000   -0.00000000000
 ROW  19      0.12186564587   -0.14996104893    0.11004709894    0.11573425088
 ROW  20     -0.20101592818   -0.07150729923   -0.30189710219    0.02496573654
 ROW  21      0.00000000000    0.00000000000    0.00000000000    0.00000000000
 ROW  22      0.08623305236    0.18470483394    0.39089535063    0.05710087022
 ROW  23      0.15706676469   -0.00989046895    0.28556199129   -0.12441353430
 ROW  24     -0.00000000000   -0.00000000000   -0.00000000000    0.00000000000

                 COLUMN  17       COLUMN  18       COLUMN  19       COLUMN  20
 ROW   1     -0.04711562803    0.11091341523    0.00763761503    0.00668558195
 ROW   2      0.02813256102    0.05698959800    0.04030112042    0.03913058666
 ROW   3      0.00000000000    0.00000000000   -0.00000000000    0.00000000000
 ROW   4     -0.06110445841   -0.09323673756   -0.05699585863    0.01806046789
 ROW   5     -0.05716053371   -0.07229021527    0.03621620836   -0.16566778521
 ROW   6      0.00000000000    0.00000000000   -0.00000000000    0.00000000000
 ROW   7      0.04062276125   -0.03439014778    0.07435515643    0.00469542629
 ROW   8     -0.01977839770    0.07489971599   -0.05753034061   -0.12746851483
 ROW   9      0.00000000000   -0.00000000000   -0.00000000000    0.00000000000
 ROW  10      0.13494207182    0.03031272012    0.08433483639   -0.03156531182
 ROW  11      0.00401089330   -0.03661685494   -0.04824961549    0.10614106686
 ROW  12     -0.00000000000    0.00000000000    0.00000000000   -0.00000000000
 ROW  13     -0.08496658824    0.00579573332   -0.13027909110    0.00480343162
 ROW  14      0.04974127086   -0.04829923561   -0.04311220341    0.09801199037
 ROW  15     -0.00000000000   -0.00000000000    0.00000000000   -0.00000000000
 ROW  16      0.01558672965   -0.06244800581   -0.07714323145    0.13535659525
 ROW  17      0.19253905839    0.06577819933    0.06617311359    0.02831944490
 ROW  18     -0.00000000000   -0.00000000000    0.00000000000   -0.00000000000
 ROW  19      0.31188603478   -0.16453503795   -0.20363944174   -0.21860083682
 ROW  20     -0.47359729692    0.30391958639    0.41601279018    0.21413049023
 ROW  21      0.00000000000   -0.00000000000   -0.00000000000   -0.00000000000
 ROW  22     -0.25509666189   -0.40725655918    0.33530642200   -0.05224871873
 ROW  23     -0.06986938751   -0.36162145370    0.30692017679    0.08369701335
 ROW  24      0.00000000000    0.00000000000   -0.00000000000    0.00000000000

                 COLUMN  21       COLUMN  22       COLUMN  23       COLUMN  24
 ROW   1      0.00432970166    0.00293418130   -0.00072326318   -0.00086734924
 ROW   2      0.00196828268    0.00059808269    0.00024460654    0.00062919767
 ROW   3     -0.00000000000    0.00000000000    0.00000000000   -0.00000000000
 ROW   4     -0.00793075915   -0.12110066237    0.00016162287   -0.00234385641
 ROW   5      0.11645075834    0.05146420707    0.00168848768    0.00009156644
 ROW   6     -0.00000000000   -0.00000000000   -0.00000000000    0.00000000000
 ROW   7     -0.02827629876    0.00456941510   -0.03324070963    0.05854061623
 ROW   8     -0.12218723080   -0.00164549398   -0.01786199140    0.04027552287
 ROW   9      0.00000000000    0.00000000000   -0.00000000000    0.00000000000
 ROW  10      0.02260999867    0.00626943241   -0.00044502023   -0.00139270454
 ROW  11     -0.11242470096   -0.01338052203   -0.00018011446    0.00021459999
 ROW  12     -0.00000000000   -0.00000000000    0.00000000000   -0.00000000000
 ROW  13      0.06041700906    0.00479399494    0.04299103968    0.02389189696
 ROW  14      0.14837010574    0.00021205160   -0.05851230946   -0.04168621812
 ROW  15     -0.00000000000    0.00000000000   -0.00000000000   -0.00000000000
 ROW  16     -0.09467728682    0.59033580638    0.00020938034    0.00163006742
 ROW  17     -0.00771985952   -0.20715529291   -0.00009117583   -0.00059554702
 ROW  18     -0.00000000000    0.00000000000   -0.00000000000   -0.00000000000
 ROW  19     -0.16541744413    0.00792912561    0.42219655165   -0.69820403613
 ROW  20      0.05341410979    0.00126156069    0.24979787131   -0.42477046739
 ROW  21     -0.00000000000    0.00000000000   -0.00000000000   -0.00000000000
 ROW  22     -0.28835304012    0.00451607038   -0.48987966667   -0.28382028031
 ROW  23     -0.08382511779   -0.00491711532    0.65605877500    0.38860285545
 ROW  24      0.00000000000   -0.00000000000   -0.00000000000   -0.00000000000
  Performing F(IJK)/F(IKJ)/F(KJI) consistency check 
  Differences greater than 1 cm-1 will be printed.
  ===================================================================
  I    J    K    F(IJK)        F(IKJ)        F(KJI)        Difference
  ===================================================================
 Cubic force constants written to file cubic.
  ===================================================================
  Largest absolute difference is    0.37621 cm-1.
 
 
---------------------------------------------------------------------------
          Quartic centrifugal distortion parameters 
                                CM-1                MHz
---------------------------------------------------------------------------
    1    1    1    1   -0.4490203428E-06       -0.0134612912
    1    1    1    2    0.8507031783E-08        0.0002550344
    1    1    2    1    0.8507031783E-08        0.0002550344
    1    1    2    2    0.4872766906E-07        0.0014608188
    1    1    3    3   -0.9299978164E-07       -0.0027880633
    1    2    1    1    0.8507031783E-08        0.0002550344
    1    2    1    2   -0.2510814253E-06       -0.0075272318
    1    2    2    1   -0.2510814253E-06       -0.0075272318
    1    2    2    2    0.1774977323E-07        0.0005321248
    1    2    3    3    0.6702511450E-08        0.0002009362
    2    1    1    1    0.8507031783E-08        0.0002550344
    2    1    1    2   -0.2510814253E-06       -0.0075272318
    2    1    2    1   -0.2510814253E-06       -0.0075272318
    2    1    2    2    0.1774977323E-07        0.0005321248
    2    1    3    3    0.6702511450E-08        0.0002009362
    2    2    1    1    0.4872766906E-07        0.0014608188
    2    2    1    2    0.1774977323E-07        0.0005321248
    2    2    2    1    0.1774977323E-07        0.0005321248
    2    2    2    2   -0.3902938238E-06       -0.0117007145
    2    2    3    3   -0.9177395490E-07       -0.0027513140
    3    3    1    1   -0.9299978164E-07       -0.0027880633
    3    3    1    2    0.6702511450E-08        0.0002009362
    3    3    2    1    0.6702511450E-08        0.0002009362
    3    3    2    2   -0.9177395490E-07       -0.0027513140
    3    3    3    3   -0.4621400284E-07       -0.0013854610
---------------------------------------------------------------------------
------------------------------------------------------------
        Parameter                (MHz)                 (CM-1)
------------------------------------------------------------
 
           R6                0.316451E-04           0.105557E-08
           R5                0.527212E-04           0.175859E-08
           SI                            -.174033E+02
 
  Kivelson-Wilson centrifugal distortion parameters 
 
           DJ                0.320854E-02           0.107025E-06
           DK                0.217006E-02           0.723855E-07
           DJK               -.503224E-02           -.167857E-06
 
  A-reduced centrifugal distortion parameters (IIIr representation) 
 
           DELJ              0.314525E-02           0.104914E-06
           DELK              0.185361E-02           0.618298E-07
           DELJK             -.465250E-02           -.155191E-06
           delJ              0.110036E-03           0.367041E-08
           delK              0.209747E-02           0.699641E-07
 
  S-reduced centrifugal distortion parameters (IIIr representation) 
 
           DJ                0.320551E-02           0.106924E-06
           DK                0.215491E-02           0.718802E-07
           DJK               -.501406E-02           -.167251E-06
           D1                -.110036E-03           -.367041E-08
           D2                0.301304E-04           0.100504E-08
------------------------------------------------------------
  Centrifugal corrections for various types of 
 rotational constants (MHz and cm-1) ...
   Bx''-Bx         0.0051392729        0.0000001714
   By''-By         0.0051576475        0.0000001720
   Bz''-Bz         0.0011513986        0.0000000384
   Bx''-Bx'         0.0013756570        0.0000000459
   By''-By'         0.0013940317        0.0000000465
   Bz''-Bz'         0.0067968224        0.0000002267
   Bx'-Bx         0.0037636159        0.0000001255
   By'-By         0.0037636159        0.0000001255
   Bz'-Bz        -0.0056454238       -0.0000001883
   BxSR-Bx         0.0038418616        0.0000001282
   BySR-By         0.0034200921        0.0000001141
   BzSR-Bz        -0.0054404066       -0.0000001815
   BxSR-Bx''        -0.0012974112       -0.0000000433
   BySR-By''        -0.0017375554       -0.0000000580
   BzSR-Bz''        -0.0065918051       -0.0000002199
   BxSR-Bx'         0.0000782458        0.0000000026
   BySR-By'        -0.0003435238       -0.0000000115
   BzSR-Bz'        -0.0002050173       -0.0000000068
   BxAR-Bx         0.0079162802        0.0000002641
   ByAR-By        -0.0008953694       -0.0000000299
   BzAR-Bz        -0.0051391029       -0.0000001714
---------------------------------------------------------------------------
 
 *****************************************
     THE MOLECULE IS AN ASYMMETRIC TOP
 *****************************************
 
 
---------------------------------------------------------------------------
         Sextic centrifugal distortion parameters
          Watson A reduction. III^r representation 
              CM-1*10^6                     kHz
---------------------------------------------------------------------------
   HJ        0.0000000397               0.0000011900
   HJK       -0.0000002804              -0.0000084050
   HKJ        0.0000006215               0.0000186323
   HK       -0.0000003810              -0.0000114222
   hJ        0.0000000076               0.0000002268
   hJK        0.0000001458               0.0000043720
   hK        0.0000008280               0.0000248232
---------------------------------------------------------------------------
         Sextic centrifugal distortion parameters
          Watson S reduction. III^r representation 
              CM-1*10^6                     kHz
---------------------------------------------------------------------------
   HJ        0.0000000436               0.0000013057
   HJK       -0.0000001802              -0.0000054013
   HKJ        0.0000002296               0.0000068843
   HK       -0.0000000932              -0.0000027936
   h1        0.0000000071               0.0000002135
   h2       -0.0000000019              -0.0000000579
   h3        0.0000000004               0.0000000133
---------------------------------------------------------------------------
---------------------------------------------------------------------------
             Geometrical properties evaluated at     0.00 K 
  Mean and mean-square displacements in normal coordinates (amu**0.5 bohr)
         Coordinate              <q>            <q**2>
---------------------------------------------------------------------------
              1              0.0000000000     0.0000000000
              2              0.0000000000     0.0000000000
              3              0.0000000000     0.0000000000
              4              0.0000000000     0.0000000000
              5              0.0000000000     0.0000000000
              6              0.0000000000     0.0000000000
              7             -0.0000000000     0.5000000659
              8              0.0000000000     0.5000000659
              9              0.0000000000     0.5000000659
             10              0.0000000000     0.5000000659
             11             -0.0269131003     0.5000000659
             12             -0.0000000000     0.5000000659
             13             -0.0544597291     0.5000000659
             14              0.0319948373     0.5000000659
             15             -0.0488938276     0.5000000659
             16             -0.2196562455     0.5000000659
             17              0.0100556939     0.5000000659
             18             -0.0774570797     0.5000000659
             19             -0.0434284811     0.5000000659
             20              0.0871658301     0.5000000659
             21              0.0255126202     0.5000000659
             22              0.0147990331     0.5000000659
             23              0.0143125413     0.5000000659
             24              0.0239267302     0.5000000659
---------------------------------------------------------------------------
------------------------------------------------------
   ATOM              INTERNUCLEAR DISTANCE
  I    J            Re           Rg           Ra
------------------------------------------------------
  2    1         1.3542461    1.3633979    1.3617302
  3    1         1.3698494    1.3783192    1.3766044
  3    2         2.1435952    2.1548983    2.1541102
  4    1         2.2361394    2.2466438    2.2461074
  4    2         1.2920322    1.2982886    1.2963595
  4    3         2.2394291    2.2500530    2.2494109
  5    1         2.2042537    2.2148771    2.2142476
  5    2         2.1138759    2.1239109    2.1230403
  5    3         1.3523878    1.3599660    1.3580384
  5    4         1.3961434    1.4043650    1.4025959
  6    1         2.0731660    2.0874928    2.0820634
  6    2         1.0757582    1.0906074    1.0790735
  6    3         3.1515742    3.1679943    3.1650011
  6    4         2.1305006    2.1431711    2.1377571
  6    5         3.1739070    3.1895346    3.1864522
  7    1         2.0874756    2.1045173    2.0960967
  7    2         3.1478364    3.1662407    3.1609853
  7    3         1.0736431    1.0934246    1.0758910
  7    4         3.3043374    3.3213982    3.3164165
  7    5         2.2440407    2.2589391    2.2508432
  7    6         4.0892372    4.1111423    4.1054353
  8    1         3.2552672    3.2733273    3.2685474
  8    2         3.1383596    3.1557608    3.1506679
  8    3         2.1940882    2.2098226    2.2020069
  8    4         2.1660942    2.1829054    2.1750952
  8    5         1.0751676    1.0951555    1.0785993
  8    6         4.1688346    4.1899421    4.1845155
  8    7         2.7891102    2.8074210    2.7970960
------------------------------------------------------
  nmode is                     18
  DIPOLE MOMENT OF ISOTOPOLOGUE 
  (only correct if inertial frame is unchanged) 
                             Vibrationally averaged dipole moment
--------------------------------------------------------------------------------
                              a.u.                         Debye
                     x         y         z              x         y         z
--------------------------------------------------------------------------------
MU_e           -0.39936  -0.44705   0.00000       -1.01500  -1.13621   0.00000
delta <MU> (1) -0.00104   0.00770   0.00000       -0.00264   0.01958   0.00000
delta <MU> (2)  0.01173   0.00594   0.00000        0.02982   0.01511   0.00000
<MU>           -0.38866  -0.43340   0.00000       -0.98782  -1.10153   0.00000
 
Equilibrium dipole moment:    0.59945 a.u. (   1.52355 D)
Zero-point dipole moment:     0.58215 a.u. (   1.47958 D)
--------------------------------------------------------------------------------
********************************************************************************
     PARAMETERS RELEVANT TO ROTATIONAL SPECTROSCOPY
********************************************************************************
 
 
  ----------------------------------------------------------------------------
                                     VIB-ROT CONSTANT / (cm-1)
                                  ------------------------------
     AXIS        MODE       CORIOLIS     QUADRATIC     ANHARMONIC    TOTAL
  ----------------------------------------------------------------------------
       1           7       0.0013075     -0.0000000   -0.0000316    0.0012759
       1           8       0.0009246     -0.0000000   -0.0001450    0.0007796
       1           9       0.0008261     -0.0000000   -0.0000624    0.0007637
       1          10       0.0007426     -0.0000000   -0.0001381    0.0006045
       1          11      -0.0010223     -0.0000342    0.0000949   -0.0009616
       1          12       0.0006394     -0.0000000    0.0000158    0.0006552
       1          13      -0.0006562     -0.0002434    0.0004139   -0.0004857
       1          14      -0.0002684     -0.0001964    0.0000536   -0.0004112
       1          15      -0.0002032     -0.0000311    0.0004953    0.0002610
       1          16      -0.0000692     -0.0001127    0.0004485    0.0002666
       1          17      -0.0003733     -0.0000124    0.0000349   -0.0003509
       1          18      -0.0002191     -0.0001350    0.0006421    0.0002880
       1          19      -0.0002766     -0.0000232    0.0003149    0.0000151
       1          20      -0.0004299     -0.0000663    0.0011394    0.0006433
       1          21      -0.0004349     -0.0000050    0.0011225    0.0006826
       1          22      -0.0000334     -0.0000005    0.0002078    0.0001740
       1          23      -0.0001091     -0.0000018    0.0004280    0.0003171
       1          24      -0.0000759     -0.0000007    0.0003667    0.0002900
       2           7       0.0006417     -0.0000000   -0.0002560    0.0003857
       2           8       0.0008282     -0.0000000   -0.0000671    0.0007611
       2           9       0.0006957     -0.0000000   -0.0001531    0.0005426
       2          10       0.0006429     -0.0000000   -0.0000890    0.0005540
       2          11      -0.0000554     -0.0000207    0.0001724    0.0000963
       2          12       0.0007376     -0.0000000   -0.0000300    0.0007076
       2          13      -0.0003391     -0.0001106    0.0000825   -0.0003673
       2          14      -0.0002269     -0.0002379    0.0003126   -0.0001522
       2          15      -0.0005776     -0.0000925    0.0005767   -0.0000934
       2          16      -0.0001667     -0.0002794    0.0012098    0.0007638
       2          17      -0.0004809     -0.0000110    0.0008004    0.0003085
       2          18      -0.0004141     -0.0000239    0.0005685    0.0001305
       2          19      -0.0004261     -0.0000009    0.0005516    0.0001246
       2          20      -0.0000416     -0.0000083    0.0001991    0.0001492
       2          21      -0.0000910     -0.0000051    0.0001174    0.0000213
       2          22      -0.0002151     -0.0000034    0.0008762    0.0006577
       2          23      -0.0000827     -0.0000013    0.0002978    0.0002138
       2          24      -0.0001098     -0.0000017    0.0003836    0.0002721
       3           7       0.0000000     -0.0000000   -0.0000752   -0.0000752
       3           8       0.0000000     -0.0000000   -0.0000519   -0.0000519
       3           9       0.0000000     -0.0000000   -0.0000552   -0.0000552
       3          10       0.0000000     -0.0000000   -0.0000561   -0.0000561
       3          11       0.0002285     -0.0000010    0.0000680    0.0002955
       3          12       0.0000000     -0.0000000   -0.0000042   -0.0000042
       3          13       0.0008017     -0.0000060    0.0001194    0.0009151
       3          14      -0.0002899     -0.0000014    0.0000953   -0.0001959
       3          15       0.0000218     -0.0000028    0.0002694    0.0002884
       3          16      -0.0001268     -0.0000866    0.0004259    0.0002124
       3          17      -0.0000731     -0.0000008    0.0002200    0.0001461
       3          18      -0.0001116     -0.0000104    0.0003018    0.0001799
       3          19       0.0000617     -0.0000033    0.0002202    0.0002786
       3          20      -0.0001089     -0.0000127    0.0003214    0.0001998
       3          21      -0.0001746     -0.0000002    0.0002958    0.0001210
       3          22      -0.0000793     -0.0000003    0.0002808    0.0002012
       3          23      -0.0000535     -0.0000000    0.0001797    0.0001262
       3          24      -0.0000553     -0.0000005    0.0001880    0.0001321
  ----------------------------------------------------------------------------
 
 
  ----------------------------------------------------------------------------
   Be, B0 AND B-B0 SHIFTS FOR SINGLY EXCITED VIBRATIONAL STATES (CM-1)
   ------------------------------------------------------------
  VIBRATION            X AXIS               Y AXIS                 Z AXIS
  ----------------------------------------------------------------------------
    Be                    0.32062048           0.30269758           0.15570068
    B0                    0.31821689           0.30015967           0.15437180
    Be-B0                 0.00240359           0.00253791           0.00132888
    B'                    0.31821702           0.30015980           0.15437161
    Be-B'                 0.00240346           0.00253779           0.00132906
    B''                   0.31821707           0.30015984           0.15437184
    Be-B''                0.00240341           0.00253774           0.00132884
    B^A                   0.31821716           0.30015964           0.15437163
    Be-B^A                0.00240332           0.00253794           0.00132905
    B^S                   0.31821702           0.30015979           0.15437162
    Be-B^S                0.00240346           0.00253780           0.00132906
     7                   -0.00127588          -0.00038567           0.00007521
     8                   -0.00077961          -0.00076110           0.00005195
     9                   -0.00076366          -0.00054265           0.00005523
    10                   -0.00060446          -0.00055397           0.00005612
    11                    0.00096163          -0.00009629          -0.00029547
    12                   -0.00065518          -0.00070762           0.00000421
    13                    0.00048565           0.00036728          -0.00091515
    14                    0.00041116           0.00015218           0.00019595
    15                   -0.00026101           0.00009342          -0.00028844
    16                   -0.00026662          -0.00076379          -0.00021245
    17                    0.00035088          -0.00030848          -0.00014608
    18                   -0.00028796          -0.00013046          -0.00017988
    19                   -0.00001510          -0.00012457          -0.00027863
    20                   -0.00064332          -0.00014922          -0.00019978
    21                   -0.00068259          -0.00002126          -0.00012099
    22                   -0.00017397          -0.00065774          -0.00020120
    23                   -0.00031709          -0.00021381          -0.00012624
    24                   -0.00029004          -0.00027208          -0.00013211
  ----------------------------------------------------------------------------
  ----------------------------------------------------------------------------
   Be, B0 AND B-B0 SHIFTS FOR SINGLY EXCITED VIBRATIONAL STATES (MHz)
  VIBRATION            X AXIS               Y AXIS                 Z AXIS
  ----------------------------------------------------------------------------
    Be                 9611.96017356        9074.64526055        4667.78886840
    B0                 9539.90250063        8998.56059640        4627.95016405
    Be-B0                72.05767293          76.08466415          39.83870435
    B'                 9539.90626425        8998.56436001        4627.94451863
    Be-B'                72.05390931          76.08090054          39.84434978
    B''                9539.90763990        8998.56575404        4627.95131545
    Be-B''               72.05253365          76.07950650          39.83755295
    B^A                9539.91041691        8998.55970103        4627.94502495
    Be-B^A               72.04975665          76.08555952          39.84384345
    B^S                9539.90634249        8998.56401649        4627.94472364
    Be-B^S               72.05383107          76.08124406          39.84414476
     7                  -38.24997835         -11.56195808           2.25462340
     8                  -23.37208860         -22.81732697           1.55732053
     9                  -22.89397427         -16.26822622           1.65568160
    10                  -18.12130080         -16.60749881           1.68237103
    11                   28.82886982          -2.88675909          -8.85793772
    12                  -19.64172995         -21.21388102           0.12612083
    13                   14.55948720          11.01088015         -27.43549833
    14                   12.32616913           4.56215037           5.87441091
    15                   -7.82489267           2.80075509          -8.64725243
    16                   -7.99309113         -22.89780875          -6.36895948
    17                   10.51916564          -9.24806313          -4.37942538
    18                   -8.63274859          -3.91107846          -5.39256434
    19                   -0.45267515          -3.73462188          -8.35307164
    20                  -19.28629852          -4.47346564          -5.98930743
    21                  -20.46342549          -0.63735598          -3.62708608
    22                   -5.21563437         -19.71843466          -6.03181068
    23                   -9.50598792          -6.40982477          -3.78453456
    24                   -8.69521181          -8.15681046          -3.96048892
  ----------------------------------------------------------------------------
