# Supplementary material for: Improved Accuracy in Semi-Experimental Structure Determination by Resolving Problems Associated with Rotation of Principal Inertial Axes of Isotopologues: Structures of 1,3-Oxazole (c‑C3H3NO)
Source: J Phys Chem A. 2026 Apr 24;130(18):3623–41. doi: 10.1021/acs.jpca.6c01535 (PMC13158917; doi:10.1021/acs.jpca.6c01535)
Supplement: Supplementary file 2 [file jp6c01535_si_002.zip › Supporting Information/ISOMASS Files IIIr/ISOMASS014.out]

 @GETMEM-I,  Allocated   28610 MB of main memory.
  analysis of anharmonic force field for a different isotopomer
  masses of atoms
   17.9991603000000        12.0000000000000        12.0000000000000     
   14.0030740020000        12.0000000000000        2.01410177900000     
   1.00782503500000        1.00782503500000     
  rotation matrix to com frame 

                 COLUMN   1       COLUMN   2       COLUMN   3
 ROW   1      0.60064871194    0.79951305483    0.00000000000
 ROW   2      0.79951305483   -0.60064871194   -0.00000000000
 ROW   3     -0.00000000000   -0.00000000000    1.00000000000
********************************************************************************
        PARAMETERS RELEVANT TO MOLECULAR STRUCTURE 
********************************************************************************

                 COLUMN   1       COLUMN   2       COLUMN   3       COLUMN   4
 ROW   1     -0.01735091612    0.11464361476    0.02094060085   -0.00000000110
 ROW   2      0.01761179335   -0.01834884103    0.11504723467    0.00000000167
 ROW   3      0.11520196136    0.02007194776   -0.01443421186    0.11811391725
 ROW   4     -0.01735091620    0.11464361479    0.02094060073    0.00000000139
 ROW   5      0.01761179336   -0.01834884104    0.11504723469    0.00000000128
 ROW   6      0.11520196135    0.02007194777   -0.01443421195   -0.06233039887
 ROW   7     -0.01735091609    0.11464361475    0.02094060090   -0.00000000209
 ROW   8      0.01761179342   -0.01834884106    0.11504723479   -0.00000000067
 ROW   9      0.11520196138    0.02007194768   -0.01443421182    0.12689948988
 ROW  10     -0.01735091622    0.11464361479    0.02094060070    0.00000000206
 ROW  11      0.01761179343   -0.01834884107    0.11504723481   -0.00000000103
 ROW  12      0.11520196136    0.02007194771   -0.01443421198   -0.16646072889
 ROW  13     -0.01735091615    0.11464361477    0.02094060081   -0.00000000019
 ROW  14      0.01761179347   -0.01834884108    0.11504723487   -0.00000000232
 ROW  15      0.11520196139    0.02007194765   -0.01443421189   -0.04470625378
 ROW  16     -0.01735091623    0.11464361480    0.02094060067    0.00000000255
 ROW  17      0.01761179331   -0.01834884102    0.11504723461    0.00000000290
 ROW  18      0.11520196133    0.02007194783   -0.01443421200   -0.10151720686
 ROW  19     -0.01735091603    0.11464361472    0.02094060100   -0.00000000408
 ROW  20      0.01761179342   -0.01834884106    0.11504723480   -0.00000000081
 ROW  21      0.11520196140    0.02007194765   -0.01443421174    0.25992750399
 ROW  22     -0.01735091615    0.11464361477    0.02094060081   -0.00000000027
 ROW  23      0.01761179353   -0.01834884110    0.11504723497   -0.00000000431
 ROW  24      0.11520196140    0.02007194758   -0.01443421189   -0.09013363172

                 COLUMN   5       COLUMN   6       COLUMN   7       COLUMN   8
 ROW   1     -0.05582076449    0.00000000002    0.00000000000    0.00000000000
 ROW   2      0.08914226206    0.00000000001   -0.00000000000   -0.00000000000
 ROW   3     -0.00000000220   -0.08983502311    0.10156684353    0.06799758588
 ROW   4      0.07201840363    0.00000000009   -0.00000000000   -0.00000000000
 ROW   5      0.06862851703    0.00000000000   -0.00000000000   -0.00000000000
 ROW   6      0.00000000133   -0.12617775752   -0.02421652961   -0.01550134195
 ROW   7     -0.10680101215   -0.00000000001   -0.00000000000   -0.00000000000
 ROW   8     -0.03149437916   -0.00000000005    0.00000000000    0.00000000000
 ROW   9     -0.00000000246    0.09447150066   -0.09030811462   -0.12593132453
 ROW  10      0.10650258801    0.00000000011   -0.00000000000   -0.00000000000
 ROW  11     -0.04998700027   -0.00000000006    0.00000000000    0.00000000000
 ROW  12      0.00000000328    0.01308948779    0.07486362297   -0.11409234928
 ROW  13     -0.00928507591    0.00000000004    0.00000000000    0.00000000000
 ROW  14     -0.11639625925   -0.00000000009    0.00000000000    0.00000000000
 ROW  15      0.00000000084    0.15804334786   -0.01323218352    0.14891113148
 ROW  16      0.13212785105    0.00000000012   -0.00000000000    0.00000000000
 ROW  17      0.15208404760    0.00000000005   -0.00000000000   -0.00000000000
 ROW  18      0.00000000216   -0.26599641324   -0.54207992096    0.14593679342
 ROW  19     -0.20920573652   -0.00000000006   -0.00000000000   -0.00000000000
 ROW  20     -0.03854329323   -0.00000000005    0.00000000000    0.00000000000
 ROW  21     -0.00000000508    0.15453775701   -0.17750372066   -0.34438796519
 ROW  22     -0.01299896489    0.00000000004    0.00000000000    0.00000000000
 ROW  23     -0.21912195289   -0.00000000015   -0.00000000000   -0.00000000000
 ROW  24      0.00000000165    0.29530289620   -0.07209583826    0.33453608296

                 COLUMN   9       COLUMN  10       COLUMN  11       COLUMN  12
 ROW   1     -0.00000000000    0.00000000000    0.11042367665    0.00000000000
 ROW   2      0.00000000000    0.00000000000    0.07453851582    0.00000000000
 ROW   3      0.05315531702    0.04299519952    0.00000000000    0.00637391244
 ROW   4     -0.00000000000   -0.00000000000   -0.00255110007   -0.00000000000
 ROW   5     -0.00000000000   -0.00000000000    0.01901538289    0.00000000000
 ROW   6     -0.20585546660   -0.08001056068   -0.00000000000    0.00630966698
 ROW   7      0.00000000000   -0.00000000000   -0.03792330591    0.00000000000
 ROW   8      0.00000000000    0.00000000000   -0.06578478304   -0.00000000000
 ROW   9      0.04018053114   -0.12087726673    0.00000000000    0.06467011789
 ROW  10     -0.00000000000   -0.00000000000    0.00286635113   -0.00000000000
 ROW  11     -0.00000000000    0.00000000000    0.04891404051   -0.00000000000
 ROW  12      0.08999189992    0.05171526872   -0.00000000000    0.01596945506
 ROW  13      0.00000000000   -0.00000000000   -0.05951459445    0.00000000000
 ROW  14     -0.00000000000   -0.00000000000   -0.04613905688   -0.00000000000
 ROW  15     -0.01701955614   -0.03275635714    0.00000000000   -0.13697446097
 ROW  16      0.00000000000   -0.00000000000   -0.29203071872   -0.00000000000
 ROW  17      0.00000000000   -0.00000000000   -0.37777590132   -0.00000000000
 ROW  18      0.26359139042    0.12774108834   -0.00000000000   -0.02470398729
 ROW  19     -0.00000000000    0.00000000000   -0.17464491447   -0.00000000000
 ROW  20      0.00000000000    0.00000000000   -0.07661462774    0.00000000000
 ROW  21     -0.35062259400    0.72677988667    0.00000000000   -0.29266520994
 ROW  22     -0.00000000000    0.00000000000   -0.06311816972    0.00000000000
 ROW  23      0.00000000000   -0.00000000000   -0.07301156663    0.00000000000
 ROW  24     -0.20054479688    0.31347650868   -0.00000000000    0.79210301696

                 COLUMN  13       COLUMN  14       COLUMN  15       COLUMN  16
 ROW   1      0.06484369991    0.07838661832   -0.08565895920    0.07907434028
 ROW   2      0.09077059614   -0.01363560225    0.09526184816    0.00404742846
 ROW   3     -0.00000000000    0.00000000000    0.00000000000   -0.00000000000
 ROW   4     -0.10252923206   -0.00163013097    0.05530956966    0.05268693506
 ROW   5      0.02319072082    0.04334605595   -0.12197108887   -0.11401442722
 ROW   6      0.00000000000    0.00000000000   -0.00000000000   -0.00000000000
 ROW   7      0.04452146909    0.03050674477    0.06431682354   -0.10294233212
 ROW   8      0.00529477331   -0.13831195607   -0.10022187034    0.09855451729
 ROW   9     -0.00000000000   -0.00000000000   -0.00000000000   -0.00000000000
 ROW  10     -0.08188483090   -0.03624502959    0.00778288570    0.02554782371
 ROW  11     -0.15590910603    0.05276910286    0.01448264264   -0.08376562644
 ROW  12     -0.00000000000    0.00000000000   -0.00000000000   -0.00000000000
 ROW  13      0.06894810832   -0.13136037603   -0.00191358041   -0.10601755937
 ROW  14     -0.02313479848    0.00186982673    0.05531151346    0.09669582889
 ROW  15      0.00000000000   -0.00000000000    0.00000000000   -0.00000000000
 ROW  16     -0.02415519871    0.20324936265    0.08944253166    0.16695571762
 ROW  17      0.15256944688    0.33413607356   -0.11401017819   -0.01461602134
 ROW  18      0.00000000000    0.00000000000   -0.00000000000    0.00000000000
 ROW  19     -0.17957315953    0.05145705366   -0.17305164788   -0.12153299571
 ROW  20     -0.00952951021   -0.14292961735   -0.12275345243    0.10944969700
 ROW  21      0.00000000000   -0.00000000000    0.00000000000    0.00000000000
 ROW  22      0.07724794007   -0.13372454075    0.01439801587   -0.11859809320
 ROW  23      0.18606163676    0.09398119933    0.43508014472    0.04408199146
 ROW  24     -0.00000000000    0.00000000000    0.00000000000    0.00000000000

                 COLUMN  17       COLUMN  18       COLUMN  19       COLUMN  20
 ROW   1      0.03292711381   -0.00626170919    0.02575776549    0.02460193047
 ROW   2     -0.02035980700    0.09682939369    0.01904688727    0.02075893586
 ROW   3     -0.00000000000   -0.00000000000    0.00000000000    0.00000000000
 ROW   4     -0.00789919579   -0.01302554061    0.06532114975   -0.16283114157
 ROW   5     -0.08469601542   -0.10792415442   -0.02241362431   -0.09023717925
 ROW   6      0.00000000000    0.00000000000   -0.00000000000    0.00000000000
 ROW   7     -0.03973576034    0.07233888925   -0.09845793649   -0.09492241074
 ROW   8      0.01772047306    0.02262505738    0.03802865470   -0.04850531269
 ROW   9      0.00000000000   -0.00000000000    0.00000000000    0.00000000000
 ROW  10     -0.06854953168   -0.05485054920   -0.08569980018    0.12603381219
 ROW  11      0.11407240967    0.01683198210    0.04097287358    0.04618984810
 ROW  12     -0.00000000000    0.00000000000   -0.00000000000   -0.00000000000
 ROW  13      0.09712080406   -0.03022266065    0.03706402631    0.05607783318
 ROW  14     -0.03571823962   -0.03597611855   -0.13311696993    0.02549937581
 ROW  15     -0.00000000000   -0.00000000000    0.00000000000   -0.00000000000
 ROW  16      0.14343074726    0.09331144244    0.09788777931   -0.06271224982
 ROW  17      0.10709082188    0.01732975957   -0.02797776097    0.14139380140
 ROW  18      0.00000000000    0.00000000000   -0.00000000000   -0.00000000000
 ROW  19     -0.61073252752    0.39221687561    0.43137130971    0.26054285533
 ROW  20     -0.02353257715    0.05107712186    0.08182501580   -0.03427338538
 ROW  21      0.00000000000   -0.00000000000   -0.00000000000   -0.00000000000
 ROW  22      0.09926425162   -0.05113107504    0.05696709377    0.07556964704
 ROW  23     -0.18907515526   -0.60489208264    0.46370536452    0.08754911241
 ROW  24     -0.00000000000   -0.00000000000   -0.00000000000   -0.00000000000

                 COLUMN  21       COLUMN  22       COLUMN  23       COLUMN  24
 ROW   1      0.00569711033   -0.00101292407    0.00064951677    0.00082316175
 ROW   2      0.00815518867    0.00238746509   -0.00040139327   -0.00034892595
 ROW   3     -0.00000000000   -0.00000000000   -0.00000000000    0.00000000000
 ROW   4      0.06666785541    0.11156271990    0.00147042577    0.00126098420
 ROW   5      0.04181244098   -0.06976005848    0.00085549326   -0.00214300323
 ROW   6      0.00000000000    0.00000000000   -0.00000000000   -0.00000000000
 ROW   7     -0.11576407471   -0.00440278832    0.00462219995   -0.00111049266
 ROW   8     -0.11369632139    0.00303641790   -0.02870083854    0.08264845122
 ROW   9      0.00000000000    0.00000000000    0.00000000000   -0.00000000000
 ROW  10     -0.07935789310   -0.01455160972    0.00023876594    0.00098996842
 ROW  11     -0.03470447933   -0.00252085631   -0.00059361068   -0.00100737630
 ROW  12      0.00000000000    0.00000000000   -0.00000000000    0.00000000000
 ROW  13      0.10066723300   -0.00255158347   -0.07891230698   -0.03657537123
 ROW  14      0.14086601915    0.00405220633    0.00117659815   -0.00490799366
 ROW  15     -0.00000000000   -0.00000000000    0.00000000000    0.00000000000
 ROW  16      0.03575432876   -0.50797042849   -0.00037459305   -0.00146139701
 ROW  17     -0.05212951642    0.36520378472    0.00025144151    0.00097293759
 ROW  18     -0.00000000000    0.00000000000    0.00000000000   -0.00000000000
 ROW  19      0.19921959022   -0.00352618441   -0.02871804459    0.05617769933
 ROW  20     -0.12523801252    0.00782037812    0.35942755629   -0.87605007863
 ROW  21      0.00000000000    0.00000000000    0.00000000000   -0.00000000000
 ROW  22      0.11615878908   -0.00659162640    0.88160063847    0.35199149971
 ROW  23     -0.25539221167    0.00093807577   -0.02697336900   -0.00579178627
 ROW  24     -0.00000000000   -0.00000000000   -0.00000000000   -0.00000000000
  Performing F(IJK)/F(IKJ)/F(KJI) consistency check 
  Differences greater than 1 cm-1 will be printed.
  ===================================================================
  I    J    K    F(IJK)        F(IKJ)        F(KJI)        Difference
  ===================================================================
 Cubic force constants written to file cubic.
  ===================================================================
  Largest absolute difference is    0.44092 cm-1.
 
 
---------------------------------------------------------------------------
          Quartic centrifugal distortion parameters 
                                CM-1                MHz
---------------------------------------------------------------------------
    1    1    1    1   -0.4594447371E-06       -0.0137738067
    1    1    1    2    0.1149016915E-07        0.0003444666
    1    1    2    1    0.1149016915E-07        0.0003444666
    1    1    2    2    0.6226280493E-07        0.0018665919
    1    1    3    3   -0.9644434165E-07       -0.0028913286
    1    2    1    1    0.1149016915E-07        0.0003444666
    1    2    1    2   -0.2298922558E-06       -0.0068919964
    1    2    2    1   -0.2298922558E-06       -0.0068919964
    1    2    2    2    0.8706973841E-08        0.0002610285
    1    2    3    3    0.5034620007E-08        0.0001509341
    2    1    1    1    0.1149016915E-07        0.0003444666
    2    1    1    2   -0.2298922558E-06       -0.0068919964
    2    1    2    1   -0.2298922558E-06       -0.0068919964
    2    1    2    2    0.8706973841E-08        0.0002610285
    2    1    3    3    0.5034620007E-08        0.0001509341
    2    2    1    1    0.6226280493E-07        0.0018665919
    2    2    1    2    0.8706973841E-08        0.0002610285
    2    2    2    1    0.8706973841E-08        0.0002610285
    2    2    2    2   -0.4012976824E-06       -0.0120306019
    2    2    3    3   -0.8731292585E-07       -0.0026175757
    3    3    1    1   -0.9644434165E-07       -0.0028913286
    3    3    1    2    0.5034620007E-08        0.0001509341
    3    3    2    1    0.5034620007E-08        0.0001509341
    3    3    2    2   -0.8731292585E-07       -0.0026175757
    3    3    3    3   -0.4589473847E-07       -0.0013758896
---------------------------------------------------------------------------
------------------------------------------------------------
        Parameter                (MHz)                 (CM-1)
------------------------------------------------------------
 
           R6                -.307751E-04           -.102655E-08
           R5                0.373656E-04           0.124638E-08
           SI                            -.455599E+02
 
  Kivelson-Wilson centrifugal distortion parameters 
 
           DJ                0.316400E-02           0.105540E-06
           DK                0.213075E-02           0.710741E-07
           DJK               -.495078E-02           -.165140E-06
 
  A-reduced centrifugal distortion parameters (IIIr representation) 
 
           DELJ              0.322555E-02           0.107593E-06
           DELK              0.243850E-02           0.813395E-07
           DELJK             -.532008E-02           -.177459E-06
           delJ              0.108950E-03           0.363419E-08
           delK              -.568318E-02           -.189570E-06
 
  S-reduced centrifugal distortion parameters (IIIr representation) 
 
           DJ                0.316318E-02           0.105512E-06
           DK                0.212665E-02           0.709373E-07
           DJK               -.494585E-02           -.164976E-06
           D1                -.108950E-03           -.363419E-08
           D2                -.311852E-04           -.104023E-08
------------------------------------------------------------
  Centrifugal corrections for various types of 
 rotational constants (MHz and cm-1) ...
   Bx''-Bx         0.0047547861        0.0000001586
   By''-By         0.0048916625        0.0000001632
   Bz''-Bz         0.0007897031        0.0000000263
   Bx''-Bx'         0.0013087878        0.0000000437
   By''-By'         0.0014456643        0.0000000482
   Bz''-Bz'         0.0059587005        0.0000001988
   Bx'-Bx         0.0034459982        0.0000001149
   By'-By         0.0034459982        0.0000001149
   Bz'-Bz        -0.0051689973       -0.0000001724
   BxSR-Bx         0.0037169207        0.0000001240
   BySR-By         0.0034179960        0.0000001140
   BzSR-Bz        -0.0053495473       -0.0000001784
   BxSR-Bx''        -0.0010378653       -0.0000000346
   BySR-By''        -0.0014736665       -0.0000000492
   BzSR-Bz''        -0.0061392504       -0.0000002048
   BxSR-Bx'         0.0002709225        0.0000000090
   BySR-By'        -0.0000280022       -0.0000000009
   BzSR-Bz'         0.0001805499        0.0000000060
   BxAR-Bx        -0.0075246974       -0.0000002510
   ByAR-By         0.0149090955        0.0000004973
   BzAR-Bz        -0.0056613990       -0.0000001888
---------------------------------------------------------------------------
 
 *****************************************
     THE MOLECULE IS AN ASYMMETRIC TOP
 *****************************************
 
 
---------------------------------------------------------------------------
         Sextic centrifugal distortion parameters
          Watson A reduction. III^r representation 
              CM-1*10^6                     kHz
---------------------------------------------------------------------------
   HJ        0.0000000451               0.0000013515
   HJK       -0.0000008026              -0.0000240609
   HKJ        0.0000022581               0.0000676973
   HK       -0.0000015008              -0.0000449932
   hJ        0.0000000030               0.0000000901
   hJK       -0.0000001897              -0.0000056880
   hK        0.0000079237               0.0002375452
---------------------------------------------------------------------------
         Sextic centrifugal distortion parameters
          Watson S reduction. III^r representation 
              CM-1*10^6                     kHz
---------------------------------------------------------------------------
   HJ        0.0000000409               0.0000012263
   HJK       -0.0000001732              -0.0000051930
   HKJ        0.0000002229               0.0000066831
   HK       -0.0000000908              -0.0000027216
   h1        0.0000000022               0.0000000652
   h2        0.0000000021               0.0000000626
   h3        0.0000000008               0.0000000249
---------------------------------------------------------------------------
---------------------------------------------------------------------------
             Geometrical properties evaluated at     0.00 K 
  Mean and mean-square displacements in normal coordinates (amu**0.5 bohr)
         Coordinate              <q>            <q**2>
---------------------------------------------------------------------------
              1              0.0000000000     0.0000000000
              2              0.0000000000     0.0000000000
              3              0.0000000000     0.0000000000
              4              0.0000000000     0.0000000000
              5              0.0000000000     0.0000000000
              6              0.0000000000     0.0000000000
              7             -0.0000000000     0.5000000659
              8              0.0000000000     0.5000000659
              9              0.0000000000     0.5000000659
             10              0.0000000000     0.5000000659
             11             -0.0519856684     0.5000000659
             12             -0.0000000000     0.5000000659
             13             -0.0555707648     0.5000000659
             14              0.0126303208     0.5000000659
             15              0.0000569326     0.5000000659
             16             -0.2241253593     0.5000000659
             17              0.0201593921     0.5000000659
             18             -0.0636644181     0.5000000659
             19             -0.0461123595     0.5000000659
             20              0.0808744712     0.5000000659
             21              0.0452746428     0.5000000659
             22              0.0148707423     0.5000000659
             23              0.0178110349     0.5000000659
             24              0.0209981478     0.5000000659
---------------------------------------------------------------------------
------------------------------------------------------
   ATOM              INTERNUCLEAR DISTANCE
  I    J            Re           Rg           Ra
------------------------------------------------------
  2    1         1.3542461    1.3631557    1.3615676
  3    1         1.3698494    1.3783097    1.3766082
  3    2         2.1435952    2.1549105    2.1540814
  4    1         2.2361394    2.2464869    2.2459939
  4    2         1.2920322    1.2983146    1.2963660
  4    3         2.2394291    2.2501304    2.2494343
  5    1         2.2042537    2.2147879    2.2141955
  5    2         2.1138759    2.1238935    2.1230154
  5    3         1.3523878    1.3600951    1.3580858
  5    4         1.3961434    1.4043430    1.4025810
  6    1         2.0731660    2.0872991    2.0819449
  6    2         1.0757582    1.0906059    1.0790750
  6    3         3.1515742    3.1679958    3.1649831
  6    4         2.1305006    2.1431699    2.1377300
  6    5         3.1739070    3.1895093    3.1864197
  7    1         2.0874756    2.1044822    2.0961096
  7    2         3.1478364    3.1661922    3.1609458
  7    3         1.0736431    1.0934786    1.0759214
  7    4         3.3043374    3.3214741    3.3164843
  7    5         2.2440407    2.2591015    2.2509798
  7    6         4.0892372    4.1110743    4.1053899
  8    1         3.2552672    3.2732636    3.2684974
  8    2         3.1383596    3.1557496    3.1506392
  8    3         2.1940882    2.2099393    2.2020466
  8    4         2.1660942    2.1828805    2.1750736
  8    5         1.0751676    1.0951587    1.0785913
  8    6         4.1688346    4.1899184    4.1844730
  8    7         2.7891102    2.8076502    2.7972735
------------------------------------------------------
  nmode is                     18
  DIPOLE MOMENT OF ISOTOPOLOGUE 
  (only correct if inertial frame is unchanged) 
                             Vibrationally averaged dipole moment
--------------------------------------------------------------------------------
                              a.u.                         Debye
                     x         y         z              x         y         z
--------------------------------------------------------------------------------
MU_e           -0.13762  -0.58344   0.00000       -0.34978  -1.48286   0.00000
delta <MU> (1)  0.00680   0.00338   0.00000        0.01729   0.00859   0.00000
delta <MU> (2) -0.00184   0.01310   0.00000       -0.00469   0.03329   0.00000
<MU>           -0.13266  -0.56696   0.00000       -0.33718  -1.44097   0.00000
 
Equilibrium dipole moment:    0.59945 a.u. (   1.52355 D)
Zero-point dipole moment:     0.58227 a.u. (   1.47989 D)
--------------------------------------------------------------------------------
********************************************************************************
     PARAMETERS RELEVANT TO ROTATIONAL SPECTROSCOPY
********************************************************************************
 
 
  ----------------------------------------------------------------------------
                                     VIB-ROT CONSTANT / (cm-1)
                                  ------------------------------
     AXIS        MODE       CORIOLIS     QUADRATIC     ANHARMONIC    TOTAL
  ----------------------------------------------------------------------------
       1           7       0.0010448     -0.0000000   -0.0000889    0.0009558
       1           8       0.0009218     -0.0000000   -0.0000996    0.0008222
       1           9       0.0008181     -0.0000000   -0.0000787    0.0007394
       1          10       0.0005636     -0.0000000   -0.0001509    0.0004127
       1          11      -0.0006832     -0.0000126    0.0001732   -0.0005226
       1          12       0.0012131     -0.0000000    0.0000336    0.0012467
       1          13      -0.0006920     -0.0002170    0.0003932   -0.0005159
       1          14      -0.0002300     -0.0002387    0.0002244   -0.0002442
       1          15      -0.0007162     -0.0000212    0.0006577   -0.0000797
       1          16      -0.0000918     -0.0002153    0.0008837    0.0005765
       1          17      -0.0002959     -0.0000229    0.0005992    0.0002805
       1          18      -0.0005496     -0.0000900    0.0006824    0.0000428
       1          19      -0.0003910     -0.0000030    0.0004426    0.0000487
       1          20      -0.0001090     -0.0000074    0.0003560    0.0002396
       1          21      -0.0002566     -0.0000121    0.0005115    0.0002427
       1          22      -0.0000844     -0.0000016    0.0004215    0.0003355
       1          23      -0.0000264     -0.0000005    0.0001808    0.0001539
       1          24      -0.0001599     -0.0000021    0.0005724    0.0004104
       2           7       0.0008563     -0.0000000   -0.0001927    0.0006635
       2           8       0.0008036     -0.0000000   -0.0001030    0.0007006
       2           9       0.0006913     -0.0000000   -0.0001504    0.0005409
       2          10       0.0007680     -0.0000000   -0.0000895    0.0006785
       2          11      -0.0003718     -0.0000648    0.0001576   -0.0002791
       2          12       0.0002822     -0.0000000   -0.0000424    0.0002398
       2          13      -0.0003835     -0.0001241    0.0001147   -0.0003929
       2          14      -0.0001712     -0.0002113    0.0001442   -0.0002383
       2          15      -0.0002270     -0.0000238    0.0006370    0.0003862
       2          16      -0.0000533     -0.0002276    0.0007690    0.0004881
       2          17      -0.0005411     -0.0000044    0.0002171   -0.0003284
       2          18      -0.0001347     -0.0000558    0.0002934    0.0001028
       2          19      -0.0003095     -0.0000178    0.0004265    0.0000993
       2          20      -0.0003258     -0.0000567    0.0009300    0.0005475
       2          21      -0.0002282     -0.0000010    0.0006317    0.0004025
       2          22      -0.0001675     -0.0000023    0.0006658    0.0004960
       2          23      -0.0001576     -0.0000023    0.0005205    0.0003606
       2          24      -0.0000262     -0.0000003    0.0001966    0.0001701
       3           7       0.0000000     -0.0000000   -0.0000710   -0.0000710
       3           8       0.0000000     -0.0000000   -0.0000507   -0.0000507
       3           9       0.0000000     -0.0000000   -0.0000577   -0.0000577
       3          10       0.0000000     -0.0000000   -0.0000598   -0.0000598
       3          11       0.0002601     -0.0000055    0.0000826    0.0003371
       3          12       0.0000000     -0.0000000   -0.0000026   -0.0000026
       3          13       0.0005791     -0.0000073    0.0001255    0.0006973
       3          14      -0.0001428     -0.0000000    0.0000917   -0.0000511
       3          15       0.0000256     -0.0000001    0.0003236    0.0003491
       3          16      -0.0001708     -0.0000858    0.0004126    0.0001560
       3          17      -0.0000220     -0.0000017    0.0002020    0.0001783
       3          18      -0.0000964     -0.0000074    0.0002418    0.0001380
       3          19       0.0000626     -0.0000036    0.0002172    0.0002763
       3          20      -0.0001080     -0.0000111    0.0003247    0.0002055
       3          21      -0.0001633     -0.0000013    0.0002865    0.0001218
       3          22      -0.0000777     -0.0000003    0.0002732    0.0001952
       3          23      -0.0000526     -0.0000001    0.0001772    0.0001246
       3          24      -0.0000539     -0.0000005    0.0001902    0.0001358
  ----------------------------------------------------------------------------
 
 
  ----------------------------------------------------------------------------
   Be, B0 AND B-B0 SHIFTS FOR SINGLY EXCITED VIBRATIONAL STATES (CM-1)
   ------------------------------------------------------------
  VIBRATION            X AXIS               Y AXIS                 Z AXIS
  ----------------------------------------------------------------------------
    Be                    0.31159705           0.30483120           0.15408850
    B0                    0.30902462           0.30251233           0.15277734
    Be-B0                 0.00257244           0.00231887           0.00131116
    B'                    0.30902473           0.30251244           0.15277716
    Be-B'                 0.00257232           0.00231876           0.00131133
    B''                   0.30902478           0.30251249           0.15277736
    Be-B''                0.00257228           0.00231871           0.00131114
    B^A                   0.30902437           0.30251283           0.15277715
    Be-B^A                0.00257269           0.00231838           0.00131135
    B^S                   0.30902474           0.30251244           0.15277716
    Be-B^S                0.00257231           0.00231876           0.00131134
     7                   -0.00095584          -0.00066351           0.00007100
     8                   -0.00082221          -0.00070064           0.00005066
     9                   -0.00073938          -0.00054086           0.00005767
    10                   -0.00041273          -0.00067849           0.00005976
    11                    0.00052264           0.00027910          -0.00033712
    12                   -0.00124665          -0.00023980           0.00000264
    13                    0.00051586           0.00039291          -0.00069733
    14                    0.00024423           0.00023834           0.00005110
    15                    0.00007975          -0.00038620          -0.00034913
    16                   -0.00057655          -0.00048807          -0.00015597
    17                   -0.00028049           0.00032839          -0.00017830
    18                   -0.00004282          -0.00010281          -0.00013801
    19                   -0.00004866          -0.00009929          -0.00027625
    20                   -0.00023956          -0.00054753          -0.00020555
    21                   -0.00024271          -0.00040255          -0.00012183
    22                   -0.00033550          -0.00049598          -0.00019523
    23                   -0.00015388          -0.00036061          -0.00012458
    24                   -0.00041038          -0.00017014          -0.00013583
  ----------------------------------------------------------------------------
  ----------------------------------------------------------------------------
   Be, B0 AND B-B0 SHIFTS FOR SINGLY EXCITED VIBRATIONAL STATES (MHz)
  VIBRATION            X AXIS               Y AXIS                 Z AXIS
  ----------------------------------------------------------------------------
    Be                 9341.44466335        9138.60953302        4619.45697483
    B0                 9264.32500018        9069.09144784        4580.14933343
    Be-B0                77.11966317          69.51808518          39.30764140
    B'                 9264.32844618        9069.09489384        4580.14416444
    Be-B'                77.11621717          69.51463918          39.31281039
    B''                9264.32975497        9069.09633950        4580.15012314
    Be-B''               77.11490838          69.51319352          39.30685169
    B^A                9264.31747549        9069.10635694        4580.14367203
    Be-B^A               77.12718787          69.50317608          39.31330280
    B^S                9264.32871711        9069.09486584        4580.14398389
    Be-B^S               77.11594625          69.51466718          39.31299094
     7                  -28.65540587         -19.89139554           2.12843230
     8                  -24.64915165         -21.00465309           1.51880230
     9                  -22.16595585         -16.21458269           1.72891691
    10                  -12.37320458         -20.34072545           1.79158097
    11                   15.66842699           8.36716001         -10.10660833
    12                  -37.37368641          -7.18888544           0.07907988
    13                   15.46502186          11.77912619         -20.90551074
    14                    7.32187376           7.14513148           1.53194517
    15                    2.39070780         -11.57786821         -10.46678801
    16                  -17.28444474         -14.63204745          -4.67591857
    17                   -8.40875862           9.84500522          -5.34542517
    18                   -1.28376667          -3.08225489          -4.13744941
    19                   -1.45869773          -2.97667944          -8.28181950
    20                   -7.18195692         -16.41467088          -6.16222057
    21                   -7.27616078         -12.06803391          -3.65235990
    22                  -10.05790849         -14.86922095          -5.85297268
    23                   -4.61324633         -10.81078812          -3.73480273
    24                  -12.30301213          -5.10078720          -4.07216473
  ----------------------------------------------------------------------------
