# Supplementary material for: Improved Accuracy in Semi-Experimental Structure Determination by Resolving Problems Associated with Rotation of Principal Inertial Axes of Isotopologues: Structures of 1,3-Oxazole (c‑C3H3NO)
Source: J Phys Chem A. 2026 Apr 24;130(18):3623–41. doi: 10.1021/acs.jpca.6c01535 (PMC13158917; doi:10.1021/acs.jpca.6c01535)
Supplement: Supplementary file 2 [file jp6c01535_si_002.zip › Supporting Information/ISOMASS Files IIIr/ISOMASS020.out]

 @GETMEM-I,  Allocated   28610 MB of main memory.
  analysis of anharmonic force field for a different isotopomer
  masses of atoms
   17.9991603000000        12.0000000000000        12.0000000000000     
   14.0030740020000        12.0000000000000        2.01410177900000     
   2.01410177900000        1.00782503500000     
  rotation matrix to com frame 

                 COLUMN   1       COLUMN   2       COLUMN   3
 ROW   1      0.63506430459   -0.77245927338   -0.00000000000
 ROW   2      0.77245927338    0.63506430459    0.00000000000
 ROW   3     -0.00000000000   -0.00000000000    1.00000000000
********************************************************************************
        PARAMETERS RELEVANT TO MOLECULAR STRUCTURE 
********************************************************************************

                 COLUMN   1       COLUMN   2       COLUMN   3       COLUMN   4
 ROW   1      0.00380474249    0.10283629482    0.05569267608    0.00000000047
 ROW   2      0.00262998548   -0.05578328724    0.10282393598   -0.00000000010
 ROW   3     -0.11691903564    0.00209167299    0.00412526278    0.09094628408
 ROW   4      0.00380474251    0.10283629484    0.05569267607    0.00000000024
 ROW   5      0.00262998543   -0.05578328728    0.10282393601    0.00000000047
 ROW   6     -0.11691903559    0.00209167296    0.00412526284   -0.08612427308
 ROW   7      0.00380474253    0.10283629486    0.05569267605   -0.00000000003
 ROW   8      0.00262998550   -0.05578328721    0.10282393596   -0.00000000047
 ROW   9     -0.11691903561    0.00209167304    0.00412526278    0.13359751596
 ROW  10      0.00380474256    0.10283629488    0.05569267604   -0.00000000035
 ROW  11      0.00262998543   -0.05578328728    0.10282393601    0.00000000050
 ROW  12     -0.11691903553    0.00209167298    0.00412526288   -0.15843459069
 ROW  13      0.00380474257    0.10283629490    0.05569267603   -0.00000000053
 ROW  14      0.00262998548   -0.05578328723    0.10282393598   -0.00000000011
 ROW  15     -0.11691903554    0.00209167303    0.00412526284   -0.01650478800
 ROW  16      0.00380474249    0.10283629481    0.05569267609    0.00000000055
 ROW  17      0.00262998541   -0.05578328731    0.10282393604    0.00000000084
 ROW  18     -0.11691903560    0.00209167292    0.00412526285   -0.14917305849
 ROW  19      0.00380474252    0.10283629485    0.05569267606    0.00000000006
 ROW  20      0.00262998554   -0.05578328717    0.10282393593   -0.00000000095
 ROW  21     -0.11691903565    0.00209167307    0.00412526273    0.27034153860
 ROW  22      0.00380474260    0.10283629493    0.05569267600   -0.00000000100
 ROW  23      0.00262998549   -0.05578328722    0.10282393597   -0.00000000025
 ROW  24     -0.11691903550    0.00209167306    0.00412526285   -0.03378816674

                 COLUMN   5       COLUMN   6       COLUMN   7       COLUMN   8
 ROW   1      0.09747345501    0.00000000023    0.00000000000    0.00000000000
 ROW   2     -0.02960823682   -0.00000000007   -0.00000000000   -0.00000000000
 ROW   3     -0.00000000018   -0.11438400712    0.10767852913    0.02574116316
 ROW   4      0.04844074922    0.00000000010    0.00000000000    0.00000000000
 ROW   5      0.08717777109    0.00000000024    0.00000000000   -0.00000000000
 ROW   6      0.00000000067   -0.11021196027   -0.04411343982    0.01047286369
 ROW   7     -0.00542769994   -0.00000000004    0.00000000000    0.00000000000
 ROW   8     -0.10593877820   -0.00000000028   -0.00000000000   -0.00000000000
 ROW   9     -0.00000000086    0.06271976989   -0.03230536121   -0.05642017280
 ROW  10     -0.07228228206   -0.00000000022   -0.00000000000    0.00000000000
 ROW  11      0.09255728213    0.00000000025   -0.00000000000    0.00000000000
 ROW  12      0.00000000060    0.04784417338   -0.00171403081    0.12155101072
 ROW  13     -0.10866327934   -0.00000000032   -0.00000000000    0.00000000000
 ROW  14     -0.03285259387   -0.00000000008   -0.00000000000   -0.00000000000
 ROW  15     -0.00000000039    0.16201008840    0.05431471543   -0.09639789981
 ROW  16      0.11388831024    0.00000000028    0.00000000000    0.00000000000
 ROW  17      0.16359737153    0.00000000044   -0.00000000000   -0.00000000000
 ROW  18      0.00000000132   -0.23745206742   -0.34479409921   -0.44683181597
 ROW  19      0.01152811301    0.00000000000    0.00000000000   -0.00000000000
 ROW  20     -0.20491391296   -0.00000000054    0.00000000000    0.00000000000
 ROW  21     -0.00000000160    0.09196421360   -0.48804598977    0.31086921779
 ROW  22     -0.20545716611   -0.00000000058   -0.00000000000   -0.00000000000
 ROW  23     -0.06011375050   -0.00000000016   -0.00000000000   -0.00000000000
 ROW  24     -0.00000000069    0.30527436794    0.02833063743   -0.18199796195

                 COLUMN   9       COLUMN  10       COLUMN  11       COLUMN  12
 ROW   1      0.00000000000    0.00000000000    0.03016472364   -0.00000000000
 ROW   2     -0.00000000000   -0.00000000000    0.11950782092    0.00000000000
 ROW   3      0.05480086895    0.07193395290    0.00000000000    0.00876720895
 ROW   4      0.00000000000    0.00000000000   -0.00057394265    0.00000000000
 ROW   5      0.00000000000    0.00000000000   -0.02872848347    0.00000000000
 ROW   6      0.02920803802   -0.21714782091   -0.00000000000    0.00398131926
 ROW   7      0.00000000000    0.00000000000   -0.03751564984   -0.00000000000
 ROW   8     -0.00000000000   -0.00000000000   -0.00721551025   -0.00000000000
 ROW   9     -0.19970813211   -0.04400850842   -0.00000000000    0.04257763079
 ROW  10     -0.00000000000   -0.00000000000    0.01699957589    0.00000000000
 ROW  11     -0.00000000000    0.00000000000   -0.02548192678    0.00000000000
 ROW  12     -0.07341237927    0.09834843250    0.00000000000    0.02216924133
 ROW  13     -0.00000000000   -0.00000000000   -0.01043621848   -0.00000000000
 ROW  14      0.00000000000   -0.00000000000    0.00725447151   -0.00000000000
 ROW  15      0.10013364457   -0.01747240682   -0.00000000000   -0.14334408821
 ROW  16      0.00000000000    0.00000000000   -0.17759178345   -0.00000000000
 ROW  17      0.00000000000    0.00000000000   -0.23899623246   -0.00000000000
 ROW  18      0.00853686280    0.29209182371    0.00000000000   -0.01547724591
 ROW  19     -0.00000000000   -0.00000000000    0.04186948894   -0.00000000000
 ROW  20      0.00000000000    0.00000000000   -0.49600292843    0.00000000000
 ROW  21      0.24410896483    0.05499368982   -0.00000000000   -0.06183663593
 ROW  22     -0.00000000000    0.00000000000    0.07410237751   -0.00000000000
 ROW  23      0.00000000000   -0.00000000000    0.03018605763   -0.00000000000
 ROW  24      0.37424386676   -0.02723870011   -0.00000000000    0.84230866392

                 COLUMN  13       COLUMN  14       COLUMN  15       COLUMN  16
 ROW   1     -0.00462542547    0.03527661014    0.08381889446    0.12008755547
 ROW   2      0.02385087358    0.10272394397    0.03237000118   -0.09734196575
 ROW   3     -0.00000000000   -0.00000000000   -0.00000000000    0.00000000000
 ROW   4      0.00595854155    0.08368586942    0.04469881382   -0.05066346123
 ROW   5      0.06501043532   -0.03575442138   -0.05140672824    0.01036121725
 ROW   6      0.00000000000    0.00000000000    0.00000000000    0.00000000000
 ROW   7     -0.04661849109   -0.12999579391    0.07204723636   -0.13624514631
 ROW   8     -0.06674654363    0.01466002994    0.00692231746    0.07313715645
 ROW   9     -0.00000000000    0.00000000000    0.00000000000    0.00000000000
 ROW  10      0.10800879117   -0.02041016447   -0.12280868587    0.02054039135
 ROW  11      0.08473472444   -0.06790307722   -0.04106915032    0.01140678591
 ROW  12     -0.00000000000   -0.00000000000   -0.00000000000   -0.00000000000
 ROW  13     -0.00302113613   -0.00684897965   -0.06996173477    0.00162140196
 ROW  14     -0.11565338555   -0.09814452447    0.04239761799    0.04752603634
 ROW  15      0.00000000000    0.00000000000    0.00000000000   -0.00000000000
 ROW  16     -0.26107997510    0.25073306981   -0.15496685430   -0.12290127088
 ROW  17     -0.24248142474    0.13926480671   -0.30110546853   -0.06849828572
 ROW  18      0.00000000000   -0.00000000000    0.00000000000   -0.00000000000
 ROW  19     -0.10257643704   -0.17216280998    0.03659636756   -0.15262280101
 ROW  20      0.22272957217    0.15743697137    0.29381541300    0.00526496334
 ROW  21      0.00000000000    0.00000000000   -0.00000000000    0.00000000000
 ROW  22     -0.17124725073    0.12950068492   -0.11110279507    0.32671961678
 ROW  23     -0.16608651316   -0.06431027695    0.03193603759    0.14626448012
 ROW  24     -0.00000000000    0.00000000000   -0.00000000000    0.00000000000

                 COLUMN  17       COLUMN  18       COLUMN  19       COLUMN  20
 ROW   1      0.05236115738    0.07689894412   -0.00146108717    0.00847114837
 ROW   2      0.04488388354    0.02867402024    0.03718921998    0.02901440975
 ROW   3      0.00000000000   -0.00000000000    0.00000000000   -0.00000000000
 ROW   4     -0.15117673291   -0.13698618376   -0.04796693892   -0.03874494864
 ROW   5      0.03339257576   -0.04523290128    0.04118035565   -0.15455361702
 ROW   6     -0.00000000000   -0.00000000000    0.00000000000    0.00000000000
 ROW   7      0.04803365063    0.01029498685    0.04766395505   -0.04036260631
 ROW   8     -0.03934200127    0.04367230431   -0.12446660119   -0.13600151630
 ROW   9      0.00000000000    0.00000000000    0.00000000000   -0.00000000000
 ROW  10     -0.09787002943    0.09168288689    0.07859216837    0.00524937396
 ROW  11      0.00945120087   -0.06490495427   -0.06205965073    0.10802697656
 ROW  12     -0.00000000000   -0.00000000000    0.00000000000    0.00000000000
 ROW  13      0.12971209749   -0.05621092505   -0.12856255998    0.06466048532
 ROW  14     -0.09549517041    0.01109683299    0.04346566274    0.10585639175
 ROW  15     -0.00000000000    0.00000000000   -0.00000000000   -0.00000000000
 ROW  16     -0.11472828740    0.02277074910   -0.02884334437    0.13130711018
 ROW  17      0.13502504208    0.16995753672    0.10381752068   -0.02311915903
 ROW  18     -0.00000000000    0.00000000000   -0.00000000000    0.00000000000
 ROW  19      0.05084763941    0.02024949958    0.01449009411   -0.12373185838
 ROW  20      0.04073471947    0.03102536851    0.12099160381    0.06596141947
 ROW  21      0.00000000000    0.00000000000    0.00000000000   -0.00000000000
 ROW  22      0.23601154520   -0.55543407678    0.49717144162   -0.06734643381
 ROW  23     -0.07628405190   -0.12549228664    0.22296497706    0.09441268423
 ROW  24      0.00000000000   -0.00000000000    0.00000000000    0.00000000000

                 COLUMN  21       COLUMN  22       COLUMN  23       COLUMN  24
 ROW   1      0.00115699478    0.00326070631    0.00132050719   -0.00070614524
 ROW   2      0.00074402328   -0.00066024787   -0.00058600779    0.00078046044
 ROW   3     -0.00000000000   -0.00000000000   -0.00000000000    0.00000000000
 ROW   4     -0.03723198567   -0.08644086354    0.03756750953   -0.00051569553
 ROW   5     -0.12554539033    0.08658350744   -0.03092909579    0.00178007863
 ROW   6      0.00000000000   -0.00000000000    0.00000000000    0.00000000000
 ROW   7      0.05324845160   -0.04045501627   -0.12068934043    0.00520841335
 ROW   8      0.09911553190   -0.01439444807   -0.02825930722    0.00516951083
 ROW   9     -0.00000000000    0.00000000000   -0.00000000000   -0.00000000000
 ROW  10      0.02062575422    0.00172614154    0.00180084767   -0.00107010540
 ROW  11      0.12186735762   -0.01460864851    0.00304233685    0.00037358670
 ROW  12     -0.00000000000    0.00000000000    0.00000000000    0.00000000000
 ROW  13     -0.10712548731    0.00918803093    0.01145963141    0.01965013855
 ROW  14     -0.10835335247    0.00345794840    0.01334932461   -0.08472134451
 ROW  15      0.00000000000   -0.00000000000   -0.00000000000    0.00000000000
 ROW  16      0.10437665995    0.44637224548   -0.16202210065    0.00084248369
 ROW  17     -0.03139119831   -0.38273500156    0.13954949179   -0.00076875573
 ROW  18     -0.00000000000    0.00000000000    0.00000000000   -0.00000000000
 ROW  19      0.13753281788    0.21670602133    0.57592369101   -0.00685037039
 ROW  20     -0.01059230842    0.03787745153    0.10429223738   -0.00368133076
 ROW  21      0.00000000000   -0.00000000000    0.00000000000    0.00000000000
 ROW  22      0.29412749190   -0.00582858481   -0.02250287361   -0.25035991958
 ROW  23     -0.01781245203    0.00323866265    0.02668365985    0.91577899031
 ROW  24      0.00000000000   -0.00000000000    0.00000000000   -0.00000000000
  Performing F(IJK)/F(IKJ)/F(KJI) consistency check 
  Differences greater than 1 cm-1 will be printed.
  ===================================================================
  I    J    K    F(IJK)        F(IKJ)        F(KJI)        Difference
  ===================================================================
 Cubic force constants written to file cubic.
  ===================================================================
  Largest absolute difference is    0.38940 cm-1.
 
 
---------------------------------------------------------------------------
          Quartic centrifugal distortion parameters 
                                CM-1                MHz
---------------------------------------------------------------------------
    1    1    1    1   -0.4083778957E-06       -0.0122428613
    1    1    1    2    0.3430439440E-08        0.0001028420
    1    1    2    1    0.3430439440E-08        0.0001028420
    1    1    2    2    0.5346688018E-07        0.0016028967
    1    1    3    3   -0.8111949127E-07       -0.0024319012
    1    2    1    1    0.3430439440E-08        0.0001028420
    1    2    1    2   -0.2104441486E-06       -0.0063089569
    1    2    2    1   -0.2104441486E-06       -0.0063089569
    1    2    2    2    0.1305642517E-07        0.0003914218
    1    2    3    3    0.4286942307E-08        0.0001285193
    2    1    1    1    0.3430439440E-08        0.0001028420
    2    1    1    2   -0.2104441486E-06       -0.0063089569
    2    1    2    1   -0.2104441486E-06       -0.0063089569
    2    1    2    2    0.1305642517E-07        0.0003914218
    2    1    3    3    0.4286942307E-08        0.0001285193
    2    2    1    1    0.5346688018E-07        0.0016028967
    2    2    1    2    0.1305642517E-07        0.0003914218
    2    2    2    1    0.1305642517E-07        0.0003914218
    2    2    2    2   -0.3551652950E-06       -0.0106475877
    2    2    3    3   -0.8232772456E-07       -0.0024681231
    3    3    1    1   -0.8111949127E-07       -0.0024319012
    3    3    1    2    0.4286942307E-08        0.0001285193
    3    3    2    1    0.4286942307E-08        0.0001285193
    3    3    2    2   -0.8232772456E-07       -0.0024681231
    3    3    3    3   -0.4092748283E-07       -0.0012269751
---------------------------------------------------------------------------
------------------------------------------------------------
        Parameter                (MHz)                 (CM-1)
------------------------------------------------------------
 
           R6                -.134440E-04           -.448443E-09
           R5                0.521162E-04           0.173841E-08
           SI                            -.149979E+02
 
  Kivelson-Wilson centrifugal distortion parameters 
 
           DJ                0.283442E-02           0.945460E-07
           DK                0.191616E-02           0.639161E-07
           DJK               -.444383E-02           -.148230E-06
 
  A-reduced centrifugal distortion parameters (IIIr representation) 
 
           DELJ              0.286131E-02           0.954429E-07
           DELK              0.205060E-02           0.684005E-07
           DELJK             -.460516E-02           -.153612E-06
           delJ              0.997046E-04           0.332579E-08
           delK              -.910757E-03           -.303796E-07
 
  S-reduced centrifugal distortion parameters (IIIr representation) 
 
           DJ                0.283094E-02           0.944301E-07
           DK                0.189878E-02           0.633365E-07
           DJK               -.442298E-02           -.147535E-06
           D1                -.997046E-04           -.332579E-08
           D2                -.151814E-04           -.506398E-09
------------------------------------------------------------
  Centrifugal corrections for various types of 
 rotational constants (MHz and cm-1) ...
   Bx''-Bx         0.0043885400        0.0000001464
   By''-By         0.0043704290        0.0000001458
   Bz''-Bz         0.0007757908        0.0000000259
   Bx''-Bx'         0.0012340615        0.0000000412
   By''-By'         0.0012159506        0.0000000406
   Bz''-Bz'         0.0055075085        0.0000001837
   Bx'-Bx         0.0031544784        0.0000001052
   By'-By         0.0031544784        0.0000001052
   Bz'-Bz        -0.0047317176       -0.0000001578
   BxSR-Bx         0.0034097692        0.0000001137
   BySR-By         0.0029928399        0.0000000998
   BzSR-Bz        -0.0047950070       -0.0000001599
   BxSR-Bx''        -0.0009787707       -0.0000000326
   BySR-By''        -0.0013775891       -0.0000000460
   BzSR-Bz''        -0.0055707979       -0.0000001858
   BxSR-Bx'         0.0002552908        0.0000000085
   BySR-By'        -0.0001616386       -0.0000000054
   BzSR-Bz'         0.0000632894        0.0000000021
   BxAR-Bx         0.0016489816        0.0000000550
   ByAR-By         0.0048750790        0.0000001626
   BzAR-Bz        -0.0049468214       -0.0000001650
---------------------------------------------------------------------------
 
 *****************************************
     THE MOLECULE IS AN ASYMMETRIC TOP
 *****************************************
 
 
---------------------------------------------------------------------------
         Sextic centrifugal distortion parameters
          Watson A reduction. III^r representation 
              CM-1*10^6                     kHz
---------------------------------------------------------------------------
   HJ        0.0000000388               0.0000011639
   HJK       -0.0000002202              -0.0000066017
   HKJ        0.0000003906               0.0000117105
   HK       -0.0000002094              -0.0000062767
   hJ        0.0000000051               0.0000001538
   hJK       -0.0000000812              -0.0000024334
   hK        0.0000005043               0.0000151181
---------------------------------------------------------------------------
         Sextic centrifugal distortion parameters
          Watson S reduction. III^r representation 
              CM-1*10^6                     kHz
---------------------------------------------------------------------------
   HJ        0.0000000365               0.0000010953
   HJK       -0.0000001496              -0.0000044846
   HKJ        0.0000001895               0.0000056816
   HK       -0.0000000766              -0.0000022963
   h1        0.0000000049               0.0000001467
   h2        0.0000000011               0.0000000343
   h3        0.0000000002               0.0000000071
---------------------------------------------------------------------------
---------------------------------------------------------------------------
             Geometrical properties evaluated at     0.00 K 
  Mean and mean-square displacements in normal coordinates (amu**0.5 bohr)
         Coordinate              <q>            <q**2>
---------------------------------------------------------------------------
              1              0.0000000000     0.0000000000
              2              0.0000000000     0.0000000000
              3              0.0000000000     0.0000000000
              4              0.0000000000     0.0000000000
              5              0.0000000000     0.0000000000
              6              0.0000000000     0.0000000000
              7              0.0000000000     0.5000000659
              8             -0.0000000000     0.5000000659
              9              0.0000000000     0.5000000659
             10              0.0000000000     0.5000000659
             11             -0.0509221970     0.5000000659
             12             -0.0000000000     0.5000000659
             13              0.0087513825     0.5000000659
             14             -0.0100355628     0.5000000659
             15             -0.0551524345     0.5000000659
             16              0.0912908133     0.5000000659
             17             -0.2104743351     0.5000000659
             18             -0.0471721924     0.5000000659
             19             -0.0225988719     0.5000000659
             20              0.0913152610     0.5000000659
             21             -0.0131529493     0.5000000659
             22              0.0131245077     0.5000000659
             23             -0.0073100319     0.5000000659
             24              0.0246289902     0.5000000659
---------------------------------------------------------------------------
------------------------------------------------------
   ATOM              INTERNUCLEAR DISTANCE
  I    J            Re           Rg           Ra
------------------------------------------------------
  2    1         1.3542461    1.3632453    1.3616006
  3    1         1.3698494    1.3779091    1.3762122
  3    2         2.1435952    2.1545106    2.1536224
  4    1         2.2361394    2.2464571    2.2459192
  4    2         1.2920322    1.2982829    1.2963268
  4    3         2.2394291    2.2497041    2.2489448
  5    1         2.2042537    2.2147587    2.2141582
  5    2         2.1138759    2.1240025    2.1230859
  5    3         1.3523878    1.3598338    1.3578208
  5    4         1.3961434    1.4044461    1.4026287
  6    1         2.0731660    2.0873820    2.0819300
  6    2         1.0757582    1.0905955    1.0790332
  6    3         3.1515742    3.1675834    3.1644779
  6    4         2.1305006    2.1431798    2.1377167
  6    5         3.1739070    3.1896227    3.1864637
  7    1         2.0874756    2.1008007    2.0951441
  7    2         3.1478364    3.1635055    3.1602323
  7    3         1.0736431    1.0882398    1.0758772
  7    4         3.3043374    3.3190806    3.3160167
  7    5         2.2440407    2.2563210    2.2508257
  7    6         4.0892372    4.1086966    4.1045186
  8    1         3.2552672    3.2732244    3.2684397
  8    2         3.1383596    3.1558439    3.1506918
  8    3         2.1940882    2.2098653    2.2019576
  8    4         2.1660942    2.1829931    2.1751378
  8    5         1.0751676    1.0951485    1.0785732
  8    6         4.1688346    4.1900286    4.1845132
  8    7         2.7891102    2.8059749    2.7974694
------------------------------------------------------
  nmode is                     18
  DIPOLE MOMENT OF ISOTOPOLOGUE 
  (only correct if inertial frame is unchanged) 
                             Vibrationally averaged dipole moment
--------------------------------------------------------------------------------
                              a.u.                         Debye
                     x         y         z              x         y         z
--------------------------------------------------------------------------------
MU_e           -0.53444  -0.27151   0.00000       -1.35832  -0.69005   0.00000
delta <MU> (1)  0.00187   0.00718  -0.00000        0.00475   0.01824  -0.00000
delta <MU> (2)  0.00986   0.00062   0.00000        0.02506   0.00158   0.00000
<MU>           -0.52271  -0.26371   0.00000       -1.32851  -0.67023   0.00000
 
Equilibrium dipole moment:    0.59945 a.u. (   1.52355 D)
Zero-point dipole moment:     0.58546 a.u. (   1.48800 D)
--------------------------------------------------------------------------------
********************************************************************************
     PARAMETERS RELEVANT TO ROTATIONAL SPECTROSCOPY
********************************************************************************
 
 
  ----------------------------------------------------------------------------
                                     VIB-ROT CONSTANT / (cm-1)
                                  ------------------------------
     AXIS        MODE       CORIOLIS     QUADRATIC     ANHARMONIC    TOTAL
  ----------------------------------------------------------------------------
       1           7       0.0012805     -0.0000000   -0.0000473    0.0012332
       1           8       0.0010181     -0.0000000   -0.0001023    0.0009158
       1           9       0.0006517     -0.0000000   -0.0001319    0.0005198
       1          10       0.0006651     -0.0000000   -0.0001607    0.0005044
       1          11      -0.0011417     -0.0000274    0.0000528   -0.0011164
       1          12       0.0004209     -0.0000000   -0.0000457    0.0003753
       1          13      -0.0007698     -0.0000456    0.0001408   -0.0006745
       1          14      -0.0001788     -0.0002371    0.0001576   -0.0002583
       1          15      -0.0002236     -0.0001611    0.0000988   -0.0002859
       1          16      -0.0001183     -0.0000945    0.0008781    0.0006653
       1          17      -0.0000407     -0.0000933    0.0003705    0.0002365
       1          18      -0.0000933     -0.0000418    0.0002917    0.0001566
       1          19      -0.0002431     -0.0000087    0.0003783    0.0001265
       1          20      -0.0003382     -0.0000721    0.0010336    0.0006233
       1          21      -0.0003122     -0.0000057    0.0009519    0.0006340
       1          22      -0.0000981     -0.0000016    0.0004265    0.0003268
       1          23      -0.0000213     -0.0000000    0.0001986    0.0001773
       1          24      -0.0001711     -0.0000023    0.0005718    0.0003983
       2           7       0.0005912     -0.0000000   -0.0002317    0.0003595
       2           8       0.0006856     -0.0000000   -0.0001835    0.0005021
       2           9       0.0007088     -0.0000000   -0.0001276    0.0005812
       2          10       0.0007360     -0.0000000   -0.0000840    0.0006519
       2          11      -0.0001470     -0.0000007    0.0001367   -0.0000109
       2          12       0.0011952     -0.0000000    0.0000057    0.0012008
       2          13      -0.0007433     -0.0000543    0.0000961   -0.0007015
       2          14      -0.0002530     -0.0001613    0.0002302   -0.0001842
       2          15      -0.0001566     -0.0002253    0.0002141   -0.0001678
       2          16      -0.0005661     -0.0000107    0.0005612   -0.0000156
       2          17      -0.0001849     -0.0002328    0.0010840    0.0006663
       2          18      -0.0006113     -0.0000217    0.0007658    0.0001328
       2          19      -0.0004218     -0.0000023    0.0005359    0.0001118
       2          20      -0.0000631     -0.0000066    0.0002811    0.0002113
       2          21      -0.0001482     -0.0000063    0.0002148    0.0000604
       2          22      -0.0001327     -0.0000013    0.0005744    0.0004405
       2          23      -0.0001935     -0.0000038    0.0008037    0.0006063
       2          24      -0.0000109     -0.0000002    0.0001202    0.0001091
       3           7       0.0000000     -0.0000000   -0.0000729   -0.0000729
       3           8       0.0000000     -0.0000000   -0.0000729   -0.0000729
       3           9       0.0000000     -0.0000000   -0.0000649   -0.0000649
       3          10       0.0000000     -0.0000000   -0.0000600   -0.0000600
       3          11       0.0001836     -0.0000042    0.0000488    0.0002282
       3          12       0.0000000     -0.0000000   -0.0000092   -0.0000092
       3          13       0.0002184     -0.0000003    0.0000585    0.0002767
       3          14       0.0020827     -0.0000003    0.0000983    0.0021806
       3          15      -0.0018667     -0.0000069    0.0000802   -0.0017934
       3          16      -0.0000829     -0.0000170    0.0003549    0.0002551
       3          17      -0.0000851     -0.0000690    0.0003759    0.0002219
       3          18      -0.0000200     -0.0000030    0.0002726    0.0002496
       3          19       0.0000591     -0.0000008    0.0002314    0.0002898
       3          20      -0.0001080     -0.0000131    0.0003165    0.0001954
       3          21      -0.0001521     -0.0000000    0.0002797    0.0001275
       3          22      -0.0000716     -0.0000001    0.0002530    0.0001812
       3          23      -0.0000685     -0.0000004    0.0002609    0.0001920
       3          24      -0.0000491     -0.0000003    0.0001656    0.0001163
  ----------------------------------------------------------------------------
 
 
  ----------------------------------------------------------------------------
   Be, B0 AND B-B0 SHIFTS FOR SINGLY EXCITED VIBRATIONAL STATES (CM-1)
   ------------------------------------------------------------
  VIBRATION            X AXIS               Y AXIS                 Z AXIS
  ----------------------------------------------------------------------------
    Be                    0.30511511           0.28540630           0.14746590
    B0                    0.30283611           0.28312933           0.14624525
    Be-B0                 0.00227900           0.00227697           0.00122066
    B'                    0.30283622           0.28312943           0.14624509
    Be-B'                 0.00227889           0.00227686           0.00122081
    B''                   0.30283626           0.28312947           0.14624527
    Be-B''                0.00227885           0.00227682           0.00122063
    B^A                   0.30283617           0.28312949           0.14624508
    Be-B^A                0.00227894           0.00227681           0.00122082
    B^S                   0.30283622           0.28312943           0.14624509
    Be-B^S                0.00227888           0.00227687           0.00122082
     7                   -0.00123317          -0.00035946           0.00007291
     8                   -0.00091578          -0.00050207           0.00007289
     9                   -0.00051982          -0.00058119           0.00006489
    10                   -0.00050439          -0.00065193           0.00005998
    11                    0.00111638           0.00001095          -0.00022824
    12                   -0.00037525          -0.00120084           0.00000915
    13                    0.00067452           0.00070146          -0.00027672
    14                    0.00025827           0.00018419          -0.00218063
    15                    0.00028592           0.00016781           0.00179339
    16                   -0.00066528           0.00001559          -0.00025510
    17                   -0.00023650          -0.00066627          -0.00022190
    18                   -0.00015662          -0.00013276          -0.00024964
    19                   -0.00012647          -0.00011181          -0.00028979
    20                   -0.00062329          -0.00021134          -0.00019541
    21                   -0.00063403          -0.00006037          -0.00012754
    22                   -0.00032684          -0.00044050          -0.00018125
    23                   -0.00017728          -0.00060632          -0.00019201
    24                   -0.00039835          -0.00010908          -0.00011632
  ----------------------------------------------------------------------------
  ----------------------------------------------------------------------------
   Be, B0 AND B-B0 SHIFTS FOR SINGLY EXCITED VIBRATIONAL STATES (MHz)
  VIBRATION            X AXIS               Y AXIS                 Z AXIS
  ----------------------------------------------------------------------------
    Be                 9147.12086119        8556.26554676        4420.91661296
    B0                 9078.79819822        8488.00371927        4384.32226885
    Be-B0                68.32266297          68.26182749          36.59434411
    B'                 9078.80135270        8488.00687375        4384.31753714
    Be-B'                68.31950850          68.25867301          36.59907583
    B''                9078.80258676        8488.00808970        4384.32304464
    Be-B''               68.31827443          68.25745706          36.59356832
    B^A                9078.79984720        8488.00859435        4384.31732203
    Be-B^A               68.32101399          68.25695241          36.59929093
    B^S                9078.80160799        8488.00671211        4384.31747385
    Be-B^S               68.31925321          68.25883465          36.59913912
     7                  -36.96965202         -10.77648866           2.18587391
     8                  -27.45441463         -15.05178902           2.18519812
     9                  -15.58393644         -17.42374818           1.94529692
    10                  -15.12123097         -19.54426793           1.79823936
    11                   33.46814945           0.32825160          -6.84237298
    12                  -11.24984464         -36.00016747           0.27440063
    13                   20.22150143          21.02926368          -8.29571288
    14                    7.74263711           5.52199313         -65.37350850
    15                    8.57151760           5.03078337          53.76439647
    16                  -19.94469418           0.46732089          -7.64767150
    17                   -7.09006265         -19.97437620          -6.65229107
    18                   -4.69530333          -3.97992234          -7.48391287
    19                   -3.79143264          -3.35202026          -8.68779027
    20                  -18.68564684          -6.33595025          -5.85823086
    21                  -19.00759187          -1.80987410          -3.82345875
    22                   -9.79855219         -13.20578103          -5.43366581
    23                   -5.31461659         -18.17687302          -5.75630136
    24                  -11.94215256          -3.27000917          -3.48717678
  ----------------------------------------------------------------------------
