# Supplementary material for: Improved Accuracy in Semi-Experimental Structure Determination by Resolving Problems Associated with Rotation of Principal Inertial Axes of Isotopologues: Structures of 1,3-Oxazole (c‑C3H3NO)
Source: J Phys Chem A. 2026 Apr 24;130(18):3623–41. doi: 10.1021/acs.jpca.6c01535 (PMC13158917; doi:10.1021/acs.jpca.6c01535)
Supplement: Supplementary file 2 [file jp6c01535_si_002.zip › Supporting Information/ISOMASS Files IIIr/ISOMASS022.out]

 @GETMEM-I,  Allocated   28610 MB of main memory.
  analysis of anharmonic force field for a different isotopomer
  masses of atoms
   15.9949146300000        12.0000000000000        12.0000000000000     
   14.0030740020000        12.0000000000000        1.00782503500000     
   2.01410177900000        2.01410177900000     
  rotation matrix to com frame 

                 COLUMN   1       COLUMN   2       COLUMN   3
 ROW   1      0.96180805036   -0.27372481485    0.00000000000
 ROW   2      0.27372481485    0.96180805036    0.00000000000
 ROW   3     -0.00000000000   -0.00000000000    1.00000000000
********************************************************************************
        PARAMETERS RELEVANT TO MOLECULAR STRUCTURE 
********************************************************************************

                 COLUMN   1       COLUMN   2       COLUMN   3       COLUMN   4
 ROW   1     -0.00009590305    0.01981422465    0.11698354359    0.00000000099
 ROW   2      0.09785881740    0.06616357957   -0.01112630914   -0.00000000131
 ROW   3      0.06709250942   -0.09647558960    0.01639566840    0.11101935493
 ROW   4     -0.00009590305    0.01981422465    0.11698354359    0.00000000138
 ROW   5      0.09785881743    0.06616357957   -0.01112630912    0.00000000057
 ROW   6      0.06709250935   -0.09647558970    0.01639566828   -0.06741674081
 ROW   7     -0.00009590308    0.01981422464    0.11698354357   -0.00000000095
 ROW   8      0.09785881740    0.06616357957   -0.01112630914   -0.00000000137
 ROW   9      0.06709250948   -0.09647558961    0.01639566846    0.12733707362
 ROW  10     -0.00009590307    0.01981422464    0.11698354358   -0.00000000007
 ROW  11      0.09785881744    0.06616357958   -0.01112630910    0.00000000167
 ROW  12      0.06709250935   -0.09647558977    0.01639566826   -0.16369029287
 ROW  13     -0.00009590309    0.01981422464    0.11698354356   -0.00000000161
 ROW  14      0.09785881743    0.06616357957   -0.01112630912    0.00000000043
 ROW  15      0.06709250944   -0.09647558971    0.01639566837   -0.03825690930
 ROW  16     -0.00009590303    0.01981422465    0.11698354361    0.00000000285
 ROW  17      0.09785881743    0.06616357958   -0.01112630911    0.00000000095
 ROW  18      0.06709250929   -0.09647558971    0.01639566822   -0.11168178475
 ROW  19     -0.00009590309    0.01981422464    0.11698354356   -0.00000000159
 ROW  20      0.09785881738    0.06616357956   -0.01112630915   -0.00000000275
 ROW  21      0.06709250955   -0.09647558954    0.01639566855    0.26027552692
 ROW  22     -0.00009590311    0.01981422463    0.11698354354   -0.00000000304
 ROW  23      0.09785881743    0.06616357958   -0.01112630911    0.00000000092
 ROW  24      0.06709250947   -0.09647558975    0.01639566838   -0.07705896770

                 COLUMN   5       COLUMN   6       COLUMN   7       COLUMN   8
 ROW   1      0.07127998097    0.00000000016    0.00000000000   -0.00000000000
 ROW   2     -0.08282381147   -0.00000000013    0.00000000000   -0.00000000000
 ROW   3     -0.00000000187    0.10743741845    0.09746128125    0.00076813881
 ROW   4      0.09767809951    0.00000000021    0.00000000000   -0.00000000000
 ROW   5      0.04229196797    0.00000000010    0.00000000000   -0.00000000000
 ROW   6      0.00000000075    0.13480868172   -0.03408817724   -0.08454518477
 ROW   7     -0.05799414086   -0.00000000008   -0.00000000000    0.00000000000
 ROW   8     -0.08706318228   -0.00000000014    0.00000000000    0.00000000000
 ROW   9     -0.00000000178   -0.07510148773   -0.02328989258    0.10357807331
 ROW  10      0.00055704595    0.00000000003   -0.00000000000    0.00000000000
 ROW  11      0.11611956906    0.00000000023    0.00000000000   -0.00000000000
 ROW  12      0.00000000246   -0.00846752938   -0.07645902123    0.08071349186
 ROW  13     -0.10169766891   -0.00000000016   -0.00000000000    0.00000000000
 ROW  14      0.03292004836    0.00000000008    0.00000000000    0.00000000000
 ROW  15      0.00000000083   -0.14648990240    0.07330180333    0.03065633886
 ROW  16      0.19591322153    0.00000000038    0.00000000000   -0.00000000000
 ROW  17      0.06812441938    0.00000000014   -0.00000000000   -0.00000000000
 ROW  18      0.00000000116    0.27171706013   -0.07000381917   -0.22096050307
 ROW  19     -0.10078587068   -0.00000000016    0.00000000000    0.00000000000
 ROW  20     -0.17896424663   -0.00000000031   -0.00000000000    0.00000000000
 ROW  21     -0.00000000368   -0.12831125151   -0.53199393480   -0.25116830666
 ROW  22     -0.19770912099   -0.00000000034    0.00000000000   -0.00000000000
 ROW  23      0.06590410603    0.00000000014    0.00000000000    0.00000000000
 ROW  24      0.00000000166   -0.28494077813    0.22974667606   -0.50157643138

                 COLUMN   9       COLUMN  10       COLUMN  11       COLUMN  12
 ROW   1     -0.00000000000   -0.00000000000    0.05655341402    0.00000000000
 ROW   2     -0.00000000000    0.00000000000    0.02981430685   -0.00000000000
 ROW   3      0.11793689606    0.00369171065    0.00000000000    0.03394084967
 ROW   4      0.00000000000    0.00000000000   -0.01470024680    0.00000000000
 ROW   5      0.00000000000    0.00000000000   -0.01748985406   -0.00000000000
 ROW   6     -0.10600531394    0.04567820347   -0.00000000000   -0.15780892439
 ROW   7      0.00000000000   -0.00000000000   -0.03344271218   -0.00000000000
 ROW   8     -0.00000000000   -0.00000000000    0.02741880003    0.00000000000
 ROW   9     -0.14263793167   -0.12404920396   -0.00000000000   -0.01989940879
 ROW  10      0.00000000000    0.00000000000   -0.05983619661   -0.00000000000
 ROW  11      0.00000000000    0.00000000000   -0.00186854822    0.00000000000
 ROW  12      0.09779497413   -0.08568184921    0.00000000000    0.03468475226
 ROW  13     -0.00000000000    0.00000000000    0.01294873582   -0.00000000000
 ROW  14      0.00000000000    0.00000000000    0.03915740105   -0.00000000000
 ROW  15     -0.02282522530    0.19766191994   -0.00000000000    0.02070018260
 ROW  16     -0.00000000000    0.00000000000   -0.01206101908    0.00000000000
 ROW  17      0.00000000000    0.00000000000   -0.01689100326    0.00000000000
 ROW  18     -0.43514093412    0.03424118910   -0.00000000000    0.80474269590
 ROW  19      0.00000000000    0.00000000000   -0.24150073960    0.00000000000
 ROW  20      0.00000000000    0.00000000000   -0.40784160950    0.00000000000
 ROW  21      0.17869752390    0.13701038964    0.00000000000    0.03750510023
 ROW  22     -0.00000000000    0.00000000000    0.42411799289    0.00000000000
 ROW  23      0.00000000000    0.00000000000   -0.09994050602   -0.00000000000
 ROW  24      0.03993429435   -0.29849154517   -0.00000000000   -0.01541891462

                 COLUMN  13       COLUMN  14       COLUMN  15       COLUMN  16
 ROW   1      0.04744057419    0.02080668904    0.13833608194    0.02632687281
 ROW   2      0.11112886164    0.02570211185    0.05354186465    0.09334742845
 ROW   3      0.00000000000   -0.00000000000   -0.00000000000   -0.00000000000
 ROW   4     -0.02110222508    0.05908619000    0.03788009807   -0.04733273833
 ROW   5     -0.00534218453    0.04028619821   -0.11859443714    0.06811145296
 ROW   6     -0.00000000000    0.00000000000    0.00000000000    0.00000000000
 ROW   7     -0.03221128258   -0.14043386837   -0.00906704387    0.06396361218
 ROW   8      0.02101895206    0.03987562580    0.04477147463   -0.13947668310
 ROW   9     -0.00000000000    0.00000000000    0.00000000000    0.00000000000
 ROW  10      0.09353618600    0.08307333222   -0.13265377614   -0.07422942577
 ROW  11     -0.07062903918    0.01056988137   -0.02700848720    0.08626156502
 ROW  12      0.00000000000   -0.00000000000   -0.00000000000   -0.00000000000
 ROW  13     -0.01134968573   -0.06493217873   -0.05726786632    0.02278061969
 ROW  14     -0.04429929767   -0.12818174249    0.00562311829   -0.12484113242
 ROW  15      0.00000000000    0.00000000000    0.00000000000    0.00000000000
 ROW  16     -0.21461792089   -0.00410424958    0.02984760429   -0.12981488133
 ROW  17     -0.05695823701    0.02355471809   -0.12665761176    0.05940828155
 ROW  18      0.00000000000   -0.00000000000   -0.00000000000    0.00000000000
 ROW  19     -0.17075645380   -0.06947100616    0.06977228842    0.13968611950
 ROW  20     -0.26408798381    0.23645460330    0.21896998645   -0.05367378113
 ROW  21      0.00000000000    0.00000000000   -0.00000000000    0.00000000000
 ROW  22     -0.36364873134    0.20025457419   -0.09148747423   -0.00253474673
 ROW  23      0.07164552745   -0.23973841383    0.01331774514   -0.14810749646
 ROW  24      0.00000000000    0.00000000000   -0.00000000000    0.00000000000

                 COLUMN  17       COLUMN  18       COLUMN  19       COLUMN  20
 ROW   1      0.11781031890    0.05050190809    0.02398295632    0.02282788491
 ROW   2     -0.11214211769   -0.00485608762    0.04902968865    0.02844984166
 ROW   3      0.00000000000   -0.00000000000   -0.00000000000   -0.00000000000
 ROW   4     -0.15728408845   -0.04121182553   -0.04707268348   -0.04913227575
 ROW   5      0.09753739696    0.01998567201    0.08451821191   -0.04351635209
 ROW   6     -0.00000000000   -0.00000000000   -0.00000000000    0.00000000000
 ROW   7     -0.00541805215   -0.00870932644    0.01266896054   -0.15165717969
 ROW   8      0.08202513968   -0.10863067355   -0.06345771230   -0.11160383669
 ROW   9     -0.00000000000    0.00000000000   -0.00000000000    0.00000000000
 ROW  10     -0.01109526093    0.06284889259    0.00878619693    0.00834381820
 ROW  11     -0.00396420647   -0.03175314682   -0.13129346678    0.02006573695
 ROW  12     -0.00000000000   -0.00000000000    0.00000000000   -0.00000000000
 ROW  13      0.04231643803   -0.08766705114   -0.07934532234    0.16335602646
 ROW  14     -0.04274715803    0.11516798543    0.04182840151    0.03820145485
 ROW  15     -0.00000000000   -0.00000000000    0.00000000000   -0.00000000000
 ROW  16     -0.08295323992   -0.58471343862    0.59796971971    0.16993260336
 ROW  17      0.12647039094   -0.12327814437    0.26949917287    0.01297626484
 ROW  18     -0.00000000000    0.00000000000    0.00000000000    0.00000000000
 ROW  19     -0.02802994207    0.10672782122    0.07103482727   -0.10359133796
 ROW  20      0.04629139330    0.11368026780    0.01876450776    0.15590015396
 ROW  21      0.00000000000    0.00000000000   -0.00000000000   -0.00000000000
 ROW  22     -0.07165094431    0.16758596092    0.05592031848    0.00229042046
 ROW  23     -0.00658629656    0.04931118007   -0.00485675962    0.16876676270
 ROW  24      0.00000000000   -0.00000000000   -0.00000000000   -0.00000000000

                 COLUMN  21       COLUMN  22       COLUMN  23       COLUMN  24
 ROW   1      0.01096076034    0.00060723637    0.00161853987    0.00058924187
 ROW   2      0.01666499122    0.00099587567   -0.00335781006    0.00008680510
 ROW   3      0.00000000000   -0.00000000000    0.00000000000   -0.00000000000
 ROW   4     -0.14281039593    0.00413481298    0.00297472520   -0.01998547319
 ROW   5     -0.14379499028    0.00179849759   -0.00383471377    0.08462167325
 ROW   6      0.00000000000    0.00000000000    0.00000000000    0.00000000000
 ROW   7      0.03784039848   -0.05666683455   -0.10923168654    0.00091929968
 ROW   8      0.01147584566    0.03425092732    0.03334431839   -0.00244579372
 ROW   9     -0.00000000000    0.00000000000    0.00000000000    0.00000000000
 ROW  10      0.10377410850   -0.00040469179    0.00117335240   -0.00259015595
 ROW  11      0.10897158228    0.00215044731   -0.00483594496   -0.00312756525
 ROW  12     -0.00000000000    0.00000000000   -0.00000000000    0.00000000000
 ROW  13     -0.07174503915   -0.03195209570    0.04444580780    0.00106581965
 ROW  14      0.00068337419   -0.09699908320    0.07011549764   -0.00178940653
 ROW  15     -0.00000000000   -0.00000000000    0.00000000000    0.00000000000
 ROW  16      0.28536165330    0.00084375999    0.00324779474    0.24321095030
 ROW  17     -0.05550688912    0.00111282875   -0.00991769406   -0.91798153248
 ROW  18     -0.00000000000   -0.00000000000    0.00000000000    0.00000000000
 ROW  19      0.05491997312    0.32827783303    0.46565876950   -0.00156844074
 ROW  20     -0.02021540978   -0.15632417637   -0.20738219051    0.00042333132
 ROW  21     -0.00000000000   -0.00000000000    0.00000000000    0.00000000000
 ROW  22      0.04662051329    0.17264684237   -0.12002495232    0.00044408536
 ROW  23     -0.05769612712    0.49604511340   -0.32093269282    0.00103348756
 ROW  24      0.00000000000   -0.00000000000    0.00000000000   -0.00000000000
  Performing F(IJK)/F(IKJ)/F(KJI) consistency check 
  Differences greater than 1 cm-1 will be printed.
  ===================================================================
  I    J    K    F(IJK)        F(IKJ)        F(KJI)        Difference
  ===================================================================
 Cubic force constants written to file cubic.
  ===================================================================
  Largest absolute difference is    0.44760 cm-1.
 
 
---------------------------------------------------------------------------
          Quartic centrifugal distortion parameters 
                                CM-1                MHz
---------------------------------------------------------------------------
    1    1    1    1   -0.3856291274E-06       -0.0115608704
    1    1    1    2    0.4137486282E-08        0.0001240387
    1    1    2    1    0.4137486282E-08        0.0001240387
    1    1    2    2    0.5929576452E-07        0.0017776423
    1    1    3    3   -0.8074050187E-07       -0.0024205394
    1    2    1    1    0.4137486282E-08        0.0001240387
    1    2    1    2   -0.2230737712E-06       -0.0066875834
    1    2    2    1   -0.2230737712E-06       -0.0066875834
    1    2    2    2   -0.9080741902E-08       -0.0002722338
    1    2    3    3   -0.1260906395E-08       -0.0000378010
    2    1    1    1    0.4137486282E-08        0.0001240387
    2    1    1    2   -0.2230737712E-06       -0.0066875834
    2    1    2    1   -0.2230737712E-06       -0.0066875834
    2    1    2    2   -0.9080741902E-08       -0.0002722338
    2    1    3    3   -0.1260906395E-08       -0.0000378010
    2    2    1    1    0.5929576452E-07        0.0017776423
    2    2    1    2   -0.9080741902E-08       -0.0002722338
    2    2    2    1   -0.9080741902E-08       -0.0002722338
    2    2    2    2   -0.4061685982E-06       -0.0121766282
    2    2    3    3   -0.8760243278E-07       -0.0026262549
    3    3    1    1   -0.8074050187E-07       -0.0024205394
    3    3    1    2   -0.1260906395E-08       -0.0000378010
    3    3    2    1   -0.1260906395E-08       -0.0000378010
    3    3    2    2   -0.8760243278E-07       -0.0026262549
    3    3    3    3   -0.4209935639E-07       -0.0012621070
---------------------------------------------------------------------------
------------------------------------------------------------
        Parameter                (MHz)                 (CM-1)
------------------------------------------------------------
 
           R6                -.847577E-05           -.282721E-09
           R5                -.638521E-05           -.212988E-09
           SI                            -.131791E+03
 
  Kivelson-Wilson centrifugal distortion parameters 
 
           DJ                0.295024E-02           0.984093E-07
           DK                0.200406E-02           0.668484E-07
           DJK               -.463877E-02           -.154733E-06
 
  A-reduced centrifugal distortion parameters (IIIr representation) 
 
           DELJ              0.296719E-02           0.989747E-07
           DELK              0.208882E-02           0.696756E-07
           DELJK             -.474048E-02           -.158125E-06
           delJ              -.384849E-04           -.128372E-08
           delK              -.445534E-02           -.148614E-06
 
  S-reduced centrifugal distortion parameters (IIIr representation) 
 
           DJ                0.295028E-02           0.984109E-07
           DK                0.200431E-02           0.668565E-07
           DJK               -.463906E-02           -.154743E-06
           D1                0.384849E-04           0.128372E-08
           D2                -.845155E-05           -.281913E-09
------------------------------------------------------------
  Centrifugal corrections for various types of 
 rotational constants (MHz and cm-1) ...
   Bx''-Bx         0.0046569191        0.0000001553
   By''-By         0.0045540614        0.0000001519
   Bz''-Bz         0.0007830747        0.0000000261
   Bx''-Bx'         0.0013131274        0.0000000438
   By''-By'         0.0012102697        0.0000000404
   Bz''-Bz'         0.0057987623        0.0000001934
   Bx'-Bx         0.0033437917        0.0000001115
   By'-By         0.0033437917        0.0000001115
   Bz'-Bz        -0.0050156876       -0.0000001673
   BxSR-Bx         0.0033522509        0.0000001118
   BySR-By         0.0034033326        0.0000001135
   BzSR-Bz        -0.0050667845       -0.0000001690
   BxSR-Bx''        -0.0013046683       -0.0000000435
   BySR-By''        -0.0011507288       -0.0000000384
   BzSR-Bz''        -0.0058498592       -0.0000001951
   BxSR-Bx'         0.0000084591        0.0000000003
   BySR-By'         0.0000595408        0.0000000020
   BzSR-Bz'         0.0000510969        0.0000000017
   BxAR-Bx        -0.0055246235       -0.0000001843
   ByAR-By         0.0123478194        0.0000004119
   BzAR-Bz        -0.0051513000       -0.0000001718
---------------------------------------------------------------------------
 
 *****************************************
     THE MOLECULE IS AN ASYMMETRIC TOP
 *****************************************
 
 
---------------------------------------------------------------------------
         Sextic centrifugal distortion parameters
          Watson A reduction. III^r representation 
              CM-1*10^6                     kHz
---------------------------------------------------------------------------
   HJ        0.0000000365               0.0000010940
   HJK       -0.0000048152              -0.0001443567
   HKJ        0.0000157640               0.0004725917
   HK       -0.0000109853              -0.0003293323
   hJ        0.0000000003               0.0000000096
   hJK        0.0000004488               0.0000134532
   hK        0.0003912552               0.0117295365
---------------------------------------------------------------------------
         Sextic centrifugal distortion parameters
          Watson S reduction. III^r representation 
              CM-1*10^6                     kHz
---------------------------------------------------------------------------
   HJ        0.0000000401               0.0000012031
   HJK       -0.0000001653              -0.0000049541
   HKJ        0.0000002095               0.0000062795
   HK       -0.0000000844              -0.0000025317
   h1       -0.0000000019              -0.0000000569
   h2       -0.0000000018              -0.0000000546
   h3        0.0000000022               0.0000000664
---------------------------------------------------------------------------
---------------------------------------------------------------------------
             Geometrical properties evaluated at     0.00 K 
  Mean and mean-square displacements in normal coordinates (amu**0.5 bohr)
         Coordinate              <q>            <q**2>
---------------------------------------------------------------------------
              1              0.0000000000     0.0000000000
              2              0.0000000000     0.0000000000
              3              0.0000000000     0.0000000000
              4              0.0000000000     0.0000000000
              5              0.0000000000     0.0000000000
              6              0.0000000000     0.0000000000
              7              0.0000000000     0.5000000659
              8             -0.0000000000     0.5000000659
              9             -0.0000000000     0.5000000659
             10             -0.0000000000     0.5000000659
             11             -0.0251006540     0.5000000659
             12              0.0000000000     0.5000000659
             13             -0.0263381689     0.5000000659
             14              0.0184304694     0.5000000659
             15             -0.0525978394     0.5000000659
             16             -0.2168195409     0.5000000659
             17             -0.0831541207     0.5000000659
             18             -0.0020909909     0.5000000659
             19             -0.0724526685     0.5000000659
             20              0.0738705096     0.5000000659
             21              0.0369520538     0.5000000659
             22              0.0092923499     0.5000000659
             23             -0.0102436376     0.5000000659
             24              0.0270190645     0.5000000659
---------------------------------------------------------------------------
------------------------------------------------------
   ATOM              INTERNUCLEAR DISTANCE
  I    J            Re           Rg           Ra
------------------------------------------------------
  2    1         1.3542461    1.3638118    1.3620834
  3    1         1.3698494    1.3780605    1.3762941
  3    2         2.1435952    2.1550549    2.1541883
  4    1         2.2361394    2.2466584    2.2460432
  4    2         1.2920322    1.2985159    1.2965213
  4    3         2.2394291    2.2496597    2.2489444
  5    1         2.2042537    2.2145798    2.2139215
  5    2         2.1138759    2.1240366    2.1231320
  5    3         1.3523878    1.3596636    1.3576801
  5    4         1.3961434    1.4040361    1.4022736
  6    1         2.0731660    2.0911840    2.0830817
  6    2         1.0757582    1.0959117    1.0794456
  6    3         3.1515742    3.1705865    3.1655656
  6    4         2.1305006    2.1463664    2.1382664
  6    5         3.1739070    3.1919881    3.1868795
  7    1         2.0874756    2.1009373    2.0952724
  7    2         3.1478364    3.1640739    3.1608500
  7    3         1.0736431    1.0882451    1.0759071
  7    4         3.3043374    3.3190271    3.3160318
  7    5         2.2440407    2.2562558    2.2508061
  7    6         4.0892372    4.1113797    4.1057239
  8    1         3.2552672    3.2708117    3.2679332
  8    2         3.1383596    3.1534017    3.1502562
  8    3         2.1940882    2.2069237    2.2016042
  8    4         2.1660942    2.1794067    2.1741564
  8    5         1.0751676    1.0898558    1.0782387
  8    6         4.1688346    4.1898465    4.1843647
  8    7         2.7891102    2.8040416    2.7973896
------------------------------------------------------
  nmode is                     18
  DIPOLE MOMENT OF ISOTOPOLOGUE 
  (only correct if inertial frame is unchanged) 
                             Vibrationally averaged dipole moment
--------------------------------------------------------------------------------
                              a.u.                         Debye
                     x         y         z              x         y         z
--------------------------------------------------------------------------------
MU_e           -0.59396   0.08092   0.00000       -1.50961   0.20566   0.00000
delta <MU> (1)  0.00626   0.00446   0.00000        0.01592   0.01135   0.00000
delta <MU> (2)  0.00888   0.00052   0.00000        0.02258   0.00131   0.00000
<MU>           -0.57882   0.08590   0.00000       -1.47111   0.21831   0.00000
 
Equilibrium dipole moment:    0.59945 a.u. (   1.52355 D)
Zero-point dipole moment:     0.58516 a.u. (   1.48722 D)
--------------------------------------------------------------------------------
********************************************************************************
     PARAMETERS RELEVANT TO ROTATIONAL SPECTROSCOPY
********************************************************************************
 
 
  ----------------------------------------------------------------------------
                                     VIB-ROT CONSTANT / (cm-1)
                                  ------------------------------
     AXIS        MODE       CORIOLIS     QUADRATIC     ANHARMONIC    TOTAL
  ----------------------------------------------------------------------------
       1           7       0.0010499     -0.0000000   -0.0000705    0.0009793
       1           8       0.0006829     -0.0000000   -0.0002470    0.0004359
       1           9       0.0007583     -0.0000000   -0.0001013    0.0006570
       1          10       0.0006629     -0.0000000   -0.0001162    0.0005468
       1          11      -0.0006397     -0.0000125   -0.0000339   -0.0006860
       1          12       0.0004823     -0.0000000   -0.0001835    0.0002988
       1          13      -0.0004343     -0.0000891    0.0002691   -0.0002543
       1          14      -0.0003162     -0.0001308    0.0002440   -0.0002030
       1          15      -0.0001660     -0.0001458    0.0001014   -0.0002104
       1          16      -0.0001689     -0.0002929    0.0011967    0.0007348
       1          17      -0.0003377     -0.0000061    0.0006378    0.0002940
       1          18      -0.0002644     -0.0000181    0.0004515    0.0001691
       1          19      -0.0002332     -0.0000489    0.0004873    0.0002053
       1          20      -0.0001424     -0.0000089    0.0002170    0.0000657
       1          21      -0.0001798     -0.0000172    0.0006086    0.0004116
       1          22      -0.0001650     -0.0000033    0.0006660    0.0004977
       1          23      -0.0000869     -0.0000013    0.0004355    0.0003473
       1          24      -0.0001673     -0.0000022    0.0005847    0.0004152
       2           7       0.0008975      0.0000000   -0.0002110    0.0006865
       2           8       0.0010642     -0.0000000   -0.0001098    0.0009544
       2           9       0.0008564     -0.0000000   -0.0000926    0.0007638
       2          10       0.0008452     -0.0000000   -0.0000786    0.0007666
       2          11      -0.0011066     -0.0000064    0.0000294   -0.0010835
       2          12       0.0008713     -0.0000000    0.0000081    0.0008794
       2          13      -0.0006879     -0.0000650    0.0000685   -0.0006844
       2          14      -0.0003752     -0.0001640    0.0000713   -0.0004679
       2          15      -0.0000965     -0.0003062    0.0003743   -0.0000284
       2          16      -0.0000059     -0.0001095    0.0004507    0.0003353
       2          17      -0.0003649     -0.0000583    0.0011641    0.0007408
       2          18      -0.0005049     -0.0000101    0.0003412   -0.0001738
       2          19      -0.0003266     -0.0000195    0.0003655    0.0000194
       2          20      -0.0002911     -0.0000420    0.0010427    0.0007096
       2          21      -0.0002832     -0.0000033    0.0005605    0.0002740
       2          22      -0.0000765     -0.0000022    0.0003707    0.0002920
       2          23      -0.0001495     -0.0000013    0.0006755    0.0005248
       2          24      -0.0000113     -0.0000002    0.0001231    0.0001116
       3           7       0.0000000     -0.0000000   -0.0000706   -0.0000706
       3           8       0.0000000     -0.0000000   -0.0000889   -0.0000889
       3           9       0.0000000     -0.0000000   -0.0000484   -0.0000484
       3          10       0.0000000     -0.0000000   -0.0000486   -0.0000486
       3          11       0.0001828     -0.0000007   -0.0000010    0.0001811
       3          12       0.0000000     -0.0000000   -0.0000435   -0.0000435
       3          13       0.0003153     -0.0000007    0.0000840    0.0003987
       3          14       0.0003038     -0.0000004    0.0000785    0.0003819
       3          15      -0.0001756     -0.0000079    0.0001195   -0.0000640
       3          16      -0.0000928     -0.0000826    0.0004104    0.0002350
       3          17      -0.0000330     -0.0000066    0.0004515    0.0004119
       3          18      -0.0000166     -0.0000002    0.0001980    0.0001812
       3          19       0.0000337     -0.0000070    0.0002130    0.0002397
       3          20      -0.0001169     -0.0000090    0.0003165    0.0001906
       3          21      -0.0001632     -0.0000023    0.0002922    0.0001267
       3          22      -0.0000664     -0.0000000    0.0002586    0.0001922
       3          23      -0.0000776     -0.0000006    0.0002782    0.0002001
       3          24      -0.0000517     -0.0000003    0.0001761    0.0001241
  ----------------------------------------------------------------------------
 
 
  ----------------------------------------------------------------------------
   Be, B0 AND B-B0 SHIFTS FOR SINGLY EXCITED VIBRATIONAL STATES (CM-1)
   ------------------------------------------------------------
  VIBRATION            X AXIS               Y AXIS                 Z AXIS
  ----------------------------------------------------------------------------
    Be                    0.30173215           0.29945128           0.15029369
    B0                    0.29937970           0.29714111           0.14904424
    Be-B0                 0.00235245           0.00231017           0.00124946
    B'                    0.29937981           0.29714123           0.14904407
    Be-B'                 0.00235234           0.00231006           0.00124962
    B''                   0.29937985           0.29714127           0.14904426
    Be-B''                0.00235229           0.00231002           0.00124943
    B^A                   0.29937951           0.29714153           0.14904407
    Be-B^A                0.00235263           0.00230976           0.00124963
    B^S                   0.29937981           0.29714123           0.14904407
    Be-B^S                0.00235234           0.00231005           0.00124963
     7                   -0.00097933          -0.00068653           0.00007065
     8                   -0.00043586          -0.00095442           0.00008894
     9                   -0.00065702          -0.00076382           0.00004844
    10                   -0.00054675          -0.00076663           0.00004861
    11                    0.00068599           0.00108355          -0.00018106
    12                   -0.00029881          -0.00087944           0.00004348
    13                    0.00025427           0.00068436          -0.00039868
    14                    0.00020295           0.00046789          -0.00038188
    15                    0.00021038           0.00002840           0.00006398
    16                   -0.00073483          -0.00033528          -0.00023501
    17                   -0.00029401          -0.00074083          -0.00041186
    18                   -0.00016911           0.00017375          -0.00018116
    19                   -0.00020526          -0.00001939          -0.00023969
    20                   -0.00006572          -0.00070960          -0.00019059
    21                   -0.00041165          -0.00027401          -0.00012670
    22                   -0.00049770          -0.00029198          -0.00019218
    23                   -0.00034726          -0.00052478          -0.00020009
    24                   -0.00041518          -0.00011159          -0.00012410
  ----------------------------------------------------------------------------
  ----------------------------------------------------------------------------
   Be, B0 AND B-B0 SHIFTS FOR SINGLY EXCITED VIBRATIONAL STATES (MHz)
  VIBRATION            X AXIS               Y AXIS                 Z AXIS
  ----------------------------------------------------------------------------
    Be                 9045.70222216        8977.32361883        4505.69160386
    B0                 8975.17758853        8908.06651587        4468.23381919
    Be-B0                70.52463363          69.25710296          37.45778467
    B'                 8975.18093232        8908.06985966        4468.22880351
    Be-B'                70.52128984          69.25375917          37.46280035
    B''                8975.18224545        8908.07106993        4468.23460227
    Be-B''               70.51997671          69.25254890          37.45700159
    B^A                8975.17206391        8908.07886369        4468.22866789
    Be-B^A               70.53015826          69.24475514          37.46293597
    B^S                8975.18094078        8908.06991920        4468.22875241
    Be-B^S               70.52128138          69.25369963          37.46285145
     7                  -29.35957934         -20.58152124           2.11792525
     8                  -13.06673856         -28.61273345           2.66639068
     9                  -19.69701467         -22.89861242           1.45223725
    10                  -16.39120852         -22.98307035           1.45729219
    11                   20.56561056          32.48398573          -5.42814631
    12                   -8.95807447         -26.36503140           1.30354007
    13                    7.62281566          20.51662963         -11.95223937
    14                    6.08432483          14.02701141         -11.44851422
    15                    6.30690124           0.85140719           1.91795620
    16                  -22.02967288         -10.05154391          -7.04552129
    17                   -8.81414921         -22.20962944         -12.34732234
    18                   -5.06981163           5.20889512          -5.43107925
    19                   -6.15364646          -0.58126046          -7.18576880
    20                   -1.97016573         -21.27312791          -5.71359766
    21                  -12.34088514          -8.21454201          -3.79835683
    22                  -14.92062034          -8.75325596          -5.76133913
    23                  -10.41048809         -15.73235985          -5.99856217
    24                  -12.44686451          -3.34544658          -3.72046359
  ----------------------------------------------------------------------------
