# Supplementary material for: Improved Accuracy in Semi-Experimental Structure Determination by Resolving Problems Associated with Rotation of Principal Inertial Axes of Isotopologues: Structures of 1,3-Oxazole (c‑C3H3NO)
Source: J Phys Chem A. 2026 Apr 24;130(18):3623–41. doi: 10.1021/acs.jpca.6c01535 (PMC13158917; doi:10.1021/acs.jpca.6c01535)
Supplement: Supplementary file 2 [file jp6c01535_si_002.zip › Supporting Information/ISOMASS Files IIIr/ISOMASS023.out]

 @GETMEM-I,  Allocated   28610 MB of main memory.
  analysis of anharmonic force field for a different isotopomer
  masses of atoms
   15.9949146300000        12.0000000000000        12.0000000000000     
   14.0030740020000        12.0000000000000        2.01410177900000     
   2.01410177900000        2.01410177900000     
  rotation matrix to com frame 

                 COLUMN   1       COLUMN   2       COLUMN   3
 ROW   1      0.08687748559   -0.99621900328   -0.00000000000
 ROW   2      0.99621900328    0.08687748559    0.00000000000
 ROW   3     -0.00000000000   -0.00000000000    1.00000000000
********************************************************************************
        PARAMETERS RELEVANT TO MOLECULAR STRUCTURE 
********************************************************************************

                 COLUMN   1       COLUMN   2       COLUMN   3       COLUMN   4
 ROW   1     -0.02179382584    0.11413811487   -0.01945868289    0.00000000034
 ROW   2      0.01723922128    0.02277841808    0.11430255204    0.00000000008
 ROW   3     -0.11449436175   -0.01829630710    0.02091427122    0.08244601944
 ROW   4     -0.02179382587    0.11413811499   -0.01945868295   -0.00000000008
 ROW   5      0.01723922130    0.02277841801    0.11430255208    0.00000000036
 ROW   6     -0.11449436182   -0.01829630723    0.02091427117   -0.09458016749
 ROW   7     -0.02179382585    0.11413811492   -0.01945868291    0.00000000018
 ROW   8      0.01723922124    0.02277841822    0.11430255197   -0.00000000041
 ROW   9     -0.11449436175   -0.01829630708    0.02091427124    0.14217859667
 ROW  10     -0.02179382591    0.11413811510   -0.01945868301   -0.00000000049
 ROW  11      0.01723922128    0.02277841808    0.11430255204    0.00000000010
 ROW  12     -0.11449436187   -0.01829630729    0.02091427116   -0.15186816628
 ROW  13     -0.02179382589    0.11413811505   -0.01945868299   -0.00000000033
 ROW  14      0.01723922124    0.02277841821    0.11430255197   -0.00000000040
 ROW  15     -0.11449436182   -0.01829630719    0.02091427120    0.00130280596
 ROW  16     -0.02179382587    0.11413811498   -0.01945868295   -0.00000000004
 ROW  17      0.01723922133    0.02277841790    0.11430255214    0.00000000076
 ROW  18     -0.11449436183   -0.01829630727    0.02091427114   -0.16996618015
 ROW  19     -0.02179382583    0.11413811484   -0.01945868287    0.00000000046
 ROW  20      0.01723922121    0.02277841829    0.11430255192   -0.00000000069
 ROW  21     -0.11449436170   -0.01829630699    0.02091427128    0.28200396200
 ROW  22     -0.02179382592    0.11413811513   -0.01945868303   -0.00000000059
 ROW  23      0.01723922121    0.02277841830    0.11430255192   -0.00000000071
 ROW  24     -0.11449436185   -0.01829630721    0.02091427121   -0.00226710755

                 COLUMN   5       COLUMN   6       COLUMN   7       COLUMN   8
 ROW   1      0.10057329482    0.00000000023   -0.00000000000    0.00000000000
 ROW   2      0.03349398860    0.00000000008    0.00000000000   -0.00000000000
 ROW   3     -0.00000000063    0.12804820811    0.11560117327    0.00523866769
 ROW   4     -0.00470583451   -0.00000000002   -0.00000000000    0.00000000000
 ROW   5      0.10130042032    0.00000000024   -0.00000000000   -0.00000000000
 ROW   6      0.00000000014    0.10425891073   -0.03520991900   -0.01706634716
 ROW   7      0.05935135639    0.00000000013   -0.00000000000    0.00000000000
 ROW   8     -0.08627911192   -0.00000000020    0.00000000000   -0.00000000000
 ROW   9     -0.00000000048   -0.03809056035   -0.02669512645    0.01682901814
 ROW  10     -0.10614645039   -0.00000000026   -0.00000000000   -0.00000000000
 ROW  11      0.03818547587    0.00000000009   -0.00000000000   -0.00000000000
 ROW  12      0.00000000075   -0.05633076398   -0.01948327033    0.13016681320
 ROW  13     -0.06568826575   -0.00000000017   -0.00000000000   -0.00000000000
 ROW  14     -0.08441080782   -0.00000000020    0.00000000000    0.00000000000
 ROW  15      0.00000000035   -0.15065582283    0.05557545525   -0.04220982783
 ROW  16      0.00592815518    0.00000000000    0.00000000000    0.00000000000
 ROW  17      0.20020429999    0.00000000047   -0.00000000000   -0.00000000000
 ROW  18      0.00000000018    0.22000427953   -0.29967130604   -0.41609068631
 ROW  19      0.12851748757    0.00000000029    0.00000000000    0.00000000000
 ROW  20     -0.15749877077   -0.00000000037   -0.00000000000   -0.00000000000
 ROW  21     -0.00000000102   -0.05104801928   -0.51311238672    0.13758978487
 ROW  22     -0.12936731348   -0.00000000031    0.00000000000    0.00000000000
 ROW  23     -0.16075991237   -0.00000000038    0.00000000000   -0.00000000000
 ROW  24      0.00000000070   -0.29083025498    0.06791064092   -0.41518880825

                 COLUMN   9       COLUMN  10       COLUMN  11       COLUMN  12
 ROW   1     -0.00000000000   -0.00000000000   -0.00000000000   -0.00991615570
 ROW   2      0.00000000000    0.00000000000    0.00000000000    0.06966937505
 ROW   3      0.06591979341    0.03521905058    0.08042502887   -0.00000000000
 ROW   4     -0.00000000000   -0.00000000000    0.00000000000    0.01136575159
 ROW   5     -0.00000000000    0.00000000000   -0.00000000000   -0.01878980465
 ROW   6      0.04315508695   -0.02738825191   -0.21329183722    0.00000000000
 ROW   7      0.00000000000   -0.00000000000   -0.00000000000   -0.03673786865
 ROW   8     -0.00000000000   -0.00000000000   -0.00000000000   -0.02297691535
 ROW   9     -0.15870354690   -0.14446568490   -0.02708455626    0.00000000000
 ROW  10     -0.00000000000    0.00000000000   -0.00000000000   -0.01738515741
 ROW  11     -0.00000000000    0.00000000000   -0.00000000000   -0.05157081767
 ROW  12      0.01010708452   -0.05078607998    0.10625582164   -0.00000000000
 ROW  13      0.00000000000    0.00000000000   -0.00000000000   -0.03250938132
 ROW  14     -0.00000000000    0.00000000000    0.00000000000    0.02420183176
 ROW  15     -0.05413502817    0.19082208196   -0.05039215773    0.00000000000
 ROW  16      0.00000000000   -0.00000000000   -0.00000000000    0.00866391035
 ROW  17     -0.00000000000   -0.00000000000   -0.00000000000   -0.05456941179
 ROW  18     -0.24653700254    0.09824902551    0.26825364359   -0.00000000000
 ROW  19      0.00000000000    0.00000000000    0.00000000000    0.30346708447
 ROW  20     -0.00000000000   -0.00000000000   -0.00000000000   -0.38036541009
 ROW  21      0.30354511690    0.15888293235    0.02978739546   -0.00000000000
 ROW  22     -0.00000000000    0.00000000000    0.00000000000    0.23234580457
 ROW  23      0.00000000000    0.00000000000    0.00000000000    0.34485641922
 ROW  24      0.36019529899   -0.29674376592    0.05691769127   -0.00000000000

                 COLUMN  13       COLUMN  14       COLUMN  15       COLUMN  16
 ROW   1     -0.04848345790   -0.01623907638   -0.01061115901    0.07800490310
 ROW   2      0.08185357483    0.02617763373    0.14019718526   -0.00260780798
 ROW   3     -0.00000000000   -0.00000000000    0.00000000000    0.00000000000
 ROW   4     -0.00680113527   -0.02117172859    0.13361606784   -0.00937282411
 ROW   5      0.00106757627    0.06872552246   -0.00017790324    0.02318223399
 ROW   6      0.00000000000    0.00000000000    0.00000000000   -0.00000000000
 ROW   7      0.00368466731   -0.08535562341   -0.05774724149    0.07687429712
 ROW   8     -0.02228607905   -0.11707264600    0.00249052486   -0.00038502739
 ROW   9      0.00000000000    0.00000000000   -0.00000000000    0.00000000000
 ROW  10      0.05985616803    0.02128502625   -0.01696037151   -0.09410936212
 ROW  11      0.07431007438    0.08422136324   -0.12325773528   -0.01087357927
 ROW  12     -0.00000000000   -0.00000000000    0.00000000000    0.00000000000
 ROW  13      0.01509684614    0.09875576053   -0.02866342701   -0.05051291942
 ROW  14     -0.02765969553   -0.10514904536   -0.05316062440   -0.00149206227
 ROW  15     -0.00000000000    0.00000000000    0.00000000000    0.00000000000
 ROW  16     -0.05420145202   -0.03084338679    0.15597937755   -0.06202257284
 ROW  17     -0.44641845612    0.00478442130    0.00594805063   -0.45650196382
 ROW  18     -0.00000000000   -0.00000000000    0.00000000000    0.00000000000
 ROW  19      0.13492410471   -0.23867952334   -0.18386959943   -0.12169729934
 ROW  20     -0.15955767161    0.01433297671    0.12580257323    0.21899703949
 ROW  21      0.00000000000   -0.00000000000   -0.00000000000    0.00000000000
 ROW  22     -0.18322299331    0.29680352761   -0.05117374300    0.11732598473
 ROW  23     -0.26948709412    0.10197232581   -0.08521811331    0.20687760876
 ROW  24      0.00000000000    0.00000000000    0.00000000000   -0.00000000000

                 COLUMN  17       COLUMN  18       COLUMN  19       COLUMN  20
 ROW   1     -0.07141530663    0.15301604978   -0.02983639368   -0.01368815105
 ROW   2      0.07144287375    0.07124260131    0.06435221156    0.03479915404
 ROW   3      0.00000000000    0.00000000000    0.00000000000   -0.00000000000
 ROW   4     -0.08530348639   -0.12625075309   -0.07664056932    0.03972203127
 ROW   5     -0.03321562812   -0.10559944671   -0.04017606363   -0.11021432076
 ROW   6     -0.00000000000   -0.00000000000   -0.00000000000   -0.00000000000
 ROW   7      0.12276272968   -0.09764394290    0.11532689096    0.04899826982
 ROW   8      0.01931228754    0.02367539911   -0.04460119734   -0.16520298986
 ROW   9      0.00000000000    0.00000000000    0.00000000000    0.00000000000
 ROW  10     -0.09262369896    0.02410224413    0.13144543147   -0.04419836805
 ROW  11     -0.06070044914   -0.02167457650    0.00088875780    0.05842757505
 ROW  12     -0.00000000000   -0.00000000000    0.00000000000   -0.00000000000
 ROW  13      0.14589887216    0.03411476731   -0.13536321792    0.01709475810
 ROW  14     -0.02061405942    0.02216146275   -0.06948532632    0.14624603928
 ROW  15      0.00000000000   -0.00000000000   -0.00000000000   -0.00000000000
 ROW  16     -0.10065267039   -0.13931161224   -0.08534035016    0.08495013265
 ROW  17      0.08064393562    0.02474201782    0.12611397471    0.04741139106
 ROW  18     -0.00000000000   -0.00000000000   -0.00000000000   -0.00000000000
 ROW  19      0.10075237424   -0.07115929924   -0.03461701466   -0.16711914510
 ROW  20      0.08431358324   -0.01720199404    0.13720743864   -0.02788056084
 ROW  21      0.00000000000    0.00000000000    0.00000000000   -0.00000000000
 ROW  22      0.11856404029   -0.04156452314    0.01902563380   -0.13228235670
 ROW  23     -0.10464328054   -0.06655273617    0.13854386693    0.06749560640
 ROW  24      0.00000000000    0.00000000000   -0.00000000000   -0.00000000000

                 COLUMN  21       COLUMN  22       COLUMN  23       COLUMN  24
 ROW   1      0.00001287336   -0.00082313516    0.00351830385    0.00300472386
 ROW   2      0.00901971033    0.00087380668    0.00136176090    0.00000409960
 ROW   3      0.00000000000   -0.00000000000   -0.00000000000   -0.00000000000
 ROW   4      0.05811870218    0.00420755859   -0.12478167067    0.03509672642
 ROW   5     -0.16440207953    0.00372836052    0.02242550577   -0.00386195897
 ROW   6      0.00000000000    0.00000000000   -0.00000000000   -0.00000000000
 ROW   7     -0.00845220111   -0.05197661960   -0.01317793207   -0.06916344052
 ROW   8      0.08521115186   -0.04021172197   -0.02363649600   -0.08729131563
 ROW   9     -0.00000000000   -0.00000000000    0.00000000000   -0.00000000000
 ROW  10     -0.06539273730   -0.00250806783    0.01005134036    0.00272464728
 ROW  11      0.13335385443    0.00079687846   -0.01145676986    0.00202864434
 ROW  12     -0.00000000000    0.00000000000    0.00000000000    0.00000000000
 ROW  13     -0.02990373469    0.07930858585   -0.00458464481   -0.04955611722
 ROW  14     -0.10669079185   -0.06477910582    0.01507484630    0.06444336993
 ROW  15      0.00000000000    0.00000000000   -0.00000000000   -0.00000000000
 ROW  16      0.13961860379   -0.02159266987    0.60497402893   -0.14300725455
 ROW  17      0.04472254000    0.00280862025   -0.06552156841    0.01573304131
 ROW  18     -0.00000000000    0.00000000000    0.00000000000    0.00000000000
 ROW  19      0.08547760827    0.26085532648    0.09710244339    0.34798817600
 ROW  20      0.05617612993    0.24894223792    0.09541580875    0.34992037235
 ROW  21      0.00000000000    0.00000000000   -0.00000000000    0.00000000000
 ROW  22      0.11169919804   -0.40320057942    0.04937827234    0.25043808783
 ROW  23      0.00780847080    0.33909038346   -0.04365597092   -0.22065278386
 ROW  24      0.00000000000   -0.00000000000   -0.00000000000    0.00000000000
  Performing F(IJK)/F(IKJ)/F(KJI) consistency check 
  Differences greater than 1 cm-1 will be printed.
  ===================================================================
  I    J    K    F(IJK)        F(IKJ)        F(KJI)        Difference
  ===================================================================
 Cubic force constants written to file cubic.
  ===================================================================
  Largest absolute difference is    0.18721 cm-1.
 
 
---------------------------------------------------------------------------
          Quartic centrifugal distortion parameters 
                                CM-1                MHz
---------------------------------------------------------------------------
    1    1    1    1   -0.3915900653E-06       -0.0117395748
    1    1    1    2    0.9841120350E-08        0.0002950294
    1    1    2    1    0.9841120350E-08        0.0002950294
    1    1    2    2    0.4704679936E-07        0.0014104276
    1    1    3    3   -0.7789336788E-07       -0.0023351844
    1    2    1    1    0.9841120350E-08        0.0002950294
    1    2    1    2   -0.2060194436E-06       -0.0061763075
    1    2    2    1   -0.2060194436E-06       -0.0061763075
    1    2    2    2    0.4940406643E-08        0.0001481097
    1    2    3    3    0.3607270675E-08        0.0001081433
    2    1    1    1    0.9841120350E-08        0.0002950294
    2    1    1    2   -0.2060194436E-06       -0.0061763075
    2    1    2    1   -0.2060194436E-06       -0.0061763075
    2    1    2    2    0.4940406643E-08        0.0001481097
    2    1    3    3    0.3607270675E-08        0.0001081433
    2    2    1    1    0.4704679936E-07        0.0014104276
    2    2    1    2    0.4940406643E-08        0.0001481097
    2    2    2    1    0.4940406643E-08        0.0001481097
    2    2    2    2   -0.3098494774E-06       -0.0092890536
    2    2    3    3   -0.7260479052E-07       -0.0021766369
    3    3    1    1   -0.7789336788E-07       -0.0023351844
    3    3    1    2    0.3607270675E-08        0.0001081433
    3    3    2    1    0.3607270675E-08        0.0001081433
    3    3    2    2   -0.7260479052E-07       -0.0021766369
    3    3    3    3   -0.3757842046E-07       -0.0011265727
---------------------------------------------------------------------------
------------------------------------------------------------
        Parameter                (MHz)                 (CM-1)
------------------------------------------------------------
 
           R6                0.133710E-04           0.446010E-09
           R5                0.666696E-04           0.222386E-08
           SI                            -.131239E+02
 
  Kivelson-Wilson centrifugal distortion parameters 
 
           DJ                0.265532E-02           0.885720E-07
           DK                0.180901E-02           0.603420E-07
           DJK               -.418269E-02           -.139519E-06
 
  A-reduced centrifugal distortion parameters (IIIr representation) 
 
           DELJ              0.262858E-02           0.876799E-07
           DELK              0.167530E-02           0.558819E-07
           DELJK             -.402223E-02           -.134167E-06
           delJ              0.153158E-03           0.510879E-08
           delK              0.568584E-03           0.189659E-07
 
  S-reduced centrifugal distortion parameters (IIIr representation) 
 
           DJ                0.265024E-02           0.884025E-07
           DK                0.178361E-02           0.594948E-07
           DJK               -.415221E-02           -.138503E-06
           D1                -.153158E-03           -.510879E-08
           D2                0.108310E-04           0.361285E-09
------------------------------------------------------------
  Centrifugal corrections for various types of 
 rotational constants (MHz and cm-1) ...
   Bx''-Bx         0.0041764722        0.0000001393
   By''-By         0.0042557460        0.0000001420
   Bz''-Bz         0.0008388631        0.0000000280
   Bx''-Bx'         0.0010883184        0.0000000363
   By''-By'         0.0011675922        0.0000000389
   Bz''-Bz'         0.0054710938        0.0000001825
   Bx'-Bx         0.0030881538        0.0000001030
   By'-By         0.0030881538        0.0000001030
   Bz'-Bz        -0.0046322307       -0.0000001545
   BxSR-Bx         0.0032911879        0.0000001098
   BySR-By         0.0027578314        0.0000000920
   BzSR-Bz        -0.0045266044       -0.0000001510
   BxSR-Bx''        -0.0008852843       -0.0000000295
   BySR-By''        -0.0014979146       -0.0000000500
   BzSR-Bz''        -0.0053654675       -0.0000001790
   BxSR-Bx'         0.0002030341        0.0000000068
   BySR-By'        -0.0003303224       -0.0000000110
   BzSR-Bz'        -0.0001056262       -0.0000000035
   BxAR-Bx         0.0043850318        0.0000001463
   ByAR-By         0.0015773391        0.0000000526
   BzAR-Bz        -0.0044182940       -0.0000001474
---------------------------------------------------------------------------
 
 *****************************************
     THE MOLECULE IS AN ASYMMETRIC TOP
 *****************************************
 
 
---------------------------------------------------------------------------
         Sextic centrifugal distortion parameters
          Watson A reduction. III^r representation 
              CM-1*10^6                     kHz
---------------------------------------------------------------------------
   HJ        0.0000000355               0.0000010632
   HJK       -0.0000001299              -0.0000038936
   HKJ        0.0000001384               0.0000041498
   HK       -0.0000000441              -0.0000013219
   hJ        0.0000000062               0.0000001866
   hJK       -0.0000000033              -0.0000000992
   hK       -0.0000001468              -0.0000044008
---------------------------------------------------------------------------
         Sextic centrifugal distortion parameters
          Watson S reduction. III^r representation 
              CM-1*10^6                     kHz
---------------------------------------------------------------------------
   HJ        0.0000000353               0.0000010584
   HJK       -0.0000001402              -0.0000042019
   HKJ        0.0000001751               0.0000052498
   HK       -0.0000000703              -0.0000021089
   h1        0.0000000063               0.0000001882
   h2        0.0000000001               0.0000000024
   h3       -0.0000000001              -0.0000000016
---------------------------------------------------------------------------
---------------------------------------------------------------------------
             Geometrical properties evaluated at     0.00 K 
  Mean and mean-square displacements in normal coordinates (amu**0.5 bohr)
         Coordinate              <q>            <q**2>
---------------------------------------------------------------------------
              1              0.0000000000     0.0000000000
              2              0.0000000000     0.0000000000
              3              0.0000000000     0.0000000000
              4              0.0000000000     0.0000000000
              5              0.0000000000     0.0000000000
              6              0.0000000000     0.0000000000
              7             -0.0000000000     0.5000000659
              8             -0.0000000000     0.5000000659
              9              0.0000000000     0.5000000659
             10              0.0000000000     0.5000000659
             11              0.0000000000     0.5000000659
             12             -0.0260430447     0.5000000659
             13             -0.0289482773     0.5000000659
             14              0.0167827757     0.5000000659
             15             -0.0308701844     0.5000000659
             16             -0.0232800458     0.5000000659
             17             -0.2292678739     0.5000000659
             18             -0.0585874599     0.5000000659
             19             -0.0546664402     0.5000000659
             20              0.0823483846     0.5000000659
             21              0.0135700814     0.5000000659
             22              0.0087432063     0.5000000659
             23              0.0120642127     0.5000000659
             24             -0.0134320945     0.5000000659
---------------------------------------------------------------------------
------------------------------------------------------
   ATOM              INTERNUCLEAR DISTANCE
  I    J            Re           Rg           Ra
------------------------------------------------------
  2    1         1.3542461    1.3634373    1.3617160
  3    1         1.3698494    1.3781441    1.3763256
  3    2         2.1435952    2.1546981    2.1537842
  4    1         2.2361394    2.2465756    2.2459546
  4    2         1.2920322    1.2983117    1.2963227
  4    3         2.2394291    2.2497152    2.2489636
  5    1         2.2042537    2.2145627    2.2138688
  5    2         2.1138759    2.1236920    2.1227441
  5    3         1.3523878    1.3596514    1.3576610
  5    4         1.3961434    1.4041148    1.4023064
  6    1         2.0731660    2.0875455    2.0820196
  6    2         1.0757582    1.0905932    1.0789975
  6    3         3.1515742    3.1677809    3.1646149
  6    4         2.1305006    2.1432435    2.1377114
  6    5         3.1739070    3.1893150    3.1860902
  7    1         2.0874756    2.1010147    2.0952619
  7    2         3.1478364    3.1637028    3.1604013
  7    3         1.0736431    1.0882369    1.0758716
  7    4         3.3043374    3.3190860    3.3160272
  7    5         2.2440407    2.2562729    2.2507992
  7    6         4.0892372    4.1089204    4.1046805
  8    1         3.2552672    3.2707993    3.2678487
  8    2         3.1383596    3.1530891    3.1498569
  8    3         2.1940882    2.2068892    2.2015427
  8    4         2.1660942    2.1795023    2.1741588
  8    5         1.0751676    1.0898543    1.0781996
  8    6         4.1688346    4.1876758    4.1836116
  8    7         2.7891102    2.8040491    2.7973790
------------------------------------------------------
  nmode is                     18
  DIPOLE MOMENT OF ISOTOPOLOGUE 
  (only correct if inertial frame is unchanged) 
                             Vibrationally averaged dipole moment
--------------------------------------------------------------------------------
                              a.u.                         Debye
                     x         y         z              x         y         z
--------------------------------------------------------------------------------
MU_e           -0.28721  -0.52617   0.00000       -0.72996  -1.33730   0.00000
delta <MU> (1) -0.00233   0.00718   0.00000       -0.00592   0.01825   0.00000
delta <MU> (2)  0.00539   0.00794   0.00000        0.01370   0.02019   0.00000
<MU>           -0.28415  -0.51105   0.00000       -0.72218  -1.29886   0.00000
 
Equilibrium dipole moment:    0.59945 a.u. (   1.52355 D)
Zero-point dipole moment:     0.58473 a.u. (   1.48613 D)
--------------------------------------------------------------------------------
********************************************************************************
     PARAMETERS RELEVANT TO ROTATIONAL SPECTROSCOPY
********************************************************************************
 
 
  ----------------------------------------------------------------------------
                                     VIB-ROT CONSTANT / (cm-1)
                                  ------------------------------
     AXIS        MODE       CORIOLIS     QUADRATIC     ANHARMONIC    TOTAL
  ----------------------------------------------------------------------------
       1           7       0.0011008      0.0000000   -0.0001189    0.0009819
       1           8       0.0011715     -0.0000000   -0.0000327    0.0011388
       1           9       0.0008431     -0.0000000   -0.0001709    0.0006722
       1          10       0.0007655     -0.0000000   -0.0000797    0.0006858
       1          11       0.0007570     -0.0000000   -0.0001004    0.0006566
       1          12      -0.0011551     -0.0000027    0.0000220   -0.0011357
       1          13      -0.0010191     -0.0000146    0.0000337   -0.0010000
       1          14      -0.0003443     -0.0001441    0.0000352   -0.0004532
       1          15      -0.0000796     -0.0003029    0.0003224   -0.0000601
       1          16      -0.0005090     -0.0000948    0.0000329   -0.0005709
       1          17      -0.0000357     -0.0000849    0.0003618    0.0002411
       1          18      -0.0001436     -0.0000384    0.0009251    0.0007431
       1          19      -0.0001554     -0.0000182    0.0003682    0.0001946
       1          20      -0.0003282     -0.0000622    0.0011906    0.0008002
       1          21      -0.0003827     -0.0000079    0.0010000    0.0006094
       1          22      -0.0001008     -0.0000024    0.0004545    0.0003513
       1          23      -0.0000114     -0.0000003    0.0001320    0.0001203
       1          24      -0.0001165     -0.0000005    0.0005556    0.0004385
       2           7       0.0006692     -0.0000000   -0.0001583    0.0005110
       2           8       0.0006132     -0.0000000   -0.0002286    0.0003846
       2           9       0.0006992      0.0000000   -0.0001733    0.0005259
       2          10       0.0006363     -0.0000000   -0.0000953    0.0005410
       2          11       0.0005928     -0.0000000   -0.0001195    0.0004733
       2          12      -0.0004998     -0.0000117   -0.0000175   -0.0005290
       2          13      -0.0002319     -0.0000110    0.0001765   -0.0000665
       2          14      -0.0002565     -0.0001240    0.0002433   -0.0001372
       2          15      -0.0001463     -0.0001325    0.0001027   -0.0001761
       2          16      -0.0001857     -0.0000926    0.0001147   -0.0001637
       2          17      -0.0001124     -0.0002730    0.0010859    0.0007005
       2          18      -0.0004996     -0.0000107    0.0007901    0.0002799
       2          19      -0.0004191     -0.0000051    0.0008736    0.0004494
       2          20      -0.0000691     -0.0000058    0.0001100    0.0000352
       2          21      -0.0000588     -0.0000098    0.0002409    0.0001723
       2          22      -0.0001193     -0.0000023    0.0005009    0.0003793
       2          23      -0.0001974     -0.0000019    0.0007938    0.0005945
       2          24      -0.0001013     -0.0000024    0.0004806    0.0003769
       3           7       0.0000000     -0.0000000   -0.0000701   -0.0000701
       3           8       0.0000000     -0.0000000   -0.0000692   -0.0000692
       3           9       0.0000000     -0.0000000   -0.0000862   -0.0000862
       3          10       0.0000000     -0.0000000   -0.0000441   -0.0000441
       3          11       0.0000000     -0.0000000   -0.0000554   -0.0000554
       3          12       0.0001725     -0.0000006    0.0000004    0.0001722
       3          13       0.0001423     -0.0000009    0.0000553    0.0001967
       3          14       0.0003739     -0.0000003    0.0000737    0.0004474
       3          15       0.0019822     -0.0000023    0.0001023    0.0020821
       3          16      -0.0020907     -0.0000009    0.0000385   -0.0020530
       3          17      -0.0000608     -0.0000856    0.0003763    0.0002299
       3          18      -0.0000869     -0.0000035    0.0004268    0.0003365
       3          19       0.0000722     -0.0000032    0.0003205    0.0003896
       3          20      -0.0001054     -0.0000110    0.0003050    0.0001887
       3          21      -0.0001578     -0.0000006    0.0002962    0.0001379
       3          22      -0.0000587     -0.0000000    0.0002401    0.0001814
       3          23      -0.0000726     -0.0000001    0.0002444    0.0001717
       3          24      -0.0000692     -0.0000007    0.0002580    0.0001882
  ----------------------------------------------------------------------------
 
 
  ----------------------------------------------------------------------------
   Be, B0 AND B-B0 SHIFTS FOR SINGLY EXCITED VIBRATIONAL STATES (CM-1)
   ------------------------------------------------------------
  VIBRATION            X AXIS               Y AXIS                 Z AXIS
  ----------------------------------------------------------------------------
    Be                    0.29971649           0.27768636           0.14414058
    B0                    0.29750956           0.27551068           0.14296848
    Be-B0                 0.00220693           0.00217568           0.00117210
    B'                    0.29750966           0.27551078           0.14296832
    Be-B'                 0.00220683           0.00217558           0.00117225
    B''                   0.29750970           0.27551082           0.14296851
    Be-B''                0.00220679           0.00217554           0.00117207
    B^A                   0.29750970           0.27551073           0.14296833
    Be-B^A                0.00220679           0.00217563           0.00117225
    B^S                   0.29750967           0.27551077           0.14296833
    Be-B^S                0.00220682           0.00217559           0.00117225
     7                   -0.00098190          -0.00051098           0.00007015
     8                   -0.00113879          -0.00038456           0.00006916
     9                   -0.00067215          -0.00052587           0.00008624
    10                   -0.00068575          -0.00054102           0.00004410
    11                   -0.00065657          -0.00047328           0.00005542
    12                    0.00113573           0.00052903          -0.00017224
    13                    0.00100004           0.00006647          -0.00019670
    14                    0.00045317           0.00013718          -0.00044740
    15                    0.00006007           0.00017605          -0.00208214
    16                    0.00057088           0.00016366           0.00205303
    17                   -0.00024111          -0.00070050          -0.00022987
    18                   -0.00074312          -0.00027987          -0.00033654
    19                   -0.00019465          -0.00044943          -0.00038955
    20                   -0.00080018          -0.00003516          -0.00018867
    21                   -0.00060945          -0.00017234          -0.00013787
    22                   -0.00035131          -0.00037935          -0.00018141
    23                   -0.00012025          -0.00059449          -0.00017172
    24                   -0.00043852          -0.00037691          -0.00018818
  ----------------------------------------------------------------------------
  ----------------------------------------------------------------------------
   Be, B0 AND B-B0 SHIFTS FOR SINGLY EXCITED VIBRATIONAL STATES (MHz)
  VIBRATION            X AXIS               Y AXIS                 Z AXIS
  ----------------------------------------------------------------------------
    Be                 8985.27433756        8324.82768095        4321.22586258
    B0                 8919.11217017        8259.60232197        4286.08718482
    Be-B0                66.16216739          65.22535898          35.13867776
    B'                 8919.11525832        8259.60541012        4286.08255259
    Be-B'                66.15907924          65.22227083          35.14330999
    B''                8919.11634664        8259.60657771        4286.08802368
    Be-B''               66.15799092          65.22110324          35.13783889
    B^A                8919.11655520        8259.60389931        4286.08276653
    Be-B^A               66.15778236          65.22378164          35.14309605
    B^S                8919.11546135        8259.60507980        4286.08265821
    Be-B^S               66.15887620          65.22260115          35.14320436
     7                  -29.43659476         -15.31889811           2.10297885
     8                  -34.13995678         -11.52885916           2.07345139
     9                  -20.15067540         -15.76515679           2.58540493
    10                  -20.55838596         -16.21942046           1.32220641
    11                  -19.68333237         -14.18871779           1.66141437
    12                   34.04846426          15.85995293          -5.16359166
    13                   29.98046112           1.99272326          -5.89684869
    14                   13.58560473           4.11264491         -13.41260402
    15                    1.80092107           5.27794886         -62.42090729
    16                   17.11448623           4.90628804          61.54821010
    17                   -7.22843577         -21.00058023          -6.89137634
    18                  -22.27822133          -8.39029070         -10.08918752
    19                   -5.83538344         -13.47363347         -11.67855390
    20                  -23.98892656          -1.05398845          -5.65626220
    21                  -18.27076072          -5.16663536          -4.13325110
    22                  -10.53212102         -11.37248499          -5.43862577
    23                   -3.60504265         -17.82227222          -5.14816906
    24                  -13.14643544         -11.29933825          -5.64164402
  ----------------------------------------------------------------------------
