# Supplementary material for: Improved Accuracy in Semi-Experimental Structure Determination by Resolving Problems Associated with Rotation of Principal Inertial Axes of Isotopologues: Structures of 1,3-Oxazole (c‑C3H3NO)
Source: J Phys Chem A. 2026 Apr 24;130(18):3623–41. doi: 10.1021/acs.jpca.6c01535 (PMC13158917; doi:10.1021/acs.jpca.6c01535)
Supplement: Supplementary file 2 [file jp6c01535_si_002.zip › Supporting Information/ISOMASS Files IIIr/ISOMASS024.out]

 @GETMEM-I,  Allocated   28610 MB of main memory.
  analysis of anharmonic force field for a different isotopomer
  masses of atoms
   15.9949146300000        13.0033548260000        12.0000000000000     
   14.0030740020000        12.0000000000000        1.00782503500000     
   2.01410177900000        1.00782503500000     
  rotation matrix to com frame 

                 COLUMN   1       COLUMN   2       COLUMN   3
 ROW   1      0.77211610256   -0.63548149003   -0.00000000000
 ROW   2      0.63548149003    0.77211610256    0.00000000000
 ROW   3     -0.00000000000   -0.00000000000    1.00000000000
********************************************************************************
        PARAMETERS RELEVANT TO MOLECULAR STRUCTURE 
********************************************************************************

                 COLUMN   1       COLUMN   2       COLUMN   3       COLUMN   4
 ROW   1      0.10364082978    0.05700207257    0.00936393938    0.00000000033
 ROW   2     -0.05712050725    0.10399460890   -0.00084275024   -0.00000000030
 ROW   3     -0.00861204292   -0.00377177730    0.11827910898    0.09643725578
 ROW   4      0.10364082981    0.05700207257    0.00936393938    0.00000000022
 ROW   5     -0.05712050742    0.10399460888   -0.00084275021    0.00000000021
 ROW   6     -0.00861204292   -0.00377177747    0.11827910907   -0.08354373923
 ROW   7      0.10364082993    0.05700207259    0.00936393935   -0.00000000014
 ROW   8     -0.05712050718    0.10399460892   -0.00084275026   -0.00000000052
 ROW   9     -0.00861204294   -0.00377177727    0.11827910923    0.13629647348
 ROW  10      0.10364082997    0.05700207260    0.00936393934   -0.00000000026
 ROW  11     -0.05712050746    0.10399460887   -0.00084275020    0.00000000032
 ROW  12     -0.00861204295   -0.00377177755    0.11827910935   -0.16010898211
 ROW  13      0.10364083005    0.05700207261    0.00936393933   -0.00000000050
 ROW  14     -0.05712050730    0.10399460890   -0.00084275023   -0.00000000015
 ROW  15     -0.00861204296   -0.00377177742    0.11827910945   -0.01815093429
 ROW  16      0.10364082971    0.05700207255    0.00936393940    0.00000000054
 ROW  17     -0.05712050750    0.10399460886   -0.00084275019    0.00000000046
 ROW  18     -0.00861204291   -0.00377177753    0.11827910891   -0.14510420214
 ROW  19      0.10364082994    0.05700207259    0.00936393935   -0.00000000015
 ROW  20     -0.05712050704    0.10399460894   -0.00084275029   -0.00000000093
 ROW  21     -0.00861204294   -0.00377177713    0.11827910921    0.27465138572
 ROW  22      0.10364083019    0.05700207264    0.00936393930   -0.00000000091
 ROW  23     -0.05712050729    0.10399460890   -0.00084275024   -0.00000000018
 ROW  24     -0.00861204297   -0.00377177744    0.11827910968   -0.03852010530

                 COLUMN   5       COLUMN   6       COLUMN   7       COLUMN   8
 ROW   1      0.09611318884    0.00000000008   -0.00000000000   -0.00000000000
 ROW   2     -0.04961573400   -0.00000000004    0.00000000000    0.00000000000
 ROW   3     -0.00000000053    0.12174070744    0.09415861391    0.08623685037
 ROW   4      0.06983467875    0.00000000006   -0.00000000000   -0.00000000000
 ROW   5      0.07777545738    0.00000000007   -0.00000000000   -0.00000000000
 ROW   6      0.00000000018    0.12169511614   -0.05470686310   -0.13114143072
 ROW   7     -0.02269321008   -0.00000000002    0.00000000000    0.00000000000
 ROW   8     -0.10615101081   -0.00000000009    0.00000000000    0.00000000000
 ROW   9     -0.00000000053   -0.06316375083    0.00211580866   -0.02772987592
 ROW  10     -0.05074727145   -0.00000000004   -0.00000000000    0.00000000000
 ROW  11      0.10710551163    0.00000000009   -0.00000000000   -0.00000000000
 ROW  12      0.00000000062   -0.04065118140   -0.05100917250    0.15437291229
 ROW  13     -0.11224441864   -0.00000000010   -0.00000000000    0.00000000000
 ROW  14     -0.01205928633   -0.00000000001    0.00000000000   -0.00000000000
 ROW  15      0.00000000017   -0.16261548454    0.08981860005   -0.07871395037
 ROW  16      0.15091832328    0.00000000013   -0.00000000000   -0.00000000000
 ROW  17      0.14181817981    0.00000000012    0.00000000000   -0.00000000000
 ROW  18      0.00000000031    0.25532386274   -0.12217902369   -0.42482573097
 ROW  19     -0.02520972624   -0.00000000002    0.00000000000    0.00000000000
 ROW  20     -0.20924209062   -0.00000000018   -0.00000000000    0.00000000000
 ROW  21     -0.00000000105   -0.09683563203   -0.57335443602    0.05023226548
 ROW  22     -0.21517853514   -0.00000000019    0.00000000000   -0.00000000000
 ROW  23     -0.02035901783   -0.00000000002   -0.00000000000   -0.00000000000
 ROW  24      0.00000000038   -0.31093653305    0.09358305169   -0.22966763352

                 COLUMN   9       COLUMN  10       COLUMN  11       COLUMN  12
 ROW   1     -0.00000000000    0.03846527483   -0.00000000000    0.00000000000
 ROW   2      0.00000000000    0.09912612204   -0.00000000000    0.00000000000
 ROW   3      0.08273046474    0.00000000000    0.03415307899    0.00268032620
 ROW   4      0.00000000000   -0.01774161496    0.00000000000   -0.00000000000
 ROW   5      0.00000000000   -0.04239496852    0.00000000000   -0.00000000000
 ROW   6      0.00312979425   -0.00000000000   -0.13882716132    0.03952138739
 ROW   7     -0.00000000000   -0.02691040189    0.00000000000   -0.00000000000
 ROW   8     -0.00000000000    0.02687789015   -0.00000000000    0.00000000000
 ROW   9     -0.20979205482   -0.00000000000   -0.00296104297    0.04351674688
 ROW  10     -0.00000000000   -0.01194719760   -0.00000000000    0.00000000000
 ROW  11      0.00000000000   -0.04786021324    0.00000000000   -0.00000000000
 ROW  12     -0.04327584191    0.00000000000    0.03936596147    0.01384687868
 ROW  13     -0.00000000000    0.00925424906   -0.00000000000    0.00000000000
 ROW  14      0.00000000000    0.04241651123    0.00000000000   -0.00000000000
 ROW  15      0.08679463102   -0.00000000000   -0.02937763802   -0.14079104835
 ROW  16      0.00000000000   -0.07192515899    0.00000000000   -0.00000000000
 ROW  17     -0.00000000000   -0.08584165418    0.00000000000   -0.00000000000
 ROW  18     -0.11214900089    0.00000000000    0.78823099895   -0.25024338869
 ROW  19     -0.00000000000   -0.04565475000    0.00000000000   -0.00000000000
 ROW  20      0.00000000000   -0.57792935737    0.00000000000   -0.00000000000
 ROW  21      0.24796314700    0.00000000000    0.01599107132   -0.06789954145
 ROW  22      0.00000000000    0.15782932255   -0.00000000000   -0.00000000000
 ROW  23      0.00000000000    0.05451557879    0.00000000000    0.00000000000
 ROW  24      0.32902825399   -0.00000000000    0.26706657114    0.79931401745

                 COLUMN  13       COLUMN  14       COLUMN  15       COLUMN  16
 ROW   1     -0.00919470611    0.09758429075   -0.01379678487    0.06673842336
 ROW   2      0.07777957816    0.08774808230    0.12019414435    0.03365342140
 ROW   3      0.00000000000   -0.00000000000   -0.00000000000    0.00000000000
 ROW   4      0.01747972279    0.10094280477   -0.02242241624   -0.12295502423
 ROW   5      0.04743774530   -0.07973964655   -0.02466020320    0.06154387497
 ROW   6     -0.00000000000   -0.00000000000    0.00000000000   -0.00000000000
 ROW   7     -0.13213336468   -0.06585631063    0.13211365162    0.02602520964
 ROW   8     -0.02337167004    0.03942913141   -0.09318831632   -0.04239306034
 ROW   9      0.00000000000   -0.00000000000    0.00000000000    0.00000000000
 ROW  10      0.14814155794   -0.10640046519   -0.00851741918   -0.10380301888
 ROW  11      0.02267055584   -0.06257422328   -0.00727634202    0.04069127938
 ROW  12     -0.00000000000    0.00000000000   -0.00000000000    0.00000000000
 ROW  13     -0.00620959992   -0.05442738447   -0.04600914910    0.11424742665
 ROW  14     -0.14251585510   -0.03282480234   -0.01894010621   -0.12211835317
 ROW  15      0.00000000000   -0.00000000000    0.00000000000   -0.00000000000
 ROW  16     -0.12787153894    0.11429969605   -0.23278256832   -0.07523673653
 ROW  17     -0.06814971052   -0.07649083882   -0.18701320213    0.11671595178
 ROW  18      0.00000000000    0.00000000000    0.00000000000   -0.00000000000
 ROW  19     -0.14893676592   -0.06919867809    0.16727246525    0.04104134167
 ROW  20      0.01680298212    0.26411438138    0.04683472692    0.03351227423
 ROW  21      0.00000000000   -0.00000000000    0.00000000000    0.00000000000
 ROW  22     -0.06519204838    0.08341676807   -0.50012512168    0.29251721298
 ROW  23     -0.15170753141   -0.02433408531   -0.05978299529   -0.11842618069
 ROW  24     -0.00000000000    0.00000000000   -0.00000000000    0.00000000000

                 COLUMN  17       COLUMN  18       COLUMN  19       COLUMN  20
 ROW   1      0.15268193788   -0.00819107809   -0.00206821710    0.00822405183
 ROW   2     -0.04969899596    0.01049838477    0.05192286462    0.03910850989
 ROW   3      0.00000000000   -0.00000000000    0.00000000000   -0.00000000000
 ROW   4     -0.14363813312   -0.02427590669   -0.05132883379   -0.05521157777
 ROW   5     -0.00893659523   -0.01100932669    0.07098541842   -0.13763673861
 ROW   6      0.00000000000    0.00000000000   -0.00000000000    0.00000000000
 ROW   7     -0.02853583071    0.00059201763    0.02923695405   -0.06574011375
 ROW   8      0.05692555195    0.09855709975   -0.08725006761   -0.12935574666
 ROW   9     -0.00000000000   -0.00000000000    0.00000000000    0.00000000000
 ROW  10      0.06386969567   -0.01327324962    0.05714172833    0.02972357752
 ROW  11     -0.03798462889   -0.03820319102   -0.11918747606    0.08842202154
 ROW  12     -0.00000000000    0.00000000000    0.00000000000    0.00000000000
 ROW  13     -0.04953617663    0.05807099129   -0.09941441805    0.07884364949
 ROW  14      0.05039462167   -0.06405897235    0.03035713865    0.09006277381
 ROW  15      0.00000000000    0.00000000000   -0.00000000000   -0.00000000000
 ROW  16     -0.21895327046    0.49420195586    0.33228234078    0.27553273113
 ROW  17     -0.06682237108    0.40232418337    0.39123894918    0.11006781046
 ROW  18      0.00000000000    0.00000000000   -0.00000000000    0.00000000000
 ROW  19     -0.03291683483   -0.00192562418    0.04685431396   -0.10913243945
 ROW  20      0.08938430887   -0.09423747376    0.07004119891    0.08998369450
 ROW  21     -0.00000000000   -0.00000000000   -0.00000000000   -0.00000000000
 ROW  22     -0.24299901841   -0.56120523696    0.31081376465   -0.04460704749
 ROW  23      0.04218248544   -0.11851910913    0.06229783121    0.10455408203
 ROW  24     -0.00000000000   -0.00000000000    0.00000000000   -0.00000000000

                 COLUMN  21       COLUMN  22       COLUMN  23       COLUMN  24
 ROW   1      0.00388160589    0.00249397111    0.00051615917   -0.00051853570
 ROW   2     -0.00406051165   -0.00137049771    0.00017178492    0.00108884943
 ROW   3     -0.00000000000   -0.00000000000    0.00000000000   -0.00000000000
 ROW   4      0.04781580742    0.00483683599   -0.04687274859   -0.01032219994
 ROW   5      0.11717220820   -0.00018505581    0.06189819337    0.01514572925
 ROW   6     -0.00000000000    0.00000000000    0.00000000000    0.00000000000
 ROW   7     -0.07010086352   -0.13093095361    0.00030627444    0.00631559310
 ROW   8     -0.08557345156   -0.00634051659   -0.00265882092    0.00358019862
 ROW   9      0.00000000000    0.00000000000    0.00000000000   -0.00000000000
 ROW  10     -0.04573940456    0.00184939209   -0.00090086252   -0.00119381300
 ROW  11     -0.11175434666   -0.00247337804   -0.00354181159   -0.00016181363
 ROW  12      0.00000000000    0.00000000000    0.00000000000   -0.00000000000
 ROW  13      0.12727175855    0.01629191661    0.00093714452    0.00320937249
 ROW  14      0.08545687382    0.01079416055    0.01797418146   -0.08504150484
 ROW  15      0.00000000000    0.00000000000   -0.00000000000    0.00000000000
 ROW  16     -0.17628864665    0.00554465256    0.57894300601    0.12710069651
 ROW  17     -0.03917946871   -0.00517311249   -0.72993380641   -0.16033228450
 ROW  18      0.00000000000    0.00000000000    0.00000000000   -0.00000000000
 ROW  19     -0.13032596879    0.62516508614    0.00016967317   -0.00756375139
 ROW  20      0.03615979576   -0.00975144816    0.00032650679   -0.00227440642
 ROW  21      0.00000000000    0.00000000000    0.00000000000   -0.00000000000
 ROW  22     -0.28700662465   -0.01761102492    0.01500844063   -0.06739907122
 ROW  23      0.07369890139    0.03013668908   -0.20522608594    0.92437472941
 ROW  24     -0.00000000000    0.00000000000    0.00000000000   -0.00000000000
  Performing F(IJK)/F(IKJ)/F(KJI) consistency check 
  Differences greater than 1 cm-1 will be printed.
  ===================================================================
  I    J    K    F(IJK)        F(IKJ)        F(KJI)        Difference
  ===================================================================
 Cubic force constants written to file cubic.
  ===================================================================
  Largest absolute difference is    0.42853 cm-1.
 
 
---------------------------------------------------------------------------
          Quartic centrifugal distortion parameters 
                                CM-1                MHz
---------------------------------------------------------------------------
    1    1    1    1   -0.4748602120E-06       -0.0142359510
    1    1    1    2   -0.2226088637E-08       -0.0000667365
    1    1    2    1   -0.2226088637E-08       -0.0000667365
    1    1    2    2    0.6715753980E-07        0.0020133324
    1    1    3    3   -0.8889039036E-07       -0.0026648669
    1    2    1    1   -0.2226088637E-08       -0.0000667365
    1    2    1    2   -0.2353985580E-06       -0.0070570712
    1    2    2    1   -0.2353985580E-06       -0.0070570712
    1    2    2    2    0.6241278302E-08        0.0001871088
    1    2    3    3    0.1213667422E-08        0.0000363848
    2    1    1    1   -0.2226088637E-08       -0.0000667365
    2    1    1    2   -0.2353985580E-06       -0.0070570712
    2    1    2    1   -0.2353985580E-06       -0.0070570712
    2    1    2    2    0.6241278302E-08        0.0001871088
    2    1    3    3    0.1213667422E-08        0.0000363848
    2    2    1    1    0.6715753980E-07        0.0020133324
    2    2    1    2    0.6241278302E-08        0.0001871088
    2    2    2    1    0.6241278302E-08        0.0001871088
    2    2    2    2   -0.4008847999E-06       -0.0120182240
    2    2    3    3   -0.9509969761E-07       -0.0028510172
    3    3    1    1   -0.8889039036E-07       -0.0026648669
    3    3    1    2    0.1213667422E-08        0.0000363848
    3    3    2    1    0.1213667422E-08        0.0000363848
    3    3    2    2   -0.9509969761E-07       -0.0028510172
    3    3    3    3   -0.4626010659E-07       -0.0013868431
---------------------------------------------------------------------------
------------------------------------------------------------
        Parameter                (MHz)                 (CM-1)
------------------------------------------------------------
 
           R6                -.320712E-04           -.106978E-08
           R5                0.809384E-04           0.269981E-08
           SI                            -.102282E+02
 
  Kivelson-Wilson centrifugal distortion parameters 
 
           DJ                0.321763E-02           0.107329E-06
           DK                0.218537E-02           0.728961E-07
           DJK               -.505629E-02           -.168660E-06
 
  A-reduced centrifugal distortion parameters (IIIr representation) 
 
           DELJ              0.328177E-02           0.109468E-06
           DELK              0.250608E-02           0.835939E-07
           DELJK             -.544114E-02           -.181497E-06
           delJ              0.138608E-03           0.462346E-08
           delK              -.147399E-02           -.491671E-07
 
  S-reduced centrifugal distortion parameters (IIIr representation) 
 
           DJ                0.320972E-02           0.107065E-06
           DK                0.214580E-02           0.715763E-07
           DJK               -.500881E-02           -.167076E-06
           D1                -.138608E-03           -.462346E-08
           D2                -.360278E-04           -.120176E-08
------------------------------------------------------------
  Centrifugal corrections for various types of 
 rotational constants (MHz and cm-1) ...
   Bx''-Bx         0.0049540442        0.0000001652
   By''-By         0.0048609690        0.0000001621
   Bz''-Bz         0.0007576016        0.0000000253
   Bx''-Bx'         0.0014255086        0.0000000475
   By''-By'         0.0013324334        0.0000000444
   Bz''-Bz'         0.0060504050        0.0000002018
   Bx'-Bx         0.0035285356        0.0000001177
   By'-By         0.0035285356        0.0000001177
   Bz'-Bz        -0.0052928034       -0.0000001765
   BxSR-Bx         0.0039647472        0.0000001322
   BySR-By         0.0033172402        0.0000001107
   BzSR-Bz        -0.0054456640       -0.0000001816
   BxSR-Bx''        -0.0009892970       -0.0000000330
   BySR-By''        -0.0015437288       -0.0000000515
   BzSR-Bz''        -0.0062032656       -0.0000002069
   BxSR-Bx'         0.0004362116        0.0000000146
   BySR-By'        -0.0002112954       -0.0000000070
   BzSR-Bz'         0.0001528605        0.0000000051
   BxAR-Bx         0.0011608751        0.0000000387
   ByAR-By         0.0064093349        0.0000002138
   BzAR-Bz        -0.0058059421       -0.0000001937
---------------------------------------------------------------------------
 
 *****************************************
     THE MOLECULE IS AN ASYMMETRIC TOP
 *****************************************
 
 
---------------------------------------------------------------------------
         Sextic centrifugal distortion parameters
          Watson A reduction. III^r representation 
              CM-1*10^6                     kHz
---------------------------------------------------------------------------
   HJ        0.0000000470               0.0000014090
   HJK       -0.0000001344              -0.0000040296
   HKJ        0.0000000275               0.0000008247
   HK        0.0000000597               0.0000017913
   hJ        0.0000000040               0.0000001194
   hJK       -0.0000000854              -0.0000025616
   hK       -0.0000005621              -0.0000168523
---------------------------------------------------------------------------
         Sextic centrifugal distortion parameters
          Watson S reduction. III^r representation 
              CM-1*10^6                     kHz
---------------------------------------------------------------------------
   HJ        0.0000000438               0.0000013136
   HJK       -0.0000001811              -0.0000054280
   HKJ        0.0000002308               0.0000069181
   HK       -0.0000000937              -0.0000028083
   h1        0.0000000044               0.0000001315
   h2        0.0000000016               0.0000000477
   h3       -0.0000000004              -0.0000000120
---------------------------------------------------------------------------
---------------------------------------------------------------------------
             Geometrical properties evaluated at     0.00 K 
  Mean and mean-square displacements in normal coordinates (amu**0.5 bohr)
         Coordinate              <q>            <q**2>
---------------------------------------------------------------------------
              1              0.0000000000     0.0000000000
              2              0.0000000000     0.0000000000
              3              0.0000000000     0.0000000000
              4              0.0000000000     0.0000000000
              5              0.0000000000     0.0000000000
              6              0.0000000000     0.0000000000
              7             -0.0000000000     0.5000000659
              8              0.0000000000     0.5000000659
              9              0.0000000000     0.5000000659
             10             -0.0401522742     0.5000000659
             11              0.0000000000     0.5000000659
             12             -0.0000000000     0.5000000659
             13              0.0165020380     0.5000000659
             14             -0.0220078967     0.5000000659
             15             -0.1260639651     0.5000000659
             16             -0.2009482407     0.5000000659
             17             -0.0092535439     0.5000000659
             18             -0.0341755423     0.5000000659
             19             -0.0573472989     0.5000000659
             20              0.0875964670     0.5000000659
             21              0.0109504757     0.5000000659
             22             -0.0022198096     0.5000000659
             23              0.0217844783     0.5000000659
             24              0.0302778139     0.5000000659
---------------------------------------------------------------------------
------------------------------------------------------
   ATOM              INTERNUCLEAR DISTANCE
  I    J            Re           Rg           Ra
------------------------------------------------------
  2    1         1.3542461    1.3636459    1.3619775
  3    1         1.3698494    1.3780492    1.3763310
  3    2         2.1435952    2.1548679    2.1540711
  4    1         2.2361394    2.2466060    2.2460359
  4    2         1.2920322    1.2983528    1.2964697
  4    3         2.2394291    2.2496623    2.2489484
  5    1         2.2042537    2.2149152    2.2143143
  5    2         2.1138759    2.1242776    2.1234648
  5    3         1.3523878    1.3598285    1.3578445
  5    4         1.3961434    1.4043874    1.4026129
  6    1         2.0731660    2.0910473    2.0829667
  6    2         1.0757582    1.0958603    1.0794486
  6    3         3.1515742    3.1704284    3.1654653
  6    4         2.1305006    2.1461516    2.1381492
  6    5         3.1739070    3.1922280    3.1872004
  7    1         2.0874756    2.1009073    2.0952758
  7    2         3.1478364    3.1638905    3.1607221
  7    3         1.0736431    1.0882490    1.0759142
  7    4         3.3043374    3.3190396    3.3160511
  7    5         2.2440407    2.2563040    2.2508609
  7    6         4.0892372    4.1112129    4.1056073
  8    1         3.2552672    3.2733743    3.2686395
  8    2         3.1383596    3.1560895    3.1510721
  8    3         2.1940882    2.2098759    2.2020270
  8    4         2.1660942    2.1829172    2.1751459
  8    5         1.0751676    1.0951503    1.0786140
  8    6         4.1688346    4.1921284    4.1851917
  8    7         2.7891102    2.8059653    2.7975288
------------------------------------------------------
  nmode is                     18
  DIPOLE MOMENT OF ISOTOPOLOGUE 
  (only correct if inertial frame is unchanged) 
                             Vibrationally averaged dipole moment
--------------------------------------------------------------------------------
                              a.u.                         Debye
                     x         y         z              x         y         z
--------------------------------------------------------------------------------
MU_e           -0.57677  -0.16334   0.00000       -1.46590  -0.41514   0.00000
delta <MU> (1)  0.00372   0.00682   0.00000        0.00946   0.01734   0.00000
delta <MU> (2)  0.00833   0.00091   0.00000        0.02118   0.00232   0.00000
<MU>           -0.56471  -0.15561   0.00000       -1.43526  -0.39548   0.00000
 
Equilibrium dipole moment:    0.59945 a.u. (   1.52355 D)
Zero-point dipole moment:     0.58576 a.u. (   1.48875 D)
--------------------------------------------------------------------------------
********************************************************************************
     PARAMETERS RELEVANT TO ROTATIONAL SPECTROSCOPY
********************************************************************************
 
 
  ----------------------------------------------------------------------------
                                     VIB-ROT CONSTANT / (cm-1)
                                  ------------------------------
     AXIS        MODE       CORIOLIS     QUADRATIC     ANHARMONIC    TOTAL
  ----------------------------------------------------------------------------
       1           7       0.0015110     -0.0000000   -0.0000007    0.0015104
       1           8       0.0008409     -0.0000000   -0.0001823    0.0006586
       1           9       0.0008092     -0.0000000   -0.0001131    0.0006961
       1          10      -0.0013907     -0.0000127    0.0000139   -0.0013896
       1          11       0.0006056     -0.0000000   -0.0000958    0.0005097
       1          12       0.0006079     -0.0000000   -0.0000880    0.0005200
       1          13      -0.0004747     -0.0002054    0.0002225   -0.0004577
       1          14      -0.0001498     -0.0002363    0.0001938   -0.0001923
       1          15      -0.0003295     -0.0000543    0.0008720    0.0004882
       1          16      -0.0000786     -0.0001406    0.0005024    0.0002831
       1          17      -0.0000507     -0.0000577    0.0005506    0.0004421
       1          18      -0.0002583     -0.0000450    0.0001832   -0.0001200
       1          19      -0.0003134     -0.0000656    0.0005677    0.0001887
       1          20      -0.0003671     -0.0000519    0.0008540    0.0004351
       1          21      -0.0002946     -0.0000042    0.0008541    0.0005553
       1          22      -0.0000006     -0.0000002    0.0001473    0.0001464
       1          23      -0.0001342     -0.0000011    0.0004664    0.0003311
       1          24      -0.0002050     -0.0000039    0.0006617    0.0004527
       2           7       0.0005497     -0.0000000   -0.0003084    0.0002412
       2           8       0.0009006     -0.0000000   -0.0000124    0.0008881
       2           9       0.0007136     -0.0000000   -0.0001609    0.0005527
       2          10      -0.0000008     -0.0000010    0.0001110    0.0001092
       2          11       0.0006933     -0.0000000   -0.0000726    0.0006206
       2          12       0.0007871     -0.0000000    0.0000318    0.0008190
       2          13      -0.0002802     -0.0002422    0.0002148   -0.0003076
       2          14      -0.0002960     -0.0001957    0.0002563   -0.0002354
       2          15      -0.0004975     -0.0000767    0.0002335   -0.0003408
       2          16      -0.0002335     -0.0001882    0.0010723    0.0006506
       2          17      -0.0005898     -0.0000404    0.0012178    0.0005876
       2          18      -0.0005286     -0.0000087    0.0001446   -0.0003926
       2          19      -0.0003037     -0.0000011    0.0004530    0.0001482
       2          20      -0.0001229     -0.0000193    0.0004384    0.0002962
       2          21      -0.0002231     -0.0000051    0.0003578    0.0001297
       2          22      -0.0002291     -0.0000035    0.0009288    0.0006962
       2          23      -0.0000634     -0.0000009    0.0002734    0.0002091
       2          24      -0.0000039     -0.0000001    0.0001178    0.0001138
       3           7       0.0000000     -0.0000000   -0.0000850   -0.0000850
       3           8       0.0000000     -0.0000000   -0.0000446   -0.0000446
       3           9       0.0000000     -0.0000000   -0.0000699   -0.0000699
       3          10       0.0001820     -0.0000024    0.0000337    0.0002133
       3          11       0.0000000     -0.0000000   -0.0000416   -0.0000416
       3          12       0.0000000     -0.0000000   -0.0000111   -0.0000111
       3          13       0.0007014     -0.0000015    0.0001094    0.0008093
       3          14      -0.0002802     -0.0000022    0.0001144   -0.0001680
       3          15       0.0002380     -0.0000313    0.0002614    0.0004681
       3          16      -0.0001150     -0.0000668    0.0004086    0.0002268
       3          17      -0.0002717     -0.0000001    0.0004595    0.0001877
       3          18       0.0000321     -0.0000025    0.0000812    0.0001107
       3          19       0.0000282     -0.0000053    0.0002530    0.0002759
       3          20      -0.0001098     -0.0000129    0.0003137    0.0001910
       3          21      -0.0001772     -0.0000000    0.0002915    0.0001143
       3          22      -0.0000768     -0.0000003    0.0002888    0.0002117
       3          23      -0.0000557     -0.0000002    0.0001807    0.0001248
       3          24      -0.0000543     -0.0000004    0.0001820    0.0001272
  ----------------------------------------------------------------------------
 
 
  ----------------------------------------------------------------------------
   Be, B0 AND B-B0 SHIFTS FOR SINGLY EXCITED VIBRATIONAL STATES (CM-1)
   ------------------------------------------------------------
  VIBRATION            X AXIS               Y AXIS                 Z AXIS
  ----------------------------------------------------------------------------
    Be                    0.32706069           0.29650464           0.15551700
    B0                    0.32453173           0.29411177           0.15419665
    Be-B0                 0.00252896           0.00239287           0.00132035
    B'                    0.32453185           0.29411188           0.15419647
    Be-B'                 0.00252884           0.00239275           0.00132053
    B''                   0.32453190           0.29411193           0.15419668
    Be-B''                0.00252879           0.00239271           0.00132033
    B^A                   0.32453177           0.29411198           0.15419646
    Be-B^A                0.00252892           0.00239266           0.00132055
    B^S                   0.32453187           0.29411188           0.15419647
    Be-B^S                0.00252883           0.00239276           0.00132053
     7                   -0.00151038          -0.00024122           0.00008500
     8                   -0.00065860          -0.00088814           0.00004464
     9                   -0.00069606          -0.00055273           0.00006985
    10                    0.00138960          -0.00010921          -0.00021327
    11                   -0.00050975          -0.00062064           0.00004164
    12                   -0.00051996          -0.00081896           0.00001114
    13                    0.00045765           0.00030763          -0.00080929
    14                    0.00019233           0.00023536           0.00016799
    15                   -0.00048817           0.00034078          -0.00046810
    16                   -0.00028314          -0.00065060          -0.00022682
    17                   -0.00044208          -0.00058759          -0.00018775
    18                    0.00012001           0.00039265          -0.00011073
    19                   -0.00018873          -0.00014818          -0.00027585
    20                   -0.00043506          -0.00029621          -0.00019104
    21                   -0.00055532          -0.00012966          -0.00011434
    22                   -0.00014641          -0.00069622          -0.00021172
    23                   -0.00033114          -0.00020905          -0.00012482
    24                   -0.00045273          -0.00011376          -0.00012725
  ----------------------------------------------------------------------------
  ----------------------------------------------------------------------------
   Be, B0 AND B-B0 SHIFTS FOR SINGLY EXCITED VIBRATIONAL STATES (MHz)
  VIBRATION            X AXIS               Y AXIS                 Z AXIS
  ----------------------------------------------------------------------------
    Be                 9805.03284814        8888.98539659        4662.28248305
    B0                 9729.21660622        8817.24893198        4622.69929611
    Be-B0                75.81624191          71.73646461          39.58318694
    B'                 9729.22013476        8817.25246052        4622.69400331
    Be-B'                75.81271338          71.73293607          39.58847974
    B''                9729.22156027        8817.25379295        4622.70005371
    Be-B''               75.81128787          71.73160364          39.58242933
    B^A                9729.21776710        8817.25534131        4622.69349017
    Be-B^A               75.81508104          71.73005528          39.58899288
    B^S                9729.22057097        8817.25224922        4622.69385045
    Be-B^S               75.81227716          71.73314737          39.58863260
     7                  -45.28006308          -7.23162430           2.54833762
     8                  -19.74429273         -26.62569057           1.33832980
     9                  -20.86720529         -16.57038997           2.09409326
    10                   41.65906681          -3.27391665          -6.39374428
    11                  -15.28187804         -18.60645613           1.24845385
    12                  -15.58802708         -24.55176478           0.33385725
    13                   13.72007364           9.22260879         -24.26179385
    14                    5.76600034           7.05599942           5.03636128
    15                  -14.63511551          10.21618987         -14.03323428
    16                   -8.48818039         -19.50447016          -6.79974347
    17                  -13.25310288         -17.61548764          -5.62857843
    18                    3.59792810          11.77131561          -3.31964906
    19                   -5.65810460          -4.44234236          -8.26984940
    20                  -13.04266230          -8.88012342          -5.72728186
    21                  -16.64795064          -3.88703578          -3.42787089
    22                   -4.38911165         -20.87204930          -6.34718098
    23                   -9.92727580          -6.26725257          -3.74208060
    24                  -13.57258273          -3.41043930          -3.81479982
  ----------------------------------------------------------------------------
