# Supplementary material for: Improved Accuracy in Semi-Experimental Structure Determination by Resolving Problems Associated with Rotation of Principal Inertial Axes of Isotopologues: Structures of 1,3-Oxazole (c‑C3H3NO)
Source: J Phys Chem A. 2026 Apr 24;130(18):3623–41. doi: 10.1021/acs.jpca.6c01535 (PMC13158917; doi:10.1021/acs.jpca.6c01535)
Supplement: Supplementary file 2 [file jp6c01535_si_002.zip › Supporting Information/ISOMASS Files IIIr/ISOMASS025.out]

 @GETMEM-I,  Allocated   28610 MB of main memory.
  analysis of anharmonic force field for a different isotopomer
  masses of atoms
   15.9949146300000        12.0000000000000        12.0000000000000     
   14.0030740020000        13.0033548260000        1.00782503500000     
   2.01410177900000        1.00782503500000     
  rotation matrix to com frame 

                 COLUMN   1       COLUMN   2       COLUMN   3
 ROW   1      0.84202267534   -0.53944213241   -0.00000000000
 ROW   2      0.53944213241    0.84202267534    0.00000000000
 ROW   3     -0.00000000000   -0.00000000000    1.00000000000
********************************************************************************
        PARAMETERS RELEVANT TO MOLECULAR STRUCTURE 
********************************************************************************

                 COLUMN   1       COLUMN   2       COLUMN   3       COLUMN   4
 ROW   1      0.06460730588   -0.02547297120    0.09620480771    0.00000000103
 ROW   2      0.09527256168    0.04898247607   -0.05101173685   -0.00000000072
 ROW   3     -0.02876414929    0.10502469261    0.04712514133   -0.10257016152
 ROW   4      0.06460730588   -0.02547297120    0.09620480770    0.00000000091
 ROW   5      0.09527256163    0.04898247608   -0.05101173683    0.00000000069
 ROW   6     -0.02876414914    0.10502469238    0.04712514112    0.07760874018
 ROW   7      0.06460730593   -0.02547297122    0.09620480769   -0.00000000033
 ROW   8      0.09527256170    0.04898247607   -0.05101173686   -0.00000000118
 ROW   9     -0.02876414935    0.10502469270    0.04712514152   -0.13224952550
 ROW  10      0.06460730593   -0.02547297122    0.09620480768   -0.00000000036
 ROW  11      0.09527256161    0.04898247609   -0.05101173683    0.00000000117
 ROW  12     -0.02876414910    0.10502469232    0.04712514116    0.16323302112
 ROW  13      0.06460730596   -0.02547297122    0.09620480767   -0.00000000118
 ROW  14      0.09527256165    0.04898247608   -0.05101173684   -0.00000000005
 ROW  15     -0.02876414924    0.10502469252    0.04712514142    0.02786411011
 ROW  16      0.06460730585   -0.02547297120    0.09620480772    0.00000000187
 ROW  17      0.09527256161    0.04898247609   -0.05101173682    0.00000000128
 ROW  18     -0.02876414907    0.10502469227    0.04712514094    0.13184787628
 ROW  19      0.06460730593   -0.02547297122    0.09620480768   -0.00000000049
 ROW  20      0.09527256174    0.04898247606   -0.05101173688   -0.00000000230
 ROW  21     -0.02876414947    0.10502469288    0.04712514170   -0.26889296510
 ROW  22      0.06460730600   -0.02547297124    0.09620480766   -0.00000000231
 ROW  23      0.09527256165    0.04898247608   -0.05101173684   -0.00000000000
 ROW  24     -0.02876414925    0.10502469253    0.04712514152    0.05645587030

                 COLUMN   5       COLUMN   6       COLUMN   7       COLUMN   8
 ROW   1      0.09219890252    0.00000000045    0.00000000000    0.00000000000
 ROW   2     -0.05967055452   -0.00000000028   -0.00000000000    0.00000000000
 ROW   3      0.00000000175   -0.11830939904    0.09191580337    0.07111010053
 ROW   4      0.08121837503    0.00000000039    0.00000000000    0.00000000000
 ROW   5      0.06985761539    0.00000000044   -0.00000000000   -0.00000000000
 ROW   6     -0.00000000015   -0.13071678601   -0.05160614162   -0.13349912546
 ROW   7     -0.03239588515   -0.00000000024    0.00000000000   -0.00000000000
 ROW   8     -0.10169310218   -0.00000000052   -0.00000000000    0.00000000000
 ROW   9      0.00000000103    0.06811942892   -0.00204743484    0.01233233930
 ROW  10     -0.03496292344   -0.00000000026    0.00000000000    0.00000000000
 ROW  11      0.11325218991    0.00000000068   -0.00000000000   -0.00000000000
 ROW  12     -0.00000000195    0.02524907658   -0.05944469370    0.15608778287
 ROW  13     -0.11010991888   -0.00000000068    0.00000000000    0.00000000000
 ROW  14      0.00228911561    0.00000000006    0.00000000000   -0.00000000000
 ROW  15     -0.00000000121    0.15622171737    0.09056175206   -0.08709045472
 ROW  16      0.16926942206    0.00000000088    0.00000000000   -0.00000000000
 ROW  17      0.12380033650    0.00000000074   -0.00000000000   -0.00000000000
 ROW  18      0.00000000002   -0.26771343565   -0.11554188487   -0.44096483623
 ROW  19     -0.04710984581   -0.00000000033    0.00000000000    0.00000000000
 ROW  20     -0.20369521547   -0.00000000109   -0.00000000000   -0.00000000000
 ROW  21      0.00000000229    0.11113931192   -0.57012077334   -0.01591883899
 ROW  22     -0.21323804496   -0.00000000125   -0.00000000000    0.00000000000
 ROW  23      0.00625119265    0.00000000009    0.00000000000    0.00000000000
 ROW  24     -0.00000000233    0.30214403604    0.09246307982   -0.25814171167

                 COLUMN   9       COLUMN  10       COLUMN  11       COLUMN  12
 ROW   1      0.00000000000    0.04753224427    0.00000000000    0.00000000000
 ROW   2      0.00000000000    0.08999013360    0.00000000000    0.00000000000
 ROW   3      0.09513002705   -0.00000000000    0.03264766967    0.01740758836
 ROW   4      0.00000000000   -0.02358585997   -0.00000000000   -0.00000000000
 ROW   5     -0.00000000000   -0.04094488745   -0.00000000000   -0.00000000000
 ROW   6     -0.01957603993    0.00000000000   -0.10374709606   -0.12047035234
 ROW   7     -0.00000000000   -0.02154108996   -0.00000000000   -0.00000000000
 ROW   8     -0.00000000000    0.02865387616    0.00000000000    0.00000000000
 ROW   9     -0.21281719270    0.00000000000    0.01861067752   -0.03648294131
 ROW  10      0.00000000000   -0.01956399201    0.00000000000    0.00000000000
 ROW  11     -0.00000000000   -0.04806000875   -0.00000000000   -0.00000000000
 ROW  12     -0.01652297700   -0.00000000000    0.04083888682    0.01463297377
 ROW  13      0.00000000000    0.01504309896    0.00000000000   -0.00000000000
 ROW  14      0.00000000000    0.04400206127    0.00000000000   -0.00000000000
 ROW  15      0.06903911286    0.00000000000   -0.09299417325    0.09188450640
 ROW  16     -0.00000000000   -0.08104160556   -0.00000000000   -0.00000000000
 ROW  17     -0.00000000000   -0.07680041041   -0.00000000000   -0.00000000000
 ROW  18     -0.18698929123   -0.00000000000    0.51377517952    0.61836331505
 ROW  19     -0.00000000000   -0.11210591159   -0.00000000000   -0.00000000000
 ROW  20     -0.00000000000   -0.57211443590   -0.00000000000   -0.00000000000
 ROW  21      0.26002919591   -0.00000000000   -0.02570817580    0.06479448550
 ROW  22      0.00000000000    0.16576583576    0.00000000000    0.00000000000
 ROW  23      0.00000000000    0.03831930373    0.00000000000   -0.00000000000
 ROW  24      0.26342046708   -0.00000000000    0.66558180384   -0.54415351800

                 COLUMN  13       COLUMN  14       COLUMN  15       COLUMN  16
 ROW   1      0.00817939561    0.11750396808   -0.00626902528    0.01758293446
 ROW   2      0.08792991049    0.07305737081    0.11761853546    0.04641574812
 ROW   3     -0.00000000000   -0.00000000000   -0.00000000000    0.00000000000
 ROW   4      0.02374993444    0.08032498282   -0.01788692336   -0.07410904915
 ROW   5      0.04319955403   -0.09009664378   -0.02609883800    0.06786065374
 ROW   6      0.00000000000    0.00000000000   -0.00000000000   -0.00000000000
 ROW   7     -0.13199246928   -0.04872801402    0.12221024959    0.04009734874
 ROW   8     -0.00256278251    0.04599010676   -0.10447757405   -0.05940940096
 ROW   9      0.00000000000   -0.00000000000   -0.00000000000    0.00000000000
 ROW  10      0.13951795234   -0.12154216168   -0.00078769984   -0.11823510784
 ROW  11      0.00728323194   -0.05383695216   -0.01285774343    0.07252762935
 ROW  12     -0.00000000000    0.00000000000   -0.00000000000    0.00000000000
 ROW  13     -0.02245115776   -0.05436599785   -0.05538104192    0.10901046581
 ROW  14     -0.14333886869   -0.02360317428   -0.00135776691   -0.13742293063
 ROW  15     -0.00000000000   -0.00000000000    0.00000000000   -0.00000000000
 ROW  16     -0.12864360226    0.10259213484   -0.25153811288   -0.00665691388
 ROW  17     -0.05065310300   -0.08310552897   -0.16681701684    0.12493709201
 ROW  18     -0.00000000000   -0.00000000000   -0.00000000000   -0.00000000000
 ROW  19     -0.14387051456   -0.02343970243    0.17194511886    0.06250428163
 ROW  20      0.03256827312    0.26688605784    0.01926613129   -0.02179114398
 ROW  21     -0.00000000000   -0.00000000000    0.00000000000   -0.00000000000
 ROW  22     -0.07366164995    0.09335916693   -0.50926140672    0.24396604408
 ROW  23     -0.14558130858   -0.03199418520    0.01254224177   -0.15330710863
 ROW  24      0.00000000000    0.00000000000   -0.00000000000    0.00000000000

                 COLUMN  17       COLUMN  18       COLUMN  19       COLUMN  20
 ROW   1      0.15212883219    0.00365655379    0.00700714291    0.01510671629
 ROW   2     -0.05981994804   -0.00418562986    0.05101628196    0.03484156892
 ROW   3      0.00000000000    0.00000000000    0.00000000000   -0.00000000000
 ROW   4     -0.18093702088    0.02498031673   -0.06114514410   -0.03987500096
 ROW   5      0.03639535561    0.01329111726    0.08065765441   -0.07002936807
 ROW   6     -0.00000000000    0.00000000000   -0.00000000000    0.00000000000
 ROW   7     -0.01006778090   -0.01124542485    0.02464026505   -0.11010200821
 ROW   8      0.03989221620   -0.10726739621   -0.08189149490   -0.14542435727
 ROW   9     -0.00000000000    0.00000000000    0.00000000000    0.00000000000
 ROW  10      0.02945105652    0.01700019126    0.04292950167    0.00994897481
 ROW  11     -0.02297362403    0.03570751279   -0.11664351842    0.02346424889
 ROW  12     -0.00000000000    0.00000000000   -0.00000000000   -0.00000000000
 ROW  13     -0.00808781675   -0.04697924355   -0.08623497227    0.12939901072
 ROW  14      0.01482480706    0.05977406742    0.02533259361    0.09672895005
 ROW  15      0.00000000000   -0.00000000000   -0.00000000000   -0.00000000000
 ROW  16     -0.28615203627   -0.50117959252    0.40409738859    0.18161884369
 ROW  17     -0.01966891870   -0.31134340906    0.38432190453    0.06195101615
 ROW  18     -0.00000000000    0.00000000000   -0.00000000000   -0.00000000000
 ROW  19     -0.00372304690    0.01704881354    0.06142457755   -0.14115058348
 ROW  20      0.08233101666    0.09627340224    0.05394570037    0.12017597853
 ROW  21      0.00000000000   -0.00000000000    0.00000000000    0.00000000000
 ROW  22     -0.15139220453    0.61547504968    0.31275670214   -0.16132997198
 ROW  23      0.02410439516    0.03697173385    0.00673009697    0.13623582325
 ROW  24     -0.00000000000    0.00000000000    0.00000000000   -0.00000000000

                 COLUMN  21       COLUMN  22       COLUMN  23       COLUMN  24
 ROW   1      0.00440936526    0.00228165828   -0.00052779778    0.00049059665
 ROW   2      0.01757466170   -0.00162746855    0.00097936184    0.00034962573
 ROW   3      0.00000000000    0.00000000000   -0.00000000000   -0.00000000000
 ROW   4     -0.09305906169    0.00522696400    0.00467927320   -0.04328796119
 ROW   5     -0.16985776806   -0.00079071332   -0.00623613383    0.07500917413
 ROW   6      0.00000000000   -0.00000000000   -0.00000000000   -0.00000000000
 ROW   7      0.03679662586   -0.13057424328    0.00600772342    0.00218501106
 ROW   8      0.02170159438    0.00946543922    0.00314444057   -0.00178246048
 ROW   9     -0.00000000000    0.00000000000    0.00000000000    0.00000000000
 ROW  10      0.06638794225    0.00162581633   -0.00068439091   -0.00164646394
 ROW  11      0.13357039619   -0.00268229303    0.00091231230   -0.00367593778
 ROW  12     -0.00000000000   -0.00000000000    0.00000000000    0.00000000000
 ROW  13     -0.07292640487    0.01571753319   -0.00674146952    0.00074679178
 ROW  14     -0.02656616209    0.00805598095   -0.07904957679   -0.00910946102
 ROW  15     -0.00000000000   -0.00000000000    0.00000000000   -0.00000000000
 ROW  16      0.27490927205    0.00520102519   -0.05147401122    0.49492588650
 ROW  17      0.02910939261   -0.00640029613    0.08339638877   -0.80456011315
 ROW  18      0.00000000000    0.00000000000    0.00000000000    0.00000000000
 ROW  19      0.06629132046    0.62004958513   -0.00716602076   -0.00232435894
 ROW  20     -0.00631932799   -0.08389487487   -0.00128431170   -0.00016956227
 ROW  21     -0.00000000000    0.00000000000    0.00000000000   -0.00000000000
 ROW  22      0.21104511098   -0.01345408274    0.04341359728    0.00458006534
 ROW  23     -0.04443970236    0.02992907793    0.94769207169    0.09606084564
 ROW  24      0.00000000000    0.00000000000   -0.00000000000   -0.00000000000
  Performing F(IJK)/F(IKJ)/F(KJI) consistency check 
  Differences greater than 1 cm-1 will be printed.
  ===================================================================
  I    J    K    F(IJK)        F(IKJ)        F(KJI)        Difference
  ===================================================================
 Cubic force constants written to file cubic.
  ===================================================================
  Largest absolute difference is    0.26040 cm-1.
 
 
---------------------------------------------------------------------------
          Quartic centrifugal distortion parameters 
                                CM-1                MHz
---------------------------------------------------------------------------
    1    1    1    1   -0.4690773748E-06       -0.0140625859
    1    1    1    2    0.2279912308E-08        0.0000683501
    1    1    2    1    0.2279912308E-08        0.0000683501
    1    1    2    2    0.7044041337E-07        0.0021117505
    1    1    3    3   -0.8990026312E-07       -0.0026951421
    1    2    1    1    0.2279912308E-08        0.0000683501
    1    2    1    2   -0.2320000885E-06       -0.0069551877
    1    2    2    1   -0.2320000885E-06       -0.0069551877
    1    2    2    2    0.9540312823E-09        0.0000286011
    1    2    3    3    0.7852608936E-09        0.0000235415
    2    1    1    1    0.2279912308E-08        0.0000683501
    2    1    1    2   -0.2320000885E-06       -0.0069551877
    2    1    2    1   -0.2320000885E-06       -0.0069551877
    2    1    2    2    0.9540312823E-09        0.0000286011
    2    1    3    3    0.7852608936E-09        0.0000235415
    2    2    1    1    0.7044041337E-07        0.0021117505
    2    2    1    2    0.9540312823E-09        0.0000286011
    2    2    2    1    0.9540312823E-09        0.0000286011
    2    2    2    2   -0.4119560060E-06       -0.0123501304
    2    2    3    3   -0.9433932075E-07       -0.0028282217
    3    3    1    1   -0.8990026312E-07       -0.0026951421
    3    3    1    2    0.7852608936E-09        0.0000235415
    3    3    2    1    0.7852608936E-09        0.0000235415
    3    3    2    2   -0.9433932075E-07       -0.0028282217
    3    3    3    3   -0.4620324214E-07       -0.0013851384
---------------------------------------------------------------------------
------------------------------------------------------------
        Parameter                (MHz)                 (CM-1)
------------------------------------------------------------
 
           R6                -.439917E-04           -.146740E-08
           R5                0.618317E-04           0.206248E-08
           SI                            -.136522E+02
 
  Kivelson-Wilson centrifugal distortion parameters 
 
           DJ                0.321361E-02           0.107194E-06
           DK                0.217905E-02           0.726853E-07
           DJK               -.504637E-02           -.168329E-06
 
  A-reduced centrifugal distortion parameters (IIIr representation) 
 
           DELJ              0.330159E-02           0.110129E-06
           DELK              0.261897E-02           0.873593E-07
           DELJK             -.557427E-02           -.185938E-06
           delJ              0.107028E-03           0.357009E-08
           delK              -.252599E-02           -.842580E-07
 
  S-reduced centrifugal distortion parameters (IIIr representation) 
 
           DJ                0.320908E-02           0.107043E-06
           DK                0.215640E-02           0.719299E-07
           DJK               -.501920E-02           -.167422E-06
           D1                -.107028E-03           -.357009E-08
           D2                -.462562E-04           -.154294E-08
------------------------------------------------------------
  Centrifugal corrections for various types of 
 rotational constants (MHz and cm-1) ...
   Bx''-Bx         0.0048917047        0.0000001632
   By''-By         0.0048251649        0.0000001610
   Bz''-Bz         0.0006829217        0.0000000228
   Bx''-Bx'         0.0014141108        0.0000000472
   By''-By'         0.0013475710        0.0000000450
   Bz''-Bz'         0.0058993124        0.0000001968
   Bx'-Bx         0.0034775938        0.0000001160
   By'-By         0.0034775938        0.0000001160
   Bz'-Bz        -0.0052163908       -0.0000001740
   BxSR-Bx         0.0038918292        0.0000001298
   BySR-By         0.0033971755        0.0000001133
   BzSR-Bz        -0.0054576954       -0.0000001820
   BxSR-Bx''        -0.0009998755       -0.0000000334
   BySR-By''        -0.0014279894       -0.0000000476
   BzSR-Bz''        -0.0061406171       -0.0000002048
   BxSR-Bx'         0.0004142353        0.0000000138
   BySR-By'        -0.0000804183       -0.0000000027
   BzSR-Bz'         0.0002413046        0.0000000080
   BxAR-Bx        -0.0009751262       -0.0000000325
   ByAR-By         0.0086341805        0.0000002880
   BzAR-Bz        -0.0059202574       -0.0000001975
---------------------------------------------------------------------------
 
 *****************************************
     THE MOLECULE IS AN ASYMMETRIC TOP
 *****************************************
 
 
---------------------------------------------------------------------------
         Sextic centrifugal distortion parameters
          Watson A reduction. III^r representation 
              CM-1*10^6                     kHz
---------------------------------------------------------------------------
   HJ        0.0000000485               0.0000014528
   HJK       -0.0000001125              -0.0000033730
   HKJ       -0.0000000707              -0.0000021208
   HK        0.0000001347               0.0000040368
   hJ        0.0000000024               0.0000000726
   hJK       -0.0000001679              -0.0000050349
   hK       -0.0000014348              -0.0000430148
---------------------------------------------------------------------------
         Sextic centrifugal distortion parameters
          Watson S reduction. III^r representation 
              CM-1*10^6                     kHz
---------------------------------------------------------------------------
   HJ        0.0000000437               0.0000013087
   HJK       -0.0000001818              -0.0000054496
   HKJ        0.0000002323               0.0000069630
   HK       -0.0000000943              -0.0000028263
   h1        0.0000000029               0.0000000861
   h2        0.0000000024               0.0000000721
   h3       -0.0000000004              -0.0000000135
---------------------------------------------------------------------------
---------------------------------------------------------------------------
             Geometrical properties evaluated at     0.00 K 
  Mean and mean-square displacements in normal coordinates (amu**0.5 bohr)
         Coordinate              <q>            <q**2>
---------------------------------------------------------------------------
              1              0.0000000000     0.0000000000
              2              0.0000000000     0.0000000000
              3              0.0000000000     0.0000000000
              4              0.0000000000     0.0000000000
              5              0.0000000000     0.0000000000
              6              0.0000000000     0.0000000000
              7              0.0000000000     0.5000000659
              8              0.0000000000     0.5000000659
              9              0.0000000000     0.5000000659
             10             -0.0394841366     0.5000000659
             11             -0.0000000000     0.5000000659
             12              0.0000000000     0.5000000659
             13              0.0035778817     0.5000000659
             14             -0.0391208246     0.5000000659
             15             -0.1114855897     0.5000000659
             16             -0.1939947821     0.5000000659
             17             -0.0694809196     0.5000000659
             18              0.0248312833     0.5000000659
             19             -0.0715968136     0.5000000659
             20              0.0799098652     0.5000000659
             21              0.0304589291     0.5000000659
             22             -0.0025731226     0.5000000659
             23              0.0224255706     0.5000000659
             24              0.0296755718     0.5000000659
---------------------------------------------------------------------------
------------------------------------------------------
   ATOM              INTERNUCLEAR DISTANCE
  I    J            Re           Rg           Ra
------------------------------------------------------
  2    1         1.3542461    1.3638288    1.3621060
  3    1         1.3698494    1.3780263    1.3763065
  3    2         2.1435952    2.1549567    2.1541191
  4    1         2.2361394    2.2466875    2.2461081
  4    2         1.2920322    1.2984746    1.2965245
  4    3         2.2394291    2.2496040    2.2488952
  5    1         2.2042537    2.2148383    2.2142765
  5    2         2.1138759    2.1242582    2.1234450
  5    3         1.3523878    1.3597181    1.3577913
  5    4         1.3961434    1.4042183    1.4025060
  6    1         2.0731660    2.0911970    2.0831121
  6    2         1.0757582    1.0959171    1.0794790
  6    3         3.1515742    3.1705025    3.1655380
  6    4         2.1305006    2.1463029    2.1382811
  6    5         3.1739070    3.1922155    3.1872174
  7    1         2.0874756    2.1009106    2.0952852
  7    2         3.1478364    3.1639994    3.1608083
  7    3         1.0736431    1.0882473    1.0759199
  7    4         3.3043374    3.3189647    3.3159883
  7    5         2.2440407    2.2561803    2.2507826
  7    6         4.0892372    4.1113307    4.1057306
  8    1         3.2552672    3.2732890    3.2685486
  8    2         3.1383596    3.1560775    3.1510262
  8    3         2.1940882    2.2097483    2.2018994
  8    4         2.1660942    2.1827732    2.1750171
  8    5         1.0751676    1.0950938    1.0785790
  8    6         4.1688346    4.1921317    4.1851905
  8    7         2.7891102    2.8057535    2.7973241
------------------------------------------------------
  nmode is                     18
  DIPOLE MOMENT OF ISOTOPOLOGUE 
  (only correct if inertial frame is unchanged) 
                             Vibrationally averaged dipole moment
--------------------------------------------------------------------------------
                              a.u.                         Debye
                     x         y         z              x         y         z
--------------------------------------------------------------------------------
MU_e           -0.59207  -0.09379   0.00000       -1.50479  -0.23838   0.00000
delta <MU> (1)  0.00467   0.00628  -0.00000        0.01186   0.01597  -0.00000
delta <MU> (2)  0.00837   0.00010   0.00000        0.02127   0.00026   0.00000
<MU>           -0.57903  -0.08741   0.00000       -1.47166  -0.22215   0.00000
 
Equilibrium dipole moment:    0.59945 a.u. (   1.52355 D)
Zero-point dipole moment:     0.58559 a.u. (   1.48833 D)
--------------------------------------------------------------------------------
********************************************************************************
     PARAMETERS RELEVANT TO ROTATIONAL SPECTROSCOPY
********************************************************************************
 
 
  ----------------------------------------------------------------------------
                                     VIB-ROT CONSTANT / (cm-1)
                                  ------------------------------
     AXIS        MODE       CORIOLIS     QUADRATIC     ANHARMONIC    TOTAL
  ----------------------------------------------------------------------------
       1           7       0.0014299     -0.0000000   -0.0000076    0.0014223
       1           8       0.0007880     -0.0000000   -0.0001805    0.0006075
       1           9       0.0008450     -0.0000000   -0.0000990    0.0007460
       1          10      -0.0013109     -0.0000089    0.0000117   -0.0013081
       1          11       0.0004383     -0.0000000   -0.0000790    0.0003593
       1          12       0.0007289     -0.0000000   -0.0001260    0.0006028
       1          13      -0.0004663     -0.0002295    0.0002543   -0.0004415
       1          14      -0.0001510     -0.0002084    0.0001796   -0.0001798
       1          15      -0.0003472     -0.0000361    0.0009261    0.0005428
       1          16      -0.0001070     -0.0002194    0.0007799    0.0004534
       1          17      -0.0000906     -0.0000112    0.0003927    0.0002909
       1          18      -0.0002165     -0.0000314    0.0002270   -0.0000209
       1          19      -0.0002775     -0.0000698    0.0005279    0.0001806
       1          20      -0.0002665     -0.0000229    0.0005316    0.0002422
       1          21      -0.0003095     -0.0000221    0.0009433    0.0006118
       1          22      -0.0000044     -0.0000003    0.0001611    0.0001564
       1          23      -0.0002045     -0.0000027    0.0006173    0.0004100
       1          24      -0.0001487     -0.0000025    0.0005328    0.0003816
       2           7       0.0005964     -0.0000000   -0.0003059    0.0002905
       2           8       0.0009222     -0.0000000   -0.0000164    0.0009059
       2           9       0.0006966     -0.0000000   -0.0001723    0.0005242
       2          10       0.0000148     -0.0000014    0.0001028    0.0001163
       2          11       0.0007253     -0.0000000   -0.0000397    0.0006855
       2          12       0.0007753     -0.0000000    0.0000195    0.0007948
       2          13      -0.0003204     -0.0002255    0.0001720   -0.0003740
       2          14      -0.0002862     -0.0002190    0.0003028   -0.0002023
       2          15      -0.0005193     -0.0000722    0.0001641   -0.0004274
       2          16      -0.0001590     -0.0001570    0.0009173    0.0006014
       2          17      -0.0005731     -0.0000683    0.0013349    0.0006936
       2          18      -0.0005824     -0.0000143    0.0001203   -0.0004764
       2          19      -0.0003316     -0.0000013    0.0003923    0.0000594
       2          20      -0.0002159     -0.0000294    0.0007177    0.0004724
       2          21      -0.0001952     -0.0000009    0.0002959    0.0000999
       2          22      -0.0002307     -0.0000035    0.0009332    0.0006990
       2          23      -0.0000010     -0.0000000    0.0001162    0.0001151
       2          24      -0.0000474     -0.0000007    0.0002367    0.0001886
       3           7       0.0000000     -0.0000000   -0.0000840   -0.0000840
       3           8       0.0000000     -0.0000000   -0.0000463   -0.0000463
       3           9       0.0000000     -0.0000000   -0.0000693   -0.0000693
       3          10       0.0001811     -0.0000020    0.0000303    0.0002095
       3          11       0.0000000     -0.0000000   -0.0000290   -0.0000290
       3          12       0.0000000     -0.0000000   -0.0000240   -0.0000240
       3          13       0.0006242     -0.0000003    0.0001052    0.0007291
       3          14      -0.0002067     -0.0000052    0.0001230   -0.0000889
       3          15       0.0001844     -0.0000251    0.0002589    0.0004183
       3          16      -0.0001397     -0.0000670    0.0004274    0.0002206
       3          17      -0.0001907     -0.0000040    0.0004498    0.0002550
       3          18       0.0000320     -0.0000015    0.0000850    0.0001154
       3          19       0.0000346     -0.0000074    0.0002279    0.0002551
       3          20      -0.0001239     -0.0000103    0.0003162    0.0001819
       3          21      -0.0001681     -0.0000019    0.0002984    0.0001283
       3          22      -0.0000766     -0.0000003    0.0002881    0.0002112
       3          23      -0.0000546     -0.0000002    0.0001744    0.0001196
       3          24      -0.0000551     -0.0000004    0.0001872    0.0001318
  ----------------------------------------------------------------------------
 
 
  ----------------------------------------------------------------------------
   Be, B0 AND B-B0 SHIFTS FOR SINGLY EXCITED VIBRATIONAL STATES (CM-1)
   ------------------------------------------------------------
  VIBRATION            X AXIS               Y AXIS                 Z AXIS
  ----------------------------------------------------------------------------
    Be                    0.32247505           0.29965918           0.15532437
    B0                    0.31994636           0.29727605           0.15400711
    Be-B0                 0.00252868           0.00238314           0.00131726
    B'                    0.31994648           0.29727616           0.15400694
    Be-B'                 0.00252857           0.00238302           0.00131744
    B''                   0.31994653           0.29727621           0.15400713
    Be-B''                0.00252852           0.00238298           0.00131724
    B^A                   0.31994633           0.29727634           0.15400691
    Be-B^A                0.00252872           0.00238285           0.00131746
    B^S                   0.31994649           0.29727616           0.15400693
    Be-B^S                0.00252856           0.00238302           0.00131745
     7                   -0.00142227          -0.00029049           0.00008396
     8                   -0.00060750          -0.00090585           0.00004626
     9                   -0.00074605          -0.00052423           0.00006927
    10                    0.00130814          -0.00011630          -0.00020945
    11                   -0.00035930          -0.00068552           0.00002900
    12                   -0.00060284          -0.00079480           0.00002399
    13                    0.00044148           0.00037403          -0.00072915
    14                    0.00017982           0.00020234           0.00008887
    15                   -0.00054281           0.00042745          -0.00041828
    16                   -0.00045344          -0.00060139          -0.00022065
    17                   -0.00029087          -0.00069358          -0.00025504
    18                    0.00002087           0.00047638          -0.00011543
    19                   -0.00018064          -0.00005940          -0.00025510
    20                   -0.00024216          -0.00047236          -0.00018191
    21                   -0.00061182          -0.00009987          -0.00012829
    22                   -0.00015640          -0.00069896          -0.00021123
    23                   -0.00041001          -0.00011514          -0.00011957
    24                   -0.00038156          -0.00018858          -0.00013177
  ----------------------------------------------------------------------------
  ----------------------------------------------------------------------------
   Be, B0 AND B-B0 SHIFTS FOR SINGLY EXCITED VIBRATIONAL STATES (MHz)
  VIBRATION            X AXIS               Y AXIS                 Z AXIS
  ----------------------------------------------------------------------------
    Be                 9667.55876412        8983.55633494        4656.50757703
    B0                 9591.75070007        8912.11170208        4617.01698764
    Be-B0                75.80806406          71.44463286          39.49058939
    B'                 9591.75417766        8912.11517967        4617.01177125
    Be-B'                75.80458646          71.44115527          39.49580578
    B''                9591.75559177        8912.11652724        4617.01767056
    Be-B''               75.80317235          71.43980770          39.48990647
    B^A                9591.74972494        8912.12033626        4617.01106738
    Be-B^A               75.80903918          71.43599868          39.49650965
    B^S                9591.75459190        8912.11509925        4617.01152994
    Be-B^S               75.80417223          71.44123569          39.49604709
     7                  -42.63856453          -8.70863950           2.51706262
     8                  -18.21246618         -27.15676621           1.38679913
     9                  -22.36597299         -15.71593054           2.07651493
    10                   39.21702893          -3.48662402          -6.27923239
    11                  -10.77166289         -20.55138102           0.86940077
    12                  -18.07270762         -23.82753047           0.71927830
    13                   13.23522727          11.21305816         -21.85928908
    14                    5.39082279           6.06613292           2.66432241
    15                  -16.27312059          12.81458679         -12.53983480
    16                  -13.59366142         -18.02927020          -6.61487874
    17                   -8.72006736         -20.79299626          -7.64598656
    18                    0.62560776          14.28150519          -3.46065377
    19                   -5.41553725          -1.78074855          -7.64776018
    20                   -7.25991506         -14.16101874          -5.45339468
    21                  -18.34179542          -2.99405448          -3.84596085
    22                   -4.68868606         -20.95426947          -6.33247882
    23                  -12.29181240          -3.45181167          -3.58466818
    24                  -11.43884506          -5.65350764          -3.95041889
  ----------------------------------------------------------------------------
