# Supplementary material for: Improved Accuracy in Semi-Experimental Structure Determination by Resolving Problems Associated with Rotation of Principal Inertial Axes of Isotopologues: Structures of 1,3-Oxazole (c‑C3H3NO)
Source: J Phys Chem A. 2026 Apr 24;130(18):3623–41. doi: 10.1021/acs.jpca.6c01535 (PMC13158917; doi:10.1021/acs.jpca.6c01535)
Supplement: Supplementary file 2 [file jp6c01535_si_002.zip › Supporting Information/ISOMASS Files IIIr/ISOMASS026.out]

 @GETMEM-I,  Allocated   28610 MB of main memory.
  analysis of anharmonic force field for a different isotopomer
  masses of atoms
   15.9949146300000        12.0000000000000        13.0033548260000     
   14.0030740020000        12.0000000000000        1.00782503500000     
   2.01410177900000        1.00782503500000     
  rotation matrix to com frame 

                 COLUMN   1       COLUMN   2       COLUMN   3
 ROW   1      0.80645154488   -0.59130018244   -0.00000000000
 ROW   2      0.59130018244    0.80645154488    0.00000000000
 ROW   3     -0.00000000000   -0.00000000000    1.00000000000
********************************************************************************
        PARAMETERS RELEVANT TO MOLECULAR STRUCTURE 
********************************************************************************

                 COLUMN   1       COLUMN   2       COLUMN   3       COLUMN   4
 ROW   1     -0.01886645105    0.06500779822    0.09744939436    0.00000000027
 ROW   2      0.05738063868   -0.08092411655    0.06509294071   -0.00000000018
 ROW   3     -0.10212668891   -0.05747708059    0.01857056469   -0.09374482903
 ROW   4     -0.01886645104    0.06500779822    0.09744939436    0.00000000021
 ROW   5      0.05738063863   -0.08092411655    0.06509294072    0.00000000022
 ROW   6     -0.10212668899   -0.05747708064    0.01857056476    0.08525131215
 ROW   7     -0.01886645101    0.06500779822    0.09744939435   -0.00000000011
 ROW   8      0.05738063870   -0.08092411655    0.06509294070   -0.00000000034
 ROW   9     -0.10212668889   -0.05747708055    0.01857056465   -0.13201218846
 ROW  10     -0.01886645100    0.06500779823    0.09744939435   -0.00000000016
 ROW  11      0.05738063862   -0.08092411655    0.06509294072    0.00000000033
 ROW  12     -0.10212668902   -0.05747708063    0.01857056476    0.16260354637
 ROW  13     -0.01886645097    0.06500779823    0.09744939434   -0.00000000038
 ROW  14      0.05738063866   -0.08092411655    0.06509294071   -0.00000000003
 ROW  15     -0.10212668896   -0.05747708057    0.01857056469    0.02232864572
 ROW  16     -0.01886645108    0.06500779822    0.09744939436    0.00000000048
 ROW  17      0.05738063861   -0.08092411655    0.06509294072    0.00000000041
 ROW  18     -0.10212668901   -0.05747708068    0.01857056480    0.14548205571
 ROW  19     -0.01886645100    0.06500779822    0.09744939435   -0.00000000014
 ROW  20      0.05738063874   -0.08092411654    0.06509294069   -0.00000000067
 ROW  21     -0.10212668883   -0.05747708051    0.01857056459   -0.26935960786
 ROW  22     -0.01886645093    0.06500779823    0.09744939433   -0.00000000070
 ROW  23      0.05738063867   -0.08092411655    0.06509294071   -0.00000000004
 ROW  24     -0.10212668897   -0.05747708055    0.01857056467    0.04368821875

                 COLUMN   5       COLUMN   6       COLUMN   7       COLUMN   8
 ROW   1      0.09462560681    0.00000000010    0.00000000000    0.00000000000
 ROW   2     -0.05238624275   -0.00000000003   -0.00000000000   -0.00000000000
 ROW   3      0.00000000038   -0.12417570053    0.09157296404    0.11592361412
 ROW   4      0.07551603500    0.00000000008    0.00000000000    0.00000000000
 ROW   5      0.07625867797    0.00000000010   -0.00000000000   -0.00000000000
 ROW   6     -0.00000000018   -0.12583511117   -0.05399791312   -0.06452807848
 ROW   7     -0.02714119373   -0.00000000002   -0.00000000000   -0.00000000000
 ROW   8     -0.10218140961   -0.00000000008   -0.00000000000   -0.00000000000
 ROW   9      0.00000000031    0.06215924365    0.00293845563   -0.18532930898
 ROW  10     -0.04322125416   -0.00000000004   -0.00000000000   -0.00000000000
 ROW  11      0.11228261621    0.00000000014    0.00000000000    0.00000000000
 ROW  12     -0.00000000059    0.03671012815   -0.05472343990    0.03576937471
 ROW  13     -0.11127851229   -0.00000000011   -0.00000000000   -0.00000000000
 ROW  14     -0.00324096647    0.00000000002    0.00000000000    0.00000000000
 ROW  15     -0.00000000028    0.16071389552    0.09114959307    0.04180777229
 ROW  16      0.16004387160    0.00000000017   -0.00000000000    0.00000000000
 ROW  17      0.13565822515    0.00000000016    0.00000000000   -0.00000000000
 ROW  18     -0.00000000023   -0.26080799570   -0.12328183052   -0.32245682604
 ROW  19     -0.03541885352   -0.00000000003   -0.00000000000   -0.00000000000
 ROW  20     -0.20495703008   -0.00000000019   -0.00000000000   -0.00000000000
 ROW  21      0.00000000071    0.09733372063   -0.57426297356    0.24135349760
 ROW  22     -0.21450233948   -0.00000000022    0.00000000000    0.00000000000
 ROW  23     -0.00577000074    0.00000000002    0.00000000000    0.00000000000
 ROW  24     -0.00000000050    0.30968647587    0.09767100847    0.16505491870

                 COLUMN   9       COLUMN  10       COLUMN  11       COLUMN  12
 ROW   1      0.00000000000    0.04407697692    0.00000000000    0.00000000000
 ROW   2     -0.00000000000    0.09682601322    0.00000000000    0.00000000000
 ROW   3      0.03261797295   -0.00000000000    0.03633423297    0.00508247162
 ROW   4      0.00000000000   -0.01826035234    0.00000000000    0.00000000000
 ROW   5     -0.00000000000   -0.04069297901   -0.00000000000   -0.00000000000
 ROW   6     -0.11758615994    0.00000000000   -0.13936671523   -0.07631183900
 ROW   7     -0.00000000000   -0.03064928517   -0.00000000000   -0.00000000000
 ROW   8     -0.00000000000    0.02899830012   -0.00000000000   -0.00000000000
 ROW   9      0.07569168902   -0.00000000000    0.00556801780   -0.03765738159
 ROW  10     -0.00000000000   -0.01058505875    0.00000000000    0.00000000000
 ROW  11      0.00000000000   -0.04863783994    0.00000000000    0.00000000000
 ROW  12      0.15251173702    0.00000000000    0.04478523086   -0.00271168370
 ROW  13     -0.00000000000    0.01193222090    0.00000000000   -0.00000000000
 ROW  14     -0.00000000000    0.03688398457   -0.00000000000   -0.00000000000
 ROW  15     -0.11149997839   -0.00000000000   -0.06166058238    0.12898471498
 ROW  16      0.00000000000   -0.07783529652   -0.00000000000   -0.00000000000
 ROW  17     -0.00000000000   -0.08337618636    0.00000000000    0.00000000000
 ROW  18     -0.34912561702    0.00000000000    0.69193929690    0.41124936336
 ROW  19     -0.00000000000   -0.08371890360   -0.00000000000   -0.00000000000
 ROW  20     -0.00000000000   -0.57391089967    0.00000000000   -0.00000000000
 ROW  21     -0.08970426336    0.00000000000   -0.00116737837    0.06568679274
 ROW  22      0.00000000000    0.16348049788   -0.00000000000   -0.00000000000
 ROW  23      0.00000000000    0.04061397028    0.00000000000   -0.00000000000
 ROW  24     -0.35724058852    0.00000000000    0.43323817257   -0.72680403229

                 COLUMN  13       COLUMN  14       COLUMN  15       COLUMN  16
 ROW   1      0.00416577344    0.11414765004   -0.00762989445    0.01869209099
 ROW   2      0.07486988800    0.06619210791    0.13796093093    0.03296049239
 ROW   3     -0.00000000000   -0.00000000000    0.00000000000   -0.00000000000
 ROW   4      0.02829759094    0.08746346293   -0.01730275398   -0.07693785864
 ROW   5      0.04186696044   -0.08452765649   -0.02011093436    0.07076096381
 ROW   6      0.00000000000    0.00000000000   -0.00000000000    0.00000000000
 ROW   7     -0.13855844771   -0.05828345962    0.11539210202    0.01685906196
 ROW   8     -0.01025931212    0.04860919364   -0.10500190027   -0.05128829717
 ROW   9      0.00000000000    0.00000000000    0.00000000000    0.00000000000
 ROW  10      0.14499752546   -0.11986338906   -0.02099833571   -0.10852850139
 ROW  11      0.01371279259   -0.06005188511   -0.00645130430    0.06329439114
 ROW  12     -0.00000000000    0.00000000000    0.00000000000   -0.00000000000
 ROW  13     -0.01335769719   -0.04858827544   -0.04334142397    0.12215829505
 ROW  14     -0.14001978923   -0.02393105052   -0.03249724748   -0.13250863397
 ROW  15     -0.00000000000    0.00000000000   -0.00000000000    0.00000000000
 ROW  16     -0.11095007249    0.12747141021   -0.23565555746    0.00012245084
 ROW  17     -0.05731028069   -0.06366619348   -0.16927704438    0.14139009397
 ROW  18     -0.00000000000   -0.00000000000   -0.00000000000    0.00000000000
 ROW  19     -0.15058789049   -0.04842778833    0.15614714355    0.03084971939
 ROW  20      0.06239887256    0.26721059898    0.04910953742   -0.00482811799
 ROW  21     -0.00000000000   -0.00000000000   -0.00000000000   -0.00000000000
 ROW  22     -0.05901692673    0.11224355182   -0.43030308452    0.39354723063
 ROW  23     -0.14510280529   -0.02225504524   -0.04759758297   -0.13732194285
 ROW  24      0.00000000000    0.00000000000    0.00000000000    0.00000000000

                 COLUMN  17       COLUMN  18       COLUMN  19       COLUMN  20
 ROW   1      0.15415364852    0.00937089799    0.00744609022    0.01307658205
 ROW   2     -0.04849287838   -0.00883757340    0.05075226474    0.03015905486
 ROW   3      0.00000000000   -0.00000000000   -0.00000000000   -0.00000000000
 ROW   4     -0.18285993696    0.02300763201   -0.06582118391   -0.03950206148
 ROW   5      0.02324542464    0.00919028841    0.07085274038   -0.09128200513
 ROW   6     -0.00000000000    0.00000000000   -0.00000000000    0.00000000000
 ROW   7     -0.00656144332   -0.01293829129    0.01555791883   -0.09206231775
 ROW   8      0.04007013227   -0.10055266093   -0.08087915967   -0.12770738405
 ROW   9     -0.00000000000    0.00000000000    0.00000000000    0.00000000000
 ROW  10      0.02957202233    0.02191767364    0.05314487163    0.00752442449
 ROW  11     -0.02075631699    0.02902408882   -0.11830650913    0.04086657721
 ROW  12      0.00000000000    0.00000000000    0.00000000000   -0.00000000000
 ROW  13     -0.00967400503   -0.05654743053   -0.08530491920    0.13629168659
 ROW  14      0.01177286120    0.08013121732    0.03719739646    0.10905269624
 ROW  15     -0.00000000000    0.00000000000    0.00000000000   -0.00000000000
 ROW  16     -0.28348221555   -0.47147756522    0.39431215575    0.18946450071
 ROW  17     -0.03877146712   -0.34186253126    0.41270549483    0.06237445425
 ROW  18     -0.00000000000    0.00000000000   -0.00000000000   -0.00000000000
 ROW  19     -0.00160310465   -0.00142650732    0.03724419642   -0.13716854231
 ROW  20      0.07605277046    0.10544266495    0.06831062653    0.09800876486
 ROW  21     -0.00000000000    0.00000000000    0.00000000000    0.00000000000
 ROW  22     -0.19360135828    0.58736115854    0.27336658341   -0.19205324259
 ROW  23      0.01083814094    0.10196113748    0.04609524846    0.13143626522
 ROW  24      0.00000000000   -0.00000000000   -0.00000000000    0.00000000000

                 COLUMN  21       COLUMN  22       COLUMN  23       COLUMN  24
 ROW   1      0.00276223073    0.00206797085    0.00069550464    0.00032046559
 ROW   2      0.01723497258   -0.00146533015   -0.00091961896    0.00060548900
 ROW   3     -0.00000000000    0.00000000000   -0.00000000000    0.00000000000
 ROW   4     -0.07964422684    0.00502368171   -0.01576873978   -0.04552370239
 ROW   5     -0.16809801927   -0.00037780954    0.02201349806    0.06895904170
 ROW   6      0.00000000000   -0.00000000000   -0.00000000000   -0.00000000000
 ROW   7      0.03910657169   -0.12025851844   -0.00487545800    0.00327413882
 ROW   8      0.02889549054    0.00145648635   -0.00379802204   -0.00062365863
 ROW   9      0.00000000000   -0.00000000000    0.00000000000   -0.00000000000
 ROW  10      0.05918382418    0.00151513032    0.00044622526   -0.00156411438
 ROW  11      0.13250848567   -0.00246576200   -0.00185330975   -0.00342235481
 ROW  12     -0.00000000000    0.00000000000   -0.00000000000    0.00000000000
 ROW  13     -0.08940117093    0.01571653154    0.00230674171    0.00093759525
 ROW  14     -0.04016535322    0.00938815190    0.08188205023   -0.02914450050
 ROW  15      0.00000000000   -0.00000000000   -0.00000000000   -0.00000000000
 ROW  16      0.26197315138    0.00494572758    0.17844160261    0.51755640993
 ROW  17      0.04495229455   -0.00565361133   -0.25285002262   -0.73365079370
 ROW  18     -0.00000000000    0.00000000000   -0.00000000000    0.00000000000
 ROW  19      0.07313892091    0.63102653454    0.00617235232   -0.00362179273
 ROW  20     -0.00516044595   -0.04588244717    0.00172211673   -0.00076000306
 ROW  21      0.00000000000   -0.00000000000   -0.00000000000   -0.00000000000
 ROW  22      0.23392820362   -0.01522880011    0.01517978196   -0.00503714542
 ROW  23     -0.04235484843    0.02878726948   -0.89830892762    0.30709324782
 ROW  24     -0.00000000000    0.00000000000    0.00000000000   -0.00000000000
  Performing F(IJK)/F(IKJ)/F(KJI) consistency check 
  Differences greater than 1 cm-1 will be printed.
  ===================================================================
  I    J    K    F(IJK)        F(IKJ)        F(KJI)        Difference
  ===================================================================
 Cubic force constants written to file cubic.
  ===================================================================
  Largest absolute difference is    0.37620 cm-1.
 
 
---------------------------------------------------------------------------
          Quartic centrifugal distortion parameters 
                                CM-1                MHz
---------------------------------------------------------------------------
    1    1    1    1   -0.4880132035E-06       -0.0146302678
    1    1    1    2    0.3055192616E-09        0.0000091592
    1    1    2    1    0.3055192616E-09        0.0000091592
    1    1    2    2    0.6978560753E-07        0.0020921199
    1    1    3    3   -0.8857011132E-07       -0.0026552651
    1    2    1    1    0.3055192616E-09        0.0000091592
    1    2    1    2   -0.2327862666E-06       -0.0069787567
    1    2    2    1   -0.2327862666E-06       -0.0069787567
    1    2    2    2    0.2658343680E-08        0.0000796951
    1    2    3    3    0.8124589604E-09        0.0000243569
    2    1    1    1    0.3055192616E-09        0.0000091592
    2    1    1    2   -0.2327862666E-06       -0.0069787567
    2    1    2    1   -0.2327862666E-06       -0.0069787567
    2    1    2    2    0.2658343680E-08        0.0000796951
    2    1    3    3    0.8124589604E-09        0.0000243569
    2    2    1    1    0.6978560753E-07        0.0020921199
    2    2    1    2    0.2658343680E-08        0.0000796951
    2    2    2    1    0.2658343680E-08        0.0000796951
    2    2    2    2   -0.3974868721E-06       -0.0119163566
    2    2    3    3   -0.9589985052E-07       -0.0028750052
    3    3    1    1   -0.8857011132E-07       -0.0026552651
    3    3    1    2    0.8124589604E-09        0.0000243569
    3    3    2    1    0.8124589604E-09        0.0000243569
    3    3    2    2   -0.9589985052E-07       -0.0028750052
    3    3    3    3   -0.4649069658E-07       -0.0013937560
---------------------------------------------------------------------------
------------------------------------------------------------
        Parameter                (MHz)                 (CM-1)
------------------------------------------------------------
 
           R6                -.439975E-04           -.146760E-08
           R5                0.985435E-04           0.328706E-08
           SI                            -.856047E+01
 
  Kivelson-Wilson centrifugal distortion parameters 
 
           DJ                0.323033E-02           0.107752E-06
           DK                0.219620E-02           0.732575E-07
           DJK               -.507810E-02           -.169387E-06
 
  A-reduced centrifugal distortion parameters (IIIr representation) 
 
           DELJ              0.331833E-02           0.110688E-06
           DELK              0.263618E-02           0.879335E-07
           DELJK             -.560607E-02           -.186998E-06
           delJ              0.169619E-03           0.565790E-08
           delK              -.170364E-02           -.568274E-07
 
  S-reduced centrifugal distortion parameters (IIIr representation) 
 
           DJ                0.321882E-02           0.107368E-06
           DK                0.213865E-02           0.713376E-07
           DJK               -.500903E-02           -.167083E-06
           D1                -.169619E-03           -.565790E-08
           D2                -.497532E-04           -.165959E-08
------------------------------------------------------------
  Centrifugal corrections for various types of 
 rotational constants (MHz and cm-1) ...
   Bx''-Bx         0.0049268809        0.0000001643
   By''-By         0.0048170109        0.0000001607
   Bz''-Bz         0.0006986292        0.0000000233
   Bx''-Bx'         0.0014375026        0.0000000479
   By''-By'         0.0013276326        0.0000000443
   Bz''-Bz'         0.0059326968        0.0000001979
   Bx'-Bx         0.0034893784        0.0000001164
   By'-By         0.0034893784        0.0000001164
   Bz'-Bz        -0.0052340675       -0.0000001746
   BxSR-Bx         0.0040365192        0.0000001346
   BySR-By         0.0032481714        0.0000001083
   BzSR-Bz        -0.0054404950       -0.0000001815
   BxSR-Bx''        -0.0008903618       -0.0000000297
   BySR-By''        -0.0015688395       -0.0000000523
   BzSR-Bz''        -0.0061391243       -0.0000002048
   BxSR-Bx'         0.0005471408        0.0000000183
   BySR-By'        -0.0002412070       -0.0000000080
   BzSR-Bz'         0.0002064275        0.0000000069
   BxAR-Bx         0.0008282455        0.0000000276
   ByAR-By         0.0068544705        0.0000002286
   BzAR-Bz        -0.0059380269       -0.0000001981
---------------------------------------------------------------------------
 
 *****************************************
     THE MOLECULE IS AN ASYMMETRIC TOP
 *****************************************
 
 
---------------------------------------------------------------------------
         Sextic centrifugal distortion parameters
          Watson A reduction. III^r representation 
              CM-1*10^6                     kHz
---------------------------------------------------------------------------
   HJ        0.0000000487               0.0000014611
   HJK       -0.0000001539              -0.0000046125
   HKJ        0.0000000627               0.0000018808
   HK        0.0000000422               0.0000012662
   hJ        0.0000000032               0.0000000945
   hJK       -0.0000001150              -0.0000034469
   hK       -0.0000004560              -0.0000136718
---------------------------------------------------------------------------
         Sextic centrifugal distortion parameters
          Watson S reduction. III^r representation 
              CM-1*10^6                     kHz
---------------------------------------------------------------------------
   HJ        0.0000000434               0.0000013012
   HJK       -0.0000001801              -0.0000053983
   HKJ        0.0000002301               0.0000068987
   HK       -0.0000000936              -0.0000028061
   h1        0.0000000036               0.0000001072
   h2        0.0000000027               0.0000000800
   h3       -0.0000000004              -0.0000000127
---------------------------------------------------------------------------
---------------------------------------------------------------------------
             Geometrical properties evaluated at     0.00 K 
  Mean and mean-square displacements in normal coordinates (amu**0.5 bohr)
         Coordinate              <q>            <q**2>
---------------------------------------------------------------------------
              1              0.0000000000     0.0000000000
              2              0.0000000000     0.0000000000
              3              0.0000000000     0.0000000000
              4              0.0000000000     0.0000000000
              5              0.0000000000     0.0000000000
              6              0.0000000000     0.0000000000
              7              0.0000000000     0.5000000659
              8             -0.0000000000     0.5000000659
              9              0.0000000000     0.5000000659
             10             -0.0387145598     0.5000000659
             11              0.0000000000     0.5000000659
             12              0.0000000000     0.5000000659
             13              0.0254509227     0.5000000659
             14             -0.0276881601     0.5000000659
             15             -0.1392969250     0.5000000659
             16             -0.1735821298     0.5000000659
             17             -0.0736932777     0.5000000659
             18              0.0424976445     0.5000000659
             19             -0.0560196663     0.5000000659
             20              0.0873340816     0.5000000659
             21              0.0242583022     0.5000000659
             22             -0.0036843742     0.5000000659
             23             -0.0147641319     0.5000000659
             24              0.0338508626     0.5000000659
---------------------------------------------------------------------------
------------------------------------------------------
   ATOM              INTERNUCLEAR DISTANCE
  I    J            Re           Rg           Ra
------------------------------------------------------
  2    1         1.3542461    1.3638618    1.3621318
  3    1         1.3698494    1.3778367    1.3761840
  3    2         2.1435952    2.1548559    2.1540619
  4    1         2.2361394    2.2466969    2.2461215
  4    2         1.2920322    1.2984607    1.2965211
  4    3         2.2394291    2.2495727    2.2489020
  5    1         2.2042537    2.2148644    2.2142691
  5    2         2.1138759    2.1243638    2.1235085
  5    3         1.3523878    1.3597178    1.3577910
  5    4         1.3961434    1.4043898    1.4026154
  6    1         2.0731660    2.0912120    2.0831127
  6    2         1.0757582    1.0959159    1.0794776
  6    3         3.1515742    3.1703867    3.1654529
  6    4         2.1305006    2.1463053    2.1382983
  6    5         3.1739070    3.1923225    3.1872925
  7    1         2.0874756    2.1007660    2.0951436
  7    2         3.1478364    3.1639270    3.1607219
  7    3         1.0736431    1.0881791    1.0758779
  7    4         3.3043374    3.3189461    3.3159492
  7    5         2.2440407    2.2561397    2.2506904
  7    6         4.0892372    4.1112243    4.1056094
  8    1         3.2552672    3.2733005    3.2685760
  8    2         3.1383596    3.1561697    3.1511244
  8    3         2.1940882    2.2097828    2.2019746
  8    4         2.1660942    2.1829247    2.1751581
  8    5         1.0751676    1.0951472    1.0786154
  8    6         4.1688346    4.1922449    4.1853104
  8    7         2.7891102    2.8057341    2.7972958
------------------------------------------------------
  nmode is                     18
  DIPOLE MOMENT OF ISOTOPOLOGUE 
  (only correct if inertial frame is unchanged) 
                             Vibrationally averaged dipole moment
--------------------------------------------------------------------------------
                              a.u.                         Debye
                     x         y         z              x         y         z
--------------------------------------------------------------------------------
MU_e           -0.58500  -0.13082   0.00000       -1.48683  -0.33249   0.00000
delta <MU> (1)  0.00422   0.00648   0.00000        0.01074   0.01648   0.00000
delta <MU> (2)  0.00823   0.00054   0.00000        0.02092   0.00138   0.00000
<MU>           -0.57254  -0.12379   0.00000       -1.45517  -0.31463   0.00000
 
Equilibrium dipole moment:    0.59945 a.u. (   1.52355 D)
Zero-point dipole moment:     0.58578 a.u. (   1.48879 D)
--------------------------------------------------------------------------------
********************************************************************************
     PARAMETERS RELEVANT TO ROTATIONAL SPECTROSCOPY
********************************************************************************
 
 
  ----------------------------------------------------------------------------
                                     VIB-ROT CONSTANT / (cm-1)
                                  ------------------------------
     AXIS        MODE       CORIOLIS     QUADRATIC     ANHARMONIC    TOTAL
  ----------------------------------------------------------------------------
       1           7       0.0015253     -0.0000000   -0.0000004    0.0015249
       1           8       0.0009149     -0.0000000   -0.0001057    0.0008092
       1           9       0.0007854     -0.0000000   -0.0001815    0.0006039
       1          10      -0.0013843     -0.0000165    0.0000105   -0.0013904
       1          11       0.0005312     -0.0000000   -0.0001124    0.0004189
       1          12       0.0007348     -0.0000000   -0.0001128    0.0006220
       1          13      -0.0005268     -0.0001921    0.0002155   -0.0005035
       1          14      -0.0001325     -0.0002191    0.0002069   -0.0001447
       1          15      -0.0004054     -0.0000878    0.0010637    0.0005705
       1          16      -0.0000954     -0.0001909    0.0006509    0.0003645
       1          17      -0.0000639     -0.0000124    0.0004086    0.0003322
       1          18      -0.0002486     -0.0000456    0.0002052   -0.0000889
       1          19      -0.0003301     -0.0000624    0.0004994    0.0001070
       1          20      -0.0002729     -0.0000393    0.0006076    0.0002954
       1          21      -0.0003327     -0.0000191    0.0009976    0.0006458
       1          22      -0.0000015     -0.0000003    0.0001428    0.0001410
       1          23      -0.0002085     -0.0000018    0.0006609    0.0004506
       1          24      -0.0001498     -0.0000034    0.0005358    0.0003826
       2           7       0.0005486     -0.0000000   -0.0002922    0.0002564
       2           8       0.0007310     -0.0000000   -0.0001177    0.0006133
       2           9       0.0008500     -0.0000000   -0.0000432    0.0008068
       2          10      -0.0000114     -0.0000002    0.0001155    0.0001039
       2          11       0.0006963     -0.0000000   -0.0000737    0.0006226
       2          12       0.0007554     -0.0000000    0.0000278    0.0007832
       2          13      -0.0002844     -0.0002547    0.0002096   -0.0003294
       2          14      -0.0003155     -0.0001994    0.0002977   -0.0002173
       2          15      -0.0003863     -0.0000793    0.0002124   -0.0002531
       2          16      -0.0002403     -0.0001319    0.0008418    0.0004696
       2          17      -0.0005714     -0.0000690    0.0012750    0.0006345
       2          18      -0.0005335     -0.0000090    0.0001586   -0.0003839
       2          19      -0.0002998     -0.0000017    0.0004345    0.0001330
       2          20      -0.0002088     -0.0000237    0.0006484    0.0004159
       2          21      -0.0001851     -0.0000005    0.0002581    0.0000724
       2          22      -0.0002252     -0.0000037    0.0008846    0.0006556
       2          23      -0.0000061     -0.0000001    0.0001298    0.0001237
       2          24      -0.0000499     -0.0000008    0.0002467    0.0001960
       3           7       0.0000000     -0.0000000   -0.0000820   -0.0000820
       3           8       0.0000000     -0.0000000   -0.0000564   -0.0000564
       3           9       0.0000000     -0.0000000   -0.0000523   -0.0000523
       3          10       0.0001863     -0.0000020    0.0000347    0.0002190
       3          11       0.0000000     -0.0000000   -0.0000455   -0.0000455
       3          12       0.0000000     -0.0000000   -0.0000172   -0.0000172
       3          13       0.0006090     -0.0000028    0.0001065    0.0007127
       3          14      -0.0002186     -0.0000029    0.0001292   -0.0000922
       3          15       0.0001758     -0.0000405    0.0002952    0.0004305
       3          16      -0.0000931     -0.0000506    0.0003800    0.0002364
       3          17      -0.0001980     -0.0000047    0.0004477    0.0002449
       3          18       0.0000267     -0.0000037    0.0000899    0.0001129
       3          19       0.0000309     -0.0000046    0.0002324    0.0002586
       3          20      -0.0001239     -0.0000121    0.0003163    0.0001803
       3          21      -0.0001675     -0.0000013    0.0002933    0.0001245
       3          22      -0.0000765     -0.0000004    0.0002795    0.0002026
       3          23      -0.0000550     -0.0000001    0.0001828    0.0001277
       3          24      -0.0000548     -0.0000005    0.0001878    0.0001325
  ----------------------------------------------------------------------------
 
 
  ----------------------------------------------------------------------------
   Be, B0 AND B-B0 SHIFTS FOR SINGLY EXCITED VIBRATIONAL STATES (CM-1)
   ------------------------------------------------------------
  VIBRATION            X AXIS               Y AXIS                 Z AXIS
  ----------------------------------------------------------------------------
    Be                    0.33031261           0.29373781           0.15547671
    B0                    0.32774205           0.29138616           0.15415822
    Be-B0                 0.00257056           0.00235165           0.00131849
    B'                    0.32774217           0.29138628           0.15415804
    Be-B'                 0.00257044           0.00235153           0.00131866
    B''                   0.32774221           0.29138632           0.15415824
    Be-B''                0.00257040           0.00235149           0.00131847
    B^A                   0.32774208           0.29138639           0.15415802
    Be-B^A                0.00257053           0.00235142           0.00131869
    B^S                   0.32774219           0.29138627           0.15415803
    Be-B^S                0.00257043           0.00235154           0.00131867
     7                   -0.00152488          -0.00025639           0.00008195
     8                   -0.00080918          -0.00061333           0.00005638
     9                   -0.00060392          -0.00080681           0.00005230
    10                    0.00139037          -0.00010393          -0.00021904
    11                   -0.00041889          -0.00062257           0.00004555
    12                   -0.00062200          -0.00078322           0.00001720
    13                    0.00050347           0.00032942          -0.00071271
    14                    0.00014468           0.00021726           0.00009219
    15                   -0.00057048           0.00025311          -0.00043052
    16                   -0.00036451          -0.00046955          -0.00023635
    17                   -0.00033224          -0.00063455          -0.00024495
    18                    0.00008895           0.00038389          -0.00011286
    19                   -0.00010699          -0.00013299          -0.00025862
    20                   -0.00029535          -0.00041589          -0.00018026
    21                   -0.00064584          -0.00007241          -0.00012447
    22                   -0.00014102          -0.00065562          -0.00020258
    23                   -0.00045065          -0.00012368          -0.00012767
    24                   -0.00038263          -0.00019605          -0.00013251
  ----------------------------------------------------------------------------
  ----------------------------------------------------------------------------
   Be, B0 AND B-B0 SHIFTS FOR SINGLY EXCITED VIBRATIONAL STATES (MHz)
  VIBRATION            X AXIS               Y AXIS                 Z AXIS
  ----------------------------------------------------------------------------
    Be                 9902.52298100        8806.03805573        4661.07436308
    B0                 9825.45949197        8735.53735549        4621.54706258
    Be-B0                77.06348904          70.50070024          39.52730050
    B'                 9825.46298135        8735.54084487        4621.54182851
    Be-B'                77.05999966          70.49721086          39.53253457
    B''                9825.46441885        8735.54217250        4621.54776121
    Be-B''               77.05856216          70.49588323          39.52660187
    B^A                9825.46032021        8735.54420996        4621.54112455
    Be-B^A               77.06266079          70.49384577          39.53323853
    B^S                9825.46352849        8735.54060366        4621.54162208
    Be-B^S               77.05945252          70.49745207          39.53274100
     7                  -45.71486279          -7.68633988           2.45690669
     8                  -24.25862288         -18.38723361           1.69021961
     9                  -18.10515423         -24.18750942           1.56793002
    10                   41.68216598          -3.11559838          -6.56658148
    11                  -12.55790120         -18.66414597           1.36544647
    12                  -18.64695526         -23.48041192           0.51557407
    13                   15.09367317           9.87583335         -21.36636047
    14                    4.33738774           6.51327092           2.76381577
    15                  -17.10255036           7.58813553         -12.90670615
    16                  -10.92768780         -14.07684049          -7.08572010
    17                   -9.96038661         -19.02330488          -7.34332939
    18                    2.66658930          11.50866709          -3.38358884
    19                   -3.20754237          -3.98680143          -7.75316736
    20                   -8.85442758         -12.46815186          -5.40405365
    21                  -19.36176539          -2.17085300          -3.73156201
    22                   -4.22780686         -19.65497107          -6.07323636
    23                  -13.51007163          -3.70775396          -3.82752172
    24                  -11.47105931          -5.87739149          -3.97266613
  ----------------------------------------------------------------------------
