# Supplementary material for: Improved Accuracy in Semi-Experimental Structure Determination by Resolving Problems Associated with Rotation of Principal Inertial Axes of Isotopologues: Structures of 1,3-Oxazole (c‑C3H3NO)
Source: J Phys Chem A. 2026 Apr 24;130(18):3623–41. doi: 10.1021/acs.jpca.6c01535 (PMC13158917; doi:10.1021/acs.jpca.6c01535)
Supplement: Supplementary file 2 [file jp6c01535_si_002.zip › Supporting Information/ISOMASS Files IIIr/ISOMASS027.out]

 @GETMEM-I,  Allocated   28610 MB of main memory.
  analysis of anharmonic force field for a different isotopomer
  masses of atoms
   15.9949146300000        12.0000000000000        12.0000000000000     
   15.0001089700000        12.0000000000000        1.00782503500000     
   2.01410177900000        1.00782503500000     
  rotation matrix to com frame 

                 COLUMN   1       COLUMN   2       COLUMN   3
 ROW   1      0.87425883556   -0.48546007915   -0.00000000000
 ROW   2      0.48546007915    0.87425883556    0.00000000000
 ROW   3     -0.00000000000   -0.00000000000    1.00000000000
********************************************************************************
        PARAMETERS RELEVANT TO MOLECULAR STRUCTURE 
********************************************************************************

                 COLUMN   1       COLUMN   2       COLUMN   3       COLUMN   4
 ROW   1      0.03794812000    0.07806836007    0.08090034178    0.00000000047
 ROW   2      0.00279224191   -0.08601279450    0.08169208365   -0.00000000030
 ROW   3      0.11239100320   -0.02422239230   -0.02934505302   -0.10315604581
 ROW   4      0.03794812000    0.07806836008    0.08090034178    0.00000000046
 ROW   5      0.00279224184   -0.08601279456    0.08169208363    0.00000000025
 ROW   6      0.11239100329   -0.02422239244   -0.02934505314    0.07476624392
 ROW   7      0.03794812007    0.07806836013    0.08090034180   -0.00000000006
 ROW   8      0.00279224193   -0.08601279449    0.08169208366   -0.00000000044
 ROW   9      0.11239100270   -0.02422239230   -0.02934505289   -0.13246897425
 ROW  10      0.03794812006    0.07806836013    0.08090034180   -0.00000000002
 ROW  11      0.00279224181   -0.08601279459    0.08169208362    0.00000000046
 ROW  12      0.11239100291   -0.02422239253   -0.02934505310    0.15931351552
 ROW  13      0.03794812011    0.07806836017    0.08090034181   -0.00000000036
 ROW  14      0.00279224187   -0.08601279454    0.08169208364    0.00000000001
 ROW  15      0.11239100252   -0.02422239244   -0.02934505293    0.02563651294
 ROW  16      0.03794811995    0.07806836003    0.08090034176    0.00000000084
 ROW  17      0.00279224182   -0.08601279459    0.08169208362    0.00000000045
 ROW  18      0.11239100366   -0.02422239247   -0.02934505326    0.12832988660
 ROW  19      0.03794812008    0.07806836014    0.08090034180   -0.00000000015
 ROW  20      0.00279224199   -0.08601279444    0.08169208368   -0.00000000086
 ROW  21      0.11239100254   -0.02422239219   -0.02934505277   -0.26740201144
 ROW  22      0.03794812016    0.07806836022    0.08090034183   -0.00000000079
 ROW  23      0.00279224187   -0.08601279454    0.08169208364    0.00000000006
 ROW  24      0.11239100215   -0.02422239248   -0.02934505286    0.05386594792

                 COLUMN   5       COLUMN   6       COLUMN   7       COLUMN   8
 ROW   1      0.08703737032    0.00000000033   -0.00000000000   -0.00000000000
 ROW   2     -0.06678135027   -0.00000000025    0.00000000000   -0.00000000000
 ROW   3     -0.00000000006    0.11788963308    0.09017664662    0.07884456292
 ROW   4      0.08422080061    0.00000000032   -0.00000000000    0.00000000000
 ROW   5      0.06307804878    0.00000000034   -0.00000000000   -0.00000000000
 ROW   6     -0.00000000086    0.13044269099   -0.05028050923   -0.13796275076
 ROW   7     -0.03985154232   -0.00000000024    0.00000000000    0.00000000000
 ROW   8     -0.10086386262   -0.00000000040    0.00000000000   -0.00000000000
 ROW   9      0.00000000092   -0.07082555957    0.00205378648   -0.00423669305
 ROW  10     -0.02891421785   -0.00000000019    0.00000000000    0.00000000000
 ROW  11      0.11364807504    0.00000000057   -0.00000000000    0.00000000000
 ROW  12     -0.00000000050   -0.02743996359   -0.05504261168    0.14531616970
 ROW  13     -0.11082115949   -0.00000000056    0.00000000000   -0.00000000000
 ROW  14      0.00771070526    0.00000000009    0.00000000000   -0.00000000000
 ROW  15      0.00000000066   -0.16001466948    0.09415397815   -0.08630607989
 ROW  16      0.17541557033    0.00000000073   -0.00000000000    0.00000000000
 ROW  17      0.11134248884    0.00000000056   -0.00000000000    0.00000000000
 ROW  18     -0.00000000171    0.26911828619   -0.11583084362   -0.44514979584
 ROW  19     -0.06092991862   -0.00000000033    0.00000000000    0.00000000000
 ROW  20     -0.20165988472   -0.00000000086   -0.00000000000    0.00000000000
 ROW  21      0.00000000168   -0.11436831493   -0.57387660385    0.00390862990
 ROW  22     -0.21341523396   -0.00000000102   -0.00000000000   -0.00000000000
 ROW  23      0.01813764510    0.00000000013    0.00000000000   -0.00000000000
 ROW  24      0.00000000121   -0.30772847147    0.10392027698   -0.25603989789

                 COLUMN   9       COLUMN  10       COLUMN  11       COLUMN  12
 ROW   1     -0.00000000000    0.05627072274   -0.00000000000   -0.00000000000
 ROW   2     -0.00000000000    0.09083596254   -0.00000000000   -0.00000000000
 ROW   3      0.09073636492    0.00000000000    0.03582175945    0.00604669961
 ROW   4      0.00000000000   -0.02372564818    0.00000000000   -0.00000000000
 ROW   5      0.00000000000   -0.03784839405    0.00000000000   -0.00000000000
 ROW   6     -0.01000307108   -0.00000000000   -0.13864009987   -0.07593064916
 ROW   7      0.00000000000   -0.02152785662   -0.00000000000    0.00000000000
 ROW   8     -0.00000000000    0.03174393640   -0.00000000000   -0.00000000000
 ROW   9     -0.21156304014   -0.00000000000    0.00591931570   -0.04328191935
 ROW  10      0.00000000000   -0.02242693453    0.00000000000    0.00000000000
 ROW  11      0.00000000000   -0.04642695117    0.00000000000   -0.00000000000
 ROW  12     -0.02574122550    0.00000000000    0.04044106282   -0.00287611330
 ROW  13     -0.00000000000    0.01633528530   -0.00000000000    0.00000000000
 ROW  14     -0.00000000000    0.04052899387   -0.00000000000    0.00000000000
 ROW  15      0.07843250121   -0.00000000000   -0.06027829038    0.12997297277
 ROW  16      0.00000000000   -0.08402445375    0.00000000000   -0.00000000000
 ROW  17      0.00000000000   -0.07034257776    0.00000000000    0.00000000000
 ROW  18     -0.15965283520    0.00000000000    0.69806368687    0.40608601437
 ROW  19      0.00000000000   -0.14895827717    0.00000000000    0.00000000000
 ROW  20      0.00000000000   -0.55817800784    0.00000000000    0.00000000000
 ROW  21      0.25251621926    0.00000000000   -0.00185756349    0.06868895339
 ROW  22     -0.00000000000    0.16677375799   -0.00000000000   -0.00000000000
 ROW  23      0.00000000000    0.02532359734   -0.00000000000   -0.00000000000
 ROW  24      0.30234697904    0.00000000000    0.43322780069   -0.72463915031

                 COLUMN  13       COLUMN  14       COLUMN  15       COLUMN  16
 ROW   1     -0.00679674584    0.12178663789    0.00325070281    0.01468912260
 ROW   2      0.06914426956    0.07622839136    0.12194727439    0.03957109956
 ROW   3     -0.00000000000   -0.00000000000   -0.00000000000   -0.00000000000
 ROW   4      0.01568131156    0.07965067575   -0.02305878670   -0.06520102972
 ROW   5      0.04904120557   -0.08178478089   -0.01936293470    0.07647050567
 ROW   6      0.00000000000   -0.00000000000    0.00000000000   -0.00000000000
 ROW   7     -0.12972533021   -0.06793526973    0.11385337190    0.02029728815
 ROW   8     -0.00228966743    0.04636105230   -0.11694845843   -0.06186396533
 ROW   9      0.00000000000    0.00000000000    0.00000000000   -0.00000000000
 ROW  10      0.16110668733   -0.10110194319   -0.01021721997   -0.09016643101
 ROW  11     -0.00016971004   -0.04259318452   -0.00612183582    0.07977237103
 ROW  12      0.00000000000   -0.00000000000   -0.00000000000    0.00000000000
 ROW  13     -0.03279210690   -0.05586352485   -0.04764288076    0.10654714741
 ROW  14     -0.12742426603   -0.04769248796   -0.01098533074   -0.15692170945
 ROW  15      0.00000000000    0.00000000000   -0.00000000000    0.00000000000
 ROW  16     -0.14510369147    0.08030778678   -0.26079172283   -0.01542649708
 ROW  17     -0.03652378631   -0.08731552453   -0.14177845897    0.11773434822
 ROW  18     -0.00000000000    0.00000000000    0.00000000000    0.00000000000
 ROW  19     -0.14392595701   -0.02839398647    0.17305646480    0.04149649575
 ROW  20      0.01278414459    0.28310324081    0.01044959198   -0.02452985350
 ROW  21      0.00000000000   -0.00000000000    0.00000000000   -0.00000000000
 ROW  22     -0.10889819848    0.07402365766   -0.49837684454    0.30739780414
 ROW  23     -0.12331234376   -0.06466357895    0.03045566948   -0.18951562386
 ROW  24     -0.00000000000   -0.00000000000    0.00000000000   -0.00000000000

                 COLUMN  17       COLUMN  18       COLUMN  19       COLUMN  20
 ROW   1      0.14884104234   -0.00396277057    0.00944611412    0.01795773459
 ROW   2     -0.06842069694    0.01081127366    0.05014613416    0.03538049767
 ROW   3      0.00000000000    0.00000000000   -0.00000000000   -0.00000000000
 ROW   4     -0.17974557030   -0.03075794132   -0.04647970269   -0.07288636159
 ROW   5      0.04956568097    0.00291952752    0.09290685841   -0.11332379304
 ROW   6     -0.00000000000    0.00000000000   -0.00000000000    0.00000000000
 ROW   7     -0.00561395970    0.01911672338    0.01333405140   -0.10016452985
 ROW   8      0.03997148364    0.09514942723   -0.09709246054   -0.12341812954
 ROW   9      0.00000000000   -0.00000000000    0.00000000000    0.00000000000
 ROW  10      0.02285922747   -0.01894887037    0.02940941633    0.02940273954
 ROW  11     -0.02410154881   -0.03894854022   -0.11611977689    0.05621734646
 ROW  12      0.00000000000    0.00000000000   -0.00000000000    0.00000000000
 ROW  13     -0.00654316696    0.04511234804   -0.08649668122    0.11602197293
 ROW  14      0.01467359210   -0.07365773427    0.04397703450    0.08437447619
 ROW  15     -0.00000000000   -0.00000000000    0.00000000000    0.00000000000
 ROW  16     -0.27696204134    0.55250712193    0.37421533340    0.25914972622
 ROW  17      0.00664108208    0.31641249854    0.33403330666    0.05183432699
 ROW  18     -0.00000000000   -0.00000000000    0.00000000000    0.00000000000
 ROW  19      0.00412501160   -0.01723157683    0.06162367536   -0.10997613452
 ROW  20      0.08220815411   -0.09174176896    0.06276829915    0.11581817695
 ROW  21      0.00000000000    0.00000000000   -0.00000000000   -0.00000000000
 ROW  22     -0.14877306492   -0.57168516740    0.33955677218   -0.08295503434
 ROW  23      0.03285426051   -0.01561667365   -0.00083336721    0.13268718348
 ROW  24      0.00000000000    0.00000000000   -0.00000000000   -0.00000000000

                 COLUMN  21       COLUMN  22       COLUMN  23       COLUMN  24
 ROW   1      0.00275747652    0.00216900436    0.00058208521    0.00038063322
 ROW   2      0.01146430269   -0.00179764314   -0.00098641834    0.00056952375
 ROW   3      0.00000000000   -0.00000000000    0.00000000000   -0.00000000000
 ROW   4     -0.08927349896    0.00517941762   -0.01309743959   -0.03645876804
 ROW   5     -0.13611630227   -0.00112991982    0.02423969201    0.07396088543
 ROW   6      0.00000000000   -0.00000000000   -0.00000000000   -0.00000000000
 ROW   7      0.06963068513   -0.12992389542   -0.00588795446    0.00356348291
 ROW   8      0.05278386154    0.01744756661   -0.00345912270   -0.00110835877
 ROW   9     -0.00000000000    0.00000000000   -0.00000000000    0.00000000000
 ROW  10      0.06496330406    0.00124888721    0.00019335829   -0.00183785316
 ROW  11      0.10266205088   -0.00255538647   -0.00177756135   -0.00294498293
 ROW  12     -0.00000000000   -0.00000000000    0.00000000000   -0.00000000000
 ROW  13     -0.12400053665    0.01799280263    0.01260165864   -0.00282615287
 ROW  14     -0.04628922191    0.00765890596    0.08079903004   -0.02951991865
 ROW  15     -0.00000000000   -0.00000000000   -0.00000000000    0.00000000000
 ROW  16      0.23802316050    0.00471009151    0.14780544087    0.42057012204
 ROW  17      0.01492406998   -0.00673862157   -0.27791711783   -0.79117527822
 ROW  18      0.00000000000    0.00000000000   -0.00000000000    0.00000000000
 ROW  19      0.10576052412    0.61308546668    0.00675940423   -0.00403543591
 ROW  20     -0.04014394936   -0.12258728284    0.00088198208   -0.00024798229
 ROW  21     -0.00000000000    0.00000000000    0.00000000000   -0.00000000000
 ROW  22      0.25030118892   -0.01187692182   -0.09741981194    0.03413661819
 ROW  23     -0.10124713057    0.03280351833   -0.89122460982    0.31051024537
 ROW  24      0.00000000000    0.00000000000    0.00000000000   -0.00000000000
  Performing F(IJK)/F(IKJ)/F(KJI) consistency check 
  Differences greater than 1 cm-1 will be printed.
  ===================================================================
  I    J    K    F(IJK)        F(IKJ)        F(KJI)        Difference
  ===================================================================
 Cubic force constants written to file cubic.
  ===================================================================
  Largest absolute difference is    0.37939 cm-1.
 
 
---------------------------------------------------------------------------
          Quartic centrifugal distortion parameters 
                                CM-1                MHz
---------------------------------------------------------------------------
    1    1    1    1   -0.4850081155E-06       -0.0145401775
    1    1    1    2    0.3329432228E-08        0.0000998139
    1    1    2    1    0.3329432228E-08        0.0000998139
    1    1    2    2    0.6906974501E-07        0.0020706589
    1    1    3    3   -0.8755287384E-07       -0.0026247691
    1    2    1    1    0.3329432228E-08        0.0000998139
    1    2    1    2   -0.2315325496E-06       -0.0069411712
    1    2    2    1   -0.2315325496E-06       -0.0069411712
    1    2    2    2   -0.2929768882E-09       -0.0000087832
    1    2    3    3    0.6519798591E-09        0.0000195459
    2    1    1    1    0.3329432228E-08        0.0000998139
    2    1    1    2   -0.2315325496E-06       -0.0069411712
    2    1    2    1   -0.2315325496E-06       -0.0069411712
    2    1    2    2   -0.2929768882E-09       -0.0000087832
    2    1    3    3    0.6519798591E-09        0.0000195459
    2    2    1    1    0.6906974501E-07        0.0020706589
    2    2    1    2   -0.2929768882E-09       -0.0000087832
    2    2    2    1   -0.2929768882E-09       -0.0000087832
    2    2    2    2   -0.3956650216E-06       -0.0118617389
    2    2    3    3   -0.9605305787E-07       -0.0028795982
    3    3    1    1   -0.8755287384E-07       -0.0026247691
    3    3    1    2    0.6519798591E-09        0.0000195459
    3    3    2    1    0.6519798591E-09        0.0000195459
    3    3    2    2   -0.9605305787E-07       -0.0028795982
    3    3    3    3   -0.4632853454E-07       -0.0013888945
---------------------------------------------------------------------------
------------------------------------------------------------
        Parameter                (MHz)                 (CM-1)
------------------------------------------------------------
 
           R6                -.434148E-04           -.144816E-08
           R5                0.996280E-04           0.332323E-08
           SI                            -.826832E+01
 
  Kivelson-Wilson centrifugal distortion parameters 
 
           DJ                0.321341E-02           0.107188E-06
           DK                0.218454E-02           0.728685E-07
           DJK               -.505073E-02           -.168474E-06
 
  A-reduced centrifugal distortion parameters (IIIr representation) 
 
           DELJ              0.330024E-02           0.110084E-06
           DELK              0.261869E-02           0.873501E-07
           DELJK             -.557171E-02           -.185852E-06
           delJ              0.167402E-03           0.558394E-08
           delK              -.163513E-02           -.545420E-07
 
  S-reduced centrifugal distortion parameters (IIIr representation) 
 
           DJ                0.320136E-02           0.106786E-06
           DK                0.212429E-02           0.708588E-07
           DJK               -.497843E-02           -.166063E-06
           D1                -.167402E-03           -.558394E-08
           D2                -.494395E-04           -.164912E-08
------------------------------------------------------------
  Centrifugal corrections for various types of 
 rotational constants (MHz and cm-1) ...
   Bx''-Bx         0.0049103847        0.0000001638
   By''-By         0.0047829702        0.0000001595
   Bz''-Bz         0.0006999634        0.0000000233
   Bx''-Bx'         0.0014397991        0.0000000480
   By''-By'         0.0013123846        0.0000000438
   Bz''-Bz'         0.0059058418        0.0000001970
   Bx'-Bx         0.0034705856        0.0000001158
   By'-By         0.0034705856        0.0000001158
   Bz'-Bz        -0.0052058784       -0.0000001736
   BxSR-Bx         0.0040186583        0.0000001340
   BySR-By         0.0032216341        0.0000001075
   BzSR-Bz        -0.0054061206       -0.0000001803
   BxSR-Bx''        -0.0008917264       -0.0000000297
   BySR-By''        -0.0015613361       -0.0000000521
   BzSR-Bz''        -0.0061060840       -0.0000002037
   BxSR-Bx'         0.0005480727        0.0000000183
   BySR-By'        -0.0002489515       -0.0000000083
   BzSR-Bz'         0.0002002422        0.0000000067
   BxAR-Bx         0.0009461622        0.0000000316
   ByAR-By         0.0066896464        0.0000002231
   BzAR-Bz        -0.0059005157       -0.0000001968
---------------------------------------------------------------------------
 
 *****************************************
     THE MOLECULE IS AN ASYMMETRIC TOP
 *****************************************
 
 
---------------------------------------------------------------------------
         Sextic centrifugal distortion parameters
          Watson A reduction. III^r representation 
              CM-1*10^6                     kHz
---------------------------------------------------------------------------
   HJ        0.0000000473               0.0000014169
   HJK       -0.0000001716              -0.0000051430
   HKJ        0.0000001402               0.0000042037
   HK       -0.0000000161              -0.0000004818
   hJ        0.0000000025               0.0000000764
   hJK       -0.0000000974              -0.0000029193
   hK       -0.0000002866              -0.0000085918
---------------------------------------------------------------------------
         Sextic centrifugal distortion parameters
          Watson S reduction. III^r representation 
              CM-1*10^6                     kHz
---------------------------------------------------------------------------
   HJ        0.0000000429               0.0000012867
   HJK       -0.0000001783              -0.0000053462
   HKJ        0.0000002280               0.0000068340
   HK       -0.0000000927              -0.0000027787
   h1        0.0000000028               0.0000000838
   h2        0.0000000022               0.0000000651
   h3       -0.0000000002              -0.0000000074
---------------------------------------------------------------------------
---------------------------------------------------------------------------
             Geometrical properties evaluated at     0.00 K 
  Mean and mean-square displacements in normal coordinates (amu**0.5 bohr)
         Coordinate              <q>            <q**2>
---------------------------------------------------------------------------
              1              0.0000000000     0.0000000000
              2              0.0000000000     0.0000000000
              3              0.0000000000     0.0000000000
              4              0.0000000000     0.0000000000
              5              0.0000000000     0.0000000000
              6              0.0000000000     0.0000000000
              7              0.0000000000     0.5000000659
              8              0.0000000000     0.5000000659
              9              0.0000000000     0.5000000659
             10             -0.0425232762     0.5000000659
             11              0.0000000000     0.5000000659
             12              0.0000000000     0.5000000659
             13              0.0283730246     0.5000000659
             14             -0.0406732273     0.5000000659
             15             -0.1256297400     0.5000000659
             16             -0.1789212583     0.5000000659
             17             -0.0739982933     0.5000000659
             18             -0.0400238308     0.5000000659
             19             -0.0676039891     0.5000000659
             20              0.0865854305     0.5000000659
             21              0.0012931652     0.5000000659
             22             -0.0021223722     0.5000000659
             23             -0.0144875651     0.5000000659
             24              0.0340037148     0.5000000659
---------------------------------------------------------------------------
------------------------------------------------------
   ATOM              INTERNUCLEAR DISTANCE
  I    J            Re           Rg           Ra
------------------------------------------------------
  2    1         1.3542461    1.3638381    1.3621067
  3    1         1.3698494    1.3780232    1.3763136
  3    2         2.1435952    2.1549673    2.1541283
  4    1         2.2361394    2.2466204    2.2460770
  4    2         1.2920322    1.2983675    1.2964760
  4    3         2.2394291    2.2495835    2.2489006
  5    1         2.2042537    2.2149293    2.2143263
  5    2         2.1138759    2.1243243    2.1234735
  5    3         1.3523878    1.3598410    1.3578457
  5    4         1.3961434    1.4042526    1.4025296
  6    1         2.0731660    2.0912046    2.0831116
  6    2         1.0757582    1.0959152    1.0794834
  6    3         3.1515742    3.1705096    3.1655490
  6    4         2.1305006    2.1462078    2.1382378
  6    5         3.1739070    3.1922669    3.1872481
  7    1         2.0874756    2.1008922    2.0952740
  7    2         3.1478364    3.1640036    3.1608035
  7    3         1.0736431    1.0882510    1.0759125
  7    4         3.3043374    3.3189619    3.3159916
  7    5         2.2440407    2.2562985    2.2508354
  7    6         4.0892372    4.1113265    4.1057237
  8    1         3.2552672    3.2733812    3.2686472
  8    2         3.1383596    3.1561171    3.1510778
  8    3         2.1940882    2.2098818    2.2020218
  8    4         2.1660942    2.1827953    2.1750688
  8    5         1.0751676    1.0951495    1.0786169
  8    6         4.1688346    4.1921588    4.1852375
  8    7         2.7891102    2.8059377    2.7974735
------------------------------------------------------
  nmode is                     18
  DIPOLE MOMENT OF ISOTOPOLOGUE 
  (only correct if inertial frame is unchanged) 
                             Vibrationally averaged dipole moment
--------------------------------------------------------------------------------
                              a.u.                         Debye
                     x         y         z              x         y         z
--------------------------------------------------------------------------------
MU_e           -0.59679  -0.05640   0.00000       -1.51679  -0.14335   0.00000
delta <MU> (1)  0.00508   0.00602  -0.00000        0.01292   0.01531  -0.00000
delta <MU> (2)  0.00835  -0.00051   0.00000        0.02122  -0.00130   0.00000
<MU>           -0.58336  -0.05089   0.00000       -1.48265  -0.12934   0.00000
 
Equilibrium dipole moment:    0.59945 a.u. (   1.52355 D)
Zero-point dipole moment:     0.58557 a.u. (   1.48828 D)
--------------------------------------------------------------------------------
********************************************************************************
     PARAMETERS RELEVANT TO ROTATIONAL SPECTROSCOPY
********************************************************************************
 
 
  ----------------------------------------------------------------------------
                                     VIB-ROT CONSTANT / (cm-1)
                                  ------------------------------
     AXIS        MODE       CORIOLIS     QUADRATIC     ANHARMONIC    TOTAL
  ----------------------------------------------------------------------------
       1           7       0.0014733     -0.0000000   -0.0000120    0.0014613
       1           8       0.0008237     -0.0000000   -0.0001817    0.0006420
       1           9       0.0008803     -0.0000000   -0.0000923    0.0007881
       1          10      -0.0013280     -0.0000143    0.0000197   -0.0013226
       1          11       0.0005058     -0.0000000   -0.0001324    0.0003734
       1          12       0.0008145     -0.0000000   -0.0001284    0.0006862
       1          13      -0.0005183     -0.0001797    0.0001991   -0.0004989
       1          14      -0.0001902     -0.0002113    0.0002136   -0.0001880
       1          15      -0.0003873     -0.0000487    0.0010219    0.0005860
       1          16      -0.0001424     -0.0002622    0.0008549    0.0004504
       1          17      -0.0001281     -0.0000097    0.0004109    0.0002730
       1          18      -0.0002060     -0.0000430    0.0002147   -0.0000343
       1          19      -0.0003335     -0.0000693    0.0006093    0.0002066
       1          20      -0.0002787     -0.0000354    0.0005757    0.0002617
       1          21      -0.0002464     -0.0000091    0.0007613    0.0005058
       1          22      -0.0000099     -0.0000005    0.0001795    0.0001692
       1          23      -0.0002083     -0.0000017    0.0006551    0.0004450
       1          24      -0.0001708     -0.0000039    0.0005993    0.0004247
       2           7       0.0005853     -0.0000000   -0.0002916    0.0002936
       2           8       0.0009009     -0.0000000   -0.0000153    0.0008856
       2           9       0.0006606     -0.0000000   -0.0001678    0.0004928
       2          10      -0.0000646     -0.0000020    0.0001055    0.0000389
       2          11       0.0007173     -0.0000000   -0.0000583    0.0006589
       2          12       0.0007406     -0.0000000    0.0000455    0.0007861
       2          13      -0.0003633     -0.0002622    0.0002508   -0.0003747
       2          14      -0.0002595     -0.0002050    0.0002609   -0.0002035
       2          15      -0.0004490     -0.0000769    0.0001320   -0.0003940
       2          16      -0.0001493     -0.0001062    0.0007569    0.0005014
       2          17      -0.0005145     -0.0000683    0.0012874    0.0007046
       2          18      -0.0005567     -0.0000137    0.0001106   -0.0004599
       2          19      -0.0002854     -0.0000019    0.0003892    0.0001020
       2          20      -0.0001971     -0.0000267    0.0006698    0.0004461
       2          21      -0.0002597     -0.0000028    0.0004484    0.0001859
       2          22      -0.0002156     -0.0000032    0.0008809    0.0006621
       2          23      -0.0000060     -0.0000002    0.0001307    0.0001245
       2          24      -0.0000328     -0.0000004    0.0001937    0.0001604
       3           7       0.0000000     -0.0000000   -0.0000847   -0.0000847
       3           8       0.0000000     -0.0000000   -0.0000444   -0.0000444
       3           9       0.0000000     -0.0000000   -0.0000676   -0.0000676
       3          10       0.0001831     -0.0000027    0.0000340    0.0002144
       3          11       0.0000000     -0.0000000   -0.0000456   -0.0000456
       3          12       0.0000000     -0.0000000   -0.0000155   -0.0000155
       3          13       0.0005942     -0.0000038    0.0001144    0.0007049
       3          14      -0.0001787     -0.0000054    0.0001205   -0.0000637
       3          15       0.0001826     -0.0000311    0.0002625    0.0004141
       3          16      -0.0001368     -0.0000547    0.0004015    0.0002100
       3          17      -0.0001869     -0.0000048    0.0004528    0.0002611
       3          18       0.0000275     -0.0000033    0.0000785    0.0001027
       3          19       0.0000197     -0.0000068    0.0002439    0.0002569
       3          20      -0.0001096     -0.0000121    0.0003154    0.0001936
       3          21      -0.0001687     -0.0000001    0.0002941    0.0001252
       3          22      -0.0000764     -0.0000003    0.0002874    0.0002107
       3          23      -0.0000548     -0.0000001    0.0001812    0.0001264
       3          24      -0.0000545     -0.0000005    0.0001867    0.0001317
  ----------------------------------------------------------------------------
 
 
  ----------------------------------------------------------------------------
   Be, B0 AND B-B0 SHIFTS FOR SINGLY EXCITED VIBRATIONAL STATES (CM-1)
   ------------------------------------------------------------
  VIBRATION            X AXIS               Y AXIS                 Z AXIS
  ----------------------------------------------------------------------------
    Be                    0.33019879           0.29240978           0.15507875
    B0                    0.32758407           0.29010429           0.15376364
    Be-B0                 0.00261473           0.00230549           0.00131511
    B'                    0.32758419           0.29010441           0.15376346
    Be-B'                 0.00261461           0.00230538           0.00131528
    B''                   0.32758423           0.29010445           0.15376366
    Be-B''                0.00261456           0.00230533           0.00131509
    B^A                   0.32758410           0.29010451           0.15376344
    Be-B^A                0.00261469           0.00230527           0.00131531
    B^S                   0.32758420           0.29010440           0.15376346
    Be-B^S                0.00261459           0.00230539           0.00131529
     7                   -0.00146129          -0.00029361           0.00008468
     8                   -0.00064196          -0.00088563           0.00004437
     9                   -0.00078805          -0.00049282           0.00006756
    10                    0.00132258          -0.00003892          -0.00021443
    11                   -0.00037340          -0.00065895           0.00004561
    12                   -0.00068618          -0.00078607           0.00001551
    13                    0.00049892           0.00037466          -0.00070485
    14                    0.00018797           0.00020354           0.00006366
    15                   -0.00058598           0.00039396          -0.00041406
    16                   -0.00045036          -0.00050136          -0.00021003
    17                   -0.00027304          -0.00070460          -0.00026109
    18                    0.00003427           0.00045988          -0.00010269
    19                   -0.00020656          -0.00010201          -0.00025686
    20                   -0.00026165          -0.00044607          -0.00019362
    21                   -0.00050581          -0.00018593          -0.00012522
    22                   -0.00016924          -0.00066213          -0.00021073
    23                   -0.00044501          -0.00012451          -0.00012637
    24                   -0.00042466          -0.00016043          -0.00013166
  ----------------------------------------------------------------------------
  ----------------------------------------------------------------------------
   Be, B0 AND B-B0 SHIFTS FOR SINGLY EXCITED VIBRATIONAL STATES (MHz)
  VIBRATION            X AXIS               Y AXIS                 Z AXIS
  ----------------------------------------------------------------------------
    Be                 9899.11082770        8766.22477811        4649.14387031
    B0                 9820.72333571        8697.10780821        4609.71782401
    Be-B0                78.38749199          69.11696990          39.42604630
    B'                 9820.72680629        8697.11127879        4609.71261813
    Be-B'                78.38402141          69.11349932          39.43125218
    B''                9820.72824609        8697.11259118        4609.71852397
    Be-B''               78.38258161          69.11218693          39.42534634
    B^A                9820.72428187        8697.11449785        4609.71192349
    Be-B^A               78.38654583          69.11028025          39.43194682
    B^S                9820.72735437        8697.11102984        4609.71241789
    Be-B^S               78.38347334          69.11374827          39.43145243
     7                  -43.80833376          -8.80234087           2.53851601
     8                  -19.24535433         -26.55066641           1.33030038
     9                  -23.62515856         -14.77440304           2.02535916
    10                   39.64997064          -1.16665268          -6.42834307
    11                  -11.19410343         -19.75477281           1.36732481
    12                  -20.57122165         -23.56569070           0.46502976
    13                   14.95728472          11.23213714         -21.13101736
    14                    5.63516485           6.10190385           1.90851175
    15                  -17.56738790          11.81063228         -12.41333650
    16                  -13.50149214         -15.03033091          -6.29644482
    17                   -8.18567964         -21.12330435          -7.82723120
    18                    1.02731031          13.78700050          -3.07861546
    19                   -6.19236669          -3.05809941          -7.70032239
    20                   -7.84411717         -13.37282828          -5.80471536
    21                  -15.16389866          -5.57394935          -3.75414391
    22                   -5.07361409         -19.85027779          -6.31739147
    23                  -13.34106591          -3.73269637          -3.78848120
    24                  -12.73092058          -4.80960058          -3.94709174
  ----------------------------------------------------------------------------
