# Supplementary material for: Improved Accuracy in Semi-Experimental Structure Determination by Resolving Problems Associated with Rotation of Principal Inertial Axes of Isotopologues: Structures of 1,3-Oxazole (c‑C3H3NO)
Source: J Phys Chem A. 2026 Apr 24;130(18):3623–41. doi: 10.1021/acs.jpca.6c01535 (PMC13158917; doi:10.1021/acs.jpca.6c01535)
Supplement: Supplementary file 2 [file jp6c01535_si_002.zip › Supporting Information/ISOMASS Files IIIr/ISOMASS028.out]

 @GETMEM-I,  Allocated   28610 MB of main memory.
  analysis of anharmonic force field for a different isotopomer
  masses of atoms
   17.9991603000000        12.0000000000000        12.0000000000000     
   14.0030740020000        12.0000000000000        1.00782503500000     
   2.01410177900000        1.00782503500000     
  rotation matrix to com frame 

                 COLUMN   1       COLUMN   2       COLUMN   3
 ROW   1      0.94533457051   -0.32610205427    0.00000000000
 ROW   2      0.32610205427    0.94533457051    0.00000000000
 ROW   3     -0.00000000000   -0.00000000000    1.00000000000
********************************************************************************
        PARAMETERS RELEVANT TO MOLECULAR STRUCTURE 
********************************************************************************

                 COLUMN   1       COLUMN   2       COLUMN   3       COLUMN   4
 ROW   1      0.09178179335    0.05290759820    0.05157140623    0.00000000010
 ROW   2      0.07162716360   -0.08388786872   -0.04141372200   -0.00000000003
 ROW   3      0.01812107355    0.06361079300   -0.09750905162    0.10582081370
 ROW   4      0.09178179337    0.05290759820    0.05157140624    0.00000000011
 ROW   5      0.07162716372   -0.08388786872   -0.04141372193    0.00000000008
 ROW   6      0.01812107363    0.06361079297   -0.09750905158   -0.07110624770
 ROW   7      0.09178179322    0.05290759820    0.05157140616   -0.00000000000
 ROW   8      0.07162716358   -0.08388786872   -0.04141372201   -0.00000000003
 ROW   9      0.01812107353    0.06361079314   -0.09750905174    0.12219977451
 ROW  10      0.09178179327    0.05290759820    0.05157140618    0.00000000003
 ROW  11      0.07162716379   -0.08388786873   -0.04141372189    0.00000000013
 ROW  12      0.01812107366    0.06361079307   -0.09750905166   -0.16639069751
 ROW  13      0.09178179317    0.05290759820    0.05157140613   -0.00000000004
 ROW  14      0.07162716370   -0.08388786872   -0.04141372194    0.00000000006
 ROW  15      0.01812107359    0.06361079318   -0.09750905176   -0.04188664703
 ROW  16      0.09178179346    0.05290759819    0.05157140630    0.00000000019
 ROW  17      0.07162716375   -0.08388786872   -0.04141372191    0.00000000010
 ROW  18      0.01812107367    0.06361079286   -0.09750905149   -0.11514094828
 ROW  19      0.09178179318    0.05290759820    0.05157140614   -0.00000000003
 ROW  20      0.07162716349   -0.08388786871   -0.04141372206   -0.00000000011
 ROW  21      0.01812107346    0.06361079320   -0.09750905178    0.25405027675
 ROW  22      0.09178179307    0.05290759821    0.05157140607   -0.00000000012
 ROW  23      0.07162716373   -0.08388786872   -0.04141372193    0.00000000008
 ROW  24      0.01812107360    0.06361079328   -0.09750905184   -0.08020070712

                 COLUMN   5       COLUMN   6       COLUMN   7       COLUMN   8
 ROW   1      0.07160045882    0.00000000009    0.00000000000   -0.00000000000
 ROW   2     -0.07668057712   -0.00000000005   -0.00000000000    0.00000000000
 ROW   3      0.00000000009   -0.10388222553    0.08866527972    0.09356951357
 ROW   4      0.09131113236    0.00000000012    0.00000000000   -0.00000000000
 ROW   5      0.05111842124    0.00000000011   -0.00000000000   -0.00000000000
 ROW   6      0.00000000026   -0.13190417296   -0.06171681982   -0.12775580432
 ROW   7     -0.05869686090   -0.00000000007    0.00000000000   -0.00000000000
 ROW   8     -0.08813645075   -0.00000000007   -0.00000000000   -0.00000000000
 ROW   9     -0.00000000016    0.08457742213   -0.00669919366   -0.09268158793
 ROW  10     -0.01085313643   -0.00000000001    0.00000000000   -0.00000000000
 ROW  11      0.12027413106    0.00000000019   -0.00000000000    0.00000000000
 ROW  12      0.00000000015    0.01616622694   -0.04985183309    0.13293462238
 ROW  13     -0.10948539833   -0.00000000014    0.00000000000   -0.00000000000
 ROW  14      0.03058910558    0.00000000008   -0.00000000000    0.00000000000
 ROW  15     -0.00000000013    0.15851303023    0.09163137764   -0.04998142689
 ROW  16      0.18906877924    0.00000000024    0.00000000000   -0.00000000000
 ROW  17      0.08265480056    0.00000000015   -0.00000000000   -0.00000000000
 ROW  18      0.00000000048   -0.27321008272   -0.14099822674   -0.46184539733
 ROW  19     -0.09680429442   -0.00000000012    0.00000000000    0.00000000000
 ROW  20     -0.18330729942   -0.00000000019   -0.00000000000    0.00000000000
 ROW  21     -0.00000000034    0.13934037787   -0.56612950379    0.13801581048
 ROW  22     -0.20826223739   -0.00000000026   -0.00000000000   -0.00000000000
 ROW  23      0.05856523103    0.00000000012   -0.00000000000   -0.00000000000
 ROW  24     -0.00000000028    0.30152342387    0.10511540711   -0.11228013850

                 COLUMN   9       COLUMN  10       COLUMN  11       COLUMN  12
 ROW   1     -0.00000000000    0.07800130798    0.00000000000    0.00000000000
 ROW   2      0.00000000000    0.08854830992    0.00000000000    0.00000000000
 ROW   3      0.04582188099    0.00000000000    0.03078937408    0.00463125038
 ROW   4     -0.00000000000   -0.02929355088    0.00000000000    0.00000000000
 ROW   5      0.00000000000   -0.03803148557   -0.00000000000    0.00000000000
 ROW   6      0.04386763979    0.00000000000   -0.13980125054   -0.07346108995
 ROW   7      0.00000000000   -0.02871609997   -0.00000000000   -0.00000000000
 ROW   8     -0.00000000000    0.03068764683    0.00000000000    0.00000000000
 ROW   9     -0.19186844776   -0.00000000000    0.00746308687   -0.04313388203
 ROW  10     -0.00000000000   -0.02782683769    0.00000000000    0.00000000000
 ROW  11     -0.00000000000   -0.04697344278   -0.00000000000   -0.00000000000
 ROW  12     -0.08635104178   -0.00000000000    0.04420194998   -0.00397803080
 ROW  13      0.00000000000    0.01144892464   -0.00000000000   -0.00000000000
 ROW  14      0.00000000000    0.01952789116   -0.00000000000   -0.00000000000
 ROW  15      0.10473904367    0.00000000000   -0.05966636101    0.13093870925
 ROW  16     -0.00000000000   -0.11036564952   -0.00000000000   -0.00000000000
 ROW  17     -0.00000000000   -0.06483225322    0.00000000000    0.00000000000
 ROW  18      0.04505521173   -0.00000000000    0.70602191360    0.39594598939
 ROW  19      0.00000000000   -0.24432268300   -0.00000000000   -0.00000000000
 ROW  20      0.00000000000   -0.49516743989    0.00000000000    0.00000000000
 ROW  21      0.23322861978    0.00000000000   -0.00047022667    0.06864724330
 ROW  22     -0.00000000000    0.14660476352    0.00000000000    0.00000000000
 ROW  23     -0.00000000000   -0.01942209011   -0.00000000000   -0.00000000000
 ROW  24      0.38539613206   -0.00000000000    0.41704536981   -0.73136268244

                 COLUMN  13       COLUMN  14       COLUMN  15       COLUMN  16
 ROW   1      0.02494518629    0.12480720103    0.00120134478    0.03335093292
 ROW   2      0.07534206233    0.02993238148    0.11320816118    0.01308907047
 ROW   3     -0.00000000000   -0.00000000000   -0.00000000000    0.00000000000
 ROW   4      0.04057713712    0.03776585713   -0.01590573762   -0.07565260213
 ROW   5      0.02894266467   -0.09789555958   -0.01436356533    0.10210695046
 ROW   6      0.00000000000    0.00000000000   -0.00000000000    0.00000000000
 ROW   7     -0.12923795180   -0.02672676931    0.10087412869    0.00888957334
 ROW   8      0.01446838901    0.04334456093   -0.15305447733   -0.05626145624
 ROW   9     -0.00000000000   -0.00000000000    0.00000000000   -0.00000000000
 ROW  10      0.13401342328   -0.14060904601   -0.01999172217   -0.07870309792
 ROW  11     -0.02663984411   -0.01831918290    0.00706383776    0.09045769093
 ROW  12     -0.00000000000   -0.00000000000    0.00000000000   -0.00000000000
 ROW  13     -0.06645354911   -0.05680582579   -0.03898717838    0.07757933241
 ROW  14     -0.13741396065   -0.00918299233   -0.00765477059   -0.16120636521
 ROW  15     -0.00000000000    0.00000000000    0.00000000000    0.00000000000
 ROW  16     -0.12608776366    0.06916795114   -0.21796176890    0.00865834496
 ROW  17     -0.02562104126   -0.09243617851   -0.07578335844    0.14463213704
 ROW  18     -0.00000000000   -0.00000000000    0.00000000000    0.00000000000
 ROW  19     -0.09450601519    0.07491598615    0.18599138766    0.03902758705
 ROW  20      0.14488567936    0.30701621308   -0.03101808136   -0.01546272379
 ROW  21     -0.00000000000   -0.00000000000   -0.00000000000   -0.00000000000
 ROW  22     -0.14566098444    0.05074025619   -0.44490901335    0.28245899235
 ROW  23     -0.12007266989   -0.04229640199    0.10235547927   -0.23076223225
 ROW  24      0.00000000000    0.00000000000   -0.00000000000    0.00000000000

                 COLUMN  17       COLUMN  18       COLUMN  19       COLUMN  20
 ROW   1      0.11179533634   -0.00038671678    0.01697447461    0.01853462666
 ROW   2     -0.07828393355    0.00784364166    0.03881597471    0.02433065588
 ROW   3     -0.00000000000   -0.00000000000   -0.00000000000    0.00000000000
 ROW   4     -0.16724915216   -0.03281910728   -0.03977018380   -0.07778422604
 ROW   5      0.07193092773    0.00244448214    0.08944756189   -0.08769499472
 ROW   6     -0.00000000000   -0.00000000000    0.00000000000    0.00000000000
 ROW   7      0.00992548075    0.03531541816   -0.00604958533   -0.12788092154
 ROW   8      0.03192789988    0.09393762999   -0.09285485578   -0.10507328147
 ROW   9      0.00000000000   -0.00000000000    0.00000000000    0.00000000000
 ROW  10      0.04098550619   -0.02621704614    0.01858393612    0.03295933789
 ROW  11     -0.03792534292   -0.03282485033   -0.12535113332    0.04758864638
 ROW  12     -0.00000000000    0.00000000000    0.00000000000   -0.00000000000
 ROW  13     -0.01454069301    0.03277611382   -0.07776306015    0.14475418604
 ROW  14      0.03575627002   -0.08004643324    0.06422412692    0.06414293396
 ROW  15     -0.00000000000    0.00000000000   -0.00000000000   -0.00000000000
 ROW  16     -0.33255882731    0.59169992448    0.45667967414    0.22300466216
 ROW  17      0.02479176883    0.20765239205    0.26551234838    0.00092217249
 ROW  18      0.00000000000   -0.00000000000   -0.00000000000    0.00000000000
 ROW  19      0.02688447092   -0.03449719838    0.06656426721   -0.10031482285
 ROW  20      0.06652106743   -0.08642774417    0.05386378316    0.13729545556
 ROW  21      0.00000000000    0.00000000000   -0.00000000000    0.00000000000
 ROW  22     -0.24087497653   -0.57156588734    0.32040780922   -0.08623882205
 ROW  23      0.10494809268    0.08656134638   -0.04885062672    0.16047327539
 ROW  24     -0.00000000000   -0.00000000000    0.00000000000   -0.00000000000

                 COLUMN  21       COLUMN  22       COLUMN  23       COLUMN  24
 ROW   1      0.00434799049    0.00159613229    0.00035483573    0.00042177225
 ROW   2      0.01008818799   -0.00187480353   -0.00094525474    0.00043456443
 ROW   3     -0.00000000000    0.00000000000    0.00000000000    0.00000000000
 ROW   4     -0.11787434611    0.00494608104   -0.00863553224   -0.02304084351
 ROW   5     -0.12847693514   -0.00199198204    0.02602257132    0.07924006475
 ROW   6      0.00000000000    0.00000000000    0.00000000000   -0.00000000000
 ROW   7      0.06416790174   -0.12491587954   -0.00640667368    0.00330601383
 ROW   8      0.03111480967    0.03973520715   -0.00238758276   -0.00171174602
 ROW   9     -0.00000000000   -0.00000000000    0.00000000000   -0.00000000000
 ROW  10      0.09223799104    0.00084728225   -0.00012618451   -0.00250830271
 ROW  11      0.10519653873   -0.00297262137   -0.00192202222   -0.00279332166
 ROW  12     -0.00000000000    0.00000000000   -0.00000000000   -0.00000000000
 ROW  13     -0.11287053760    0.01903603671    0.02646491048   -0.00786504423
 ROW  14     -0.01927646691    0.00442587886    0.07742964040   -0.02844383526
 ROW  15     -0.00000000000    0.00000000000    0.00000000000    0.00000000000
 ROW  16      0.23910385704    0.00355032148    0.09679828538    0.27679603406
 ROW  17     -0.03588293535   -0.00740202536   -0.29792833818   -0.85271333392
 ROW  18     -0.00000000000    0.00000000000   -0.00000000000    0.00000000000
 ROW  19      0.08474880975    0.58244363873    0.00681559016   -0.00400369505
 ROW  20     -0.04529135194   -0.22731994670   -0.00031141672    0.00045500105
 ROW  21     -0.00000000000   -0.00000000000   -0.00000000000   -0.00000000000
 ROW  22      0.21569280607   -0.00602021891   -0.25101108588    0.08715080748
 ROW  23     -0.12661484214    0.03437792564   -0.86122158469    0.29841382195
 ROW  24      0.00000000000   -0.00000000000    0.00000000000   -0.00000000000
  Performing F(IJK)/F(IKJ)/F(KJI) consistency check 
  Differences greater than 1 cm-1 will be printed.
  ===================================================================
  I    J    K    F(IJK)        F(IKJ)        F(KJI)        Difference
  ===================================================================
 Cubic force constants written to file cubic.
  ===================================================================
  Largest absolute difference is    0.38401 cm-1.
 
 
---------------------------------------------------------------------------
          Quartic centrifugal distortion parameters 
                                CM-1                MHz
---------------------------------------------------------------------------
    1    1    1    1   -0.4599406013E-06       -0.0137886723
    1    1    1    2    0.1175229603E-07        0.0003523250
    1    1    2    1    0.1175229603E-07        0.0003523250
    1    1    2    2    0.5941075925E-07        0.0017810898
    1    1    3    3   -0.8878979027E-07       -0.0026618509
    1    2    1    1    0.1175229603E-07        0.0003523250
    1    2    1    2   -0.2347196408E-06       -0.0070367178
    1    2    2    1   -0.2347196408E-06       -0.0070367178
    1    2    2    2   -0.4991421091E-08       -0.0001496390
    1    2    3    3    0.1321497083E-08        0.0000396175
    2    1    1    1    0.1175229603E-07        0.0003523250
    2    1    1    2   -0.2347196408E-06       -0.0070367178
    2    1    2    1   -0.2347196408E-06       -0.0070367178
    2    1    2    2   -0.4991421091E-08       -0.0001496390
    2    1    3    3    0.1321497083E-08        0.0000396175
    2    2    1    1    0.5941075925E-07        0.0017810898
    2    2    1    2   -0.4991421091E-08       -0.0001496390
    2    2    2    1   -0.4991421091E-08       -0.0001496390
    2    2    2    2   -0.3949060625E-06       -0.0118389859
    2    2    3    3   -0.9413479704E-07       -0.0028220902
    3    3    1    1   -0.8878979027E-07       -0.0026618509
    3    3    1    2    0.1321497083E-08        0.0000396175
    3    3    2    1    0.1321497083E-08        0.0000396175
    3    3    2    2   -0.9413479704E-07       -0.0028220902
    3    3    3    3   -0.4594023965E-07       -0.0013772537
---------------------------------------------------------------------------
------------------------------------------------------------
        Parameter                (MHz)                 (CM-1)
------------------------------------------------------------
 
           R6                -.162964E-04           -.543588E-09
           R5                0.709427E-04           0.236639E-08
           SI                            -.112729E+02
 
  Kivelson-Wilson centrifugal distortion parameters 
 
           DJ                0.317086E-02           0.105769E-06
           DK                0.214419E-02           0.715226E-07
           DJK               -.497074E-02           -.165806E-06
 
  A-reduced centrifugal distortion parameters (IIIr representation) 
 
           DELJ              0.320346E-02           0.106856E-06
           DELK              0.230716E-02           0.769584E-07
           DELJK             -.516630E-02           -.172329E-06
           delJ              0.121855E-03           0.406466E-08
           delK              -.876716E-03           -.292441E-07
 
  S-reduced centrifugal distortion parameters (IIIr representation) 
 
           DJ                0.316457E-02           0.105559E-06
           DK                0.211273E-02           0.704730E-07
           DJK               -.493298E-02           -.164547E-06
           D1                -.121855E-03           -.406466E-08
           D2                -.194429E-04           -.648547E-09
------------------------------------------------------------
  Centrifugal corrections for various types of 
 rotational constants (MHz and cm-1) ...
   Bx''-Bx         0.0049294040        0.0000001644
   By''-By         0.0048492844        0.0000001618
   Bz''-Bz         0.0008686346        0.0000000290
   Bx''-Bx'         0.0014110451        0.0000000471
   By''-By'         0.0013309255        0.0000000444
   Bz''-Bz'         0.0061461729        0.0000002050
   Bx'-Bx         0.0035183589        0.0000001174
   By'-By         0.0035183589        0.0000001174
   Bz'-Bz        -0.0052775384       -0.0000001760
   BxSR-Bx         0.0038547286        0.0000001286
   BySR-By         0.0032871873        0.0000001096
   BzSR-Bz        -0.0053438505       -0.0000001783
   BxSR-Bx''        -0.0010746755       -0.0000000358
   BySR-By''        -0.0015620971       -0.0000000521
   BzSR-Bz''        -0.0062124851       -0.0000002072
   BxSR-Bx'         0.0003363697        0.0000000112
   BySR-By'        -0.0002311716       -0.0000000077
   BzSR-Bz'         0.0000663122        0.0000000022
   BxAR-Bx         0.0021790690        0.0000000727
   ByAR-By         0.0051183905        0.0000001707
   BzAR-Bz        -0.0055382800       -0.0000001847
---------------------------------------------------------------------------
 
 *****************************************
     THE MOLECULE IS AN ASYMMETRIC TOP
 *****************************************
 
 
---------------------------------------------------------------------------
         Sextic centrifugal distortion parameters
          Watson A reduction. III^r representation 
              CM-1*10^6                     kHz
---------------------------------------------------------------------------
   HJ        0.0000000407               0.0000012196
   HJK       -0.0000002417              -0.0000072461
   HKJ        0.0000004557               0.0000136606
   HK       -0.0000002548              -0.0000076387
   hJ        0.0000000010               0.0000000287
   hJK       -0.0000000103              -0.0000003095
   hK        0.0000004963               0.0000148798
---------------------------------------------------------------------------
         Sextic centrifugal distortion parameters
          Watson S reduction. III^r representation 
              CM-1*10^6                     kHz
---------------------------------------------------------------------------
   HJ        0.0000000410               0.0000012300
   HJK       -0.0000001736              -0.0000052043
   HKJ        0.0000002234               0.0000066973
   HK       -0.0000000910              -0.0000027277
   h1        0.0000000006               0.0000000171
   h2       -0.0000000002              -0.0000000052
   h3        0.0000000004               0.0000000117
---------------------------------------------------------------------------
---------------------------------------------------------------------------
             Geometrical properties evaluated at     0.00 K 
  Mean and mean-square displacements in normal coordinates (amu**0.5 bohr)
         Coordinate              <q>            <q**2>
---------------------------------------------------------------------------
              1              0.0000000000     0.0000000000
              2              0.0000000000     0.0000000000
              3              0.0000000000     0.0000000000
              4              0.0000000000     0.0000000000
              5              0.0000000000     0.0000000000
              6              0.0000000000     0.0000000000
              7              0.0000000000     0.5000000659
              8             -0.0000000000     0.5000000659
              9              0.0000000000     0.5000000659
             10             -0.0516913425     0.5000000659
             11              0.0000000000     0.5000000659
             12              0.0000000000     0.5000000659
             13              0.0077819818     0.5000000659
             14             -0.0540731662     0.5000000659
             15             -0.1253431076     0.5000000659
             16             -0.1825997227     0.5000000659
             17             -0.0567200289     0.5000000659
             18             -0.0373786770     0.5000000659
             19             -0.0553292119     0.5000000659
             20              0.0910343043     0.5000000659
             21              0.0147643039     0.5000000659
             22             -0.0022546124     0.5000000659
             23             -0.0144652123     0.5000000659
             24              0.0338939389     0.5000000659
---------------------------------------------------------------------------
------------------------------------------------------
   ATOM              INTERNUCLEAR DISTANCE
  I    J            Re           Rg           Ra
------------------------------------------------------
  2    1         1.3542461    1.3636217    1.3619698
  3    1         1.3698494    1.3778236    1.3761845
  3    2         2.1435952    2.1548671    2.1540312
  4    1         2.2361394    2.2465405    2.2460091
  4    2         1.2920322    1.2984871    1.2965270
  4    3         2.2394291    2.2496484    2.2489272
  5    1         2.2042537    2.2147750    2.2142139
  5    2         2.1138759    2.1243470    2.1234784
  5    3         1.3523878    1.3598461    1.3578401
  5    4         1.3961434    1.4043671    1.4025978
  6    1         2.0731660    2.0910266    2.0829927
  6    2         1.0757582    1.0959148    1.0794780
  6    3         3.1515742    3.1703898    3.1654310
  6    4         2.1305006    2.1463020    2.1382696
  6    5         3.1739070    3.1922970    3.1872537
  7    1         2.0874756    2.1007213    2.0951608
  7    2         3.1478364    3.1638765    3.1606877
  7    3         1.0736431    1.0882479    1.0759145
  7    4         3.3043374    3.3190214    3.3160245
  7    5         2.2440407    2.2563038    2.2508337
  7    6         4.0892372    4.1111569    4.1055674
  8    1         3.2552672    3.2732362    3.2685206
  8    2         3.1383596    3.1561593    3.1510884
  8    3         2.1940882    2.2098991    2.2020135
  8    4         2.1660942    2.1828997    2.1751310
  8    5         1.0751676    1.0951505    1.0786053
  8    6         4.1688346    4.1922206    4.1852597
  8    7         2.7891102    2.8059653    2.7974761
------------------------------------------------------
  nmode is                     18
  DIPOLE MOMENT OF ISOTOPOLOGUE 
  (only correct if inertial frame is unchanged) 
                             Vibrationally averaged dipole moment
--------------------------------------------------------------------------------
                              a.u.                         Debye
                     x         y         z              x         y         z
--------------------------------------------------------------------------------
MU_e           -0.59751   0.04820   0.00000       -1.51862   0.12249   0.00000
delta <MU> (1)  0.00575   0.00489   0.00000        0.01461   0.01244   0.00000
delta <MU> (2)  0.00812  -0.00194   0.00000        0.02064  -0.00493   0.00000
<MU>           -0.58364   0.05115   0.00000       -1.48337   0.13000   0.00000
 
Equilibrium dipole moment:    0.59945 a.u. (   1.52355 D)
Zero-point dipole moment:     0.58588 a.u. (   1.48906 D)
--------------------------------------------------------------------------------
********************************************************************************
     PARAMETERS RELEVANT TO ROTATIONAL SPECTROSCOPY
********************************************************************************
 
 
  ----------------------------------------------------------------------------
                                     VIB-ROT CONSTANT / (cm-1)
                                  ------------------------------
     AXIS        MODE       CORIOLIS     QUADRATIC     ANHARMONIC    TOTAL
  ----------------------------------------------------------------------------
       1           7       0.0013002     -0.0000000   -0.0000416    0.0012586
       1           8       0.0008333     -0.0000000   -0.0001336    0.0006997
       1           9       0.0008335     -0.0000000   -0.0000995    0.0007339
       1          10      -0.0010540     -0.0000313    0.0000430   -0.0010422
       1          11       0.0004605     -0.0000000   -0.0001620    0.0002985
       1          12       0.0007028      0.0000000   -0.0001398    0.0005630
       1          13      -0.0003842     -0.0002155    0.0002946   -0.0003051
       1          14      -0.0002267     -0.0001485    0.0001459   -0.0002293
       1          15      -0.0004670     -0.0000584    0.0011822    0.0006568
       1          16      -0.0001565     -0.0002753    0.0009388    0.0005071
       1          17      -0.0002035     -0.0000183    0.0003986    0.0001769
       1          18      -0.0001812     -0.0000276    0.0002309    0.0000221
       1          19      -0.0003319     -0.0000452    0.0005698    0.0001926
       1          20      -0.0001825     -0.0000233    0.0003370    0.0001311
       1          21      -0.0001911     -0.0000123    0.0006230    0.0004196
       1          22      -0.0000333     -0.0000008    0.0002572    0.0002231
       1          23      -0.0001883     -0.0000014    0.0005965    0.0004068
       1          24      -0.0001831     -0.0000040    0.0006363    0.0004492
       2           7       0.0006994     -0.0000000   -0.0002582    0.0004412
       2           8       0.0008815     -0.0000000   -0.0000507    0.0008308
       2           9       0.0006620     -0.0000000   -0.0001682    0.0004938
       2          10      -0.0002565     -0.0000101    0.0001352   -0.0001314
       2          11       0.0007762     -0.0000000   -0.0000242    0.0007520
       2          12       0.0007318     -0.0000000    0.0000658    0.0007976
       2          13      -0.0003812     -0.0002131    0.0001516   -0.0004427
       2          14      -0.0002001     -0.0002721    0.0003498   -0.0001224
       2          15      -0.0003750     -0.0000739    0.0000955   -0.0003534
       2          16      -0.0001437     -0.0000765    0.0006146    0.0003943
       2          17      -0.0004932     -0.0000601    0.0011807    0.0006274
       2          18      -0.0005844     -0.0000196    0.0001070   -0.0004970
       2          19      -0.0002961     -0.0000064    0.0003722    0.0000697
       2          20      -0.0002593     -0.0000376    0.0008645    0.0005676
       2          21      -0.0002897     -0.0000024    0.0005538    0.0002617
       2          22      -0.0001983     -0.0000030    0.0008144    0.0006131
       2          23      -0.0000141     -0.0000003    0.0001575    0.0001431
       2          24      -0.0000158     -0.0000001    0.0001384    0.0001225
       3           7       0.0000000     -0.0000000   -0.0000799   -0.0000799
       3           8       0.0000000     -0.0000000   -0.0000443   -0.0000443
       3           9       0.0000000     -0.0000000   -0.0000686   -0.0000686
       3          10       0.0002078     -0.0000050    0.0000467    0.0002495
       3          11       0.0000000     -0.0000000   -0.0000436   -0.0000436
       3          12       0.0000000     -0.0000000   -0.0000140   -0.0000140
       3          13       0.0007097     -0.0000004    0.0001086    0.0008179
       3          14      -0.0003424     -0.0000089    0.0001287   -0.0002226
       3          15       0.0001196     -0.0000331    0.0002959    0.0003824
       3          16      -0.0000723     -0.0000536    0.0003819    0.0002560
       3          17      -0.0001906     -0.0000024    0.0004130    0.0002200
       3          18       0.0000325     -0.0000027    0.0000819    0.0001116
       3          19       0.0000353     -0.0000044    0.0002316    0.0002624
       3          20      -0.0001096     -0.0000124    0.0003127    0.0001907
       3          21      -0.0001676     -0.0000006    0.0002932    0.0001250
       3          22      -0.0000750     -0.0000003    0.0002808    0.0002056
       3          23      -0.0000538     -0.0000001    0.0001791    0.0001252
       3          24      -0.0000536     -0.0000005    0.0001830    0.0001289
  ----------------------------------------------------------------------------
 
 
  ----------------------------------------------------------------------------
   Be, B0 AND B-B0 SHIFTS FOR SINGLY EXCITED VIBRATIONAL STATES (CM-1)
   ------------------------------------------------------------
  VIBRATION            X AXIS               Y AXIS                 Z AXIS
  ----------------------------------------------------------------------------
    Be                    0.32169090           0.29431454           0.15369720
    B0                    0.31910977           0.29203062           0.15239600
    Be-B0                 0.00258113           0.00228392           0.00130119
    B'                    0.31910988           0.29203074           0.15239583
    Be-B'                 0.00258101           0.00228380           0.00130137
    B''                   0.31910993           0.29203078           0.15239603
    Be-B''                0.00258097           0.00228376           0.00130116
    B^A                   0.31910984           0.29203079           0.15239582
    Be-B^A                0.00258106           0.00228375           0.00130138
    B^S                   0.31910990           0.29203073           0.15239583
    Be-B^S                0.00258100           0.00228381           0.00130137
     7                   -0.00125862          -0.00044116           0.00007990
     8                   -0.00069969          -0.00083082           0.00004432
     9                   -0.00073393          -0.00049381           0.00006858
    10                    0.00104224           0.00013140          -0.00024954
    11                   -0.00029846          -0.00075202           0.00004358
    12                   -0.00056301          -0.00079758           0.00001398
    13                    0.00030513           0.00044270          -0.00081793
    14                    0.00022927           0.00012244           0.00022261
    15                   -0.00065676           0.00035336          -0.00038243
    16                   -0.00050706          -0.00039431          -0.00025605
    17                   -0.00017688          -0.00062743          -0.00021996
    18                   -0.00002206           0.00049704          -0.00011163
    19                   -0.00019262          -0.00006970          -0.00026242
    20                   -0.00013108          -0.00056759          -0.00019066
    21                   -0.00041960          -0.00026165          -0.00012504
    22                   -0.00022308          -0.00061311          -0.00020555
    23                   -0.00040683          -0.00014313          -0.00012521
    24                   -0.00044925          -0.00012248          -0.00012894
  ----------------------------------------------------------------------------
  ----------------------------------------------------------------------------
   Be, B0 AND B-B0 SHIFTS FOR SINGLY EXCITED VIBRATIONAL STATES (MHz)
  VIBRATION            X AXIS               Y AXIS                 Z AXIS
  ----------------------------------------------------------------------------
    Be                 9644.05045831        8823.32805159        4607.72604483
    B0                 9566.67014146        8754.85780445        4568.71728142
    Be-B0                77.38031685          68.47024713          39.00876340
    B'                 9566.67365982        8754.86132281        4568.71200388
    Be-B'                77.37679849          68.46672878          39.01404094
    B''                9566.67507086        8754.86265374        4568.71815006
    Be-B''               77.37538744          68.46539785          39.00789477
    B^A                9566.67232053        8754.86292284        4568.71174314
    Be-B^A               77.37813778          68.46512874          39.01430168
    B^S                9566.67399619        8754.86109164        4568.71193757
    Be-B^S               77.37646212          68.46695995          39.01410725
     7                  -37.73237434         -13.22571419           2.39533429
     8                  -20.97610318         -24.90745636           1.32874968
     9                  -22.00256252         -14.80399332           2.05592267
    10                   31.24565827           3.93919433          -7.48090231
    11                   -8.94759699         -22.54494725           1.30637975
    12                  -16.87847338         -23.91078905           0.41900315
    13                    9.14755144          13.27193906         -24.52089369
    14                    6.87344366           3.67052217           6.67382337
    15                  -19.68914949          10.59353077         -11.46494987
    16                  -15.20117463         -11.82111044          -7.67605886
    17                   -5.30262050         -18.80977577          -6.59418758
    18                   -0.66136197          14.90077349          -3.34669709
    19                   -5.77459797          -2.08943469          -7.86706793
    20                   -3.92953513         -17.01583483          -5.71578557
    21                  -12.57930788          -7.84409160          -3.74848779
    22                   -6.68771207         -18.38064402          -6.16227115
    23                  -12.19658716          -4.29089989          -3.75384807
    24                  -13.46812985          -3.67176270          -3.86558981
  ----------------------------------------------------------------------------
