# Supplementary material for: Improved Accuracy in Semi-Experimental Structure Determination by Resolving Problems Associated with Rotation of Principal Inertial Axes of Isotopologues: Structures of 1,3-Oxazole (c‑C3H3NO)
Source: J Phys Chem A. 2026 Apr 24;130(18):3623–41. doi: 10.1021/acs.jpca.6c01535 (PMC13158917; doi:10.1021/acs.jpca.6c01535)
Supplement: Supplementary file 2 [file jp6c01535_si_002.zip › Supporting Information/ISOMASS Files IIIr/ISOMASS031.out]

 @GETMEM-I,  Allocated   28610 MB of main memory.
  analysis of anharmonic force field for a different isotopomer
  masses of atoms
   15.9949146300000        12.0000000000000        13.0033548260000     
   14.0030740020000        12.0000000000000        2.01410177900000     
   2.01410177900000        2.01410177900000     
  rotation matrix to com frame 

                 COLUMN   1       COLUMN   2       COLUMN   3
 ROW   1      0.20384377184   -0.97900343037   -0.00000000000
 ROW   2      0.97900343037    0.20384377184    0.00000000000
 ROW   3     -0.00000000000   -0.00000000000    1.00000000000
********************************************************************************
        PARAMETERS RELEVANT TO MOLECULAR STRUCTURE 
********************************************************************************

                 COLUMN   1       COLUMN   2       COLUMN   3       COLUMN   4
 ROW   1      0.11612887161   -0.01010110210    0.01012408765    0.00000000028
 ROW   2      0.00766893082    0.11389727591    0.02567181864    0.00000000008
 ROW   3     -0.01207132612   -0.02481577130    0.11370534192    0.07480279974
 ROW   4      0.11612887158   -0.01010110217    0.01012408757   -0.00000000000
 ROW   5      0.00766893085    0.11389727597    0.02567181870    0.00000000032
 ROW   6     -0.01207132615   -0.02481577129    0.11370534198   -0.09942761639
 ROW   7      0.11612887159   -0.01010110214    0.01012408760    0.00000000012
 ROW   8      0.00766893078    0.11389727583    0.02567181854   -0.00000000025
 ROW   9     -0.01207132609   -0.02481577133    0.11370534202    0.14012795047
 ROW  10      0.11612887154   -0.01010110225    0.01012408748   -0.00000000032
 ROW  11      0.00766893083    0.11389727593    0.02567181866    0.00000000017
 ROW  12     -0.01207132614   -0.02481577131    0.11370534212   -0.15007331987
 ROW  13      0.11612887155   -0.01010110223    0.01012408750   -0.00000000024
 ROW  14      0.00766893078    0.11389727584    0.02567181856   -0.00000000020
 ROW  15     -0.01207132611   -0.02481577133    0.11370534215    0.00499080339
 ROW  16      0.11612887159   -0.01010110215    0.01012408759    0.00000000007
 ROW  17      0.00766893088    0.11389727604    0.02567181878    0.00000000061
 ROW  18     -0.01207132617   -0.02481577127    0.11370534192   -0.17834680585
 ROW  19      0.11612887161   -0.01010110209    0.01012408765    0.00000000030
 ROW  20      0.00766893075    0.11389727577    0.02567181848   -0.00000000049
 ROW  21     -0.01207132607   -0.02481577135    0.11370534199    0.27893644218
 ROW  22      0.11612887152   -0.01010110228    0.01012408744   -0.00000000046
 ROW  23      0.00766893076    0.11389727579    0.02567181850   -0.00000000041
 ROW  24     -0.01207132609   -0.02481577135    0.11370534225    0.00671959062

                 COLUMN   5       COLUMN   6       COLUMN   7       COLUMN   8
 ROW   1      0.10259844802    0.00000000034   -0.00000000000    0.00000000000
 ROW   2      0.02254139388    0.00000000007    0.00000000000    0.00000000000
 ROW   3      0.00000000017   -0.13180573466    0.11712914118    0.00460027818
 ROW   4      0.00657720163    0.00000000000    0.00000000000    0.00000000000
 ROW   5      0.10186966718    0.00000000035    0.00000000000   -0.00000000000
 ROW   6      0.00000000057   -0.10053870325   -0.03493350225   -0.01750610857
 ROW   7      0.04782542178    0.00000000015   -0.00000000000   -0.00000000000
 ROW   8     -0.09091566953   -0.00000000032   -0.00000000000   -0.00000000000
 ROW   9     -0.00000000060    0.03156466629   -0.02835144879    0.01836587299
 ROW  10     -0.10102100799   -0.00000000037    0.00000000000   -0.00000000000
 ROW  11      0.05144070341    0.00000000017   -0.00000000000    0.00000000000
 ROW  12      0.00000000016    0.06225560246   -0.02031399178    0.13010356245
 ROW  13     -0.07545271291   -0.00000000028    0.00000000000    0.00000000000
 ROW  14     -0.07439269935   -0.00000000026    0.00000000000   -0.00000000000
 ROW  15     -0.00000000061    0.14994880682    0.05640465079   -0.04218077379
 ROW  16      0.02868981466    0.00000000008    0.00000000000    0.00000000000
 ROW  17      0.19830544853    0.00000000068   -0.00000000000   -0.00000000000
 ROW  18      0.00000000120   -0.21292247737   -0.30035892743   -0.41495748120
 ROW  19      0.10777840960    0.00000000036    0.00000000000   -0.00000000000
 ROW  20     -0.16937596694   -0.00000000059   -0.00000000000    0.00000000000
 ROW  21     -0.00000000103    0.03857108435   -0.50750978027    0.12938297655
 ROW  22     -0.14730857177   -0.00000000053    0.00000000000    0.00000000000
 ROW  23     -0.14232522025   -0.00000000050    0.00000000000   -0.00000000000
 ROW  24     -0.00000000110    0.29007735230    0.07404178142   -0.41846451621

                 COLUMN   9       COLUMN  10       COLUMN  11       COLUMN  12
 ROW   1      0.00000000000    0.00000000000    0.00000000000   -0.00095080840
 ROW   2     -0.00000000000   -0.00000000000   -0.00000000000    0.07171334302
 ROW   3      0.06856953318    0.03766616267    0.07746158622    0.00000000000
 ROW   4     -0.00000000000    0.00000000000    0.00000000000    0.01028616197
 ROW   5      0.00000000000    0.00000000000    0.00000000000   -0.01852102581
 ROW   6      0.03944299771   -0.04470562364   -0.21111099236   -0.00000000000
 ROW   7      0.00000000000    0.00000000000    0.00000000000   -0.04248126882
 ROW   8     -0.00000000000   -0.00000000000    0.00000000000   -0.02035019204
 ROW   9     -0.15689005098   -0.12883633341   -0.01504052120   -0.00000000000
 ROW  10      0.00000000000   -0.00000000000    0.00000000000   -0.02109620503
 ROW  11     -0.00000000000   -0.00000000000    0.00000000000   -0.04725266230
 ROW  12      0.00988385484   -0.04351572649    0.10951612349    0.00000000000
 ROW  13      0.00000000000   -0.00000000000    0.00000000000   -0.02727307471
 ROW  14      0.00000000000    0.00000000000   -0.00000000000    0.02602406687
 ROW  15     -0.04358702949    0.19046129722   -0.06322419718   -0.00000000000
 ROW  16      0.00000000000    0.00000000000    0.00000000000    0.00335321095
 ROW  17     -0.00000000000    0.00000000000    0.00000000000   -0.05456506058
 ROW  18     -0.24054948433    0.12940299258    0.26201306192    0.00000000000
 ROW  19     -0.00000000000   -0.00000000000   -0.00000000000    0.25158366303
 ROW  20      0.00000000000    0.00000000000    0.00000000000   -0.41374923989
 ROW  21      0.32624203945    0.14988907091    0.01757252449    0.00000000000
 ROW  22     -0.00000000000    0.00000000000   -0.00000000000    0.27475918972
 ROW  23     -0.00000000000    0.00000000000   -0.00000000000    0.31401127536
 ROW  24      0.33864409540   -0.31249626597    0.07543404348    0.00000000000

                 COLUMN  13       COLUMN  14       COLUMN  15       COLUMN  16
 ROW   1     -0.03900341394   -0.01057009609   -0.00309605850    0.06965956800
 ROW   2      0.08725655162    0.02875004363    0.13486784237    0.02303731883
 ROW   3      0.00000000000   -0.00000000000   -0.00000000000    0.00000000000
 ROW   4     -0.00686866796   -0.00543665958    0.13317408916    0.02010306044
 ROW   5      0.00299490710    0.06963849803   -0.02372908592    0.02247873621
 ROW   6     -0.00000000000    0.00000000000    0.00000000000    0.00000000000
 ROW   7      0.00012303833   -0.10474301016   -0.07252936257    0.06343367983
 ROW   8     -0.02381858261   -0.10294268178    0.01716585292   -0.01221056773
 ROW   9     -0.00000000000    0.00000000000    0.00000000000    0.00000000000
 ROW  10      0.06898297539    0.03692972934   -0.00930827557   -0.10047985761
 ROW  11      0.06829072373    0.07880590607   -0.11928309655   -0.02458065555
 ROW  12      0.00000000000   -0.00000000000   -0.00000000000   -0.00000000000
 ROW  13      0.01301958540    0.08541562080   -0.02846281434   -0.05192937360
 ROW  14     -0.03004574421   -0.11153543752   -0.04295602303   -0.01158860828
 ROW  15      0.00000000000   -0.00000000000    0.00000000000   -0.00000000000
 ROW  16     -0.10698948919   -0.01587089252    0.17894559562   -0.08121760124
 ROW  17     -0.43660057535    0.03083589046    0.07780172832   -0.43286579836
 ROW  18      0.00000000000   -0.00000000000   -0.00000000000    0.00000000000
 ROW  19      0.11043647078   -0.24564292043   -0.13578433211   -0.13422552469
 ROW  20     -0.17085414539    0.05163384952    0.09000969098    0.26083123218
 ROW  21      0.00000000000   -0.00000000000   -0.00000000000   -0.00000000000
 ROW  22     -0.21074949124    0.28842458989   -0.10946605481    0.14091518898
 ROW  23     -0.24533715089    0.05554913612   -0.12305795406    0.17393198789
 ROW  24     -0.00000000000    0.00000000000   -0.00000000000    0.00000000000

                 COLUMN  17       COLUMN  18       COLUMN  19       COLUMN  20
 ROW   1     -0.08654330908    0.15518356267   -0.01294608135   -0.00672906915
 ROW   2      0.08211078213    0.05493381952    0.07051322249    0.03270774091
 ROW   3      0.00000000000    0.00000000000    0.00000000000   -0.00000000000
 ROW   4     -0.07221477102   -0.14479325507   -0.08344958458    0.02209192024
 ROW   5     -0.01416572231   -0.08897212641   -0.03760997473   -0.08748063678
 ROW   6     -0.00000000000   -0.00000000000   -0.00000000000   -0.00000000000
 ROW   7      0.12486765229   -0.07746752978    0.09275372336    0.02073811771
 ROW   8     -0.00498252366    0.03957478317   -0.06011160234   -0.16803955466
 ROW   9      0.00000000000    0.00000000000    0.00000000000    0.00000000000
 ROW  10     -0.09131246355    0.00162086523    0.13554532354   -0.03336569613
 ROW  11     -0.04787806692   -0.02828920456   -0.01441338999    0.03987120700
 ROW  12      0.00000000000   -0.00000000000   -0.00000000000   -0.00000000000
 ROW  13      0.13369674427    0.05892742003   -0.14370301214    0.04523371995
 ROW  14     -0.04593967186    0.01395885443   -0.04359588794    0.16399510569
 ROW  15      0.00000000000    0.00000000000   -0.00000000000   -0.00000000000
 ROW  16     -0.06795646774   -0.14646132659   -0.06887921692    0.06942379902
 ROW  17      0.11210505961    0.03519464928    0.14132311166    0.02989297733
 ROW  18     -0.00000000000   -0.00000000000   -0.00000000000   -0.00000000000
 ROW  19      0.10296488226   -0.05028042807   -0.03824879195   -0.17355829157
 ROW  20      0.06789359094   -0.00295108078    0.13293325936   -0.01313646334
 ROW  21      0.00000000000    0.00000000000    0.00000000000   -0.00000000000
 ROW  22      0.11464934362   -0.03518154726    0.02209846982   -0.14546539955
 ROW  23     -0.10893003897   -0.08038990041    0.13788846083    0.07530801986
 ROW  24      0.00000000000    0.00000000000   -0.00000000000   -0.00000000000

                 COLUMN  21       COLUMN  22       COLUMN  23       COLUMN  24
 ROW   1     -0.00076021731   -0.00004543647    0.00400444143   -0.00242231316
 ROW   2      0.01464476250    0.00089950296    0.00069693520    0.00077795077
 ROW   3     -0.00000000000   -0.00000000000   -0.00000000000    0.00000000000
 ROW   4      0.04172689315   -0.00132293029   -0.11645092498   -0.04839390259
 ROW   5     -0.18538952379    0.00520252507    0.03522678932    0.01319966509
 ROW   6      0.00000000000    0.00000000000   -0.00000000000   -0.00000000000
 ROW   7      0.00657291568   -0.06509534402   -0.01639291900    0.06074205961
 ROW   8      0.05469874569   -0.04502965473   -0.02392848969    0.06237653050
 ROW   9     -0.00000000000    0.00000000000   -0.00000000000   -0.00000000000
 ROW  10     -0.05341339729   -0.00110500406    0.00906681366   -0.00200865486
 ROW  11      0.14860980208    0.00013420228   -0.01234425340   -0.00308352658
 ROW  12     -0.00000000000   -0.00000000000    0.00000000000   -0.00000000000
 ROW  13     -0.03733584164    0.06155707736   -0.01588387094    0.05248224005
 ROW  14     -0.08086173142   -0.05878825696    0.03139537520   -0.07764212435
 ROW  15      0.00000000000    0.00000000000   -0.00000000000    0.00000000000
 ROW  16      0.15571643728    0.01185317661    0.57217554925    0.21036160809
 ROW  17      0.03357074181   -0.00226306976   -0.13173833419   -0.04848144241
 ROW  18      0.00000000000    0.00000000000    0.00000000000    0.00000000000
 ROW  19      0.06014073036    0.36580741220    0.11642254420   -0.32125724350
 ROW  20      0.04122251880    0.27735694791    0.09131865618   -0.25595495117
 ROW  21      0.00000000000   -0.00000000000    0.00000000000   -0.00000000000
 ROW  22      0.09293993463   -0.30822601571    0.11084836381   -0.27242092623
 ROW  23      0.00887285970    0.32681147536   -0.12173958364    0.30093157912
 ROW  24     -0.00000000000    0.00000000000    0.00000000000   -0.00000000000
  Performing F(IJK)/F(IKJ)/F(KJI) consistency check 
  Differences greater than 1 cm-1 will be printed.
  ===================================================================
  I    J    K    F(IJK)        F(IKJ)        F(KJI)        Difference
  ===================================================================
 Cubic force constants written to file cubic.
  ===================================================================
  Largest absolute difference is    0.18259 cm-1.
 
 
---------------------------------------------------------------------------
          Quartic centrifugal distortion parameters 
                                CM-1                MHz
---------------------------------------------------------------------------
    1    1    1    1   -0.3809030402E-06       -0.0114191859
    1    1    1    2    0.8630428166E-08        0.0002587337
    1    1    2    1    0.8630428166E-08        0.0002587337
    1    1    2    2    0.4498714637E-07        0.0013486807
    1    1    3    3   -0.7502395465E-07       -0.0022491616
    1    2    1    1    0.8630428166E-08        0.0002587337
    1    2    1    2   -0.2028941847E-06       -0.0060826146
    1    2    2    1   -0.2028941847E-06       -0.0060826146
    1    2    2    2    0.9273966847E-08        0.0002780265
    1    2    3    3    0.4498052182E-08        0.0001348482
    2    1    1    1    0.8630428166E-08        0.0002587337
    2    1    1    2   -0.2028941847E-06       -0.0060826146
    2    1    2    1   -0.2028941847E-06       -0.0060826146
    2    1    2    2    0.9273966847E-08        0.0002780265
    2    1    3    3    0.4498052182E-08        0.0001348482
    2    2    1    1    0.4498714637E-07        0.0013486807
    2    2    1    2    0.9273966847E-08        0.0002780265
    2    2    2    1    0.9273966847E-08        0.0002780265
    2    2    2    2   -0.3038837404E-06       -0.0091102053
    2    2    3    3   -0.7230400565E-07       -0.0021676196
    3    3    1    1   -0.7502395465E-07       -0.0022491616
    3    3    1    2    0.4498052182E-08        0.0001348482
    3    3    2    1    0.4498052182E-08        0.0001348482
    3    3    2    2   -0.7230400565E-07       -0.0021676196
    3    3    3    3   -0.3684120824E-07       -0.0011044716
---------------------------------------------------------------------------
------------------------------------------------------------
        Parameter                (MHz)                 (CM-1)
------------------------------------------------------------
 
           R6                0.172454E-04           0.575245E-09
           R5                0.670593E-04           0.223686E-08
           SI                            -.117105E+02
 
  Kivelson-Wilson centrifugal distortion parameters 
 
           DJ                0.260066E-02           0.867488E-07
           DK                0.177259E-02           0.591271E-07
           DJK               -.409713E-02           -.136666E-06
 
  A-reduced centrifugal distortion parameters (IIIr representation) 
 
           DELJ              0.256617E-02           0.855983E-07
           DELK              0.160013E-02           0.533747E-07
           DELJK             -.389019E-02           -.129763E-06
           delJ              0.144311E-03           0.481371E-08
           delK              0.673694E-03           0.224720E-07
 
  S-reduced centrifugal distortion parameters (IIIr representation) 
 
           DJ                0.259494E-02           0.865578E-07
           DK                0.174396E-02           0.581721E-07
           DJK               -.406278E-02           -.135520E-06
           D1                -.144311E-03           -.481371E-08
           D2                0.143822E-04           0.479739E-09
------------------------------------------------------------
  Centrifugal corrections for various types of 
 rotational constants (MHz and cm-1) ...
   Bx''-Bx         0.0041251171        0.0000001376
   By''-By         0.0041658881        0.0000001390
   Bz''-Bz         0.0008463133        0.0000000282
   Bx''-Bx'         0.0010838098        0.0000000362
   By''-By'         0.0011245808        0.0000000375
   Bz''-Bz'         0.0054082743        0.0000001804
   Bx'-Bx         0.0030413073        0.0000001014
   By'-By         0.0030413073        0.0000001014
   Bz'-Bz        -0.0045619610       -0.0000001522
   BxSR-Bx         0.0032291100        0.0000001077
   BySR-By         0.0026926358        0.0000000898
   BzSR-Bz        -0.0044298566       -0.0000001478
   BxSR-Bx''        -0.0008960071       -0.0000000299
   BySR-By''        -0.0014732523       -0.0000000491
   BzSR-Bz''        -0.0052761699       -0.0000001760
   BxSR-Bx'         0.0001878026        0.0000000063
   BySR-By'        -0.0003486715       -0.0000000116
   BzSR-Bz'        -0.0001321044       -0.0000000044
   BxAR-Bx         0.0045189690        0.0000001507
   ByAR-By         0.0012877192        0.0000000430
   BzAR-Bz        -0.0042860345       -0.0000001430
---------------------------------------------------------------------------
 
 *****************************************
     THE MOLECULE IS AN ASYMMETRIC TOP
 *****************************************
 
 
---------------------------------------------------------------------------
         Sextic centrifugal distortion parameters
          Watson A reduction. III^r representation 
              CM-1*10^6                     kHz
---------------------------------------------------------------------------
   HJ        0.0000000337               0.0000010095
   HJK       -0.0000001524              -0.0000045676
   HKJ        0.0000002340               0.0000070146
   HK       -0.0000001154              -0.0000034591
   hJ        0.0000000064               0.0000001923
   hJK        0.0000000167               0.0000004992
   hK        0.0000001002               0.0000030043
---------------------------------------------------------------------------
         Sextic centrifugal distortion parameters
          Watson S reduction. III^r representation 
              CM-1*10^6                     kHz
---------------------------------------------------------------------------
   HJ        0.0000000343               0.0000010280
   HJK       -0.0000001358              -0.0000040710
   HKJ        0.0000001695               0.0000050818
   HK       -0.0000000681              -0.0000020414
   h1        0.0000000063               0.0000001891
   h2       -0.0000000003              -0.0000000093
   h3        0.0000000001               0.0000000032
---------------------------------------------------------------------------
---------------------------------------------------------------------------
             Geometrical properties evaluated at     0.00 K 
  Mean and mean-square displacements in normal coordinates (amu**0.5 bohr)
         Coordinate              <q>            <q**2>
---------------------------------------------------------------------------
              1              0.0000000000     0.0000000000
              2              0.0000000000     0.0000000000
              3              0.0000000000     0.0000000000
              4              0.0000000000     0.0000000000
              5              0.0000000000     0.0000000000
              6              0.0000000000     0.0000000000
              7             -0.0000000000     0.5000000659
              8              0.0000000000     0.5000000659
              9              0.0000000000     0.5000000659
             10              0.0000000000     0.5000000659
             11              0.0000000000     0.5000000659
             12             -0.0241446576     0.5000000659
             13             -0.0274817740     0.5000000659
             14              0.0265568341     0.5000000659
             15             -0.0179638895     0.5000000659
             16             -0.0359353925     0.5000000659
             17             -0.2206402865     0.5000000659
             18             -0.0849005389     0.5000000659
             19             -0.0450667787     0.5000000659
             20              0.0806472333     0.5000000659
             21              0.0264243295     0.5000000659
             22              0.0064931251     0.5000000659
             23              0.0089849134     0.5000000659
             24              0.0171614249     0.5000000659
---------------------------------------------------------------------------
------------------------------------------------------
   ATOM              INTERNUCLEAR DISTANCE
  I    J            Re           Rg           Ra
------------------------------------------------------
  2    1         1.3542461    1.3634603    1.3617300
  3    1         1.3698494    1.3779570    1.3761938
  3    2         2.1435952    2.1545703    2.1536947
  4    1         2.2361394    2.2465560    2.2459268
  4    2         1.2920322    1.2983027    1.2963123
  4    3         2.2394291    2.2496015    2.2488860
  5    1         2.2042537    2.2144795    2.2137836
  5    2         2.1138759    2.1236753    2.1227224
  5    3         1.3523878    1.3595304    1.3575959
  5    4         1.3961434    1.4041253    1.4023095
  6    1         2.0731660    2.0875645    2.0820195
  6    2         1.0757582    1.0905909    1.0789873
  6    3         3.1515742    3.1676501    3.1645009
  6    4         2.1305006    2.1432563    2.1377187
  6    5         3.1739070    3.1893058    3.1860682
  7    1         2.0874756    2.1008912    2.0951279
  7    2         3.1478364    3.1636143    3.1602911
  7    3         1.0736431    1.0881647    1.0758252
  7    4         3.3043374    3.3189754    3.3158933
  7    5         2.2440407    2.2561249    2.2506380
  7    6         4.0892372    4.1088207    4.1045500
  8    1         3.2552672    3.2707021    3.2677474
  8    2         3.1383596    3.1530789    3.1498371
  8    3         2.1940882    2.2067914    2.2014821
  8    4         2.1660942    2.1795266    2.1741705
  8    5         1.0751676    1.0898502    1.0781933
  8    6         4.1688346    4.1876830    4.1836018
  8    7         2.7891102    2.8038632    2.7971875
------------------------------------------------------
  nmode is                     18
  DIPOLE MOMENT OF ISOTOPOLOGUE 
  (only correct if inertial frame is unchanged) 
                             Vibrationally averaged dipole moment
--------------------------------------------------------------------------------
                              a.u.                         Debye
                     x         y         z              x         y         z
--------------------------------------------------------------------------------
MU_e           -0.34730  -0.48859   0.00000       -0.88269  -1.24180   0.00000
delta <MU> (1) -0.00140   0.00733  -0.00000       -0.00355   0.01863  -0.00000
delta <MU> (2)  0.00621   0.00715   0.00000        0.01578   0.01817   0.00000
<MU>           -0.34249  -0.47412   0.00000       -0.87046  -1.20500   0.00000
 
Equilibrium dipole moment:    0.59945 a.u. (   1.52355 D)
Zero-point dipole moment:     0.58488 a.u. (   1.48652 D)
--------------------------------------------------------------------------------
********************************************************************************
     PARAMETERS RELEVANT TO ROTATIONAL SPECTROSCOPY
********************************************************************************
 
 
  ----------------------------------------------------------------------------
                                     VIB-ROT CONSTANT / (cm-1)
                                  ------------------------------
     AXIS        MODE       CORIOLIS     QUADRATIC     ANHARMONIC    TOTAL
  ----------------------------------------------------------------------------
       1           7       0.0011491     -0.0000000   -0.0000896    0.0010595
       1           8       0.0010918     -0.0000000   -0.0000609    0.0010308
       1           9       0.0008015     -0.0000000   -0.0001687    0.0006328
       1          10       0.0007408     -0.0000000   -0.0000832    0.0006576
       1          11       0.0007265     -0.0000000   -0.0001075    0.0006190
       1          12      -0.0011348     -0.0000022    0.0000173   -0.0011197
       1          13      -0.0009627     -0.0000174    0.0000359   -0.0009442
       1          14      -0.0003140     -0.0001429    0.0000334   -0.0004234
       1          15      -0.0000835     -0.0002884    0.0002942   -0.0000776
       1          16      -0.0005021     -0.0000800    0.0000198   -0.0005623
       1          17      -0.0000373     -0.0000944    0.0003514    0.0002197
       1          18      -0.0000922     -0.0000406    0.0008346    0.0007018
       1          19      -0.0001572     -0.0000174    0.0003322    0.0001576
       1          20      -0.0003381     -0.0000627    0.0012241    0.0008233
       1          21      -0.0003921     -0.0000134    0.0010347    0.0006291
       1          22      -0.0001023     -0.0000025    0.0004579    0.0003530
       1          23      -0.0000282     -0.0000004    0.0001874    0.0001588
       1          24      -0.0001062     -0.0000005    0.0005028    0.0003961
       2           7       0.0006022     -0.0000000   -0.0001691    0.0004331
       2           8       0.0006511     -0.0000000   -0.0001970    0.0004541
       2           9       0.0006968     -0.0000000   -0.0001608    0.0005360
       2          10       0.0006534     -0.0000000   -0.0000898    0.0005636
       2          11       0.0005964     -0.0000000   -0.0001112    0.0004853
       2          12      -0.0004947     -0.0000092   -0.0000089   -0.0005128
       2          13      -0.0002595     -0.0000100    0.0001747   -0.0000948
       2          14      -0.0002574     -0.0001337    0.0002490   -0.0001421
       2          15      -0.0001109     -0.0001550    0.0001326   -0.0001333
       2          16      -0.0002250     -0.0000754    0.0001167   -0.0001837
       2          17      -0.0001332     -0.0002440    0.0010625    0.0006853
       2          18      -0.0005005     -0.0000237    0.0008328    0.0003087
       2          19      -0.0004133     -0.0000020    0.0008802    0.0004649
       2          20      -0.0000632     -0.0000027    0.0000704    0.0000046
       2          21      -0.0000432     -0.0000090    0.0001999    0.0001477
       2          22      -0.0001129     -0.0000023    0.0004704    0.0003552
       2          23      -0.0001778     -0.0000012    0.0007270    0.0005480
       2          24      -0.0001068     -0.0000030    0.0004920    0.0003822
       3           7       0.0000000     -0.0000000   -0.0000665   -0.0000665
       3           8       0.0000000     -0.0000000   -0.0000675   -0.0000675
       3           9       0.0000000     -0.0000000   -0.0000824   -0.0000824
       3          10       0.0000000     -0.0000000   -0.0000435   -0.0000435
       3          11       0.0000000     -0.0000000   -0.0000549   -0.0000549
       3          12       0.0001711     -0.0000004    0.0000016    0.0001723
       3          13       0.0001420     -0.0000008    0.0000557    0.0001969
       3          14       0.0003653     -0.0000010    0.0000754    0.0004397
       3          15       0.0017420     -0.0000009    0.0001034    0.0018446
       3          16      -0.0018425     -0.0000023    0.0000363   -0.0018086
       3          17      -0.0000634     -0.0000799    0.0003693    0.0002261
       3          18      -0.0000845     -0.0000080    0.0004176    0.0003251
       3          19       0.0000694     -0.0000020    0.0003154    0.0003828
       3          20      -0.0001101     -0.0000103    0.0002995    0.0001792
       3          21      -0.0001530     -0.0000015    0.0002913    0.0001369
       3          22      -0.0000577     -0.0000000    0.0002328    0.0001750
       3          23      -0.0000716     -0.0000000    0.0002406    0.0001689
       3          24      -0.0000666     -0.0000008    0.0002489    0.0001816
  ----------------------------------------------------------------------------
 
 
  ----------------------------------------------------------------------------
   Be, B0 AND B-B0 SHIFTS FOR SINGLY EXCITED VIBRATIONAL STATES (CM-1)
   ------------------------------------------------------------
  VIBRATION            X AXIS               Y AXIS                 Z AXIS
  ----------------------------------------------------------------------------
    Be                    0.29793012           0.27348785           0.14259311
    B0                    0.29577416           0.27133693           0.14144026
    Be-B0                 0.00215596           0.00215092           0.00115286
    B'                    0.29577426           0.27133704           0.14144011
    Be-B'                 0.00215586           0.00215082           0.00115301
    B''                   0.29577429           0.27133707           0.14144029
    Be-B''                0.00215582           0.00215078           0.00115283
    B^A                   0.29577431           0.27133698           0.14144012
    Be-B^A                0.00215581           0.00215088           0.00115300
    B^S                   0.29577426           0.27133702           0.14144011
    Be-B^S                0.00215585           0.00215083           0.00115300
     7                   -0.00105947          -0.00043306           0.00006651
     8                   -0.00103083          -0.00045406           0.00006751
     9                   -0.00063283          -0.00053598           0.00008235
    10                   -0.00065757          -0.00056361           0.00004348
    11                   -0.00061897          -0.00048525           0.00005486
    12                    0.00111967           0.00051277          -0.00017226
    13                    0.00094419           0.00009478          -0.00019693
    14                    0.00042344           0.00014209          -0.00043973
    15                    0.00007756           0.00013334          -0.00184458
    16                    0.00056228           0.00018366           0.00180856
    17                   -0.00021968          -0.00068526          -0.00022606
    18                   -0.00070176          -0.00030867          -0.00032511
    19                   -0.00015758          -0.00046490          -0.00038283
    20                   -0.00082328          -0.00000456          -0.00017916
    21                   -0.00062914          -0.00014768          -0.00013686
    22                   -0.00035304          -0.00035518          -0.00017503
    23                   -0.00015879          -0.00054801          -0.00016887
    24                   -0.00039611          -0.00038224          -0.00018156
  ----------------------------------------------------------------------------
  ----------------------------------------------------------------------------
   Be, B0 AND B-B0 SHIFTS FOR SINGLY EXCITED VIBRATIONAL STATES (MHz)
  VIBRATION            X AXIS               Y AXIS                 Z AXIS
  ----------------------------------------------------------------------------
    Be                 8931.72018305        8198.95961623        4274.83403708
    B0                 8867.08612389        8134.47666005        4240.27229895
    Be-B0                64.63405916          64.48295617          34.56173813
    B'                 8867.08916520        8134.47970136        4240.26773698
    Be-B'                64.63101785          64.47991487          34.56630010
    B''                8867.09024901        8134.48082594        4240.27314526
    Be-B''               64.62993404          64.47879028          34.56089182
    B^A                8867.09064286        8134.47794777        4240.26801291
    Be-B^A               64.62954019          64.48166845          34.56602417
    B^S                8867.08935300        8134.47935269        4240.26786909
    Be-B^S               64.63083005          64.48026354          34.56616799
     7                  -31.76205914         -12.98286757           1.99390578
     8                  -30.90344895         -13.61238173           2.02391379
     9                  -18.97179599         -16.06824206           2.46885241
    10                  -19.71336192         -16.89655245           1.30350486
    11                  -18.55621973         -14.54755359           1.64457965
    12                   33.56672447          15.37232846          -5.16408735
    13                   28.30608371           2.84138987          -5.90366792
    14                   12.69453409           4.25970055         -13.18285106
    15                    2.32532695           3.99740953         -55.29905186
    16                   16.85662433           5.50587151          54.21921264
    17                   -6.58595332         -20.54369745          -6.77708950
    18                  -21.03827933          -9.25381942          -9.74652620
    19                   -4.72415631         -13.93728266         -11.47700136
    20                  -24.68144558          -0.13661573          -5.37117111
    21                  -18.86126603          -4.42727604          -4.10301227
    22                  -10.58400240         -10.64803835          -5.24733037
    23                   -4.76044622         -16.42892097          -5.06258893
    24                  -11.87497696         -11.45936425          -5.44306748
  ----------------------------------------------------------------------------
