# Supplementary material for: Improved Accuracy in Semi-Experimental Structure Determination by Resolving Problems Associated with Rotation of Principal Inertial Axes of Isotopologues: Structures of 1,3-Oxazole (c‑C3H3NO)
Source: J Phys Chem A. 2026 Apr 24;130(18):3623–41. doi: 10.1021/acs.jpca.6c01535 (PMC13158917; doi:10.1021/acs.jpca.6c01535)
Supplement: Supplementary file 2 [file jp6c01535_si_002.zip › Supporting Information/ISOMASS Files IIIr/ISOMASS032.out]

 @GETMEM-I,  Allocated   28610 MB of main memory.
  analysis of anharmonic force field for a different isotopomer
  masses of atoms
   15.9949146300000        12.0000000000000        12.0000000000000     
   15.0001089700000        12.0000000000000        2.01410177900000     
   2.01410177900000        2.01410177900000     
  rotation matrix to com frame 

                 COLUMN   1       COLUMN   2       COLUMN   3
 ROW   1      0.22147763290   -0.97516545167   -0.00000000000
 ROW   2      0.97516545167    0.22147763290    0.00000000000
 ROW   3     -0.00000000000   -0.00000000000    1.00000000000
********************************************************************************
        PARAMETERS RELEVANT TO MOLECULAR STRUCTURE 
********************************************************************************

                 COLUMN   1       COLUMN   2       COLUMN   3       COLUMN   4
 ROW   1      0.11479372603   -0.01999980971    0.01067880793    0.00000000234
 ROW   2      0.01236998873    0.10143654457    0.05700210221    0.00000000051
 ROW   3      0.01900033431    0.05479291824   -0.10162850105   -0.09087699647
 ROW   4      0.11479372598   -0.01999980975    0.01067880788    0.00000000016
 ROW   5      0.01236998877    0.10143654461    0.05700210225    0.00000000238
 ROW   6      0.01900033444    0.05479291816   -0.10162850118    0.08517583548
 ROW   7      0.11479372600   -0.01999980974    0.01067880790    0.00000000103
 ROW   8      0.01236998867    0.10143654453    0.05700210216   -0.00000000209
 ROW   9      0.01900033430    0.05479291828   -0.10162850114   -0.14016484596
 ROW  10      0.11479372592   -0.01999980979    0.01067880783   -0.00000000235
 ROW  11      0.01236998875    0.10143654459    0.05700210223    0.00000000126
 ROW  12      0.01900033451    0.05479291815   -0.10162850134    0.15102942267
 ROW  13      0.11479372593   -0.01999980978    0.01067880785   -0.00000000181
 ROW  14      0.01236998868    0.10143654454    0.05700210217   -0.00000000166
 ROW  15      0.01900033441    0.05479291823   -0.10162850131    0.00537501866
 ROW  16      0.11479372599   -0.01999980974    0.01067880790    0.00000000071
 ROW  17      0.01236998882    0.10143654464    0.05700210229    0.00000000460
 ROW  18      0.01900033448    0.05479291812   -0.10162850114    0.15283593017
 ROW  19      0.11479372603   -0.01999980971    0.01067880793    0.00000000238
 ROW  20      0.01236998863    0.10143654450    0.05700210212   -0.00000000393
 ROW  21      0.01900033420    0.05479291834   -0.10162850106   -0.27737736155
 ROW  22      0.11479372589   -0.01999980981    0.01067880781   -0.00000000350
 ROW  23      0.01236998865    0.10143654451    0.05700210214   -0.00000000320
 ROW  24      0.01900033444    0.05479291824   -0.10162850142    0.01703936665

                 COLUMN   5       COLUMN   6       COLUMN   7       COLUMN   8
 ROW   1      0.10490282472   -0.00000000006   -0.00000000000   -0.00000000000
 ROW   2      0.01868327997    0.00000000002   -0.00000000000    0.00000000000
 ROW   3      0.00000000205   -0.12284832930    0.11501428853    0.01123412542
 ROW   4      0.01040641883   -0.00000000001   -0.00000000000   -0.00000000000
 ROW   5      0.09966488664   -0.00000000003   -0.00000000000    0.00000000000
 ROW   6     -0.00000000202   -0.11077036536   -0.03367575004   -0.02363406367
 ROW   7      0.04813792054   -0.00000000003    0.00000000000   -0.00000000000
 ROW   8     -0.09367454800    0.00000000008    0.00000000000   -0.00000000000
 ROW   9      0.00000000328    0.04668249375   -0.02735630955    0.01635484906
 ROW  10     -0.09799523369    0.00000000005   -0.00000000000   -0.00000000000
 ROW  11      0.05122565145   -0.00000000000   -0.00000000000    0.00000000000
 ROW  12     -0.00000000345    0.04553811748   -0.02310660731    0.12526080655
 ROW  13     -0.07472101014    0.00000000004   -0.00000000000   -0.00000000000
 ROW  14     -0.07494498772    0.00000000007   -0.00000000000   -0.00000000000
 ROW  15     -0.00000000002    0.14962713172    0.05779511081   -0.04502518785
 ROW  16      0.03423612591   -0.00000000002   -0.00000000000    0.00000000000
 ROW  17      0.19560708339   -0.00000000009   -0.00000000000   -0.00000000000
 ROW  18     -0.00000000365   -0.23109851699   -0.28555213940   -0.42441044794
 ROW  19      0.10661720119   -0.00000000006   -0.00000000000   -0.00000000000
 ROW  20     -0.17313868135    0.00000000013    0.00000000000    0.00000000000
 ROW  21      0.00000000647    0.06878822367   -0.51786717190    0.12211409954
 ROW  22     -0.14773108128    0.00000000008   -0.00000000000    0.00000000000
 ROW  23     -0.14151503657    0.00000000011   -0.00000000000   -0.00000000000
 ROW  24     -0.00000000021    0.28911654042    0.08141075712   -0.40817509363

                 COLUMN   9       COLUMN  10       COLUMN  11       COLUMN  12
 ROW   1     -0.00000000000   -0.00000000000   -0.00000000000    0.00250752707
 ROW   2     -0.00000000000   -0.00000000000    0.00000000000    0.06816583586
 ROW   3      0.06613302459    0.01835966088    0.08609736055   -0.00000000000
 ROW   4     -0.00000000000    0.00000000000    0.00000000000    0.01100751719
 ROW   5      0.00000000000   -0.00000000000    0.00000000000   -0.02041208935
 ROW   6      0.04264863632    0.01604775411   -0.21528503432    0.00000000000
 ROW   7      0.00000000000    0.00000000000   -0.00000000000   -0.03734732872
 ROW   8     -0.00000000000   -0.00000000000   -0.00000000000   -0.01377852112
 ROW   9     -0.15866872683   -0.13638366280   -0.05499225507   -0.00000000000
 ROW  10      0.00000000000    0.00000000000    0.00000000000   -0.02960633906
 ROW  11     -0.00000000000    0.00000000000    0.00000000000   -0.05505241750
 ROW  12      0.00919413827   -0.06525508290    0.08674101595   -0.00000000000
 ROW  13      0.00000000000   -0.00000000000    0.00000000000   -0.02996649665
 ROW  14      0.00000000000    0.00000000000    0.00000000000    0.03182692426
 ROW  15     -0.05432946002    0.19691191539   -0.01144552581    0.00000000000
 ROW  16      0.00000000000    0.00000000000   -0.00000000000    0.00895643802
 ROW  17     -0.00000000000   -0.00000000000   -0.00000000000   -0.03369601512
 ROW  18     -0.24405604793    0.03811356311    0.28872480485   -0.00000000000
 ROW  19     -0.00000000000   -0.00000000000    0.00000000000    0.24409183292
 ROW  20      0.00000000000    0.00000000000   -0.00000000000   -0.40374218375
 ROW  21      0.30248821219    0.15248216700    0.05735327957    0.00000000000
 ROW  22     -0.00000000000   -0.00000000000    0.00000000000    0.28300523943
 ROW  23      0.00000000000   -0.00000000000    0.00000000000    0.32018978984
 ROW  24      0.36284220063   -0.30664742963    0.00267745829   -0.00000000000

                 COLUMN  13       COLUMN  14       COLUMN  15       COLUMN  16
 ROW   1     -0.03857304047   -0.01265622208    0.01247942934   -0.07209022200
 ROW   2      0.08688236300    0.01187953068    0.14510348537    0.02380868084
 ROW   3     -0.00000000000    0.00000000000   -0.00000000000    0.00000000000
 ROW   4     -0.01025204731   -0.02002485387    0.12531025627    0.01817756447
 ROW   5      0.00260531331    0.06873494312   -0.00607174453   -0.02489068845
 ROW   6      0.00000000000    0.00000000000    0.00000000000    0.00000000000
 ROW   7     -0.00704696794   -0.09915725376   -0.05439615137   -0.08312607139
 ROW   8     -0.02916506955   -0.10460943155    0.00065029261    0.01203183248
 ROW   9      0.00000000000   -0.00000000000   -0.00000000000    0.00000000000
 ROW  10      0.07182632439    0.03375676637   -0.03786842876    0.09228611762
 ROW  11      0.06872879392    0.08529828468   -0.10798982521   -0.01505690927
 ROW  12     -0.00000000000   -0.00000000000    0.00000000000   -0.00000000000
 ROW  13      0.01023939740    0.08198677741   -0.02520864175    0.03603657266
 ROW  14     -0.03179848727   -0.11154671880   -0.05935859685   -0.00771674838
 ROW  15     -0.00000000000    0.00000000000   -0.00000000000    0.00000000000
 ROW  16     -0.11653904856   -0.03188358475    0.13063403964    0.13885528685
 ROW  17     -0.42709153663    0.03648302162   -0.06590255527    0.44777632260
 ROW  18     -0.00000000000   -0.00000000000    0.00000000000   -0.00000000000
 ROW  19      0.12115830601   -0.22031845379   -0.18921067678    0.07187387895
 ROW  20     -0.20796216488    0.02898970450    0.17597398679   -0.21732184719
 ROW  21     -0.00000000000   -0.00000000000   -0.00000000000    0.00000000000
 ROW  22     -0.19116136431    0.32291543635   -0.03081428074   -0.15327509959
 ROW  23     -0.21908210884    0.08325801123   -0.07218761115   -0.18480399464
 ROW  24      0.00000000000    0.00000000000    0.00000000000    0.00000000000

                 COLUMN  17       COLUMN  18       COLUMN  19       COLUMN  20
 ROW   1     -0.06575354608    0.16072590851   -0.02365044955   -0.00823197133
 ROW   2      0.07487846971    0.05065151226    0.06888774511    0.03976925724
 ROW   3     -0.00000000000    0.00000000000    0.00000000000   -0.00000000000
 ROW   4     -0.08811555040   -0.14313511484   -0.08427700154    0.03017819227
 ROW   5     -0.01826811899   -0.08542710573   -0.02203934338   -0.14824725787
 ROW   6     -0.00000000000   -0.00000000000   -0.00000000000    0.00000000000
 ROW   7      0.11860200530   -0.09007536720    0.11519396774    0.02753284520
 ROW   8      0.00266132391    0.03550765529   -0.05947404348   -0.15103928703
 ROW   9     -0.00000000000   -0.00000000000    0.00000000000   -0.00000000000
 ROW  10     -0.09373301953    0.02105082989    0.11882212376   -0.03956197804
 ROW  11     -0.03856442986   -0.02464294503   -0.02247831067    0.08350379945
 ROW  12     -0.00000000000    0.00000000000   -0.00000000000    0.00000000000
 ROW  13      0.15261626272    0.03619482406   -0.14104586203    0.02471047185
 ROW  14     -0.03884187191    0.01629955052   -0.05199052250    0.11934275597
 ROW  15      0.00000000000    0.00000000000   -0.00000000000    0.00000000000
 ROW  16     -0.08676056774   -0.13996699142   -0.07463896555    0.11650574403
 ROW  17      0.09903334945    0.04379989998    0.13286277358    0.04449521414
 ROW  18      0.00000000000   -0.00000000000   -0.00000000000    0.00000000000
 ROW  19      0.11748827478   -0.07211789740   -0.01141058595   -0.14889084562
 ROW  20      0.05127426797   -0.00385341498    0.14776352897    0.00608866098
 ROW  21      0.00000000000   -0.00000000000    0.00000000000   -0.00000000000
 ROW  22      0.09860798718   -0.04727342029    0.04508283683   -0.09866808269
 ROW  23     -0.13333731142   -0.05835715072    0.13512747340    0.08379538240
 ROW  24      0.00000000000    0.00000000000   -0.00000000000   -0.00000000000

                 COLUMN  21       COLUMN  22       COLUMN  23       COLUMN  24
 ROW   1      0.00321602622   -0.00070393167    0.00365893555    0.00297899679
 ROW   2      0.00444293216    0.00097915806    0.00084619904   -0.00040304191
 ROW   3      0.00000000000    0.00000000000    0.00000000000    0.00000000000
 ROW   4      0.02983052960    0.00490589740   -0.12049604119    0.03427083605
 ROW   5     -0.14903127414    0.00307468928    0.03893788496   -0.00859296081
 ROW   6      0.00000000000   -0.00000000000   -0.00000000000    0.00000000000
 ROW   7     -0.00059945117   -0.05691844847   -0.01639276043   -0.08038911271
 ROW   8      0.11678229978   -0.03272546782   -0.02168949493   -0.07707537418
 ROW   9     -0.00000000000    0.00000000000    0.00000000000   -0.00000000000
 ROW  10     -0.03551147100   -0.00220290457    0.00770319956    0.00274710632
 ROW  11      0.11713505086    0.00105163472   -0.01162307196    0.00151303422
 ROW  12     -0.00000000000    0.00000000000   -0.00000000000    0.00000000000
 ROW  13     -0.05288360194    0.06976181420   -0.00231555689   -0.04030654623
 ROW  14     -0.12810908195   -0.07499771837    0.01538414715    0.07058224911
 ROW  15      0.00000000000    0.00000000000   -0.00000000000   -0.00000000000
 ROW  16      0.12434367360   -0.02224785813    0.59067551057   -0.13962353115
 ROW  17      0.02304339675    0.00603542347   -0.14721504786    0.03502874448
 ROW  18      0.00000000000   -0.00000000000    0.00000000000    0.00000000000
 ROW  19      0.12291569735    0.29199636522    0.10985914206    0.39234056664
 ROW  20      0.04672942315    0.21097074242    0.08182900078    0.29939146873
 ROW  21     -0.00000000000   -0.00000000000   -0.00000000000    0.00000000000
 ROW  22      0.13259539105   -0.35350198162    0.04241643511    0.21808448561
 ROW  23     -0.02201265750    0.39088058082   -0.04919504509   -0.25260509591
 ROW  24     -0.00000000000   -0.00000000000    0.00000000000   -0.00000000000
  Performing F(IJK)/F(IKJ)/F(KJI) consistency check 
  Differences greater than 1 cm-1 will be printed.
  ===================================================================
  I    J    K    F(IJK)        F(IKJ)        F(KJI)        Difference
  ===================================================================
 Cubic force constants written to file cubic.
  ===================================================================
  Largest absolute difference is    0.18690 cm-1.
 
 
---------------------------------------------------------------------------
          Quartic centrifugal distortion parameters 
                                CM-1                MHz
---------------------------------------------------------------------------
    1    1    1    1   -0.3689651248E-06       -0.0110612962
    1    1    1    2    0.1028261551E-07        0.0003082651
    1    1    2    1    0.1028261551E-07        0.0003082651
    1    1    2    2    0.4470149581E-07        0.0013401171
    1    1    3    3   -0.7508835180E-07       -0.0022510922
    1    2    1    1    0.1028261551E-07        0.0003082651
    1    2    1    2   -0.2019332715E-06       -0.0060538072
    1    2    2    1   -0.2019332715E-06       -0.0060538072
    1    2    2    2    0.8768880268E-08        0.0002628844
    1    2    3    3    0.4744817512E-08        0.0001422461
    2    1    1    1    0.1028261551E-07        0.0003082651
    2    1    1    2   -0.2019332715E-06       -0.0060538072
    2    1    2    1   -0.2019332715E-06       -0.0060538072
    2    1    2    2    0.8768880268E-08        0.0002628844
    2    1    3    3    0.4744817512E-08        0.0001422461
    2    2    1    1    0.4470149581E-07        0.0013401171
    2    2    1    2    0.8768880268E-08        0.0002628844
    2    2    2    1    0.8768880268E-08        0.0002628844
    2    2    2    2   -0.3111092230E-06       -0.0093268199
    2    2    3    3   -0.7185998116E-07       -0.0021543080
    3    3    1    1   -0.7508835180E-07       -0.0022510922
    3    3    1    2    0.4744817512E-08        0.0001422461
    3    3    2    1    0.4744817512E-08        0.0001422461
    3    3    2    2   -0.7185998116E-07       -0.0021543080
    3    3    3    3   -0.3672129136E-07       -0.0011008766
---------------------------------------------------------------------------
------------------------------------------------------------
        Parameter                (MHz)                 (CM-1)
------------------------------------------------------------
 
           R6                0.179200E-04           0.597746E-09
           R5                0.481534E-04           0.160622E-08
           SI                            -.171172E+02
 
  Kivelson-Wilson centrifugal distortion parameters 
 
           DJ                0.258435E-02           0.862048E-07
           DK                0.175822E-02           0.586480E-07
           DJK               -.406736E-02           -.135672E-06
 
  A-reduced centrifugal distortion parameters (IIIr representation) 
 
           DELJ              0.254851E-02           0.850093E-07
           DELK              0.157902E-02           0.526706E-07
           DELJK             -.385232E-02           -.128500E-06
           delJ              0.108405E-03           0.361599E-08
           delK              0.113065E-02           0.377146E-07
 
  S-reduced centrifugal distortion parameters (IIIr representation) 
 
           DJ                0.258154E-02           0.861109E-07
           DK                0.174416E-02           0.581788E-07
           DJK               -.405048E-02           -.135109E-06
           D1                -.108405E-03           -.361599E-08
           D2                0.165134E-04           0.550828E-09
------------------------------------------------------------
  Centrifugal corrections for various types of 
 rotational constants (MHz and cm-1) ...
   Bx''-Bx         0.0041040576        0.0000001369
   By''-By         0.0041524497        0.0000001385
   Bz''-Bz         0.0008433932        0.0000000281
   Bx''-Bx'         0.0010771540        0.0000000359
   By''-By'         0.0011255461        0.0000000375
   Bz''-Bz'         0.0053837486        0.0000001796
   Bx'-Bx         0.0030269036        0.0000001010
   By'-By         0.0030269036        0.0000001010
   Bz'-Bz        -0.0045403554       -0.0000001514
   BxSR-Bx         0.0031422109        0.0000001048
   BySR-By         0.0027569839        0.0000000920
   BzSR-Bz        -0.0044187698       -0.0000001474
   BxSR-Bx''        -0.0009618467       -0.0000000321
   BySR-By''        -0.0013954658       -0.0000000465
   BzSR-Bz''        -0.0052621630       -0.0000001755
   BxSR-Bx'         0.0001153073        0.0000000038
   BySR-By'        -0.0002699197       -0.0000000090
   BzSR-Bz'        -0.0001215856       -0.0000000041
   BxAR-Bx         0.0053374672        0.0000001780
   ByAR-By         0.0004296204        0.0000000143
   BzAR-Bz        -0.0042536358       -0.0000001419
---------------------------------------------------------------------------
 
 *****************************************
     THE MOLECULE IS AN ASYMMETRIC TOP
 *****************************************
 
 
---------------------------------------------------------------------------
         Sextic centrifugal distortion parameters
          Watson A reduction. III^r representation 
              CM-1*10^6                     kHz
---------------------------------------------------------------------------
   HJ        0.0000000334               0.0000010022
   HJK       -0.0000001767              -0.0000052974
   HKJ        0.0000003142               0.0000094208
   HK       -0.0000001711              -0.0000051281
   hJ        0.0000000061               0.0000001838
   hJK        0.0000000168               0.0000005028
   hK        0.0000003056               0.0000091604
---------------------------------------------------------------------------
         Sextic centrifugal distortion parameters
          Watson S reduction. III^r representation 
              CM-1*10^6                     kHz
---------------------------------------------------------------------------
   HJ        0.0000000339               0.0000010162
   HJK       -0.0000001353              -0.0000040561
   HKJ        0.0000001692               0.0000050733
   HK       -0.0000000679              -0.0000020359
   h1        0.0000000060               0.0000001790
   h2       -0.0000000002              -0.0000000070
   h3        0.0000000002               0.0000000048
---------------------------------------------------------------------------
---------------------------------------------------------------------------
             Geometrical properties evaluated at     0.00 K 
  Mean and mean-square displacements in normal coordinates (amu**0.5 bohr)
         Coordinate              <q>            <q**2>
---------------------------------------------------------------------------
              1              0.0000000000     0.0000000000
              2              0.0000000000     0.0000000000
              3              0.0000000000     0.0000000000
              4              0.0000000000     0.0000000000
              5              0.0000000000     0.0000000000
              6              0.0000000000     0.0000000000
              7             -0.0000000000     0.5000000659
              8             -0.0000000000     0.5000000659
              9              0.0000000000     0.5000000659
             10              0.0000000000     0.5000000659
             11              0.0000000000     0.5000000659
             12             -0.0275887255     0.5000000659
             13             -0.0243416110     0.5000000659
             14              0.0260258883     0.5000000659
             15             -0.0405767199     0.5000000659
             16              0.0265406162     0.5000000659
             17             -0.2233423337     0.5000000659
             18             -0.0619743328     0.5000000659
             19             -0.0647561553     0.5000000659
             20              0.0813850981     0.5000000659
             21             -0.0051118002     0.5000000659
             22              0.0087844179     0.5000000659
             23              0.0122917029     0.5000000659
             24             -0.0134183224     0.5000000659
---------------------------------------------------------------------------
------------------------------------------------------
   ATOM              INTERNUCLEAR DISTANCE
  I    J            Re           Rg           Ra
------------------------------------------------------
  2    1         1.3542461    1.3634368    1.3617055
  3    1         1.3698494    1.3781431    1.3763229
  3    2         2.1435952    2.1546814    2.1537599
  4    1         2.2361394    2.2464792    2.2458844
  4    2         1.2920322    1.2982089    1.2962673
  4    3         2.2394291    2.2496120    2.2488853
  5    1         2.2042537    2.2145443    2.2138417
  5    2         2.1138759    2.1236355    2.1226855
  5    3         1.3523878    1.3596542    1.3576522
  5    4         1.3961434    1.4039875    1.4022222
  6    1         2.0731660    2.0875583    2.0820171
  6    2         1.0757582    1.0905899    1.0789918
  6    3         3.1515742    3.1677727    3.1645943
  6    4         2.1305006    2.1431567    2.1376570
  6    5         3.1739070    3.1892498    3.1860207
  7    1         2.0874756    2.1010177    2.0952565
  7    2         3.1478364    3.1636913    3.1603710
  7    3         1.0736431    1.0882366    1.0758596
  7    4         3.3043374    3.3189910    3.3159363
  7    5         2.2440407    2.2562839    2.2507852
  7    6         4.0892372    4.1089239    4.1046610
  8    1         3.2552672    3.2707834    3.2678181
  8    2         3.1383596    3.1530249    3.1497877
  8    3         2.1940882    2.2068938    2.2015291
  8    4         2.1660942    2.1793932    2.1740789
  8    5         1.0751676    1.0898527    1.0781936
  8    6         4.1688346    4.1875953    4.1835250
  8    7         2.7891102    2.8040697    2.7973667
------------------------------------------------------
  nmode is                     18
  DIPOLE MOMENT OF ISOTOPOLOGUE 
  (only correct if inertial frame is unchanged) 
                             Vibrationally averaged dipole moment
--------------------------------------------------------------------------------
                              a.u.                         Debye
                     x         y         z              x         y         z
--------------------------------------------------------------------------------
MU_e           -0.35606  -0.48225   0.00000       -0.90495  -1.22567   0.00000
delta <MU> (1) -0.00130   0.00750   0.00000       -0.00330   0.01905   0.00000
delta <MU> (2)  0.00642   0.00710   0.00000        0.01632   0.01806   0.00000
<MU>           -0.35094  -0.46765   0.00000       -0.89193  -1.18856   0.00000
 
Equilibrium dipole moment:    0.59945 a.u. (   1.52355 D)
Zero-point dipole moment:     0.58468 a.u. (   1.48601 D)
--------------------------------------------------------------------------------
********************************************************************************
     PARAMETERS RELEVANT TO ROTATIONAL SPECTROSCOPY
********************************************************************************
 
 
  ----------------------------------------------------------------------------
                                     VIB-ROT CONSTANT / (cm-1)
                                  ------------------------------
     AXIS        MODE       CORIOLIS     QUADRATIC     ANHARMONIC    TOTAL
  ----------------------------------------------------------------------------
       1           7       0.0011186     -0.0000000   -0.0000873    0.0010313
       1           8       0.0010544     -0.0000000   -0.0000625    0.0009919
       1           9       0.0007781     -0.0000000   -0.0001657    0.0006124
       1          10       0.0006999     -0.0000000   -0.0000909    0.0006090
       1          11       0.0007037     -0.0000000   -0.0001040    0.0005998
       1          12      -0.0010864     -0.0000018    0.0000213   -0.0010668
       1          13      -0.0009308     -0.0000177    0.0000366   -0.0009119
       1          14      -0.0003037     -0.0001429    0.0000395   -0.0004071
       1          15      -0.0001033     -0.0002936    0.0002961   -0.0001007
       1          16      -0.0004736     -0.0000861    0.0000193   -0.0005403
       1          17      -0.0000344     -0.0000773    0.0003265    0.0002148
       1          18      -0.0000824     -0.0000312    0.0008130    0.0006995
       1          19      -0.0001378     -0.0000237    0.0003400    0.0001785
       1          20      -0.0003380     -0.0000618    0.0011237    0.0007238
       1          21      -0.0003812     -0.0000074    0.0010944    0.0007058
       1          22      -0.0001088     -0.0000024    0.0004769    0.0003657
       1          23      -0.0000209     -0.0000004    0.0001622    0.0001409
       1          24      -0.0001021     -0.0000004    0.0004988    0.0003963
       2           7       0.0006116     -0.0000000   -0.0001800    0.0004315
       2           8       0.0006751     -0.0000000   -0.0001982    0.0004769
       2           9       0.0007220     -0.0000000   -0.0001686    0.0005534
       2          10       0.0006608     -0.0000000   -0.0000836    0.0005772
       2          11       0.0006189      0.0000000   -0.0001177    0.0005012
       2          12      -0.0005156     -0.0000125   -0.0000115   -0.0005395
       2          13      -0.0002616     -0.0000139    0.0001833   -0.0000923
       2          14      -0.0002696     -0.0001289    0.0002402   -0.0001583
       2          15      -0.0001607     -0.0001084    0.0001072   -0.0001619
       2          16      -0.0001808     -0.0001071    0.0001471   -0.0001408
       2          17      -0.0001214     -0.0002721    0.0010977    0.0007043
       2          18      -0.0005441     -0.0000154    0.0008455    0.0002860
       2          19      -0.0004219     -0.0000045    0.0008750    0.0004486
       2          20      -0.0000511     -0.0000049    0.0001395    0.0000835
       2          21      -0.0000508     -0.0000071    0.0001237    0.0000658
       2          22      -0.0001075     -0.0000021    0.0004620    0.0003524
       2          23      -0.0001871     -0.0000018    0.0007592    0.0005703
       2          24      -0.0001089     -0.0000025    0.0005107    0.0003992
       3           7       0.0000000     -0.0000000   -0.0000682   -0.0000682
       3           8       0.0000000     -0.0000000   -0.0000672   -0.0000672
       3           9       0.0000000     -0.0000000   -0.0000837   -0.0000837
       3          10       0.0000000     -0.0000000   -0.0000436   -0.0000436
       3          11       0.0000000     -0.0000000   -0.0000557   -0.0000557
       3          12       0.0001694     -0.0000009    0.0000020    0.0001705
       3          13       0.0001479     -0.0000004    0.0000572    0.0002047
       3          14       0.0003914     -0.0000009    0.0000729    0.0004634
       3          15       0.0013782     -0.0000039    0.0000982    0.0014725
       3          16      -0.0015176     -0.0000011    0.0000435   -0.0014752
       3          17      -0.0000701     -0.0000802    0.0003676    0.0002173
       3          18      -0.0000741     -0.0000039    0.0004155    0.0003374
       3          19       0.0000665     -0.0000046    0.0003118    0.0003737
       3          20      -0.0001047     -0.0000110    0.0003017    0.0001860
       3          21      -0.0001512     -0.0000000    0.0002906    0.0001394
       3          22      -0.0000572     -0.0000000    0.0002347    0.0001775
       3          23      -0.0000707     -0.0000001    0.0002393    0.0001684
       3          24      -0.0000675     -0.0000006    0.0002528    0.0001847
  ----------------------------------------------------------------------------
 
 
  ----------------------------------------------------------------------------
   Be, B0 AND B-B0 SHIFTS FOR SINGLY EXCITED VIBRATIONAL STATES (CM-1)
   ------------------------------------------------------------
  VIBRATION            X AXIS               Y AXIS                 Z AXIS
  ----------------------------------------------------------------------------
    Be                    0.29329263           0.27663073           0.14235906
    B0                    0.29117131           0.27445200           0.14120803
    Be-B0                 0.00212132           0.00217873           0.00115103
    B'                    0.29117141           0.27445210           0.14120788
    Be-B'                 0.00212122           0.00217863           0.00115118
    B''                   0.29117145           0.27445214           0.14120806
    Be-B''                0.00212118           0.00217859           0.00115100
    B^A                   0.29117149           0.27445201           0.14120789
    Be-B^A                0.00212114           0.00217871           0.00115117
    B^S                   0.29117141           0.27445209           0.14120788
    Be-B^S                0.00212122           0.00217864           0.00115118
     7                   -0.00103129          -0.00043155           0.00006823
     8                   -0.00099186          -0.00047692           0.00006722
     9                   -0.00061240          -0.00055336           0.00008370
    10                   -0.00060899          -0.00057717           0.00004355
    11                   -0.00059976          -0.00050122           0.00005566
    12                    0.00106684           0.00053955          -0.00017050
    13                    0.00091191           0.00009230          -0.00020469
    14                    0.00040714           0.00015832          -0.00046337
    15                    0.00010074           0.00016187          -0.00147249
    16                    0.00054034           0.00014085           0.00147519
    17                   -0.00021482          -0.00070425          -0.00021733
    18                   -0.00069950          -0.00028602          -0.00033744
    19                   -0.00017847          -0.00044864          -0.00037373
    20                   -0.00072384          -0.00008351          -0.00018603
    21                   -0.00070578          -0.00006580          -0.00013943
    22                   -0.00036567          -0.00035237          -0.00017751
    23                   -0.00014093          -0.00057027          -0.00016842
    24                   -0.00039629          -0.00039924          -0.00018467
  ----------------------------------------------------------------------------
  ----------------------------------------------------------------------------
   Be, B0 AND B-B0 SHIFTS FOR SINGLY EXCITED VIBRATIONAL STATES (MHz)
  VIBRATION            X AXIS               Y AXIS                 Z AXIS
  ----------------------------------------------------------------------------
    Be                 8792.69185278        8293.18050241        4267.81724230
    B0                 8729.09624853        8227.86386599        4233.31026325
    Be-B0                63.59560425          65.31663643          34.50697905
    B'                 8729.09927544        8227.86689289        4233.30572289
    Be-B'                63.59257734          65.31360952          34.51151940
    B''                8729.10035259        8227.86801844        4233.31110664
    Be-B''               63.59150019          65.31248398          34.50613566
    B^A                8729.10158600        8227.86429561        4233.30600961
    Be-B^A               63.59026678          65.31620681          34.51123268
    B^S                8729.09939074        8227.86662297        4233.30584448
    Be-B^S               63.59246204          65.31387944          34.51139782
     7                  -30.91737687         -12.93739782           2.04562690
     8                  -29.73510080         -14.29779796           2.01509120
     9                  -18.35942667         -16.58942438           2.50938603
    10                  -18.25720950         -17.30326951           1.30567157
    11                  -17.98049859         -15.02632348           1.66865154
    12                   31.98311702          16.17517359          -5.11150378
    13                   27.33849463           2.76708463          -6.13652099
    14                   12.20571603           4.74632598         -13.89159134
    15                    3.02018491           4.85260114         -44.14401188
    16                   16.19901064           4.22250844          44.22501167
    17                   -6.44005220         -21.11297439          -6.51544018
    18                  -20.97060250          -8.57470018         -10.11627905
    19                   -5.35027503         -13.44993270         -11.20419991
    20                  -21.70013105          -2.50343620          -5.57706805
    21                  -21.15888412          -1.97256937          -4.17996589
    22                  -10.96260746         -10.56380899          -5.32163197
    23                   -4.22498951         -17.09628595          -5.04904196
    24                  -11.88057743         -11.96904570          -5.53614201
  ----------------------------------------------------------------------------
