# Supplementary material for: Improved Accuracy in Semi-Experimental Structure Determination by Resolving Problems Associated with Rotation of Principal Inertial Axes of Isotopologues: Structures of 1,3-Oxazole (c‑C3H3NO)
Source: J Phys Chem A. 2026 Apr 24;130(18):3623–41. doi: 10.1021/acs.jpca.6c01535 (PMC13158917; doi:10.1021/acs.jpca.6c01535)
Supplement: Supplementary file 2 [file jp6c01535_si_002.zip › Supporting Information/ISOMASS Files IIIr/ISOMASS033.out]

 @GETMEM-I,  Allocated   28610 MB of main memory.
  analysis of anharmonic force field for a different isotopomer
  masses of atoms
   17.9991603000000        12.0000000000000        12.0000000000000     
   14.0030740020000        12.0000000000000        2.01410177900000     
   2.01410177900000        2.01410177900000     
  rotation matrix to com frame 

                 COLUMN   1       COLUMN   2       COLUMN   3
 ROW   1      0.19541271730    0.98072109691    0.00000000000
 ROW   2      0.98072109691   -0.19541271730    0.00000000000
 ROW   3     -0.00000000000   -0.00000000000    1.00000000000
********************************************************************************
        PARAMETERS RELEVANT TO MOLECULAR STRUCTURE 
********************************************************************************

                 COLUMN   1       COLUMN   2       COLUMN   3       COLUMN   4
 ROW   1      0.09200376502    0.04696937863   -0.05324067526   -0.00000000081
 ROW   2      0.02321298093    0.06245697863    0.09521380225    0.00000000046
 ROW   3     -0.06709582345    0.08601388306   -0.04006428793    0.10115514385
 ROW   4      0.09200376500    0.04696937858   -0.05324067519    0.00000000022
 ROW   5      0.02321298092    0.06245697861    0.09521380227    0.00000000077
 ROW   6     -0.06709582359    0.08601388301   -0.04006428794   -0.07529424902
 ROW   7      0.09200376502    0.04696937862   -0.05324067526   -0.00000000076
 ROW   8      0.02321298095    0.06245697867    0.09521380217   -0.00000000062
 ROW   9     -0.06709582347    0.08601388322   -0.04006428795    0.12824494651
 ROW  10      0.09200376499    0.04696937855   -0.05324067514    0.00000000090
 ROW  11      0.02321298094    0.06245697865    0.09521380222    0.00000000001
 ROW  12     -0.06709582369    0.08601388311   -0.04006428796   -0.16088012912
 ROW  13      0.09200376500    0.04696937858   -0.05324067518    0.00000000027
 ROW  14      0.02321298095    0.06245697868    0.09521380215   -0.00000000090
 ROW  15     -0.06709582361    0.08601388324   -0.04006428796   -0.02961640050
 ROW  16      0.09200376500    0.04696937858   -0.05324067518    0.00000000037
 ROW  17      0.02321298091    0.06245697858    0.09521380233    0.00000000160
 ROW  18     -0.06709582360    0.08601388289   -0.04006428793   -0.12698318610
 ROW  19      0.09200376503    0.04696937865   -0.05324067531   -0.00000000149
 ROW  20      0.02321298096    0.06245697869    0.09521380214   -0.00000000104
 ROW  21     -0.06709582337    0.08601388329   -0.04006428794    0.26169994684
 ROW  22      0.09200376499    0.04696937857   -0.05324067516    0.00000000061
 ROW  23      0.02321298097    0.06245697872    0.09521380209   -0.00000000168
 ROW  24     -0.06709582367    0.08601388335   -0.04006428798   -0.05920064513

                 COLUMN   5       COLUMN   6       COLUMN   7       COLUMN   8
 ROW   1     -0.08390573646   -0.00000000016   -0.00000000000   -0.00000000000
 ROW   2      0.05803880959    0.00000000006   -0.00000000000   -0.00000000000
 ROW   3     -0.00000000066   -0.10379159711    0.10983244065    0.00390417494
 ROW   4      0.03484942792    0.00000000003    0.00000000000    0.00000000000
 ROW   5      0.09328620287    0.00000000011    0.00000000000   -0.00000000000
 ROW   6      0.00000000089   -0.11754687250   -0.04117872213   -0.01690671426
 ROW   7     -0.07791810206   -0.00000000015   -0.00000000000   -0.00000000000
 ROW   8     -0.06712092760   -0.00000000015   -0.00000000000   -0.00000000000
 ROW   9     -0.00000000117    0.06923311823   -0.03803612784    0.01655588740
 ROW  10      0.11371235619    0.00000000016    0.00000000000    0.00000000000
 ROW  11      0.00526190171   -0.00000000003   -0.00000000000   -0.00000000000
 ROW  12      0.00000000139    0.02581677662   -0.01498123877    0.13049284989
 ROW  13      0.04134775171    0.00000000004    0.00000000000   -0.00000000000
 ROW  14     -0.09996504674   -0.00000000020   -0.00000000000   -0.00000000000
 ROW  15      0.00000000006    0.14881202970    0.05418838943   -0.04285135480
 ROW  16      0.05213295071    0.00000000006   -0.00000000000   -0.00000000000
 ROW  17      0.19015812668    0.00000000027    0.00000000000   -0.00000000000
 ROW  18      0.00000000154   -0.24510129128   -0.30970893430   -0.41332806529
 ROW  19     -0.16332217726   -0.00000000029    0.00000000000    0.00000000000
 ROW  20     -0.11560805398   -0.00000000023    0.00000000000    0.00000000000
 ROW  21     -0.00000000240    0.11079138618   -0.49859020029    0.14359658763
 ROW  22      0.08068497663    0.00000000011    0.00000000000    0.00000000000
 ROW  23     -0.19010301234   -0.00000000035   -0.00000000000   -0.00000000000
 ROW  24      0.00000000009    0.28359136237    0.08003862703   -0.41501382115

                 COLUMN   9       COLUMN  10       COLUMN  11       COLUMN  12
 ROW   1      0.00000000000    0.00000000000    0.00000000000    0.04113140999
 ROW   2      0.00000000000    0.00000000000    0.00000000000    0.07785831771
 ROW   3      0.05714388106    0.04366410186    0.06162239267   -0.00000000000
 ROW   4      0.00000000000   -0.00000000000   -0.00000000000   -0.01983053642
 ROW   5      0.00000000000   -0.00000000000   -0.00000000000   -0.01698594045
 ROW   6      0.03858192699   -0.07108363916   -0.20449568306    0.00000000000
 ROW   7     -0.00000000000    0.00000000000    0.00000000000    0.02756783866
 ROW   8     -0.00000000000   -0.00000000000   -0.00000000000   -0.03896829866
 ROW   9     -0.16066940218   -0.14499394297    0.00540489058    0.00000000000
 ROW  10     -0.00000000000    0.00000000000   -0.00000000000   -0.00528738817
 ROW  11      0.00000000000   -0.00000000000   -0.00000000000   -0.04890049772
 ROW  12      0.01275068541   -0.02784583871    0.11475100162   -0.00000000000
 ROW  13     -0.00000000000    0.00000000000    0.00000000000    0.02987974017
 ROW  14      0.00000000000    0.00000000000    0.00000000000    0.00506989461
 ROW  15     -0.05522876892    0.17682236460   -0.08784538375   -0.00000000000
 ROW  16     -0.00000000000   -0.00000000000   -0.00000000000   -0.03711295508
 ROW  17     -0.00000000000   -0.00000000000   -0.00000000000   -0.10517576979
 ROW  18     -0.22639037850    0.15812659070    0.25254335416   -0.00000000000
 ROW  19      0.00000000000   -0.00000000000   -0.00000000000   -0.40192790995
 ROW  20     -0.00000000000   -0.00000000000   -0.00000000000   -0.28875506247
 ROW  21      0.32611107791    0.16331304427   -0.00071213236   -0.00000000000
 ROW  22      0.00000000000   -0.00000000000   -0.00000000000   -0.11589418077
 ROW  23      0.00000000000    0.00000000000    0.00000000000    0.34129450578
 ROW  24      0.35740826612   -0.28416605597    0.10923098034    0.00000000000

                 COLUMN  13       COLUMN  14       COLUMN  15       COLUMN  16
 ROW   1      0.06921945465    0.02485183476    0.04130174302   -0.07982080945
 ROW   2      0.06155697904    0.02520950234    0.12035517340    0.02891577127
 ROW   3     -0.00000000000   -0.00000000000    0.00000000000    0.00000000000
 ROW   4      0.00200832306    0.03113980511   -0.12095057882    0.01691582948
 ROW   5      0.00195486158    0.06047038749    0.01751983509    0.01256674370
 ROW   6      0.00000000000   -0.00000000000   -0.00000000000   -0.00000000000
 ROW   7     -0.01466296266    0.05039263262    0.04517330523   -0.05434966971
 ROW   8     -0.02096434413   -0.13565620661   -0.00033811311    0.01525263468
 ROW   9      0.00000000000    0.00000000000   -0.00000000000    0.00000000000
 ROW  10     -0.03942450107    0.00193669865   -0.01810189809    0.08069808047
 ROW  11      0.08688668640    0.07459152478   -0.13783202849   -0.03484011504
 ROW  12     -0.00000000000    0.00000000000    0.00000000000   -0.00000000000
 ROW  13     -0.03502868279   -0.12560490193    0.01239048774    0.05005734684
 ROW  14     -0.03164101913   -0.07685660569   -0.05168364485   -0.01658491547
 ROW  15      0.00000000000   -0.00000000000   -0.00000000000   -0.00000000000
 ROW  16     -0.07295096414    0.02712614201   -0.12408523953   -0.06804419507
 ROW  17     -0.41194838030    0.02757131221    0.10383208236   -0.46896471419
 ROW  18     -0.00000000000   -0.00000000000    0.00000000000    0.00000000000
 ROW  19     -0.09649662059    0.25662442041    0.22192205340    0.19310249562
 ROW  20     -0.06846036375   -0.03950298117    0.09848306382    0.16477456881
 ROW  21      0.00000000000   -0.00000000000    0.00000000000    0.00000000000
 ROW  22      0.10905938252   -0.25672229661    0.03657891343   -0.04799949742
 ROW  23     -0.37200528518    0.17391384183   -0.11403603727    0.22107396432
 ROW  24     -0.00000000000    0.00000000000   -0.00000000000    0.00000000000

                 COLUMN  17       COLUMN  18       COLUMN  19       COLUMN  20
 ROW   1      0.09348639837   -0.09658294409    0.03731790892    0.01887350317
 ROW   2      0.01817194919    0.10008739300    0.04329911948    0.02448393606
 ROW   3     -0.00000000000    0.00000000000   -0.00000000000    0.00000000000
 ROW   4      0.06259707267    0.11083874421    0.06143118033   -0.07040152562
 ROW   5     -0.03341592428   -0.15124697273   -0.06091363974   -0.09496994268
 ROW   6     -0.00000000000    0.00000000000   -0.00000000000    0.00000000000
 ROW   7     -0.14450096910    0.08039888107   -0.12311680031   -0.09153866141
 ROW   8      0.05551975512    0.00410915940   -0.01300177043   -0.14422865928
 ROW   9      0.00000000000   -0.00000000000    0.00000000000   -0.00000000000
 ROW  10      0.07930744100   -0.02105261956   -0.12626433268    0.06097824895
 ROW  11     -0.07607001710   -0.01982720321    0.04314348205    0.04526029974
 ROW  12     -0.00000000000   -0.00000000000    0.00000000000   -0.00000000000
 ROW  13     -0.13035317720   -0.05613304941    0.11644302310    0.02437459384
 ROW  14      0.01551559764    0.03796298218   -0.10216801602    0.14590006882
 ROW  15     -0.00000000000   -0.00000000000   -0.00000000000    0.00000000000
 ROW  16      0.09958641519    0.17411206765    0.11550501990   -0.07064699852
 ROW  17      0.03724165049    0.02032215792    0.09728410397    0.06887728394
 ROW  18     -0.00000000000    0.00000000000   -0.00000000000    0.00000000000
 ROW  19     -0.07648849284    0.03237828183    0.07540187225    0.15168446976
 ROW  20      0.13081555587   -0.02741664920    0.11999247370   -0.07443558625
 ROW  21      0.00000000000    0.00000000000   -0.00000000000   -0.00000000000
 ROW  22     -0.14530612170   -0.00195333128    0.02720965826    0.14596047959
 ROW  23     -0.02571032318   -0.09903185514    0.14492555014    0.02795477784
 ROW  24      0.00000000000   -0.00000000000   -0.00000000000    0.00000000000

                 COLUMN  21       COLUMN  22       COLUMN  23       COLUMN  24
 ROW   1      0.00195605639    0.00090396893   -0.00261954554   -0.00251839086
 ROW   2      0.00701780357    0.00053029291    0.00200321301    0.00073805853
 ROW   3     -0.00000000000    0.00000000000   -0.00000000000   -0.00000000000
 ROW   4     -0.10143010213   -0.00301178130    0.12603306639   -0.03487192843
 ROW   5     -0.14053828139    0.00476463291   -0.01335275538    0.00614126868
 ROW   6      0.00000000000   -0.00000000000    0.00000000000    0.00000000000
 ROW   7      0.03282133068    0.03865441650    0.00603489100    0.04193317780
 ROW   8      0.08059517121   -0.05312961434   -0.02645790862   -0.10315374424
 ROW   9     -0.00000000000   -0.00000000000    0.00000000000    0.00000000000
 ROW  10      0.09990456553    0.00263552438   -0.01285347402   -0.00203898301
 ROW  11      0.10954459305    0.00006567920   -0.00817472688    0.00271991956
 ROW  12     -0.00000000000    0.00000000000    0.00000000000   -0.00000000000
 ROW  13     -0.00136483064   -0.09427573152    0.00863972549    0.06559162494
 ROW  14     -0.11167526664   -0.03999784478    0.01320968109    0.04798061942
 ROW  15     -0.00000000000    0.00000000000   -0.00000000000   -0.00000000000
 ROW  16     -0.12132751966    0.02162074841   -0.59906257993    0.14207440085
 ROW  17      0.08142121085   -0.00337723058    0.10643972906   -0.02495406803
 ROW  18      0.00000000000   -0.00000000000    0.00000000000   -0.00000000000
 ROW  19     -0.06776758966   -0.18072197144   -0.06675574994   -0.23614898328
 ROW  20      0.07820499523    0.31193158983    0.11913165902    0.43328898398
 ROW  21     -0.00000000000   -0.00000000000   -0.00000000000    0.00000000000
 ROW  22     -0.10607129083    0.48203476996   -0.05974303048   -0.30210874318
 ROW  23      0.03854893668    0.21271491708   -0.02814991093   -0.14170955932
 ROW  24      0.00000000000   -0.00000000000    0.00000000000    0.00000000000
  Performing F(IJK)/F(IKJ)/F(KJI) consistency check 
  Differences greater than 1 cm-1 will be printed.
  ===================================================================
  I    J    K    F(IJK)        F(IKJ)        F(KJI)        Difference
  ===================================================================
 Cubic force constants written to file cubic.
  ===================================================================
  Largest absolute difference is    0.19955 cm-1.
 
 
---------------------------------------------------------------------------
          Quartic centrifugal distortion parameters 
                                CM-1                MHz
---------------------------------------------------------------------------
    1    1    1    1   -0.3758656398E-06       -0.0112681684
    1    1    1    2   -0.4756918647E-08       -0.0001426088
    1    1    2    1   -0.4756918647E-08       -0.0001426088
    1    1    2    2    0.4648844181E-07        0.0013936884
    1    1    3    3   -0.7733943794E-07       -0.0023185780
    1    2    1    1   -0.4756918647E-08       -0.0001426088
    1    2    1    2   -0.1942155430E-06       -0.0058224355
    1    2    2    1   -0.1942155430E-06       -0.0058224355
    1    2    2    2    0.3307611909E-08        0.0000991597
    1    2    3    3   -0.2660701717E-09       -0.0000079766
    2    1    1    1   -0.4756918647E-08       -0.0001426088
    2    1    1    2   -0.1942155430E-06       -0.0058224355
    2    1    2    1   -0.1942155430E-06       -0.0058224355
    2    1    2    2    0.3307611909E-08        0.0000991597
    2    1    3    3   -0.2660701717E-09       -0.0000079766
    2    2    1    1    0.4648844181E-07        0.0013936884
    2    2    1    2    0.3307611909E-08        0.0000991597
    2    2    2    1    0.3307611909E-08        0.0000991597
    2    2    2    2   -0.3044903706E-06       -0.0091283917
    2    2    3    3   -0.6873562924E-07       -0.0020606423
    3    3    1    1   -0.7733943794E-07       -0.0023185780
    3    3    1    2   -0.2660701717E-09       -0.0000079766
    3    3    2    1   -0.2660701717E-09       -0.0000079766
    3    3    2    2   -0.6873562924E-07       -0.0020606423
    3    3    3    3   -0.3643675239E-07       -0.0010923464
---------------------------------------------------------------------------
------------------------------------------------------------
        Parameter                (MHz)                 (CM-1)
------------------------------------------------------------
 
           R6                0.165320E-05           0.551450E-10
           R5                0.507470E-04           0.169274E-08
           SI                            -.209124E+02
 
  Kivelson-Wilson centrifugal distortion parameters 
 
           DJ                0.255288E-02           0.851548E-07
           DK                0.173116E-02           0.577452E-07
           DJK               -.401095E-02           -.133791E-06
 
  A-reduced centrifugal distortion parameters (IIIr representation) 
 
           DELJ              0.254957E-02           0.850445E-07
           DELK              0.171463E-02           0.571938E-07
           DELJK             -.399111E-02           -.133129E-06
           delJ              0.133736E-03           0.446095E-08
           delK              0.367957E-04           0.122737E-08
 
  S-reduced centrifugal distortion parameters (IIIr representation) 
 
           DJ                0.255045E-02           0.850738E-07
           DK                0.171902E-02           0.573405E-07
           DJK               -.399639E-02           -.133305E-06
           D1                -.133736E-03           -.446095E-08
           D2                0.439880E-06           0.146728E-10
------------------------------------------------------------
  Centrifugal corrections for various types of 
 rotational constants (MHz and cm-1) ...
   Bx''-Bx         0.0039415389        0.0000001315
   By''-By         0.0040705068        0.0000001358
   Bz''-Bz         0.0007587647        0.0000000253
   Bx''-Bx'         0.0010303212        0.0000000344
   By''-By'         0.0011592890        0.0000000387
   Bz''-Bz'         0.0051255913        0.0000001710
   Bx'-Bx         0.0029112178        0.0000000971
   By'-By         0.0029112178        0.0000000971
   Bz'-Bz        -0.0043668266       -0.0000001457
   BxSR-Bx         0.0031027398        0.0000001035
   BySR-By         0.0026967635        0.0000000900
   BzSR-Bz        -0.0043447741       -0.0000001449
   BxSR-Bx''        -0.0008387991       -0.0000000280
   BySR-By''        -0.0013737433       -0.0000000458
   BzSR-Bz''        -0.0051035388       -0.0000001702
   BxSR-Bx'         0.0001915221        0.0000000064
   BySR-By'        -0.0002144543       -0.0000000072
   BzSR-Bz'        -0.0000220525       -0.0000000007
   BxAR-Bx         0.0031745717        0.0000001059
   ByAR-By         0.0026214125        0.0000000874
   BzAR-Bz        -0.0043403754       -0.0000001448
---------------------------------------------------------------------------
 
 *****************************************
     THE MOLECULE IS AN ASYMMETRIC TOP
 *****************************************
 
 
---------------------------------------------------------------------------
         Sextic centrifugal distortion parameters
          Watson A reduction. III^r representation 
              CM-1*10^6                     kHz
---------------------------------------------------------------------------
   HJ        0.0000000314               0.0000009404
   HJK       -0.0000000467              -0.0000013989
   HKJ       -0.0000001017              -0.0000030483
   HK        0.0000001169               0.0000035040
   hJ        0.0000000039               0.0000001161
   hJK        0.0000000391               0.0000011724
   hK       -0.0000010963              -0.0000328653
---------------------------------------------------------------------------
         Sextic centrifugal distortion parameters
          Watson S reduction. III^r representation 
              CM-1*10^6                     kHz
---------------------------------------------------------------------------
   HJ        0.0000000323               0.0000009671
   HJK       -0.0000001304              -0.0000039092
   HKJ        0.0000001641               0.0000049191
   HK       -0.0000000660              -0.0000019798
   h1        0.0000000041               0.0000001231
   h2       -0.0000000004              -0.0000000133
   h3       -0.0000000002              -0.0000000070
---------------------------------------------------------------------------
---------------------------------------------------------------------------
             Geometrical properties evaluated at     0.00 K 
  Mean and mean-square displacements in normal coordinates (amu**0.5 bohr)
         Coordinate              <q>            <q**2>
---------------------------------------------------------------------------
              1              0.0000000000     0.0000000000
              2              0.0000000000     0.0000000000
              3              0.0000000000     0.0000000000
              4              0.0000000000     0.0000000000
              5              0.0000000000     0.0000000000
              6              0.0000000000     0.0000000000
              7             -0.0000000000     0.5000000659
              8             -0.0000000000     0.5000000659
              9             -0.0000000000     0.5000000659
             10              0.0000000000     0.5000000659
             11             -0.0000000000     0.5000000659
             12             -0.0371783798     0.5000000659
             13             -0.0329208118     0.5000000659
             14              0.0114001821     0.5000000659
             15             -0.0472495574     0.5000000659
             16             -0.0178494914     0.5000000659
             17             -0.2119381461     0.5000000659
             18             -0.0958460554     0.5000000659
             19             -0.0429888469     0.5000000659
             20              0.0856758352     0.5000000659
             21              0.0137678140     0.5000000659
             22              0.0086528339     0.5000000659
             23              0.0121008509     0.5000000659
             24             -0.0134116475     0.5000000659
---------------------------------------------------------------------------
------------------------------------------------------
   ATOM              INTERNUCLEAR DISTANCE
  I    J            Re           Rg           Ra
------------------------------------------------------
  2    1         1.3542461    1.3632187    1.3615665
  3    1         1.3698494    1.3779439    1.3761957
  3    2         2.1435952    2.1545809    2.1536624
  4    1         2.2361394    2.2463991    2.2458171
  4    2         1.2920322    1.2983289    1.2963219
  4    3         2.2394291    2.2496777    2.2489102
  5    1         2.2042537    2.2143897    2.2137333
  5    2         2.1138759    2.1236577    2.1226950
  5    3         1.3523878    1.3596591    1.3576469
  5    4         1.3961434    1.4041026    1.4022910
  6    1         2.0731660    2.0873723    2.0818962
  6    2         1.0757582    1.0905894    1.0789861
  6    3         3.1515742    3.1676504    3.1644761
  6    4         2.1305006    2.1432552    2.1376924
  6    5         3.1739070    3.1892802    3.1860305
  7    1         2.0874756    2.1008477    2.0951429
  7    2         3.1478364    3.1635638    3.1602524
  7    3         1.0736431    1.0882336    1.0758595
  7    4         3.3043374    3.3190513    3.3159655
  7    5         2.2440407    2.2562891    2.2507811
  7    6         4.0892372    4.1087514    4.1045019
  8    1         3.2552672    3.2706394    3.2676959
  8    2         3.1383596    3.1530670    3.1498042
  8    3         2.1940882    2.2069098    2.2015219
  8    4         2.1660942    2.1795002    2.1741437
  8    5         1.0751676    1.0898538    1.0781825
  8    6         4.1688346    4.1876583    4.1835529
  8    7         2.7891102    2.8040951    2.7973676
------------------------------------------------------
  nmode is                     18
  DIPOLE MOMENT OF ISOTOPOLOGUE 
  (only correct if inertial frame is unchanged) 
                             Vibrationally averaged dipole moment
--------------------------------------------------------------------------------
                              a.u.                         Debye
                     x         y         z              x         y         z
--------------------------------------------------------------------------------
MU_e            0.12847  -0.58552   0.00000        0.32651  -1.48815   0.00000
delta <MU> (1)  0.00413   0.00599   0.00000        0.01050   0.01522   0.00000
delta <MU> (2) -0.00295   0.00910   0.00000       -0.00750   0.02312   0.00000
<MU>            0.12965  -0.57044   0.00000        0.32951  -1.44981   0.00000
 
Equilibrium dipole moment:    0.59945 a.u. (   1.52355 D)
Zero-point dipole moment:     0.58498 a.u. (   1.48678 D)
--------------------------------------------------------------------------------
********************************************************************************
     PARAMETERS RELEVANT TO ROTATIONAL SPECTROSCOPY
********************************************************************************
 
 
  ----------------------------------------------------------------------------
                                     VIB-ROT CONSTANT / (cm-1)
                                  ------------------------------
     AXIS        MODE       CORIOLIS     QUADRATIC     ANHARMONIC    TOTAL
  ----------------------------------------------------------------------------
       1           7       0.0008984     -0.0000000   -0.0001632    0.0007352
       1           8       0.0011779     -0.0000000    0.0000053    0.0011832
       1           9       0.0008129     -0.0000000   -0.0001687    0.0006441
       1          10       0.0007963     -0.0000000   -0.0000467    0.0007496
       1          11       0.0007519      0.0000000   -0.0000860    0.0006658
       1          12      -0.0010068     -0.0000013    0.0000781   -0.0009300
       1          13      -0.0010015     -0.0000209    0.0000398   -0.0009825
       1          14      -0.0003126     -0.0001352    0.0000414   -0.0004063
       1          15      -0.0000811     -0.0002986    0.0003499   -0.0000298
       1          16      -0.0004816     -0.0001011    0.0000884   -0.0004943
       1          17      -0.0000251     -0.0000675    0.0003549    0.0002623
       1          18      -0.0003238     -0.0000550    0.0010970    0.0007182
       1          19      -0.0001994     -0.0000071    0.0004784    0.0002719
       1          20      -0.0002540     -0.0000467    0.0009819    0.0006812
       1          21      -0.0002946     -0.0000045    0.0007151    0.0004160
       1          22      -0.0000742     -0.0000020    0.0003575    0.0002813
       1          23      -0.0000147     -0.0000003    0.0001494    0.0001343
       1          24      -0.0001269     -0.0000009    0.0005871    0.0004593
       2           7       0.0008043     -0.0000000   -0.0000981    0.0007062
       2           8       0.0005250     -0.0000000   -0.0002539    0.0002712
       2           9       0.0006611     -0.0000000   -0.0001657    0.0004954
       2          10       0.0005693     -0.0000000   -0.0001253    0.0004440
       2          11       0.0005433     -0.0000000   -0.0001275    0.0004158
       2          12      -0.0005531     -0.0000089   -0.0000287   -0.0005906
       2          13      -0.0001821     -0.0000255    0.0001791   -0.0000284
       2          14      -0.0002613     -0.0001147    0.0002381   -0.0001379
       2          15      -0.0001391     -0.0001286    0.0000748   -0.0001929
       2          16      -0.0001748     -0.0000770    0.0000833   -0.0001684
       2          17      -0.0001436     -0.0002644    0.0010976    0.0006895
       2          18      -0.0003291     -0.0000090    0.0005083    0.0001703
       2          19      -0.0003774     -0.0000073    0.0007354    0.0003508
       2          20      -0.0001118     -0.0000166    0.0002312    0.0001028
       2          21      -0.0001138     -0.0000116    0.0004465    0.0003211
       2          22      -0.0001353     -0.0000024    0.0005590    0.0004213
       2          23      -0.0001906     -0.0000018    0.0007574    0.0005649
       2          24      -0.0000829     -0.0000020    0.0004130    0.0003281
       3           7       0.0000000     -0.0000000   -0.0000646   -0.0000646
       3           8       0.0000000     -0.0000000   -0.0000653   -0.0000653
       3           9       0.0000000     -0.0000000   -0.0000836   -0.0000836
       3          10       0.0000000     -0.0000000   -0.0000440   -0.0000440
       3          11       0.0000000     -0.0000000   -0.0000539   -0.0000539
       3          12       0.0001722     -0.0000019    0.0000111    0.0001814
       3          13       0.0001527     -0.0000017    0.0000564    0.0002074
       3          14       0.0004490     -0.0000000    0.0000723    0.0005212
       3          15       0.0008366     -0.0000051    0.0001029    0.0009344
       3          16      -0.0010630     -0.0000004    0.0000429   -0.0010205
       3          17      -0.0000940     -0.0000723    0.0003722    0.0002059
       3          18      -0.0000564     -0.0000110    0.0003945    0.0003271
       3          19       0.0000819     -0.0000019    0.0003067    0.0003867
       3          20      -0.0000969     -0.0000109    0.0002945    0.0001868
       3          21      -0.0001507     -0.0000005    0.0002874    0.0001362
       3          22      -0.0000562     -0.0000000    0.0002316    0.0001755
       3          23      -0.0000695     -0.0000001    0.0002341    0.0001645
       3          24      -0.0000662     -0.0000006    0.0002481    0.0001813
  ----------------------------------------------------------------------------
 
 
  ----------------------------------------------------------------------------
   Be, B0 AND B-B0 SHIFTS FOR SINGLY EXCITED VIBRATIONAL STATES (CM-1)
   ------------------------------------------------------------
  VIBRATION            X AXIS               Y AXIS                 Z AXIS
  ----------------------------------------------------------------------------
    Be                    0.28901393           0.27550886           0.14104993
    B0                    0.28683410           0.27342732           0.13991171
    Be-B0                 0.00217983           0.00208153           0.00113822
    B'                    0.28683420           0.27342742           0.13991156
    Be-B'                 0.00217973           0.00208143           0.00113837
    B''                   0.28683424           0.27342746           0.13991173
    Be-B''                0.00217970           0.00208140           0.00113820
    B^A                   0.28683421           0.27342741           0.13991156
    Be-B^A                0.00217972           0.00208144           0.00113837
    B^S                   0.28683421           0.27342741           0.13991156
    Be-B^S                0.00217973           0.00208144           0.00113837
     7                   -0.00073522          -0.00070625           0.00006458
     8                   -0.00118319          -0.00027117           0.00006528
     9                   -0.00064412          -0.00049536           0.00008363
    10                   -0.00074955          -0.00044400           0.00004396
    11                   -0.00066585          -0.00041583           0.00005391
    12                    0.00092999           0.00059062          -0.00018139
    13                    0.00098255           0.00002844          -0.00020741
    14                    0.00040633           0.00013788          -0.00052124
    15                    0.00002984           0.00019290          -0.00093439
    16                    0.00049427           0.00016843           0.00102053
    17                   -0.00026231          -0.00068951          -0.00020591
    18                   -0.00071822          -0.00017026          -0.00032715
    19                   -0.00027193          -0.00035076          -0.00038670
    20                   -0.00068124          -0.00010282          -0.00018675
    21                   -0.00041602          -0.00032107          -0.00013615
    22                   -0.00028131          -0.00042126          -0.00017548
    23                   -0.00013433          -0.00056491          -0.00016450
    24                   -0.00045934          -0.00032811          -0.00018125
  ----------------------------------------------------------------------------
  ----------------------------------------------------------------------------
   Be, B0 AND B-B0 SHIFTS FOR SINGLY EXCITED VIBRATIONAL STATES (MHz)
  VIBRATION            X AXIS               Y AXIS                 Z AXIS
  ----------------------------------------------------------------------------
    Be                 8664.41975146        8259.54770483        4228.57042574
    B0                 8599.07013551        8197.14495327        4194.44741748
    Be-B0                65.34961595          62.40275157          34.12300826
    B'                 8599.07304673        8197.14786448        4194.44305065
    Be-B'                65.34670473          62.39984035          34.12737509
    B''                8599.07407705        8197.14902377        4194.44817624
    Be-B''               65.34567441          62.39868106          34.12224950
    B^A                8599.07331009        8197.14757468        4194.44307710
    Be-B^A               65.34644138          62.40013016          34.12734864
    B^S                8599.07323825        8197.14765003        4194.44307271
    Be-B^S               65.34651321          62.40005481          34.12735304
     7                  -22.04135362         -21.17277114           1.93618384
     8                  -35.47102580          -8.12942914           1.95707829
     9                  -19.31031735         -14.85058000           2.50723794
    10                  -22.47097981         -13.31068173           1.31792782
    11                  -19.96165185         -12.46626890           1.61605773
    12                   27.88032184          17.70626830          -5.43793225
    13                   29.45605049           0.85246736          -6.21807151
    14                   12.18135719           4.13345422         -15.62631897
    15                    0.89472319           5.78293631         -28.01238290
    16                   14.81787860           5.04928201          30.59475837
    17                   -7.86400504         -20.67107681          -6.17316206
    18                  -21.53175261          -5.10432981          -9.80763112
    19                   -8.15219682         -10.51563387         -11.59300536
    20                  -20.42320467          -3.08234731          -5.59873588
    21                  -12.47186489          -9.62546239          -4.08177678
    22                   -8.43344943         -12.62919582          -5.26081704
    23                   -4.02712065         -16.93558526          -4.93159441
    24                  -13.77064068          -9.83654917          -5.43383225
  ----------------------------------------------------------------------------
