# Supplementary material for: Improved Accuracy in Semi-Experimental Structure Determination by Resolving Problems Associated with Rotation of Principal Inertial Axes of Isotopologues: Structures of 1,3-Oxazole (c‑C3H3NO)
Source: J Phys Chem A. 2026 Apr 24;130(18):3623–41. doi: 10.1021/acs.jpca.6c01535 (PMC13158917; doi:10.1021/acs.jpca.6c01535)
Supplement: Supplementary file 2 [file jp6c01535_si_002.zip › Supporting Information/ISOMASS Files_Ir/ISOMASS003.out]

 @GETMEM-I,  Allocated   28610 MB of main memory.
  analysis of anharmonic force field for a different isotopomer
  masses of atoms
   15.9949146300000        12.0000000000000        12.0000000000000     
   14.0030740020000        13.0033548260000        1.00782503500000     
   1.00782503500000        1.00782503500000     
  rotation matrix to com frame 

                 COLUMN   1       COLUMN   2       COLUMN   3
 ROW   1      0.95478061062    0.29731126045    0.00000000000
 ROW   2      0.29731126045   -0.95478061062   -0.00000000000
 ROW   3     -0.00000000000   -0.00000000000    1.00000000000
********************************************************************************
        PARAMETERS RELEVANT TO MOLECULAR STRUCTURE 
********************************************************************************

                 COLUMN   1       COLUMN   2       COLUMN   3       COLUMN   4
 ROW   1      0.10714482690    0.00034802823    0.05291990186    0.00000000003
 ROW   2      0.01025889311    0.11709567783   -0.02154085487    0.00000000113
 ROW   3     -0.05191716733    0.02385649154    0.10495773745   -0.12945076226
 ROW   4      0.10714482692    0.00034802829    0.05291990186    0.00000000106
 ROW   5      0.01025889309    0.11709567778   -0.02154085487    0.00000000010
 ROW   6     -0.05191716708    0.02385649165    0.10495773728    0.05130452946
 ROW   7      0.10714482688    0.00034802817    0.05291990187   -0.00000000122
 ROW   8      0.01025889310    0.11709567779   -0.02154085487    0.00000000037
 ROW   9     -0.05191716739    0.02385649153    0.10495773745   -0.12551760065
 ROW  10      0.10714482691    0.00034802826    0.05291990186    0.00000000059
 ROW  11      0.01025889307    0.11709567771   -0.02154085486   -0.00000000120
 ROW  12     -0.05191716698    0.02385649171    0.10495773718    0.16679274928
 ROW  13      0.10714482688    0.00034802819    0.05291990187   -0.00000000089
 ROW  14      0.01025889308    0.11709567772   -0.02154085486   -0.00000000104
 ROW  15     -0.05191716718    0.02385649164    0.10495773729    0.05322981901
 ROW  16      0.10714482693    0.00034802835    0.05291990186    0.00000000215
 ROW  17      0.01025889310    0.11709567780   -0.02154085487    0.00000000047
 ROW  18     -0.05191716700    0.02385649168    0.10495773725    0.08135558919
 ROW  19      0.10714482686    0.00034802812    0.05291990187   -0.00000000220
 ROW  20      0.01025889311    0.11709567783   -0.02154085487    0.00000000097
 ROW  21     -0.05191716758    0.02385649145    0.10495773757   -0.25645370825
 ROW  22      0.10714482687    0.00034802815    0.05291990187   -0.00000000160
 ROW  23      0.01025889306    0.11709567767   -0.02154085486   -0.00000000195
 ROW  24     -0.05191716715    0.02385649167    0.10495773725    0.10894905842

                 COLUMN   5       COLUMN   6       COLUMN   7       COLUMN   8
 ROW   1      0.01124216490    0.00000000005   -0.00000000000   -0.00000000000
 ROW   2      0.11288280947    0.00000000016   -0.00000000000    0.00000000000
 ROW   3      0.00000000153   -0.09201134266    0.12319415015    0.07804342873
 ROW   4      0.10544070773    0.00000000017    0.00000000000    0.00000000000
 ROW   5      0.01900034639    0.00000000003    0.00000000000    0.00000000000
 ROW   6     -0.00000000037   -0.14416408305   -0.04472841434   -0.13507813399
 ROW   7     -0.10369982211   -0.00000000010   -0.00000000000   -0.00000000000
 ROW   8      0.04298611901    0.00000000007    0.00000000000   -0.00000000000
 ROW   9      0.00000000124    0.09914672124   -0.15141200233   -0.00166051578
 ROW  10      0.06292507822    0.00000000012    0.00000000000    0.00000000000
 ROW  11     -0.10054849253   -0.00000000012    0.00000000000   -0.00000000000
 ROW  12     -0.00000000181   -0.00868157518   -0.05929767416    0.15409731799
 ROW  13     -0.07344403496   -0.00000000006    0.00000000000   -0.00000000000
 ROW  14     -0.08633270540   -0.00000000010   -0.00000000000   -0.00000000000
 ROW  15     -0.00000000078    0.15095262084    0.11919311636   -0.08135926128
 ROW  16      0.20565575037    0.00000000030   -0.00000000000    0.00000000000
 ROW  17      0.05243259960    0.00000000008    0.00000000000    0.00000000000
 ROW  18     -0.00000000050   -0.29181154840   -0.16123028986   -0.45276249194
 ROW  19     -0.19326155187   -0.00000000022    0.00000000000    0.00000000000
 ROW  20      0.09862449895    0.00000000014   -0.00000000000   -0.00000000000
 ROW  21      0.00000000257    0.17197711067   -0.38753839522   -0.00849326957
 ROW  22     -0.13824320256   -0.00000000015   -0.00000000000    0.00000000000
 ROW  23     -0.16969694829   -0.00000000021   -0.00000000000    0.00000000000
 ROW  24     -0.00000000157    0.28911001059    0.21502466377   -0.24057934145

                 COLUMN   9       COLUMN  10       COLUMN  11       COLUMN  12
 ROW   1      0.00000000000   -0.00000000000   -0.00000000000    0.05682909721
 ROW   2     -0.00000000000    0.00000000000   -0.00000000000   -0.06021690100
 ROW   3      0.01953797672    0.03524905100    0.01112786514   -0.00000000000
 ROW   4      0.00000000000   -0.00000000000    0.00000000000    0.05151057000
 ROW   5     -0.00000000000    0.00000000000   -0.00000000000   -0.02461518132
 ROW   6      0.03257337761   -0.12719478678   -0.09028273730   -0.00000000000
 ROW   7     -0.00000000000    0.00000000000   -0.00000000000   -0.08704372098
 ROW   8      0.00000000000    0.00000000000    0.00000000000   -0.08419523732
 ROW   9     -0.12773504504    0.01623353585   -0.06292710573    0.00000000000
 ROW  10      0.00000000000   -0.00000000000    0.00000000000    0.10852462753
 ROW  11      0.00000000000   -0.00000000000    0.00000000000    0.10358431202
 ROW  12      0.00997182116    0.04217806140    0.00981965153    0.00000000000
 ROW  13     -0.00000000000    0.00000000000   -0.00000000000   -0.12669358069
 ROW  14      0.00000000000   -0.00000000000    0.00000000000    0.07769698211
 ROW  15     -0.02318118129   -0.07158095431    0.10254240102   -0.00000000000
 ROW  16     -0.00000000000    0.00000000000    0.00000000000   -0.12455148176
 ROW  17      0.00000000000    0.00000000000   -0.00000000000   -0.08381612986
 ROW  18     -0.15487714854    0.63151087966    0.48207920024   -0.00000000000
 ROW  19      0.00000000000    0.00000000000    0.00000000000   -0.04243441190
 ROW  20     -0.00000000000   -0.00000000000   -0.00000000000   -0.11662222865
 ROW  21      0.79166723898   -0.06418231064    0.31858422569   -0.00000000000
 ROW  22     -0.00000000000    0.00000000000   -0.00000000000   -0.18507477245
 ROW  23     -0.00000000000   -0.00000000000   -0.00000000000    0.00999756489
 ROW  24      0.34674244840    0.53196887231   -0.61250742197    0.00000000000

                 COLUMN  13       COLUMN  14       COLUMN  15       COLUMN  16
 ROW   1      0.18060647067    0.04609955202    0.06506299736   -0.01275856165
 ROW   2      0.01433870116   -0.05252261165   -0.03438253114    0.08588806935
 ROW   3      0.00000000000   -0.00000000000   -0.00000000000    0.00000000000
 ROW   4     -0.04472420154   -0.05026971575   -0.00968498644   -0.04380578355
 ROW   5      0.08234917734   -0.03105176726   -0.10121033986   -0.15055850468
 ROW   6     -0.00000000000    0.00000000000   -0.00000000000   -0.00000000000
 ROW   7     -0.01579477203   -0.00620529386   -0.01658081977   -0.03486208070
 ROW   8     -0.06814974905    0.14389098793    0.12420019800   -0.04722997810
 ROW   9     -0.00000000000   -0.00000000000    0.00000000000   -0.00000000000
 ROW  10     -0.10863775360    0.02216821635   -0.02169500117    0.04053569782
 ROW  11     -0.01760129102    0.07009647658   -0.12978556399    0.04274800655
 ROW  12      0.00000000000    0.00000000000   -0.00000000000   -0.00000000000
 ROW  13     -0.02667600031    0.02656799244   -0.03130919475    0.06688217329
 ROW  14     -0.03243560252   -0.09132938344    0.15146257905    0.00781655713
 ROW  15      0.00000000000   -0.00000000000    0.00000000000    0.00000000000
 ROW  16     -0.12057094218   -0.34046231074   -0.00616677586   -0.06652609379
 ROW  17      0.06107376925   -0.12913841905   -0.11466920304   -0.16576572852
 ROW  18      0.00000000000    0.00000000000    0.00000000000    0.00000000000
 ROW  19     -0.26264923124   -0.14755904785    0.04734701965   -0.47662911989
 ROW  20      0.08289567022    0.23977034953    0.09850223138    0.22055578089
 ROW  21      0.00000000000   -0.00000000000    0.00000000000    0.00000000000
 ROW  22      0.09108871555   -0.22197736707   -0.05563328640    0.25617034852
 ROW  23      0.12245020634   -0.41619462031    0.13716272692    0.24232946827
 ROW  24     -0.00000000000    0.00000000000    0.00000000000   -0.00000000000

                 COLUMN  17       COLUMN  18       COLUMN  19       COLUMN  20
 ROW   1      0.04571355665   -0.00709472547    0.04252812944    0.04120845439
 ROW   2      0.13600745464    0.04075387364   -0.01056321288   -0.00188954539
 ROW   3     -0.00000000000   -0.00000000000   -0.00000000000   -0.00000000000
 ROW   4     -0.06982558531    0.02013192742    0.03513180322   -0.10697824737
 ROW   5     -0.09680267129    0.03030429207   -0.09474441618    0.01934130599
 ROW   6      0.00000000000    0.00000000000    0.00000000000    0.00000000000
 ROW   7      0.07529134639   -0.03590305878   -0.03469938549   -0.17961245088
 ROW   8     -0.05395129077    0.02843589353    0.08675874844    0.00007206494
 ROW   9      0.00000000000   -0.00000000000    0.00000000000    0.00000000000
 ROW  10     -0.02279630904    0.04014954263   -0.06121592087    0.04756335178
 ROW  11      0.01136166715   -0.04241395108    0.09612407234   -0.00964403489
 ROW  12      0.00000000000    0.00000000000   -0.00000000000   -0.00000000000
 ROW  13     -0.03779945809   -0.01154653696   -0.05778886742    0.12810648090
 ROW  14      0.00823958295   -0.05167545731   -0.09803096173    0.01713778166
 ROW  15     -0.00000000000    0.00000000000    0.00000000000   -0.00000000000
 ROW  16     -0.05133127506   -0.70031018648    0.37580000852    0.17913053641
 ROW  17     -0.09431608483   -0.20396595757    0.00250998115    0.12248677160
 ROW  18     -0.00000000000    0.00000000000   -0.00000000000   -0.00000000000
 ROW  19      0.35287628725    0.32358586570    0.29780597954    0.21884306613
 ROW  20     -0.22025693333   -0.19369615541   -0.10779027103   -0.27818813315
 ROW  21     -0.00000000000   -0.00000000000    0.00000000000   -0.00000000000
 ROW  22     -0.28768883809    0.26823307367    0.24246314449    0.04666261113
 ROW  23     -0.31313570698    0.30751059774    0.29726260373   -0.13258266164
 ROW  24      0.00000000000   -0.00000000000   -0.00000000000   -0.00000000000

                 COLUMN  21       COLUMN  22       COLUMN  23       COLUMN  24
 ROW   1      0.00979707471    0.00031630370    0.00048886118    0.00053136090
 ROW   2     -0.00849030195   -0.00084333426    0.00031315536   -0.00072238522
 ROW   3      0.00000000000   -0.00000000000   -0.00000000000    0.00000000000
 ROW   4     -0.17292800734    0.00013893611    0.02946499021    0.00312408187
 ROW   5      0.03321142290    0.00361558646   -0.08076994584   -0.01221529506
 ROW   6      0.00000000000    0.00000000000   -0.00000000000    0.00000000000
 ROW   7      0.07817041609   -0.00803816035   -0.00729796670    0.04788703816
 ROW   8      0.02457944852   -0.01829921068   -0.00750384230    0.06977770157
 ROW   9      0.00000000000    0.00000000000    0.00000000000   -0.00000000000
 ROW  10      0.13722681731   -0.00003129240   -0.00388347500   -0.00026841327
 ROW  11     -0.03366107476   -0.00068960004    0.00134374486   -0.00114033252
 ROW  12     -0.00000000000    0.00000000000   -0.00000000000   -0.00000000000
 ROW  13     -0.09344432553   -0.06097542170    0.00029107643   -0.02331219294
 ROW  14     -0.04422829947    0.04473431444    0.00240697286    0.01149675496
 ROW  15      0.00000000000    0.00000000000   -0.00000000000    0.00000000000
 ROW  16      0.17182555782    0.01397566950   -0.29622427493   -0.03716460296
 ROW  17      0.17045845725   -0.04251010676    0.89348863978    0.11160026855
 ROW  18      0.00000000000    0.00000000000   -0.00000000000   -0.00000000000
 ROW  19      0.00424017533    0.13351170033    0.06741714751   -0.48003167903
 ROW  20      0.09437759365    0.22267024790    0.10905449475   -0.76583139749
 ROW  21      0.00000000000    0.00000000000    0.00000000000   -0.00000000000
 ROW  22      0.09568794966    0.72871102124    0.00731237427    0.20589504012
 ROW  23      0.22015486835   -0.55953858444   -0.00617843969   -0.15218127740
 ROW  24     -0.00000000000   -0.00000000000   -0.00000000000   -0.00000000000
  Performing F(IJK)/F(IKJ)/F(KJI) consistency check 
  Differences greater than 1 cm-1 will be printed.
  ===================================================================
  I    J    K    F(IJK)        F(IKJ)        F(KJI)        Difference
  ===================================================================
 Cubic force constants written to file cubic.
  ===================================================================
  Largest absolute difference is    0.55809 cm-1.
 
 
---------------------------------------------------------------------------
          Quartic centrifugal distortion parameters 
                                CM-1                MHz
---------------------------------------------------------------------------
    1    1    1    1   -0.4853576364E-06       -0.0145506559
    1    1    1    2    0.1456209060E-07        0.0004365605
    1    1    2    1    0.1456209060E-07        0.0004365605
    1    1    2    2    0.4968271389E-07        0.0014894503
    1    1    3    3   -0.1033977808E-06       -0.0030997875
    1    2    1    1    0.1456209060E-07        0.0004365605
    1    2    1    2   -0.2852397039E-06       -0.0085512712
    1    2    2    1   -0.2852397039E-06       -0.0085512712
    1    2    2    2    0.3449981511E-08        0.0001034278
    1    2    3    3    0.4389325710E-08        0.0001315887
    2    1    1    1    0.1456209060E-07        0.0004365605
    2    1    1    2   -0.2852397039E-06       -0.0085512712
    2    1    2    1   -0.2852397039E-06       -0.0085512712
    2    1    2    2    0.3449981511E-08        0.0001034278
    2    1    3    3    0.4389325710E-08        0.0001315887
    2    2    1    1    0.4968271389E-07        0.0014894503
    2    2    1    2    0.3449981511E-08        0.0001034278
    2    2    2    1    0.3449981511E-08        0.0001034278
    2    2    2    2   -0.4470105662E-06       -0.0134010396
    2    2    3    3   -0.1045440550E-06       -0.0031341519
    3    3    1    1   -0.1033977808E-06       -0.0030997875
    3    3    1    2    0.4389325710E-08        0.0001315887
    3    3    2    1    0.4389325710E-08        0.0001315887
    3    3    2    2   -0.1045440550E-06       -0.0031341519
    3    3    3    3   -0.5201990920E-07       -0.0015595176
---------------------------------------------------------------------------
------------------------------------------------------------
        Parameter                (MHz)                 (CM-1)
------------------------------------------------------------
 
           R6                -.135816E-03           -.453035E-08
           R5                -.412034E-03           -.137440E-07
           SI                            0.117366E+01
 
  Kivelson-Wilson centrifugal distortion parameters 
 
           DJ                0.159844E-02           0.533181E-07
           DK                0.557881E-03           0.186089E-07
           DJK               0.148135E-02           0.494124E-07
 
  A-reduced centrifugal distortion parameters (Ir representation) 
 
           DELJ              0.187007E-02           0.623788E-07
           DELK              0.191605E-02           0.639124E-07
           DELJK             -.148451E-03           -.495180E-08
           delJ              0.740095E-03           0.246869E-07
           delK              0.146168E-02           0.487564E-07
 
  S-reduced centrifugal distortion parameters (Ir representation) 
 
           DJ                0.124737E-02           0.416078E-07
           DK                -.119745E-02           -.399426E-07
           DJK               0.358774E-02           0.119674E-06
           D1                -.740095E-03           -.246869E-07
           D2                -.311350E-03           -.103855E-07
------------------------------------------------------------
  Centrifugal corrections for various types of 
 rotational constants (MHz and cm-1) ...
   Bx''-Bx         0.0058427116        0.0000001949
   By''-By         0.0058255293        0.0000001943
   Bz''-Bz         0.0013930927        0.0000000465
   Bx''-Bx'         0.0015670760        0.0000000523
   By''-By'         0.0015498937        0.0000000517
   Bz''-Bz'         0.0078065460        0.0000002604
   Bx'-Bx         0.0042756356        0.0000001426
   By'-By         0.0042756356        0.0000001426
   Bz'-Bz        -0.0064134534       -0.0000002139
   BxSR-Bx         0.0052160676        0.0000001740
   BySR-By         0.0024686332        0.0000000823
   BzSR-Bz        -0.0049241840       -0.0000001643
   BxSR-Bx''        -0.0006266440       -0.0000000209
   BySR-By''        -0.0033568961       -0.0000001120
   BzSR-Bz''        -0.0063172766       -0.0000002107
   BxSR-Bx'        -0.0009404320       -0.0000000314
   BySR-By'        -0.0018070024       -0.0000000603
   BzSR-Bz'         0.0014892694        0.0000000497
   BxAR-Bx         0.0021025722        0.0000000701
   ByAR-By         0.0066373912        0.0000002214
   BzAR-Bz        -0.0066021457       -0.0000002202
---------------------------------------------------------------------------
 
 *****************************************
     THE MOLECULE IS AN ASYMMETRIC TOP
 *****************************************
 
 
---------------------------------------------------------------------------
         Sextic centrifugal distortion parameters
          Watson A reduction. I^r representation 
              CM-1*10^6                     kHz
---------------------------------------------------------------------------
   HJ        0.0000000262               0.0000007852
   HJK        0.0000000041               0.0000001231
   HKJ       -0.0000001993              -0.0000059735
   HK        0.0000002062               0.0000061813
   hJ        0.0000000132               0.0000003955
   hJK        0.0000000255               0.0000007659
   hK        0.0000001046               0.0000031370
---------------------------------------------------------------------------
         Sextic centrifugal distortion parameters
          Watson S reduction. I^r representation 
              CM-1*10^6                     kHz
---------------------------------------------------------------------------
   HJ       -0.0000000041              -0.0000001229
   HJK        0.0000000801               0.0000024017
   HKJ        0.0000000018               0.0000000531
   HK       -0.0000000406              -0.0000012158
   h1        0.0000000076               0.0000002267
   h2        0.0000000151               0.0000004541
   h3        0.0000000056               0.0000001688
---------------------------------------------------------------------------
---------------------------------------------------------------------------
             Geometrical properties evaluated at     0.00 K 
  Mean and mean-square displacements in normal coordinates (amu**0.5 bohr)
         Coordinate              <q>            <q**2>
---------------------------------------------------------------------------
              1              0.0000000000     0.0000000000
              2              0.0000000000     0.0000000000
              3              0.0000000000     0.0000000000
              4              0.0000000000     0.0000000000
              5              0.0000000000     0.0000000000
              6              0.0000000000     0.0000000000
              7              0.0000000000     0.5000000659
              8             -0.0000000000     0.5000000659
              9              0.0000000000     0.5000000659
             10              0.0000000000     0.5000000659
             11              0.0000000000     0.5000000659
             12              0.0005562455     0.5000000659
             13             -0.0666240648     0.5000000659
             14             -0.0446710930     0.5000000659
             15             -0.2181418953     0.5000000659
             16             -0.0018793256     0.5000000659
             17             -0.0633069319     0.5000000659
             18              0.0233402456     0.5000000659
             19             -0.0817564367     0.5000000659
             20              0.0856452937     0.5000000659
             21              0.0112913403     0.5000000659
             22              0.0194055526     0.5000000659
             23              0.0256805554     0.5000000659
             24              0.0226338216     0.5000000659
---------------------------------------------------------------------------
------------------------------------------------------
   ATOM              INTERNUCLEAR DISTANCE
  I    J            Re           Rg           Ra
------------------------------------------------------
  2    1         1.3542461    1.3637397    1.3620780
  3    1         1.3698494    1.3784245    1.3767030
  3    2         2.1435952    2.1553552    2.1545846
  4    1         2.2361394    2.2467175    2.2461881
  4    2         1.2920322    1.2985068    1.2965651
  4    3         2.2394291    2.2500287    2.2493936
  5    1         2.2042537    2.2148677    2.2143151
  5    2         2.1138759    2.1241484    2.1233772
  5    3         1.3523878    1.3599809    1.3580603
  5    4         1.3961434    1.4041126    1.4024625
  6    1         2.0731660    2.0911168    2.0831241
  6    2         1.0757582    1.0959278    1.0795126
  6    3         3.1515742    3.1709156    3.1660406
  6    4         2.1305006    2.1462921    2.1382892
  6    5         3.1739070    3.1921004    3.1871684
  7    1         2.0874756    2.1045854    2.0962437
  7    2         3.1478364    3.1666852    3.1615189
  7    3         1.0736431    1.0934864    1.0759540
  7    4         3.3043374    3.3213564    3.3164548
  7    5         2.2440407    2.2589632    2.2509322
  7    6         4.0892372    4.1137306    4.1065907
  8    1         3.2552672    3.2733279    3.2686082
  8    2         3.1383596    3.1559829    3.1509771
  8    3         2.1940882    2.2098231    2.2019917
  8    4         2.1660942    2.1826590    2.1749572
  8    5         1.0751676    1.0951039    1.0785980
  8    6         4.1688346    4.1920204    4.1851466
  8    7         2.7891102    2.8074309    2.7971253
------------------------------------------------------
  nmode is                     18
  DIPOLE MOMENT OF ISOTOPOLOGUE 
  (only correct if inertial frame is unchanged) 
                             Vibrationally averaged dipole moment
--------------------------------------------------------------------------------
                              a.u.                         Debye
                     x         y         z              x         y         z
--------------------------------------------------------------------------------
MU_e           -0.45282  -0.39280   0.00000       -1.15088  -0.99834   0.00000
delta <MU> (1)  0.00795  -0.00073   0.00000        0.02022  -0.00187   0.00000
delta <MU> (2)  0.00735   0.00914   0.00000        0.01867   0.02323   0.00000
<MU>           -0.43752  -0.38440   0.00000       -1.11200  -0.97697   0.00000
 
Equilibrium dipole moment:    0.59945 a.u. (   1.52355 D)
Zero-point dipole moment:     0.58240 a.u. (   1.48021 D)
--------------------------------------------------------------------------------
********************************************************************************
     PARAMETERS RELEVANT TO ROTATIONAL SPECTROSCOPY
********************************************************************************
 
 
  ----------------------------------------------------------------------------
                                     VIB-ROT CONSTANT / (cm-1)
                                  ------------------------------
     AXIS        MODE       CORIOLIS     QUADRATIC     ANHARMONIC    TOTAL
  ----------------------------------------------------------------------------
       1           7       0.0009638     -0.0000000   -0.0000452    0.0009187
       1           8       0.0009566     -0.0000000   -0.0000788    0.0008778
       1           9       0.0007269     -0.0000000   -0.0001593    0.0005676
       1          10       0.0006889     -0.0000000   -0.0001535    0.0005354
       1          11       0.0009374     -0.0000000   -0.0000970    0.0008404
       1          12      -0.0002873     -0.0002504    0.0002515   -0.0002862
       1          13      -0.0003197     -0.0000563    0.0000849   -0.0002911
       1          14      -0.0007686     -0.0000162    0.0010281    0.0002433
       1          15      -0.0001647     -0.0004579    0.0016854    0.0010628
       1          16      -0.0006052     -0.0000474    0.0004142   -0.0002383
       1          17      -0.0005029     -0.0000444    0.0007959    0.0002486
       1          18      -0.0002660     -0.0000178    0.0002092   -0.0000746
       1          19      -0.0004403     -0.0000116    0.0005941    0.0001422
       1          20      -0.0000622     -0.0000083    0.0001655    0.0000951
       1          21      -0.0000812     -0.0000057    0.0001432    0.0000563
       1          22      -0.0000868     -0.0000013    0.0003019    0.0002137
       1          23      -0.0001942     -0.0000025    0.0006847    0.0004880
       1          24      -0.0001450     -0.0000028    0.0005120    0.0003642
       2           7       0.0009580     -0.0000000   -0.0001459    0.0008122
       2           8       0.0009373     -0.0000000   -0.0001204    0.0008168
       2           9       0.0007471     -0.0000000   -0.0000723    0.0006748
       2          10       0.0007963     -0.0000000   -0.0000025    0.0007938
       2          11       0.0009527     -0.0000000    0.0000396    0.0009923
       2          12      -0.0005623     -0.0002385    0.0002230   -0.0005778
       2          13      -0.0008217     -0.0002585    0.0004562   -0.0006239
       2          14      -0.0003153     -0.0000050    0.0000560   -0.0002643
       2          15      -0.0000284     -0.0000385    0.0003172    0.0002503
       2          16      -0.0003007     -0.0000830    0.0004750    0.0000913
       2          17      -0.0001801     -0.0001102    0.0006954    0.0004052
       2          18      -0.0005770     -0.0000301    0.0000222   -0.0005849
       2          19      -0.0002459     -0.0000513    0.0004255    0.0001283
       2          20      -0.0004498     -0.0000412    0.0010164    0.0005253
       2          21      -0.0004511     -0.0000099    0.0011178    0.0006568
       2          22      -0.0001204     -0.0000020    0.0004427    0.0003203
       2          23      -0.0000206     -0.0000004    0.0001470    0.0001260
       2          24      -0.0000615     -0.0000006    0.0003363    0.0002743
       3           7       0.0000000     -0.0000000   -0.0000488   -0.0000488
       3           8       0.0000000     -0.0000000   -0.0000503   -0.0000503
       3           9       0.0000000     -0.0000000   -0.0000570   -0.0000570
       3          10       0.0000000     -0.0000000   -0.0000374   -0.0000374
       3          11       0.0000000     -0.0000000   -0.0000129   -0.0000129
       3          12       0.0012459     -0.0000000    0.0001184    0.0013643
       3          13      -0.0006439     -0.0000113    0.0001392   -0.0005160
       3          14       0.0006829     -0.0000017    0.0002610    0.0009422
       3          15      -0.0001694     -0.0000914    0.0004866    0.0002259
       3          16      -0.0005315     -0.0000009    0.0002230   -0.0003094
       3          17      -0.0001352     -0.0000067    0.0003719    0.0002301
       3          18       0.0000257     -0.0000011    0.0000559    0.0000805
       3          19       0.0000507     -0.0000104    0.0002533    0.0002936
       3          20      -0.0001010     -0.0000111    0.0003045    0.0001924
       3          21      -0.0002045     -0.0000007    0.0003255    0.0001203
       3          22      -0.0000588     -0.0000001    0.0001877    0.0001287
       3          23      -0.0000609     -0.0000003    0.0002024    0.0001413
       3          24      -0.0000594     -0.0000006    0.0002104    0.0001504
  ----------------------------------------------------------------------------
 
 
  ----------------------------------------------------------------------------
   Be, B0 AND B-B0 SHIFTS FOR SINGLY EXCITED VIBRATIONAL STATES (CM-1)
   ------------------------------------------------------------
  VIBRATION            X AXIS               Y AXIS                 Z AXIS
  ----------------------------------------------------------------------------
    Be                    0.33206805           0.31852665           0.16257821
    B0                    0.32918613           0.31611824           0.16115932
    Be-B0                 0.00288193           0.00240840           0.00141889
    B'                    0.32918627           0.31611839           0.16115911
    Be-B'                 0.00288178           0.00240826           0.00141910
    B''                   0.32918632           0.31611844           0.16115937
    Be-B''                0.00288173           0.00240821           0.00141884
    B^A                   0.32918620           0.31611847           0.16115910
    Be-B^A                0.00288186           0.00240818           0.00141911
    B^S                   0.32918630           0.31611833           0.16115916
    Be-B^S                0.00288175           0.00240832           0.00141906
     7                   -0.00091867          -0.00081217           0.00004883
     8                   -0.00087782          -0.00081682           0.00005027
     9                   -0.00056762          -0.00067482           0.00005701
    10                   -0.00053537          -0.00079382           0.00003745
    11                   -0.00084037          -0.00099230           0.00001295
    12                    0.00028624           0.00057783          -0.00136430
    13                    0.00029114           0.00062395           0.00051596
    14                   -0.00024331           0.00026430          -0.00094218
    15                   -0.00106280          -0.00025030          -0.00022585
    16                    0.00023831          -0.00009132           0.00030942
    17                   -0.00024861          -0.00040515          -0.00023006
    18                    0.00007457           0.00058488          -0.00008053
    19                   -0.00014220          -0.00012832          -0.00029360
    20                   -0.00009506          -0.00052533          -0.00019242
    21                   -0.00005633          -0.00065684          -0.00012032
    22                   -0.00021373          -0.00032030          -0.00012872
    23                   -0.00048799          -0.00012599          -0.00014130
    24                   -0.00036423          -0.00027429          -0.00015039
  ----------------------------------------------------------------------------
  ----------------------------------------------------------------------------
   Be, B0 AND B-B0 SHIFTS FOR SINGLY EXCITED VIBRATIONAL STATES (MHz)
  VIBRATION            X AXIS               Y AXIS                 Z AXIS
  ----------------------------------------------------------------------------
    Be                 9955.14982787        9549.18868129        4873.97221968
    B0                 9868.75182644        9476.98655939        4831.43494266
    Be-B0                86.39800142          72.20212190          42.53727702
    B'                 9868.75610208        9476.99083503        4831.42852921
    Be-B'                86.39372579          72.19784626          42.54369047
    B''                9868.75766916        9476.99238492        4831.43633575
    Be-B''               86.39215871          72.19629637          42.53588392
    B^A                9868.75392902        9476.99319679        4831.42834051
    Be-B^A               86.39589885          72.19548451          42.54387916
    B^S                9868.75704251        9476.98902803        4831.43001848
    Be-B^S               86.39278535          72.19965326          42.54220120
     7                  -27.54094817         -24.34816077           1.46388324
     8                  -26.31632378         -24.48766091           1.50708657
     9                  -17.01691046         -20.23056550           1.70911674
    10                  -16.04996938         -23.79819291           1.12266262
    11                  -25.19355856         -29.74839657           0.38821275
    12                    8.58124138          17.32295049         -40.90068154
    13                    8.72801355          18.70554376          15.46808785
    14                   -7.29428987           7.92362632         -28.24581550
    15                  -31.86201512          -7.50379193          -6.77086465
    16                    7.14443627          -2.73776703           9.27608276
    17                   -7.45304255         -12.14617435          -6.89709953
    18                    2.23546324          17.53437682          -2.41429400
    19                   -4.26303306          -3.84698432          -8.80193958
    20                   -2.84980344         -15.74895671          -5.76849359
    21                   -1.68881837         -19.69171122          -3.60701410
    22                   -6.40752731          -9.60249862          -3.85886084
    23                  -14.62965164          -3.77695323          -4.23599241
    24                  -10.91926558          -8.22292711          -4.50863083
  ----------------------------------------------------------------------------
