# Supplementary material for: Improved Accuracy in Semi-Experimental Structure Determination by Resolving Problems Associated with Rotation of Principal Inertial Axes of Isotopologues: Structures of 1,3-Oxazole (c‑C3H3NO)
Source: J Phys Chem A. 2026 Apr 24;130(18):3623–41. doi: 10.1021/acs.jpca.6c01535 (PMC13158917; doi:10.1021/acs.jpca.6c01535)
Supplement: Supplementary file 2 [file jp6c01535_si_002.zip › Supporting Information/ISOMASS Files_Ir/ISOMASS004.out]

 @GETMEM-I,  Allocated   28610 MB of main memory.
  analysis of anharmonic force field for a different isotopomer
  masses of atoms
   15.9949146300000        12.0000000000000        13.0033548260000     
   14.0030740020000        12.0000000000000        1.00782503500000     
   1.00782503500000        1.00782503500000     
  rotation matrix to com frame 

                 COLUMN   1       COLUMN   2       COLUMN   3
 ROW   1      0.96260613945   -0.27090481779    0.00000000000
 ROW   2      0.27090481779    0.96260613945    0.00000000000
 ROW   3     -0.00000000000   -0.00000000000    1.00000000000
********************************************************************************
        PARAMETERS RELEVANT TO MOLECULAR STRUCTURE 
********************************************************************************

                 COLUMN   1       COLUMN   2       COLUMN   3       COLUMN   4
 ROW   1      0.00145027666    0.05173944077    0.10771062183    0.00000000071
 ROW   2      0.00663745978   -0.10758712688    0.05159074856   -0.00000000083
 ROW   3     -0.11930838994   -0.00535644408    0.00417943555   -0.11638907985
 ROW   4      0.00145027664    0.05173944080    0.10771062185    0.00000000096
 ROW   5      0.00663745970   -0.10758712675    0.05159074868    0.00000000036
 ROW   6     -0.11930839040   -0.00535644421    0.00417943550    0.06711837435
 ROW   7      0.00145027675    0.05173944063    0.10771062171   -0.00000000052
 ROW   8      0.00663745979   -0.10758712689    0.05159074856   -0.00000000087
 ROW   9     -0.11930838936   -0.00535644391    0.00417943555   -0.13109074682
 ROW  10      0.00145027671    0.05173944070    0.10771062177    0.00000000004
 ROW  11      0.00663745965   -0.10758712667    0.05159074874    0.00000000106
 ROW  12     -0.11930839017   -0.00535644414    0.00417943547    0.16795389298
 ROW  13      0.00145027677    0.05173944058    0.10771062167   -0.00000000093
 ROW  14      0.00663745970   -0.10758712676    0.05159074867    0.00000000028
 ROW  15     -0.11930838950   -0.00535644395    0.00417943550    0.04032773616
 ROW  16      0.00145027657    0.05173944091    0.10771062194    0.00000000189
 ROW  17      0.00663745968   -0.10758712672    0.05159074870    0.00000000060
 ROW  18     -0.11930839091   -0.00535644436    0.00417943548    0.11113831995
 ROW  19      0.00145027677    0.05173944058    0.10771062167   -0.00000000093
 ROW  20      0.00663745985   -0.10758712699    0.05159074848   -0.00000000174
 ROW  21     -0.11930838892   -0.00535644378    0.00417943559   -0.26742820736
 ROW  22      0.00145027684    0.05173944048    0.10771062159   -0.00000000185
 ROW  23      0.00663745968   -0.10758712672    0.05159074870    0.00000000059
 ROW  24     -0.11930838916   -0.00535644385    0.00417943549    0.08190074118

                 COLUMN   5       COLUMN   6       COLUMN   7       COLUMN   8
 ROW   1      0.07030248618    0.00000000040    0.00000000000    0.00000000000
 ROW   2     -0.08676260774   -0.00000000048    0.00000000000    0.00000000000
 ROW   3      0.00000000166   -0.10623448344    0.13102870981    0.06832006880
 ROW   4      0.09814649076    0.00000000057   -0.00000000000    0.00000000000
 ROW   5      0.04331755000    0.00000000034   -0.00000000000    0.00000000000
 ROW   6      0.00000000018   -0.13745033758   -0.05471774974   -0.13127347383
 ROW   7     -0.06419709419   -0.00000000045    0.00000000000   -0.00000000000
 ROW   8     -0.09077876657   -0.00000000050    0.00000000000    0.00000000000
 ROW   9      0.00000000058    0.08578189458   -0.14641516729    0.00823484237
 ROW  10     -0.00266554145   -0.00000000006    0.00000000000    0.00000000000
 ROW  11      0.12041811138    0.00000000083   -0.00000000000    0.00000000000
 ROW  12     -0.00000000168    0.01176270646   -0.04581828654    0.15659247608
 ROW  13     -0.10929699364   -0.00000000074    0.00000000000    0.00000000000
 ROW  14      0.03417562261    0.00000000029    0.00000000000   -0.00000000000
 ROW  15     -0.00000000145    0.15850860527    0.11889621014   -0.09268856195
 ROW  16      0.20042136848    0.00000000122   -0.00000000000   -0.00000000000
 ROW  17      0.06989209359    0.00000000051    0.00000000000   -0.00000000000
 ROW  18      0.00000000069   -0.28190805434   -0.20176926186   -0.43654295340
 ROW  19     -0.10899443568   -0.00000000074    0.00000000000   -0.00000000000
 ROW  20     -0.18625491803   -0.00000000111   -0.00000000000   -0.00000000000
 ROW  21      0.00000000146    0.14351936508   -0.34319882881    0.01665984195
 ROW  22     -0.20907917156   -0.00000000137    0.00000000000    0.00000000000
 ROW  23      0.06878236825    0.00000000051   -0.00000000000   -0.00000000000
 ROW  24     -0.00000000274    0.30344297743    0.22700682561   -0.27972825172

                 COLUMN   9       COLUMN  10       COLUMN  11       COLUMN  12
 ROW   1      0.00000000000   -0.00000000000   -0.00000000000    0.04338607178
 ROW   2      0.00000000000   -0.00000000000   -0.00000000000    0.08800502798
 ROW   3      0.01503124556    0.03636978201    0.00470984005   -0.00000000000
 ROW   4     -0.00000000000   -0.00000000000   -0.00000000000    0.03273114630
 ROW   5     -0.00000000000   -0.00000000000   -0.00000000000    0.02603734344
 ROW   6      0.03231614605   -0.14002897187   -0.06910866322   -0.00000000000
 ROW   7      0.00000000000    0.00000000000    0.00000000000   -0.13393263709
 ROW   8      0.00000000000   -0.00000000000   -0.00000000000    0.03542413938
 ROW   9     -0.11566820987    0.00550965139   -0.05625440287   -0.00000000000
 ROW  10      0.00000000000   -0.00000000000   -0.00000000000    0.13248490373
 ROW  11     -0.00000000000    0.00000000000    0.00000000000   -0.04236936187
 ROW  12      0.01283274008    0.04471952608    0.00057830847   -0.00000000000
 ROW  13      0.00000000000    0.00000000000    0.00000000000   -0.06603683148
 ROW  14     -0.00000000000    0.00000000000    0.00000000000   -0.12287268713
 ROW  15     -0.02480799758   -0.06058959935    0.12364207825    0.00000000000
 ROW  16     -0.00000000000    0.00000000000    0.00000000000   -0.15695858911
 ROW  17     -0.00000000000    0.00000000000    0.00000000000   -0.02410773508
 ROW  18     -0.14304457466    0.69533069326    0.38846374818    0.00000000000
 ROW  19     -0.00000000000    0.00000000000    0.00000000000   -0.14348709110
 ROW  20     -0.00000000000    0.00000000000    0.00000000000    0.02645517523
 ROW  21      0.82534718360   -0.00331901136    0.29422345236   -0.00000000000
 ROW  22      0.00000000000    0.00000000000   -0.00000000000   -0.10429778825
 ROW  23      0.00000000000    0.00000000000   -0.00000000000   -0.11441067083
 ROW  24      0.30383651268    0.42706799165   -0.68897460642    0.00000000000

                 COLUMN  13       COLUMN  14       COLUMN  15       COLUMN  16
 ROW   1      0.15380549877    0.02195373064    0.03550227638    0.02749390788
 ROW   2      0.06449488068    0.10768166253   -0.07953262465    0.03585033862
 ROW   3     -0.00000000000   -0.00000000000   -0.00000000000    0.00000000000
 ROW   4      0.00299684332   -0.06307422931   -0.12459738469   -0.04063789595
 ROW   5     -0.10056989958    0.01818533732    0.09706807904    0.08589594947
 ROW   6     -0.00000000000   -0.00000000000   -0.00000000000    0.00000000000
 ROW   7     -0.02959396786    0.08102028028   -0.03869025678    0.00778930202
 ROW   8      0.04799967113   -0.15511983309    0.01362516504   -0.06555740291
 ROW   9      0.00000000000    0.00000000000    0.00000000000   -0.00000000000
 ROW  10     -0.12892546315    0.01451627853    0.06479789747   -0.08601961333
 ROW  11     -0.03581683548   -0.00817578258   -0.02390099612    0.10022439902
 ROW  12     -0.00000000000    0.00000000000   -0.00000000000   -0.00000000000
 ROW  13     -0.02511026894   -0.01565548728    0.05663480046    0.06446298670
 ROW  14      0.03520239708    0.02871177577    0.05508129082   -0.16990692451
 ROW  15      0.00000000000   -0.00000000000    0.00000000000    0.00000000000
 ROW  16     -0.02538163479   -0.34191107722   -0.17864939337    0.04608188698
 ROW  17     -0.11195315945   -0.04872019868    0.08984706393    0.12219101739
 ROW  18      0.00000000000    0.00000000000    0.00000000000    0.00000000000
 ROW  19     -0.15618382432    0.04627701785   -0.26788221612    0.05478348807
 ROW  20     -0.21904413570   -0.25103799069   -0.46435711931    0.01773164571
 ROW  21      0.00000000000   -0.00000000000    0.00000000000   -0.00000000000
 ROW  22      0.17702990087   -0.36241609837    0.29117578888    0.27379107976
 ROW  23     -0.03592258191    0.14739043450   -0.01857438010   -0.25529478227
 ROW  24     -0.00000000000    0.00000000000   -0.00000000000    0.00000000000

                 COLUMN  17       COLUMN  18       COLUMN  19       COLUMN  20
 ROW   1      0.11282376860    0.01745770575    0.03450837079    0.03189751982
 ROW   2     -0.08059279037   -0.04180795272    0.02761666554    0.02036867450
 ROW   3      0.00000000000    0.00000000000    0.00000000000   -0.00000000000
 ROW   4     -0.11336008476    0.03380781799   -0.02052200031   -0.08473225213
 ROW   5      0.04712377583   -0.01995211779    0.09345206377   -0.08366550542
 ROW   6      0.00000000000    0.00000000000    0.00000000000    0.00000000000
 ROW   7      0.03799069167   -0.01890937572    0.00113404116   -0.13619569109
 ROW   8      0.07375649536   -0.03586472324   -0.08481566668   -0.08338747819
 ROW   9     -0.00000000000   -0.00000000000    0.00000000000    0.00000000000
 ROW  10     -0.01855644653    0.01154671932    0.00220980709    0.03599825226
 ROW  11     -0.01312525140    0.05617898860   -0.11916253504    0.04268637904
 ROW  12      0.00000000000    0.00000000000    0.00000000000    0.00000000000
 ROW  13     -0.02590510780   -0.03527860460   -0.10031679921    0.13117131021
 ROW  14     -0.04696844644    0.04573727732    0.06677094165    0.05781310985
 ROW  15     -0.00000000000    0.00000000000    0.00000000000   -0.00000000000
 ROW  16     -0.10230382697   -0.70434977172    0.30649255384    0.22185097663
 ROW  17      0.05465199786   -0.21866527902    0.19345518112   -0.01310630148
 ROW  18     -0.00000000000    0.00000000000   -0.00000000000   -0.00000000000
 ROW  19      0.17869628699    0.16137827540    0.19017320076    0.03001496515
 ROW  20      0.35840904676    0.34881895323    0.30216606302    0.32687220531
 ROW  21     -0.00000000000   -0.00000000000   -0.00000000000   -0.00000000000
 ROW  22     -0.44112182599    0.36695947974    0.34913256160   -0.05396660767
 ROW  23      0.09488707930   -0.09148038643   -0.09165456517    0.15358702270
 ROW  24      0.00000000000   -0.00000000000   -0.00000000000   -0.00000000000

                 COLUMN  21       COLUMN  22       COLUMN  23       COLUMN  24
 ROW   1      0.00416662092    0.00021943263    0.00056524613    0.00015088177
 ROW   2      0.01336428605   -0.00073866181   -0.00012298218    0.00106719031
 ROW   3      0.00000000000    0.00000000000   -0.00000000000    0.00000000000
 ROW   4     -0.12328233580   -0.00214643708   -0.01904628834   -0.00502466739
 ROW   5     -0.11717466711    0.00202008645    0.08264562110    0.01835121955
 ROW   6     -0.00000000000   -0.00000000000   -0.00000000000   -0.00000000000
 ROW   7      0.07575423764    0.03309182482   -0.01381346156    0.06472765445
 ROW   8      0.02006931034   -0.01761711735    0.00373865089   -0.02601521099
 ROW   9     -0.00000000000   -0.00000000000    0.00000000000   -0.00000000000
 ROW  10      0.09672952590    0.00031226859   -0.00243813141   -0.00108511902
 ROW  11      0.09751360875   -0.00038024594   -0.00331887970    0.00065400787
 ROW  12     -0.00000000000    0.00000000000   -0.00000000000    0.00000000000
 ROW  13     -0.11940974429    0.02475842118    0.00463765193   -0.02071684237
 ROW  14     -0.01423613092    0.06837567732    0.00488642011   -0.04266965939
 ROW  15      0.00000000000    0.00000000000   -0.00000000000    0.00000000000
 ROW  16      0.23233640315    0.00795911687    0.23566870614    0.04743713393
 ROW  17     -0.04606617656   -0.03025378175   -0.90013089420   -0.18140462169
 ROW  18      0.00000000000   -0.00000000000    0.00000000000   -0.00000000000
 ROW  19      0.05583918368   -0.43949029876    0.16319018401   -0.72542873343
 ROW  20     -0.06907988409    0.21002011006   -0.07636944860    0.33560051002
 ROW  21      0.00000000000   -0.00000000000    0.00000000000    0.00000000000
 ROW  22      0.21398526105   -0.27249089623   -0.02416562811    0.16203212054
 ROW  23     -0.14609936583   -0.77364728169   -0.06590072347    0.44499398884
 ROW  24     -0.00000000000    0.00000000000   -0.00000000000   -0.00000000000
  Performing F(IJK)/F(IKJ)/F(KJI) consistency check 
  Differences greater than 1 cm-1 will be printed.
  ===================================================================
  I    J    K    F(IJK)        F(IKJ)        F(KJI)        Difference
  ===================================================================
 Cubic force constants written to file cubic.
  ===================================================================
  Largest absolute difference is    0.53641 cm-1.
 
 
---------------------------------------------------------------------------
          Quartic centrifugal distortion parameters 
                                CM-1                MHz
---------------------------------------------------------------------------
    1    1    1    1   -0.4871316691E-06       -0.0146038400
    1    1    1    2    0.8851588612E-08        0.0002653640
    1    1    2    1    0.8851588612E-08        0.0002653640
    1    1    2    2    0.6739232746E-07        0.0020203711
    1    1    3    3   -0.9844905380E-07       -0.0029514284
    1    2    1    1    0.8851588612E-08        0.0002653640
    1    2    1    2   -0.2675147437E-06       -0.0080198903
    1    2    2    1   -0.2675147437E-06       -0.0080198903
    1    2    2    2   -0.1755694860E-07       -0.0005263441
    1    2    3    3   -0.2489214064E-08       -0.0000746248
    2    1    1    1    0.8851588612E-08        0.0002653640
    2    1    1    2   -0.2675147437E-06       -0.0080198903
    2    1    2    1   -0.2675147437E-06       -0.0080198903
    2    1    2    2   -0.1755694860E-07       -0.0005263441
    2    1    3    3   -0.2489214064E-08       -0.0000746248
    2    2    1    1    0.6739232746E-07        0.0020203711
    2    2    1    2   -0.1755694860E-07       -0.0005263441
    2    2    2    1   -0.1755694860E-07       -0.0005263441
    2    2    2    2   -0.4784862767E-06       -0.0143446577
    2    2    3    3   -0.1092729555E-06       -0.0032759208
    3    3    1    1   -0.9844905380E-07       -0.0029514284
    3    3    1    2   -0.2489214064E-08       -0.0000746248
    3    3    2    1   -0.2489214064E-08       -0.0000746248
    3    3    2    2   -0.1092729555E-06       -0.0032759208
    3    3    3    3   -0.5208717191E-07       -0.0015615341
---------------------------------------------------------------------------
------------------------------------------------------------
        Parameter                (MHz)                 (CM-1)
------------------------------------------------------------
 
           R6                -.146162E-03           -.487543E-08
           R5                -.292276E-03           -.974928E-08
           SI                            0.119806E+01
 
  Kivelson-Wilson centrifugal distortion parameters 
 
           DJ                0.169595E-02           0.565708E-07
           DK                0.110420E-02           0.368322E-07
           DJK               0.850808E-03           0.283799E-07
 
  A-reduced centrifugal distortion parameters (Ir representation) 
 
           DELJ              0.198827E-02           0.663217E-07
           DELK              0.256582E-02           0.855865E-07
           DELJK             -.903132E-03           -.301253E-07
           delJ              0.798945E-03           0.266499E-07
           delK              0.128500E-02           0.428629E-07
 
  S-reduced centrifugal distortion parameters (Ir representation) 
 
           DJ                0.145199E-02           0.484333E-07
           DK                -.115584E-03           -.385548E-08
           DJK               0.231455E-02           0.772051E-07
           D1                -.798945E-03           -.266499E-07
           D2                -.268140E-03           -.894420E-08
------------------------------------------------------------
  Centrifugal corrections for various types of 
 rotational constants (MHz and cm-1) ...
   Bx''-Bx         0.0056479055        0.0000001884
   By''-By         0.0054856593        0.0000001830
   Bz''-Bz         0.0009947870        0.0000000332
   Bx''-Bx'         0.0016379604        0.0000000546
   By''-By'         0.0014757142        0.0000000492
   Bz''-Bz'         0.0070097047        0.0000002338
   Bx'-Bx         0.0040099451        0.0000001338
   By'-By         0.0040099451        0.0000001338
   Bz'-Bz        -0.0060149177       -0.0000002006
   BxSR-Bx         0.0043527604        0.0000001452
   BySR-By         0.0029375730        0.0000000980
   BzSR-Bz        -0.0047490802       -0.0000001584
   BxSR-Bx''        -0.0012951452       -0.0000000432
   BySR-By''        -0.0025480863       -0.0000000850
   BzSR-Bz''        -0.0057438672       -0.0000001916
   BxSR-Bx'        -0.0003428152       -0.0000000114
   BySR-By'        -0.0010723721       -0.0000000358
   BzSR-Bz'         0.0012658375        0.0000000422
   BxAR-Bx         0.0016713576        0.0000000558
   ByAR-By         0.0065801275        0.0000002195
   BzAR-Bz        -0.0062465125       -0.0000002084
---------------------------------------------------------------------------
 
 *****************************************
     THE MOLECULE IS AN ASYMMETRIC TOP
 *****************************************
 
 
---------------------------------------------------------------------------
         Sextic centrifugal distortion parameters
          Watson A reduction. I^r representation 
              CM-1*10^6                     kHz
---------------------------------------------------------------------------
   HJ        0.0000000239               0.0000007159
   HJK        0.0000000303               0.0000009095
   HKJ       -0.0000002645              -0.0000079284
   HK        0.0000002537               0.0000076072
   hJ        0.0000000120               0.0000003609
   hJK        0.0000000306               0.0000009182
   hK        0.0000000939               0.0000028145
---------------------------------------------------------------------------
         Sextic centrifugal distortion parameters
          Watson S reduction. I^r representation 
              CM-1*10^6                     kHz
---------------------------------------------------------------------------
   HJ       -0.0000000083              -0.0000002502
   HJK        0.0000001542               0.0000046232
   HKJ       -0.0000001940              -0.0000058153
   HK        0.0000000916               0.0000027466
   h1        0.0000000084               0.0000002523
   h2        0.0000000161               0.0000004831
   h3        0.0000000036               0.0000001087
---------------------------------------------------------------------------
---------------------------------------------------------------------------
             Geometrical properties evaluated at     0.00 K 
  Mean and mean-square displacements in normal coordinates (amu**0.5 bohr)
         Coordinate              <q>            <q**2>
---------------------------------------------------------------------------
              1              0.0000000000     0.0000000000
              2              0.0000000000     0.0000000000
              3              0.0000000000     0.0000000000
              4              0.0000000000     0.0000000000
              5              0.0000000000     0.0000000000
              6              0.0000000000     0.0000000000
              7             -0.0000000000     0.5000000659
              8             -0.0000000000     0.5000000659
              9             -0.0000000000     0.5000000659
             10              0.0000000000     0.5000000659
             11              0.0000000000     0.5000000659
             12              0.0083023946     0.5000000659
             13             -0.0628246105     0.5000000659
             14             -0.1237148157     0.5000000659
             15              0.0036973171     0.5000000659
             16             -0.1815036438     0.5000000659
             17             -0.0827393002     0.5000000659
             18              0.0337766373     0.5000000659
             19             -0.0645855632     0.5000000659
             20              0.0910856802     0.5000000659
             21              0.0077047098     0.5000000659
             22             -0.0136325765     0.5000000659
             23              0.0224867618     0.5000000659
             24              0.0291097689     0.5000000659
---------------------------------------------------------------------------
------------------------------------------------------
   ATOM              INTERNUCLEAR DISTANCE
  I    J            Re           Rg           Ra
------------------------------------------------------
  2    1         1.3542461    1.3637725    1.3621003
  3    1         1.3698494    1.3782339    1.3765813
  3    2         2.1435952    2.1552534    2.1545253
  4    1         2.2361394    2.2467274    2.2461986
  4    2         1.2920322    1.2984933    1.2965621
  4    3         2.2394291    2.2499967    2.2493971
  5    1         2.2042537    2.2148936    2.2143071
  5    2         2.1138759    2.1242537    2.1234394
  5    3         1.3523878    1.3599788    1.3580591
  5    4         1.3961434    1.4042840    1.4025690
  6    1         2.0731660    2.0911320    2.0831206
  6    2         1.0757582    1.0959267    1.0795105
  6    3         3.1515742    3.1707989    3.1659530
  6    4         2.1305006    2.1462944    2.1383066
  6    5         3.1739070    3.1922072    3.1872415
  7    1         2.0874756    2.1044409    2.0961093
  7    2         3.1478364    3.1666130    3.1614373
  7    3         1.0736431    1.0934331    1.0759192
  7    4         3.3043374    3.3213378    3.3164195
  7    5         2.2440407    2.2589200    2.2508455
  7    6         4.0892372    4.1136254    4.1064734
  8    1         3.2552672    3.2733391    3.2686350
  8    2         3.1383596    3.1560750    3.1510746
  8    3         2.1940882    2.2098563    2.2020657
  8    4         2.1660942    2.1828104    2.1750965
  8    5         1.0751676    1.0951574    1.0786345
  8    6         4.1688346    4.1921335    4.1852652
  8    7         2.7891102    2.8074075    2.7971000
------------------------------------------------------
  nmode is                     18
  DIPOLE MOMENT OF ISOTOPOLOGUE 
  (only correct if inertial frame is unchanged) 
                             Vibrationally averaged dipole moment
--------------------------------------------------------------------------------
                              a.u.                         Debye
                     x         y         z              x         y         z
--------------------------------------------------------------------------------
MU_e           -0.59372   0.08266   0.00000       -1.50900   0.21008   0.00000
delta <MU> (1)  0.00620   0.00489   0.00000        0.01577   0.01243   0.00000
delta <MU> (2)  0.01102  -0.00371   0.00000        0.02802  -0.00943   0.00000
<MU>           -0.57650   0.08384   0.00000       -1.46521   0.21308   0.00000
 
Equilibrium dipole moment:    0.59945 a.u. (   1.52355 D)
Zero-point dipole moment:     0.58256 a.u. (   1.48062 D)
--------------------------------------------------------------------------------
********************************************************************************
     PARAMETERS RELEVANT TO ROTATIONAL SPECTROSCOPY
********************************************************************************
 
 
  ----------------------------------------------------------------------------
                                     VIB-ROT CONSTANT / (cm-1)
                                  ------------------------------
     AXIS        MODE       CORIOLIS     QUADRATIC     ANHARMONIC    TOTAL
  ----------------------------------------------------------------------------
       1           7       0.0010109     -0.0000000   -0.0000377    0.0009731
       1           8       0.0008280     -0.0000000   -0.0001687    0.0006593
       1           9       0.0009724     -0.0000000   -0.0000796    0.0008928
       1          10       0.0005005     -0.0000000   -0.0001751    0.0003253
       1          11       0.0008041     -0.0000000   -0.0001255    0.0006786
       1          12      -0.0003713     -0.0002361    0.0002901   -0.0003173
       1          13      -0.0004331     -0.0000865   -0.0000066   -0.0005262
       1          14      -0.0005146     -0.0000740    0.0012132    0.0006245
       1          15      -0.0004955     -0.0000566    0.0002247   -0.0003275
       1          16      -0.0001952     -0.0003264    0.0012001    0.0006785
       1          17      -0.0003218     -0.0000106    0.0004784    0.0001459
       1          18      -0.0002017     -0.0000430    0.0001793   -0.0000655
       1          19      -0.0004081     -0.0000360    0.0005892    0.0001451
       1          20      -0.0002017     -0.0000256    0.0003209    0.0000936
       1          21      -0.0001769     -0.0000104    0.0005949    0.0004075
       1          22      -0.0001556     -0.0000023    0.0005051    0.0003472
       1          23      -0.0001988     -0.0000023    0.0006875    0.0004864
       1          24      -0.0000810     -0.0000020    0.0003318    0.0002488
       2           7       0.0009344     -0.0000000   -0.0001502    0.0007843
       2           8       0.0010395     -0.0000000   -0.0000385    0.0010010
       2           9       0.0005301     -0.0000000   -0.0001101    0.0004200
       2          10       0.0009280     -0.0000000   -0.0000245    0.0009036
       2          11       0.0011676     -0.0000000    0.0000726    0.0012402
       2          12      -0.0005144     -0.0002470    0.0001864   -0.0005751
       2          13      -0.0007457     -0.0002328    0.0005353   -0.0004432
       2          14      -0.0003945     -0.0000546    0.0000849   -0.0003642
       2          15      -0.0003968     -0.0000696    0.0006975    0.0002312
       2          16      -0.0001542     -0.0000609    0.0005601    0.0003450
       2          17      -0.0003587     -0.0001431    0.0009373    0.0004354
       2          18      -0.0006187     -0.0000141    0.0000597   -0.0005731
       2          19      -0.0002909     -0.0000183    0.0004467    0.0001376
       2          20      -0.0003154     -0.0000330    0.0008957    0.0005473
       2          21      -0.0003668     -0.0000028    0.0006765    0.0003069
       2          22      -0.0000567     -0.0000012    0.0002844    0.0002265
       2          23      -0.0000180     -0.0000002    0.0001488    0.0001306
       2          24      -0.0001211     -0.0000015    0.0004769    0.0003543
       3           7       0.0000000     -0.0000000   -0.0000483   -0.0000483
       3           8       0.0000000     -0.0000000   -0.0000503   -0.0000503
       3           9       0.0000000     -0.0000000   -0.0000478   -0.0000478
       3          10       0.0000000     -0.0000000   -0.0000481   -0.0000481
       3          11       0.0000000     -0.0000000   -0.0000109   -0.0000109
       3          12       0.0014041     -0.0000003    0.0001180    0.0015217
       3          13      -0.0007964     -0.0000102    0.0001386   -0.0006679
       3          14       0.0003799     -0.0000264    0.0003114    0.0006649
       3          15       0.0014475     -0.0000016    0.0002363    0.0016822
       3          16      -0.0018484     -0.0000635    0.0004327   -0.0014791
       3          17      -0.0001331     -0.0000114    0.0003595    0.0002151
       3          18       0.0000224     -0.0000022    0.0000584    0.0000786
       3          19       0.0000507     -0.0000068    0.0002575    0.0003013
       3          20      -0.0001111     -0.0000126    0.0003111    0.0001875
       3          21      -0.0001956     -0.0000005    0.0003190    0.0001229
       3          22      -0.0000580     -0.0000000    0.0001949    0.0001368
       3          23      -0.0000615     -0.0000002    0.0002028    0.0001411
       3          24      -0.0000597     -0.0000008    0.0002040    0.0001435
  ----------------------------------------------------------------------------
 
 
  ----------------------------------------------------------------------------
   Be, B0 AND B-B0 SHIFTS FOR SINGLY EXCITED VIBRATIONAL STATES (CM-1)
   ------------------------------------------------------------
  VIBRATION            X AXIS               Y AXIS                 Z AXIS
  ----------------------------------------------------------------------------
    Be                    0.33318335           0.31781771           0.16265959
    B0                    0.33044814           0.31526351           0.16123804
    Be-B0                 0.00273521           0.00255420           0.00142155
    B'                    0.33044827           0.31526364           0.16123784
    Be-B'                 0.00273508           0.00255407           0.00142175
    B''                   0.33044833           0.31526369           0.16123807
    Be-B''                0.00273502           0.00255402           0.00142152
    B^A                   0.33044819           0.31526372           0.16123783
    Be-B^A                0.00273515           0.00255398           0.00142176
    B^S                   0.33044828           0.31526360           0.16123788
    Be-B^S                0.00273506           0.00255410           0.00142171
     7                   -0.00097315          -0.00078430           0.00004833
     8                   -0.00065931          -0.00100102           0.00005029
     9                   -0.00089279          -0.00042005           0.00004781
    10                   -0.00032534          -0.00090356           0.00004815
    11                   -0.00067860          -0.00124020           0.00001088
    12                    0.00031725           0.00057508          -0.00152172
    13                    0.00052625           0.00044317           0.00066795
    14                   -0.00062453           0.00036422          -0.00066488
    15                    0.00032745          -0.00023116          -0.00168217
    16                   -0.00067853          -0.00034504           0.00147914
    17                   -0.00014591          -0.00043543          -0.00021507
    18                    0.00006548           0.00057310          -0.00007856
    19                   -0.00014507          -0.00013763          -0.00030135
    20                   -0.00009365          -0.00054727          -0.00018748
    21                   -0.00040754          -0.00030689          -0.00012293
    22                   -0.00034720          -0.00022655          -0.00013683
    23                   -0.00048644          -0.00013056          -0.00014115
    24                   -0.00024881          -0.00035432          -0.00014351
  ----------------------------------------------------------------------------
  ----------------------------------------------------------------------------
   Be, B0 AND B-B0 SHIFTS FOR SINGLY EXCITED VIBRATIONAL STATES (MHz)
  VIBRATION            X AXIS               Y AXIS                 Z AXIS
  ----------------------------------------------------------------------------
    Be                 9988.58544895        9527.93514827        4876.41195604
    B0                 9906.58594787        9451.36212330        4833.79483702
    Be-B0                81.99950108          76.57302497          42.61711902
    B'                 9906.58995782        9451.36613324        4833.78882210
    Be-B'                81.99549113          76.56901503          42.62313394
    B''                9906.59159578        9451.36760896        4833.79583181
    Be-B''               81.99385317          76.56753931          42.61612423
    B^A                9906.58761923        9451.36870342        4833.78859051
    Be-B^A               81.99782972          76.56644484          42.62336553
    B^S                9906.59030063        9451.36506087        4833.79008794
    Be-B^S               81.99514832          76.57008740          42.62186810
     7                  -29.17417021         -23.51262781           1.44881901
     8                  -19.76567268         -30.00995220           1.50774585
     9                  -26.76518972         -12.59263718           1.43332028
    10                   -9.75347006         -27.08808711           1.44339473
    11                  -20.34399381         -37.18026261           0.32609705
    12                    9.51097654          17.24032565         -45.62008767
    13                   15.77644390          13.28578726          20.02463487
    14                  -18.72288770          10.91915826         -19.93259801
    15                    9.81671274          -6.92985980         -50.43011321
    16                  -20.34175460         -10.34412423          44.34335663
    17                   -4.37414569         -13.05383363          -6.44754765
    18                    1.96302975          17.18114640          -2.35523788
    19                   -4.34912525          -4.12589767          -9.03414161
    20                   -2.80740778         -16.40683138          -5.62061851
    21                  -12.21759543          -9.20042445          -3.68547533
    22                  -10.40869138          -6.79167580          -4.10195839
    23                  -14.58300608          -3.91397751          -4.23148473
    24                   -7.45905470         -10.62227613          -4.30234347
  ----------------------------------------------------------------------------
