# Supplementary material for: Improved Accuracy in Semi-Experimental Structure Determination by Resolving Problems Associated with Rotation of Principal Inertial Axes of Isotopologues: Structures of 1,3-Oxazole (c‑C3H3NO)
Source: J Phys Chem A. 2026 Apr 24;130(18):3623–41. doi: 10.1021/acs.jpca.6c01535 (PMC13158917; doi:10.1021/acs.jpca.6c01535)
Supplement: Supplementary file 2 [file jp6c01535_si_002.zip › Supporting Information/ISOMASS Files_Ir/ISOMASS005.out]

 @GETMEM-I,  Allocated   28610 MB of main memory.
  analysis of anharmonic force field for a different isotopomer
  masses of atoms
   15.9949146300000        12.0000000000000        12.0000000000000     
   15.0001089700000        12.0000000000000        1.00782503500000     
   1.00782503500000        1.00782503500000     
  rotation matrix to com frame 

                 COLUMN   1       COLUMN   2       COLUMN   3
 ROW   1      0.99574770889   -0.09212220272    0.00000000000
 ROW   2      0.09212220272    0.99574770889    0.00000000000
 ROW   3     -0.00000000000   -0.00000000000    1.00000000000
********************************************************************************
        PARAMETERS RELEVANT TO MOLECULAR STRUCTURE 
********************************************************************************

                 COLUMN   1       COLUMN   2       COLUMN   3       COLUMN   4
 ROW   1      0.01193705275    0.00764734672    0.11866324159    0.00000000097
 ROW   2     -0.09007090240   -0.07727885112    0.01404107333   -0.00000000179
 ROW   3     -0.07763169034    0.09083742230    0.00195535122    0.12580837762
 ROW   4      0.01193705273    0.00764734673    0.11866324162    0.00000000186
 ROW   5     -0.09007090246   -0.07727885109    0.01404107341    0.00000000034
 ROW   6     -0.07763169027    0.09083742234    0.00195535132   -0.05460217149
 ROW   7      0.01193705282    0.00764734669    0.11866324150   -0.00000000133
 ROW   8     -0.09007090241   -0.07727885112    0.01404107334   -0.00000000144
 ROW   9     -0.07763169037    0.09083742233    0.00195535120    0.12942835352
 ROW  10      0.01193705277    0.00764734671    0.11866324157    0.00000000038
 ROW  11     -0.09007090251   -0.07727885107    0.01404107347    0.00000000196
 ROW  12     -0.07763169025    0.09083742239    0.00195535137   -0.16324621280
 ROW  13      0.01193705283    0.00764734668    0.11866324149   -0.00000000171
 ROW  14     -0.09007090247   -0.07727885108    0.01404107343    0.00000000083
 ROW  15     -0.07763169031    0.09083742239    0.00195535130   -0.04492151144
 ROW  16      0.01193705268    0.00764734676    0.11866324169    0.00000000368
 ROW  17     -0.09007090246   -0.07727885109    0.01404107341    0.00000000047
 ROW  18     -0.07763169023    0.09083742232    0.00195535136   -0.09004941603
 ROW  19      0.01193705284    0.00764734667    0.11866324146   -0.00000000239
 ROW  20     -0.09007090237   -0.07727885114    0.01404107328   -0.00000000293
 ROW  21     -0.07763169043    0.09083742230    0.00195535113    0.26149017935
 ROW  22      0.01193705287    0.00764734666    0.11866324143   -0.00000000330
 ROW  23     -0.09007090250   -0.07727885107    0.01404107346    0.00000000173
 ROW  24     -0.07763169031    0.09083742242    0.00195535131   -0.09448229221

                 COLUMN   5       COLUMN   6       COLUMN   7       COLUMN   8
 ROW   1      0.05198071801   -0.00000000001    0.00000000000   -0.00000000000
 ROW   2     -0.10079538932    0.00000000000   -0.00000000000   -0.00000000000
 ROW   3     -0.00000000224    0.09693439334    0.12424878699    0.07676380431
 ROW   4      0.10288390854   -0.00000000001    0.00000000000    0.00000000000
 ROW   5      0.02200848873   -0.00000000000    0.00000000000   -0.00000000000
 ROW   6      0.00000000089    0.14108988772   -0.04618603384   -0.13748155728
 ROW   7     -0.08093169644   -0.00000000001   -0.00000000000   -0.00000000000
 ROW   8     -0.08040454589    0.00000000000   -0.00000000000   -0.00000000000
 ROW   9     -0.00000000231   -0.09652524001   -0.14947159709   -0.00037346439
 ROW  10      0.01775768560   -0.00000000001    0.00000000000   -0.00000000000
 ROW  11      0.11602472812   -0.00000000001    0.00000000000    0.00000000000
 ROW  12      0.00000000277   -0.00136989035   -0.05190520670    0.14601323651
 ROW  13     -0.10264501939   -0.00000000000   -0.00000000000   -0.00000000000
 ROW  14      0.05056105733   -0.00000000000   -0.00000000000   -0.00000000000
 ROW  15      0.00000000071   -0.15738334162    0.12246990839   -0.08822849024
 ROW  16      0.20820798230   -0.00000000002    0.00000000000    0.00000000000
 ROW  17      0.02961905303   -0.00000000000   -0.00000000000   -0.00000000000
 ROW  18      0.00000000151    0.28894544631   -0.17385139102   -0.44186978105
 ROW  19     -0.14223491469   -0.00000000000    0.00000000000    0.00000000000
 ROW  20     -0.16613200325    0.00000000001    0.00000000000    0.00000000000
 ROW  21     -0.00000000460   -0.16395037860   -0.38931645067    0.00382188394
 ROW  22     -0.19444842721   -0.00000000000   -0.00000000000   -0.00000000000
 ROW  23      0.10262817782   -0.00000000001   -0.00000000000   -0.00000000000
 ROW  24      0.00000000156   -0.29971241119    0.23522171796   -0.26152076605

                 COLUMN   9       COLUMN  10       COLUMN  11       COLUMN  12
 ROW   1     -0.00000000000   -0.00000000000   -0.00000000000    0.03482426876
 ROW   2      0.00000000000   -0.00000000000    0.00000000000   -0.05002932659
 ROW   3      0.01899955202    0.03587506825    0.00595485505    0.00000000000
 ROW   4     -0.00000000000    0.00000000000    0.00000000000   -0.03228926461
 ROW   5      0.00000000000    0.00000000000    0.00000000000   -0.06734831436
 ROW   6      0.03241972690   -0.13965014847   -0.06764694215   -0.00000000000
 ROW   7      0.00000000000   -0.00000000000   -0.00000000000    0.09819086619
 ROW   8     -0.00000000000    0.00000000000    0.00000000000   -0.02178859776
 ROW   9     -0.12787966068    0.00584950229   -0.06521694972   -0.00000000000
 ROW  10     -0.00000000000    0.00000000000    0.00000000000   -0.17177035595
 ROW  11     -0.00000000000    0.00000000000   -0.00000000000    0.05166581688
 ROW  12      0.00956770781    0.04034206541    0.00002713510    0.00000000000
 ROW  13      0.00000000000   -0.00000000000   -0.00000000000    0.07210017236
 ROW  14      0.00000000000   -0.00000000000   -0.00000000000    0.10360531555
 ROW  15     -0.02398730571   -0.05863166583    0.12436931637    0.00000000000
 ROW  16     -0.00000000000    0.00000000000    0.00000000000    0.12577303501
 ROW  17     -0.00000000000    0.00000000000    0.00000000000   -0.05690705170
 ROW  18     -0.15361739368    0.70319190883    0.37789553929    0.00000000000
 ROW  19      0.00000000000    0.00000000000    0.00000000000    0.03072101243
 ROW  20     -0.00000000000    0.00000000000    0.00000000000   -0.12271107517
 ROW  21      0.79709475734   -0.00544380438    0.30939513154    0.00000000000
 ROW  22     -0.00000000000    0.00000000000   -0.00000000000    0.20422487846
 ROW  23      0.00000000000   -0.00000000000   -0.00000000000    0.03237142075
 ROW  24      0.33482141563    0.42371015832   -0.68105895592   -0.00000000000

                 COLUMN  13       COLUMN  14       COLUMN  15       COLUMN  16
 ROW   1      0.17196721284    0.03068461458    0.02550710193    0.03774585331
 ROW   2      0.07845098466    0.06911381624    0.08706065778   -0.05662182478
 ROW   3      0.00000000000   -0.00000000000   -0.00000000000    0.00000000000
 ROW   4      0.00562462474   -0.06898467791    0.01482580669   -0.10581502839
 ROW   5     -0.07089984866    0.02299101425    0.02428319155    0.14748551726
 ROW   6     -0.00000000000   -0.00000000000    0.00000000000   -0.00000000000
 ROW   7     -0.08012500748    0.05797929485    0.03247995894   -0.03146349781
 ROW   8      0.06825213896   -0.14927239359   -0.10832104297   -0.01691904047
 ROW   9     -0.00000000000   -0.00000000000    0.00000000000   -0.00000000000
 ROW  10     -0.05147294691    0.02847318973   -0.07092402882    0.01605681695
 ROW  11     -0.04303511230   -0.03575178382    0.10744529056    0.02968766780
 ROW  12      0.00000000000    0.00000000000   -0.00000000000    0.00000000000
 ROW  13     -0.06495706234   -0.00232319695   -0.00610819477    0.07023210194
 ROW  14     -0.02129768628    0.07986699861   -0.17038855038   -0.05840935747
 ROW  15      0.00000000000   -0.00000000000    0.00000000000    0.00000000000
 ROW  16     -0.13055160935   -0.35617693542    0.01788485900   -0.11456515978
 ROW  17     -0.08403665938    0.00550683687    0.03334234326    0.15933534715
 ROW  18      0.00000000000    0.00000000000   -0.00000000000    0.00000000000
 ROW  19     -0.23254959519   -0.03993904168    0.23367642962   -0.26818214649
 ROW  20     -0.13882823806   -0.30099279254    0.15319621288   -0.34815398710
 ROW  21      0.00000000000   -0.00000000000    0.00000000000   -0.00000000000
 ROW  22      0.06045766599   -0.35595482191   -0.09130193090    0.34301956305
 ROW  23     -0.09657614180    0.28336443848   -0.13802024766   -0.21357504577
 ROW  24     -0.00000000000   -0.00000000000    0.00000000000    0.00000000000

                 COLUMN  17       COLUMN  18       COLUMN  19       COLUMN  20
 ROW   1      0.09529202074    0.00569961842    0.03504889856    0.03602129477
 ROW   2     -0.10461791375   -0.04429995157    0.02189334999    0.02143583241
 ROW   3     -0.00000000000    0.00000000000   -0.00000000000    0.00000000000
 ROW   4     -0.09890679213    0.02692560513    0.01115936150   -0.15606547424
 ROW   5      0.06537486931   -0.03816001173    0.10205491435   -0.10029816964
 ROW   6     -0.00000000000    0.00000000000    0.00000000000    0.00000000000
 ROW   7      0.04586113226   -0.02281891301   -0.01074133715   -0.09789943010
 ROW   8      0.07568302786   -0.02643891175   -0.09940363360   -0.05639528125
 ROW   9      0.00000000000    0.00000000000    0.00000000000    0.00000000000
 ROW  10     -0.01847940303    0.02534928802   -0.02407244492    0.08594889586
 ROW  11     -0.01629570024    0.06022126651   -0.10504856254    0.05977011106
 ROW  12     -0.00000000000   -0.00000000000   -0.00000000000   -0.00000000000
 ROW  13     -0.03253436452   -0.02264155998   -0.08974415266    0.05575086147
 ROW  14     -0.03119748425    0.04590634052    0.08110780404    0.03659247144
 ROW  15     -0.00000000000   -0.00000000000   -0.00000000000   -0.00000000000
 ROW  16     -0.07481175544   -0.75976816765    0.25234482094    0.31495145249
 ROW  17      0.07118188164   -0.10336219914    0.13498288135   -0.08277219278
 ROW  18     -0.00000000000   -0.00000000000   -0.00000000000   -0.00000000000
 ROW  19      0.24953576213    0.19418383091    0.25686753309    0.10290607180
 ROW  20      0.35143579191    0.27781684495    0.25993622122    0.24514413583
 ROW  21     -0.00000000000    0.00000000000    0.00000000000    0.00000000000
 ROW  22     -0.39304998314    0.31852897530    0.35641279512    0.09132627071
 ROW  23      0.17219482143   -0.14512477397   -0.17618212326    0.03785057364
 ROW  24      0.00000000000    0.00000000000    0.00000000000   -0.00000000000

                 COLUMN  21       COLUMN  22       COLUMN  23       COLUMN  24
 ROW   1      0.00970531039   -0.00004688793    0.00056505831    0.00021984126
 ROW   2     -0.00323227374    0.00087454546   -0.00008758627    0.00099692186
 ROW   3     -0.00000000000   -0.00000000000    0.00000000000    0.00000000000
 ROW   4      0.07878894295    0.00180971469   -0.00379747743   -0.00162858703
 ROW   5      0.04886678391   -0.00602679271    0.08575407465    0.01229484745
 ROW   6     -0.00000000000   -0.00000000000   -0.00000000000    0.00000000000
 ROW   7     -0.15282444620   -0.02146545536   -0.01017018544    0.06921244074
 ROW   8     -0.03655615275    0.01880004903    0.00456482093   -0.04418570412
 ROW   9      0.00000000000   -0.00000000000    0.00000000000   -0.00000000000
 ROW  10     -0.06968736596   -0.00012522144   -0.00284510296   -0.00064528826
 ROW  11     -0.04679244001    0.00067735720   -0.00251013629    0.00098976297
 ROW  12      0.00000000000   -0.00000000000    0.00000000000    0.00000000000
 ROW  13      0.17091160362   -0.04050138423    0.00064676606   -0.02318253191
 ROW  14      0.00844078570   -0.06766812840   -0.00343327284   -0.02871413458
 ROW  15     -0.00000000000    0.00000000000    0.00000000000    0.00000000000
 ROW  16     -0.10387505006   -0.00547800423    0.06947987297    0.00832488474
 ROW  17      0.04891906014    0.07364648763   -0.93734261936   -0.11399932238
 ROW  18     -0.00000000000    0.00000000000    0.00000000000    0.00000000000
 ROW  19     -0.00699831122    0.28501748582    0.11082949871   -0.71025719507
 ROW  20      0.22295647652   -0.20866661844   -0.07968668851    0.50278483771
 ROW  21     -0.00000000000    0.00000000000   -0.00000000000   -0.00000000000
 ROW  22     -0.15944214290    0.43934899353    0.01167787810    0.17936858029
 ROW  23      0.22878144415    0.76468275198    0.02124711826    0.30227457788
 ROW  24     -0.00000000000   -0.00000000000   -0.00000000000   -0.00000000000
  Performing F(IJK)/F(IKJ)/F(KJI) consistency check 
  Differences greater than 1 cm-1 will be printed.
  ===================================================================
  I    J    K    F(IJK)        F(IKJ)        F(KJI)        Difference
  ===================================================================
 Cubic force constants written to file cubic.
  ===================================================================
  Largest absolute difference is    0.55316 cm-1.
 
 
---------------------------------------------------------------------------
          Quartic centrifugal distortion parameters 
                                CM-1                MHz
---------------------------------------------------------------------------
    1    1    1    1   -0.4919282894E-06       -0.0147476391
    1    1    1    2    0.5661469542E-08        0.0001697266
    1    1    2    1    0.5661469542E-08        0.0001697266
    1    1    2    2    0.5948778378E-07        0.0017833989
    1    1    3    3   -0.9842422821E-07       -0.0029506841
    1    2    1    1    0.5661469542E-08        0.0001697266
    1    2    1    2   -0.2740546965E-06       -0.0082159531
    1    2    2    1   -0.2740546965E-06       -0.0082159531
    1    2    2    2   -0.2069101427E-07       -0.0006203010
    1    2    3    3   -0.4231608934E-08       -0.0001268604
    2    1    1    1    0.5661469542E-08        0.0001697266
    2    1    1    2   -0.2740546965E-06       -0.0082159531
    2    1    2    1   -0.2740546965E-06       -0.0082159531
    2    1    2    2   -0.2069101427E-07       -0.0006203010
    2    1    3    3   -0.4231608934E-08       -0.0001268604
    2    2    1    1    0.5948778378E-07        0.0017833989
    2    2    1    2   -0.2069101427E-07       -0.0006203010
    2    2    2    1   -0.2069101427E-07       -0.0006203010
    2    2    2    2   -0.4585022650E-06       -0.0137455521
    2    2    3    3   -0.1091079186E-06       -0.0032709731
    3    3    1    1   -0.9842422821E-07       -0.0029506841
    3    3    1    2   -0.4231608934E-08       -0.0001268604
    3    3    2    1   -0.4231608934E-08       -0.0001268604
    3    3    2    2   -0.1091079186E-06       -0.0032709731
    3    3    3    3   -0.5213922075E-07       -0.0015630945
---------------------------------------------------------------------------
------------------------------------------------------------
        Parameter                (MHz)                 (CM-1)
------------------------------------------------------------
 
           R6                -.136980E-03           -.456915E-08
           R5                -.350412E-03           -.116885E-07
           SI                            0.130648E+01
 
  Kivelson-Wilson centrifugal distortion parameters 
 
           DJ                0.163962E-02           0.546919E-07
           DK                0.926733E-03           0.309125E-07
           DJK               0.112055E-02           0.373777E-07
 
  A-reduced centrifugal distortion parameters (Ir representation) 
 
           DELJ              0.191358E-02           0.638302E-07
           DELK              0.229653E-02           0.766040E-07
           DELJK             -.523201E-03           -.174521E-07
           delJ              0.761404E-03           0.253977E-07
           delK              0.141667E-02           0.472550E-07
 
  S-reduced centrifugal distortion parameters (Ir representation) 
 
           DJ                0.137141E-02           0.457453E-07
           DK                -.414322E-03           -.138203E-07
           DJK               0.272982E-02           0.910570E-07
           D1                -.761404E-03           -.253977E-07
           D2                -.271085E-03           -.904243E-08
------------------------------------------------------------
  Centrifugal corrections for various types of 
 rotational constants (MHz and cm-1) ...
   Bx''-Bx         0.0057434631        0.0000001916
   By''-By         0.0055833186        0.0000001862
   Bz''-Bz         0.0011622888        0.0000000388
   Bx''-Bx'         0.0016354866        0.0000000546
   By''-By'         0.0014753421        0.0000000492
   Bz''-Bz'         0.0073242537        0.0000002443
   Bx'-Bx         0.0041079766        0.0000001370
   By'-By         0.0041079766        0.0000001370
   Bz'-Bz        -0.0061619648       -0.0000002055
   BxSR-Bx         0.0046271535        0.0000001543
   BySR-By         0.0027178247        0.0000000907
   BzSR-Bz        -0.0047488195       -0.0000001584
   BxSR-Bx''        -0.0011163096       -0.0000000372
   BySR-By''        -0.0028654939       -0.0000000956
   BzSR-Bz''        -0.0059111083       -0.0000001972
   BxSR-Bx'        -0.0005191770       -0.0000000173
   BySR-By'        -0.0013901519       -0.0000000464
   BzSR-Bz'         0.0014131453        0.0000000471
   BxAR-Bx         0.0019163015        0.0000000639
   ByAR-By         0.0066355032        0.0000002213
   BzAR-Bz        -0.0064978164       -0.0000002167
---------------------------------------------------------------------------
 
 *****************************************
     THE MOLECULE IS AN ASYMMETRIC TOP
 *****************************************
 
 
---------------------------------------------------------------------------
         Sextic centrifugal distortion parameters
          Watson A reduction. I^r representation 
              CM-1*10^6                     kHz
---------------------------------------------------------------------------
   HJ        0.0000000226               0.0000006775
   HJK        0.0000000500               0.0000014994
   HKJ       -0.0000003099              -0.0000092902
   HK        0.0000002779               0.0000083308
   hJ        0.0000000114               0.0000003417
   hJK        0.0000000405               0.0000012153
   hK        0.0000000915               0.0000027433
---------------------------------------------------------------------------
         Sextic centrifugal distortion parameters
          Watson S reduction. I^r representation 
              CM-1*10^6                     kHz
---------------------------------------------------------------------------
   HJ       -0.0000000090              -0.0000002708
   HJK        0.0000001632               0.0000048939
   HKJ       -0.0000002128              -0.0000063804
   HK        0.0000000992               0.0000029749
   h1        0.0000000077               0.0000002319
   h2        0.0000000158               0.0000004742
   h3        0.0000000037               0.0000001098
---------------------------------------------------------------------------
---------------------------------------------------------------------------
             Geometrical properties evaluated at     0.00 K 
  Mean and mean-square displacements in normal coordinates (amu**0.5 bohr)
         Coordinate              <q>            <q**2>
---------------------------------------------------------------------------
              1              0.0000000000     0.0000000000
              2              0.0000000000     0.0000000000
              3              0.0000000000     0.0000000000
              4              0.0000000000     0.0000000000
              5              0.0000000000     0.0000000000
              6              0.0000000000     0.0000000000
              7              0.0000000000     0.5000000659
              8             -0.0000000000     0.5000000659
              9              0.0000000000     0.5000000659
             10              0.0000000000     0.5000000659
             11              0.0000000000     0.5000000659
             12             -0.0410279783     0.5000000659
             13             -0.0607695539     0.5000000659
             14             -0.0777429490     0.5000000659
             15             -0.1815211991     0.5000000659
             16             -0.0938217224     0.5000000659
             17             -0.0692903956     0.5000000659
             18              0.0404848965     0.5000000659
             19             -0.0746572234     0.5000000659
             20              0.0777562194     0.5000000659
             21              0.0407704862     0.5000000659
             22              0.0160428092     0.5000000659
             23              0.0260117369     0.5000000659
             24              0.0243616623     0.5000000659
---------------------------------------------------------------------------
------------------------------------------------------
   ATOM              INTERNUCLEAR DISTANCE
  I    J            Re           Rg           Ra
------------------------------------------------------
  2    1         1.3542461    1.3637493    1.3620772
  3    1         1.3698494    1.3784214    1.3767108
  3    2         2.1435952    2.1553658    2.1545937
  4    1         2.2361394    2.2466507    2.2461550
  4    2         1.2920322    1.2983996    1.2965166
  4    3         2.2394291    2.2500082    2.2493972
  5    1         2.2042537    2.2149586    2.2143646
  5    2         2.1138759    2.1242146    2.1234071
  5    3         1.3523878    1.3601030    1.3581132
  5    4         1.3961434    1.4041475    1.4024867
  6    1         2.0731660    2.0911246    2.0831229
  6    2         1.0757582    1.0959259    1.0795176
  6    3         3.1515742    3.1709226    3.1660524
  6    4         2.1305006    2.1461969    2.1382469
  6    5         3.1739070    3.1921520    3.1872012
  7    1         2.0874756    2.1045682    2.0962334
  7    2         3.1478364    3.1666901    3.1615149
  7    3         1.0736431    1.0934897    1.0759484
  7    4         3.3043374    3.3213523    3.3164584
  7    5         2.2440407    2.2590789    2.2509858
  7    6         4.0892372    4.1137273    4.1065848
  8    1         3.2552672    3.2734200    3.2687071
  8    2         3.1383596    3.1560224    3.1510307
  8    3         2.1940882    2.2099563    2.2021128
  8    4         2.1660942    2.1826812    2.1750108
  8    5         1.0751676    1.0951596    1.0786364
  8    6         4.1688346    4.1920475    4.1851965
  8    7         2.7891102    2.8076129    2.7972756
------------------------------------------------------
  nmode is                     18
  DIPOLE MOMENT OF ISOTOPOLOGUE 
  (only correct if inertial frame is unchanged) 
                             Vibrationally averaged dipole moment
--------------------------------------------------------------------------------
                              a.u.                         Debye
                     x         y         z              x         y         z
--------------------------------------------------------------------------------
MU_e           -0.56894   0.18880   0.00000       -1.44601   0.47985   0.00000
delta <MU> (1)  0.00711   0.00376   0.00000        0.01807   0.00956   0.00000
delta <MU> (2)  0.01025  -0.00570   0.00000        0.02604  -0.01448   0.00000
<MU>           -0.55159   0.18687   0.00000       -1.40190   0.47494   0.00000
 
Equilibrium dipole moment:    0.59945 a.u. (   1.52355 D)
Zero-point dipole moment:     0.58238 a.u. (   1.48016 D)
--------------------------------------------------------------------------------
********************************************************************************
     PARAMETERS RELEVANT TO ROTATIONAL SPECTROSCOPY
********************************************************************************
 
 
  ----------------------------------------------------------------------------
                                     VIB-ROT CONSTANT / (cm-1)
                                  ------------------------------
     AXIS        MODE       CORIOLIS     QUADRATIC     ANHARMONIC    TOTAL
  ----------------------------------------------------------------------------
       1           7       0.0010120     -0.0000000   -0.0000313    0.0009807
       1           8       0.0008884     -0.0000000   -0.0001439    0.0007445
       1           9       0.0009146     -0.0000000   -0.0001176    0.0007969
       1          10       0.0005211     -0.0000000   -0.0001954    0.0003257
       1          11       0.0009620     -0.0000000   -0.0001192    0.0008428
       1          12      -0.0004936     -0.0001729    0.0001867   -0.0004798
       1          13      -0.0002973     -0.0001230    0.0001089   -0.0003115
       1          14      -0.0006123     -0.0000298    0.0010553    0.0004132
       1          15      -0.0004739     -0.0002684    0.0014072    0.0006649
       1          16      -0.0002907     -0.0002106    0.0004184   -0.0000829
       1          17      -0.0004161     -0.0000166    0.0005968    0.0001641
       1          18      -0.0001623     -0.0000438    0.0002112    0.0000051
       1          19      -0.0004545     -0.0000305    0.0006306    0.0001456
       1          20      -0.0001577     -0.0000236    0.0004221    0.0002408
       1          21      -0.0001067     -0.0000010    0.0002020    0.0000942
       1          22      -0.0001568     -0.0000021    0.0005034    0.0003444
       1          23      -0.0002187     -0.0000031    0.0007501    0.0005283
       1          24      -0.0000853     -0.0000019    0.0003507    0.0002634
       2           7       0.0009137     -0.0000000   -0.0001546    0.0007591
       2           8       0.0010034     -0.0000000   -0.0000611    0.0009423
       2           9       0.0005793     -0.0000000   -0.0000995    0.0004799
       2          10       0.0009149     -0.0000000   -0.0000107    0.0009043
       2          11       0.0010717     -0.0000000    0.0000644    0.0011361
       2          12      -0.0005410     -0.0002893    0.0003229   -0.0005074
       2          13      -0.0008043     -0.0002121    0.0004193   -0.0005970
       2          14      -0.0003976     -0.0000268    0.0000355   -0.0003889
       2          15      -0.0000603     -0.0000615    0.0004219    0.0003001
       2          16      -0.0003408     -0.0000539    0.0006266    0.0002319
       2          17      -0.0002752     -0.0001264    0.0008238    0.0004222
       2          18      -0.0006230     -0.0000236    0.0000475   -0.0005991
       2          19      -0.0002513     -0.0000258    0.0004206    0.0001435
       2          20      -0.0003624     -0.0000292    0.0008034    0.0004118
       2          21      -0.0004132     -0.0000108    0.0009975    0.0005735
       2          22      -0.0000577     -0.0000012    0.0002892    0.0002303
       2          23      -0.0000036     -0.0000000    0.0001041    0.0001004
       2          24      -0.0001152     -0.0000013    0.0004773    0.0003607
       3           7       0.0000000     -0.0000000   -0.0000487   -0.0000487
       3           8       0.0000000     -0.0000000   -0.0000499   -0.0000499
       3           9       0.0000000     -0.0000000   -0.0000540   -0.0000540
       3          10       0.0000000     -0.0000000   -0.0000483   -0.0000483
       3          11       0.0000000     -0.0000000   -0.0000105   -0.0000105
       3          12       0.0011314     -0.0000055    0.0001300    0.0012559
       3          13      -0.0005480     -0.0000094    0.0001377   -0.0004197
       3          14       0.0006982     -0.0000076    0.0002549    0.0009454
       3          15      -0.0000562     -0.0000705    0.0004403    0.0003136
       3          16      -0.0006379     -0.0000102    0.0002653   -0.0003828
       3          17      -0.0001298     -0.0000081    0.0003597    0.0002218
       3          18       0.0000136     -0.0000032    0.0000618    0.0000723
       3          19       0.0000418     -0.0000089    0.0002594    0.0002922
       3          20      -0.0000998     -0.0000106    0.0003136    0.0002032
       3          21      -0.0001940     -0.0000013    0.0003144    0.0001191
       3          22      -0.0000582     -0.0000001    0.0001946    0.0001363
       3          23      -0.0000610     -0.0000003    0.0002023    0.0001411
       3          24      -0.0000596     -0.0000006    0.0002095    0.0001493
  ----------------------------------------------------------------------------
 
 
  ----------------------------------------------------------------------------
   Be, B0 AND B-B0 SHIFTS FOR SINGLY EXCITED VIBRATIONAL STATES (CM-1)
   ------------------------------------------------------------
  VIBRATION            X AXIS               Y AXIS                 Z AXIS
  ----------------------------------------------------------------------------
    Be                    0.33687664           0.31369749           0.16243707
    B0                    0.33403637           0.31124577           0.16101888
    Be-B0                 0.00284027           0.00245172           0.00141820
    B'                    0.33403650           0.31124591           0.16101867
    Be-B'                 0.00284013           0.00245158           0.00141840
    B''                   0.33403656           0.31124596           0.16101891
    Be-B''                0.00284008           0.00245154           0.00141816
    B^A                   0.33403643           0.31124599           0.16101866
    Be-B^A                0.00284021           0.00245150           0.00141841
    B^S                   0.33403652           0.31124586           0.16101872
    Be-B^S                0.00284012           0.00245163           0.00141835
     7                   -0.00098068          -0.00075908           0.00004875
     8                   -0.00074453          -0.00094227           0.00004985
     9                   -0.00079694          -0.00047986           0.00005402
    10                   -0.00032570          -0.00090429           0.00004830
    11                   -0.00084276          -0.00113611           0.00001045
    12                    0.00047984           0.00050741          -0.00125592
    13                    0.00031147           0.00059702           0.00041967
    14                   -0.00041321           0.00038893          -0.00094544
    15                   -0.00066486          -0.00030005          -0.00031355
    16                    0.00008289          -0.00023187           0.00038276
    17                   -0.00016414          -0.00042219          -0.00022176
    18                   -0.00000510           0.00059914          -0.00007225
    19                   -0.00014562          -0.00014349          -0.00029225
    20                   -0.00024081          -0.00041177          -0.00020315
    21                   -0.00009419          -0.00057348          -0.00011915
    22                   -0.00034441          -0.00023034          -0.00013634
    23                   -0.00052834          -0.00010042          -0.00014107
    24                   -0.00026344          -0.00036074          -0.00014931
  ----------------------------------------------------------------------------
  ----------------------------------------------------------------------------
   Be, B0 AND B-B0 SHIFTS FOR SINGLY EXCITED VIBRATIONAL STATES (MHz)
  VIBRATION            X AXIS               Y AXIS                 Z AXIS
  ----------------------------------------------------------------------------
    Be                10099.30749791        9404.41417749        4869.74087289
    B0                10014.15836295        9330.91341688        4827.22444975
    Be-B0                85.14913496          73.50076061          42.51642315
    B'                10014.16247093        9330.91752486        4827.21828778
    Be-B'                85.14502698          73.49665263          42.52258511
    B''               10014.16410642        9330.91900020        4827.22561204
    Be-B''               85.14339149          73.49517729          42.51526086
    B^A               10014.16027925        9330.92005239        4827.21795193
    Be-B^A               85.14721866          73.49412511          42.52292096
    B^S               10014.16299011        9330.91613471        4827.21970093
    Be-B^S               85.14450780          73.49804279          42.52117196
     7                  -29.40011654         -22.75652756           1.46134657
     8                  -22.32040339         -28.24858142           1.49451000
     9                  -23.89155000         -14.38589370           1.61934860
    10                   -9.76424687         -27.10992975           1.44787504
    11                  -25.26519397         -34.05969999           0.31336119
    12                   14.38528109          15.21179162         -37.65141618
    13                    9.33777186          17.89832020          12.58136611
    14                  -12.38787206          11.65991953         -28.34355845
    15                  -19.93202590          -8.99531610          -9.40006095
    16                    2.48485064          -6.95118901          11.47483221
    17                   -4.92081751         -12.65695898          -6.64825922
    18                   -0.15303032          17.96190494          -2.16602701
    19                   -4.36567097          -4.30164119          -8.76132448
    20                   -7.21925815         -12.34453341          -6.09042050
    21                   -2.82375353         -17.19252845          -3.57192403
    22                  -10.32509112          -6.90534827          -4.08725052
    23                  -15.83931289          -3.01054845          -4.22908374
    24                   -7.89783028         -10.81476122          -4.47616092
  ----------------------------------------------------------------------------
