# Supplementary material for: Improved Accuracy in Semi-Experimental Structure Determination by Resolving Problems Associated with Rotation of Principal Inertial Axes of Isotopologues: Structures of 1,3-Oxazole (c‑C3H3NO)
Source: J Phys Chem A. 2026 Apr 24;130(18):3623–41. doi: 10.1021/acs.jpca.6c01535 (PMC13158917; doi:10.1021/acs.jpca.6c01535)
Supplement: Supplementary file 2 [file jp6c01535_si_002.zip › Supporting Information/ISOMASS Files_Ir/ISOMASS006.out]

 @GETMEM-I,  Allocated   28610 MB of main memory.
  analysis of anharmonic force field for a different isotopomer
  masses of atoms
   17.9991603000000        12.0000000000000        12.0000000000000     
   14.0030740020000        12.0000000000000        1.00782503500000     
   1.00782503500000        1.00782503500000     
  rotation matrix to com frame 

                 COLUMN   1       COLUMN   2       COLUMN   3
 ROW   1      0.97926535521    0.20258174667    0.00000000000
 ROW   2      0.20258174667   -0.97926535521   -0.00000000000
 ROW   3     -0.00000000000   -0.00000000000    1.00000000000
********************************************************************************
        PARAMETERS RELEVANT TO MOLECULAR STRUCTURE 
********************************************************************************

                 COLUMN   1       COLUMN   2       COLUMN   3       COLUMN   4
 ROW   1      0.07401080474    0.06329689847    0.06778873248    0.00000000017
 ROW   2      0.05936243837   -0.09896453811    0.02759583213    0.00000000074
 ROW   3     -0.07125945904   -0.01670124795    0.09339468198   -0.12840739273
 ROW   4      0.07401080470    0.06329689840    0.06778873252    0.00000000073
 ROW   5      0.05936243842   -0.09896453802    0.02759583207    0.00000000006
 ROW   6     -0.07125945911   -0.01670124792    0.09339468192    0.04594563430
 ROW   7      0.07401080480    0.06329689858    0.06778873241   -0.00000000064
 ROW   8      0.05936243840   -0.09896453806    0.02759583209    0.00000000035
 ROW   9     -0.07125945907   -0.01670124805    0.09339468211   -0.11246978191
 ROW  10      0.07401080473    0.06329689845    0.06778873249    0.00000000037
 ROW  11      0.05936243848   -0.09896453792    0.02759583201   -0.00000000071
 ROW  12     -0.07125945917   -0.01670124799    0.09339468200    0.16800367742
 ROW  13      0.07401080480    0.06329689856    0.06778873242   -0.00000000052
 ROW  14      0.05936243847   -0.09896453794    0.02759583202   -0.00000000053
 ROW  15     -0.07125945915   -0.01670124807    0.09339468213    0.06647512257
 ROW  16      0.07401080464    0.06329689831    0.06778873258    0.00000000142
 ROW  17      0.05936243841   -0.09896453804    0.02759583208    0.00000000021
 ROW  18     -0.07125945910   -0.01670124784    0.09339468182    0.06615558095
 ROW  19      0.07401080485    0.06329689865    0.06778873236   -0.00000000119
 ROW  20      0.05936243836   -0.09896453811    0.02759583213    0.00000000078
 ROW  21     -0.07125945903   -0.01670124810    0.09339468218   -0.23655458069
 ROW  22      0.07401080483    0.06329689862    0.06778873238   -0.00000000100
 ROW  23      0.05936243851   -0.09896453788    0.02759583198   -0.00000000104
 ROW  24     -0.07125945919   -0.01670124815    0.09339468222    0.12996104474

                 COLUMN   5       COLUMN   6       COLUMN   7       COLUMN   8
 ROW   1      0.02032566913    0.00000000006    0.00000000000    0.00000000000
 ROW   2      0.10638798724    0.00000000029   -0.00000000000   -0.00000000000
 ROW   3      0.00000000102   -0.07794845608    0.12412791410    0.04776494425
 ROW   4      0.10442089958    0.00000000035    0.00000000000   -0.00000000000
 ROW   5      0.00432905513   -0.00000000005   -0.00000000000    0.00000000000
 ROW   6      0.00000000007   -0.14392800839   -0.07484034839   -0.12539745294
 ROW   7     -0.10021209877   -0.00000000034   -0.00000000000    0.00000000000
 ROW   8      0.04838809730    0.00000000010   -0.00000000000   -0.00000000000
 ROW   9      0.00000000027    0.11326935710   -0.15116543902    0.02454449405
 ROW  10      0.05073079797    0.00000000017    0.00000000000    0.00000000000
 ROW  11     -0.10984411902   -0.00000000044   -0.00000000000    0.00000000000
 ROW  12     -0.00000000117   -0.01696317866   -0.02479538894    0.16169052044
 ROW  13     -0.08283757643   -0.00000000028    0.00000000000    0.00000000000
 ROW  14     -0.08252482682   -0.00000000034   -0.00000000000    0.00000000000
 ROW  15     -0.00000000106    0.15159588453    0.10439170797   -0.10615063598
 ROW  16      0.20684162671    0.00000000069   -0.00000000000   -0.00000000000
 ROW  17      0.02767509790    0.00000000003   -0.00000000000    0.00000000000
 ROW  18      0.00000000044   -0.29413484053   -0.24429447666   -0.40689933617
 ROW  19     -0.18343508883   -0.00000000062   -0.00000000000    0.00000000000
 ROW  20      0.11215041521    0.00000000031    0.00000000000    0.00000000000
 ROW  21      0.00000000082    0.19618139999   -0.37645373127    0.07055561807
 ROW  22     -0.15506310419   -0.00000000053    0.00000000000    0.00000000000
 ROW  23     -0.15872464780   -0.00000000060    0.00000000000    0.00000000000
 ROW  24     -0.00000000194    0.28578028624    0.19645074639   -0.29853838021

                 COLUMN   9       COLUMN  10       COLUMN  11       COLUMN  12
 ROW   1      0.00000000000   -0.00000000000    0.00000000000    0.17871687074
 ROW   2      0.00000000000    0.00000000000    0.00000000000   -0.03200341695
 ROW   3      0.01589972383    0.03079936253    0.00486696170   -0.00000000000
 ROW   4      0.00000000000   -0.00000000000   -0.00000000000   -0.02195690807
 ROW   5      0.00000000000    0.00000000000    0.00000000000    0.05731579016
 ROW   6      0.03258025288   -0.14004961519   -0.06653333805    0.00000000000
 ROW   7     -0.00000000000    0.00000000000    0.00000000000   -0.06744146157
 ROW   8     -0.00000000000    0.00000000000    0.00000000000   -0.07609403433
 ROW   9     -0.12665196302    0.00744743298   -0.06499937889    0.00000000000
 ROW  10     -0.00000000000   -0.00000000000   -0.00000000000   -0.05267712463
 ROW  11      0.00000000000   -0.00000000000   -0.00000000000    0.03252832348
 ROW  12      0.01051405575    0.04417226621   -0.00035653265   -0.00000000000
 ROW  13     -0.00000000000    0.00000000000    0.00000000000   -0.08146579430
 ROW  14     -0.00000000000   -0.00000000000   -0.00000000000    0.01408573812
 ROW  15     -0.02494798031   -0.05924916377    0.12472056370   -0.00000000000
 ROW  16      0.00000000000    0.00000000000    0.00000000000   -0.16903636049
 ROW  17      0.00000000000   -0.00000000000    0.00000000000    0.02627126978
 ROW  18     -0.14820645647    0.70729200435    0.37388561407    0.00000000000
 ROW  19      0.00000000000   -0.00000000000   -0.00000000000   -0.24430186912
 ROW  20     -0.00000000000    0.00000000000    0.00000000000    0.05590948710
 ROW  21      0.80079986527   -0.00138867551    0.30940788758    0.00000000000
 ROW  22      0.00000000000    0.00000000000    0.00000000000   -0.01207486119
 ROW  23      0.00000000000   -0.00000000000    0.00000000000    0.09329432795
 ROW  24      0.33450799478    0.41463440013   -0.68414963434    0.00000000000

                 COLUMN  13       COLUMN  14       COLUMN  15       COLUMN  16
 ROW   1      0.03237545701    0.03919686154    0.01091601571    0.03653491211
 ROW   2      0.05956887642   -0.08434071883    0.08909838694   -0.00980019257
 ROW   3     -0.00000000000   -0.00000000000   -0.00000000000    0.00000000000
 ROW   4     -0.06281792518   -0.03783787315   -0.08293834645   -0.00897828107
 ROW   5      0.05370395889   -0.01985687693   -0.15727846639   -0.11422477613
 ROW   6      0.00000000000    0.00000000000    0.00000000000   -0.00000000000
 ROW   7      0.08164860417    0.01326811587   -0.01674511878   -0.01767533907
 ROW   8      0.03301537454    0.19501547167   -0.02576173382    0.07676943181
 ROW   9      0.00000000000   -0.00000000000    0.00000000000    0.00000000000
 ROW  10     -0.15618569224    0.00557040336    0.04929591064   -0.02588861796
 ROW  11     -0.09399337458    0.00827363627    0.06374179998   -0.12526433506
 ROW  12      0.00000000000    0.00000000000   -0.00000000000   -0.00000000000
 ROW  13      0.09402417938    0.00756621944    0.06284923110   -0.01644536935
 ROW  14     -0.08742285127   -0.04220582746   -0.03358074101    0.17891686800
 ROW  15     -0.00000000000    0.00000000000   -0.00000000000   -0.00000000000
 ROW  16      0.07642181020   -0.26888220351   -0.19828577166    0.07650820757
 ROW  17      0.08698297164   -0.07661119907   -0.19046580250   -0.10959856693
 ROW  18     -0.00000000000   -0.00000000000   -0.00000000000    0.00000000000
 ROW  19     -0.04090254250   -0.02083831706   -0.38540872516    0.05405139911
 ROW  20      0.13098794553    0.23503400589    0.25293190262    0.03276492750
 ROW  21     -0.00000000000   -0.00000000000    0.00000000000    0.00000000000
 ROW  22      0.21262942578   -0.28525121608    0.14238516594    0.08982623382
 ROW  23      0.03251763938   -0.35014996550    0.03990683168    0.30796771361
 ROW  24      0.00000000000   -0.00000000000   -0.00000000000    0.00000000000

                 COLUMN  17       COLUMN  18       COLUMN  19       COLUMN  20
 ROW   1      0.05254720786    0.00642939679    0.03457845248    0.03296443436
 ROW   2      0.09653957859   -0.03058944127   -0.00989006753   -0.00676260482
 ROW   3      0.00000000000   -0.00000000000    0.00000000000   -0.00000000000
 ROW   4     -0.06535394885   -0.02610445469    0.02801853566   -0.15421926865
 ROW   5     -0.06538320283   -0.04173631495   -0.09121250079    0.04699585233
 ROW   6     -0.00000000000    0.00000000000   -0.00000000000    0.00000000000
 ROW   7      0.06878761138    0.03452984313   -0.03905007062   -0.14081529130
 ROW   8     -0.04064204707   -0.02970502421    0.08844552851    0.01959739341
 ROW   9     -0.00000000000   -0.00000000000    0.00000000000   -0.00000000000
 ROW  10     -0.02421717709   -0.03858707524   -0.04975545560    0.08945911500
 ROW  11      0.00180581608    0.05059117905    0.10367100210   -0.03145464007
 ROW  12      0.00000000000   -0.00000000000    0.00000000000    0.00000000000
 ROW  13     -0.05264634432    0.01097238693   -0.06047617372    0.10129832668
 ROW  14      0.01877471923    0.05173303016   -0.10781971334   -0.00597350538
 ROW  15      0.00000000000   -0.00000000000    0.00000000000    0.00000000000
 ROW  16     -0.08074708844    0.74478624983    0.33077336687    0.23225944136
 ROW  17     -0.07140440242    0.12664487238   -0.03714436494    0.14974671015
 ROW  18      0.00000000000   -0.00000000000   -0.00000000000    0.00000000000
 ROW  19      0.44192321282   -0.27315463420    0.31083545068    0.16953978760
 ROW  20     -0.31822086991    0.20593675588   -0.16925780575   -0.24234257725
 ROW  21     -0.00000000000    0.00000000000   -0.00000000000   -0.00000000000
 ROW  22     -0.37718933356   -0.28128049754    0.28359018971    0.07328328733
 ROW  23     -0.32072814574   -0.25454036316    0.25932844472   -0.07137507793
 ROW  24     -0.00000000000   -0.00000000000   -0.00000000000   -0.00000000000

                 COLUMN  21       COLUMN  22       COLUMN  23       COLUMN  24
 ROW   1      0.00143339089    0.00018512974    0.00045731444    0.00044148289
 ROW   2      0.00627439137   -0.00074894205    0.00022091712   -0.00078335186
 ROW   3     -0.00000000000   -0.00000000000    0.00000000000    0.00000000000
 ROW   4      0.12468402669   -0.00002686015    0.02143566709    0.00203022657
 ROW   5     -0.03523626598    0.00627189227   -0.08313915450   -0.01223086392
 ROW   6     -0.00000000000    0.00000000000   -0.00000000000   -0.00000000000
 ROW   7     -0.12966096094   -0.01503847064   -0.00838811912    0.05330454186
 ROW   8     -0.01263809681   -0.02425150571   -0.00732586390    0.06246273805
 ROW   9     -0.00000000000    0.00000000000    0.00000000000   -0.00000000000
 ROW  10     -0.10904880694    0.00008394763   -0.00373302253   -0.00035268237
 ROW  11      0.03532082194   -0.00073776700    0.00169739544   -0.00122331338
 ROW  12      0.00000000000   -0.00000000000   -0.00000000000    0.00000000000
 ROW  13      0.14653174161   -0.05849094792   -0.00036594012   -0.03054978160
 ROW  14      0.04187864185    0.05290031805    0.00345770079    0.02069736717
 ROW  15      0.00000000000    0.00000000000   -0.00000000000    0.00000000000
 ROW  16     -0.12280889825    0.01619723160   -0.20717871337   -0.02532514760
 ROW  17     -0.10935485840   -0.07182370957    0.91679027607    0.11141367178
 ROW  18      0.00000000000   -0.00000000000    0.00000000000    0.00000000000
 ROW  19      0.02707874415    0.21168972766    0.08265579606   -0.53254671834
 ROW  20     -0.16892798984    0.28277778091    0.10846940111   -0.68824970960
 ROW  21     -0.00000000000   -0.00000000000    0.00000000000   -0.00000000000
 ROW  22     -0.10017588163    0.64346234178    0.01722574213    0.25977694340
 ROW  23     -0.25314392697   -0.60312246140   -0.01680811121   -0.23671893820
 ROW  24     -0.00000000000   -0.00000000000    0.00000000000   -0.00000000000
  Performing F(IJK)/F(IKJ)/F(KJI) consistency check 
  Differences greater than 1 cm-1 will be printed.
  ===================================================================
  I    J    K    F(IJK)        F(IKJ)        F(KJI)        Difference
  ===================================================================
 Cubic force constants written to file cubic.
  ===================================================================
  Largest absolute difference is    0.55504 cm-1.
 
 
---------------------------------------------------------------------------
          Quartic centrifugal distortion parameters 
                                CM-1                MHz
---------------------------------------------------------------------------
    1    1    1    1   -0.4910515113E-06       -0.0147213540
    1    1    1    2    0.9865992342E-08        0.0002957750
    1    1    2    1    0.9865992342E-08        0.0002957750
    1    1    2    2    0.4855961102E-07        0.0014557805
    1    1    3    3   -0.9919270012E-07       -0.0029737223
    1    2    1    1    0.9865992342E-08        0.0002957750
    1    2    1    2   -0.2772596506E-06       -0.0083120352
    1    2    2    1   -0.2772596506E-06       -0.0083120352
    1    2    2    2    0.6591928887E-08        0.0001976211
    1    2    3    3    0.4051532116E-08        0.0001214619
    2    1    1    1    0.9865992342E-08        0.0002957750
    2    1    1    2   -0.2772596506E-06       -0.0083120352
    2    1    2    1   -0.2772596506E-06       -0.0083120352
    2    1    2    2    0.6591928887E-08        0.0001976211
    2    1    3    3    0.4051532116E-08        0.0001214619
    2    2    1    1    0.4855961102E-07        0.0014557805
    2    2    1    2    0.6591928887E-08        0.0001976211
    2    2    2    1    0.6591928887E-08        0.0001976211
    2    2    2    2   -0.4325778304E-06       -0.0129683571
    2    2    3    3   -0.1065582416E-06       -0.0031945357
    3    3    1    1   -0.9919270012E-07       -0.0029737223
    3    3    1    2    0.4051532116E-08        0.0001214619
    3    3    2    1    0.4051532116E-08        0.0001214619
    3    3    2    2   -0.1065582416E-06       -0.0031945357
    3    3    3    3   -0.5169223712E-07       -0.0015496943
---------------------------------------------------------------------------
------------------------------------------------------------
        Parameter                (MHz)                 (CM-1)
------------------------------------------------------------
 
           R6                -.127015E-03           -.423677E-08
           R5                -.405327E-03           -.135203E-07
           SI                            0.137682E+01
 
  Kivelson-Wilson centrifugal distortion parameters 
 
           DJ                0.156073E-02           0.520602E-07
           DK                0.705561E-03           0.235350E-07
           DJK               0.141405E-02           0.471677E-07
 
  A-reduced centrifugal distortion parameters (Ir representation) 
 
           DELJ              0.181476E-02           0.605338E-07
           DELK              0.197571E-02           0.659027E-07
           DELJK             -.110132E-03           -.367362E-08
           delJ              0.713666E-03           0.238053E-07
           delK              0.151016E-02           0.503736E-07
 
  S-reduced centrifugal distortion parameters (Ir representation) 
 
           DJ                0.126633E-02           0.422403E-07
           DK                -.766407E-03           -.255646E-07
           DJK               0.318041E-02           0.106087E-06
           D1                -.713666E-03           -.238053E-07
           D2                -.274212E-03           -.914673E-08
------------------------------------------------------------
  Centrifugal corrections for various types of 
 rotational constants (MHz and cm-1) ...
   Bx''-Bx         0.0057532855        0.0000001919
   By''-By         0.0056428788        0.0000001882
   Bz''-Bz         0.0013501185        0.0000000450
   Bx''-Bx'         0.0015972679        0.0000000533
   By''-By'         0.0014868612        0.0000000496
   Bz''-Bz'         0.0075841450        0.0000002530
   Bx'-Bx         0.0041560176        0.0000001386
   By'-By         0.0041560176        0.0000001386
   Bz'-Bz        -0.0062340264       -0.0000002079
   BxSR-Bx         0.0048658939        0.0000001623
   BySR-By         0.0024539825        0.0000000819
   BzSR-Bz        -0.0046934434       -0.0000001566
   BxSR-Bx''        -0.0008873915       -0.0000000296
   BySR-By''        -0.0031888962       -0.0000001064
   BzSR-Bz''        -0.0060435619       -0.0000002016
   BxSR-Bx'        -0.0007098763       -0.0000000237
   BySR-By'        -0.0017020351       -0.0000000568
   BzSR-Bz'         0.0015405830        0.0000000514
   BxAR-Bx         0.0021237726        0.0000000708
   ByAR-By         0.0065711586        0.0000002192
   BzAR-Bz        -0.0066169224       -0.0000002207
---------------------------------------------------------------------------
 
 *****************************************
     THE MOLECULE IS AN ASYMMETRIC TOP
 *****************************************
 
 
---------------------------------------------------------------------------
         Sextic centrifugal distortion parameters
          Watson A reduction. I^r representation 
              CM-1*10^6                     kHz
---------------------------------------------------------------------------
   HJ        0.0000000241               0.0000007220
   HJK        0.0000000146               0.0000004386
   HKJ       -0.0000002226              -0.0000066744
   HK        0.0000002197               0.0000065873
   hJ        0.0000000121               0.0000003641
   hJK        0.0000000284               0.0000008508
   hK        0.0000001100               0.0000032989
---------------------------------------------------------------------------
         Sextic centrifugal distortion parameters
          Watson S reduction. I^r representation 
              CM-1*10^6                     kHz
---------------------------------------------------------------------------
   HJ       -0.0000000021              -0.0000000631
   HJK        0.0000000711               0.0000021316
   HKJ       -0.0000000180              -0.0000005409
   HK       -0.0000000151              -0.0000004540
   h1        0.0000000076               0.0000002271
   h2        0.0000000131               0.0000003926
   h3        0.0000000046               0.0000001370
---------------------------------------------------------------------------
---------------------------------------------------------------------------
             Geometrical properties evaluated at     0.00 K 
  Mean and mean-square displacements in normal coordinates (amu**0.5 bohr)
         Coordinate              <q>            <q**2>
---------------------------------------------------------------------------
              1              0.0000000000     0.0000000000
              2              0.0000000000     0.0000000000
              3              0.0000000000     0.0000000000
              4              0.0000000000     0.0000000000
              5              0.0000000000     0.0000000000
              6              0.0000000000     0.0000000000
              7             -0.0000000000     0.5000000659
              8              0.0000000000     0.5000000659
              9              0.0000000000     0.5000000659
             10             -0.0000000000     0.5000000659
             11              0.0000000000     0.5000000659
             12             -0.0739497368     0.5000000659
             13             -0.0394813828     0.5000000659
             14             -0.1016707498     0.5000000659
             15             -0.0096363114     0.5000000659
             16             -0.1908950635     0.5000000659
             17             -0.0680299939     0.5000000659
             18             -0.0331360289     0.5000000659
             19             -0.0648119063     0.5000000659
             20              0.0914221842     0.5000000659
             21              0.0197235748     0.5000000659
             22              0.0159279950     0.5000000659
             23              0.0259527478     0.5000000659
             24              0.0243843065     0.5000000659
---------------------------------------------------------------------------
------------------------------------------------------
   ATOM              INTERNUCLEAR DISTANCE
  I    J            Re           Rg           Ra
------------------------------------------------------
  2    1         1.3542461    1.3635320    1.3619398
  3    1         1.3698494    1.3782236    1.3765835
  3    2         2.1435952    2.1552660    2.1544980
  4    1         2.2361394    2.2465708    2.2460853
  4    2         1.2920322    1.2985193    1.2965670
  4    3         2.2394291    2.2500737    2.2494227
  5    1         2.2042537    2.2148045    2.2142522
  5    2         2.1138759    2.1242370    2.1234132
  5    3         1.3523878    1.3601079    1.3581062
  5    4         1.3961434    1.4042620    1.4025552
  6    1         2.0731660    2.0909455    2.0830052
  6    2         1.0757582    1.0959255    1.0795134
  6    3         3.1515742    3.1708033    3.1659375
  6    4         2.1305006    2.1462908    2.1382796
  6    5         3.1739070    3.1921818    3.1872093
  7    1         2.0874756    2.1044047    2.0961232
  7    2         3.1478364    3.1665650    3.1614016
  7    3         1.0736431    1.0934870    1.0759515
  7    4         3.3043374    3.3214132    3.3164914
  7    5         2.2440407    2.2590824    2.2509837
  7    6         4.0892372    4.1135602    4.1064327
  8    1         3.2552672    3.2732754    3.2685804
  8    2         3.1383596    3.1560643    3.1510425
  8    3         2.1940882    2.2099732    2.2021028
  8    4         2.1660942    2.1827855    2.1750740
  8    5         1.0751676    1.0951606    1.0786246
  8    6         4.1688346    4.1921089    4.1852212
  8    7         2.7891102    2.8076367    2.7972765
------------------------------------------------------
  nmode is                     18
  DIPOLE MOMENT OF ISOTOPOLOGUE 
  (only correct if inertial frame is unchanged) 
                             Vibrationally averaged dipole moment
--------------------------------------------------------------------------------
                              a.u.                         Debye
                     x         y         z              x         y         z
--------------------------------------------------------------------------------
MU_e           -0.48904  -0.34667   0.00000       -1.24294  -0.88109   0.00000
delta <MU> (1)  0.00756  -0.00155  -0.00000        0.01921  -0.00393  -0.00000
delta <MU> (2)  0.00813   0.00842   0.00000        0.02067   0.02141   0.00000
<MU>           -0.47335  -0.33979   0.00000       -1.20306  -0.86361   0.00000
 
Equilibrium dipole moment:    0.59945 a.u. (   1.52355 D)
Zero-point dipole moment:     0.58268 a.u. (   1.48094 D)
--------------------------------------------------------------------------------
********************************************************************************
     PARAMETERS RELEVANT TO ROTATIONAL SPECTROSCOPY
********************************************************************************
 
 
  ----------------------------------------------------------------------------
                                     VIB-ROT CONSTANT / (cm-1)
                                  ------------------------------
     AXIS        MODE       CORIOLIS     QUADRATIC     ANHARMONIC    TOTAL
  ----------------------------------------------------------------------------
       1           7       0.0009941     -0.0000000   -0.0000345    0.0009596
       1           8       0.0009623      0.0000000   -0.0001005    0.0008617
       1           9       0.0007955     -0.0000000   -0.0001460    0.0006495
       1          10       0.0006227     -0.0000000   -0.0001998    0.0004228
       1          11       0.0009606     -0.0000000   -0.0000921    0.0008685
       1          12      -0.0002110     -0.0000761    0.0001440   -0.0001430
       1          13      -0.0003826     -0.0002107    0.0002021   -0.0003911
       1          14      -0.0007584     -0.0000853    0.0010984    0.0002548
       1          15      -0.0006642     -0.0000396    0.0005894   -0.0001144
       1          16      -0.0002399     -0.0004323    0.0016241    0.0009519
       1          17      -0.0004156     -0.0000327    0.0005111    0.0000628
       1          18      -0.0002230     -0.0000200    0.0002049   -0.0000381
       1          19      -0.0004723     -0.0000110    0.0006520    0.0001687
       1          20      -0.0000652     -0.0000114    0.0001995    0.0001229
       1          21      -0.0000909     -0.0000046    0.0001343    0.0000388
       1          22      -0.0001102     -0.0000015    0.0003807    0.0002690
       1          23      -0.0002093     -0.0000028    0.0007268    0.0005147
       1          24      -0.0001291     -0.0000026    0.0004688    0.0003372
       2           7       0.0009494     -0.0000000   -0.0001392    0.0008102
       2           8       0.0008713     -0.0000000   -0.0001021    0.0007691
       2           9       0.0006647     -0.0000000   -0.0000738    0.0005910
       2          10       0.0008008     -0.0000000   -0.0000001    0.0008006
       2          11       0.0013934     -0.0000000    0.0000424    0.0014358
       2          12      -0.0013348     -0.0002711    0.0004132   -0.0011927
       2          13      -0.0004797     -0.0002448    0.0003510   -0.0003735
       2          14      -0.0002292     -0.0000144    0.0001466   -0.0000969
       2          15      -0.0002668     -0.0000516    0.0006041    0.0002857
       2          16      -0.0000417     -0.0000119    0.0002306    0.0001770
       2          17      -0.0002762     -0.0001284    0.0005290    0.0001245
       2          18      -0.0005819     -0.0000293    0.0000368   -0.0005744
       2          19      -0.0002349     -0.0000327    0.0003730    0.0001054
       2          20      -0.0004055     -0.0000460    0.0009746    0.0005231
       2          21      -0.0004140     -0.0000047    0.0010441    0.0006254
       2          22      -0.0000942     -0.0000016    0.0003846    0.0002888
       2          23      -0.0000105     -0.0000003    0.0001146    0.0001039
       2          24      -0.0000740     -0.0000007    0.0003608    0.0002861
       3           7       0.0000000     -0.0000000   -0.0000458   -0.0000458
       3           8       0.0000000     -0.0000000   -0.0000508   -0.0000508
       3           9       0.0000000     -0.0000000   -0.0000535   -0.0000535
       3          10       0.0000000     -0.0000000   -0.0000458   -0.0000458
       3          11       0.0000000     -0.0000000   -0.0000096   -0.0000096
       3          12       0.0012777     -0.0000148    0.0001454    0.0014082
       3          13      -0.0007077     -0.0000043    0.0001418   -0.0005703
       3          14       0.0004859     -0.0000175    0.0002913    0.0007597
       3          15      -0.0001384     -0.0000004    0.0002993    0.0001604
       3          16      -0.0003576     -0.0000667    0.0004345    0.0000102
       3          17      -0.0001322     -0.0000087    0.0002609    0.0001200
       3          18       0.0000279     -0.0000020    0.0000569    0.0000827
       3          19       0.0000523     -0.0000066    0.0002507    0.0002964
       3          20      -0.0000974     -0.0000126    0.0003108    0.0002007
       3          21      -0.0001956     -0.0000001    0.0003148    0.0001191
       3          22      -0.0000570     -0.0000001    0.0001918    0.0001347
       3          23      -0.0000597     -0.0000002    0.0001975    0.0001376
       3          24      -0.0000583     -0.0000006    0.0002055    0.0001465
  ----------------------------------------------------------------------------
 
 
  ----------------------------------------------------------------------------
   Be, B0 AND B-B0 SHIFTS FOR SINGLY EXCITED VIBRATIONAL STATES (CM-1)
   ------------------------------------------------------------
  VIBRATION            X AXIS               Y AXIS                 Z AXIS
  ----------------------------------------------------------------------------
    Be                    0.33598362           0.30820155           0.16074675
    B0                    0.33308553           0.30585697           0.15934640
    Be-B0                 0.00289809           0.00234458           0.00140035
    B'                    0.33308567           0.30585711           0.15934619
    Be-B'                 0.00289795           0.00234444           0.00140056
    B''                   0.33308573           0.30585716           0.15934645
    Be-B''                0.00289790           0.00234439           0.00140030
    B^A                   0.33308560           0.30585719           0.15934618
    Be-B^A                0.00289802           0.00234436           0.00140057
    B^S                   0.33308570           0.30585705           0.15934624
    Be-B^S                0.00289793           0.00234450           0.00140051
     7                   -0.00095958          -0.00081018           0.00004578
     8                   -0.00086172          -0.00076912           0.00005080
     9                   -0.00064953          -0.00059097           0.00005349
    10                   -0.00042285          -0.00080062           0.00004578
    11                   -0.00086849          -0.00143584           0.00000955
    12                    0.00014304           0.00119267          -0.00140819
    13                    0.00039107           0.00037346           0.00057025
    14                   -0.00025476           0.00009690          -0.00075974
    15                    0.00011444          -0.00028574          -0.00016044
    16                   -0.00095188          -0.00017697          -0.00001019
    17                   -0.00006279          -0.00012448          -0.00012002
    18                    0.00003814           0.00057437          -0.00008275
    19                   -0.00016866          -0.00010535          -0.00029636
    20                   -0.00012287          -0.00052308          -0.00020072
    21                   -0.00003883          -0.00062543          -0.00011910
    22                   -0.00026901          -0.00028878          -0.00013474
    23                   -0.00051474          -0.00010389          -0.00013756
    24                   -0.00033717          -0.00028610          -0.00014652
  ----------------------------------------------------------------------------
  ----------------------------------------------------------------------------
   Be, B0 AND B-B0 SHIFTS FOR SINGLY EXCITED VIBRATIONAL STATES (MHz)
  VIBRATION            X AXIS               Y AXIS                 Z AXIS
  ----------------------------------------------------------------------------
    Be                10072.53564396        9239.64993362        4819.06633096
    B0                 9985.65307210        9169.36120399        4777.08491311
    Be-B0                86.88257186          70.28872963          41.98141785
    B'                 9985.65722812        9169.36536000        4777.07867908
    Be-B'                86.87841584          70.28457361          41.98765187
    B''                9985.65882539        9169.36684687        4777.08626323
    Be-B''               86.87681858          70.28308675          41.98006773
    B^A                9985.65519587        9169.36777514        4777.07829619
    Be-B^A               86.88044809          70.28215847          41.98803477
    B^S                9985.65793799        9169.36365797        4777.08021967
    Be-B^S               86.87770597          70.28627565          41.98611129
     7                  -28.76742585         -24.28869075           1.37250739
     8                  -25.83377425         -23.05760332           1.52289453
     9                  -19.47246286         -17.71673308           1.60344387
    10                  -12.67663268         -24.00207059           1.37240581
    11                  -26.03655218         -43.04544544           0.28635714
    12                    4.28819959          35.75541800         -42.21647143
    13                   11.72400388          11.19618722          17.09570465
    14                   -7.63755978           2.90485634         -22.77639645
    15                    3.43087225          -8.56631340          -4.80989226
    16                  -28.53673969          -5.30532936          -0.30546121
    17                   -1.88225809          -3.73179019          -3.59817716
    18                    1.14343120          17.21908362          -2.48077073
    19                   -5.05625233          -3.15838894          -8.88465096
    20                   -3.68357689         -15.68161162          -6.01749130
    21                   -1.16403361         -18.75004109          -3.57066177
    22                   -8.06472793          -8.65729352          -4.03953116
    23                  -15.43153366          -3.11461073          -4.12400680
    24                  -10.10812082          -8.57708237          -4.39263784
  ----------------------------------------------------------------------------
