# Supplementary material for: Improved Accuracy in Semi-Experimental Structure Determination by Resolving Problems Associated with Rotation of Principal Inertial Axes of Isotopologues: Structures of 1,3-Oxazole (c‑C3H3NO)
Source: J Phys Chem A. 2026 Apr 24;130(18):3623–41. doi: 10.1021/acs.jpca.6c01535 (PMC13158917; doi:10.1021/acs.jpca.6c01535)
Supplement: Supplementary file 2 [file jp6c01535_si_002.zip › Supporting Information/ISOMASS Files_Ir/ISOMASS007.out]

 @GETMEM-I,  Allocated   28610 MB of main memory.
  analysis of anharmonic force field for a different isotopomer
  masses of atoms
   15.9949146300000        12.0000000000000        12.0000000000000     
   14.0030740020000        12.0000000000000        2.01410177900000     
   1.00782503500000        1.00782503500000     
  rotation matrix to com frame 

                 COLUMN   1       COLUMN   2       COLUMN   3
 ROW   1      0.11604697635   -0.99324372602   -0.00000000000
 ROW   2      0.99324372602    0.11604697635    0.00000000000
 ROW   3     -0.00000000000   -0.00000000000    1.00000000000
********************************************************************************
        PARAMETERS RELEVANT TO MOLECULAR STRUCTURE 
********************************************************************************

                 COLUMN   1       COLUMN   2       COLUMN   3       COLUMN   4
 ROW   1     -0.03981224386   -0.02063740519    0.11076614093    0.00000000179
 ROW   2      0.01551370012    0.11535460788    0.02706833506    0.00000000052
 ROW   3      0.11159912918   -0.02339801617    0.03575223773    0.10533933587
 ROW   4     -0.03981224384   -0.02063740532    0.11076614080   -0.00000000005
 ROW   5      0.01551370010    0.11535460797    0.02706833515    0.00000000179
 ROW   6      0.11159912875   -0.02339801599    0.03575223758   -0.08062546727
 ROW   7     -0.03981224385   -0.02063740525    0.11076614087    0.00000000099
 ROW   8      0.01551370015    0.11535460774    0.02706833491   -0.00000000160
 ROW   9      0.11159912910   -0.02339801618    0.03575223775    0.14542992471
 ROW  10     -0.03981224381   -0.02063740544    0.11076614067   -0.00000000190
 ROW  11      0.01551370012    0.11535460790    0.02706833508    0.00000000071
 ROW  12      0.11159912842   -0.02339801588    0.03575223750   -0.16069645959
 ROW  13     -0.03981224382   -0.02063740540    0.11076614072   -0.00000000124
 ROW  14      0.01551370015    0.11535460775    0.02706833492   -0.00000000150
 ROW  15      0.11159912864   -0.02339801600    0.03575223762   -0.01474040859
 ROW  16     -0.03981224384   -0.02063740530    0.11076614082    0.00000000019
 ROW  17      0.01551370007    0.11535460809    0.02706833528    0.00000000355
 ROW  18      0.11159912872   -0.02339801595    0.03575223753   -0.14344215405
 ROW  19     -0.03981224387   -0.02063740517    0.11076614096    0.00000000219
 ROW  20      0.01551370017    0.11535460765    0.02706833482   -0.00000000291
 ROW  21      0.11159912940   -0.02339801632    0.03575223787    0.28818517766
 ROW  22     -0.03981224380   -0.02063740548    0.11076614063   -0.00000000242
 ROW  23      0.01551370017    0.11535460766    0.02706833483   -0.00000000283
 ROW  24      0.11159912846   -0.02339801595    0.03575223759   -0.03666411807

                 COLUMN   5       COLUMN   6       COLUMN   7       COLUMN   8
 ROW   1      0.10602122818   -0.00000000002   -0.00000000000   -0.00000000000
 ROW   2      0.02715234083   -0.00000000001    0.00000000000    0.00000000000
 ROW   3     -0.00000000174    0.11537553986    0.10524088894    0.07897934743
 ROW   4     -0.00196655546    0.00000000003   -0.00000000000    0.00000000000
 ROW   5      0.10127077267   -0.00000000004   -0.00000000000   -0.00000000000
 ROW   6      0.00000000144    0.11660475505   -0.01607761176   -0.00869410514
 ROW   7      0.05925185390    0.00000000000   -0.00000000000    0.00000000000
 ROW   8     -0.09680375883    0.00000000005    0.00000000000   -0.00000000000
 ROW   9     -0.00000000250   -0.06617055699   -0.07963633224   -0.12857539413
 ROW  10     -0.10995585476    0.00000000008   -0.00000000000    0.00000000000
 ROW  11      0.03839607875   -0.00000000001   -0.00000000000   -0.00000000000
 ROW  12      0.00000000274   -0.04200328079    0.07825296115   -0.11322627473
 ROW  13     -0.07141702496    0.00000000006   -0.00000000000   -0.00000000000
 ROW  14     -0.09101625139    0.00000000005    0.00000000000    0.00000000000
 ROW  15      0.00000000019   -0.16257107646   -0.02170716590    0.14856995525
 ROW  16      0.01218385309    0.00000000002    0.00000000000   -0.00000000000
 ROW  17      0.20434652264   -0.00000000009   -0.00000000000   -0.00000000000
 ROW  18      0.00000000258    0.24803842342   -0.55412006984    0.10637815625
 ROW  19      0.12937960304   -0.00000000003    0.00000000000    0.00000000000
 ROW  20     -0.17338323733    0.00000000008   -0.00000000000   -0.00000000000
 ROW  21     -0.00000000496   -0.10015870712   -0.15592923946   -0.35396463852
 ROW  22     -0.14033322336    0.00000000009    0.00000000000    0.00000000000
 ROW  23     -0.16888486397    0.00000000008    0.00000000000    0.00000000000
 ROW  24      0.00000000050   -0.30782774231   -0.09609218681    0.32656511941

                 COLUMN   9       COLUMN  10       COLUMN  11       COLUMN  12
 ROW   1     -0.00000000000   -0.00000000000   -0.02704936598   -0.00000000000
 ROW   2      0.00000000000    0.00000000000    0.10244680272   -0.00000000000
 ROW   3      0.05991458948    0.05358018826   -0.00000000000    0.00761237377
 ROW   4      0.00000000000    0.00000000000   -0.00447846319   -0.00000000000
 ROW   5     -0.00000000000   -0.00000000000    0.02706155867    0.00000000000
 ROW   6     -0.20077487829   -0.09099206240    0.00000000000    0.00565323307
 ROW   7     -0.00000000000    0.00000000000   -0.01040334927   -0.00000000000
 ROW   8     -0.00000000000   -0.00000000000   -0.07335625159    0.00000000000
 ROW   9      0.04296023510   -0.12116624453    0.00000000000    0.06422191555
 ROW  10      0.00000000000    0.00000000000    0.03781569819   -0.00000000000
 ROW  11      0.00000000000    0.00000000000    0.07678310867   -0.00000000000
 ROW  12      0.08522308973    0.05545396354   -0.00000000000    0.01622886495
 ROW  13      0.00000000000   -0.00000000000    0.01760393628    0.00000000000
 ROW  14      0.00000000000    0.00000000000   -0.07160913935    0.00000000000
 ROW  15     -0.01178436345   -0.03119873069   -0.00000000000   -0.13693129281
 ROW  16     -0.00000000000   -0.00000000000   -0.07740730674    0.00000000000
 ROW  17     -0.00000000000   -0.00000000000   -0.51101210863    0.00000000000
 ROW  18      0.24967725561    0.13721738787   -0.00000000000   -0.02424386685
 ROW  19      0.00000000000   -0.00000000000    0.05185740915   -0.00000000000
 ROW  20     -0.00000000000   -0.00000000000   -0.14365647943    0.00000000000
 ROW  21     -0.40031901682    0.69976277535   -0.00000000000   -0.29213875492
 ROW  22      0.00000000000   -0.00000000000   -0.02570506445   -0.00000000000
 ROW  23      0.00000000000    0.00000000000   -0.12400013033    0.00000000000
 ROW  24     -0.21427307956    0.30277054056    0.00000000000    0.79271183334

                 COLUMN  13       COLUMN  14       COLUMN  15       COLUMN  16
 ROW   1      0.01499131018   -0.05976504674    0.07906256367   -0.10632917215
 ROW   2      0.13360803050    0.06717243007    0.03415904437    0.06248290894
 ROW   3     -0.00000000000   -0.00000000000    0.00000000000    0.00000000000
 ROW   4      0.09701012519    0.04024926838   -0.15648461029   -0.03291834638
 ROW   5     -0.04312111877    0.02728952619   -0.05983347821   -0.00771421490
 ROW   6      0.00000000000    0.00000000000    0.00000000000   -0.00000000000
 ROW   7     -0.02025882580   -0.13745110736   -0.01767621174    0.15216892597
 ROW   8      0.02765146148   -0.07994500615   -0.03094543812    0.01744018508
 ROW   9      0.00000000000   -0.00000000000    0.00000000000    0.00000000000
 ROW  10     -0.04767095859    0.06098851486   -0.03419084174   -0.08595046448
 ROW  11     -0.15342904760    0.00205978046   -0.00560029370   -0.05498238385
 ROW  12     -0.00000000000    0.00000000000   -0.00000000000    0.00000000000
 ROW  13     -0.07720594478    0.08637637516    0.09488108027    0.12903570255
 ROW  14      0.02652659857   -0.08807230756    0.04272982298   -0.03839969099
 ROW  15     -0.00000000000    0.00000000000   -0.00000000000    0.00000000000
 ROW  16      0.10827591252    0.08868972526   -0.18093335457   -0.03864089772
 ROW  17     -0.06336296902    0.33731555220    0.02614969105    0.07495093389
 ROW  18     -0.00000000000   -0.00000000000    0.00000000000    0.00000000000
 ROW  19      0.16036418399   -0.12659002099    0.18915086984    0.01794608577
 ROW  20     -0.16882707172   -0.10203693014   -0.25693892825    0.18448143553
 ROW  21      0.00000000000    0.00000000000    0.00000000000    0.00000000000
 ROW  22      0.05309774009    0.17936263937    0.33668745007   -0.01527889578
 ROW  23      0.17514308790    0.00885116586    0.31247566086   -0.22055968606
 ROW  24      0.00000000000   -0.00000000000    0.00000000000   -0.00000000000

                 COLUMN  17       COLUMN  18       COLUMN  19       COLUMN  20
 ROW   1     -0.06048420077    0.10574765198   -0.00660048384   -0.00419610692
 ROW   2      0.02836473023    0.07521993286    0.03862208503    0.03835042483
 ROW   3     -0.00000000000    0.00000000000   -0.00000000000   -0.00000000000
 ROW   4     -0.05611161655   -0.07163942690   -0.06437129619    0.05481107530
 ROW   5     -0.07388271461   -0.08556870794    0.02885688273   -0.17888026561
 ROW   6      0.00000000000   -0.00000000000   -0.00000000000    0.00000000000
 ROW   7      0.06476755855   -0.06103187245    0.09745051392    0.03619648696
 ROW   8     -0.00378129207    0.06451759319   -0.03840004842   -0.09905518629
 ROW   9      0.00000000000   -0.00000000000    0.00000000000    0.00000000000
 ROW  10      0.12139020912    0.03722883528    0.09114775795   -0.05875315005
 ROW  11      0.02271581704   -0.02966505328   -0.03208544964    0.11982330818
 ROW  12     -0.00000000000    0.00000000000    0.00000000000   -0.00000000000
 ROW  13     -0.07584706033    0.00815910902   -0.11704973443   -0.02370857516
 ROW  14      0.02577916448   -0.04243936895   -0.07315834761    0.05389211434
 ROW  15     -0.00000000000    0.00000000000   -0.00000000000   -0.00000000000
 ROW  16     -0.03165878424   -0.06903906827   -0.09266050139    0.14196326662
 ROW  17      0.20009404800    0.04209300248    0.04806898094    0.06016659065
 ROW  18     -0.00000000000   -0.00000000000    0.00000000000    0.00000000000
 ROW  19      0.40074634034   -0.26397476223   -0.25195974474   -0.21157201875
 ROW  20     -0.36881624073    0.29404071438    0.35458413314    0.15719411809
 ROW  21      0.00000000000   -0.00000000000   -0.00000000000   -0.00000000000
 ROW  22     -0.26415419858   -0.31107029711    0.27527654663    0.00947817697
 ROW  23     -0.17907090031   -0.40381002057    0.36691045872    0.11669468326
 ROW  24     -0.00000000000   -0.00000000000   -0.00000000000   -0.00000000000

                 COLUMN  21       COLUMN  22       COLUMN  23       COLUMN  24
 ROW   1      0.00177352292    0.00272397132   -0.00084805036   -0.00094975575
 ROW   2      0.01210177136    0.00118079538    0.00017833040    0.00035738561
 ROW   3      0.00000000000    0.00000000000   -0.00000000000    0.00000000000
 ROW   4     -0.01925090141   -0.12892701718   -0.00047210892   -0.00238763016
 ROW   5      0.07424692081    0.02634779952    0.00163426825   -0.00068290843
 ROW   6     -0.00000000000   -0.00000000000   -0.00000000000    0.00000000000
 ROW   7      0.00591238926    0.00525550912   -0.02313350715    0.05778372186
 ROW   8     -0.16314554466   -0.00083277844   -0.01761177629    0.05910105484
 ROW   9      0.00000000000   -0.00000000000   -0.00000000000    0.00000000000
 ROW  10      0.03320604086    0.00880436543   -0.00058184832   -0.00141128510
 ROW  11     -0.07899234179   -0.01186602819   -0.00026505006   -0.00004723383
 ROW  12      0.00000000000    0.00000000000   -0.00000000000    0.00000000000
 ROW  13      0.02386745320    0.00463766877    0.05797466341    0.02311732506
 ROW  14      0.17164451259    0.00118176887   -0.05354677789   -0.02877539918
 ROW  15     -0.00000000000   -0.00000000000    0.00000000000    0.00000000000
 ROW  16     -0.06088123949    0.61971072388    0.00044513355    0.00173026763
 ROW  17     -0.01242987256   -0.08564765566   -0.00007121503   -0.00029724783
 ROW  18      0.00000000000    0.00000000000    0.00000000000   -0.00000000000
 ROW  19     -0.23330102022    0.00787778412    0.26863913760   -0.64459322541
 ROW  20      0.04891998560    0.00327257816    0.24061885252   -0.59587334229
 ROW  21      0.00000000000    0.00000000000    0.00000000000   -0.00000000000
 ROW  22     -0.25991978468    0.00540600049   -0.65721149942   -0.25902824933
 ROW  23     -0.10383708582   -0.00385227613    0.58818969318    0.23850058370
 ROW  24      0.00000000000    0.00000000000   -0.00000000000   -0.00000000000
  Performing F(IJK)/F(IKJ)/F(KJI) consistency check 
  Differences greater than 1 cm-1 will be printed.
  ===================================================================
  I    J    K    F(IJK)        F(IKJ)        F(KJI)        Difference
  ===================================================================
 Cubic force constants written to file cubic.
  ===================================================================
  Largest absolute difference is    0.41238 cm-1.
 
 
---------------------------------------------------------------------------
          Quartic centrifugal distortion parameters 
                                CM-1                MHz
---------------------------------------------------------------------------
    1    1    1    1   -0.4654334787E-06       -0.0139533447
    1    1    1    2    0.1528608075E-07        0.0004582652
    1    1    2    1    0.1528608075E-07        0.0004582652
    1    1    2    2    0.4933465145E-07        0.0014790156
    1    1    3    3   -0.9866002045E-07       -0.0029577530
    1    2    1    1    0.1528608075E-07        0.0004582652
    1    2    1    2   -0.2574324907E-06       -0.0077176319
    1    2    2    1   -0.2574324907E-06       -0.0077176319
    1    2    2    2    0.7245374638E-08        0.0002172109
    1    2    3    3    0.5550838337E-08        0.0001664099
    2    1    1    1    0.1528608075E-07        0.0004582652
    2    1    1    2   -0.2574324907E-06       -0.0077176319
    2    1    2    1   -0.2574324907E-06       -0.0077176319
    2    1    2    2    0.7245374638E-08        0.0002172109
    2    1    3    3    0.5550838337E-08        0.0001664099
    2    2    1    1    0.4933465145E-07        0.0014790156
    2    2    1    2    0.7245374638E-08        0.0002172109
    2    2    2    1    0.7245374638E-08        0.0002172109
    2    2    2    2   -0.3946207978E-06       -0.0118304339
    2    2    3    3   -0.9102603715E-07       -0.0027288919
    3    3    1    1   -0.9866002045E-07       -0.0029577530
    3    3    1    2    0.5550838337E-08        0.0001664099
    3    3    2    1    0.5550838337E-08        0.0001664099
    3    3    2    2   -0.9102603715E-07       -0.0027288919
    3    3    3    3   -0.4736223084E-07       -0.0014198840
---------------------------------------------------------------------------
------------------------------------------------------------
        Parameter                (MHz)                 (CM-1)
------------------------------------------------------------
 
           R6                -.121758E-03           -.406142E-08
           R5                -.362076E-03           -.120776E-07
           SI                            0.117547E+01
 
  Kivelson-Wilson centrifugal distortion parameters 
 
           DJ                0.141277E-02           0.471250E-07
           DK                0.672609E-03           0.224358E-07
           DJK               0.140295E-02           0.467975E-07
 
  A-reduced centrifugal distortion parameters (Ir representation) 
 
           DELJ              0.165629E-02           0.552479E-07
           DELK              0.189019E-02           0.630500E-07
           DELJK             -.581459E-04           -.193954E-08
           delJ              0.650659E-03           0.217037E-07
           delK              0.129665E-02           0.432515E-07
 
  S-reduced centrifugal distortion parameters (Ir representation) 
 
           DJ                0.110475E-02           0.368504E-07
           DK                -.867521E-03           -.289374E-07
           DJK               0.325111E-02           0.108445E-06
           D1                -.650659E-03           -.217037E-07
           D2                -.275771E-03           -.919874E-08
------------------------------------------------------------
  Centrifugal corrections for various types of 
 rotational constants (MHz and cm-1) ...
   Bx''-Bx         0.0052232619        0.0000001742
   By''-By         0.0053376925        0.0000001780
   Bz''-Bz         0.0011899002        0.0000000397
   Bx''-Bx'         0.0013644460        0.0000000455
   By''-By'         0.0014788765        0.0000000493
   Bz''-Bz'         0.0069781241        0.0000002328
   Bx'-Bx         0.0038588160        0.0000001287
   By'-By         0.0038588160        0.0000001287
   Bz'-Bz        -0.0057882239       -0.0000001931
   BxSR-Bx         0.0046683955        0.0000001557
   BySR-By         0.0022814924        0.0000000761
   BzSR-Bz        -0.0044689373       -0.0000001491
   BxSR-Bx''        -0.0005548665       -0.0000000185
   BySR-By''        -0.0030562000       -0.0000001019
   BzSR-Bz''        -0.0056588375       -0.0000001888
   BxSR-Bx'        -0.0008095795       -0.0000000270
   BySR-By'        -0.0015773235       -0.0000000526
   BzSR-Bz'         0.0013192866        0.0000000440
   BxAR-Bx         0.0019106825        0.0000000637
   ByAR-By         0.0059778722        0.0000001994
   BzAR-Bz        -0.0059591467       -0.0000001988
---------------------------------------------------------------------------
 
 *****************************************
     THE MOLECULE IS AN ASYMMETRIC TOP
 *****************************************
 
 
---------------------------------------------------------------------------
         Sextic centrifugal distortion parameters
          Watson A reduction. I^r representation 
              CM-1*10^6                     kHz
---------------------------------------------------------------------------
   HJ        0.0000000144               0.0000004309
   HJK        0.0000000250               0.0000007505
   HKJ       -0.0000001512              -0.0000045318
   HK        0.0000001682               0.0000050428
   hJ        0.0000000073               0.0000002180
   hJK        0.0000000214               0.0000006403
   hK        0.0000000950               0.0000028475
---------------------------------------------------------------------------
         Sextic centrifugal distortion parameters
          Watson S reduction. I^r representation 
              CM-1*10^6                     kHz
---------------------------------------------------------------------------
   HJ       -0.0000000105              -0.0000003155
   HJK        0.0000000856               0.0000025669
   HKJ        0.0000000203               0.0000006097
   HK       -0.0000000390              -0.0000011687
   h1        0.0000000026               0.0000000765
   h2        0.0000000124               0.0000003732
   h3        0.0000000047               0.0000001415
---------------------------------------------------------------------------
---------------------------------------------------------------------------
             Geometrical properties evaluated at     0.00 K 
  Mean and mean-square displacements in normal coordinates (amu**0.5 bohr)
         Coordinate              <q>            <q**2>
---------------------------------------------------------------------------
              1              0.0000000000     0.0000000000
              2              0.0000000000     0.0000000000
              3              0.0000000000     0.0000000000
              4              0.0000000000     0.0000000000
              5              0.0000000000     0.0000000000
              6              0.0000000000     0.0000000000
              7             -0.0000000000     0.5000000659
              8              0.0000000000     0.5000000659
              9              0.0000000000     0.5000000659
             10              0.0000000000     0.5000000659
             11             -0.0312252804     0.5000000659
             12             -0.0000000000     0.5000000659
             13             -0.0554280515     0.5000000659
             14              0.0151568786     0.5000000659
             15             -0.1041096595     0.5000000659
             16             -0.2042965375     0.5000000659
             17             -0.0202257425     0.5000000659
             18             -0.0633206260     0.5000000659
             19             -0.0521125096     0.5000000659
             20              0.0770277618     0.5000000659
             21              0.0454587468     0.5000000659
             22              0.0148321132     0.5000000659
             23              0.0178859106     0.5000000659
             24              0.0210450306     0.5000000659
---------------------------------------------------------------------------
------------------------------------------------------
   ATOM              INTERNUCLEAR DISTANCE
  I    J            Re           Rg           Ra
------------------------------------------------------
  2    1         1.3542461    1.3633751    1.3617195
  3    1         1.3698494    1.3785078    1.3767369
  3    2         2.1435952    2.1550270    2.1542036
  4    1         2.2361394    2.2466631    2.2461367
  4    2         1.2920322    1.2982970    1.2963698
  4    3         2.2394291    2.2501672    2.2494913
  5    1         2.2042537    2.2149604    2.2143335
  5    2         2.1138759    2.1239278    2.1230654
  5    3         1.3523878    1.3600873    1.3581032
  5    4         1.3961434    1.4043549    1.4025969
  6    1         2.0731660    2.0874734    2.0820700
  6    2         1.0757582    1.0906096    1.0790867
  6    3         3.1515742    3.1681255    3.1651220
  6    4         2.1305006    2.1431581    2.1377521
  6    5         3.1739070    3.1895439    3.1864808
  7    1         2.0874756    2.1046416    2.0962245
  7    2         3.1478364    3.1663292    3.1610922
  7    3         1.0736431    1.0934816    1.0759301
  7    4         3.3043374    3.3215086    3.3165461
  7    5         2.2440407    2.2590870    2.2509977
  7    6         4.0892372    4.1112409    4.1055657
  8    1         3.2552672    3.2734246    3.2686491
  8    2         3.1383596    3.1557715    3.1506901
  8    3         2.1940882    2.2099191    2.2020674
  8    4         2.1660942    2.1828822    2.1750863
  8    5         1.0751676    1.0951593    1.0786052
  8    6         4.1688346    4.1899354    4.1845306
  8    7         2.7891102    2.8076074    2.7972832
------------------------------------------------------
  nmode is                     18
  DIPOLE MOMENT OF ISOTOPOLOGUE 
  (only correct if inertial frame is unchanged) 
                             Vibrationally averaged dipole moment
--------------------------------------------------------------------------------
                              a.u.                         Debye
                     x         y         z              x         y         z
--------------------------------------------------------------------------------
MU_e           -0.30251  -0.51752   0.00000       -0.76885  -1.31532   0.00000
delta <MU> (1) -0.00263   0.00741   0.00000       -0.00667   0.01884   0.00000
delta <MU> (2)  0.01038   0.00825   0.00000        0.02637   0.02098   0.00000
<MU>           -0.29476  -0.50185   0.00000       -0.74915  -1.27550   0.00000
 
Equilibrium dipole moment:    0.59945 a.u. (   1.52355 D)
Zero-point dipole moment:     0.58201 a.u. (   1.47923 D)
--------------------------------------------------------------------------------
********************************************************************************
     PARAMETERS RELEVANT TO ROTATIONAL SPECTROSCOPY
********************************************************************************
 
 
  ----------------------------------------------------------------------------
                                     VIB-ROT CONSTANT / (cm-1)
                                  ------------------------------
     AXIS        MODE       CORIOLIS     QUADRATIC     ANHARMONIC    TOTAL
  ----------------------------------------------------------------------------
       1           7       0.0013796     -0.0000000    0.0000048    0.0013844
       1           8       0.0009547     -0.0000000   -0.0001481    0.0008066
       1           9       0.0008431     -0.0000000   -0.0000504    0.0007927
       1          10       0.0006880     -0.0000000   -0.0001560    0.0005320
       1          11      -0.0012035     -0.0000235    0.0000988   -0.0011283
       1          12       0.0008358     -0.0000000    0.0000351    0.0008709
       1          13      -0.0006791     -0.0002727    0.0004778   -0.0004740
       1          14      -0.0002753     -0.0002311    0.0000962   -0.0004102
       1          15      -0.0002892     -0.0000107    0.0005411    0.0002413
       1          16      -0.0000635     -0.0001007    0.0003888    0.0002245
       1          17      -0.0003494     -0.0000092    0.0000731   -0.0002855
       1          18      -0.0002699     -0.0001421    0.0007333    0.0003213
       1          19      -0.0002747     -0.0000226    0.0003386    0.0000413
       1          20      -0.0004010     -0.0000514    0.0010524    0.0006000
       1          21      -0.0004460     -0.0000111    0.0011341    0.0006771
       1          22      -0.0000070     -0.0000002    0.0001243    0.0001171
       1          23      -0.0000904     -0.0000015    0.0003819    0.0002900
       1          24      -0.0000942     -0.0000010    0.0004282    0.0003330
       2           7       0.0006087     -0.0000000   -0.0003018    0.0003069
       2           8       0.0008345     -0.0000000   -0.0000633    0.0007712
       2           9       0.0007208     -0.0000000   -0.0001789    0.0005420
       2          10       0.0007091     -0.0000000   -0.0000940    0.0006151
       2          11       0.0000824     -0.0000211    0.0001677    0.0002289
       2          12       0.0005759     -0.0000000   -0.0000465    0.0005294
       2          13      -0.0003343     -0.0000908    0.0000281   -0.0003970
       2          14      -0.0001803     -0.0002285    0.0002753   -0.0001336
       2          15      -0.0003839     -0.0001877    0.0006107    0.0000390
       2          16      -0.0003453     -0.0002218    0.0012269    0.0006598
       2          17      -0.0005346     -0.0000115    0.0007556    0.0002095
       2          18      -0.0003697     -0.0000184    0.0005389    0.0001509
       2          19      -0.0004380     -0.0000054    0.0005736    0.0001301
       2          20      -0.0000765     -0.0000172    0.0003212    0.0002275
       2          21      -0.0000761     -0.0000029    0.0000912    0.0000121
       2          22      -0.0002485     -0.0000038    0.0009835    0.0007311
       2          23      -0.0001046     -0.0000016    0.0003543    0.0002481
       2          24      -0.0000974     -0.0000015    0.0003664    0.0002675
       3           7       0.0000000     -0.0000000   -0.0000775   -0.0000775
       3           8       0.0000000     -0.0000000   -0.0000520   -0.0000520
       3           9       0.0000000     -0.0000000   -0.0000587   -0.0000587
       3          10       0.0000000     -0.0000000   -0.0000619   -0.0000619
       3          11       0.0002173     -0.0000014    0.0000674    0.0002832
       3          12       0.0000000     -0.0000000   -0.0000037   -0.0000037
       3          13       0.0007116     -0.0000064    0.0001218    0.0008270
       3          14      -0.0001804     -0.0000001    0.0000948   -0.0000857
       3          15      -0.0000171     -0.0000171    0.0002888    0.0002546
       3          16      -0.0000546     -0.0000775    0.0004129    0.0002809
       3          17      -0.0000875     -0.0000001    0.0002144    0.0001268
       3          18      -0.0001306     -0.0000074    0.0003161    0.0001781
       3          19       0.0000640     -0.0000046    0.0002306    0.0002900
       3          20      -0.0001162     -0.0000112    0.0003359    0.0002085
       3          21      -0.0001721     -0.0000015    0.0002955    0.0001220
       3          22      -0.0000814     -0.0000003    0.0002861    0.0002044
       3          23      -0.0000550     -0.0000001    0.0001839    0.0001287
       3          24      -0.0000565     -0.0000005    0.0001981    0.0001411
  ----------------------------------------------------------------------------
 
 
  ----------------------------------------------------------------------------
   Be, B0 AND B-B0 SHIFTS FOR SINGLY EXCITED VIBRATIONAL STATES (CM-1)
   ------------------------------------------------------------
  VIBRATION            X AXIS               Y AXIS                 Z AXIS
  ----------------------------------------------------------------------------
    Be                    0.32214132           0.30887624           0.15768468
    B0                    0.31967419           0.30630685           0.15633177
    Be-B0                 0.00246713           0.00256940           0.00135291
    B'                    0.31967432           0.30630698           0.15633157
    Be-B'                 0.00246700           0.00256927           0.00135310
    B''                   0.31967436           0.30630702           0.15633181
    Be-B''                0.00246696           0.00256922           0.00135287
    B^A                   0.31967425           0.30630705           0.15633157
    Be-B^A                0.00246707           0.00256920           0.00135311
    B^S                   0.31967434           0.30630692           0.15633162
    Be-B^S                0.00246697           0.00256932           0.00135306
     7                   -0.00138439          -0.00030690           0.00007752
     8                   -0.00080657          -0.00077116           0.00005198
     9                   -0.00079271          -0.00054198           0.00005869
    10                   -0.00053204          -0.00061514           0.00006186
    11                    0.00112827          -0.00022893          -0.00028321
    12                   -0.00087088          -0.00052943           0.00000371
    13                    0.00047403           0.00039698          -0.00082698
    14                    0.00041022           0.00013360           0.00008574
    15                   -0.00024128          -0.00003905          -0.00025457
    16                   -0.00022454          -0.00065982          -0.00028086
    17                    0.00028550          -0.00020954          -0.00012682
    18                   -0.00032133          -0.00015088          -0.00017813
    19                   -0.00004134          -0.00013013          -0.00028999
    20                   -0.00059999          -0.00022748          -0.00020853
    21                   -0.00067706          -0.00001213          -0.00012198
    22                   -0.00011713          -0.00073115          -0.00020440
    23                   -0.00029005          -0.00024814          -0.00012873
    24                   -0.00033298          -0.00026753          -0.00014112
  ----------------------------------------------------------------------------
  ----------------------------------------------------------------------------
   Be, B0 AND B-B0 SHIFTS FOR SINGLY EXCITED VIBRATIONAL STATES (MHz)
  VIBRATION            X AXIS               Y AXIS                 Z AXIS
  ----------------------------------------------------------------------------
    Be                 9657.55372995        9259.87676858        4727.26766102
    B0                 9583.59104586        9182.84823992        4686.70843303
    Be-B0                73.96268409          77.02852866          40.55922799
    B'                 9583.59490468        9182.85209874        4686.70264480
    Be-B'                73.95882527          77.02466984          40.56501621
    B''                9583.59626912        9182.85357761        4686.70962293
    Be-B''               73.95746083          77.02319096          40.55803809
    B^A                9583.59295654        9182.85421779        4686.70247388
    Be-B^A               73.96077340          77.02255078          40.56518714
    B^S                9583.59571426        9182.85052141        4686.70396409
    Be-B^S               73.95801569          77.02624716          40.56369693
     7                  -41.50310373          -9.20060991           2.32405663
     8                  -24.18043511         -23.11871191           1.55832436
     9                  -23.76481541         -16.24805897           1.75943965
    10                  -15.95015770         -18.44134867           1.85447216
    11                   33.82474255          -6.86304691          -8.49034180
    12                  -26.10825737         -15.87189036           0.11136427
    13                   14.21101317          11.90127415         -24.79219805
    14                   12.29817790           4.00515129           2.57034401
    15                   -7.23328947          -1.17054851          -7.63178993
    16                   -6.73145227         -19.78083044          -8.41992332
    17                    8.55896897          -6.28189577          -3.80191016
    18                   -9.63320455          -4.52328182          -5.34034318
    19                   -1.23922622          -3.90118434          -8.69371925
    20                  -17.98724483          -6.81982565          -6.25148681
    21                  -20.29778221          -0.36354338          -3.65695342
    22                   -3.51148820         -21.91923799          -6.12782960
    23                   -8.69539701          -7.43899693          -3.85914295
    24                   -9.98241669          -8.02047120          -4.23081858
  ----------------------------------------------------------------------------
