# Supplementary material for: Improved Accuracy in Semi-Experimental Structure Determination by Resolving Problems Associated with Rotation of Principal Inertial Axes of Isotopologues: Structures of 1,3-Oxazole (c‑C3H3NO)
Source: J Phys Chem A. 2026 Apr 24;130(18):3623–41. doi: 10.1021/acs.jpca.6c01535 (PMC13158917; doi:10.1021/acs.jpca.6c01535)
Supplement: Supplementary file 2 [file jp6c01535_si_002.zip › Supporting Information/ISOMASS Files_Ir/ISOMASS009.out]

 @GETMEM-I,  Allocated   28610 MB of main memory.
  analysis of anharmonic force field for a different isotopomer
  masses of atoms
   15.9949146300000        12.0000000000000        12.0000000000000     
   14.0030740020000        12.0000000000000        1.00782503500000     
   2.01410177900000        1.00782503500000     
  rotation matrix to com frame 

                 COLUMN   1       COLUMN   2       COLUMN   3
 ROW   1      0.83918760025   -0.54384204654   -0.00000000000
 ROW   2      0.54384204654    0.83918760025    0.00000000000
 ROW   3     -0.00000000000   -0.00000000000    1.00000000000
********************************************************************************
        PARAMETERS RELEVANT TO MOLECULAR STRUCTURE 
********************************************************************************

                 COLUMN   1       COLUMN   2       COLUMN   3       COLUMN   4
 ROW   1     -0.03916339152    0.02935392455    0.10901665509    0.00000000003
 ROW   2      0.11283091263    0.00615650236    0.03887592868   -0.00000000000
 ROW   3     -0.00393307937   -0.11567411028    0.02973358859    0.10025395243
 ROW   4     -0.03916339153    0.02935392455    0.10901665508    0.00000000002
 ROW   5      0.11283091271    0.00615650238    0.03887592872    0.00000000002
 ROW   6     -0.00393307937   -0.11567411018    0.02973358858   -0.08016534619
 ROW   7     -0.03916339160    0.02935392454    0.10901665505    0.00000000000
 ROW   8      0.11283091260    0.00615650236    0.03887592867   -0.00000000001
 ROW   9     -0.00393307941   -0.11567411044    0.02973358869    0.13304826462
 ROW  10     -0.03916339160    0.02935392454    0.10901665504    0.00000000000
 ROW  11      0.11283091273    0.00615650239    0.03887592873    0.00000000003
 ROW  12     -0.00393307940   -0.11567411026    0.02973358866   -0.16320417816
 ROW  13     -0.03916339165    0.02935392453    0.10901665502   -0.00000000001
 ROW  14      0.11283091266    0.00615650237    0.03887592870    0.00000000001
 ROW  15     -0.00393307943   -0.11567411043    0.02973358873   -0.02562564488
 ROW  16     -0.03916339148    0.02935392456    0.10901665511    0.00000000004
 ROW  17      0.11283091274    0.00615650239    0.03887592874    0.00000000003
 ROW  18     -0.00393307934   -0.11567411005    0.02973358851   -0.13669951384
 ROW  19     -0.03916339161    0.02935392453    0.10901665504    0.00000000000
 ROW  20      0.11283091254    0.00615650235    0.03887592863   -0.00000000003
 ROW  21     -0.00393307943   -0.11567411055    0.02973358871    0.27043460141
 ROW  22     -0.03916339171    0.02935392451    0.10901665499   -0.00000000003
 ROW  23      0.11283091267    0.00615650237    0.03887592870    0.00000000001
 ROW  24     -0.00393307946   -0.11567411053    0.02973358880   -0.05178888282

                 COLUMN   5       COLUMN   6       COLUMN   7       COLUMN   8
 ROW   1      0.09149867172    0.00000000021   -0.00000000000   -0.00000000000
 ROW   2     -0.05953119344   -0.00000000015    0.00000000000   -0.00000000000
 ROW   3      0.00000000031   -0.11966732903    0.09173534507    0.08620242364
 ROW   4      0.07976768855    0.00000000018   -0.00000000000   -0.00000000000
 ROW   5      0.07074431842    0.00000000020    0.00000000000   -0.00000000000
 ROW   6      0.00000000037   -0.12845251130   -0.05403526836   -0.13388789129
 ROW   7     -0.03364929857   -0.00000000013    0.00000000000    0.00000000000
 ROW   8     -0.10247117706   -0.00000000027    0.00000000000   -0.00000000000
 ROW   9     -0.00000000020    0.06847483332    0.00280756631   -0.02936639644
 ROW  10     -0.03736436719   -0.00000000014   -0.00000000000   -0.00000000000
 ROW  11      0.11379673955    0.00000000032    0.00000000000    0.00000000000
 ROW  12     -0.00000000005    0.03126250811   -0.05476414619    0.14991536063
 ROW  13     -0.11239407042   -0.00000000034   -0.00000000000   -0.00000000000
 ROW  14      0.00174811164    0.00000000001    0.00000000000    0.00000000000
 ROW  15     -0.00000000042    0.16103781840    0.09130919907   -0.07596079837
 ROW  16      0.16808197419    0.00000000041   -0.00000000000    0.00000000000
 ROW  17      0.12548610577    0.00000000035    0.00000000000   -0.00000000000
 ROW  18      0.00000000075   -0.26602828202   -0.12351900583   -0.46422437842
 ROW  19     -0.04791750020   -0.00000000017    0.00000000000    0.00000000000
 ROW  20     -0.20518485275   -0.00000000055   -0.00000000000   -0.00000000000
 ROW  21     -0.00000000033    0.10916880039   -0.57381035387    0.04302385446
 ROW  22     -0.21618413071   -0.00000000062    0.00000000000    0.00000000000
 ROW  23      0.00519166310    0.00000000002    0.00000000000    0.00000000000
 ROW  24     -0.00000000082    0.30938772279    0.09802040233   -0.22453573428

                 COLUMN   9       COLUMN  10       COLUMN  11       COLUMN  12
 ROW   1      0.00000000000    0.04787797919   -0.00000000000   -0.00000000000
 ROW   2      0.00000000000    0.09439026127   -0.00000000000   -0.00000000000
 ROW   3      0.08171112026    0.00000000000    0.03621312951    0.00586190530
 ROW   4      0.00000000000   -0.02249663259   -0.00000000000    0.00000000000
 ROW   5      0.00000000000   -0.03934760207    0.00000000000    0.00000000000
 ROW   6      0.00482296914   -0.00000000000   -0.13998653947   -0.07524279267
 ROW   7      0.00000000000   -0.02520647990    0.00000000000    0.00000000000
 ROW   8     -0.00000000000    0.02941764925   -0.00000000000   -0.00000000000
 ROW   9     -0.20947080494   -0.00000000000    0.00606217183   -0.04333126888
 ROW  10     -0.00000000000   -0.01571961193    0.00000000000    0.00000000000
 ROW  11     -0.00000000000   -0.04746072040    0.00000000000    0.00000000000
 ROW  12     -0.04502525189   -0.00000000000    0.04480478991   -0.00337908933
 ROW  13     -0.00000000000    0.01437950042   -0.00000000000   -0.00000000000
 ROW  14      0.00000000000    0.03893300076   -0.00000000000   -0.00000000000
 ROW  15      0.08769829435   -0.00000000000   -0.06069854915    0.13031004582
 ROW  16      0.00000000000   -0.08411541152    0.00000000000    0.00000000000
 ROW  17     -0.00000000000   -0.07817844069    0.00000000000    0.00000000000
 ROW  18     -0.10548027725    0.00000000000    0.69568681190    0.40327461394
 ROW  19      0.00000000000   -0.11272109395    0.00000000000    0.00000000000
 ROW  20      0.00000000000   -0.57031408326    0.00000000000    0.00000000000
 ROW  21      0.24767264096    0.00000000000   -0.00106075841    0.06866036919
 ROW  22      0.00000000000    0.16471848974   -0.00000000000   -0.00000000000
 ROW  23     -0.00000000000    0.03399005979    0.00000000000   -0.00000000000
 ROW  24      0.33179548470    0.00000000000    0.42651271073   -0.72631066547

                 COLUMN  13       COLUMN  14       COLUMN  15       COLUMN  16
 ROW   1      0.00205631032    0.11721849945   -0.00423082644    0.02359444245
 ROW   2      0.07875073186    0.07427492131    0.12182664720    0.03884564889
 ROW   3      0.00000000000   -0.00000000000   -0.00000000000   -0.00000000000
 ROW   4      0.02393444741    0.08167546772   -0.02103347057   -0.08091156404
 ROW   5      0.04417582698   -0.08739614644   -0.02276723501    0.07451702993
 ROW   6     -0.00000000000   -0.00000000000    0.00000000000   -0.00000000000
 ROW   7     -0.13422599582   -0.05728554818    0.12144496316    0.02775203164
 ROW   8     -0.00790407652    0.04483811003   -0.10819358942   -0.06002188278
 ROW   9     -0.00000000000    0.00000000000    0.00000000000    0.00000000000
 ROW  10      0.14931509451   -0.11791566067   -0.01088210838   -0.10541594926
 ROW  11      0.00740355972   -0.05276454603   -0.00765277115    0.06956359294
 ROW  12      0.00000000000    0.00000000000    0.00000000000   -0.00000000000
 ROW  13     -0.02393933217   -0.05364417721   -0.04798777979    0.11137397379
 ROW  14     -0.14097692972   -0.03031991003   -0.01276502673   -0.14327013515
 ROW  15     -0.00000000000   -0.00000000000    0.00000000000   -0.00000000000
 ROW  16     -0.13175662033    0.10179454457   -0.24984989346   -0.02017257551
 ROW  17     -0.05307512027   -0.08158722640   -0.16125946373    0.12870657468
 ROW  18      0.00000000000    0.00000000000   -0.00000000000    0.00000000000
 ROW  19     -0.14484155482   -0.03389666468    0.17189872946    0.04954486422
 ROW  20      0.04520936438    0.27108607817    0.02375762464   -0.00814659532
 ROW  21     -0.00000000000   -0.00000000000   -0.00000000000    0.00000000000
 ROW  22     -0.08779004510    0.09229098456   -0.49953753734    0.31823477819
 ROW  23     -0.14326643806   -0.03809106464   -0.00204721667   -0.16217374237
 ROW  24      0.00000000000    0.00000000000   -0.00000000000    0.00000000000

                 COLUMN  17       COLUMN  18       COLUMN  19       COLUMN  20
 ROW   1      0.15152098020   -0.00374736459    0.00788033114    0.01452282569
 ROW   2     -0.06087512184    0.00951258237    0.05099405693    0.03375729099
 ROW   3      0.00000000000   -0.00000000000    0.00000000000   -0.00000000000
 ROW   4     -0.17802580617   -0.03060435652   -0.05786495452   -0.05422977030
 ROW   5      0.03202202435   -0.00607802299    0.07838166493   -0.10150447052
 ROW   6     -0.00000000000    0.00000000000   -0.00000000000    0.00000000000
 ROW   7     -0.01075545260    0.01216840072    0.01875002838   -0.09891251764
 ROW   8      0.04369293126    0.09946195681   -0.09145387691   -0.13467623732
 ROW   9     -0.00000000000   -0.00000000000    0.00000000000    0.00000000000
 ROW  10      0.03288844705   -0.01834021094    0.04586386258    0.01969162246
 ROW  11     -0.02550233159   -0.03735850850   -0.11848468650    0.05113250606
 ROW  12      0.00000000000    0.00000000000   -0.00000000000   -0.00000000000
 ROW  13     -0.01242123674    0.05150674546   -0.09216979688    0.12484657499
 ROW  14      0.02111712811   -0.07082786918    0.03961707533    0.09691427233
 ROW  15      0.00000000000    0.00000000000   -0.00000000000    0.00000000000
 ROW  16     -0.28277193087    0.52270969847    0.37522417992    0.21630866058
 ROW  17     -0.02521061794    0.34097053658    0.36497670140    0.05734360478
 ROW  18      0.00000000000   -0.00000000000   -0.00000000000   -0.00000000000
 ROW  19     -0.00585643255   -0.01222095245    0.05487139399   -0.13011835028
 ROW  20      0.08100019163   -0.09355466240    0.06548764760    0.10999356895
 ROW  21     -0.00000000000   -0.00000000000    0.00000000000   -0.00000000000
 ROW  22     -0.17155207152   -0.57775608470    0.31598688771   -0.12344973239
 ROW  23      0.03084232838   -0.05447551760    0.02503851414    0.13485417028
 ROW  24     -0.00000000000   -0.00000000000   -0.00000000000   -0.00000000000

                 COLUMN  21       COLUMN  22       COLUMN  23       COLUMN  24
 ROW   1      0.00225030655    0.00228878530    0.00064879468    0.00034606634
 ROW   2      0.01330441093   -0.00164388502   -0.00094459847    0.00059424404
 ROW   3      0.00000000000   -0.00000000000    0.00000000000   -0.00000000000
 ROW   4     -0.08411161952    0.00525223987   -0.01465034793   -0.04141798068
 ROW   5     -0.15394212425   -0.00073918225    0.02319680304    0.07136911010
 ROW   6      0.00000000000    0.00000000000   -0.00000000000   -0.00000000000
 ROW   7      0.05396074447   -0.13081503947   -0.00564648075    0.00362093903
 ROW   8      0.04374948567    0.00855972738   -0.00385129896   -0.00086928720
 ROW   9     -0.00000000000   -0.00000000000   -0.00000000000    0.00000000000
 ROW  10      0.06437975130    0.00153169551    0.00033863907   -0.00176363535
 ROW  11      0.12439076339   -0.00268655998   -0.00189683914   -0.00331524690
 ROW  12     -0.00000000000    0.00000000000   -0.00000000000    0.00000000000
 ROW  13     -0.10398660510    0.01741501205    0.00707108246   -0.00079688764
 ROW  14     -0.04507483161    0.00887936040    0.08151829371   -0.02951524700
 ROW  15     -0.00000000000   -0.00000000000   -0.00000000000   -0.00000000000
 ROW  16      0.24383796167    0.00515692250    0.16566270074    0.47368679870
 ROW  17      0.02405830591   -0.00634686698   -0.26604614304   -0.76109210653
 ROW  18      0.00000000000   -0.00000000000    0.00000000000    0.00000000000
 ROW  19      0.09220704753    0.61999752073    0.00669167500   -0.00399709384
 ROW  20     -0.02243442836   -0.08057153733    0.00134047567   -0.00051949552
 ROW  21     -0.00000000000    0.00000000000    0.00000000000   -0.00000000000
 ROW  22      0.23881277985   -0.01410890288   -0.03656108891    0.01284479455
 ROW  23     -0.06996023935    0.03194090189   -0.89625389559    0.31076609434
 ROW  24     -0.00000000000   -0.00000000000    0.00000000000   -0.00000000000
  Performing F(IJK)/F(IKJ)/F(KJI) consistency check 
  Differences greater than 1 cm-1 will be printed.
  ===================================================================
  I    J    K    F(IJK)        F(IKJ)        F(KJI)        Difference
  ===================================================================
 Cubic force constants written to file cubic.
  ===================================================================
  Largest absolute difference is    0.37813 cm-1.
 
 
---------------------------------------------------------------------------
          Quartic centrifugal distortion parameters 
                                CM-1                MHz
---------------------------------------------------------------------------
    1    1    1    1   -0.4892986563E-06       -0.0146688047
    1    1    1    2    0.2221736820E-08        0.0000666060
    1    1    2    1    0.2221736820E-08        0.0000666060
    1    1    2    2    0.7047664813E-07        0.0021128368
    1    1    3    3   -0.9107456956E-07       -0.0027303469
    1    2    1    1    0.2221736820E-08        0.0000666060
    1    2    1    2   -0.2384697038E-06       -0.0071491419
    1    2    2    1   -0.2384697038E-06       -0.0071491419
    1    2    2    2    0.1836460041E-08        0.0000550557
    1    2    3    3    0.1007488224E-08        0.0000302037
    2    1    1    1    0.2221736820E-08        0.0000666060
    2    1    1    2   -0.2384697038E-06       -0.0071491419
    2    1    2    1   -0.2384697038E-06       -0.0071491419
    2    1    2    2    0.1836460041E-08        0.0000550557
    2    1    3    3    0.1007488224E-08        0.0000302037
    2    2    1    1    0.7047664813E-07        0.0021128368
    2    2    1    2    0.1836460041E-08        0.0000550557
    2    2    2    1    0.1836460041E-08        0.0000550557
    2    2    2    2   -0.4119727127E-06       -0.0123506312
    2    2    3    3   -0.9755444323E-07       -0.0029246086
    3    3    1    1   -0.9107456956E-07       -0.0027303469
    3    3    1    2    0.1007488224E-08        0.0000302037
    3    3    2    1    0.1007488224E-08        0.0000302037
    3    3    2    2   -0.9755444323E-07       -0.0029246086
    3    3    3    3   -0.4743414762E-07       -0.0014220400
---------------------------------------------------------------------------
------------------------------------------------------------
        Parameter                (MHz)                 (CM-1)
------------------------------------------------------------
 
           R6                -.123804E-03           -.412966E-08
           R5                -.249425E-03           -.831993E-08
           SI                            0.143952E+01
 
  Kivelson-Wilson centrifugal distortion parameters 
 
           DJ                0.147398E-02           0.491665E-07
           DK                0.141223E-02           0.471069E-07
           DJK               0.780997E-03           0.260512E-07
 
  A-reduced centrifugal distortion parameters (Ir representation) 
 
           DELJ              0.172158E-02           0.574259E-07
           DELK              0.265027E-02           0.884034E-07
           DELJK             -.704651E-03           -.235046E-07
           delJ              0.683037E-03           0.227837E-07
           delK              0.121172E-02           0.404187E-07
 
  S-reduced centrifugal distortion parameters (Ir representation) 
 
           DJ                0.130071E-02           0.433869E-07
           DK                0.545879E-03           0.182086E-07
           DJK               0.182062E-02           0.607292E-07
           D1                -.683037E-03           -.227837E-07
           D2                -.210439E-03           -.701949E-08
------------------------------------------------------------
  Centrifugal corrections for various types of 
 rotational constants (MHz and cm-1) ...
   Bx''-Bx         0.0050368752        0.0000001680
   By''-By         0.0049397444        0.0000001648
   Bz''-Bz         0.0007308671        0.0000000244
   Bx''-Bx'         0.0014623043        0.0000000488
   By''-By'         0.0013651735        0.0000000455
   Bz''-Bz'         0.0060927235        0.0000002032
   Bx'-Bx         0.0035745709        0.0000001192
   By'-By         0.0035745709        0.0000001192
   Bz'-Bz        -0.0053618564       -0.0000001789
   BxSR-Bx         0.0036980971        0.0000001234
   BySR-By         0.0027255457        0.0000000909
   BzSR-Bz        -0.0042154794       -0.0000001406
   BxSR-Bx''        -0.0013387781       -0.0000000447
   BySR-By''        -0.0022141987       -0.0000000739
   BzSR-Bz''        -0.0049463465       -0.0000001650
   BxSR-Bx'        -0.0001235262       -0.0000000041
   BySR-By'        -0.0008490252       -0.0000000283
   BzSR-Bz'         0.0011463770        0.0000000382
   BxAR-Bx         0.0015937075        0.0000000532
   ByAR-By         0.0059907470        0.0000001998
   BzAR-Bz        -0.0057971689       -0.0000001934
---------------------------------------------------------------------------
 
 *****************************************
     THE MOLECULE IS AN ASYMMETRIC TOP
 *****************************************
 
 
---------------------------------------------------------------------------
         Sextic centrifugal distortion parameters
          Watson A reduction. I^r representation 
              CM-1*10^6                     kHz
---------------------------------------------------------------------------
   HJ        0.0000000217               0.0000006504
   HJK       -0.0000000148              -0.0000004448
   HKJ       -0.0000001229              -0.0000036838
   HK        0.0000001707               0.0000051189
   hJ        0.0000000109               0.0000003275
   hJK        0.0000000099               0.0000002960
   hK        0.0000001174               0.0000035184
---------------------------------------------------------------------------
         Sextic centrifugal distortion parameters
          Watson S reduction. I^r representation 
              CM-1*10^6                     kHz
---------------------------------------------------------------------------
   HJ        0.0000000022               0.0000000648
   HJK        0.0000000255               0.0000007645
   HKJ        0.0000000357               0.0000010692
   HK       -0.0000000086              -0.0000002578
   h1        0.0000000076               0.0000002274
   h2        0.0000000098               0.0000002928
   h3        0.0000000033               0.0000001000
---------------------------------------------------------------------------
---------------------------------------------------------------------------
             Geometrical properties evaluated at     0.00 K 
  Mean and mean-square displacements in normal coordinates (amu**0.5 bohr)
         Coordinate              <q>            <q**2>
---------------------------------------------------------------------------
              1              0.0000000000     0.0000000000
              2              0.0000000000     0.0000000000
              3              0.0000000000     0.0000000000
              4              0.0000000000     0.0000000000
              5              0.0000000000     0.0000000000
              6              0.0000000000     0.0000000000
              7             -0.0000000000     0.5000000659
              8              0.0000000000     0.5000000659
              9              0.0000000000     0.5000000659
             10             -0.0410158074     0.5000000659
             11              0.0000000000     0.5000000659
             12              0.0000000000     0.5000000659
             13              0.0172503919     0.5000000659
             14             -0.0375804812     0.5000000659
             15             -0.1244983395     0.5000000659
             16             -0.1886973214     0.5000000659
             17             -0.0620971603     0.5000000659
             18             -0.0375977579     0.5000000659
             19             -0.0618251430     0.5000000659
             20              0.0877731397     0.5000000659
             21              0.0146537063     0.5000000659
             22             -0.0022242845     0.5000000659
             23             -0.0145540775     0.5000000659
             24              0.0339550946     0.5000000659
---------------------------------------------------------------------------
------------------------------------------------------
   ATOM              INTERNUCLEAR DISTANCE
  I    J            Re           Rg           Ra
------------------------------------------------------
  2    1         1.3542461    1.3638386    1.3621181
  3    1         1.3698494    1.3780241    1.3763168
  3    2         2.1435952    2.1549837    2.1541533
  4    1         2.2361394    2.2467164    2.2461486
  4    2         1.2920322    1.2984697    1.2965317
  4    3         2.2394291    2.2496863    2.2489802
  5    1         2.2042537    2.2149473    2.2143545
  5    2         2.1138759    2.1243802    2.1235321
  5    3         1.3523878    1.3598382    1.3578558
  5    4         1.3961434    1.4043791    1.4026139
  6    1         2.0731660    2.0911930    2.0831130
  6    2         1.0757582    1.0959182    1.0794880
  6    3         3.1515742    3.1705184    3.1655688
  6    4         2.1305006    2.1462924    2.1382919
  6    5         3.1739070    3.1923315    3.1873168
  7    1         2.0874756    2.1008890    2.0952806
  7    2         3.1478364    3.1640149    3.1608357
  7    3         1.0736431    1.0882513    1.0759260
  7    4         3.3043374    3.3190564    3.3160852
  7    5         2.2440407    2.2562875    2.2508521
  7    6         4.0892372    4.1113236    4.1057434
  8    1         3.2552672    3.2733974    3.2686772
  8    2         3.1383596    3.1561803    3.1511457
  8    3         2.1940882    2.2098784    2.2020346
  8    4         2.1660942    2.1829011    2.1751476
  8    5         1.0751676    1.0951510    1.0786213
  8    6         4.1688346    4.1922380    4.1853220
  8    7         2.7891102    2.8059189    2.7974870
------------------------------------------------------
  nmode is                     18
  DIPOLE MOMENT OF ISOTOPOLOGUE 
  (only correct if inertial frame is unchanged) 
                             Vibrationally averaged dipole moment
--------------------------------------------------------------------------------
                              a.u.                         Debye
                     x         y         z              x         y         z
--------------------------------------------------------------------------------
MU_e           -0.59157  -0.09689   0.00000       -1.50352  -0.24626   0.00000
delta <MU> (1)  0.00459   0.00633   0.00000        0.01168   0.01609   0.00000
delta <MU> (2)  0.00838   0.00008   0.00000        0.02130   0.00021   0.00000
<MU>           -0.57859  -0.09048   0.00000       -1.47054  -0.22995   0.00000
 
Equilibrium dipole moment:    0.59945 a.u. (   1.52355 D)
Zero-point dipole moment:     0.58563 a.u. (   1.48841 D)
--------------------------------------------------------------------------------
********************************************************************************
     PARAMETERS RELEVANT TO ROTATIONAL SPECTROSCOPY
********************************************************************************
 
 
  ----------------------------------------------------------------------------
                                     VIB-ROT CONSTANT / (cm-1)
                                  ------------------------------
     AXIS        MODE       CORIOLIS     QUADRATIC     ANHARMONIC    TOTAL
  ----------------------------------------------------------------------------
       1           7       0.0015103     -0.0000000   -0.0000050    0.0015053
       1           8       0.0008402     -0.0000000   -0.0001826    0.0006576
       1           9       0.0008528     -0.0000000   -0.0001043    0.0007485
       1          10      -0.0013741     -0.0000154    0.0000163   -0.0013731
       1          11       0.0005202     -0.0000000   -0.0001213    0.0003990
       1          12       0.0006857     -0.0000000   -0.0001188    0.0005669
       1          13      -0.0004466     -0.0002067    0.0002375   -0.0004158
       1          14      -0.0001615     -0.0002177    0.0001957   -0.0001835
       1          15      -0.0003698     -0.0000502    0.0009827    0.0005628
       1          16      -0.0001107     -0.0002252    0.0007519    0.0004160
       1          17      -0.0000939     -0.0000167    0.0004355    0.0003249
       1          18      -0.0002272     -0.0000421    0.0002092   -0.0000601
       1          19      -0.0003215     -0.0000633    0.0005624    0.0001775
       1          20      -0.0002863     -0.0000372    0.0006091    0.0002856
       1          21      -0.0002982     -0.0000146    0.0009114    0.0005986
       1          22      -0.0000043     -0.0000004    0.0001618    0.0001572
       1          23      -0.0002100     -0.0000018    0.0006631    0.0004513
       1          24      -0.0001606     -0.0000037    0.0005677    0.0004034
       2           7       0.0005873     -0.0000000   -0.0003103    0.0002770
       2           8       0.0009265     -0.0000000   -0.0000119    0.0009147
       2           9       0.0007077     -0.0000000   -0.0001715    0.0005361
       2          10      -0.0000337     -0.0000007    0.0001053    0.0000710
       2          11       0.0007343     -0.0000000   -0.0000649    0.0006694
       2          12       0.0007823     -0.0000000    0.0000398    0.0008221
       2          13      -0.0003211     -0.0002468    0.0002075   -0.0003605
       2          14      -0.0002902     -0.0002135    0.0002946   -0.0002091
       2          15      -0.0004855     -0.0000811    0.0001698   -0.0003968
       2          16      -0.0001779     -0.0001422    0.0008673    0.0005472
       2          17      -0.0005756     -0.0000641    0.0013166    0.0006769
       2          18      -0.0005734     -0.0000121    0.0001307   -0.0004549
       2          19      -0.0003151     -0.0000015    0.0004360    0.0001194
       2          20      -0.0001953     -0.0000276    0.0006791    0.0004562
       2          21      -0.0002220     -0.0000015    0.0003472    0.0001237
       2          22      -0.0002310     -0.0000035    0.0009341    0.0006996
       2          23      -0.0000057     -0.0000001    0.0001306    0.0001248
       2          24      -0.0000435     -0.0000006    0.0002272    0.0001831
       3           7       0.0000000     -0.0000000   -0.0000866   -0.0000866
       3           8       0.0000000     -0.0000000   -0.0000445   -0.0000445
       3           9       0.0000000     -0.0000000   -0.0000708   -0.0000708
       3          10       0.0001865     -0.0000025    0.0000327    0.0002167
       3          11       0.0000000     -0.0000000   -0.0000453   -0.0000453
       3          12       0.0000000     -0.0000000   -0.0000158   -0.0000158
       3          13       0.0006586     -0.0000016    0.0001108    0.0007678
       3          14      -0.0002391     -0.0000048    0.0001253   -0.0001186
       3          15       0.0001897     -0.0000319    0.0002687    0.0004266
       3          16      -0.0001218     -0.0000615    0.0004087    0.0002254
       3          17      -0.0002141     -0.0000031    0.0004610    0.0002438
       3          18       0.0000321     -0.0000030    0.0000832    0.0001124
       3          19       0.0000354     -0.0000057    0.0002471    0.0002768
       3          20      -0.0001182     -0.0000125    0.0003246    0.0001938
       3          21      -0.0001763     -0.0000006    0.0003014    0.0001245
       3          22      -0.0000785     -0.0000003    0.0002938    0.0002150
       3          23      -0.0000563     -0.0000001    0.0001857    0.0001293
       3          24      -0.0000561     -0.0000005    0.0001908    0.0001342
  ----------------------------------------------------------------------------
 
 
  ----------------------------------------------------------------------------
   Be, B0 AND B-B0 SHIFTS FOR SINGLY EXCITED VIBRATIONAL STATES (CM-1)
   ------------------------------------------------------------
  VIBRATION            X AXIS               Y AXIS                 Z AXIS
  ----------------------------------------------------------------------------
    Be                    0.33095430           0.29966149           0.15726574
    B0                    0.32834323           0.29726153           0.15592348
    Be-B0                 0.00261107           0.00239996           0.00134226
    B'                    0.32834335           0.29726165           0.15592330
    Be-B'                 0.00261095           0.00239984           0.00134244
    B''                   0.32834340           0.29726170           0.15592351
    Be-B''                0.00261090           0.00239980           0.00134223
    B^A                   0.32834329           0.29726173           0.15592329
    Be-B^A                0.00261102           0.00239976           0.00134245
    B^S                   0.32834336           0.29726162           0.15592334
    Be-B^S                0.00261095           0.00239987           0.00134240
     7                   -0.00150528          -0.00027698           0.00008660
     8                   -0.00065762          -0.00091467           0.00004450
     9                   -0.00074852          -0.00053615           0.00007079
    10                    0.00137313          -0.00007096          -0.00021671
    11                   -0.00039898          -0.00066940           0.00004527
    12                   -0.00056692          -0.00082211           0.00001584
    13                    0.00041579           0.00036051          -0.00076780
    14                    0.00018346           0.00020913           0.00011856
    15                   -0.00056275           0.00039681          -0.00042655
    16                   -0.00041598          -0.00054715          -0.00022536
    17                   -0.00032487          -0.00067691          -0.00024379
    18                    0.00006013           0.00045487          -0.00011237
    19                   -0.00017750          -0.00011942          -0.00027677
    20                   -0.00028562          -0.00045625          -0.00019382
    21                   -0.00059864          -0.00012375          -0.00012446
    22                   -0.00015720          -0.00069964          -0.00021499
    23                   -0.00045132          -0.00012477          -0.00012927
    24                   -0.00040344          -0.00018310          -0.00013419
  ----------------------------------------------------------------------------
  ----------------------------------------------------------------------------
   Be, B0 AND B-B0 SHIFTS FOR SINGLY EXCITED VIBRATIONAL STATES (MHz)
  VIBRATION            X AXIS               Y AXIS                 Z AXIS
  ----------------------------------------------------------------------------
    Be                 9921.76035295        8983.62549304        4714.70828306
    B0                 9843.48248742        8911.67648599        4674.46839410
    Be-B0                78.27786554          71.94900705          40.23988897
    B'                 9843.48606199        8911.68006056        4674.46303224
    Be-B'                78.27429097          71.94543248          40.24525082
    B''                9843.48752429        8911.68142573        4674.46912496
    Be-B''               78.27282866          71.94406730          40.23915810
    B^A                9843.48408112        8911.68247673        4674.46259693
    Be-B^A               78.27627183          71.94301630          40.24568614
    B^S                9843.48618551        8911.67921153        4674.46417862
    Be-B^S               78.27416744          71.94628150          40.24410445
     7                  -45.12715753          -8.30368096           2.59630883
     8                  -19.71494987         -27.42107525           1.33405198
     9                  -22.43995141         -16.07323525           2.12237255
    10                   41.16536536          -2.12721661          -6.49678574
    11                  -11.96124292         -20.06816109           1.35709358
    12                  -16.99580171         -24.64610963           0.47496372
    13                   12.46498057          10.80792401         -23.01821355
    14                    5.50006296           6.26942705           3.55433519
    15                  -16.87090307          11.89616211         -12.78779673
    16                  -12.47079232         -16.40322984          -6.75599965
    17                   -9.73941929         -20.29314723          -7.30859573
    18                    1.80276760          13.63673129          -3.36871253
    19                   -5.32127998          -3.58016472          -8.29736807
    20                   -8.56269332         -13.67795906          -5.81068979
    21                  -17.94689809          -3.70991638          -3.73122935
    22                   -4.71279048         -20.97457510          -6.44522425
    23                  -13.53016394          -3.74046861          -3.87543438
    24                  -12.09486363          -5.48931882          -4.02285401
  ----------------------------------------------------------------------------
