# Supplementary material for: Improved Accuracy in Semi-Experimental Structure Determination by Resolving Problems Associated with Rotation of Principal Inertial Axes of Isotopologues: Structures of 1,3-Oxazole (c‑C3H3NO)
Source: J Phys Chem A. 2026 Apr 24;130(18):3623–41. doi: 10.1021/acs.jpca.6c01535 (PMC13158917; doi:10.1021/acs.jpca.6c01535)
Supplement: Supplementary file 2 [file jp6c01535_si_002.zip › Supporting Information/ISOMASS Files_Ir/ISOMASS010.out]

 @GETMEM-I,  Allocated   28610 MB of main memory.
  analysis of anharmonic force field for a different isotopomer
  masses of atoms
   15.9949146300000        13.0033548260000        12.0000000000000     
   14.0030740020000        12.0000000000000        2.01410177900000     
   1.00782503500000        1.00782503500000     
  rotation matrix to com frame 

                 COLUMN   1       COLUMN   2       COLUMN   3
 ROW   1      0.12232321539   -0.99249031782   -0.00000000000
 ROW   2      0.99249031782    0.12232321539    0.00000000000
 ROW   3     -0.00000000000   -0.00000000000    1.00000000000
********************************************************************************
        PARAMETERS RELEVANT TO MOLECULAR STRUCTURE 
********************************************************************************

                 COLUMN   1       COLUMN   2       COLUMN   3       COLUMN   4
 ROW   1     -0.10933126345    0.04577582063   -0.00543969942    0.00000000103
 ROW   2      0.04534161667    0.10931202462    0.00856506518    0.00000000027
 ROW   3      0.00831588096    0.00581350119   -0.11821755609   -0.09770387560
 ROW   4     -0.10933126354    0.04577582053   -0.00543969943   -0.00000000009
 ROW   5      0.04534161674    0.10931202469    0.00856506518    0.00000000104
 ROW   6      0.00831588085    0.00581350123   -0.11821755610    0.08715510638
 ROW   7     -0.10933126349    0.04577582059   -0.00543969942    0.00000000053
 ROW   8      0.04534161657    0.10931202450    0.00856506516   -0.00000000102
 ROW   9      0.00831588094    0.00581350123   -0.11821755624   -0.15045314742
 ROW  10     -0.10933126363    0.04577582043   -0.00543969944   -0.00000000121
 ROW  11      0.04534161668    0.10931202463    0.00856506518    0.00000000040
 ROW  12      0.00831588075    0.00581350129   -0.11821755624    0.15542828064
 ROW  13     -0.10933126360    0.04577582046   -0.00543969944   -0.00000000082
 ROW  14      0.04534161657    0.10931202451    0.00856506516   -0.00000000095
 ROW  15      0.00831588081    0.00581350129   -0.11821755633    0.00183109702
 ROW  16     -0.10933126353    0.04577582054   -0.00543969943    0.00000000007
 ROW  17      0.04534161682    0.10931202478    0.00856506520    0.00000000211
 ROW  18      0.00831588085    0.00581350121   -0.11821755599    0.15891944344
 ROW  19     -0.10933126343    0.04577582065   -0.00543969941    0.00000000126
 ROW  20      0.04534161650    0.10931202443    0.00856506515   -0.00000000181
 ROW  21      0.00831588102    0.00581350121   -0.11821755626   -0.29471044109
 ROW  22     -0.10933126366    0.04577582040   -0.00543969945   -0.00000000154
 ROW  23      0.04534161651    0.10931202444    0.00856506515   -0.00000000175
 ROW  24      0.00831588076    0.00581350133   -0.11821755645    0.01327997609

                 COLUMN   5       COLUMN   6       COLUMN   7       COLUMN   8
 ROW   1      0.10567460901    0.00000000038   -0.00000000000   -0.00000000000
 ROW   2      0.02492479784    0.00000000010    0.00000000000    0.00000000000
 ROW   3      0.00000000152   -0.12126214848    0.10592278461    0.07947226095
 ROW   4     -0.00130103563   -0.00000000006   -0.00000000000    0.00000000000
 ROW   5      0.09934767726    0.00000000040    0.00000000000    0.00000000000
 ROW   6     -0.00000000046   -0.10750170898   -0.01651015531   -0.00950649644
 ROW   7      0.05836208288    0.00000000019   -0.00000000000    0.00000000000
 ROW   8     -0.09811043889   -0.00000000041   -0.00000000000   -0.00000000000
 ROW   9      0.00000000134    0.05539074573   -0.07978552766   -0.12855173618
 ROW  10     -0.10913979759   -0.00000000050    0.00000000000    0.00000000000
 ROW  11      0.03747006199    0.00000000015    0.00000000000   -0.00000000000
 ROW  12     -0.00000000185    0.05610171358    0.07900378153   -0.11254465934
 ROW  13     -0.07160974637   -0.00000000035    0.00000000000   -0.00000000000
 ROW  14     -0.09153035956   -0.00000000038    0.00000000000    0.00000000000
 ROW  15     -0.00000000069    0.16380840978   -0.02177731881    0.14844025431
 ROW  16      0.01342611748    0.00000000000    0.00000000000    0.00000000000
 ROW  17      0.20181328641    0.00000000082   -0.00000000000    0.00000000000
 ROW  18     -0.00000000070   -0.23267106760   -0.55179244317    0.10875030103
 ROW  19      0.12765363103    0.00000000047   -0.00000000000    0.00000000000
 ROW  20     -0.17474380216   -0.00000000073   -0.00000000000   -0.00000000000
 ROW  21      0.00000000275    0.07756923126   -0.15701704551   -0.35485354550
 ROW  22     -0.14066726022   -0.00000000063    0.00000000000    0.00000000000
 ROW  23     -0.16857183200   -0.00000000070    0.00000000000    0.00000000000
 ROW  24     -0.00000000141    0.30949941314   -0.09671150924    0.32581985327

                 COLUMN   9       COLUMN  10       COLUMN  11       COLUMN  12
 ROW   1     -0.00000000000    0.00000000000   -0.02714400141    0.00000000000
 ROW   2     -0.00000000000   -0.00000000000    0.10021033946   -0.00000000000
 ROW   3      0.06727626642    0.04547260619   -0.00000000000    0.00785132774
 ROW   4     -0.00000000000   -0.00000000000   -0.00507760880   -0.00000000000
 ROW   5      0.00000000000   -0.00000000000    0.02798441126   -0.00000000000
 ROW   6     -0.19921872335   -0.05999753402   -0.00000000000    0.00463651131
 ROW   7      0.00000000000    0.00000000000   -0.01100863919    0.00000000000
 ROW   8     -0.00000000000    0.00000000000   -0.07393107716    0.00000000000
 ROW   9      0.02706997606   -0.12575891472    0.00000000000    0.06411973364
 ROW  10     -0.00000000000   -0.00000000000    0.03934812710    0.00000000000
 ROW  11      0.00000000000   -0.00000000000    0.07755567114   -0.00000000000
 ROW  12      0.09424562828    0.04434065008    0.00000000000    0.01652173372
 ROW  13      0.00000000000   -0.00000000000    0.01859060523    0.00000000000
 ROW  14     -0.00000000000    0.00000000000   -0.07241271534    0.00000000000
 ROW  15     -0.01652988889   -0.02942650328   -0.00000000000   -0.13700557277
 ROW  16     -0.00000000000    0.00000000000   -0.08160805732    0.00000000000
 ROW  17      0.00000000000    0.00000000000   -0.51042983444    0.00000000000
 ROW  18      0.27403281456    0.10528233899    0.00000000000   -0.02344780672
 ROW  19     -0.00000000000   -0.00000000000    0.04787541233   -0.00000000000
 ROW  20      0.00000000000    0.00000000000   -0.14143304341    0.00000000000
 ROW  21     -0.30198979065    0.74716376404   -0.00000000000   -0.29199183972
 ROW  22      0.00000000000   -0.00000000000   -0.02547019450   -0.00000000000
 ROW  23     -0.00000000000    0.00000000000   -0.12506332170    0.00000000000
 ROW  24     -0.17796050427    0.32654347420    0.00000000000    0.79270351362

                 COLUMN  13       COLUMN  14       COLUMN  15       COLUMN  16
 ROW   1      0.01066889829   -0.06277049505    0.07029364810   -0.11342831313
 ROW   2      0.13447464300    0.05980372311    0.05970208155    0.06209642299
 ROW   3     -0.00000000000   -0.00000000000   -0.00000000000   -0.00000000000
 ROW   4      0.10242094573    0.04289834365   -0.16104541925   -0.01834550356
 ROW   5     -0.04032043730    0.03135244059   -0.07367956338   -0.00431467092
 ROW   6     -0.00000000000   -0.00000000000   -0.00000000000    0.00000000000
 ROW   7     -0.02575320117   -0.13829505499   -0.00312743622    0.15398418710
 ROW   8      0.02503656398   -0.07938101670   -0.02542344102    0.02015936308
 ROW   9      0.00000000000    0.00000000000    0.00000000000    0.00000000000
 ROW  10     -0.04839842787    0.06150689001   -0.01971985178   -0.07820035342
 ROW  11     -0.14828707271    0.00580944311   -0.01517094523   -0.05417348655
 ROW  12      0.00000000000    0.00000000000   -0.00000000000   -0.00000000000
 ROW  13     -0.07858156327    0.08529262337    0.09534193496    0.11623414549
 ROW  14      0.02314949213   -0.08981182681    0.03287319788   -0.04356144850
 ROW  15     -0.00000000000   -0.00000000000   -0.00000000000    0.00000000000
 ROW  16      0.11361810241    0.09258603053   -0.17520709842   -0.01974636822
 ROW  17     -0.06259334378    0.33445673408    0.07403001231    0.07861284567
 ROW  18      0.00000000000    0.00000000000    0.00000000000   -0.00000000000
 ROW  19      0.14895285624   -0.13929675101    0.20851903582    0.00643299735
 ROW  20     -0.16795744928   -0.08879538373   -0.25700313716    0.20399714181
 ROW  21     -0.00000000000    0.00000000000    0.00000000000   -0.00000000000
 ROW  22      0.04794789038    0.17348153776    0.27989839726   -0.06098034479
 ROW  23      0.16567735370    0.00057749369    0.23427162728   -0.25959775873
 ROW  24      0.00000000000    0.00000000000    0.00000000000    0.00000000000

                 COLUMN  17       COLUMN  18       COLUMN  19       COLUMN  20
 ROW   1     -0.05277137195    0.10859347030   -0.00715631447   -0.00612619440
 ROW   2      0.03261410213    0.06838082213    0.03695638423    0.03601794939
 ROW   3      0.00000000000    0.00000000000   -0.00000000000   -0.00000000000
 ROW   4     -0.03803949796   -0.04650165918   -0.06011336951    0.05379627312
 ROW   5     -0.07389884579   -0.06891457863    0.03685649014   -0.17253882891
 ROW   6     -0.00000000000    0.00000000000    0.00000000000    0.00000000000
 ROW   7      0.05189394318   -0.06995632540    0.09535299474    0.03893573422
 ROW   8      0.00580622393    0.06525653781   -0.03663231289   -0.08082340044
 ROW   9      0.00000000000   -0.00000000000    0.00000000000    0.00000000000
 ROW  10      0.13149956088    0.02385709765    0.09446949508   -0.06135307677
 ROW  11      0.02462959865   -0.02783770494   -0.04013595276    0.13242768023
 ROW  12     -0.00000000000    0.00000000000    0.00000000000   -0.00000000000
 ROW  13     -0.09177221966    0.00751653326   -0.11830931997   -0.02987855807
 ROW  14      0.01509926502   -0.04947295532   -0.07275520156    0.02816435111
 ROW  15      0.00000000000    0.00000000000   -0.00000000000   -0.00000000000
 ROW  16     -0.00588474340   -0.04182698109   -0.08806512794    0.13784553999
 ROW  17      0.19906991740    0.01482187555    0.04406177988    0.06117072505
 ROW  18     -0.00000000000   -0.00000000000   -0.00000000000    0.00000000000
 ROW  19      0.32899673210   -0.33201307769   -0.24539636437   -0.19240231524
 ROW  20     -0.29885927637    0.36216892113    0.35152077832    0.16715205863
 ROW  21      0.00000000000   -0.00000000000   -0.00000000000    0.00000000000
 ROW  22     -0.34119291026   -0.29589066718    0.27131833966    0.06466837963
 ROW  23     -0.25424258320   -0.38902577258    0.35848316703    0.15213898528
 ROW  24     -0.00000000000   -0.00000000000    0.00000000000    0.00000000000

                 COLUMN  21       COLUMN  22       COLUMN  23       COLUMN  24
 ROW   1      0.00177718996    0.00236332481   -0.00084607343   -0.00095301209
 ROW   2      0.01713865122    0.00117101984    0.00018781495    0.00035980501
 ROW   3      0.00000000000    0.00000000000    0.00000000000    0.00000000000
 ROW   4     -0.01165913276   -0.11805547164   -0.00040821433   -0.00215686222
 ROW   5      0.04676470170    0.02424764170    0.00148950433   -0.00061874328
 ROW   6     -0.00000000000   -0.00000000000   -0.00000000000    0.00000000000
 ROW   7      0.00872692558    0.00500395460   -0.02324385507    0.05815048998
 ROW   8     -0.17395555157   -0.00089960510   -0.01746520551    0.05873457334
 ROW   9      0.00000000000   -0.00000000000    0.00000000000    0.00000000000
 ROW  10      0.02510851335    0.00789482157   -0.00059033416   -0.00141807210
 ROW  11     -0.06384460698   -0.01105419693   -0.00024897994   -0.00003483256
 ROW  12     -0.00000000000   -0.00000000000   -0.00000000000    0.00000000000
 ROW  13      0.02227815343    0.00435553010    0.05763199887    0.02293196032
 ROW  14      0.17761419534    0.00117336925   -0.05391267035   -0.02892071107
 ROW  15      0.00000000000   -0.00000000000    0.00000000000    0.00000000000
 ROW  16     -0.03961276938    0.62681684501    0.00038635719    0.00155081176
 ROW  17     -0.00441850262   -0.09034708803   -0.00005585019   -0.00028707337
 ROW  18      0.00000000000   -0.00000000000   -0.00000000000    0.00000000000
 ROW  19     -0.25563837944    0.00715276355    0.27015307519   -0.64835436126
 ROW  20      0.06752557951    0.00305241508    0.23892026877   -0.59179145593
 ROW  21     -0.00000000000    0.00000000000   -0.00000000000   -0.00000000000
 ROW  22     -0.26101015851    0.00473173854   -0.65348188114   -0.25752285398
 ROW  23     -0.09055827559   -0.00360335653    0.59233596751    0.24013349051
 ROW  24     -0.00000000000    0.00000000000   -0.00000000000   -0.00000000000
  Performing F(IJK)/F(IKJ)/F(KJI) consistency check 
  Differences greater than 1 cm-1 will be printed.
  ===================================================================
  I    J    K    F(IJK)        F(IKJ)        F(KJI)        Difference
  ===================================================================
 Cubic force constants written to file cubic.
  ===================================================================
  Largest absolute difference is    0.47217 cm-1.
 
 
---------------------------------------------------------------------------
          Quartic centrifugal distortion parameters 
                                CM-1                MHz
---------------------------------------------------------------------------
    1    1    1    1   -0.4650733798E-06       -0.0139425492
    1    1    1    2    0.1563877905E-07        0.0004688388
    1    1    2    1    0.1563877905E-07        0.0004688388
    1    1    2    2    0.4992534828E-07        0.0014967243
    1    1    3    3   -0.9594140200E-07       -0.0028762509
    1    2    1    1    0.1563877905E-07        0.0004688388
    1    2    1    2   -0.2512842898E-06       -0.0075333135
    1    2    2    1   -0.2512842898E-06       -0.0075333135
    1    2    2    2    0.7384299933E-08        0.0002213757
    1    2    3    3    0.5633914385E-08        0.0001689005
    2    1    1    1    0.1563877905E-07        0.0004688388
    2    1    1    2   -0.2512842898E-06       -0.0075333135
    2    1    2    1   -0.2512842898E-06       -0.0075333135
    2    1    2    2    0.7384299933E-08        0.0002213757
    2    1    3    3    0.5633914385E-08        0.0001689005
    2    2    1    1    0.4992534828E-07        0.0014967243
    2    2    1    2    0.7384299933E-08        0.0002213757
    2    2    2    1    0.7384299933E-08        0.0002213757
    2    2    2    2   -0.3821963587E-06       -0.0114579586
    2    2    3    3   -0.8981275156E-07       -0.0026925186
    3    3    1    1   -0.9594140200E-07       -0.0028762509
    3    3    1    2    0.5633914385E-08        0.0001689005
    3    3    2    1    0.5633914385E-08        0.0001689005
    3    3    2    2   -0.8981275156E-07       -0.0026925186
    3    3    3    3   -0.4638820014E-07       -0.0013906833
---------------------------------------------------------------------------
------------------------------------------------------------
        Parameter                (MHz)                 (CM-1)
------------------------------------------------------------
 
           R6                -.116619E-03           -.388999E-08
           R5                -.353751E-03           -.117999E-07
           SI                            0.126278E+01
 
  Kivelson-Wilson centrifugal distortion parameters 
 
           DJ                0.137284E-02           0.457931E-07
           DK                0.746941E-03           0.249153E-07
           DJK               0.136585E-02           0.455600E-07
 
  A-reduced centrifugal distortion parameters (Ir representation) 
 
           DELJ              0.160608E-02           0.535731E-07
           DELK              0.191313E-02           0.638151E-07
           DELJK             -.335727E-04           -.111986E-08
           delJ              0.629205E-03           0.209880E-07
           delK              0.129656E-02           0.432485E-07
 
  S-reduced centrifugal distortion parameters (Ir representation) 
 
           DJ                0.109271E-02           0.364488E-07
           DK                -.653741E-03           -.218064E-07
           DJK               0.304667E-02           0.101626E-06
           D1                -.629205E-03           -.209880E-07
           D2                -.256687E-03           -.856216E-08
------------------------------------------------------------
  Centrifugal corrections for various types of 
 rotational constants (MHz and cm-1) ...
   Bx''-Bx         0.0051129160        0.0000001705
   By''-By         0.0052047822        0.0000001736
   Bz''-Bz         0.0011349662        0.0000000379
   Bx''-Bx'         0.0013462593        0.0000000449
   By''-By'         0.0014381254        0.0000000480
   Bz''-Bz'         0.0067849513        0.0000002263
   Bx'-Bx         0.0037666567        0.0000001256
   By'-By         0.0037666567        0.0000001256
   Bz'-Bz        -0.0056499851       -0.0000001885
   BxSR-Bx         0.0044676259        0.0000001490
   BySR-By         0.0022578557        0.0000000753
   BzSR-Bz        -0.0043287791       -0.0000001444
   BxSR-Bx''        -0.0006452902       -0.0000000215
   BySR-By''        -0.0029469265       -0.0000000983
   BzSR-Bz''        -0.0054637453       -0.0000001823
   BxSR-Bx'        -0.0007009691       -0.0000000234
   BySR-By'        -0.0015088011       -0.0000000503
   BzSR-Bz'         0.0013212060        0.0000000441
   BxAR-Bx         0.0019007556        0.0000000634
   ByAR-By         0.0058777194        0.0000001961
   BzAR-Bz        -0.0058951466       -0.0000001966
---------------------------------------------------------------------------
 
 *****************************************
     THE MOLECULE IS AN ASYMMETRIC TOP
 *****************************************
 
 
---------------------------------------------------------------------------
         Sextic centrifugal distortion parameters
          Watson A reduction. I^r representation 
              CM-1*10^6                     kHz
---------------------------------------------------------------------------
   HJ        0.0000000147               0.0000004411
   HJK        0.0000000219               0.0000006565
   HKJ       -0.0000001507              -0.0000045179
   HK        0.0000001694               0.0000050776
   hJ        0.0000000074               0.0000002231
   hJK        0.0000000209               0.0000006263
   hK        0.0000000961               0.0000028823
---------------------------------------------------------------------------
         Sextic centrifugal distortion parameters
          Watson S reduction. I^r representation 
              CM-1*10^6                     kHz
---------------------------------------------------------------------------
   HJ       -0.0000000077              -0.0000002294
   HJK        0.0000000706               0.0000021172
   HKJ        0.0000000224               0.0000006704
   HK       -0.0000000300              -0.0000009009
   h1        0.0000000032               0.0000000963
   h2        0.0000000112               0.0000003352
   h3        0.0000000042               0.0000001268
---------------------------------------------------------------------------
---------------------------------------------------------------------------
             Geometrical properties evaluated at     0.00 K 
  Mean and mean-square displacements in normal coordinates (amu**0.5 bohr)
         Coordinate              <q>            <q**2>
---------------------------------------------------------------------------
              1              0.0000000000     0.0000000000
              2              0.0000000000     0.0000000000
              3              0.0000000000     0.0000000000
              4              0.0000000000     0.0000000000
              5              0.0000000000     0.0000000000
              6              0.0000000000     0.0000000000
              7             -0.0000000000     0.5000000659
              8              0.0000000000     0.5000000659
              9              0.0000000000     0.5000000659
             10              0.0000000000     0.5000000659
             11             -0.0301295042     0.5000000659
             12              0.0000000000     0.5000000659
             13             -0.0468181162     0.5000000659
             14              0.0226956318     0.5000000659
             15             -0.1317036566     0.5000000659
             16             -0.1942552152     0.5000000659
             17             -0.0032589781     0.5000000659
             18             -0.0455440197     0.5000000659
             19             -0.0514119847     0.5000000659
             20              0.0700812866     0.5000000659
             21              0.0549014772     0.5000000659
             22              0.0164247655     0.5000000659
             23              0.0178728471     0.5000000659
             24              0.0209854754     0.5000000659
---------------------------------------------------------------------------
------------------------------------------------------
   ATOM              INTERNUCLEAR DISTANCE
  I    J            Re           Rg           Ra
------------------------------------------------------
  2    1         1.3542461    1.3631836    1.3615786
  3    1         1.3698494    1.3785335    1.3767540
  3    2         2.1435952    2.1549123    2.1541229
  4    1         2.2361394    2.2465531    2.2460244
  4    2         1.2920322    1.2981810    1.2963075
  4    3         2.2394291    2.2501439    2.2494610
  5    1         2.2042537    2.2149281    2.2142950
  5    2         2.1138759    2.1238258    2.1229993
  5    3         1.3523878    1.3600770    1.3580915
  5    4         1.3961434    1.4043640    1.4025980
  6    1         2.0731660    2.0873288    2.0819152
  6    2         1.0757582    1.0905367    1.0790379
  6    3         3.1515742    3.1680355    3.1650112
  6    4         2.1305006    2.1430159    2.1376004
  6    5         3.1739070    3.1894391    3.1863562
  7    1         2.0874756    2.1046597    2.0962256
  7    2         3.1478364    3.1662045    3.1609829
  7    3         1.0736431    1.0934792    1.0759209
  7    4         3.3043374    3.3214923    3.3165159
  7    5         2.2440407    2.2591033    2.2510079
  7    6         4.0892372    4.1111291    4.1054256
  8    1         3.2552672    3.2734014    3.2686146
  8    2         3.1383596    3.1556809    3.1506191
  8    3         2.1940882    2.2099162    2.2020604
  8    4         2.1660942    2.1828983    2.1750879
  8    5         1.0751676    1.0951584    1.0785992
  8    6         4.1688346    4.1898236    4.1843936
  8    7         2.7891102    2.8076542    2.7973260
------------------------------------------------------
  nmode is                     18
  DIPOLE MOMENT OF ISOTOPOLOGUE 
  (only correct if inertial frame is unchanged) 
                             Vibrationally averaged dipole moment
--------------------------------------------------------------------------------
                              a.u.                         Debye
                     x         y         z              x         y         z
--------------------------------------------------------------------------------
MU_e           -0.30578  -0.51560   0.00000       -0.77715  -1.31044   0.00000
delta <MU> (1) -0.00268   0.00735   0.00000       -0.00680   0.01869   0.00000
delta <MU> (2)  0.01054   0.00811   0.00000        0.02680   0.02060   0.00000
<MU>           -0.29791  -0.50014   0.00000       -0.75716  -1.27114   0.00000
 
Equilibrium dipole moment:    0.59945 a.u. (   1.52355 D)
Zero-point dipole moment:     0.58214 a.u. (   1.47956 D)
--------------------------------------------------------------------------------
********************************************************************************
     PARAMETERS RELEVANT TO ROTATIONAL SPECTROSCOPY
********************************************************************************
 
 
  ----------------------------------------------------------------------------
                                     VIB-ROT CONSTANT / (cm-1)
                                  ------------------------------
     AXIS        MODE       CORIOLIS     QUADRATIC     ANHARMONIC    TOTAL
  ----------------------------------------------------------------------------
       1           7       0.0013772     -0.0000000    0.0000031    0.0013804
       1           8       0.0009571     -0.0000000   -0.0001477    0.0008094
       1           9       0.0008699     -0.0000000   -0.0000541    0.0008158
       1          10       0.0006726     -0.0000000   -0.0001486    0.0005240
       1          11      -0.0012047     -0.0000242    0.0000966   -0.0011323
       1          12       0.0008612     -0.0000000    0.0000344    0.0008956
       1          13      -0.0006909     -0.0002645    0.0004500   -0.0005053
       1          14      -0.0002459     -0.0002294    0.0000993   -0.0003760
       1          15      -0.0003295     -0.0000031    0.0006617    0.0003291
       1          16      -0.0000837     -0.0001106    0.0004000    0.0002057
       1          17      -0.0003492     -0.0000077    0.0000736   -0.0002832
       1          18      -0.0002619     -0.0001424    0.0006113    0.0002070
       1          19      -0.0002702     -0.0000264    0.0003693    0.0000727
       1          20      -0.0004076     -0.0000498    0.0009874    0.0005300
       1          21      -0.0004436     -0.0000148    0.0011408    0.0006824
       1          22      -0.0000072     -0.0000002    0.0001164    0.0001090
       1          23      -0.0000913     -0.0000015    0.0003843    0.0002915
       1          24      -0.0000933     -0.0000010    0.0004257    0.0003314
       2           7       0.0005898     -0.0000000   -0.0002822    0.0003077
       2           8       0.0008023     -0.0000000   -0.0000611    0.0007412
       2           9       0.0007067     -0.0000000   -0.0001652    0.0005415
       2          10       0.0006788     -0.0000000   -0.0000920    0.0005868
       2          11       0.0000771     -0.0000219    0.0001713    0.0002264
       2          12       0.0005650     -0.0000000   -0.0000434    0.0005216
       2          13      -0.0003418     -0.0000976    0.0000293   -0.0004100
       2          14      -0.0001678     -0.0002303    0.0002889   -0.0001092
       2          15      -0.0003289     -0.0002005    0.0006075    0.0000780
       2          16      -0.0003821     -0.0001708    0.0011035    0.0005506
       2          17      -0.0005288     -0.0000082    0.0007977    0.0002606
       2          18      -0.0003308     -0.0000317    0.0005316    0.0001691
       2          19      -0.0004202     -0.0000051    0.0005577    0.0001324
       2          20      -0.0000814     -0.0000157    0.0003476    0.0002505
       2          21      -0.0000735     -0.0000024    0.0000624   -0.0000135
       2          22      -0.0002398     -0.0000040    0.0009239    0.0006801
       2          23      -0.0000997     -0.0000015    0.0003403    0.0002390
       2          24      -0.0000945     -0.0000014    0.0003577    0.0002618
       3           7       0.0000000     -0.0000000   -0.0000742   -0.0000742
       3           8       0.0000000     -0.0000000   -0.0000509   -0.0000509
       3           9       0.0000000     -0.0000000   -0.0000566   -0.0000566
       3          10       0.0000000     -0.0000000   -0.0000593   -0.0000593
       3          11       0.0002137     -0.0000013    0.0000682    0.0002805
       3          12       0.0000000     -0.0000000   -0.0000034   -0.0000034
       3          13       0.0006941     -0.0000044    0.0001135    0.0008032
       3          14      -0.0001868     -0.0000004    0.0001001   -0.0000871
       3          15       0.0000066     -0.0000289    0.0003168    0.0002944
       3          16      -0.0000235     -0.0000686    0.0003871    0.0002949
       3          17      -0.0000860     -0.0000001    0.0002292    0.0001431
       3          18      -0.0001587     -0.0000044    0.0002848    0.0001217
       3          19       0.0000566     -0.0000047    0.0002349    0.0002868
       3          20      -0.0001242     -0.0000099    0.0003242    0.0001901
       3          21      -0.0001622     -0.0000025    0.0002845    0.0001197
       3          22      -0.0000794     -0.0000004    0.0002728    0.0001930
       3          23      -0.0000539     -0.0000001    0.0001806    0.0001266
       3          24      -0.0000553     -0.0000005    0.0001950    0.0001392
  ----------------------------------------------------------------------------
 
 
  ----------------------------------------------------------------------------
   Be, B0 AND B-B0 SHIFTS FOR SINGLY EXCITED VIBRATIONAL STATES (CM-1)
   ------------------------------------------------------------
  VIBRATION            X AXIS               Y AXIS                 Z AXIS
  ----------------------------------------------------------------------------
    Be                    0.32213962           0.30285716           0.15610047
    B0                    0.31969597           0.30034981           0.15476972
    Be-B0                 0.00244365           0.00250735           0.00133075
    B'                    0.31969609           0.30034993           0.15476953
    Be-B'                 0.00244353           0.00250723           0.00133094
    B''                   0.31969614           0.30034998           0.15476976
    Be-B''                0.00244348           0.00250718           0.00133071
    B^A                   0.31969603           0.30035000           0.15476952
    Be-B^A                0.00244359           0.00250715           0.00133095
    B^S                   0.31969612           0.30034988           0.15476957
    Be-B^S                0.00244350           0.00250728           0.00133090
     7                   -0.00138035          -0.00030765           0.00007423
     8                   -0.00080941          -0.00074122           0.00005090
     9                   -0.00081576          -0.00054151           0.00005659
    10                   -0.00052397          -0.00058679           0.00005933
    11                    0.00113231          -0.00022644          -0.00028052
    12                   -0.00089563          -0.00052165           0.00000344
    13                    0.00050534           0.00041002          -0.00080318
    14                    0.00037598           0.00010922           0.00008714
    15                   -0.00032912          -0.00007804          -0.00029442
    16                   -0.00020574          -0.00055061          -0.00029492
    17                    0.00028322          -0.00026060          -0.00014313
    18                   -0.00020704          -0.00016908          -0.00012168
    19                   -0.00007273          -0.00013239          -0.00028676
    20                   -0.00053004          -0.00025049          -0.00019006
    21                   -0.00068242           0.00001349          -0.00011970
    22                   -0.00010902          -0.00068010          -0.00019299
    23                   -0.00029149          -0.00023901          -0.00012661
    24                   -0.00033142          -0.00026185          -0.00013917
  ----------------------------------------------------------------------------
  ----------------------------------------------------------------------------
   Be, B0 AND B-B0 SHIFTS FOR SINGLY EXCITED VIBRATIONAL STATES (MHz)
  VIBRATION            X AXIS               Y AXIS                 Z AXIS
  ----------------------------------------------------------------------------
    Be                 9657.50282376        9079.42915148        4679.77429733
    B0                 9584.24395053        9004.26066873        4639.87939675
    Be-B0                73.25887323          75.16848275          39.89490058
    B'                 9584.24771719        9004.26443538        4639.87374677
    Be-B'                73.25510657          75.16471610          39.90055057
    B''                9584.24906345        9004.26587351        4639.88053172
    Be-B''               73.25376031          75.16327797          39.89376561
    B^A                9584.24585129        9004.26654645        4639.87350160
    Be-B^A               73.25697247          75.16260503          39.90079573
    B^S                9584.24841816        9004.26292658        4639.87506797
    Be-B^S               73.25440560          75.16622490          39.89922936
     7                  -41.38199365          -9.22316225           2.22535378
     8                  -24.26553167         -22.22129960           1.52607818
     9                  -24.45587527         -16.23417455           1.69644104
    10                  -15.70827723         -17.59139419           1.77862912
    11                   33.94576481          -6.78862054          -8.40963599
    12                  -26.85037494         -15.63861396           0.10321523
    13                   15.14961293          12.29196445         -24.07866952
    14                   11.27170703           3.27436707           2.61230300
    15                   -9.86673765          -2.33950651          -8.82651308
    16                   -6.16788404         -16.50673750          -8.84139399
    17                    8.49075697          -7.81249776          -4.29088883
    18                   -6.20683315          -5.06895544          -3.64776827
    19                   -2.18052983          -3.96892327          -8.59690916
    20                  -15.89007705          -7.50964368          -5.69790585
    21                  -20.45856264           0.40437905          -3.58851105
    22                   -3.26841234         -20.38885727          -5.78566021
    23                   -8.73871599          -7.16532353          -3.79574070
    24                   -9.93578274          -7.84996602          -4.17222486
  ----------------------------------------------------------------------------
