# Supplementary material for: Improved Accuracy in Semi-Experimental Structure Determination by Resolving Problems Associated with Rotation of Principal Inertial Axes of Isotopologues: Structures of 1,3-Oxazole (c‑C3H3NO)
Source: J Phys Chem A. 2026 Apr 24;130(18):3623–41. doi: 10.1021/acs.jpca.6c01535 (PMC13158917; doi:10.1021/acs.jpca.6c01535)
Supplement: Supplementary file 2 [file jp6c01535_si_002.zip › Supporting Information/ISOMASS Files_Ir/ISOMASS013.out]

 @GETMEM-I,  Allocated   28610 MB of main memory.
  analysis of anharmonic force field for a different isotopomer
  masses of atoms
   15.9949146300000        12.0000000000000        12.0000000000000     
   15.0001089700000        12.0000000000000        2.01410177900000     
   1.00782503500000        1.00782503500000     
  rotation matrix to com frame 

                 COLUMN   1       COLUMN   2       COLUMN   3
 ROW   1      0.43388579767   -0.90096787655   -0.00000000000
 ROW   2      0.90096787655    0.43388579767    0.00000000000
 ROW   3     -0.00000000000   -0.00000000000    1.00000000000
********************************************************************************
        PARAMETERS RELEVANT TO MOLECULAR STRUCTURE 
********************************************************************************

                 COLUMN   1       COLUMN   2       COLUMN   3       COLUMN   4
 ROW   1      0.02181351016    0.07066728554   -0.09278954421    0.00000000220
 ROW   2      0.06606229572    0.07031070542    0.06907801210   -0.00000000018
 ROW   3     -0.09612251430    0.06435940802    0.02641822677   -0.11080722236
 ROW   4      0.02181351015    0.07066728552   -0.09278954416    0.00000000069
 ROW   5      0.06606229573    0.07031070545    0.06907801204    0.00000000185
 ROW   6     -0.09612251474    0.06435940823    0.02641822696    0.07259430507
 ROW   7      0.02181351015    0.07066728552   -0.09278954416    0.00000000056
 ROW   8      0.06606229571    0.07031070540    0.06907801216   -0.00000000215
 ROW   9     -0.09612251439    0.06435940813    0.02641822672   -0.14305038672
 ROW  10      0.02181351013    0.07066728549   -0.09278954409   -0.00000000167
 ROW  11      0.06606229573    0.07031070544    0.06907801205    0.00000000138
 ROW  12     -0.09612251510    0.06435940846    0.02641822703    0.15796538656
 ROW  13      0.02181351013    0.07066728549   -0.09278954408   -0.00000000179
 ROW  14      0.06606229571    0.07031070541    0.06907801213   -0.00000000122
 ROW  15     -0.09612251487    0.06435940840    0.02641822688    0.01883401419
 ROW  16      0.02181351015    0.07066728553   -0.09278954419    0.00000000160
 ROW  17      0.06606229574    0.07031070547    0.06907801198    0.00000000364
 ROW  18     -0.09612251476    0.06435940818    0.02641822703    0.12927290567
 ROW  19      0.02181351015    0.07066728553   -0.09278954418    0.00000000136
 ROW  20      0.06606229569    0.07031070537    0.06907801222   -0.00000000399
 ROW  21     -0.09612251409    0.06435940800    0.02641822657   -0.28250822287
 ROW  22      0.02181351012    0.07066728546   -0.09278954403   -0.00000000353
 ROW  23      0.06606229571    0.07031070540    0.06907801216   -0.00000000221
 ROW  24     -0.09612251507    0.06435940855    0.02641822689    0.04630655539

                 COLUMN   5       COLUMN   6       COLUMN   7       COLUMN   8
 ROW   1      0.10963171369    0.00000000009    0.00000000000    0.00000000000
 ROW   2     -0.00988763136   -0.00000000000    0.00000000000    0.00000000000
 ROW   3      0.00000000230   -0.11079876015    0.10378851877    0.07980170805
 ROW   4      0.03226457839   -0.00000000001    0.00000000000    0.00000000000
 ROW   5      0.09472349711    0.00000000013   -0.00000000000    0.00000000000
 ROW   6     -0.00000000125   -0.12062367170   -0.01962687740   -0.00131741222
 ROW   7      0.02552348588   -0.00000000002    0.00000000000   -0.00000000000
 ROW   8     -0.11111668614   -0.00000000013    0.00000000000   -0.00000000000
 ROW   9      0.00000000270    0.07230033665   -0.07504898007   -0.13124860376
 ROW  10     -0.08952332933   -0.00000000016    0.00000000000   -0.00000000000
 ROW  11      0.07069965848    0.00000000010    0.00000000000   -0.00000000000
 ROW  12     -0.00000000310    0.03401989169    0.07909237754   -0.10742609052
 ROW  13     -0.09529698456   -0.00000000016    0.00000000000   -0.00000000000
 ROW  14     -0.06331352042   -0.00000000007   -0.00000000000   -0.00000000000
 ROW  15     -0.00000000055    0.16113611206   -0.02835830217    0.15003165196
 ROW  16      0.07897350523    0.00000000005    0.00000000000    0.00000000000
 ROW  17      0.18692260815    0.00000000024   -0.00000000000    0.00000000000
 ROW  18     -0.00000000219   -0.25474398996   -0.55467306813    0.07950474772
 ROW  19      0.06654236647    0.00000000003   -0.00000000000   -0.00000000000
 ROW  20     -0.20576278705   -0.00000000024    0.00000000000   -0.00000000000
 ROW  21      0.00000000536    0.11283224554   -0.14287988673   -0.35857663909
 ROW  22     -0.18525726350   -0.00000000027   -0.00000000000    0.00000000000
 ROW  23     -0.11408579146   -0.00000000013   -0.00000000000    0.00000000000
 ROW  24     -0.00000000126    0.30513873345   -0.10806133958    0.32410961566

                 COLUMN   9       COLUMN  10       COLUMN  11       COLUMN  12
 ROW   1      0.00000000000    0.00000000000    0.00014868607    0.00000000000
 ROW   2      0.00000000000    0.00000000000    0.08986432482   -0.00000000000
 ROW   3      0.06348396628    0.05158996723   -0.00000000000    0.00731870696
 ROW   4      0.00000000000    0.00000000000   -0.00441602208    0.00000000000
 ROW   5     -0.00000000000   -0.00000000000    0.03275240360   -0.00000000000
 ROW   6     -0.20527508794   -0.08286033962   -0.00000000000    0.00656418660
 ROW   7     -0.00000000000   -0.00000000000   -0.03600298189    0.00000000000
 ROW   8      0.00000000000   -0.00000000000   -0.07029825959    0.00000000000
 ROW   9      0.03553111221   -0.12372492789    0.00000000000    0.06429715784
 ROW  10      0.00000000000   -0.00000000000    0.07281024981    0.00000000000
 ROW  11      0.00000000000    0.00000000000    0.07382358059   -0.00000000000
 ROW  12      0.07898452541    0.04723825745   -0.00000000000    0.01449808820
 ROW  13      0.00000000000    0.00000000000   -0.00262567735   -0.00000000000
 ROW  14     -0.00000000000   -0.00000000000   -0.07925099305    0.00000000000
 ROW  15     -0.01009753046   -0.02962229370   -0.00000000000   -0.13653220247
 ROW  16     -0.00000000000   -0.00000000000   -0.24332906909   -0.00000000000
 ROW  17      0.00000000000    0.00000000000   -0.43845706609   -0.00000000000
 ROW  18      0.26315291885    0.13024545038   -0.00000000000   -0.02484163292
 ROW  19     -0.00000000000   -0.00000000000   -0.01023266170    0.00000000000
 ROW  20     -0.00000000000    0.00000000000   -0.13428226934    0.00000000000
 ROW  21     -0.37851364910    0.71216242305    0.00000000000   -0.29355467606
 ROW  22     -0.00000000000    0.00000000000   -0.07699896334   -0.00000000000
 ROW  23     -0.00000000000    0.00000000000   -0.12377305075    0.00000000000
 ROW  24     -0.18916008095    0.31818210506    0.00000000000    0.79319385945

                 COLUMN  13       COLUMN  14       COLUMN  15       COLUMN  16
 ROW   1      0.05947969200   -0.03260898028    0.07309167768   -0.08665673847
 ROW   2      0.13356989349    0.08508843134    0.01700721566    0.07787093113
 ROW   3     -0.00000000000   -0.00000000000   -0.00000000000    0.00000000000
 ROW   4      0.07603319273    0.04795730947   -0.16213924163    0.01441453499
 ROW   5     -0.06359786076    0.01089294499   -0.00021583480    0.01756815649
 ROW   6     -0.00000000000    0.00000000000   -0.00000000000    0.00000000000
 ROW   7     -0.00721027920   -0.15691303000   -0.00954075105    0.13260471815
 ROW   8      0.02584382329   -0.02913676136   -0.02758294817   -0.02507369631
 ROW   9      0.00000000000    0.00000000000   -0.00000000000    0.00000000000
 ROW  10     -0.08951074758    0.05780085851   -0.05563969835   -0.10616303506
 ROW  11     -0.11879800984   -0.02249537888    0.00632637881   -0.01377220950
 ROW  12      0.00000000000   -0.00000000000    0.00000000000   -0.00000000000
 ROW  13     -0.05961449546    0.04529500911    0.12816412084    0.10700162165
 ROW  14      0.04180772342   -0.10733390121   -0.00890678395   -0.09034874986
 ROW  15     -0.00000000000   -0.00000000000   -0.00000000000    0.00000000000
 ROW  16      0.04267894197    0.19893330578   -0.16273850032    0.00995599900
 ROW  17     -0.15769407032    0.29536179320    0.07948880771    0.02431104144
 ROW  18     -0.00000000000   -0.00000000000   -0.00000000000    0.00000000000
 ROW  19      0.09777469689   -0.14863558677    0.08449643491    0.00382850684
 ROW  20     -0.21463349174   -0.06580006297   -0.24018579778    0.30362625834
 ROW  21     -0.00000000000   -0.00000000000   -0.00000000000   -0.00000000000
 ROW  22      0.09555015158    0.16631255533    0.42697008045   -0.09291010459
 ROW  23      0.12980897225   -0.04483934279    0.15430077080   -0.21796425460
 ROW  24     -0.00000000000    0.00000000000    0.00000000000    0.00000000000

                 COLUMN  17       COLUMN  18       COLUMN  19       COLUMN  20
 ROW   1     -0.05321126981    0.12641532533    0.00517352194    0.00902394495
 ROW   2      0.06766020098    0.03462404671    0.03620850055    0.03929188991
 ROW   3     -0.00000000000    0.00000000000    0.00000000000    0.00000000000
 ROW   4     -0.09616203398   -0.09457068973   -0.04974231932   -0.00915050845
 ROW   5     -0.04951061864   -0.05070591877    0.06014461105   -0.19680662965
 ROW   6      0.00000000000    0.00000000000   -0.00000000000    0.00000000000
 ROW   7      0.09208377599   -0.03690489426    0.08020806624    0.01086269322
 ROW   8     -0.02920554665    0.08061137102   -0.06799245596   -0.08682016378
 ROW   9     -0.00000000000    0.00000000000    0.00000000000    0.00000000000
 ROW  10      0.09198183156    0.01930371778    0.06710748443   -0.01371193840
 ROW  11     -0.02761345718   -0.03939231796   -0.06217068092    0.13015339865
 ROW  12     -0.00000000000   -0.00000000000    0.00000000000    0.00000000000
 ROW  13     -0.03910853111   -0.00311522715   -0.12983834437   -0.02046163356
 ROW  14      0.03173714804   -0.04566121603   -0.03121915690    0.03792728921
 ROW  15      0.00000000000    0.00000000000   -0.00000000000   -0.00000000000
 ROW  16      0.01784498390   -0.05890484938   -0.08115465694    0.15941436494
 ROW  17      0.21881822745    0.05387227863    0.06949985523    0.01603599941
 ROW  18      0.00000000000    0.00000000000   -0.00000000000    0.00000000000
 ROW  19      0.26690528404   -0.16576118787   -0.12264524086   -0.12625784357
 ROW  20     -0.42053200053    0.39165155359    0.41936398354    0.21660708880
 ROW  21      0.00000000000    0.00000000000   -0.00000000000   -0.00000000000
 ROW  22     -0.31287350447   -0.40758248901    0.38713091868    0.09178754535
 ROW  23     -0.12022480448   -0.27491968065    0.25757827264    0.11609979649
 ROW  24     -0.00000000000   -0.00000000000    0.00000000000    0.00000000000

                 COLUMN  21       COLUMN  22       COLUMN  23       COLUMN  24
 ROW   1      0.00615503383    0.00294301133   -0.00074359269   -0.00078100349
 ROW   2      0.01416101453    0.00020386126    0.00044538409    0.00064827426
 ROW   3     -0.00000000000    0.00000000000    0.00000000000    0.00000000000
 ROW   4      0.00569368392   -0.11326075456    0.00008587574   -0.00248323535
 ROW   5      0.05391495312    0.06673906616    0.00169937802    0.00013926154
 ROW   6     -0.00000000000   -0.00000000000   -0.00000000000   -0.00000000000
 ROW   7     -0.04813891268    0.00470715393   -0.02761248294    0.07390984755
 ROW   8     -0.16759666827   -0.00248577437   -0.00909564194    0.03700253763
 ROW   9      0.00000000000   -0.00000000000   -0.00000000000   -0.00000000000
 ROW  10      0.00283146820    0.00408568157   -0.00059087099   -0.00125239687
 ROW  11     -0.06327671037   -0.01288675105   -0.00005643340    0.00038406421
 ROW  12      0.00000000000    0.00000000000    0.00000000000    0.00000000000
 ROW  13      0.07935814663    0.00479553338    0.03731995584    0.01245260861
 ROW  14      0.16095220858   -0.00044853743   -0.06953863886   -0.03474180391
 ROW  15      0.00000000000   -0.00000000000    0.00000000000    0.00000000000
 ROW  16     -0.04206297097    0.55806435823    0.00039840165    0.00154198766
 ROW  17      0.00691023185   -0.28337245509   -0.00021136244   -0.00084382610
 ROW  18      0.00000000000    0.00000000000    0.00000000000    0.00000000000
 ROW  19     -0.22009897574    0.00856493286    0.33243186070   -0.80379776030
 ROW  20      0.14302544973    0.00053205029    0.13974211295   -0.35285048268
 ROW  21      0.00000000000    0.00000000000    0.00000000000   -0.00000000000
 ROW  22     -0.27518290820    0.00407566058   -0.42924010717   -0.16698403431
 ROW  23     -0.00263451288   -0.00536836580    0.77050235767    0.30995564828
 ROW  24     -0.00000000000    0.00000000000   -0.00000000000   -0.00000000000
  Performing F(IJK)/F(IKJ)/F(KJI) consistency check 
  Differences greater than 1 cm-1 will be printed.
  ===================================================================
  I    J    K    F(IJK)        F(IKJ)        F(KJI)        Difference
  ===================================================================
 Cubic force constants written to file cubic.
  ===================================================================
  Largest absolute difference is    0.43062 cm-1.
 
 
---------------------------------------------------------------------------
          Quartic centrifugal distortion parameters 
                                CM-1                MHz
---------------------------------------------------------------------------
    1    1    1    1   -0.4305077602E-06       -0.0129062980
    1    1    1    2    0.7583417634E-08        0.0002273451
    1    1    2    1    0.7583417634E-08        0.0002273451
    1    1    2    2    0.5011966768E-07        0.0015025498
    1    1    3    3   -0.9192361543E-07       -0.0027558007
    1    2    1    1    0.7583417634E-08        0.0002273451
    1    2    1    2   -0.2489876391E-06       -0.0074644616
    1    2    2    1   -0.2489876391E-06       -0.0074644616
    1    2    2    2    0.2182480466E-07        0.0006542912
    1    2    3    3    0.7447878453E-08        0.0002232818
    2    1    1    1    0.7583417634E-08        0.0002273451
    2    1    1    2   -0.2489876391E-06       -0.0074644616
    2    1    2    1   -0.2489876391E-06       -0.0074644616
    2    1    2    2    0.2182480466E-07        0.0006542912
    2    1    3    3    0.7447878453E-08        0.0002232818
    2    2    1    1    0.5011966768E-07        0.0015025498
    2    2    1    2    0.2182480466E-07        0.0006542912
    2    2    2    1    0.2182480466E-07        0.0006542912
    2    2    2    2   -0.4098192447E-06       -0.0122860719
    2    2    3    3   -0.9299358749E-07       -0.0027878776
    3    3    1    1   -0.9192361543E-07       -0.0027558007
    3    3    1    2    0.7447878453E-08        0.0002232818
    3    3    2    1    0.7447878453E-08        0.0002232818
    3    3    2    2   -0.9299358749E-07       -0.0027878776
    3    3    3    3   -0.4624454947E-07       -0.0013863767
---------------------------------------------------------------------------
------------------------------------------------------------
        Parameter                (MHz)                 (CM-1)
------------------------------------------------------------
 
           R6                -.126511E-03           -.421995E-08
           R5                -.326295E-03           -.108840E-07
           SI                            0.110908E+01
 
  Kivelson-Wilson centrifugal distortion parameters 
 
           DJ                0.145603E-02           0.485681E-07
           DK                0.637065E-03           0.212502E-07
           DJK               0.113347E-02           0.378086E-07
 
  A-reduced centrifugal distortion parameters (Ir representation) 
 
           DELJ              0.170906E-02           0.570080E-07
           DELK              0.190217E-02           0.634497E-07
           DELJK             -.384655E-03           -.128307E-07
           delJ              0.681231E-03           0.227234E-07
           delK              0.121383E-02           0.404891E-07
 
  S-reduced centrifugal distortion parameters (Ir representation) 
 
           DJ                0.116183E-02           0.387545E-07
           DK                -.833957E-03           -.278178E-07
           DJK               0.289870E-02           0.966903E-07
           D1                -.681231E-03           -.227234E-07
           D2                -.273613E-03           -.912675E-08
------------------------------------------------------------
  Centrifugal corrections for various types of 
 rotational constants (MHz and cm-1) ...
   Bx''-Bx         0.0051261696        0.0000001710
   By''-By         0.0051101311        0.0000001705
   Bz''-Bz         0.0011148405        0.0000000372
   Bx''-Bx'         0.0013939388        0.0000000465
   By''-By'         0.0013779003        0.0000000460
   Bz''-Bz'         0.0067131867        0.0000002239
   Bx'-Bx         0.0037322308        0.0000001245
   By'-By         0.0037322308        0.0000001245
   Bz'-Bz        -0.0055983462       -0.0000001867
   BxSR-Bx         0.0044441883        0.0000001482
   BySR-By         0.0023446839        0.0000000782
   BzSR-Bz        -0.0043755306       -0.0000001460
   BxSR-Bx''        -0.0006819813       -0.0000000227
   BySR-By''        -0.0027654473       -0.0000000922
   BzSR-Bz''        -0.0054903711       -0.0000001831
   BxSR-Bx'        -0.0007119575       -0.0000000237
   BySR-By'        -0.0013875470       -0.0000000463
   BzSR-Bz'         0.0012228156        0.0000000408
   BxAR-Bx         0.0017080575        0.0000000570
   ByAR-By         0.0058667991        0.0000001957
   BzAR-Bz        -0.0057087412       -0.0000001904
---------------------------------------------------------------------------
 
 *****************************************
     THE MOLECULE IS AN ASYMMETRIC TOP
 *****************************************
 
 
---------------------------------------------------------------------------
         Sextic centrifugal distortion parameters
          Watson A reduction. I^r representation 
              CM-1*10^6                     kHz
---------------------------------------------------------------------------
   HJ        0.0000000081               0.0000002414
   HJK        0.0000000856               0.0000025656
   HKJ       -0.0000002654              -0.0000079566
   HK        0.0000002265               0.0000067889
   hJ        0.0000000041               0.0000001231
   hJK        0.0000000398               0.0000011930
   hK        0.0000000650               0.0000019476
---------------------------------------------------------------------------
         Sextic centrifugal distortion parameters
          Watson S reduction. I^r representation 
              CM-1*10^6                     kHz
---------------------------------------------------------------------------
   HJ       -0.0000000237              -0.0000007107
   HJK        0.0000002134               0.0000063970
   HKJ       -0.0000002150              -0.0000064460
   HK        0.0000000800               0.0000023989
   h1        0.0000000006               0.0000000171
   h2        0.0000000159               0.0000004761
   h3        0.0000000035               0.0000001060
---------------------------------------------------------------------------
---------------------------------------------------------------------------
             Geometrical properties evaluated at     0.00 K 
  Mean and mean-square displacements in normal coordinates (amu**0.5 bohr)
         Coordinate              <q>            <q**2>
---------------------------------------------------------------------------
              1              0.0000000000     0.0000000000
              2              0.0000000000     0.0000000000
              3              0.0000000000     0.0000000000
              4              0.0000000000     0.0000000000
              5              0.0000000000     0.0000000000
              6              0.0000000000     0.0000000000
              7              0.0000000000     0.5000000659
              8             -0.0000000000     0.5000000659
              9             -0.0000000000     0.5000000659
             10              0.0000000000     0.5000000659
             11             -0.0200282828     0.5000000659
             12             -0.0000000000     0.5000000659
             13             -0.0666320485     0.5000000659
             14              0.0171372578     0.5000000659
             15             -0.1306165741     0.5000000659
             16             -0.1702395511     0.5000000659
             17             -0.0741775077     0.5000000659
             18             -0.0655833360     0.5000000659
             19             -0.0559016219     0.5000000659
             20              0.0665975271     0.5000000659
             21              0.0560858929     0.5000000659
             22              0.0150282268     0.5000000659
             23              0.0179067309     0.5000000659
             24              0.0209757666     0.5000000659
---------------------------------------------------------------------------
------------------------------------------------------
   ATOM              INTERNUCLEAR DISTANCE
  I    J            Re           Rg           Ra
------------------------------------------------------
  2    1         1.3542461    1.3633748    1.3617073
  3    1         1.3698494    1.3785069    1.3767339
  3    2         2.1435952    2.1550105    2.1541786
  4    1         2.2361394    2.2465671    2.2460636
  4    2         1.2920322    1.2981940    1.2963134
  4    3         2.2394291    2.2500644    2.2494114
  5    1         2.2042537    2.2149425    2.2143045
  5    2         2.1138759    2.1238718    2.1230068
  5    3         1.3523878    1.3600901    1.3580925
  5    4         1.3961434    1.4042289    1.4025131
  6    1         2.0731660    2.0874865    2.0820662
  6    2         1.0757582    1.0906063    1.0790809
  6    3         3.1515742    3.1681176    3.1651008
  6    4         2.1305006    2.1430708    2.1376967
  6    5         3.1739070    3.1894792    3.1864110
  7    1         2.0874756    2.1046448    2.0962207
  7    2         3.1478364    3.1663177    3.1610629
  7    3         1.0736431    1.0934813    1.0759201
  7    4         3.3043374    3.3214127    3.3164558
  7    5         2.2440407    2.2590976    2.2509839
  7    6         4.0892372    4.1112448    4.1055471
  8    1         3.2552672    3.2734086    3.2686179
  8    2         3.1383596    3.1557083    3.1506220
  8    3         2.1940882    2.2099226    2.2020532
  8    4         2.1660942    2.1827768    2.1750081
  8    5         1.0751676    1.0951578    1.0786004
  8    6         4.1688346    4.1898559    4.1844450
  8    7         2.7891102    2.8076261    2.7972713
------------------------------------------------------
  nmode is                     18
  DIPOLE MOMENT OF ISOTOPOLOGUE 
  (only correct if inertial frame is unchanged) 
                             Vibrationally averaged dipole moment
--------------------------------------------------------------------------------
                              a.u.                         Debye
                     x         y         z              x         y         z
--------------------------------------------------------------------------------
MU_e           -0.45486  -0.39044   0.00000       -1.15607  -0.99233   0.00000
delta <MU> (1) -0.00002   0.00792   0.00000       -0.00004   0.02013   0.00000
delta <MU> (2)  0.01250   0.00438   0.00000        0.03177   0.01114   0.00000
<MU>           -0.44238  -0.37813   0.00000       -1.12434  -0.96106   0.00000
 
Equilibrium dipole moment:    0.59945 a.u. (   1.52355 D)
Zero-point dipole moment:     0.58197 a.u. (   1.47911 D)
--------------------------------------------------------------------------------
********************************************************************************
     PARAMETERS RELEVANT TO ROTATIONAL SPECTROSCOPY
********************************************************************************
 
 
  ----------------------------------------------------------------------------
                                     VIB-ROT CONSTANT / (cm-1)
                                  ------------------------------
     AXIS        MODE       CORIOLIS     QUADRATIC     ANHARMONIC    TOTAL
  ----------------------------------------------------------------------------
       1           7       0.0012060     -0.0000000   -0.0000650    0.0011410
       1           8       0.0008941     -0.0000000   -0.0001340    0.0007601
       1           9       0.0007957     -0.0000000   -0.0000834    0.0007123
       1          10       0.0007272     -0.0000000   -0.0001291    0.0005981
       1          11      -0.0009114     -0.0000343    0.0000808   -0.0008649
       1          12       0.0006185     -0.0000000    0.0000004    0.0006188
       1          13      -0.0006728     -0.0002242    0.0003581   -0.0005389
       1          14      -0.0002354     -0.0002159    0.0000824   -0.0003688
       1          15      -0.0001141     -0.0000130    0.0003269    0.0001999
       1          16      -0.0001532     -0.0001185    0.0005219    0.0002502
       1          17      -0.0003641     -0.0000263    0.0001426   -0.0002478
       1          18      -0.0001808     -0.0001108    0.0005452    0.0002537
       1          19      -0.0002718     -0.0000284    0.0003832    0.0000830
       1          20      -0.0004400     -0.0000555    0.0011518    0.0006562
       1          21      -0.0003864     -0.0000100    0.0010233    0.0006268
       1          22      -0.0000582     -0.0000008    0.0002953    0.0002363
       1          23      -0.0001324     -0.0000021    0.0004799    0.0003454
       1          24      -0.0000494     -0.0000004    0.0002918    0.0002420
       2           7       0.0007222     -0.0000000   -0.0002305    0.0004917
       2           8       0.0008517     -0.0000000   -0.0000704    0.0007813
       2           9       0.0007428      0.0000000   -0.0001509    0.0005919
       2          10       0.0006339      0.0000000   -0.0001101    0.0005238
       2          11      -0.0001778     -0.0000258    0.0001856   -0.0000179
       2          12       0.0008694     -0.0000000   -0.0000145    0.0008549
       2          13      -0.0003989     -0.0001270    0.0001391   -0.0003867
       2          14      -0.0002096     -0.0002315    0.0002836   -0.0001574
       2          15      -0.0004169     -0.0002358    0.0009042    0.0002514
       2          16      -0.0004341     -0.0001126    0.0009640    0.0004172
       2          17      -0.0004629     -0.0000223    0.0007170    0.0002318
       2          18      -0.0004338     -0.0000418    0.0006738    0.0001982
       2          19      -0.0004256     -0.0000020    0.0005056    0.0000780
       2          20      -0.0000397     -0.0000044    0.0001990    0.0001549
       2          21      -0.0001116     -0.0000071    0.0001454    0.0000267
       2          22      -0.0001968     -0.0000032    0.0008094    0.0006094
       2          23      -0.0000600     -0.0000009    0.0002447    0.0001837
       2          24      -0.0001351     -0.0000019    0.0004779    0.0003408
       3           7       0.0000000     -0.0000000   -0.0000750   -0.0000750
       3           8       0.0000000     -0.0000000   -0.0000507   -0.0000507
       3           9       0.0000000     -0.0000000   -0.0000590   -0.0000590
       3          10       0.0000000     -0.0000000   -0.0000597   -0.0000597
       3          11       0.0002239     -0.0000003    0.0000673    0.0002909
       3          12       0.0000000     -0.0000000   -0.0000036   -0.0000036
       3          13       0.0006055     -0.0000096    0.0001229    0.0007188
       3          14      -0.0001120     -0.0000002    0.0000929   -0.0000193
       3          15      -0.0000094     -0.0000279    0.0003117    0.0002743
       3          16      -0.0000084     -0.0000554    0.0003745    0.0003106
       3          17      -0.0001252     -0.0000067    0.0002187    0.0000868
       3          18      -0.0001248     -0.0000079    0.0003057    0.0001729
       3          19       0.0000539     -0.0000053    0.0002231    0.0002717
       3          20      -0.0001155     -0.0000091    0.0003314    0.0002068
       3          21      -0.0001596     -0.0000026    0.0002864    0.0001242
       3          22      -0.0000791     -0.0000003    0.0002796    0.0002002
       3          23      -0.0000536     -0.0000001    0.0001796    0.0001259
       3          24      -0.0000550     -0.0000005    0.0001937    0.0001382
  ----------------------------------------------------------------------------
 
 
  ----------------------------------------------------------------------------
   Be, B0 AND B-B0 SHIFTS FOR SINGLY EXCITED VIBRATIONAL STATES (CM-1)
   ------------------------------------------------------------
  VIBRATION            X AXIS               Y AXIS                 Z AXIS
  ----------------------------------------------------------------------------
    Be                    0.31540643           0.30714209           0.15560970
    B0                    0.31305478           0.30455524           0.15428269
    Be-B0                 0.00235165           0.00258685           0.00132701
    B'                    0.31305490           0.30455536           0.15428250
    Be-B'                 0.00235152           0.00258673           0.00132720
    B''                   0.31305495           0.30455541           0.15428273
    Be-B''                0.00235148           0.00258668           0.00132698
    B^A                   0.31305484           0.30455543           0.15428250
    Be-B^A                0.00235159           0.00258666           0.00132720
    B^S                   0.31305493           0.30455532           0.15428254
    Be-B^S                0.00235150           0.00258678           0.00132716
     7                   -0.00114095          -0.00049172           0.00007499
     8                   -0.00076007          -0.00078131           0.00005069
     9                   -0.00071226          -0.00059188           0.00005903
    10                   -0.00059809          -0.00052382           0.00005968
    11                    0.00086486           0.00001795          -0.00029091
    12                   -0.00061881          -0.00085489           0.00000363
    13                    0.00053895           0.00038674          -0.00071878
    14                    0.00036882           0.00015740           0.00001935
    15                   -0.00019992          -0.00025144          -0.00027433
    16                   -0.00025018          -0.00041718          -0.00031059
    17                    0.00024779          -0.00023182          -0.00008680
    18                   -0.00025365          -0.00019825          -0.00017293
    19                   -0.00008301          -0.00007803          -0.00027172
    20                   -0.00065623          -0.00015489          -0.00020683
    21                   -0.00062684          -0.00002672          -0.00012418
    22                   -0.00023630          -0.00060936          -0.00020017
    23                   -0.00034538          -0.00018369          -0.00012593
    24                   -0.00024203          -0.00034080          -0.00013823
  ----------------------------------------------------------------------------
  ----------------------------------------------------------------------------
   Be, B0 AND B-B0 SHIFTS FOR SINGLY EXCITED VIBRATIONAL STATES (MHz)
  VIBRATION            X AXIS               Y AXIS                 Z AXIS
  ----------------------------------------------------------------------------
    Be                 9455.64680166        9207.88824210        4665.06151178
    B0                 9385.14620137        9130.33630718        4625.27867265
    Be-B0                70.50060029          77.55193492          39.78283913
    B'                 9385.14993360        9130.34003941        4625.27307431
    Be-B'                70.49686806          77.54820269          39.78843748
    B''                9385.15132754        9130.34141731        4625.27978749
    Be-B''               70.49547412          77.54682479          39.78172429
    B^A                9385.14790942        9130.34217398        4625.27296391
    Be-B^A               70.49889223          77.54606812          39.78854787
    B^S                9385.15064556        9130.33865186        4625.27429712
    Be-B^S               70.49615610          77.54959024          39.78721466
     7                  -34.20496327         -14.74136800           2.24804272
     8                  -22.78627542         -23.42312092           1.51975102
     9                  -21.35297204         -17.74419480           1.76980570
    10                  -17.93021665         -15.70365769           1.78905717
    11                   25.92790398           0.53809141          -8.72137137
    12                  -18.55158583         -25.62908560           0.10885159
    13                   16.15724525          11.59430422         -21.54837020
    14                   11.05708676           4.71880670           0.58003597
    15                   -5.99347476          -7.53803226          -8.22415276
    16                   -7.50016408         -12.50673112          -9.31132062
    17                    7.42861842          -6.94967487          -2.60222901
    18                   -7.60425167          -5.94329161          -5.18428292
    19                   -2.48852979          -2.33919700          -8.14594353
    20                  -19.67331552          -4.64361969          -6.20073061
    21                  -18.79213393          -0.80090221          -3.72280125
    22                   -7.08408747         -18.26819827          -6.00090924
    23                  -10.35435283          -5.50701312          -3.77519336
    24                   -7.25573172         -10.21698503          -4.14391756
  ----------------------------------------------------------------------------
