# Supplementary material for: Improved Accuracy in Semi-Experimental Structure Determination by Resolving Problems Associated with Rotation of Principal Inertial Axes of Isotopologues: Structures of 1,3-Oxazole (c‑C3H3NO)
Source: J Phys Chem A. 2026 Apr 24;130(18):3623–41. doi: 10.1021/acs.jpca.6c01535 (PMC13158917; doi:10.1021/acs.jpca.6c01535)
Supplement: Supplementary file 2 [file jp6c01535_si_002.zip › Supporting Information/ISOMASS Files_Ir/ISOMASS015.out]

 @GETMEM-I,  Allocated   28610 MB of main memory.
  analysis of anharmonic force field for a different isotopomer
  masses of atoms
   15.9949146300000        12.0000000000000        12.0000000000000     
   14.0030740020000        12.0000000000000        2.01410177900000     
   2.01410177900000        1.00782503500000     
  rotation matrix to com frame 

                 COLUMN   1       COLUMN   2       COLUMN   3
 ROW   1      0.54286389771   -0.83982068834   -0.00000000000
 ROW   2      0.83982068834    0.54286389771    0.00000000000
 ROW   3     -0.00000000000   -0.00000000000    1.00000000000
********************************************************************************
        PARAMETERS RELEVANT TO MOLECULAR STRUCTURE 
********************************************************************************

                 COLUMN   1       COLUMN   2       COLUMN   3       COLUMN   4
 ROW   1      0.11678278208    0.02065007228   -0.00362194491    0.00000000248
 ROW   2     -0.01610568940    0.10148714567    0.05931886879   -0.00000000057
 ROW   3     -0.01342202432    0.05789383323   -0.10269330780   -0.08200950653
 ROW   4      0.11678278209    0.02065007227   -0.00362194492    0.00000000101
 ROW   5     -0.01610568941    0.10148714570    0.05931886880    0.00000000205
 ROW   6     -0.01342202442    0.05789383347   -0.10269330787    0.09493833866
 ROW   7      0.11678278210    0.02065007226   -0.00362194492    0.00000000026
 ROW   8     -0.01610568939    0.10148714565    0.05931886879   -0.00000000264
 ROW   9     -0.01342202429    0.05789383319   -0.10269330785   -0.14228346635
 ROW  10      0.11678278211    0.02065007224   -0.00362194493   -0.00000000184
 ROW  11     -0.01610568941    0.10148714569    0.05931886880    0.00000000185
 ROW  12     -0.01342202446    0.05789383358   -0.10269330796    0.15170252803
 ROW  13      0.11678278211    0.02065007223   -0.00362194493   -0.00000000236
 ROW  14     -0.01610568939    0.10148714566    0.05931886879   -0.00000000120
 ROW  15     -0.01342202437    0.05789383340   -0.10269330794   -0.00177528556
 ROW  16      0.11678278208    0.02065007228   -0.00362194491    0.00000000234
 ROW  17     -0.01610568942    0.10148714571    0.05931886881    0.00000000402
 ROW  18     -0.01342202446    0.05789383354   -0.10269330786    0.17070137160
 ROW  19      0.11678278209    0.02065007226   -0.00362194492    0.00000000093
 ROW  20     -0.01610568938    0.10148714563    0.05931886878   -0.00000000492
 ROW  21     -0.01342202421    0.05789383301   -0.10269330780   -0.28215045672
 ROW  22      0.11678278212    0.02065007221   -0.00362194493   -0.00000000456
 ROW  23     -0.01610568939    0.10148714566    0.05931886879   -0.00000000210
 ROW  24     -0.01342202438    0.05789383344   -0.10269330800    0.00133761376

                 COLUMN   5       COLUMN   6       COLUMN   7       COLUMN   8
 ROW   1      0.10416071442   -0.00000000005    0.00000000000    0.00000000000
 ROW   2     -0.01902421068    0.00000000000    0.00000000000   -0.00000000000
 ROW   3      0.00000000186   -0.12996441227    0.11384120599    0.03082524567
 ROW   4      0.04145998096   -0.00000000002    0.00000000000   -0.00000000000
 ROW   5      0.09261090498   -0.00000000004   -0.00000000000    0.00000000000
 ROW   6     -0.00000000227   -0.10440056287   -0.03784158380    0.01112347115
 ROW   7      0.00961562021   -0.00000000001    0.00000000000   -0.00000000000
 ROW   8     -0.10753948197    0.00000000004    0.00000000000   -0.00000000000
 ROW   9      0.00000000334    0.04361616340   -0.02202406564   -0.05428509245
 ROW  10     -0.08039939944    0.00000000003    0.00000000000   -0.00000000000
 ROW  11      0.08410144852   -0.00000000004   -0.00000000000    0.00000000000
 ROW  12     -0.00000000353    0.06382179102   -0.00695220541    0.12118793703
 ROW  13     -0.10248393891    0.00000000004    0.00000000000   -0.00000000000
 ROW  14     -0.04603740083    0.00000000002   -0.00000000000   -0.00000000000
 ROW  15      0.00000000010    0.16191631081    0.05483323190   -0.09561895312
 ROW  16      0.09838100484   -0.00000000004    0.00000000000    0.00000000000
 ROW  17      0.17689950795   -0.00000000008   -0.00000000000   -0.00000000000
 ROW  18     -0.00000000410   -0.22520147124   -0.33368831187   -0.45963670007
 ROW  19      0.03804974351   -0.00000000002    0.00000000000   -0.00000000000
 ROW  20     -0.20498403847    0.00000000008   -0.00000000000   -0.00000000000
 ROW  21      0.00000000662    0.05663764586   -0.50234300364    0.29232512185
 ROW  22     -0.19655034094    0.00000000008   -0.00000000000    0.00000000000
 ROW  23     -0.08456958689    0.00000000003   -0.00000000000    0.00000000000
 ROW  24      0.00000000009    0.30857556283    0.02055222413   -0.18624401698

                 COLUMN   9       COLUMN  10       COLUMN  11       COLUMN  12
 ROW   1      0.00000000000    0.00000000000    0.01407376589   -0.00000000000
 ROW   2      0.00000000000   -0.00000000000    0.11389469963    0.00000000000
 ROW   3      0.06035608476    0.08463349039    0.00000000000    0.01049288703
 ROW   4      0.00000000000    0.00000000000   -0.00165875176   -0.00000000000
 ROW   5      0.00000000000   -0.00000000000   -0.02383680882    0.00000000000
 ROW   6      0.03796290737   -0.21525983104   -0.00000000000    0.00301847809
 ROW   7     -0.00000000000    0.00000000000   -0.03195087461   -0.00000000000
 ROW   8     -0.00000000000   -0.00000000000   -0.00442112721   -0.00000000000
 ROW   9     -0.19807366102   -0.05178444556   -0.00000000000    0.04197477778
 ROW  10     -0.00000000000   -0.00000000000    0.02242591423    0.00000000000
 ROW  11     -0.00000000000    0.00000000000   -0.01604132113    0.00000000000
 ROW  12     -0.07652178609    0.09565758946    0.00000000000    0.02252650780
 ROW  13     -0.00000000000   -0.00000000000   -0.01025264034    0.00000000000
 ROW  14      0.00000000000   -0.00000000000    0.02029032467   -0.00000000000
 ROW  15      0.10107781096   -0.01267578517   -0.00000000000   -0.14320775431
 ROW  16      0.00000000000    0.00000000000   -0.15701208056   -0.00000000000
 ROW  17      0.00000000000    0.00000000000   -0.25723270674   -0.00000000000
 ROW  18     -0.01491915933    0.28197799851    0.00000000000   -0.01479382127
 ROW  19     -0.00000000000   -0.00000000000    0.11301355975   -0.00000000000
 ROW  20     -0.00000000000    0.00000000000   -0.51575886747    0.00000000000
 ROW  21      0.23391866633    0.05729405043    0.00000000000   -0.06165835411
 ROW  22      0.00000000000   -0.00000000000    0.07523555839   -0.00000000000
 ROW  23      0.00000000000   -0.00000000000    0.05495681162    0.00000000000
 ROW  24      0.37055819500   -0.01973899545   -0.00000000000    0.84268918337

                 COLUMN  13       COLUMN  14       COLUMN  15       COLUMN  16
 ROW   1     -0.00702384817   -0.00618254297    0.07879864293   -0.08268539108
 ROW   2      0.02309391996    0.08466788881    0.09249752218    0.11663418843
 ROW   3     -0.00000000000   -0.00000000000   -0.00000000000    0.00000000000
 ROW   4     -0.00448238869    0.06118460033    0.10151319374   -0.04514217915
 ROW   5      0.06586650830   -0.00211431604   -0.04847869955    0.00320719588
 ROW   6      0.00000000000    0.00000000000    0.00000000000   -0.00000000000
 ROW   7     -0.03816363049   -0.16190893747    0.00754222347    0.13318685822
 ROW   8     -0.07018579959   -0.00180528958    0.01300133512   -0.05849732237
 ROW   9     -0.00000000000    0.00000000000    0.00000000000    0.00000000000
 ROW  10      0.09938936148    0.04309132043   -0.10780371068   -0.06799415950
 ROW  11      0.09873265132   -0.03664782785   -0.07437340154   -0.01644679553
 ROW  12      0.00000000000    0.00000000000   -0.00000000000    0.00000000000
 ROW  13      0.00981270172    0.03256344961   -0.07064274162    0.08483139741
 ROW  14     -0.11076448154   -0.10025358285   -0.00740917030   -0.09232197394
 ROW  15      0.00000000000    0.00000000000   -0.00000000000    0.00000000000
 ROW  16     -0.24429284520    0.24173597938   -0.01383040831    0.02455584579
 ROW  17     -0.28374925417    0.25015598790   -0.25225392966    0.13919518964
 ROW  18     -0.00000000000    0.00000000000   -0.00000000000   -0.00000000000
 ROW  19     -0.12037819012   -0.17959492269   -0.06891914006    0.14100541314
 ROW  20      0.18919943883   -0.02628987858    0.28914488130    0.02572192170
 ROW  21     -0.00000000000   -0.00000000000   -0.00000000000   -0.00000000000
 ROW  22     -0.14975450736    0.18678890582   -0.04473030676   -0.13226216927
 ROW  23     -0.17910616376   -0.04155907406    0.00228468243   -0.19454054739
 ROW  24     -0.00000000000    0.00000000000    0.00000000000    0.00000000000

                 COLUMN  17       COLUMN  18       COLUMN  19       COLUMN  20
 ROW   1      0.11203651164    0.10767770746   -0.00756754701    0.00613597482
 ROW   2     -0.00874382719    0.04203856706    0.04586492022    0.03602034244
 ROW   3      0.00000000000    0.00000000000   -0.00000000000    0.00000000000
 ROW   4     -0.12530836935   -0.14537603103   -0.05245197021   -0.02188488812
 ROW   5      0.02384886538   -0.05835936771    0.03632027319   -0.15790552461
 ROW   6     -0.00000000000    0.00000000000   -0.00000000000    0.00000000000
 ROW   7     -0.03397900099   -0.00710351836    0.06364862198   -0.02377072470
 ROW   8     -0.00368491323    0.04916625274   -0.11760245250   -0.14089242998
 ROW   9      0.00000000000   -0.00000000000    0.00000000000    0.00000000000
 ROW  10     -0.09214633187    0.08169672690    0.08438132268   -0.00666644661
 ROW  11      0.01147930937   -0.05603578400   -0.05539735865    0.10634111022
 ROW  12     -0.00000000000   -0.00000000000    0.00000000000   -0.00000000000
 ROW  13      0.11603507679   -0.04295200826   -0.13227141393    0.05127742450
 ROW  14     -0.03822571842   -0.00106416506    0.02452073223    0.11168214826
 ROW  15      0.00000000000   -0.00000000000   -0.00000000000   -0.00000000000
 ROW  16     -0.17104865455   -0.02671398050   -0.04026221933    0.13250909117
 ROW  17      0.00912567118    0.15797487465    0.10241283963   -0.00636400459
 ROW  18     -0.00000000000    0.00000000000   -0.00000000000   -0.00000000000
 ROW  19     -0.04992554289    0.00055408214    0.00426766354   -0.13009523450
 ROW  20      0.03969763284    0.04412985827    0.12140828921    0.05278839052
 ROW  21     -0.00000000000    0.00000000000   -0.00000000000    0.00000000000
 ROW  22      0.45881923518   -0.46479661156    0.46122907355   -0.07651838239
 ROW  23      0.09676009143   -0.17036905896    0.27035115334    0.08596879060
 ROW  24      0.00000000000   -0.00000000000    0.00000000000    0.00000000000

                 COLUMN  21       COLUMN  22       COLUMN  23       COLUMN  24
 ROW   1      0.00128507451    0.00379285351    0.00158010053   -0.00089711068
 ROW   2      0.00107495095   -0.00032498495   -0.00049444711    0.00078892883
 ROW   3      0.00000000000   -0.00000000000   -0.00000000000   -0.00000000000
 ROW   4     -0.02276645569   -0.09581269065    0.04076853383   -0.00071122694
 ROW   5     -0.12914500006    0.07616583330   -0.02639649585    0.00170850944
 ROW   6     -0.00000000000    0.00000000000   -0.00000000000    0.00000000000
 ROW   7      0.04156917500   -0.03849617269   -0.11671937824    0.00459018243
 ROW   8      0.10440596488   -0.01886030483   -0.04183323575    0.00572352935
 ROW   9      0.00000000000    0.00000000000    0.00000000000    0.00000000000
 ROW  10      0.00659871880    0.00337541972    0.00144298300   -0.00110525595
 ROW  11      0.12347819805   -0.01432848865    0.00321494713    0.00024932304
 ROW  12     -0.00000000000   -0.00000000000    0.00000000000   -0.00000000000
 ROW  13     -0.09404763168    0.00872501841    0.00986860845    0.02918011026
 ROW  14     -0.11977013177    0.00448034915    0.01457576342   -0.08193119237
 ROW  15      0.00000000000   -0.00000000000   -0.00000000000    0.00000000000
 ROW  16      0.10733999070    0.48716856868   -0.17655984550    0.00092834884
 ROW  17     -0.01926306071   -0.32944820359    0.11993548217   -0.00066215211
 ROW  18      0.00000000000   -0.00000000000   -0.00000000000    0.00000000000
 ROW  19      0.13768808962    0.21054868863    0.56040932654   -0.00638640509
 ROW  20      0.00526637685    0.06224802643    0.16932108668   -0.00444195281
 ROW  21     -0.00000000000    0.00000000000    0.00000000000    0.00000000000
 ROW  22      0.29416857187   -0.00615191125   -0.02540605859   -0.35312629316
 ROW  23      0.01590817366    0.00255879160    0.02395747684    0.88126397000
 ROW  24     -0.00000000000   -0.00000000000   -0.00000000000   -0.00000000000
  Performing F(IJK)/F(IKJ)/F(KJI) consistency check 
  Differences greater than 1 cm-1 will be printed.
  ===================================================================
  I    J    K    F(IJK)        F(IKJ)        F(KJI)        Difference
  ===================================================================
 Cubic force constants written to file cubic.
  ===================================================================
  Largest absolute difference is    0.38925 cm-1.
 
 
---------------------------------------------------------------------------
          Quartic centrifugal distortion parameters 
                                CM-1                MHz
---------------------------------------------------------------------------
    1    1    1    1   -0.4366268846E-06       -0.0130897447
    1    1    1    2    0.1175611177E-08        0.0000352439
    1    1    2    1    0.1175611177E-08        0.0000352439
    1    1    2    2    0.5400388042E-07        0.0016189956
    1    1    3    3   -0.8276732543E-07       -0.0024813020
    1    2    1    1    0.1175611177E-08        0.0000352439
    1    2    1    2   -0.2230222701E-06       -0.0066860395
    1    2    2    1   -0.2230222701E-06       -0.0066860395
    1    2    2    2    0.1436010772E-07        0.0004305052
    1    2    3    3    0.4248860084E-08        0.0001273776
    2    1    1    1    0.1175611177E-08        0.0000352439
    2    1    1    2   -0.2230222701E-06       -0.0066860395
    2    1    2    1   -0.2230222701E-06       -0.0066860395
    2    1    2    2    0.1436010772E-07        0.0004305052
    2    1    3    3    0.4248860084E-08        0.0001273776
    2    2    1    1    0.5400388042E-07        0.0016189956
    2    2    1    2    0.1436010772E-07        0.0004305052
    2    2    2    1    0.1436010772E-07        0.0004305052
    2    2    2    2   -0.3509813963E-06       -0.0105221576
    2    2    3    3   -0.8532412146E-07       -0.0025579528
    3    3    1    1   -0.8276732543E-07       -0.0024813020
    3    3    1    2    0.4248860084E-08        0.0001273776
    3    3    2    1    0.4248860084E-08        0.0001273776
    3    3    2    2   -0.8532412146E-07       -0.0025579528
    3    3    3    3   -0.4221246674E-07       -0.0012654979
---------------------------------------------------------------------------
------------------------------------------------------------
        Parameter                (MHz)                 (CM-1)
------------------------------------------------------------
 
           R6                -.104246E-03           -.347728E-08
           R5                -.290216E-03           -.968055E-08
           SI                            0.147935E+01
 
  Kivelson-Wilson centrifugal distortion parameters 
 
           DJ                0.126496E-02           0.421947E-07
           DK                0.978805E-03           0.326494E-07
           DJK               0.102867E-02           0.343126E-07
 
  A-reduced centrifugal distortion parameters (Ir representation) 
 
           DELJ              0.147346E-02           0.491492E-07
           DELK              0.202127E-02           0.674222E-07
           DELJK             -.222286E-03           -.741467E-08
           delJ              0.578541E-03           0.192981E-07
           delK              0.119730E-02           0.399376E-07
 
  S-reduced centrifugal distortion parameters (Ir representation) 
 
           DJ                0.106879E-02           0.356509E-07
           DK                -.208356E-05           -.695000E-10
           DJK               0.220573E-02           0.735753E-07
           D1                -.578541E-03           -.192981E-07
           D2                -.202335E-03           -.674917E-08
------------------------------------------------------------
  Centrifugal corrections for various types of 
 rotational constants (MHz and cm-1) ...
   Bx''-Bx         0.0046219961        0.0000001542
   By''-By         0.0045836707        0.0000001529
   Bz''-Bz         0.0008620121        0.0000000288
   Bx''-Bx'         0.0012789764        0.0000000427
   By''-By'         0.0012406510        0.0000000414
   Bz''-Bz'         0.0058765417        0.0000001960
   Bx'-Bx         0.0033430197        0.0000001115
   By'-By         0.0033430197        0.0000001115
   Bz'-Bz        -0.0050145296       -0.0000001673
   BxSR-Bx         0.0036984313        0.0000001234
   BySR-By         0.0022067860        0.0000000736
   BzSR-Bz        -0.0038290376       -0.0000001277
   BxSR-Bx''        -0.0009235648       -0.0000000308
   BySR-By''        -0.0023768848       -0.0000000793
   BzSR-Bz''        -0.0046910497       -0.0000001565
   BxSR-Bx'        -0.0003554116       -0.0000000119
   BySR-By'        -0.0011362338       -0.0000000379
   BzSR-Bz'         0.0011854920        0.0000000395
   BxAR-Bx         0.0016750823        0.0000000559
   ByAR-By         0.0054107215        0.0000001805
   BzAR-Bz        -0.0054142939       -0.0000001806
---------------------------------------------------------------------------
 
 *****************************************
     THE MOLECULE IS AN ASYMMETRIC TOP
 *****************************************
 
 
---------------------------------------------------------------------------
         Sextic centrifugal distortion parameters
          Watson A reduction. I^r representation 
              CM-1*10^6                     kHz
---------------------------------------------------------------------------
   HJ        0.0000000135               0.0000004055
   HJK        0.0000000296               0.0000008859
   HKJ       -0.0000001748              -0.0000052416
   HK        0.0000001874               0.0000056194
   hJ        0.0000000068               0.0000002046
   hJK        0.0000000234               0.0000007017
   hK        0.0000000834               0.0000025009
---------------------------------------------------------------------------
         Sextic centrifugal distortion parameters
          Watson S reduction. I^r representation 
              CM-1*10^6                     kHz
---------------------------------------------------------------------------
   HJ       -0.0000000047              -0.0000001421
   HJK        0.0000000766               0.0000022953
   HKJ       -0.0000000576              -0.0000017263
   HK        0.0000000414               0.0000012423
   h1        0.0000000042               0.0000001254
   h2        0.0000000091               0.0000002738
   h3        0.0000000026               0.0000000793
---------------------------------------------------------------------------
---------------------------------------------------------------------------
             Geometrical properties evaluated at     0.00 K 
  Mean and mean-square displacements in normal coordinates (amu**0.5 bohr)
         Coordinate              <q>            <q**2>
---------------------------------------------------------------------------
              1              0.0000000000     0.0000000000
              2              0.0000000000     0.0000000000
              3              0.0000000000     0.0000000000
              4              0.0000000000     0.0000000000
              5              0.0000000000     0.0000000000
              6              0.0000000000     0.0000000000
              7             -0.0000000000     0.5000000659
              8             -0.0000000000     0.5000000659
              9              0.0000000000     0.5000000659
             10              0.0000000000     0.5000000659
             11             -0.0411216706     0.5000000659
             12             -0.0000000000     0.5000000659
             13              0.0099484774     0.5000000659
             14              0.0242191778     0.5000000659
             15             -0.0431624917     0.5000000659
             16             -0.1993380882     0.5000000659
             17             -0.1155587729     0.5000000659
             18             -0.0643299219     0.5000000659
             19             -0.0297830137     0.5000000659
             20              0.0881979846     0.5000000659
             21             -0.0133564778     0.5000000659
             22              0.0131082692     0.5000000659
             23             -0.0072704637     0.5000000659
             24              0.0247164477     0.5000000659
---------------------------------------------------------------------------
------------------------------------------------------
   ATOM              INTERNUCLEAR DISTANCE
  I    J            Re           Rg           Ra
------------------------------------------------------
  2    1         1.3542461    1.3634641    1.3617503
  3    1         1.3698494    1.3781091    1.3763424
  3    2         2.1435952    2.1546277    2.1537444
  4    1         2.2361394    2.2466335    2.2460587
  4    2         1.2920322    1.2982654    1.2963299
  4    3         2.2394291    2.2497417    2.2489986
  5    1         2.2042537    2.2149313    2.2142959
  5    2         2.1138759    2.1240365    2.1231368
  5    3         1.3523878    1.3598258    1.3578361
  5    4         1.3961434    1.4044583    1.4026443
  6    1         2.0731660    2.0875555    2.0820539
  6    2         1.0757582    1.0905992    1.0790459
  6    3         3.1515742    3.1677138    3.1646177
  6    4         2.1305006    2.1431678    2.1377395
  6    5         3.1739070    3.1896571    3.1865266
  7    1         2.0874756    2.1009676    2.0952629
  7    2         3.1478364    3.1636444    3.1603812
  7    3         1.0736431    1.0882431    1.0758895
  7    4         3.3043374    3.3191153    3.3160790
  7    5         2.2440407    2.2563045    2.2508449
  7    6         4.0892372    4.1088656    4.1046978
  8    1         3.2552672    3.2733859    3.2685908
  8    2         3.1383596    3.1558656    3.1507437
  8    3         2.1940882    2.2098448    2.2019758
  8    4         2.1660942    2.1829949    2.1751512
  8    5         1.0751676    1.0951491    1.0785869
  8    6         4.1688346    4.1900452    4.1845727
  8    7         2.7891102    2.8059283    2.7974789
------------------------------------------------------
  nmode is                     18
  DIPOLE MOMENT OF ISOTOPOLOGUE 
  (only correct if inertial frame is unchanged) 
                             Vibrationally averaged dipole moment
--------------------------------------------------------------------------------
                              a.u.                         Debye
                     x         y         z              x         y         z
--------------------------------------------------------------------------------
MU_e           -0.50000  -0.33066   0.00000       -1.27080  -0.84040   0.00000
delta <MU> (1)  0.00113   0.00760   0.00000        0.00288   0.01932   0.00000
delta <MU> (2)  0.00975   0.00176   0.00000        0.02478   0.00448   0.00000
<MU>           -0.48912  -0.32129   0.00000       -1.24314  -0.81659   0.00000
 
Equilibrium dipole moment:    0.59945 a.u. (   1.52355 D)
Zero-point dipole moment:     0.58521 a.u. (   1.48735 D)
--------------------------------------------------------------------------------
********************************************************************************
     PARAMETERS RELEVANT TO ROTATIONAL SPECTROSCOPY
********************************************************************************
 
 
  ----------------------------------------------------------------------------
                                     VIB-ROT CONSTANT / (cm-1)
                                  ------------------------------
     AXIS        MODE       CORIOLIS     QUADRATIC     ANHARMONIC    TOTAL
  ----------------------------------------------------------------------------
       1           7       0.0013943     -0.0000000   -0.0000510    0.0013433
       1           8       0.0011478     -0.0000000   -0.0000934    0.0010545
       1           9       0.0006867     -0.0000000   -0.0001539    0.0005328
       1          10       0.0007357     -0.0000000   -0.0001589    0.0005768
       1          11      -0.0012481     -0.0000090    0.0000121   -0.0012450
       1          12       0.0004546     -0.0000000   -0.0000393    0.0004153
       1          13      -0.0008790     -0.0000483    0.0001289   -0.0007984
       1          14      -0.0002264     -0.0001863    0.0000716   -0.0003411
       1          15      -0.0002067     -0.0002354    0.0002018   -0.0002404
       1          16      -0.0001022     -0.0001949    0.0007403    0.0004432
       1          17      -0.0000477     -0.0000027    0.0003560    0.0003056
       1          18      -0.0001075     -0.0000590    0.0004259    0.0002594
       1          19      -0.0002518     -0.0000113    0.0003758    0.0001127
       1          20      -0.0003906     -0.0000812    0.0011811    0.0007092
       1          21      -0.0003738     -0.0000064    0.0010899    0.0007098
       1          22      -0.0000822     -0.0000015    0.0003796    0.0002959
       1          23      -0.0000324     -0.0000001    0.0002469    0.0002144
       1          24      -0.0001728     -0.0000024    0.0005851    0.0004099
       2           7       0.0005623     -0.0000000   -0.0002427    0.0003196
       2           8       0.0006562     -0.0000000   -0.0002029    0.0004533
       2           9       0.0007199     -0.0000000   -0.0001154    0.0006046
       2          10       0.0007262      0.0000000   -0.0000881    0.0006381
       2          11      -0.0001309     -0.0000033    0.0001276   -0.0000066
       2          12       0.0011523     -0.0000000   -0.0000072    0.0011451
       2          13      -0.0006813     -0.0000535    0.0001022   -0.0006326
       2          14      -0.0002460     -0.0002138    0.0002751   -0.0001847
       2          15      -0.0001975     -0.0001657    0.0001458   -0.0002174
       2          16      -0.0002349     -0.0001270    0.0007572    0.0003953
       2          17      -0.0005092     -0.0001250    0.0009210    0.0002868
       2          18      -0.0005651     -0.0000221    0.0008453    0.0002581
       2          19      -0.0004263     -0.0000034    0.0005822    0.0001525
       2          20      -0.0000481     -0.0000041    0.0002276    0.0001753
       2          21      -0.0001214     -0.0000064    0.0001608    0.0000330
       2          22      -0.0001531     -0.0000015    0.0006455    0.0004909
       2          23      -0.0001870     -0.0000038    0.0007823    0.0005914
       2          24      -0.0000219     -0.0000004    0.0001449    0.0001226
       3           7       0.0000000     -0.0000000   -0.0000788   -0.0000788
       3           8       0.0000000     -0.0000000   -0.0000772   -0.0000772
       3           9       0.0000000     -0.0000000   -0.0000665   -0.0000665
       3          10       0.0000000     -0.0000000   -0.0000600   -0.0000600
       3          11       0.0001709     -0.0000021    0.0000381    0.0002069
       3          12       0.0000000     -0.0000000   -0.0000108   -0.0000108
       3          13       0.0002182     -0.0000004    0.0000572    0.0002750
       3          14       0.0018854     -0.0000013    0.0000924    0.0019765
       3          15      -0.0016216     -0.0000045    0.0000856   -0.0015404
       3          16       0.0000023     -0.0000698    0.0003759    0.0003084
       3          17      -0.0001183     -0.0000196    0.0003353    0.0001975
       3          18      -0.0000811     -0.0000054    0.0003300    0.0002434
       3          19       0.0000593     -0.0000013    0.0002457    0.0003038
       3          20      -0.0001166     -0.0000133    0.0003276    0.0001977
       3          21      -0.0001593     -0.0000000    0.0002887    0.0001293
       3          22      -0.0000749     -0.0000001    0.0002641    0.0001892
       3          23      -0.0000715     -0.0000005    0.0002724    0.0002004
       3          24      -0.0000512     -0.0000003    0.0001712    0.0001197
  ----------------------------------------------------------------------------
 
 
  ----------------------------------------------------------------------------
   Be, B0 AND B-B0 SHIFTS FOR SINGLY EXCITED VIBRATIONAL STATES (CM-1)
   ------------------------------------------------------------
  VIBRATION            X AXIS               Y AXIS                 Z AXIS
  ----------------------------------------------------------------------------
    Be                    0.31846639           0.28602859           0.15068859
    B0                    0.31608741           0.28371594           0.14943157
    Be-B0                 0.00237899           0.00231265           0.00125701
    B'                    0.31608752           0.28371605           0.14943141
    Be-B'                 0.00237888           0.00231254           0.00125718
    B''                   0.31608756           0.28371610           0.14943160
    Be-B''                0.00237883           0.00231250           0.00125698
    B^A                   0.31608746           0.28371612           0.14943139
    Be-B^A                0.00237893           0.00231247           0.00125719
    B^S                   0.31608753           0.28371602           0.14943145
    Be-B^S                0.00237886           0.00231258           0.00125714
     7                   -0.00134326          -0.00031958           0.00007879
     8                   -0.00105446          -0.00045327           0.00007723
     9                   -0.00053285          -0.00060457           0.00006647
    10                   -0.00057676          -0.00063808           0.00006002
    11                    0.00124500           0.00000656          -0.00020690
    12                   -0.00041535          -0.00114508           0.00001079
    13                    0.00079837           0.00063257          -0.00027497
    14                    0.00034114           0.00018474          -0.00197648
    15                    0.00024036           0.00021738           0.00154037
    16                   -0.00044317          -0.00039533          -0.00030838
    17                   -0.00030563          -0.00028682          -0.00019746
    18                   -0.00025942          -0.00025807          -0.00024345
    19                   -0.00011272          -0.00015247          -0.00030378
    20                   -0.00070922          -0.00017534          -0.00019768
    21                   -0.00070975          -0.00003301          -0.00012932
    22                   -0.00029592          -0.00049088          -0.00018919
    23                   -0.00021443          -0.00059144          -0.00020038
    24                   -0.00040992          -0.00012262          -0.00011970
  ----------------------------------------------------------------------------
  ----------------------------------------------------------------------------
   Be, B0 AND B-B0 SHIFTS FOR SINGLY EXCITED VIBRATIONAL STATES (MHz)
  VIBRATION            X AXIS               Y AXIS                 Z AXIS
  ----------------------------------------------------------------------------
    Be                 9547.38232248        8574.92153790        4517.53016274
    B0                 9476.06208170        8505.58999521        4479.84585521
    Be-B0                71.32024078          69.33154269          37.68430753
    B'                 9476.06542472        8505.59333823        4479.84084068
    Be-B'                71.31689776          69.32819967          37.68932206
    B''                9476.06670370        8505.59457888        4479.84671722
    Be-B''               71.31561878          69.32695902          37.68344552
    B^A                9476.06375678        8505.59540594        4479.84044091
    Be-B^A               71.31856570          69.32613197          37.68972183
    B^S                9476.06578013        8505.59220200        4479.84202617
    Be-B^S               71.31654235          69.32933590          37.68813657
     7                  -40.26983869          -9.58063367           2.36198384
     8                  -31.61196000         -13.58860048           2.31540035
     9                  -15.97430232         -18.12455088           1.99275052
    10                  -17.29096387         -19.12920777           1.79934870
    11                   37.32427262           0.19652720          -6.20284243
    12                  -12.45179886         -34.32857095           0.32355783
    13                   23.93464129          18.96399772          -8.24332358
    14                   10.22702564           5.53832860         -59.25350311
    15                    7.20595143           6.51677353          46.17926010
    16                  -13.28586060         -11.85158381          -9.24498731
    17                   -9.16250782          -8.59863243          -5.91978224
    18                   -7.77732387          -7.73665839          -7.29835773
    19                   -3.37927503          -4.57091276          -9.10718374
    20                  -21.26189636          -5.25654509          -5.92638808
    21                  -21.27788791          -0.98948639          -3.87698605
    22                   -8.87131160         -14.71622075          -5.67165185
    23                   -6.42833778         -17.73093533          -6.00730098
    24                  -12.28910784          -3.67617373          -3.58860931
  ----------------------------------------------------------------------------
