# Supplementary material for: Improved Accuracy in Semi-Experimental Structure Determination by Resolving Problems Associated with Rotation of Principal Inertial Axes of Isotopologues: Structures of 1,3-Oxazole (c‑C3H3NO)
Source: J Phys Chem A. 2026 Apr 24;130(18):3623–41. doi: 10.1021/acs.jpca.6c01535 (PMC13158917; doi:10.1021/acs.jpca.6c01535)
Supplement: Supplementary file 2 [file jp6c01535_si_002.zip › Supporting Information/ISOMASS Files_Ir/ISOMASS016.out]

 @GETMEM-I,  Allocated   28610 MB of main memory.
  analysis of anharmonic force field for a different isotopomer
  masses of atoms
   15.9949146300000        13.0033548260000        12.0000000000000     
   14.0030740020000        12.0000000000000        2.01410177900000     
   2.01410177900000        1.00782503500000     
  rotation matrix to com frame 

                 COLUMN   1       COLUMN   2       COLUMN   3
 ROW   1      0.48933239761   -0.87209735962   -0.00000000000
 ROW   2      0.87209735962    0.48933239761    0.00000000000
 ROW   3     -0.00000000000   -0.00000000000    1.00000000000
********************************************************************************
        PARAMETERS RELEVANT TO MOLECULAR STRUCTURE 
********************************************************************************

                 COLUMN   1       COLUMN   2       COLUMN   3       COLUMN   4
 ROW   1     -0.02868625327    0.11236828700    0.02078822938    0.00000000062
 ROW   2      0.11401843249    0.02957978627   -0.00255280420   -0.00000000018
 ROW   3      0.00765372070   -0.01949584187    0.11594402194    0.07731999897
 ROW   4     -0.02868625327    0.11236828695    0.02078822939    0.00000000021
 ROW   5      0.11401843250    0.02957978635   -0.00255280421    0.00000000045
 ROW   6      0.00765372054   -0.01949584188    0.11594402184   -0.09750507298
 ROW   7     -0.02868625327    0.11236828694    0.02078822939    0.00000000010
 ROW   8      0.11401843249    0.02957978620   -0.00255280420   -0.00000000073
 ROW   9      0.00765372069   -0.01949584191    0.11594402205    0.14471533128
 ROW  10     -0.02868625328    0.11236828686    0.02078822939   -0.00000000049
 ROW  11      0.11401843250    0.02957978634   -0.00255280421    0.00000000035
 ROW  12      0.00765372043   -0.01949584193    0.11594402187   -0.14670203666
 ROW  13     -0.02868625328    0.11236828685    0.02078822939   -0.00000000057
 ROW  14      0.11401843249    0.02957978624   -0.00255280420   -0.00000000041
 ROW  15      0.00765372053   -0.01949584195    0.11594402201    0.01011006349
 ROW  16     -0.02868625327    0.11236828699    0.02078822938    0.00000000051
 ROW  17      0.11401843250    0.02957978642   -0.00255280421    0.00000000096
 ROW  18      0.00765372052   -0.01949584185    0.11594402175   -0.17802867582
 ROW  19     -0.02868625327    0.11236828696    0.02078822939    0.00000000030
 ROW  20      0.11401843249    0.02957978612   -0.00255280420   -0.00000000128
 ROW  21      0.00765372081   -0.01949584191    0.11594402214    0.28433430522
 ROW  22     -0.02868625328    0.11236828678    0.02078822940   -0.00000000110
 ROW  23      0.11401843249    0.02957978620   -0.00255280420   -0.00000000067
 ROW  24      0.00765372047   -0.01949584200    0.11594402206    0.01332637447

                 COLUMN   5       COLUMN   6       COLUMN   7       COLUMN   8
 ROW   1      0.10412111337    0.00000000037   -0.00000000000   -0.00000000000
 ROW   2     -0.01373291751   -0.00000000011    0.00000000000    0.00000000000
 ROW   3     -0.00000000091    0.13210337602    0.11496988362    0.03067900333
 ROW   4      0.03491962524    0.00000000011   -0.00000000000   -0.00000000000
 ROW   5      0.09322326979    0.00000000028    0.00000000000    0.00000000000
 ROW   6      0.00000000023    0.09736840034   -0.03830184298    0.01141704898
 ROW   7      0.01574005196    0.00000000004   -0.00000000000    0.00000000000
 ROW   8     -0.10750591783   -0.00000000045   -0.00000000000    0.00000000000
 ROW   9     -0.00000000069   -0.03721701328   -0.02199460844   -0.05435047177
 ROW  10     -0.08555795896   -0.00000000033   -0.00000000000    0.00000000000
 ROW  11      0.07719823323    0.00000000022    0.00000000000    0.00000000000
 ROW  12      0.00000000114   -0.07279860020   -0.00544774012    0.12049130458
 ROW  13     -0.09939813369   -0.00000000038   -0.00000000000    0.00000000000
 ROW  14     -0.05340268796   -0.00000000025    0.00000000000   -0.00000000000
 ROW  15      0.00000000055   -0.16218879638    0.05455972778   -0.09527178005
 ROW  16      0.08620266694    0.00000000030    0.00000000000    0.00000000000
 ROW  17      0.18046035924    0.00000000060    0.00000000000   -0.00000000000
 ROW  18      0.00000000028    0.21342135626   -0.32811567129   -0.46208888226
 ROW  19      0.05003261659    0.00000000017    0.00000000000   -0.00000000000
 ROW  20     -0.20250096738   -0.00000000079   -0.00000000000    0.00000000000
 ROW  21     -0.00000000148   -0.04278213444   -0.50337742838    0.29126265922
 ROW  22     -0.19041094621   -0.00000000071    0.00000000000   -0.00000000000
 ROW  23     -0.09751264913   -0.00000000041    0.00000000000   -0.00000000000
 ROW  24      0.00000000106   -0.30809805743    0.01918427085   -0.18543715893

                 COLUMN   9       COLUMN  10       COLUMN  11       COLUMN  12
 ROW   1      0.00000000000   -0.00000000000    0.00754853137   -0.00000000000
 ROW   2     -0.00000000000    0.00000000000    0.11495738113    0.00000000000
 ROW   3      0.05672161829    0.08785747949   -0.00000000000    0.01062775905
 ROW   4      0.00000000000   -0.00000000000    0.00010722325   -0.00000000000
 ROW   5     -0.00000000000   -0.00000000000   -0.02457673251    0.00000000000
 ROW   6      0.04407763925   -0.20121495169    0.00000000000    0.00245512213
 ROW   7      0.00000000000   -0.00000000000   -0.03123985674   -0.00000000000
 ROW   8     -0.00000000000    0.00000000000   -0.00557082182   -0.00000000000
 ROW   9     -0.19565760550   -0.06039240767    0.00000000000    0.04191823623
 ROW  10     -0.00000000000    0.00000000000    0.02215970355    0.00000000000
 ROW  11     -0.00000000000    0.00000000000   -0.01497271728    0.00000000000
 ROW  12     -0.08110248207    0.09523550483   -0.00000000000    0.02269003324
 ROW  13     -0.00000000000    0.00000000000   -0.01214654190    0.00000000000
 ROW  14      0.00000000000    0.00000000000    0.02086606490   -0.00000000000
 ROW  15      0.10188855650   -0.00961301615    0.00000000000   -0.14323779793
 ROW  16      0.00000000000   -0.00000000000   -0.13803186489   -0.00000000000
 ROW  17     -0.00000000000   -0.00000000000   -0.26330211669   -0.00000000000
 ROW  18     -0.02817680771    0.28842511898   -0.00000000000   -0.01434084847
 ROW  19      0.00000000000    0.00000000000    0.14607436614   -0.00000000000
 ROW  20     -0.00000000000   -0.00000000000   -0.50854246193    0.00000000000
 ROW  21      0.22952487702    0.07237664831    0.00000000000   -0.06163137644
 ROW  22      0.00000000000   -0.00000000000    0.07144297854   -0.00000000000
 ROW  23      0.00000000000   -0.00000000000    0.06106334315   -0.00000000000
 ROW  24      0.37205120283   -0.00894965682   -0.00000000000    0.84261192842

                 COLUMN  13       COLUMN  14       COLUMN  15       COLUMN  16
 ROW   1     -0.01013453663   -0.00147934797    0.06623048626    0.08358686094
 ROW   2      0.02078720526    0.10075387560    0.07251228984    0.06167511120
 ROW   3      0.00000000000   -0.00000000000    0.00000000000   -0.00000000000
 ROW   4     -0.01077427392    0.08908624425    0.09437074812   -0.14089306474
 ROW   5      0.06607778867   -0.00641782468   -0.03944435626    0.00259592157
 ROW   6     -0.00000000000   -0.00000000000   -0.00000000000   -0.00000000000
 ROW   7     -0.03340716158   -0.15744343657    0.04099168370    0.02404278362
 ROW   8     -0.07297436019   -0.00862172256    0.01520971930   -0.02091485534
 ROW   9     -0.00000000000   -0.00000000000    0.00000000000   -0.00000000000
 ROW  10      0.09490781802    0.02215307086   -0.10762743639   -0.10014664608
 ROW  11      0.10347476749   -0.04846526788   -0.06541175018   -0.01794467485
 ROW  12     -0.00000000000   -0.00000000000   -0.00000000000    0.00000000000
 ROW  13      0.01891906324    0.01841901051   -0.08144508754    0.13165783126
 ROW  14     -0.10982680968   -0.09648170754    0.01186471323   -0.06772592717
 ROW  15      0.00000000000   -0.00000000000   -0.00000000000    0.00000000000
 ROW  16     -0.22944278229    0.22127004456   -0.04862886480   -0.13717342232
 ROW  17     -0.29948354669    0.19346703713   -0.31494903919    0.07390092988
 ROW  18      0.00000000000   -0.00000000000    0.00000000000    0.00000000000
 ROW  19     -0.12799865779   -0.19391222474   -0.04732455736    0.00211245820
 ROW  20      0.17062317993    0.02549837855    0.28554662001    0.07093423867
 ROW  21      0.00000000000    0.00000000000   -0.00000000000    0.00000000000
 ROW  22     -0.13198503611    0.16691646159   -0.09988989397    0.29876004636
 ROW  23     -0.18607932268   -0.02898432327    0.00334673924    0.00299000472
 ROW  24     -0.00000000000    0.00000000000    0.00000000000    0.00000000000

                 COLUMN  17       COLUMN  18       COLUMN  19       COLUMN  20
 ROW   1     -0.13072729856    0.09478916986   -0.01298046752    0.00139019953
 ROW   2      0.10005016867    0.04814409778    0.04420194070    0.03549718152
 ROW   3      0.00000000000    0.00000000000   -0.00000000000   -0.00000000000
 ROW   4      0.01316528255   -0.11166011037   -0.04601980618   -0.01088717953
 ROW   5     -0.00542061771   -0.07085090792    0.03648621360   -0.17104388681
 ROW   6      0.00000000000   -0.00000000000   -0.00000000000   -0.00000000000
 ROW   7      0.13820893876   -0.01292892543    0.07048900497   -0.00573228588
 ROW   8     -0.04341896420    0.04782739167   -0.11207035343   -0.12014767194
 ROW   9      0.00000000000    0.00000000000    0.00000000000    0.00000000000
 ROW  10     -0.02225296763    0.10112539048    0.08776148451   -0.01280334076
 ROW  11     -0.01936811066   -0.04662455726   -0.05445451257    0.13401311156
 ROW  12     -0.00000000000   -0.00000000000    0.00000000000    0.00000000000
 ROW  13      0.03311820875   -0.06733624112   -0.13555541507    0.02317116476
 ROW  14     -0.06533274241    0.00354491893    0.01627749136    0.08488139235
 ROW  15      0.00000000000    0.00000000000   -0.00000000000   -0.00000000000
 ROW  16      0.08592429788   -0.00034873668   -0.04090086701    0.14465781942
 ROW  17      0.12668855220    0.14500036226    0.09273500324    0.00318519031
 ROW  18     -0.00000000000   -0.00000000000   -0.00000000000   -0.00000000000
 ROW  19      0.14891083295   -0.00850943503   -0.00301889223   -0.10222525919
 ROW  20      0.01371032748    0.04760898191    0.12023182158    0.04913534351
 ROW  21     -0.00000000000   -0.00000000000   -0.00000000000   -0.00000000000
 ROW  22     -0.29520851555   -0.49535553867    0.44289291038    0.00385962049
 ROW  23     -0.23451665720   -0.19872165901    0.29931644214    0.09683319623
 ROW  24     -0.00000000000   -0.00000000000    0.00000000000    0.00000000000

                 COLUMN  21       COLUMN  22       COLUMN  23       COLUMN  24
 ROW   1      0.00080696585    0.00310028521    0.00238078550   -0.00094519527
 ROW   2      0.00682745750    0.00013513414   -0.00041118816    0.00073402124
 ROW   3     -0.00000000000    0.00000000000    0.00000000000   -0.00000000000
 ROW   4      0.00929738686   -0.09797062050    0.02074000257   -0.00072686430
 ROW   5      0.08718717417    0.06656540879   -0.00925204511    0.00149947372
 ROW   6     -0.00000000000   -0.00000000000    0.00000000000   -0.00000000000
 ROW   7     -0.03777342410   -0.01524934676   -0.11881709610    0.00422148476
 ROW   8     -0.13317116400   -0.01149224673   -0.05219401642    0.00599968959
 ROW   9     -0.00000000000    0.00000000000   -0.00000000000    0.00000000000
 ROW  10     -0.00177228792    0.00351536536    0.00210283207   -0.00112208038
 ROW  11     -0.10019339129   -0.01334589823    0.00043859194    0.00019493238
 ROW  12      0.00000000000    0.00000000000    0.00000000000    0.00000000000
 ROW  13      0.09431927335    0.00632246766    0.01040811035    0.03423825967
 ROW  14      0.14720407182    0.00217379334    0.01581765909   -0.07994676841
 ROW  15      0.00000000000   -0.00000000000    0.00000000000    0.00000000000
 ROW  16     -0.07354008247    0.53908243091   -0.08571755861    0.00085983720
 ROW  17      0.01079883567   -0.31709583217    0.05096852986   -0.00053116894
 ROW  18      0.00000000000   -0.00000000000   -0.00000000000   -0.00000000000
 ROW  19     -0.16165143017    0.09834753706    0.57792762595   -0.00609596553
 ROW  20     -0.00493904849    0.03536620599    0.21457271788   -0.00482985249
 ROW  21     -0.00000000000    0.00000000000   -0.00000000000   -0.00000000000
 ROW  22     -0.31140091531   -0.00158188272   -0.02745469582   -0.40749957266
 ROW  23     -0.01995583573   -0.00158549958    0.02225792901    0.85748429562
 ROW  24     -0.00000000000    0.00000000000   -0.00000000000   -0.00000000000
  Performing F(IJK)/F(IKJ)/F(KJI) consistency check 
  Differences greater than 1 cm-1 will be printed.
  ===================================================================
  I    J    K    F(IJK)        F(IKJ)        F(KJI)        Difference
  ===================================================================
 Cubic force constants written to file cubic.
  ===================================================================
  Largest absolute difference is    0.38915 cm-1.
 
 
---------------------------------------------------------------------------
          Quartic centrifugal distortion parameters 
                                CM-1                MHz
---------------------------------------------------------------------------
    1    1    1    1   -0.4326671733E-06       -0.0129710355
    1    1    1    2    0.2406766194E-08        0.0000721530
    1    1    2    1    0.2406766194E-08        0.0000721530
    1    1    2    2    0.5134735194E-07        0.0015393549
    1    1    3    3   -0.8108185823E-07       -0.0024307730
    1    2    1    1    0.2406766194E-08        0.0000721530
    1    2    1    2   -0.2204925846E-06       -0.0066102014
    1    2    2    1   -0.2204925846E-06       -0.0066102014
    1    2    2    2    0.1240886132E-07        0.0003720083
    1    2    3    3    0.4018977667E-08        0.0001204859
    2    1    1    1    0.2406766194E-08        0.0000721530
    2    1    1    2   -0.2204925846E-06       -0.0066102014
    2    1    2    1   -0.2204925846E-06       -0.0066102014
    2    1    2    2    0.1240886132E-07        0.0003720083
    2    1    3    3    0.4018977667E-08        0.0001204859
    2    2    1    1    0.5134735194E-07        0.0015393549
    2    2    1    2    0.1240886132E-07        0.0003720083
    2    2    2    1    0.1240886132E-07        0.0003720083
    2    2    2    2   -0.3372151260E-06       -0.0101094552
    2    2    3    3   -0.8344344783E-07       -0.0025015716
    3    3    1    1   -0.8108185823E-07       -0.0024307730
    3    3    1    2    0.4018977667E-08        0.0001204859
    3    3    2    1    0.4018977667E-08        0.0001204859
    3    3    2    2   -0.8344344783E-07       -0.0025015716
    3    3    3    3   -0.4135213061E-07       -0.0012397057
---------------------------------------------------------------------------
------------------------------------------------------------
        Parameter                (MHz)                 (CM-1)
------------------------------------------------------------
 
           R6                -.991565E-04           -.330751E-08
           R5                -.300963E-03           -.100390E-07
           SI                            0.154637E+01
 
  Kivelson-Wilson centrifugal distortion parameters 
 
           DJ                0.122033E-02           0.407059E-07
           DK                0.935136E-03           0.311928E-07
           DJK               0.108729E-02           0.362681E-07
 
  A-reduced centrifugal distortion parameters (Ir representation) 
 
           DELJ              0.141865E-02           0.473209E-07
           DELK              0.192670E-02           0.642678E-07
           DELJK             -.102587E-03           -.342194E-08
           delJ              0.554359E-03           0.184914E-07
           delK              0.121526E-02           0.405366E-07
 
  S-reduced centrifugal distortion parameters (Ir representation) 
 
           DJ                0.102571E-02           0.342139E-07
           DK                -.379896E-04           -.126720E-08
           DJK               0.225504E-02           0.752201E-07
           D1                -.554359E-03           -.184914E-07
           D2                -.196469E-03           -.655350E-08
------------------------------------------------------------
  Centrifugal corrections for various types of 
 rotational constants (MHz and cm-1) ...
   Bx''-Bx         0.0045558865        0.0000001520
   By''-By         0.0045204872        0.0000001508
   Bz''-Bz         0.0008828729        0.0000000294
   Bx''-Bx'         0.0012507858        0.0000000417
   By''-By'         0.0012153865        0.0000000405
   Bz''-Bz'         0.0058405239        0.0000001948
   Bx'-Bx         0.0033051007        0.0000001102
   By'-By         0.0033051007        0.0000001102
   Bz'-Bz        -0.0049576510       -0.0000001654
   BxSR-Bx         0.0036832869        0.0000001229
   BySR-By         0.0021086266        0.0000000703
   BzSR-Bz        -0.0037464250       -0.0000001250
   BxSR-Bx''        -0.0008725996       -0.0000000291
   BySR-By''        -0.0024118606       -0.0000000805
   BzSR-Bz''        -0.0046292979       -0.0000001544
   BxSR-Bx'        -0.0003781862       -0.0000000126
   BySR-By'        -0.0011964741       -0.0000000399
   BzSR-Bz'         0.0012112260        0.0000000404
   BxAR-Bx         0.0017185963        0.0000000573
   ByAR-By         0.0053250149        0.0000001776
   BzAR-Bz        -0.0053910608       -0.0000001798
---------------------------------------------------------------------------
 
 *****************************************
     THE MOLECULE IS AN ASYMMETRIC TOP
 *****************************************
 
 
---------------------------------------------------------------------------
         Sextic centrifugal distortion parameters
          Watson A reduction. I^r representation 
              CM-1*10^6                     kHz
---------------------------------------------------------------------------
   HJ        0.0000000125               0.0000003752
   HJK        0.0000000336               0.0000010068
   HKJ       -0.0000001773              -0.0000053146
   HK        0.0000001859               0.0000055717
   hJ        0.0000000063               0.0000001895
   hJK        0.0000000247               0.0000007412
   hK        0.0000000830               0.0000024870
---------------------------------------------------------------------------
         Sextic centrifugal distortion parameters
          Watson S reduction. I^r representation 
              CM-1*10^6                     kHz
---------------------------------------------------------------------------
   HJ       -0.0000000048              -0.0000001432
   HJK        0.0000000742               0.0000022250
   HKJ       -0.0000000533              -0.0000015991
   HK        0.0000000386               0.0000011563
   h1        0.0000000038               0.0000001130
   h2        0.0000000086               0.0000002592
   h3        0.0000000026               0.0000000765
---------------------------------------------------------------------------
---------------------------------------------------------------------------
             Geometrical properties evaluated at     0.00 K 
  Mean and mean-square displacements in normal coordinates (amu**0.5 bohr)
         Coordinate              <q>            <q**2>
---------------------------------------------------------------------------
              1              0.0000000000     0.0000000000
              2              0.0000000000     0.0000000000
              3              0.0000000000     0.0000000000
              4              0.0000000000     0.0000000000
              5              0.0000000000     0.0000000000
              6              0.0000000000     0.0000000000
              7             -0.0000000000     0.5000000659
              8             -0.0000000000     0.5000000659
              9              0.0000000000     0.5000000659
             10              0.0000000000     0.5000000659
             11             -0.0403839268     0.5000000659
             12             -0.0000000000     0.5000000659
             13              0.0084107492     0.5000000659
             14              0.0232989547     0.5000000659
             15             -0.0358957296     0.5000000659
             16             -0.1977675614     0.5000000659
             17             -0.1307565473     0.5000000659
             18             -0.0341582423     0.5000000659
             19             -0.0267714142     0.5000000659
             20              0.0840929671     0.5000000659
             21              0.0313922444     0.5000000659
             22              0.0158014168     0.5000000659
             23             -0.0048895452     0.5000000659
             24              0.0246819064     0.5000000659
---------------------------------------------------------------------------
------------------------------------------------------
   ATOM              INTERNUCLEAR DISTANCE
  I    J            Re           Rg           Ra
------------------------------------------------------
  2    1         1.3542461    1.3632724    1.3616096
  3    1         1.3698494    1.3781347    1.3763599
  3    2         2.1435952    2.1545128    2.1536645
  4    1         2.2361394    2.2465233    2.2459465
  4    2         1.2920322    1.2981495    1.2962676
  4    3         2.2394291    2.2497182    2.2489692
  5    1         2.2042537    2.2148990    2.2142575
  5    2         2.1138759    2.1239344    2.1230713
  5    3         1.3523878    1.3598156    1.3578245
  5    4         1.3961434    1.4044672    1.4026463
  6    1         2.0731660    2.0874106    2.0819004
  6    2         1.0757582    1.0905263    1.0789980
  6    3         3.1515742    3.1676235    3.1645088
  6    4         2.1305006    2.1430257    2.1375884
  6    5         3.1739070    3.1895522    3.1864036
  7    1         2.0874756    2.1009857    2.0952629
  7    2         3.1478364    3.1635204    3.1602714
  7    3         1.0736431    1.0882407    1.0758793
  7    4         3.3043374    3.3190990    3.3160489
  7    5         2.2440407    2.2563208    2.2508548
  7    6         4.0892372    4.1087537    4.1045581
  8    1         3.2552672    3.2733626    3.2685565
  8    2         3.1383596    3.1557749    3.1506734
  8    3         2.1940882    2.2098419    2.2019688
  8    4         2.1660942    2.1830109    2.1751539
  8    5         1.0751676    1.0951483    1.0785810
  8    6         4.1688346    4.1899334    4.1844374
  8    7         2.7891102    2.8059751    2.7975218
------------------------------------------------------
  nmode is                     18
  DIPOLE MOMENT OF ISOTOPOLOGUE 
  (only correct if inertial frame is unchanged) 
                             Vibrationally averaged dipole moment
--------------------------------------------------------------------------------
                              a.u.                         Debye
                     x         y         z              x         y         z
--------------------------------------------------------------------------------
MU_e           -0.47837  -0.36125   0.00000       -1.21581  -0.91816   0.00000
delta <MU> (1)  0.00053   0.00762   0.00000        0.00136   0.01938   0.00000
delta <MU> (2)  0.00970   0.00225   0.00000        0.02465   0.00572   0.00000
<MU>           -0.46814  -0.35138   0.00000       -1.18981  -0.89306   0.00000
 
Equilibrium dipole moment:    0.59945 a.u. (   1.52355 D)
Zero-point dipole moment:     0.58534 a.u. (   1.48768 D)
--------------------------------------------------------------------------------
********************************************************************************
     PARAMETERS RELEVANT TO ROTATIONAL SPECTROSCOPY
********************************************************************************
 
 
  ----------------------------------------------------------------------------
                                     VIB-ROT CONSTANT / (cm-1)
                                  ------------------------------
     AXIS        MODE       CORIOLIS     QUADRATIC     ANHARMONIC    TOTAL
  ----------------------------------------------------------------------------
       1           7       0.0013826     -0.0000000   -0.0000556    0.0013269
       1           8       0.0011665     -0.0000000   -0.0000777    0.0010887
       1           9       0.0006750     -0.0000000   -0.0001563    0.0005186
       1          10       0.0007520     -0.0000000   -0.0001496    0.0006023
       1          11      -0.0012311     -0.0000076    0.0000155   -0.0012232
       1          12       0.0004716     -0.0000000   -0.0000329    0.0004388
       1          13      -0.0008992     -0.0000533    0.0001290   -0.0008234
       1          14      -0.0001966     -0.0001987    0.0000957   -0.0002996
       1          15      -0.0002449     -0.0002117    0.0001581   -0.0002985
       1          16      -0.0000494     -0.0000594    0.0003812    0.0002725
       1          17      -0.0000931     -0.0001367    0.0007096    0.0004798
       1          18      -0.0001360     -0.0000595    0.0003909    0.0001953
       1          19      -0.0002478     -0.0000109    0.0003725    0.0001137
       1          20      -0.0004136     -0.0000873    0.0012506    0.0007497
       1          21      -0.0003735     -0.0000054    0.0010494    0.0006705
       1          22      -0.0000724     -0.0000012    0.0003290    0.0002554
       1          23      -0.0000360     -0.0000003    0.0002632    0.0002269
       1          24      -0.0001627     -0.0000022    0.0005621    0.0003971
       2           7       0.0005497     -0.0000000   -0.0002301    0.0003196
       2           8       0.0006157     -0.0000000   -0.0002054    0.0004103
       2           9       0.0007020     -0.0000000   -0.0001104    0.0005916
       2          10       0.0007040      0.0000000   -0.0000818    0.0006222
       2          11      -0.0001356     -0.0000034    0.0001267   -0.0000123
       2          12       0.0012066     -0.0000000   -0.0000107    0.0011959
       2          13      -0.0007356     -0.0000539    0.0001070   -0.0006825
       2          14      -0.0002277     -0.0002101    0.0002908   -0.0001469
       2          15      -0.0002005     -0.0001631    0.0001183   -0.0002453
       2          16      -0.0002774     -0.0002005    0.0010717    0.0005937
       2          17      -0.0004650     -0.0000377    0.0006302    0.0001275
       2          18      -0.0005195     -0.0000251    0.0008051    0.0002605
       2          19      -0.0004167     -0.0000035    0.0005796    0.0001593
       2          20      -0.0000275     -0.0000021    0.0001674    0.0001378
       2          21      -0.0001195     -0.0000069    0.0001587    0.0000322
       2          22      -0.0001563     -0.0000022    0.0006378    0.0004793
       2          23      -0.0001781     -0.0000032    0.0007474    0.0005660
       2          24      -0.0000283     -0.0000005    0.0001567    0.0001279
       3           7       0.0000000     -0.0000000   -0.0000769   -0.0000769
       3           8       0.0000000     -0.0000000   -0.0000749   -0.0000749
       3           9       0.0000000     -0.0000000   -0.0000655   -0.0000655
       3          10       0.0000000     -0.0000000   -0.0000560   -0.0000560
       3          11       0.0001683     -0.0000020    0.0000390    0.0002053
       3          12       0.0000000     -0.0000000   -0.0000103   -0.0000103
       3          13       0.0002225     -0.0000003    0.0000586    0.0002807
       3          14       0.0022192     -0.0000011    0.0001029    0.0023209
       3          15      -0.0019789     -0.0000031    0.0000682   -0.0019139
       3          16       0.0000435     -0.0000624    0.0003854    0.0003665
       3          17      -0.0001006     -0.0000309    0.0003338    0.0002023
       3          18      -0.0001179     -0.0000014    0.0003126    0.0001932
       3          19       0.0000561     -0.0000011    0.0002451    0.0003001
       3          20      -0.0001236     -0.0000128    0.0003231    0.0001868
       3          21      -0.0001543     -0.0000007    0.0002762    0.0001212
       3          22      -0.0000729     -0.0000002    0.0002519    0.0001788
       3          23      -0.0000703     -0.0000004    0.0002682    0.0001975
       3          24      -0.0000502     -0.0000003    0.0001681    0.0001176
  ----------------------------------------------------------------------------
 
 
  ----------------------------------------------------------------------------
   Be, B0 AND B-B0 SHIFTS FOR SINGLY EXCITED VIBRATIONAL STATES (CM-1)
   ------------------------------------------------------------
  VIBRATION            X AXIS               Y AXIS                 Z AXIS
  ----------------------------------------------------------------------------
    Be                    0.31748485           0.28136955           0.14916910
    B0                    0.31513907           0.27910110           0.14793237
    Be-B0                 0.00234578           0.00226844           0.00123673
    B'                    0.31513918           0.27910121           0.14793220
    Be-B'                 0.00234567           0.00226833           0.00123689
    B''                   0.31513922           0.27910125           0.14793240
    Be-B''                0.00234563           0.00226829           0.00123670
    B^A                   0.31513912           0.27910128           0.14793219
    Be-B^A                0.00234573           0.00226827           0.00123691
    B^S                   0.31513919           0.27910117           0.14793224
    Be-B^S                0.00234566           0.00226837           0.00123685
     7                   -0.00132694          -0.00031960           0.00007694
     8                   -0.00108873          -0.00041030           0.00007489
     9                   -0.00051864          -0.00059163           0.00006554
    10                   -0.00060234          -0.00062223           0.00005601
    11                    0.00122318           0.00001234          -0.00020535
    12                   -0.00043879          -0.00119589           0.00001026
    13                    0.00082341           0.00068253          -0.00028071
    14                    0.00029961           0.00014694          -0.00232092
    15                    0.00029851           0.00024525           0.00191387
    16                   -0.00027247          -0.00059373          -0.00036645
    17                   -0.00047978          -0.00012748          -0.00020230
    18                   -0.00019531          -0.00026049          -0.00019318
    19                   -0.00011370          -0.00015932          -0.00030013
    20                   -0.00074971          -0.00013784          -0.00018680
    21                   -0.00067047          -0.00003217          -0.00012122
    22                   -0.00025541          -0.00047931          -0.00017877
    23                   -0.00022685          -0.00056604          -0.00019750
    24                   -0.00039714          -0.00012792          -0.00011764
  ----------------------------------------------------------------------------
  ----------------------------------------------------------------------------
   Be, B0 AND B-B0 SHIFTS FOR SINGLY EXCITED VIBRATIONAL STATES (MHz)
  VIBRATION            X AXIS               Y AXIS                 Z AXIS
  ----------------------------------------------------------------------------
    Be                 9517.95639092        8435.24680885        4471.97697146
    B0                 9447.63155435        8367.24058978        4434.90082101
    Be-B0                70.32483657          68.00621907          37.07615045
    B'                 9447.63485945        8367.24389488        4434.89586336
    Be-B'                70.32153147          68.00291397          37.08110810
    B''                9447.63611024        8367.24511026        4434.90170388
    Be-B''               70.32028068          68.00169859          37.07526758
    B^A                9447.63327295        8367.24591479        4434.89542995
    Be-B^A               70.32311797          68.00089406          37.08154151
    B^S                9447.63523764        8367.24269840        4434.89707458
    Be-B^S               70.32115328          68.00411045          37.07989687
     7                  -39.78071733          -9.58133011           2.30665119
     8                  -32.63937709         -12.30034379           2.24503036
     9                  -15.54853287         -17.73669429           1.96480686
    10                  -18.05769612         -18.65401371           1.67922733
    11                   36.67006204           0.36990808          -6.15613397
    12                  -13.15466892         -35.85180400           0.30754536
    13                   24.68519172          20.46166159          -8.41539304
    14                    8.98208953           4.40516493         -69.57946757
    15                    8.94920191           7.35247320          57.37632091
    16                   -8.16840628         -17.79944387         -10.98594878
    17                  -14.38331498          -3.82182574          -6.06493957
    18                   -5.85539017          -7.80917505          -5.79132253
    19                   -3.40857505          -4.77618176          -8.99754654
    20                  -22.47567936          -4.13247942          -5.60007978
    21                  -20.10024531          -0.96448594          -3.63406845
    22                   -7.65696204         -14.36935529          -5.35950209
    23                   -6.80083463         -16.96950137          -5.92078132
    24                  -11.90581820          -3.83501160          -3.52669925
  ----------------------------------------------------------------------------
