# Supplementary material for: Improved Accuracy in Semi-Experimental Structure Determination by Resolving Problems Associated with Rotation of Principal Inertial Axes of Isotopologues: Structures of 1,3-Oxazole (c‑C3H3NO)
Source: J Phys Chem A. 2026 Apr 24;130(18):3623–41. doi: 10.1021/acs.jpca.6c01535 (PMC13158917; doi:10.1021/acs.jpca.6c01535)
Supplement: Supplementary file 2 [file jp6c01535_si_002.zip › Supporting Information/ISOMASS Files_Ir/ISOMASS017.out]

 @GETMEM-I,  Allocated   28610 MB of main memory.
  analysis of anharmonic force field for a different isotopomer
  masses of atoms
   15.9949146300000        12.0000000000000        12.0000000000000     
   14.0030740020000        13.0033548260000        2.01410177900000     
   2.01410177900000        1.00782503500000     
  rotation matrix to com frame 

                 COLUMN   1       COLUMN   2       COLUMN   3
 ROW   1      0.45499375709   -0.89049462717   -0.00000000000
 ROW   2      0.89049462717    0.45499375709    0.00000000000
 ROW   3     -0.00000000000   -0.00000000000    1.00000000000
********************************************************************************
        PARAMETERS RELEVANT TO MOLECULAR STRUCTURE 
********************************************************************************

                 COLUMN   1       COLUMN   2       COLUMN   3       COLUMN   4
 ROW   1      0.02990129772   -0.02196622917    0.11182611827    0.00000000361
 ROW   2      0.00649288572    0.11575178133    0.02100121585   -0.00000000020
 ROW   3     -0.11377802254    0.00083271206    0.03058679082   -0.08179648334
 ROW   4      0.02990129775   -0.02196622916    0.11182611814    0.00000000122
 ROW   5      0.00649288568    0.11575178132    0.02100121604    0.00000000321
 ROW   6     -0.11377802224    0.00083271202    0.03058679053    0.09511447247
 ROW   7      0.02990129775   -0.02196622916    0.11182611811    0.00000000085
 ROW   8      0.00649288575    0.11575178135    0.02100121566   -0.00000000337
 ROW   9     -0.11377802238    0.00083271207    0.03058679089   -0.14231713829
 ROW  10      0.02990129779   -0.02196622914    0.11182611791   -0.00000000270
 ROW  11      0.00649288569    0.11575178132    0.02100121600    0.00000000253
 ROW  12     -0.11377802191    0.00083271201    0.03058679040    0.15163923621
 ROW  13      0.02990129779   -0.02196622914    0.11182611789   -0.00000000298
 ROW  14      0.00649288573    0.11575178134    0.02100121576   -0.00000000175
 ROW  15     -0.11377802200    0.00083271204    0.03058679064   -0.00197763239
 ROW  16      0.02990129773   -0.02196622916    0.11182611823    0.00000000278
 ROW  17      0.00649288566    0.11575178131    0.02100121621    0.00000000612
 ROW  18     -0.11377802230    0.00083271200    0.03058679042    0.17104908785
 ROW  19      0.02990129774   -0.02196622916    0.11182611819    0.00000000209
 ROW  20      0.00649288578    0.11575178136    0.02100121548   -0.00000000643
 ROW  21     -0.11377802256    0.00083271210    0.03058679112   -0.28220222873
 ROW  22      0.02990129782   -0.02196622913    0.11182611772   -0.00000000590
 ROW  23      0.00649288575    0.11575178135    0.02100121567   -0.00000000331
 ROW  24     -0.11377802178    0.00083271204    0.03058679061    0.00092667061

                 COLUMN   5       COLUMN   6       COLUMN   7       COLUMN   8
 ROW   1      0.10624585308   -0.00000000003   -0.00000000000   -0.00000000000
 ROW   2     -0.00754492951   -0.00000000000    0.00000000000    0.00000000000
 ROW   3      0.00000000257   -0.13067848421    0.11358583602    0.03250297087
 ROW   4      0.03301442752   -0.00000000003   -0.00000000000   -0.00000000000
 ROW   5      0.09651626975   -0.00000000002   -0.00000000000    0.00000000000
 ROW   6     -0.00000000322   -0.10513530075   -0.03742118027    0.00826044265
 ROW   7      0.02168051886   -0.00000000003   -0.00000000000   -0.00000000000
 ROW   8     -0.10457863468    0.00000000000   -0.00000000000    0.00000000000
 ROW   9      0.00000000457    0.04058982609   -0.02365978174   -0.04737869603
 ROW  10     -0.08661135618   -0.00000000001   -0.00000000000    0.00000000000
 ROW  11      0.07583446156   -0.00000000001    0.00000000000    0.00000000000
 ROW  12     -0.00000000505    0.06104442626   -0.01247644854    0.12486904535
 ROW  13     -0.09534430845   -0.00000000001   -0.00000000000    0.00000000000
 ROW  14     -0.05505736965   -0.00000000000    0.00000000000   -0.00000000000
 ROW  15     -0.00000000001    0.15762668285    0.05663002498   -0.09354380947
 ROW  16      0.08080633485   -0.00000000003   -0.00000000000    0.00000000000
 ROW  17      0.18558316482   -0.00000000002   -0.00000000000   -0.00000000000
 ROW  18     -0.00000000571   -0.22426881067   -0.31941422840   -0.46957507516
 ROW  19      0.05960384154   -0.00000000003   -0.00000000000   -0.00000000000
 ROW  20     -0.19805949020    0.00000000001   -0.00000000000    0.00000000000
 ROW  21      0.00000000915    0.05320486756   -0.50825368096    0.26994247932
 ROW  22     -0.18446853115   -0.00000000000    0.00000000000   -0.00000000000
 ROW  23     -0.10262455292    0.00000000000    0.00000000000    0.00000000000
 ROW  24     -0.00000000009    0.30242530524    0.02134450446   -0.17914813333

                 COLUMN   9       COLUMN  10       COLUMN  11       COLUMN  12
 ROW   1     -0.00000000000   -0.00000000000    0.00307477777   -0.00000000000
 ROW   2     -0.00000000000   -0.00000000000    0.11330047809    0.00000000000
 ROW   3      0.05959175422    0.08501735963    0.00000000000    0.01154740915
 ROW   4     -0.00000000000    0.00000000000    0.00119490047    0.00000000000
 ROW   5     -0.00000000000    0.00000000000   -0.02533136733    0.00000000000
 ROW   6      0.03985085151   -0.21510998109   -0.00000000000    0.00474146733
 ROW   7      0.00000000000   -0.00000000000   -0.02985754298   -0.00000000000
 ROW   8     -0.00000000000   -0.00000000000   -0.00677908799   -0.00000000000
 ROW   9     -0.20120868407   -0.05235300470    0.00000000000    0.03898269078
 ROW  10     -0.00000000000   -0.00000000000    0.02288982931    0.00000000000
 ROW  11     -0.00000000000    0.00000000000   -0.01554044308    0.00000000000
 ROW  12     -0.07492117330    0.09525974412    0.00000000000    0.01935940365
 ROW  13     -0.00000000000    0.00000000000   -0.01351396961    0.00000000000
 ROW  14      0.00000000000   -0.00000000000    0.02173410049   -0.00000000000
 ROW  15      0.09545140713   -0.01201275876   -0.00000000000   -0.13022589547
 ROW  16     -0.00000000000    0.00000000000   -0.12778656512   -0.00000000000
 ROW  17      0.00000000000    0.00000000000   -0.26989928121   -0.00000000000
 ROW  18     -0.02519705854    0.28234396289    0.00000000000   -0.01356685929
 ROW  19     -0.00000000000   -0.00000000000    0.16747546245   -0.00000000000
 ROW  20      0.00000000000    0.00000000000   -0.50370029774    0.00000000000
 ROW  21      0.24848827864    0.05718256979    0.00000000000   -0.06278281629
 ROW  22     -0.00000000000    0.00000000000    0.06948864065   -0.00000000000
 ROW  23     -0.00000000000    0.00000000000    0.06568603604    0.00000000000
 ROW  24      0.33868571663   -0.01176162008    0.00000000000    0.85993960339

                 COLUMN  13       COLUMN  14       COLUMN  15       COLUMN  16
 ROW   1     -0.01175552939   -0.01835403115    0.06750045820   -0.00167463152
 ROW   2      0.03300231113    0.08179192654    0.10230974879    0.07993384513
 ROW   3     -0.00000000000   -0.00000000000   -0.00000000000    0.00000000000
 ROW   4     -0.00946568103    0.05268876007    0.11151078115   -0.10595830679
 ROW   5      0.06579645625    0.00208848780   -0.03871503642    0.00603847825
 ROW   6     -0.00000000000   -0.00000000000   -0.00000000000    0.00000000000
 ROW   7     -0.03973021793   -0.15465581493   -0.00090725366    0.08894535789
 ROW   8     -0.07127981401   -0.01116882921    0.01511463189   -0.03136818719
 ROW   9     -0.00000000000   -0.00000000000   -0.00000000000    0.00000000000
 ROW  10      0.08899099449    0.03789557070   -0.09045830937   -0.12738031324
 ROW  11      0.10607606920   -0.03572402361   -0.08679907086   -0.01651886440
 ROW  12     -0.00000000000   -0.00000000000    0.00000000000    0.00000000000
 ROW  13      0.02627537266    0.04899228556   -0.07243911044    0.14438187670
 ROW  14     -0.11571417815   -0.08941981007   -0.01693999611   -0.07147682327
 ROW  15      0.00000000000    0.00000000000   -0.00000000000    0.00000000000
 ROW  16     -0.20270293078    0.22434554722    0.02621132786   -0.10215572606
 ROW  17     -0.28798635454    0.30747714009   -0.23876532783    0.07660617149
 ROW  18     -0.00000000000   -0.00000000000    0.00000000000    0.00000000000
 ROW  19     -0.14282368728   -0.15370769766   -0.10517123666    0.08084073982
 ROW  20      0.16473640554   -0.07215952232    0.27980550535    0.04868117505
 ROW  21     -0.00000000000    0.00000000000   -0.00000000000   -0.00000000000
 ROW  22     -0.11262889751    0.20557680171   -0.03892267573    0.17874005908
 ROW  23     -0.19303890810   -0.01016124096   -0.00015810804   -0.06565287777
 ROW  24     -0.00000000000   -0.00000000000   -0.00000000000    0.00000000000

                 COLUMN  17       COLUMN  18       COLUMN  19       COLUMN  20
 ROW   1      0.14581923519    0.10405976778   -0.01379878815    0.00142058496
 ROW   2     -0.06612934240    0.05553287938    0.04596927842    0.03856451895
 ROW   3      0.00000000000    0.00000000000    0.00000000000   -0.00000000000
 ROW   4     -0.06525895949   -0.14612987776   -0.06011203456   -0.00431566075
 ROW   5      0.01007633777   -0.07168894753    0.03225556483   -0.12526599454
 ROW   6      0.00000000000   -0.00000000000    0.00000000000    0.00000000000
 ROW   7     -0.11631457820   -0.00818097084    0.07897492611   -0.01575693394
 ROW   8      0.02036452763    0.04623434711   -0.10794787101   -0.16867534046
 ROW   9     -0.00000000000   -0.00000000000    0.00000000000    0.00000000000
 ROW  10     -0.03262262005    0.08484882147    0.08442078339   -0.01318274851
 ROW  11      0.01682288521   -0.04805503722   -0.04351272229    0.07317394935
 ROW  12      0.00000000000   -0.00000000000    0.00000000000   -0.00000000000
 ROW  13      0.03339866257   -0.03688216647   -0.11933142432    0.05123548881
 ROW  14      0.03204148272   -0.00915454934    0.00110718175    0.13245206220
 ROW  15      0.00000000000   -0.00000000000    0.00000000000   -0.00000000000
 ROW  16     -0.13715052445   -0.04932823870   -0.05457305734    0.10448940152
 ROW  17     -0.10202318298    0.16146443131    0.10242979074    0.01157140443
 ROW  18      0.00000000000   -0.00000000000   -0.00000000000   -0.00000000000
 ROW  19     -0.13405835282   -0.00085062943   -0.00060284624   -0.16372888096
 ROW  20      0.00257649399    0.04707580406    0.12061473513    0.04045987621
 ROW  21      0.00000000000   -0.00000000000    0.00000000000   -0.00000000000
 ROW  22      0.41205646252   -0.41692157393    0.47135562635   -0.14305151251
 ROW  23      0.23865221738   -0.20921451221    0.31623882709    0.05822652230
 ROW  24     -0.00000000000    0.00000000000   -0.00000000000   -0.00000000000

                 COLUMN  21       COLUMN  22       COLUMN  23       COLUMN  24
 ROW   1      0.00208846626    0.00381814049    0.00157587333   -0.00091665048
 ROW   2      0.00711318638    0.00006828168   -0.00030949448    0.00063401994
 ROW   3      0.00000000000   -0.00000000000   -0.00000000000   -0.00000000000
 ROW   4     -0.01012330889   -0.10264900558    0.04413682178   -0.00079660814
 ROW   5     -0.16370134309    0.06584405927   -0.02273746413    0.00152900009
 ROW   6      0.00000000000   -0.00000000000    0.00000000000   -0.00000000000
 ROW   7      0.02750360725   -0.03733949290   -0.11150812782    0.00387851963
 ROW   8      0.07762964386   -0.02301229850   -0.05297688382    0.00566684931
 ROW   9     -0.00000000000   -0.00000000000    0.00000000000   -0.00000000000
 ROW  10     -0.01230649493    0.00488573983    0.00113593158   -0.00099654894
 ROW  11      0.14546119130   -0.01385882831    0.00352724831    0.00001128434
 ROW  12     -0.00000000000   -0.00000000000   -0.00000000000    0.00000000000
 ROW  13     -0.06268082159    0.00748469625    0.00735857227    0.03441379145
 ROW  14     -0.09310414045    0.00492202326    0.01404698545   -0.07204947689
 ROW  15      0.00000000000    0.00000000000    0.00000000000    0.00000000000
 ROW  16      0.13571716169    0.51638639063   -0.19235789606    0.00092127154
 ROW  17     -0.00826700178   -0.27749830029    0.10390320585   -0.00056986170
 ROW  18     -0.00000000000    0.00000000000   -0.00000000000    0.00000000000
 ROW  19      0.10381435942    0.20815239657    0.53896069764   -0.00571665163
 ROW  20      0.02231561675    0.08534890073    0.22462507708   -0.00483876089
 ROW  21     -0.00000000000    0.00000000000   -0.00000000000    0.00000000000
 ROW  22      0.26093858694   -0.00619675725   -0.02623100783   -0.44273835753
 ROW  23      0.06405138496    0.00198302476    0.01962925934    0.84452072211
 ROW  24      0.00000000000   -0.00000000000   -0.00000000000   -0.00000000000
  Performing F(IJK)/F(IKJ)/F(KJI) consistency check 
  Differences greater than 1 cm-1 will be printed.
  ===================================================================
  I    J    K    F(IJK)        F(IKJ)        F(KJI)        Difference
  ===================================================================
 Cubic force constants written to file cubic.
  ===================================================================
  Largest absolute difference is    0.39363 cm-1.
 
 
---------------------------------------------------------------------------
          Quartic centrifugal distortion parameters 
                                CM-1                MHz
---------------------------------------------------------------------------
    1    1    1    1   -0.4201206773E-06       -0.0125949010
    1    1    1    2   -0.5230853921E-09       -0.0000156817
    1    1    2    1   -0.5230853921E-09       -0.0000156817
    1    1    2    2    0.4988551642E-07        0.0014955302
    1    1    3    3   -0.8200206247E-07       -0.0024583600
    1    2    1    1   -0.5230853921E-09       -0.0000156817
    1    2    1    2   -0.2211491292E-06       -0.0066298841
    1    2    2    1   -0.2211491292E-06       -0.0066298841
    1    2    2    2    0.1331897123E-07        0.0003992927
    1    2    3    3    0.3522274455E-08        0.0001055951
    2    1    1    1   -0.5230853921E-09       -0.0000156817
    2    1    1    2   -0.2211491292E-06       -0.0066298841
    2    1    2    1   -0.2211491292E-06       -0.0066298841
    2    1    2    2    0.1331897123E-07        0.0003992927
    2    1    3    3    0.3522274455E-08        0.0001055951
    2    2    1    1    0.4988551642E-07        0.0014955302
    2    2    1    2    0.1331897123E-07        0.0003992927
    2    2    2    1    0.1331897123E-07        0.0003992927
    2    2    2    2   -0.3420671000E-06       -0.0102549137
    2    2    3    3   -0.8216336626E-07       -0.0024631958
    3    3    1    1   -0.8200206247E-07       -0.0024583600
    3    3    1    2    0.3522274455E-08        0.0001055951
    3    3    2    1    0.3522274455E-08        0.0001055951
    3    3    2    2   -0.8216336626E-07       -0.0024631958
    3    3    3    3   -0.4113093334E-07       -0.0012330744
---------------------------------------------------------------------------
------------------------------------------------------------
        Parameter                (MHz)                 (CM-1)
------------------------------------------------------------
 
           R6                -.102525E-03           -.341986E-08
           R5                -.299685E-03           -.999641E-08
           SI                            0.140190E+01
 
  Kivelson-Wilson centrifugal distortion parameters 
 
           DJ                0.123095E-02           0.410600E-07
           DK                0.824024E-03           0.274865E-07
           DJK               0.109375E-02           0.364836E-07
 
  A-reduced centrifugal distortion parameters (Ir representation) 
 
           DELJ              0.143600E-02           0.478998E-07
           DELK              0.184927E-02           0.616851E-07
           DELJK             -.136547E-03           -.455472E-08
           delJ              0.563865E-03           0.188085E-07
           delK              0.117429E-02           0.391700E-07
 
  S-reduced centrifugal distortion parameters (Ir representation) 
 
           DJ                0.101718E-02           0.339294E-07
           DK                -.244832E-03           -.816671E-08
           DJK               0.237638E-02           0.792675E-07
           D1                -.563865E-03           -.188085E-07
           D2                -.209411E-03           -.698518E-08
------------------------------------------------------------
  Centrifugal corrections for various types of 
 rotational constants (MHz and cm-1) ...
   Bx''-Bx         0.0045465399        0.0000001517
   By''-By         0.0045441220        0.0000001516
   Bz''-Bz         0.0009097059        0.0000000303
   Bx''-Bx'         0.0012315979        0.0000000411
   By''-By'         0.0012291800        0.0000000410
   Bz''-Bz'         0.0058821190        0.0000001962
   Bx'-Bx         0.0033149421        0.0000001106
   By'-By         0.0033149421        0.0000001106
   Bz'-Bz        -0.0049724131       -0.0000001659
   BxSR-Bx         0.0037686485        0.0000001257
   BySR-By         0.0020987598        0.0000000700
   BzSR-Bz        -0.0037911161       -0.0000001265
   BxSR-Bx''        -0.0007778914       -0.0000000259
   BySR-By''        -0.0024453623       -0.0000000816
   BzSR-Bz''        -0.0047008221       -0.0000001568
   BxSR-Bx'        -0.0004537065       -0.0000000151
   BySR-By'        -0.0012161823       -0.0000000406
   BzSR-Bz'         0.0011812969        0.0000000394
   BxAR-Bx         0.0016745429        0.0000000559
   ByAR-By         0.0052849756        0.0000001763
   BzAR-Bz        -0.0053020475       -0.0000001769
---------------------------------------------------------------------------
 
 *****************************************
     THE MOLECULE IS AN ASYMMETRIC TOP
 *****************************************
 
 
---------------------------------------------------------------------------
         Sextic centrifugal distortion parameters
          Watson A reduction. I^r representation 
              CM-1*10^6                     kHz
---------------------------------------------------------------------------
   HJ        0.0000000119               0.0000003559
   HJK        0.0000000391               0.0000011708
   HKJ       -0.0000001841              -0.0000055198
   HK        0.0000001862               0.0000055813
   hJ        0.0000000060               0.0000001797
   hJK        0.0000000262               0.0000007855
   hK        0.0000000742               0.0000022250
---------------------------------------------------------------------------
         Sextic centrifugal distortion parameters
          Watson S reduction. I^r representation 
              CM-1*10^6                     kHz
---------------------------------------------------------------------------
   HJ       -0.0000000073              -0.0000002178
   HJK        0.0000000936               0.0000028058
   HKJ       -0.0000000788              -0.0000023635
   HK        0.0000000455               0.0000013637
   h1        0.0000000033               0.0000000991
   h2        0.0000000096               0.0000002869
   h3        0.0000000027               0.0000000806
---------------------------------------------------------------------------
---------------------------------------------------------------------------
             Geometrical properties evaluated at     0.00 K 
  Mean and mean-square displacements in normal coordinates (amu**0.5 bohr)
         Coordinate              <q>            <q**2>
---------------------------------------------------------------------------
              1              0.0000000000     0.0000000000
              2              0.0000000000     0.0000000000
              3              0.0000000000     0.0000000000
              4              0.0000000000     0.0000000000
              5              0.0000000000     0.0000000000
              6              0.0000000000     0.0000000000
              7             -0.0000000000     0.5000000659
              8              0.0000000000     0.5000000659
              9              0.0000000000     0.5000000659
             10              0.0000000000     0.5000000659
             11             -0.0405828867     0.5000000659
             12             -0.0000000000     0.5000000659
             13              0.0028435539     0.5000000659
             14              0.0136611876     0.5000000659
             15             -0.0356157132     0.5000000659
             16             -0.2246653744     0.5000000659
             17              0.0396494173     0.5000000659
             18             -0.0741984164     0.5000000659
             19             -0.0413514898     0.5000000659
             20              0.0861777520     0.5000000659
             21              0.0075863408     0.5000000659
             22              0.0128920533     0.5000000659
             23             -0.0077042117     0.5000000659
             24              0.0251426735     0.5000000659
---------------------------------------------------------------------------
------------------------------------------------------
   ATOM              INTERNUCLEAR DISTANCE
  I    J            Re           Rg           Ra
------------------------------------------------------
  2    1         1.3542461    1.3634542    1.3617382
  3    1         1.3698494    1.3781112    1.3763336
  3    2         2.1435952    2.1546005    2.1537110
  4    1         2.2361394    2.2466044    2.2460182
  4    2         1.2920322    1.2982703    1.2963231
  4    3         2.2394291    2.2496593    2.2489137
  5    1         2.2042537    2.2148221    2.2142189
  5    2         2.1138759    2.1239144    2.1230506
  5    3         1.3523878    1.3597057    1.3577716
  5    4         1.3961434    1.4042974    1.4025365
  6    1         2.0731660    2.0875593    2.0820519
  6    2         1.0757582    1.0905981    1.0790348
  6    3         3.1515742    3.1676977    3.1645862
  6    4         2.1305006    2.1431784    2.1377267
  6    5         3.1739070    3.1895423    3.1864259
  7    1         2.0874756    2.1009889    2.0952692
  7    2         3.1478364    3.1636287    3.1603549
  7    3         1.0736431    1.0882392    1.0758838
  7    4         3.3043374    3.3190234    3.3159825
  7    5         2.2440407    2.2561974    2.2507756
  7    6         4.0892372    4.1088722    4.1046850
  8    1         3.2552672    3.2732774    3.2684645
  8    2         3.1383596    3.1557626    3.1506265
  8    3         2.1940882    2.2097147    2.2018414
  8    4         2.1660942    2.1828667    2.1750221
  8    5         1.0751676    1.0950918    1.0785458
  8    6         4.1688346    4.1899391    4.1844410
  8    7         2.7891102    2.8057633    2.7973165
------------------------------------------------------
  nmode is                     18
  DIPOLE MOMENT OF ISOTOPOLOGUE 
  (only correct if inertial frame is unchanged) 
                             Vibrationally averaged dipole moment
--------------------------------------------------------------------------------
                              a.u.                         Debye
                     x         y         z              x         y         z
--------------------------------------------------------------------------------
MU_e           -0.46393  -0.37961   0.00000       -1.17913  -0.96482   0.00000
delta <MU> (1)  0.00040   0.00768   0.00000        0.00102   0.01951   0.00000
delta <MU> (2)  0.00948   0.00279   0.00000        0.02409   0.00710   0.00000
<MU>           -0.45405  -0.36914   0.00000       -1.15402  -0.93820   0.00000
 
Equilibrium dipole moment:    0.59945 a.u. (   1.52355 D)
Zero-point dipole moment:     0.58518 a.u. (   1.48727 D)
--------------------------------------------------------------------------------
********************************************************************************
     PARAMETERS RELEVANT TO ROTATIONAL SPECTROSCOPY
********************************************************************************
 
 
  ----------------------------------------------------------------------------
                                     VIB-ROT CONSTANT / (cm-1)
                                  ------------------------------
     AXIS        MODE       CORIOLIS     QUADRATIC     ANHARMONIC    TOTAL
  ----------------------------------------------------------------------------
       1           7       0.0013283     -0.0000000   -0.0000593    0.0012690
       1           8       0.0011377     -0.0000000   -0.0000732    0.0010645
       1           9       0.0006592     -0.0000000   -0.0001593    0.0005000
       1          10       0.0007284     -0.0000000   -0.0001411    0.0005873
       1          11      -0.0011591     -0.0000058    0.0000127   -0.0011521
       1          12       0.0004485     -0.0000000   -0.0000079    0.0004407
       1          13      -0.0008699     -0.0000642    0.0001429   -0.0007912
       1          14      -0.0002819     -0.0001829    0.0000564   -0.0004084
       1          15      -0.0001865     -0.0002506    0.0002224   -0.0002147
       1          16      -0.0000441     -0.0000892    0.0003713    0.0002380
       1          17      -0.0000748     -0.0000613    0.0005596    0.0004235
       1          18      -0.0001340     -0.0000660    0.0004952    0.0002951
       1          19      -0.0002326     -0.0000123    0.0003371    0.0000922
       1          20      -0.0003850     -0.0000677    0.0011395    0.0006869
       1          21      -0.0004016     -0.0000139    0.0011564    0.0007409
       1          22      -0.0000600     -0.0000012    0.0003027    0.0002415
       1          23      -0.0000430     -0.0000002    0.0002869    0.0002437
       1          24      -0.0001514     -0.0000021    0.0005109    0.0003573
       2           7       0.0005662     -0.0000000   -0.0002308    0.0003354
       2           8       0.0006299     -0.0000000   -0.0002152    0.0004148
       2           9       0.0007091     -0.0000000   -0.0001142    0.0005949
       2          10       0.0007019      0.0000000   -0.0000976    0.0006042
       2          11      -0.0001449     -0.0000037    0.0001224   -0.0000262
       2          12       0.0010624     -0.0000000   -0.0000095    0.0010529
       2          13      -0.0005441     -0.0000615    0.0000982   -0.0005075
       2          14      -0.0002543     -0.0001817    0.0002536   -0.0001825
       2          15      -0.0001949     -0.0001526    0.0001252   -0.0002222
       2          16      -0.0001273     -0.0002768    0.0011795    0.0007754
       2          17      -0.0006331     -0.0000070    0.0006489    0.0000088
       2          18      -0.0005299     -0.0000153    0.0007979    0.0002528
       2          19      -0.0004309     -0.0000074    0.0005529    0.0001146
       2          20      -0.0000550     -0.0000048    0.0001953    0.0001355
       2          21      -0.0000792     -0.0000055    0.0001081    0.0000235
       2          22      -0.0001674     -0.0000016    0.0006961    0.0005270
       2          23      -0.0001752     -0.0000037    0.0007379    0.0005590
       2          24      -0.0000340     -0.0000006    0.0001631    0.0001285
       3           7       0.0000000     -0.0000000   -0.0000766   -0.0000766
       3           8       0.0000000     -0.0000000   -0.0000755   -0.0000755
       3           9       0.0000000     -0.0000000   -0.0000675   -0.0000675
       3          10       0.0000000     -0.0000000   -0.0000588   -0.0000588
       3          11       0.0001665     -0.0000018    0.0000364    0.0002011
       3          12       0.0000000     -0.0000000   -0.0000044   -0.0000044
       3          13       0.0002372     -0.0000001    0.0000594    0.0002965
       3          14       0.0016109     -0.0000004    0.0000822    0.0016927
       3          15      -0.0013752     -0.0000031    0.0000849   -0.0012935
       3          16      -0.0000844     -0.0000844    0.0004070    0.0002382
       3          17      -0.0000408     -0.0000038    0.0003048    0.0002602
       3          18      -0.0000670     -0.0000070    0.0003309    0.0002568
       3          19       0.0000596     -0.0000022    0.0002279    0.0002853
       3          20      -0.0001156     -0.0000122    0.0003128    0.0001850
       3          21      -0.0001579     -0.0000004    0.0002928    0.0001345
       3          22      -0.0000730     -0.0000001    0.0002592    0.0001861
       3          23      -0.0000697     -0.0000005    0.0002671    0.0001969
       3          24      -0.0000500     -0.0000003    0.0001609    0.0001106
  ----------------------------------------------------------------------------
 
 
  ----------------------------------------------------------------------------
   Be, B0 AND B-B0 SHIFTS FOR SINGLY EXCITED VIBRATIONAL STATES (CM-1)
   ------------------------------------------------------------
  VIBRATION            X AXIS               Y AXIS                 Z AXIS
  ----------------------------------------------------------------------------
    Be                    0.31192938           0.28463884           0.14882995
    B0                    0.30962223           0.28234431           0.14759612
    Be-B0                 0.00230715           0.00229453           0.00123383
    B'                    0.30962234           0.28234442           0.14759595
    Be-B'                 0.00230704           0.00229442           0.00123399
    B''                   0.30962238           0.28234446           0.14759615
    Be-B''                0.00230699           0.00229437           0.00123380
    B^A                   0.30962229           0.28234449           0.14759594
    Be-B^A                0.00230709           0.00229435           0.00123400
    B^S                   0.30962236           0.28234438           0.14759599
    Be-B^S                0.00230702           0.00229446           0.00123395
     7                   -0.00126897          -0.00033540           0.00007659
     8                   -0.00106455          -0.00041477           0.00007548
     9                   -0.00049997          -0.00059486           0.00006749
    10                   -0.00058733          -0.00060425           0.00005881
    11                    0.00115212           0.00002620          -0.00020107
    12                   -0.00044068          -0.00105294           0.00000438
    13                    0.00079119           0.00050748          -0.00029647
    14                    0.00040841           0.00018249          -0.00169271
    15                    0.00021472           0.00022218           0.00129346
    16                   -0.00023803          -0.00077539          -0.00023817
    17                   -0.00042354          -0.00000880          -0.00026024
    18                   -0.00029514          -0.00025280          -0.00025681
    19                   -0.00009223          -0.00011464          -0.00028532
    20                   -0.00068685          -0.00013548          -0.00018503
    21                   -0.00074087          -0.00002352          -0.00013450
    22                   -0.00024151          -0.00052703          -0.00018608
    23                   -0.00024371          -0.00055904          -0.00019687
    24                   -0.00035735          -0.00012848          -0.00011060
  ----------------------------------------------------------------------------
  ----------------------------------------------------------------------------
   Be, B0 AND B-B0 SHIFTS FOR SINGLY EXCITED VIBRATIONAL STATES (MHz)
  VIBRATION            X AXIS               Y AXIS                 Z AXIS
  ----------------------------------------------------------------------------
    Be                 9351.40747022        8533.25766835        4461.80953833
    B0                 9282.24097841        8464.46950804        4424.82030820
    Be-B0                69.16649180          68.78816031          36.98923013
    B'                 9282.24429336        8464.47282298        4424.81533579
    Be-B'                69.16317686          68.78484537          36.99420254
    B''                9282.24552495        8464.47405216        4424.82121791
    Be-B''               69.16194526          68.78361619          36.98832043
    B^A                9282.24265296        8464.47479302        4424.81500615
    Be-B^A               69.16481726          68.78287534          36.99453218
    B^S                9282.24474706        8464.47160680        4424.81651708
    Be-B^S               69.16272315          68.78606155          36.99302125
     7                  -38.04267732         -10.05499638           2.29611865
     8                  -31.91431079         -12.43456709           2.26279881
     9                  -14.98863436         -17.83335557           2.02325876
    10                  -17.60764266         -18.11486206           1.76307799
    11                   34.53960575           0.78555311          -6.02794863
    12                  -13.21134303         -31.56636170           0.13133217
    13                   23.71928520          15.21374458          -8.88780915
    14                   12.24386364           5.47102025         -50.74612095
    15                    6.43721905           6.66076818          38.77693743
    16                   -7.13585555         -23.24567984          -7.14015678
    17                  -12.69745180          -0.26385780          -7.80164908
    18                   -8.84822007          -7.57877702          -7.69910563
    19                   -2.76491322          -3.43691198          -8.55368277
    20                  -20.59136825          -4.06144128          -5.54693885
    21                  -22.21078840          -0.70524876          -4.03234418
    22                   -7.24043585         -15.80007968          -5.57855001
    23                   -7.30635014         -16.75945824          -5.90188194
    24                  -10.71296579          -3.85180936          -3.31579611
  ----------------------------------------------------------------------------
