# Supplementary material for: Improved Accuracy in Semi-Experimental Structure Determination by Resolving Problems Associated with Rotation of Principal Inertial Axes of Isotopologues: Structures of 1,3-Oxazole (c‑C3H3NO)
Source: J Phys Chem A. 2026 Apr 24;130(18):3623–41. doi: 10.1021/acs.jpca.6c01535 (PMC13158917; doi:10.1021/acs.jpca.6c01535)
Supplement: Supplementary file 2 [file jp6c01535_si_002.zip › Supporting Information/ISOMASS Files_Ir/ISOMASS018.out]

 @GETMEM-I,  Allocated   28610 MB of main memory.
  analysis of anharmonic force field for a different isotopomer
  masses of atoms
   15.9949146300000        12.0000000000000        13.0033548260000     
   14.0030740020000        12.0000000000000        2.01410177900000     
   2.01410177900000        1.00782503500000     
  rotation matrix to com frame 

                 COLUMN   1       COLUMN   2       COLUMN   3
 ROW   1      0.55600798014   -0.83117695229   -0.00000000000
 ROW   2      0.83117695229    0.55600798014    0.00000000000
 ROW   3     -0.00000000000   -0.00000000000    1.00000000000
********************************************************************************
        PARAMETERS RELEVANT TO MOLECULAR STRUCTURE 
********************************************************************************

                 COLUMN   1       COLUMN   2       COLUMN   3       COLUMN   4
 ROW   1      0.00805203848   -0.07399999021    0.09132825225    0.00000000061
 ROW   2     -0.00489399418    0.09125184873    0.07436956662   -0.00000000018
 ROW   3      0.11744316512    0.00887609586   -0.00316250309    0.07601297022
 ROW   4      0.00805203849   -0.07399999018    0.09132825221    0.00000000028
 ROW   5     -0.00489399420    0.09125184867    0.07436956669    0.00000000044
 ROW   6      0.11744316512    0.00887609575   -0.00316250312   -0.09848607002
 ROW   7      0.00805203850   -0.07399999016    0.09132825219    0.00000000008
 ROW   8     -0.00489399417    0.09125184877    0.07436956657   -0.00000000066
 ROW   9      0.11744316497    0.00887609593   -0.00316250311    0.13990585941
 ROW  10      0.00805203851   -0.07399999011    0.09132825214   -0.00000000040
 ROW  11     -0.00489399420    0.09125184867    0.07436956669    0.00000000040
 ROW  12      0.11744316499    0.00887609573   -0.00316250315   -0.15055557996
 ROW  13      0.00805203852   -0.07399999010    0.09132825212   -0.00000000053
 ROW  14     -0.00489399418    0.09125184874    0.07436956661   -0.00000000031
 ROW  15      0.11744316490    0.00887609584   -0.00316250315    0.00373621071
 ROW  16      0.00805203848   -0.07399999021    0.09132825225    0.00000000060
 ROW  17     -0.00489399421    0.09125184862    0.07436956674    0.00000000090
 ROW  18      0.11744316523    0.00887609568   -0.00316250310   -0.17641899611
 ROW  19      0.00805203849   -0.07399999017    0.09132825221    0.00000000023
 ROW  20     -0.00489399415    0.09125184882    0.07436956651   -0.00000000120
 ROW  21      0.11744316494    0.00887609602   -0.00316250309    0.27864892555
 ROW  22      0.00805203853   -0.07399999005    0.09132825206   -0.00000000105
 ROW  23     -0.00489399417    0.09125184876    0.07436956658   -0.00000000051
 ROW  24      0.11744316478    0.00887609586   -0.00316250318    0.00423809250

                 COLUMN   5       COLUMN   6       COLUMN   7       COLUMN   8
 ROW   1      0.10314510309    0.00000000015    0.00000000000    0.00000000000
 ROW   2     -0.01905110729   -0.00000000003    0.00000000000   -0.00000000000
 ROW   3     -0.00000000063    0.13283120499    0.11499282488    0.03324582010
 ROW   4      0.04255665912    0.00000000004    0.00000000000    0.00000000000
 ROW   5      0.09291273168    0.00000000016   -0.00000000000   -0.00000000000
 ROW   6      0.00000000039    0.10195082994   -0.03782155223    0.01145141676
 ROW   7      0.00776770679   -0.00000000002    0.00000000000    0.00000000000
 ROW   8     -0.10557063218   -0.00000000018    0.00000000000   -0.00000000000
 ROW   9     -0.00000000068   -0.03871600131   -0.02304265008   -0.05837556782
 ROW  10     -0.07872411981   -0.00000000017    0.00000000000   -0.00000000000
 ROW  11      0.08635898870    0.00000000015   -0.00000000000   -0.00000000000
 ROW  12      0.00000000098   -0.06778181390   -0.00674098623    0.11864326486
 ROW  13     -0.10271519396   -0.00000000021   -0.00000000000   -0.00000000000
 ROW  14     -0.04267438111   -0.00000000007   -0.00000000000   -0.00000000000
 ROW  15      0.00000000028   -0.16111825210    0.05549542972   -0.09119162650
 ROW  16      0.10046361211    0.00000000014    0.00000000000   -0.00000000000
 ROW  17      0.17581875336    0.00000000030   -0.00000000000   -0.00000000000
 ROW  18      0.00000000062    0.22031464812   -0.33676616812   -0.45632928966
 ROW  19      0.03451162449    0.00000000003   -0.00000000000   -0.00000000000
 ROW  20     -0.20289082011   -0.00000000035   -0.00000000000   -0.00000000000
 ROW  21     -0.00000000144   -0.04749453730   -0.49720557799    0.30670071767
 ROW  22     -0.19683490344   -0.00000000037    0.00000000000    0.00000000000
 ROW  23     -0.07951022404   -0.00000000014   -0.00000000000    0.00000000000
 ROW  24      0.00000000054   -0.30769265301    0.02216983487   -0.17444154934

                 COLUMN   9       COLUMN  10       COLUMN  11       COLUMN  12
 ROW   1     -0.00000000000    0.00000000000    0.01670887868    0.00000000000
 ROW   2      0.00000000000    0.00000000000    0.11443029981   -0.00000000000
 ROW   3      0.06289289070    0.08242473739   -0.00000000000    0.01175157357
 ROW   4     -0.00000000000    0.00000000000   -0.00061117844   -0.00000000000
 ROW   5      0.00000000000   -0.00000000000   -0.02314462930   -0.00000000000
 ROW   6      0.02955706119   -0.21660613782    0.00000000000    0.00217451564
 ROW   7     -0.00000000000   -0.00000000000   -0.03523078985    0.00000000000
 ROW   8     -0.00000000000    0.00000000000   -0.00426639952    0.00000000000
 ROW   9     -0.18688323896   -0.04194594184    0.00000000000    0.03640730093
 ROW  10      0.00000000000    0.00000000000    0.02449312992   -0.00000000000
 ROW  11      0.00000000000   -0.00000000000   -0.01577767199   -0.00000000000
 ROW  12     -0.07815938287    0.09764797645   -0.00000000000    0.02245371026
 ROW  13      0.00000000000    0.00000000000   -0.00882641071   -0.00000000000
 ROW  14     -0.00000000000    0.00000000000    0.01846522868    0.00000000000
 ROW  15      0.10765524786   -0.01469622343   -0.00000000000   -0.14239842899
 ROW  16     -0.00000000000   -0.00000000000   -0.15942358955    0.00000000000
 ROW  17      0.00000000000   -0.00000000000   -0.25404441741    0.00000000000
 ROW  18      0.01402189663    0.28444601432   -0.00000000000   -0.01418899456
 ROW  19     -0.00000000000    0.00000000000    0.10083619400    0.00000000000
 ROW  20      0.00000000000   -0.00000000000   -0.51574837279   -0.00000000000
 ROW  21      0.23566889482    0.04963864124    0.00000000000   -0.05860085969
 ROW  22     -0.00000000000    0.00000000000    0.07851988886    0.00000000000
 ROW  23      0.00000000000   -0.00000000000    0.05229516296    0.00000000000
 ROW  24      0.36629760443   -0.03727103012    0.00000000000    0.84686296810

                 COLUMN  13       COLUMN  14       COLUMN  15       COLUMN  16
 ROW   1     -0.00741574101    0.00279847043    0.08030481962   -0.10203382357
 ROW   2      0.02562718296    0.07093407906    0.09269880667    0.12588987859
 ROW   3      0.00000000000   -0.00000000000    0.00000000000   -0.00000000000
 ROW   4     -0.00104603709    0.06200650800    0.10184839685   -0.01977620005
 ROW   5      0.06650126918   -0.00499078239   -0.04984653949    0.00154843064
 ROW   6      0.00000000000    0.00000000000    0.00000000000    0.00000000000
 ROW   7     -0.04542522913   -0.16368778370    0.00429326077    0.12150237668
 ROW   8     -0.06932085763    0.00760533746    0.01272751751   -0.06310220942
 ROW   9      0.00000000000    0.00000000000    0.00000000000    0.00000000000
 ROW  10      0.10366434911    0.04238099354   -0.10757707674   -0.04890455055
 ROW  11      0.09631930459   -0.03829062774   -0.07286984674   -0.01957560683
 ROW  12      0.00000000000    0.00000000000   -0.00000000000    0.00000000000
 ROW  13      0.01158492026    0.03242104300   -0.07044685906    0.06187938454
 ROW  14     -0.11199713071   -0.08913540788   -0.00931690310   -0.08998470866
 ROW  15     -0.00000000000   -0.00000000000   -0.00000000000    0.00000000000
 ROW  16     -0.23598224238    0.25582802622   -0.01459461175    0.06825317576
 ROW  17     -0.26489320909    0.25714550252   -0.24906546785    0.14949201277
 ROW  18      0.00000000000   -0.00000000000    0.00000000000    0.00000000000
 ROW  19     -0.12580871298   -0.17738919043   -0.06829959420    0.12712339603
 ROW  20      0.19729702959   -0.02858389965    0.28975022793    0.01587111032
 ROW  21     -0.00000000000   -0.00000000000    0.00000000000   -0.00000000000
 ROW  22     -0.13901998992    0.19760417751   -0.04340718378   -0.16059205468
 ROW  23     -0.17381124216   -0.02790662419    0.00020836426   -0.18928046809
 ROW  24      0.00000000000    0.00000000000    0.00000000000    0.00000000000

                 COLUMN  17       COLUMN  18       COLUMN  19       COLUMN  20
 ROW   1      0.09726845505    0.10605106492   -0.00037676655    0.00835613723
 ROW   2      0.00783938452    0.04164295465    0.04615293912    0.03265081679
 ROW   3     -0.00000000000    0.00000000000   -0.00000000000   -0.00000000000
 ROW   4     -0.13005169958   -0.14618896749   -0.05483868143   -0.01844811120
 ROW   5      0.02611166622   -0.05541123485    0.02994762725   -0.13758955286
 ROW   6     -0.00000000000    0.00000000000   -0.00000000000   -0.00000000000
 ROW   7     -0.01126781828   -0.00290092353    0.04891168535   -0.03529924415
 ROW   8     -0.01318489363    0.05037975897   -0.11780007236   -0.13925824173
 ROW   9     -0.00000000000    0.00000000000   -0.00000000000    0.00000000000
 ROW  10     -0.10235960759    0.07706233317    0.08723884383   -0.01028347616
 ROW  11      0.01043699494   -0.05597663891   -0.05639205633    0.08647670686
 ROW  12     -0.00000000000    0.00000000000    0.00000000000    0.00000000000
 ROW  13      0.12738267743   -0.03859036552   -0.12957330225    0.07490384273
 ROW  14     -0.05246914432   -0.00770119035    0.04046260219    0.13112666545
 ROW  15      0.00000000000    0.00000000000   -0.00000000000    0.00000000000
 ROW  16     -0.16490479495   -0.02496407596   -0.03252878377    0.11621950512
 ROW  17      0.03233970929    0.15820188525    0.10589052411   -0.00881721521
 ROW  18     -0.00000000000    0.00000000000   -0.00000000000   -0.00000000000
 ROW  19     -0.02495415410    0.00735406173   -0.01334657943   -0.14199911588
 ROW  20      0.04464028198    0.04026888683    0.12437217887    0.05057599850
 ROW  21     -0.00000000000    0.00000000000   -0.00000000000   -0.00000000000
 ROW  22      0.43508690697   -0.48108071552    0.45021685528   -0.15498012068
 ROW  23      0.06067695220   -0.17833214693    0.27241899498    0.07053385614
 ROW  24      0.00000000000   -0.00000000000    0.00000000000    0.00000000000

                 COLUMN  21       COLUMN  22       COLUMN  23       COLUMN  24
 ROW   1      0.00186217509    0.00374006316    0.00114837364   -0.00088119453
 ROW   2      0.00763464226   -0.00068421864    0.00020713788    0.00081417759
 ROW   3      0.00000000000    0.00000000000   -0.00000000000    0.00000000000
 ROW   4     -0.02872594343   -0.05293485924   -0.08814819179   -0.00067553690
 ROW   5     -0.15166639130    0.04683128267    0.06760183723    0.00171965774
 ROW   6     -0.00000000000   -0.00000000000   -0.00000000000   -0.00000000000
 ROW   7      0.03729291232   -0.09228714807    0.06620144803    0.00418576708
 ROW   8      0.07250825705   -0.03467423884    0.01958203284    0.00511891466
 ROW   9     -0.00000000000   -0.00000000000    0.00000000000   -0.00000000000
 ROW  10      0.00905883042    0.00325493774    0.00075749306   -0.00109078141
 ROW  11      0.13881742055   -0.00968667877   -0.01108246079    0.00026364582
 ROW  12     -0.00000000000    0.00000000000   -0.00000000000   -0.00000000000
 ROW  13     -0.08828370888    0.01227792951   -0.00247759203    0.02792655104
 ROW  14     -0.09996827211    0.01126785551   -0.00866872914   -0.08232582082
 ROW  15      0.00000000000   -0.00000000000    0.00000000000    0.00000000000
 ROW  16      0.12629350567    0.28652516792    0.42505550585    0.00091891743
 ROW  17     -0.02104798082   -0.20019364157   -0.29767073076   -0.00067012884
 ROW  18     -0.00000000000    0.00000000000    0.00000000000   -0.00000000000
 ROW  19      0.10706715088    0.50844710294   -0.33481723313   -0.00596090827
 ROW  20      0.01140401118    0.14324480361   -0.09591183657   -0.00416271808
 ROW  21     -0.00000000000    0.00000000000    0.00000000000    0.00000000000
 ROW  22      0.29026262337   -0.01848584860    0.01582025757   -0.33926243707
 ROW  23      0.02996873274    0.01486351950   -0.01710485728    0.88679101524
 ROW  24     -0.00000000000    0.00000000000   -0.00000000000   -0.00000000000
  Performing F(IJK)/F(IKJ)/F(KJI) consistency check 
  Differences greater than 1 cm-1 will be printed.
  ===================================================================
  I    J    K    F(IJK)        F(IKJ)        F(KJI)        Difference
  ===================================================================
 Cubic force constants written to file cubic.
  ===================================================================
  Largest absolute difference is    0.39087 cm-1.
 
 
---------------------------------------------------------------------------
          Quartic centrifugal distortion parameters 
                                CM-1                MHz
---------------------------------------------------------------------------
    1    1    1    1   -0.4361532879E-06       -0.0130755466
    1    1    1    2    0.3228307516E-09        0.0000096782
    1    1    2    1    0.3228307516E-09        0.0000096782
    1    1    2    2    0.5435534120E-07        0.0016295321
    1    1    3    3   -0.8007380255E-07       -0.0024005522
    1    2    1    1    0.3228307516E-09        0.0000096782
    1    2    1    2   -0.2168388839E-06       -0.0065006662
    1    2    2    1   -0.2168388839E-06       -0.0065006662
    1    2    2    2    0.1427696155E-07        0.0004280125
    1    2    3    3    0.4113678968E-08        0.0001233250
    2    1    1    1    0.3228307516E-09        0.0000096782
    2    1    1    2   -0.2168388839E-06       -0.0065006662
    2    1    2    1   -0.2168388839E-06       -0.0065006662
    2    1    2    2    0.1427696155E-07        0.0004280125
    2    1    3    3    0.4113678968E-08        0.0001233250
    2    2    1    1    0.5435534120E-07        0.0016295321
    2    2    1    2    0.1427696155E-07        0.0004280125
    2    2    2    1    0.1427696155E-07        0.0004280125
    2    2    2    2   -0.3394788376E-06       -0.0101773195
    2    2    3    3   -0.8423776578E-07       -0.0025253847
    3    3    1    1   -0.8007380255E-07       -0.0024005522
    3    3    1    2    0.4113678968E-08        0.0001233250
    3    3    2    1    0.4113678968E-08        0.0001233250
    3    3    2    2   -0.8423776578E-07       -0.0025253847
    3    3    3    3   -0.4138161439E-07       -0.0012405896
---------------------------------------------------------------------------
------------------------------------------------------------
        Parameter                (MHz)                 (CM-1)
------------------------------------------------------------
 
           R6                -.994866E-04           -.331851E-08
           R5                -.281430E-03           -.938750E-08
           SI                            0.158755E+01
 
  Kivelson-Wilson centrifugal distortion parameters 
 
           DJ                0.122827E-02           0.409705E-07
           DK                0.105406E-02           0.351598E-07
           DJK               0.986557E-03           0.329080E-07
 
  A-reduced centrifugal distortion parameters (Ir representation) 
 
           DELJ              0.142724E-02           0.476076E-07
           DELK              0.204893E-02           0.683449E-07
           DELJK             -.207282E-03           -.691417E-08
           delJ              0.558546E-03           0.186311E-07
           delK              0.119462E-02           0.398482E-07
 
  S-reduced centrifugal distortion parameters (Ir representation) 
 
           DJ                0.105099E-02           0.350573E-07
           DK                0.167696E-03           0.559373E-08
           DJK               0.205020E-02           0.683873E-07
           D1                -.558546E-03           -.186311E-07
           D2                -.188123E-03           -.627512E-08
------------------------------------------------------------
  Centrifugal corrections for various types of 
 rotational constants (MHz and cm-1) ...
   Bx''-Bx         0.0045130254        0.0000001505
   By''-By         0.0044506092        0.0000001485
   Bz''-Bz         0.0008104005        0.0000000270
   Bx''-Bx'         0.0012626923        0.0000000421
   By''-By'         0.0012002761        0.0000000400
   Bz''-Bz'         0.0056859001        0.0000001897
   Bx'-Bx         0.0032503331        0.0000001084
   By'-By         0.0032503331        0.0000001084
   Bz'-Bz        -0.0048754996       -0.0000001626
   BxSR-Bx         0.0035397821        0.0000001181
   BySR-By         0.0021680112        0.0000000723
   BzSR-Bz        -0.0037063800       -0.0000001236
   BxSR-Bx''        -0.0009732433       -0.0000000325
   BySR-By''        -0.0022825980       -0.0000000761
   BzSR-Bz''        -0.0045167805       -0.0000001507
   BxSR-Bx'        -0.0002894490       -0.0000000097
   BySR-By'        -0.0010823219       -0.0000000361
   BzSR-Bz'         0.0011691197        0.0000000390
   BxAR-Bx         0.0016585482        0.0000000553
   ByAR-By         0.0053097418        0.0000001771
   BzAR-Bz        -0.0053431234       -0.0000001782
---------------------------------------------------------------------------
 
 *****************************************
     THE MOLECULE IS AN ASYMMETRIC TOP
 *****************************************
 
 
---------------------------------------------------------------------------
         Sextic centrifugal distortion parameters
          Watson A reduction. I^r representation 
              CM-1*10^6                     kHz
---------------------------------------------------------------------------
   HJ        0.0000000136               0.0000004065
   HJK        0.0000000256               0.0000007683
   HKJ       -0.0000001696              -0.0000050843
   HK        0.0000001859               0.0000055726
   hJ        0.0000000068               0.0000002051
   hJK        0.0000000221               0.0000006622
   hK        0.0000000855               0.0000025640
---------------------------------------------------------------------------
         Sextic centrifugal distortion parameters
          Watson S reduction. I^r representation 
              CM-1*10^6                     kHz
---------------------------------------------------------------------------
   HJ       -0.0000000029              -0.0000000864
   HJK        0.0000000632               0.0000018956
   HKJ       -0.0000000483              -0.0000014482
   HK        0.0000000434               0.0000013021
   h1        0.0000000044               0.0000001330
   h2        0.0000000082               0.0000002465
   h3        0.0000000024               0.0000000721
---------------------------------------------------------------------------
---------------------------------------------------------------------------
             Geometrical properties evaluated at     0.00 K 
  Mean and mean-square displacements in normal coordinates (amu**0.5 bohr)
         Coordinate              <q>            <q**2>
---------------------------------------------------------------------------
              1              0.0000000000     0.0000000000
              2              0.0000000000     0.0000000000
              3              0.0000000000     0.0000000000
              4              0.0000000000     0.0000000000
              5              0.0000000000     0.0000000000
              6              0.0000000000     0.0000000000
              7              0.0000000000     0.5000000659
              8              0.0000000000     0.5000000659
              9              0.0000000000     0.5000000659
             10              0.0000000000     0.5000000659
             11             -0.0389145045     0.5000000659
             12             -0.0000000000     0.5000000659
             13              0.0139509827     0.5000000659
             14              0.0374275517     0.5000000659
             15             -0.0422805480     0.5000000659
             16             -0.1737111097     0.5000000659
             17             -0.1454906093     0.5000000659
             18             -0.0709039072     0.5000000659
             19             -0.0182254573     0.5000000659
             20              0.0908002025     0.5000000659
             21              0.0014921934     0.5000000659
             22              0.0050944948     0.5000000659
             23              0.0143558459     0.5000000659
             24              0.0247640261     0.5000000659
---------------------------------------------------------------------------
------------------------------------------------------
   ATOM              INTERNUCLEAR DISTANCE
  I    J            Re           Rg           Ra
------------------------------------------------------
  2    1         1.3542461    1.3634871    1.3617644
  3    1         1.3698494    1.3779215    1.3762099
  3    2         2.1435952    2.1544998    2.1536539
  4    1         2.2361394    2.2466139    2.2460315
  4    2         1.2920322    1.2982565    1.2963194
  4    3         2.2394291    2.2496281    2.2489212
  5    1         2.2042537    2.2148482    2.2142106
  5    2         2.1138759    2.1240200    2.1231140
  5    3         1.3523878    1.3597055    1.3577714
  5    4         1.3961434    1.4044688    1.4026468
  6    1         2.0731660    2.0875745    2.0820527
  6    2         1.0757582    1.0905970    1.0790345
  6    3         3.1515742    3.1675829    3.1645015
  6    4         2.1305006    2.1431807    2.1377456
  6    5         3.1739070    3.1896481    3.1865024
  7    1         2.0874756    2.1008442    2.0951274
  7    2         3.1478364    3.1635562    3.1602694
  7    3         1.0736431    1.0881709    1.0758425
  7    4         3.3043374    3.3190049    3.3159449
  7    5         2.2440407    2.2561568    2.2506840
  7    6         4.0892372    4.1087661    4.1045645
  8    1         3.2552672    3.2732888    3.2684901
  8    2         3.1383596    3.1558549    3.1507238
  8    3         2.1940882    2.2097493    2.2019160
  8    4         2.1660942    2.1830182    2.1751633
  8    5         1.0751676    1.0951453    1.0785813
  8    6         4.1688346    4.1900521    4.1845618
  8    7         2.7891102    2.8057438    2.7972881
------------------------------------------------------
  nmode is                     18
  DIPOLE MOMENT OF ISOTOPOLOGUE 
  (only correct if inertial frame is unchanged) 
                             Vibrationally averaged dipole moment
--------------------------------------------------------------------------------
                              a.u.                         Debye
                     x         y         z              x         y         z
--------------------------------------------------------------------------------
MU_e           -0.50514  -0.32275   0.00000       -1.28386  -0.82031   0.00000
delta <MU> (1)  0.00129   0.00749  -0.00000        0.00328   0.01903  -0.00000
delta <MU> (2)  0.00966   0.00155   0.00000        0.02456   0.00393   0.00000
<MU>           -0.49419  -0.31372   0.00000       -1.25603  -0.79735   0.00000
 
Equilibrium dipole moment:    0.59945 a.u. (   1.52355 D)
Zero-point dipole moment:     0.58536 a.u. (   1.48774 D)
--------------------------------------------------------------------------------
********************************************************************************
     PARAMETERS RELEVANT TO ROTATIONAL SPECTROSCOPY
********************************************************************************
 
 
  ----------------------------------------------------------------------------
                                     VIB-ROT CONSTANT / (cm-1)
                                  ------------------------------
     AXIS        MODE       CORIOLIS     QUADRATIC     ANHARMONIC    TOTAL
  ----------------------------------------------------------------------------
       1           7       0.0013917     -0.0000000   -0.0000507    0.0013410
       1           8       0.0011489     -0.0000000   -0.0000938    0.0010551
       1           9       0.0006989     -0.0000000   -0.0001526    0.0005463
       1          10       0.0007318     -0.0000000   -0.0001572    0.0005746
       1          11      -0.0012419     -0.0000103    0.0000119   -0.0012403
       1          12       0.0004817     -0.0000000   -0.0000424    0.0004393
       1          13      -0.0008805     -0.0000538    0.0001327   -0.0008016
       1          14      -0.0002445     -0.0001508    0.0000535   -0.0003418
       1          15      -0.0002063     -0.0002307    0.0002016   -0.0002354
       1          16      -0.0001232     -0.0002130    0.0008243    0.0004880
       1          17      -0.0000432     -0.0000122    0.0003230    0.0002676
       1          18      -0.0001036     -0.0000621    0.0004162    0.0002505
       1          19      -0.0002760     -0.0000075    0.0003519    0.0000685
       1          20      -0.0003614     -0.0000799    0.0011073    0.0006660
       1          21      -0.0003813     -0.0000111    0.0011258    0.0007333
       1          22      -0.0000447     -0.0000012    0.0002733    0.0002274
       1          23      -0.0000712     -0.0000003    0.0003480    0.0002765
       1          24      -0.0001748     -0.0000024    0.0005898    0.0004126
       2           7       0.0005427     -0.0000000   -0.0002258    0.0003169
       2           8       0.0006260     -0.0000000   -0.0001931    0.0004329
       2           9       0.0006999     -0.0000000   -0.0000997    0.0006002
       2          10       0.0006982     -0.0000000   -0.0000880    0.0006102
       2          11      -0.0001242     -0.0000022    0.0001312    0.0000049
       2          12       0.0012101     -0.0000000   -0.0000101    0.0012000
       2          13      -0.0007413     -0.0000619    0.0001054   -0.0006978
       2          14      -0.0002800     -0.0002184    0.0002944   -0.0002040
       2          15      -0.0001882     -0.0001600    0.0001465   -0.0002017
       2          16      -0.0002749     -0.0000728    0.0006465    0.0002988
       2          17      -0.0004095     -0.0001537    0.0009591    0.0003959
       2          18      -0.0005445     -0.0000223    0.0007865    0.0002196
       2          19      -0.0003993     -0.0000025    0.0005806    0.0001787
       2          20      -0.0000759     -0.0000053    0.0002626    0.0001814
       2          21      -0.0001119     -0.0000043    0.0001351    0.0000189
       2          22      -0.0001742     -0.0000016    0.0006988    0.0005230
       2          23      -0.0001516     -0.0000038    0.0006533    0.0004979
       2          24      -0.0000193     -0.0000003    0.0001393    0.0001196
       3           7       0.0000000     -0.0000000   -0.0000751   -0.0000751
       3           8       0.0000000     -0.0000000   -0.0000752   -0.0000752
       3           9       0.0000000     -0.0000000   -0.0000616   -0.0000616
       3          10       0.0000000     -0.0000000   -0.0000593   -0.0000593
       3          11       0.0001719     -0.0000017    0.0000398    0.0002100
       3          12       0.0000000     -0.0000000   -0.0000122   -0.0000122
       3          13       0.0002317     -0.0000007    0.0000589    0.0002899
       3          14       0.0009930     -0.0000033    0.0000951    0.0010848
       3          15      -0.0007381     -0.0000042    0.0000856   -0.0006567
       3          16      -0.0000593     -0.0000543    0.0003635    0.0002499
       3          17      -0.0000769     -0.0000310    0.0003423    0.0002344
       3          18      -0.0000676     -0.0000065    0.0003138    0.0002397
       3          19       0.0000514     -0.0000005    0.0002414    0.0002924
       3          20      -0.0001168     -0.0000134    0.0003167    0.0001866
       3          21      -0.0001557     -0.0000002    0.0002847    0.0001288
       3          22      -0.0000722     -0.0000000    0.0002577    0.0001855
       3          23      -0.0000707     -0.0000006    0.0002612    0.0001899
       3          24      -0.0000501     -0.0000003    0.0001685    0.0001182
  ----------------------------------------------------------------------------
 
 
  ----------------------------------------------------------------------------
   Be, B0 AND B-B0 SHIFTS FOR SINGLY EXCITED VIBRATIONAL STATES (CM-1)
   ------------------------------------------------------------
  VIBRATION            X AXIS               Y AXIS                 Z AXIS
  ----------------------------------------------------------------------------
    Be                    0.31841567           0.27994019           0.14897045
    B0                    0.31605185           0.27769249           0.14773544
    Be-B0                 0.00236382           0.00224770           0.00123501
    B'                    0.31605196           0.27769260           0.14773528
    Be-B'                 0.00236371           0.00224759           0.00123518
    B''                   0.31605200           0.27769264           0.14773546
    Be-B''                0.00236367           0.00224755           0.00123499
    B^A                   0.31605191           0.27769267           0.14773526
    Be-B^A                0.00236376           0.00224752           0.00123519
    B^S                   0.31605197           0.27769256           0.14773531
    Be-B^S                0.00236370           0.00224762           0.00123514
     7                   -0.00134103          -0.00031686           0.00007505
     8                   -0.00105510          -0.00043288           0.00007521
     9                   -0.00054630          -0.00060021           0.00006162
    10                   -0.00057464          -0.00061020           0.00005933
    11                    0.00124031          -0.00000485          -0.00020997
    12                   -0.00043932          -0.00119997           0.00001215
    13                    0.00080155           0.00069782          -0.00028993
    14                    0.00034182           0.00020399          -0.00108478
    15                    0.00023537           0.00020170           0.00065670
    16                   -0.00048800          -0.00029878          -0.00024990
    17                   -0.00026756          -0.00039594          -0.00023441
    18                   -0.00025052          -0.00021959          -0.00023972
    19                   -0.00006849          -0.00017870          -0.00029238
    20                   -0.00066596          -0.00018144          -0.00018657
    21                   -0.00073335          -0.00001892          -0.00012883
    22                   -0.00022740          -0.00052303          -0.00018551
    23                   -0.00027647          -0.00049791          -0.00018989
    24                   -0.00041255          -0.00011960          -0.00011821
  ----------------------------------------------------------------------------
  ----------------------------------------------------------------------------
   Be, B0 AND B-B0 SHIFTS FOR SINGLY EXCITED VIBRATIONAL STATES (MHz)
  VIBRATION            X AXIS               Y AXIS                 Z AXIS
  ----------------------------------------------------------------------------
    Be                 9545.86153843        8392.39567103        4466.02176097
    B0                 9474.99611262        8325.01140907        4428.99700523
    Be-B0                70.86542580          67.38426197          37.02475575
    B'                 9474.99936296        8325.01465940        4428.99212973
    Be-B'                70.86217547          67.38101163          37.02963125
    B''                9475.00062565        8325.01585968        4428.99781563
    Be-B''               70.86091278          67.37981136          37.02394535
    B^A                9474.99777117        8325.01671881        4428.99166210
    Be-B^A               70.86376726          67.37895222          37.03009887
    B^S                9474.99965241        8325.01357708        4428.99329885
    Be-B^S               70.86188602          67.38209395          37.02846213
     7                  -40.20304870          -9.49920348           2.25008894
     8                  -31.63101243         -12.97749283           2.25471686
     9                  -16.37770885         -17.99380371           1.84736907
    10                  -17.22740850         -18.29341045           1.77870959
    11                   37.18352483          -0.14551768          -6.29466157
    12                  -13.17038601         -35.97420605           0.36427442
    13                   24.02998978          20.91998657          -8.69175921
    14                   10.24750431           6.11544034         -32.52081500
    15                    7.05615647           6.04678764          19.68751608
    16                  -14.62972254          -8.95715201          -7.49175217
    17                   -8.02118555         -11.87003774          -7.02754269
    18                   -7.51035905          -6.58321426          -7.18648661
    19                   -2.05336746          -5.35737508          -8.76536780
    20                  -19.96499653          -5.43945531          -5.59334435
    21                  -21.98521824          -0.56734791          -3.86225995
    22                   -6.81715979         -15.68009306          -5.56153390
    23                   -8.28848842         -14.92705178          -5.69274344
    24                  -12.36796492          -3.58537713          -3.54391975
  ----------------------------------------------------------------------------
