# Supplementary material for: Improved Accuracy in Semi-Experimental Structure Determination by Resolving Problems Associated with Rotation of Principal Inertial Axes of Isotopologues: Structures of 1,3-Oxazole (c‑C3H3NO)
Source: J Phys Chem A. 2026 Apr 24;130(18):3623–41. doi: 10.1021/acs.jpca.6c01535 (PMC13158917; doi:10.1021/acs.jpca.6c01535)
Supplement: Supplementary file 2 [file jp6c01535_si_002.zip › Supporting Information/ISOMASS Files_Ir/ISOMASS019.out]

 @GETMEM-I,  Allocated   28610 MB of main memory.
  analysis of anharmonic force field for a different isotopomer
  masses of atoms
   15.9949146300000        12.0000000000000        12.0000000000000     
   15.0001089700000        12.0000000000000        2.01410177900000     
   2.01410177900000        1.00782503500000     
  rotation matrix to com frame 

                 COLUMN   1       COLUMN   2       COLUMN   3
 ROW   1      0.63961978537   -0.76869144016   -0.00000000000
 ROW   2      0.76869144016    0.63961978537    0.00000000000
 ROW   3     -0.00000000000   -0.00000000000    1.00000000000
********************************************************************************
        PARAMETERS RELEVANT TO MOLECULAR STRUCTURE 
********************************************************************************

                 COLUMN   1       COLUMN   2       COLUMN   3       COLUMN   4
 ROW   1      0.11024868573    0.03945015556    0.01310778356    0.00000000109
 ROW   2     -0.03866340363    0.11095714519   -0.00874954925   -0.00000000041
 ROW   3      0.01527317834   -0.00388569453   -0.11676700240    0.08800547081
 ROW   4      0.11024868573    0.03945015554    0.01310778354    0.00000000061
 ROW   5     -0.03866340364    0.11095714524   -0.00874954921    0.00000000077
 ROW   6      0.01527317848   -0.00388569460   -0.11676700230   -0.08774886378
 ROW   7      0.11024868573    0.03945015552    0.01310778352    0.00000000006
 ROW   8     -0.03866340363    0.11095714516   -0.00874954927   -0.00000000117
 ROW   9      0.01527317829   -0.00388569450   -0.11676700261    0.14101812280
 ROW  10      0.11024868573    0.03945015549    0.01310778350   -0.00000000060
 ROW  11     -0.03866340364    0.11095714524   -0.00874954921    0.00000000083
 ROW  12      0.01527317852   -0.00388569463   -0.11676700241   -0.15014762545
 ROW  13      0.11024868574    0.03945015547    0.01310778349   -0.00000000098
 ROW  14     -0.03866340363    0.11095714519   -0.00874954925   -0.00000000043
 ROW  15      0.01527317840   -0.00388569456   -0.11676700261   -0.00222754603
 ROW  16      0.11024868573    0.03945015557    0.01310778356    0.00000000127
 ROW  17     -0.03866340364    0.11095714527   -0.00874954919    0.00000000153
 ROW  18      0.01527317854   -0.00388569464   -0.11676700213   -0.15804668817
 ROW  19      0.11024868573    0.03945015552    0.01310778353    0.00000000022
 ROW  20     -0.03866340363    0.11095714512   -0.00874954930   -0.00000000217
 ROW  21      0.01527317818   -0.00388569445   -0.11676700272    0.27869219886
 ROW  22      0.11024868574    0.03945015543    0.01310778346   -0.00000000195
 ROW  23     -0.03866340363    0.11095714518   -0.00874954926   -0.00000000070
 ROW  24      0.01527317840   -0.00388569456   -0.11676700274   -0.01081750037

                 COLUMN   5       COLUMN   6       COLUMN   7       COLUMN   8
 ROW   1      0.10142176796    0.00000000016   -0.00000000000    0.00000000000
 ROW   2     -0.03244679023   -0.00000000004    0.00000000000    0.00000000000
 ROW   3     -0.00000000106    0.12658496005    0.11364461043    0.03188396429
 ROW   4      0.05287696584    0.00000000008    0.00000000000    0.00000000000
 ROW   5      0.08511955524    0.00000000016    0.00000000000    0.00000000000
 ROW   6      0.00000000073    0.10932473559   -0.03755484031    0.00408574983
 ROW   7     -0.00236361097   -0.00000000002   -0.00000000000   -0.00000000000
 ROW   8     -0.10848621893   -0.00000000018   -0.00000000000   -0.00000000000
 ROW   9     -0.00000000129   -0.04933900382   -0.02195661309   -0.04947202894
 ROW  10     -0.06831987344   -0.00000000014   -0.00000000000   -0.00000000000
 ROW  11      0.09123828899    0.00000000017   -0.00000000000    0.00000000000
 ROW  12      0.00000000164   -0.05580801857   -0.00733371748    0.11864411486
 ROW  13     -0.10559778956   -0.00000000020    0.00000000000   -0.00000000000
 ROW  14     -0.03448098633   -0.00000000005    0.00000000000   -0.00000000000
 ROW  15      0.00000000034   -0.16078474002    0.05555269143   -0.10029710388
 ROW  16      0.11905237876    0.00000000019    0.00000000000    0.00000000000
 ROW  17      0.16147076242    0.00000000030   -0.00000000000    0.00000000000
 ROW  18      0.00000000121    0.23333038522   -0.33160334210   -0.45630258715
 ROW  19      0.01407565809    0.00000000001    0.00000000000   -0.00000000000
 ROW  20     -0.20797664869   -0.00000000035    0.00000000000   -0.00000000000
 ROW  21     -0.00000000263   -0.06883559695   -0.50365745297    0.28554998776
 ROW  22     -0.20295901287   -0.00000000037   -0.00000000000    0.00000000000
 ROW  23     -0.06128172042   -0.00000000010    0.00000000000   -0.00000000000
 ROW  24      0.00000000068   -0.30690883601    0.02190471117   -0.19600845532

                 COLUMN   9       COLUMN  10       COLUMN  11       COLUMN  12
 ROW   1     -0.00000000000   -0.00000000000    0.02742342715    0.00000000000
 ROW   2      0.00000000000   -0.00000000000    0.11168216651   -0.00000000000
 ROW   3      0.05832174761    0.08621743058    0.00000000000    0.01008455996
 ROW   4      0.00000000000    0.00000000000   -0.00469810077    0.00000000000
 ROW   5     -0.00000000000    0.00000000000   -0.02241036651   -0.00000000000
 ROW   6      0.04535577667   -0.21516392680   -0.00000000000    0.00435313009
 ROW   7      0.00000000000    0.00000000000   -0.03349361361    0.00000000000
 ROW   8     -0.00000000000   -0.00000000000   -0.00085642025    0.00000000000
 ROW   9     -0.19822838335   -0.05610169292   -0.00000000000    0.04193467731
 ROW  10      0.00000000000   -0.00000000000    0.02151151560   -0.00000000000
 ROW  11     -0.00000000000    0.00000000000   -0.01811081669   -0.00000000000
 ROW  12     -0.07182453054    0.08619989157    0.00000000000    0.02012567115
 ROW  13      0.00000000000   -0.00000000000   -0.00880299930    0.00000000000
 ROW  14      0.00000000000   -0.00000000000    0.02092394730    0.00000000000
 ROW  15      0.09989472271   -0.00969500177   -0.00000000000   -0.14274164772
 ROW  16     -0.00000000000    0.00000000000   -0.18640776713    0.00000000000
 ROW  17     -0.00000000000    0.00000000000   -0.23481463010    0.00000000000
 ROW  18     -0.03498191873    0.28905554587    0.00000000000   -0.01564743643
 ROW  19     -0.00000000000   -0.00000000000    0.04894479285    0.00000000000
 ROW  20      0.00000000000    0.00000000000   -0.52564913333   -0.00000000000
 ROW  21      0.24023318975    0.05860544526    0.00000000000   -0.06206808350
 ROW  22     -0.00000000000   -0.00000000000    0.07887334432    0.00000000000
 ROW  23      0.00000000000   -0.00000000000    0.04473296023    0.00000000000
 ROW  24      0.36401364882   -0.00073958418    0.00000000000    0.84417838923

                 COLUMN  13       COLUMN  14       COLUMN  15       COLUMN  16
 ROW   1     -0.01310731116   -0.00262776407    0.08927269973    0.01339709343
 ROW   2      0.01426999969    0.07723781563    0.09319925683    0.07237023989
 ROW   3      0.00000000000   -0.00000000000   -0.00000000000   -0.00000000000
 ROW   4     -0.00429301294    0.05281722348    0.09790969537   -0.10515613010
 ROW   5      0.06633655172   -0.00451258281   -0.05058692538    0.03724995746
 ROW   6      0.00000000000   -0.00000000000    0.00000000000   -0.00000000000
 ROW   7     -0.04963167357   -0.16094784814   -0.00541574308    0.06349478635
 ROW   8     -0.06546065536    0.01775228720    0.00646944221   -0.05567993433
 ROW   9      0.00000000000   -0.00000000000    0.00000000000    0.00000000000
 ROW  10      0.11931963414    0.04739116596   -0.10357997926   -0.10609007152
 ROW  11      0.08901368314   -0.03850414976   -0.05431901374    0.01854393987
 ROW  12      0.00000000000   -0.00000000000   -0.00000000000   -0.00000000000
 ROW  13     -0.00278847855    0.02089426496   -0.06129632713    0.13949906377
 ROW  14     -0.10923984776   -0.09949286727   -0.02082467876   -0.11473979906
 ROW  15     -0.00000000000    0.00000000000   -0.00000000000    0.00000000000
 ROW  16     -0.26550781617    0.27815282247   -0.05205500672   -0.08334976909
 ROW  17     -0.22957980964    0.24474651432   -0.25016681132    0.11120903600
 ROW  18     -0.00000000000    0.00000000000   -0.00000000000   -0.00000000000
 ROW  19     -0.09668275810   -0.17787332696   -0.05367982590    0.06993470293
 ROW  20      0.17773113462   -0.02688363084    0.30931217310    0.02113467773
 ROW  21     -0.00000000000    0.00000000000    0.00000000000    0.00000000000
 ROW  22     -0.16878974484    0.17465473506   -0.03533254403    0.22825781087
 ROW  23     -0.15743451786   -0.06112756638   -0.01561964239   -0.10342402909
 ROW  24      0.00000000000   -0.00000000000    0.00000000000   -0.00000000000

                 COLUMN  17       COLUMN  18       COLUMN  19       COLUMN  20
 ROW   1      0.12383845517    0.11727152913   -0.00470519355    0.01194796802
 ROW   2     -0.10260077119    0.03247074519    0.04511529626    0.03730174752
 ROW   3     -0.00000000000    0.00000000000   -0.00000000000   -0.00000000000
 ROW   4     -0.05433176690   -0.16182154209   -0.04319842296   -0.04827391898
 ROW   5      0.02177304840   -0.03162686879    0.05137077642   -0.17432883152
 ROW   6     -0.00000000000    0.00000000000   -0.00000000000    0.00000000000
 ROW   7     -0.11156202581    0.00458941345    0.05086928777   -0.03003166936
 ROW   8      0.05047053764    0.04264610454   -0.12576408252   -0.12175101238
 ROW   9     -0.00000000000    0.00000000000   -0.00000000000    0.00000000000
 ROW  10     -0.01949186210    0.06301755340    0.06599596047    0.01030499792
 ROW  11      0.02394040964   -0.06609280363   -0.06361578191    0.11436453974
 ROW  12     -0.00000000000    0.00000000000   -0.00000000000    0.00000000000
 ROW  13      0.03377846089   -0.03858170541   -0.12419883119    0.04220596990
 ROW  14      0.03035885271   -0.00001065743    0.03843674439    0.08746366230
 ROW  15      0.00000000000   -0.00000000000    0.00000000000   -0.00000000000
 ROW  16     -0.14881381970   -0.02390444446   -0.03631224635    0.14751930195
 ROW  17     -0.07470763407    0.16851471095    0.10193582145   -0.02138769652
 ROW  18      0.00000000000   -0.00000000000    0.00000000000   -0.00000000000
 ROW  19     -0.13141245181    0.01036825197    0.02077075882   -0.09880838648
 ROW  20      0.02391177395    0.05436508816    0.12008439700    0.06893666644
 ROW  21      0.00000000000   -0.00000000000    0.00000000000   -0.00000000000
 ROW  22      0.45780044643   -0.44054173263    0.51095208677   -0.01051386904
 ROW  23      0.15187218481   -0.10812698297    0.21525142235    0.09476534655
 ROW  24     -0.00000000000    0.00000000000   -0.00000000000   -0.00000000000

                 COLUMN  21       COLUMN  22       COLUMN  23       COLUMN  24
 ROW   1     -0.00078747363    0.00370167541    0.00152405588   -0.00079614622
 ROW   2      0.00290528707   -0.00079386937   -0.00067843056    0.00089098838
 ROW   3      0.00000000000   -0.00000000000    0.00000000000    0.00000000000
 ROW   4      0.03237943466   -0.08613223975    0.03712285041   -0.00050307303
 ROW   5      0.10158545168    0.08693589189   -0.03083682414    0.00178469883
 ROW   6      0.00000000000    0.00000000000   -0.00000000000    0.00000000000
 ROW   7     -0.06047937586   -0.04018191196   -0.12098776990    0.00524182336
 ROW   8     -0.11810472970   -0.01403164967   -0.02757297410    0.00513095650
 ROW   9      0.00000000000    0.00000000000    0.00000000000    0.00000000000
 ROW  10     -0.01915778427    0.00151229825    0.00168023069   -0.00099094772
 ROW  11     -0.09579094066   -0.01339091700    0.00273007251    0.00035171172
 ROW  12      0.00000000000   -0.00000000000    0.00000000000    0.00000000000
 ROW  13      0.11890827689    0.00919145312    0.01157899537    0.01914448348
 ROW  14      0.12230404245    0.00331527698    0.01330580760   -0.08483730432
 ROW  15     -0.00000000000    0.00000000000    0.00000000000   -0.00000000000
 ROW  16     -0.08369687061    0.44475170529   -0.15989763422    0.00084491732
 ROW  17      0.02455049334   -0.38600403924    0.13934767206   -0.00076732937
 ROW  18     -0.00000000000    0.00000000000    0.00000000000    0.00000000000
 ROW  19     -0.15562623144    0.21516914085    0.57717241892   -0.00687159246
 ROW  20      0.01968298848    0.03632480233    0.10101090342   -0.00364453489
 ROW  21     -0.00000000000    0.00000000000   -0.00000000000    0.00000000000
 ROW  22     -0.30532533598   -0.00552475664   -0.02240823861   -0.24494514973
 ROW  23      0.03164916607    0.00319344103    0.02683135058    0.91724128922
 ROW  24      0.00000000000   -0.00000000000   -0.00000000000   -0.00000000000
  Performing F(IJK)/F(IKJ)/F(KJI) consistency check 
  Differences greater than 1 cm-1 will be printed.
  ===================================================================
  I    J    K    F(IJK)        F(IKJ)        F(KJI)        Difference
  ===================================================================
 Cubic force constants written to file cubic.
  ===================================================================
  Largest absolute difference is    0.39012 cm-1.
 
 
---------------------------------------------------------------------------
          Quartic centrifugal distortion parameters 
                                CM-1                MHz
---------------------------------------------------------------------------
    1    1    1    1   -0.4236265989E-06       -0.0127000059
    1    1    1    2    0.1423823845E-08        0.0000426852
    1    1    2    1    0.1423823845E-08        0.0000426852
    1    1    2    2    0.5481256871E-07        0.0016432395
    1    1    3    3   -0.7929524118E-07       -0.0023772115
    1    2    1    1    0.1423823845E-08        0.0000426852
    1    2    1    2   -0.2150806913E-06       -0.0064479569
    1    2    2    1   -0.2150806913E-06       -0.0064479569
    1    2    2    2    0.1459831483E-07        0.0004376465
    1    2    3    3    0.4380873618E-08        0.0001313353
    2    1    1    1    0.1423823845E-08        0.0000426852
    2    1    1    2   -0.2150806913E-06       -0.0064479569
    2    1    2    1   -0.2150806913E-06       -0.0064479569
    2    1    2    2    0.1459831483E-07        0.0004376465
    2    1    3    3    0.4380873618E-08        0.0001313353
    2    2    1    1    0.5481256871E-07        0.0016432395
    2    2    1    2    0.1459831483E-07        0.0004376465
    2    2    2    1    0.1459831483E-07        0.0004376465
    2    2    2    2   -0.3477139909E-06       -0.0104242032
    2    2    3    3   -0.8454385353E-07       -0.0025345610
    3    3    1    1   -0.7929524118E-07       -0.0023772115
    3    3    1    2    0.4380873618E-08        0.0001313353
    3    3    2    1    0.4380873618E-08        0.0001313353
    3    3    2    2   -0.8454385353E-07       -0.0025345610
    3    3    3    3   -0.4122895158E-07       -0.0012360129
---------------------------------------------------------------------------
------------------------------------------------------------
        Parameter                (MHz)                 (CM-1)
------------------------------------------------------------
 
           R6                -.102986E-03           -.343524E-08
           R5                -.267585E-03           -.892569E-08
           SI                            0.149402E+01
 
  Kivelson-Wilson centrifugal distortion parameters 
 
           DJ                0.125156E-02           0.417474E-07
           DK                0.101909E-02           0.339930E-07
           DJK               0.904361E-03           0.301662E-07
 
  A-reduced centrifugal distortion parameters (Ir representation) 
 
           DELJ              0.145753E-02           0.486179E-07
           DELK              0.204894E-02           0.683454E-07
           DELJK             -.331469E-03           -.110566E-07
           delJ              0.574262E-03           0.191553E-07
           delK              0.115062E-02           0.383807E-07
 
  S-reduced centrifugal distortion parameters (Ir representation) 
 
           DJ                0.107245E-02           0.357731E-07
           DK                0.123564E-03           0.412166E-08
           DJK               0.197899E-02           0.660119E-07
           D1                -.574262E-03           -.191553E-07
           D2                -.192538E-03           -.642237E-08
------------------------------------------------------------
  Centrifugal corrections for various types of 
 rotational constants (MHz and cm-1) ...
   Bx''-Bx         0.0044912589        0.0000001498
   By''-By         0.0044125842        0.0000001472
   Bz''-Bz         0.0007903695        0.0000000264
   Bx''-Bx'         0.0012672805        0.0000000423
   By''-By'         0.0011886058        0.0000000396
   Bz''-Bz'         0.0056263372        0.0000001877
   Bx'-Bx         0.0032239785        0.0000001075
   By'-By         0.0032239785        0.0000001075
   Bz'-Bz        -0.0048359677       -0.0000001613
   BxSR-Bx         0.0035015845        0.0000001168
   BySR-By         0.0022073715        0.0000000736
   BzSR-Bz        -0.0037118908       -0.0000001238
   BxSR-Bx''        -0.0009896745       -0.0000000330
   BySR-By''        -0.0022052127       -0.0000000736
   BzSR-Bz''        -0.0045022603       -0.0000001502
   BxSR-Bx'        -0.0002776060       -0.0000000093
   BySR-By'        -0.0010166070       -0.0000000339
   BzSR-Bz'         0.0011240769        0.0000000375
   BxAR-Bx         0.0015762049        0.0000000526
   ByAR-By         0.0052787695        0.0000001761
   BzAR-Bz        -0.0052429851       -0.0000001749
---------------------------------------------------------------------------
 
 *****************************************
     THE MOLECULE IS AN ASYMMETRIC TOP
 *****************************************
 
 
---------------------------------------------------------------------------
         Sextic centrifugal distortion parameters
          Watson A reduction. I^r representation 
              CM-1*10^6                     kHz
---------------------------------------------------------------------------
   HJ        0.0000000141               0.0000004233
   HJK        0.0000000192               0.0000005756
   HKJ       -0.0000001502              -0.0000045033
   HK        0.0000001684               0.0000050490
   hJ        0.0000000071               0.0000002134
   hJK        0.0000000190               0.0000005704
   hK        0.0000000856               0.0000025648
---------------------------------------------------------------------------
         Sextic centrifugal distortion parameters
          Watson S reduction. I^r representation 
              CM-1*10^6                     kHz
---------------------------------------------------------------------------
   HJ       -0.0000000031              -0.0000000920
   HJK        0.0000000606               0.0000018180
   HKJ       -0.0000000305              -0.0000009150
   HK        0.0000000245               0.0000007336
   h1        0.0000000045               0.0000001360
   h2        0.0000000086               0.0000002577
   h3        0.0000000026               0.0000000774
---------------------------------------------------------------------------
---------------------------------------------------------------------------
             Geometrical properties evaluated at     0.00 K 
  Mean and mean-square displacements in normal coordinates (amu**0.5 bohr)
         Coordinate              <q>            <q**2>
---------------------------------------------------------------------------
              1              0.0000000000     0.0000000000
              2              0.0000000000     0.0000000000
              3              0.0000000000     0.0000000000
              4              0.0000000000     0.0000000000
              5              0.0000000000     0.0000000000
              6              0.0000000000     0.0000000000
              7              0.0000000000     0.5000000659
              8             -0.0000000000     0.5000000659
              9             -0.0000000000     0.5000000659
             10              0.0000000000     0.5000000659
             11             -0.0405876704     0.5000000659
             12             -0.0000000000     0.5000000659
             13              0.0203013949     0.5000000659
             14              0.0301472525     0.5000000659
             15             -0.0487459687     0.5000000659
             16             -0.2150687832     0.5000000659
             17              0.0539886909     0.5000000659
             18             -0.0819410789     0.5000000659
             19             -0.0342244458     0.5000000659
             20              0.0822773722     0.5000000659
             21              0.0290611466     0.5000000659
             22              0.0133441032     0.5000000659
             23             -0.0072214405     0.5000000659
             24              0.0247079900     0.5000000659
---------------------------------------------------------------------------
------------------------------------------------------
   ATOM              INTERNUCLEAR DISTANCE
  I    J            Re           Rg           Ra
------------------------------------------------------
  2    1         1.3542461    1.3634636    1.3617395
  3    1         1.3698494    1.3781082    1.3763395
  3    2         2.1435952    2.1546109    2.1537205
  4    1         2.2361394    2.2465373    2.2459869
  4    2         1.2920322    1.2981625    1.2962736
  4    3         2.2394291    2.2496388    2.2489202
  5    1         2.2042537    2.2149134    2.2142672
  5    2         2.1138759    2.1239804    2.1230782
  5    3         1.3523878    1.3598286    1.3578262
  5    4         1.3961434    1.4043321    1.4025608
  6    1         2.0731660    2.0875683    2.0820521
  6    2         1.0757582    1.0905960    1.0790404
  6    3         3.1515742    3.1677056    3.1645980
  6    4         2.1305006    2.1430806    2.1376843
  6    5         3.1739070    3.1895923    3.1864573
  7    1         2.0874756    2.1009706    2.0952579
  7    2         3.1478364    3.1636328    3.1603514
  7    3         1.0736431    1.0882428    1.0758772
  7    4         3.3043374    3.3190207    3.3159878
  7    5         2.2440407    2.2563153    2.2508295
  7    6         4.0892372    4.1088691    4.1046794
  8    1         3.2552672    3.2733698    3.2685600
  8    2         3.1383596    3.1558023    3.1506756
  8    3         2.1940882    2.2098482    2.2019623
  8    4         2.1660942    2.1828895    2.1750730
  8    5         1.0751676    1.0951476    1.0785821
  8    6         4.1688346    4.1899657    4.1844874
  8    7         2.7891102    2.8059471    2.7974657
------------------------------------------------------
  nmode is                     18
  DIPOLE MOMENT OF ISOTOPOLOGUE 
  (only correct if inertial frame is unchanged) 
                             Vibrationally averaged dipole moment
--------------------------------------------------------------------------------
                              a.u.                         Debye
                     x         y         z              x         y         z
--------------------------------------------------------------------------------
MU_e           -0.53604  -0.26834   0.00000       -1.36238  -0.68201   0.00000
delta <MU> (1)  0.00209   0.00746  -0.00000        0.00532   0.01895  -0.00000
delta <MU> (2)  0.00988   0.00055   0.00000        0.02511   0.00141   0.00000
<MU>           -0.52406  -0.26033   0.00000       -1.33194  -0.66165   0.00000
 
Equilibrium dipole moment:    0.59945 a.u. (   1.52355 D)
Zero-point dipole moment:     0.58516 a.u. (   1.48723 D)
--------------------------------------------------------------------------------
********************************************************************************
     PARAMETERS RELEVANT TO ROTATIONAL SPECTROSCOPY
********************************************************************************
 
 
  ----------------------------------------------------------------------------
                                     VIB-ROT CONSTANT / (cm-1)
                                  ------------------------------
     AXIS        MODE       CORIOLIS     QUADRATIC     ANHARMONIC    TOTAL
  ----------------------------------------------------------------------------
       1           7       0.0013568     -0.0000000   -0.0000459    0.0013109
       1           8       0.0010680     -0.0000000   -0.0001221    0.0009460
       1           9       0.0006936     -0.0000000   -0.0001327    0.0005609
       1          10       0.0007042     -0.0000000   -0.0001700    0.0005342
       1          11      -0.0012195     -0.0000108    0.0000101   -0.0012201
       1          12       0.0017589     -0.0000000   -0.0000542    0.0017046
       1          13      -0.0020685     -0.0000527    0.0001251   -0.0019961
       1          14      -0.0002073     -0.0001711    0.0000701   -0.0003083
       1          15      -0.0002497     -0.0002048    0.0001817   -0.0002728
       1          16      -0.0000667     -0.0001489    0.0004775    0.0002619
       1          17      -0.0001181     -0.0000806    0.0007379    0.0005391
       1          18      -0.0000738     -0.0000526    0.0003620    0.0002356
       1          19      -0.0002655     -0.0000147    0.0004310    0.0001509
       1          20      -0.0003864     -0.0000760    0.0011429    0.0006804
       1          21      -0.0003116     -0.0000040    0.0009289    0.0006133
       1          22      -0.0001058     -0.0000017    0.0004638    0.0003563
       1          23      -0.0000221     -0.0000000    0.0002089    0.0001868
       1          24      -0.0001826     -0.0000026    0.0006016    0.0004164
       2           7       0.0005507     -0.0000000   -0.0002393    0.0003114
       2           8       0.0006952     -0.0000000   -0.0001679    0.0005273
       2           9       0.0006803     -0.0000000   -0.0001286    0.0005516
       2          10       0.0007266     -0.0000000   -0.0000811    0.0006454
       2          11      -0.0001273     -0.0000019    0.0001299    0.0000007
       2          12       0.0099789     -0.0000000    0.0000059    0.0099848
       2          13      -0.0095757     -0.0000752    0.0001294   -0.0095215
       2          14      -0.0002488     -0.0002165    0.0002608   -0.0002045
       2          15      -0.0001980     -0.0001580    0.0001528   -0.0002032
       2          16      -0.0001211     -0.0002122    0.0010188    0.0006855
       2          17      -0.0005805     -0.0000013    0.0004791   -0.0001026
       2          18      -0.0005601     -0.0000315    0.0009159    0.0003243
       2          19      -0.0004015     -0.0000030    0.0004937    0.0000892
       2          20      -0.0000506     -0.0000041    0.0002520    0.0001973
       2          21      -0.0001637     -0.0000085    0.0002630    0.0000908
       2          22      -0.0001283     -0.0000013    0.0005560    0.0004264
       2          23      -0.0001892     -0.0000037    0.0007908    0.0005978
       2          24      -0.0000102     -0.0000002    0.0001186    0.0001082
       3           7       0.0000000     -0.0000000   -0.0000768   -0.0000768
       3           8       0.0000000     -0.0000000   -0.0000740   -0.0000740
       3           9       0.0000000     -0.0000000   -0.0000654   -0.0000654
       3          10       0.0000000     -0.0000000   -0.0000605   -0.0000605
       3          11       0.0001672     -0.0000019    0.0000384    0.0002037
       3          12       0.0000000     -0.0000000   -0.0000105   -0.0000105
       3          13       0.0002360     -0.0000015    0.0000639    0.0002984
       3          14       0.0024447     -0.0000019    0.0000882    0.0025310
       3          15      -0.0022068     -0.0000056    0.0000831   -0.0021293
       3          16      -0.0000985     -0.0000752    0.0003901    0.0002164
       3          17      -0.0000152     -0.0000063    0.0002980    0.0002765
       3          18      -0.0000791     -0.0000088    0.0003357    0.0002478
       3          19       0.0000510     -0.0000017    0.0002336    0.0002829
       3          20      -0.0001167     -0.0000121    0.0003252    0.0001964
       3          21      -0.0001494     -0.0000005    0.0002805    0.0001306
       3          22      -0.0000728     -0.0000001    0.0002583    0.0001853
       3          23      -0.0000697     -0.0000005    0.0002667    0.0001966
       3          24      -0.0000499     -0.0000003    0.0001673    0.0001171
  ----------------------------------------------------------------------------
 
 
  ----------------------------------------------------------------------------
   Be, B0 AND B-B0 SHIFTS FOR SINGLY EXCITED VIBRATIONAL STATES (CM-1)
   ------------------------------------------------------------
  VIBRATION            X AXIS               Y AXIS                 Z AXIS
  ----------------------------------------------------------------------------
    Be                    0.31477233           0.28187814           0.14870924
    B0                    0.31242230           0.27962364           0.14747615
    Be-B0                 0.00235003           0.00225450           0.00123309
    B'                    0.31242241           0.27962375           0.14747599
    Be-B'                 0.00234992           0.00225440           0.00123326
    B''                   0.31242245           0.27962379           0.14747618
    Be-B''                0.00234988           0.00225436           0.00123307
    B^A                   0.31242236           0.27962381           0.14747597
    Be-B^A                0.00234998           0.00225433           0.00123327
    B^S                   0.31242242           0.27962371           0.14747603
    Be-B^S                0.00234991           0.00225443           0.00123322
     7                   -0.00131086          -0.00031138           0.00007684
     8                   -0.00094599          -0.00052732           0.00007397
     9                   -0.00056088          -0.00055162           0.00006542
    10                   -0.00053420          -0.00064544           0.00006051
    11                    0.00122014          -0.00000072          -0.00020370
    12                   -0.00170464          -0.00998476           0.00001046
    13                    0.00199614           0.00952153          -0.00029836
    14                    0.00030827           0.00020448          -0.00253096
    15                    0.00027279           0.00020318           0.00212934
    16                   -0.00026195          -0.00068555          -0.00021642
    17                   -0.00053915           0.00010262          -0.00027652
    18                   -0.00023564          -0.00032425          -0.00024778
    19                   -0.00015089          -0.00008919          -0.00028292
    20                   -0.00068039          -0.00019730          -0.00019641
    21                   -0.00061333          -0.00009082          -0.00013061
    22                   -0.00035630          -0.00042644          -0.00018532
    23                   -0.00018676          -0.00059781          -0.00019661
    24                   -0.00041641          -0.00010822          -0.00011712
  ----------------------------------------------------------------------------
  ----------------------------------------------------------------------------
   Be, B0 AND B-B0 SHIFTS FOR SINGLY EXCITED VIBRATIONAL STATES (MHz)
  VIBRATION            X AXIS               Y AXIS                 Z AXIS
  ----------------------------------------------------------------------------
    Be                 9436.63714146        8450.49410795        4458.19094470
    B0                 9366.18507418        8382.90577788        4421.22372155
    Be-B0                70.45206727          67.58833007          36.96722315
    B'                 9366.18829816        8382.90900186        4421.21888558
    Be-B'                70.44884330          67.58510609          36.97205912
    B''                9366.18956544        8382.91019047        4421.22451192
    Be-B''               70.44757601          67.58391748          36.96643278
    B^A                9366.18665039        8382.91105665        4421.21847856
    Be-B^A               70.45049107          67.58305130          36.97246614
    B^S                9366.18857577        8382.90798526        4421.22000966
    Be-B^S               70.44856569          67.58612270          36.97093504
     7                  -39.29862438          -9.33500897           2.30371166
     8                  -28.36016726         -15.80863916           2.21749324
     9                  -16.81472078         -16.53700644           1.96118050
    10                  -16.01485832         -19.34971814           1.81411738
    11                   36.57884511          -0.02155265          -6.10678362
    12                  -51.10392869        -299.33572062           0.31363872
    13                   59.84273882         285.44835038          -8.94452563
    14                    9.24182845           6.13015847         -75.87629476
    15                    8.17815086           6.09118484          63.83586743
    16                   -7.85306310         -20.55214913          -6.48819473
    17                  -16.16318549           3.07656762          -8.28994146
    18                   -7.06430307          -9.72084480          -7.42824955
    19                   -4.52346642          -2.67387427          -8.48179132
    20                  -20.39757409          -5.91502008          -5.88828710
    21                  -18.38723218          -2.72284535          -3.91553113
    22                  -10.68171271         -12.78442996          -5.55563457
    23                   -5.59906347         -17.92188378          -5.89418631
    24                  -12.48379783          -3.24422811          -3.51103505
  ----------------------------------------------------------------------------
