# Supplementary material for: Improved Accuracy in Semi-Experimental Structure Determination by Resolving Problems Associated with Rotation of Principal Inertial Axes of Isotopologues: Structures of 1,3-Oxazole (c‑C3H3NO)
Source: J Phys Chem A. 2026 Apr 24;130(18):3623–41. doi: 10.1021/acs.jpca.6c01535 (PMC13158917; doi:10.1021/acs.jpca.6c01535)
Supplement: Supplementary file 2 [file jp6c01535_si_002.zip › Supporting Information/ISOMASS Files_Ir/ISOMASS021.out]

 @GETMEM-I,  Allocated   28610 MB of main memory.
  analysis of anharmonic force field for a different isotopomer
  masses of atoms
   15.9949146300000        12.0000000000000        12.0000000000000     
   14.0030740020000        12.0000000000000        2.01410177900000     
   1.00782503500000        2.01410177900000     
  rotation matrix to com frame 

                 COLUMN   1       COLUMN   2       COLUMN   3
 ROW   1      0.37723607384    0.92611713330    0.00000000000
 ROW   2      0.92611713330   -0.37723607384    0.00000000000
 ROW   3     -0.00000000000   -0.00000000000    1.00000000000
********************************************************************************
        PARAMETERS RELEVANT TO MOLECULAR STRUCTURE 
********************************************************************************

                 COLUMN   1       COLUMN   2       COLUMN   3       COLUMN   4
 ROW   1      0.11669231650    0.01997268903    0.00785857073   -0.07852369997
 ROW   2     -0.02145091502    0.10999203648    0.03897912663    0.07616129452
 ROW   3      0.00072366134    0.03975683284   -0.11178833881    0.00000000119
 ROW   4      0.11669231646    0.01997268897    0.00785857073    0.04880986106
 ROW   5     -0.02145091502    0.10999203647    0.03897912663    0.08873065752
 ROW   6      0.00072366122    0.03975683281   -0.11178833875    0.00000000023
 ROW   7      0.11669231651    0.01997268904    0.00785857073   -0.09688264662
 ROW   8     -0.02145091497    0.10999203654    0.03897912663   -0.05195666021
 ROW   9      0.00072366136    0.03975683295   -0.11178833902    0.00000000045
 ROW  10      0.11669231643    0.01997268894    0.00785857073    0.11161722984
 ROW  11     -0.02145091499    0.10999203652    0.03897912663   -0.01594678922
 ROW  12      0.00072366116    0.03975683288   -0.11178833891   -0.00000000100
 ROW  13      0.11669231647    0.01997268899    0.00785857073    0.01767689396
 ROW  14     -0.02145091496    0.10999203656    0.03897912663   -0.10855199937
 ROW  15      0.00072366125    0.03975683297   -0.11178833909   -0.00000000087
 ROW  16      0.11669231644    0.01997268896    0.00785857073    0.08525066095
 ROW  17     -0.02145091506    0.10999203643    0.03897912663    0.18361366298
 ROW  18      0.00072366118    0.03975683272   -0.11178833858    0.00000000059
 ROW  19      0.11669231654    0.01997268909    0.00785857073   -0.19297276728
 ROW  20     -0.02145091496    0.10999203655    0.03897912663   -0.08446542462
 ROW  21      0.00072366145    0.03975683299   -0.11178833910    0.00000000101
 ROW  22      0.11669231646    0.01997268898    0.00785857073    0.03998086378
 ROW  23     -0.02145091492    0.10999203661    0.03897912663   -0.20765760039
 ROW  24      0.00072366124    0.03975683305   -0.11178833924   -0.00000000174

                 COLUMN   5       COLUMN   6       COLUMN   7       COLUMN   8
 ROW   1     -0.00000000043   -0.00000000033    0.00000000000    0.00000000000
 ROW   2      0.00000000048    0.00000000029    0.00000000000    0.00000000000
 ROW   3     -0.13046478788   -0.08377726392    0.05329570717    0.11988397550
 ROW   4      0.00000000039    0.00000000018   -0.00000000000   -0.00000000000
 ROW   5      0.00000000056    0.00000000034   -0.00000000000   -0.00000000000
 ROW   6      0.04886196527   -0.13265235526   -0.02619082887    0.00748059307
 ROW   7     -0.00000000055   -0.00000000040    0.00000000000    0.00000000000
 ROW   8     -0.00000000034   -0.00000000022   -0.00000000000   -0.00000000000
 ROW   9     -0.12639947002    0.09473883266   -0.01061224301   -0.14793120711
 ROW  10      0.00000000079    0.00000000042    0.00000000000   -0.00000000000
 ROW  11     -0.00000000011   -0.00000000008   -0.00000000000    0.00000000000
 ROW  12      0.16358075612   -0.00623600244    0.11388624456   -0.04857347636
 ROW  13      0.00000000019    0.00000000005    0.00000000000    0.00000000000
 ROW  14     -0.00000000071   -0.00000000045    0.00000000000    0.00000000000
 ROW  15      0.05102303711    0.14295115608   -0.02002781144    0.02753916335
 ROW  16      0.00000000062    0.00000000032   -0.00000000000    0.00000000000
 ROW  17      0.00000000116    0.00000000071   -0.00000000000   -0.00000000000
 ROW  18      0.07855758423   -0.27056669229   -0.51233583399   -0.21029277302
 ROW  19     -0.00000000116   -0.00000000078   -0.00000000000   -0.00000000000
 ROW  20     -0.00000000055   -0.00000000035   -0.00000000000   -0.00000000000
 ROW  21     -0.25627100747    0.16287752788   -0.05740281970   -0.25027117440
 ROW  22      0.00000000033    0.00000000014   -0.00000000000    0.00000000000
 ROW  23     -0.00000000134   -0.00000000084    0.00000000000    0.00000000000
 ROW  24      0.10643289825    0.27192199846   -0.33538458210    0.39390364980

                 COLUMN   9       COLUMN  10       COLUMN  11       COLUMN  12
 ROW   1      0.00000000000    0.00000000000   -0.00000000000    0.04223342184
 ROW   2      0.00000000000    0.00000000000    0.00000000000   -0.00211090174
 ROW   3      0.03509931192    0.07257068696    0.02629356936    0.00000000000
 ROW   4      0.00000000000   -0.00000000000   -0.00000000000    0.01771762285
 ROW   5      0.00000000000    0.00000000000    0.00000000000   -0.00098237557
 ROW   6     -0.07320096357   -0.20521422531   -0.03253081737   -0.00000000000
 ROW   7      0.00000000000    0.00000000000    0.00000000000   -0.01981028862
 ROW   8     -0.00000000000   -0.00000000000   -0.00000000000    0.01562560254
 ROW   9     -0.02226779788    0.00456942054   -0.14761538720   -0.00000000000
 ROW  10     -0.00000000000    0.00000000000    0.00000000000   -0.01450107640
 ROW  11     -0.00000000000   -0.00000000000   -0.00000000000    0.11159453675
 ROW  12     -0.05004037588    0.11267704305    0.00282187361    0.00000000000
 ROW  13      0.00000000000    0.00000000000    0.00000000000   -0.03960311816
 ROW  14      0.00000000000    0.00000000000   -0.00000000000   -0.00854253909
 ROW  15      0.17367772368   -0.08407102372    0.08846344049    0.00000000000
 ROW  16     -0.00000000000   -0.00000000000    0.00000000000   -0.09617162424
 ROW  17      0.00000000000   -0.00000000000    0.00000000000   -0.29922532272
 ROW  18      0.16917281050    0.24624264631    0.08413031432    0.00000000000
 ROW  19     -0.00000000000   -0.00000000000   -0.00000000000    0.07398165168
 ROW  20     -0.00000000000   -0.00000000000   -0.00000000000    0.04826651939
 ROW  21     -0.50673781602   -0.03756483915    0.74955250944    0.00000000000
 ROW  22     -0.00000000000   -0.00000000000   -0.00000000000    0.07299926778
 ROW  23      0.00000000000    0.00000000000    0.00000000000   -0.52037343910
 ROW  24     -0.31241080562    0.10918219856   -0.14137812494   -0.00000000000

                 COLUMN  13       COLUMN  14       COLUMN  15       COLUMN  16
 ROW   1      0.07576558944    0.00146770286    0.10843930361    0.07585159575
 ROW   2      0.11589647396    0.06966915697    0.05759837908    0.04102204716
 ROW   3     -0.00000000000   -0.00000000000   -0.00000000000   -0.00000000000
 ROW   4     -0.00919978710   -0.09371037944   -0.08635659521    0.06137582157
 ROW   5      0.02943182237   -0.01582151363    0.03816617359   -0.07430387295
 ROW   6      0.00000000000    0.00000000000   -0.00000000000   -0.00000000000
 ROW   7     -0.00270470362   -0.01289407101    0.08455388070   -0.09529745545
 ROW   8     -0.09745421857    0.10445443667   -0.05726713498    0.08297988364
 ROW   9      0.00000000000    0.00000000000   -0.00000000000    0.00000000000
 ROW  10      0.00529345757   -0.02243237884   -0.07713261020    0.06248240475
 ROW  11      0.00298626051   -0.12939927207   -0.03794724706   -0.10778483635
 ROW  12     -0.00000000000    0.00000000000    0.00000000000    0.00000000000
 ROW  13     -0.03271310937    0.13745978583   -0.05721965999   -0.13645024193
 ROW  14     -0.05751623132    0.00782994429   -0.03401973115    0.06094195456
 ROW  15     -0.00000000000    0.00000000000    0.00000000000    0.00000000000
 ROW  16     -0.15901039581   -0.14784140493    0.02382126038    0.11825384667
 ROW  17     -0.35041699821   -0.12402429534    0.36636244597   -0.00518367155
 ROW  18     -0.00000000000    0.00000000000    0.00000000000    0.00000000000
 ROW  19     -0.21129289084   -0.16030452384    0.06270764977    0.00690787632
 ROW  20     -0.17091143810    0.05887079894   -0.06796441546    0.13183771020
 ROW  21      0.00000000000    0.00000000000    0.00000000000   -0.00000000000
 ROW  22     -0.10792315861    0.18852523112   -0.02844545593   -0.14341888935
 ROW  23      0.24274682983   -0.13378318680   -0.20944808059   -0.05196837089
 ROW  24      0.00000000000   -0.00000000000   -0.00000000000    0.00000000000

                 COLUMN  17       COLUMN  18       COLUMN  19       COLUMN  20
 ROW   1     -0.02556521796   -0.12303285871    0.02948058730    0.02323466839
 ROW   2      0.07235015585    0.10233502022    0.04960233486    0.03277542534
 ROW   3     -0.00000000000    0.00000000000    0.00000000000    0.00000000000
 ROW   4      0.06862764420    0.01946870294    0.05472948673   -0.13192044412
 ROW   5     -0.16440203817   -0.04724869886   -0.04094636880   -0.12651129216
 ROW   6      0.00000000000   -0.00000000000   -0.00000000000   -0.00000000000
 ROW   7      0.02118569188    0.13832973856   -0.09103127292   -0.08140573122
 ROW   8     -0.02255610116   -0.02506331451    0.04141473739   -0.07967292663
 ROW   9      0.00000000000   -0.00000000000   -0.00000000000    0.00000000000
 ROW  10     -0.07568455484    0.02054144670   -0.10158605242    0.10775241807
 ROW  11      0.05546013854   -0.04450216559    0.03028335835    0.07091890399
 ROW  12     -0.00000000000    0.00000000000    0.00000000000   -0.00000000000
 ROW  13      0.02934738316   -0.04969760176    0.05899284486    0.03566101444
 ROW  14      0.03633396503    0.01103403359   -0.14597454806    0.05117086804
 ROW  15     -0.00000000000    0.00000000000   -0.00000000000   -0.00000000000
 ROW  16      0.19520076558    0.00059141129    0.10890036323   -0.09321050897
 ROW  17      0.08158675200   -0.11135737546    0.02581537710    0.11881696840
 ROW  18      0.00000000000    0.00000000000   -0.00000000000   -0.00000000000
 ROW  19     -0.47225439267    0.45941875444    0.45192114993    0.27266936877
 ROW  20     -0.19169892229    0.08240520073    0.23740889974    0.02774218176
 ROW  21      0.00000000000   -0.00000000000   -0.00000000000   -0.00000000000
 ROW  22      0.06037274874   -0.04029502833    0.00193186094    0.08163080277
 ROW  23     -0.04839971306   -0.06807102517    0.11785278538    0.03751979467
 ROW  24     -0.00000000000   -0.00000000000    0.00000000000   -0.00000000000

                 COLUMN  21       COLUMN  22       COLUMN  23       COLUMN  24
 ROW   1      0.00514122465   -0.00329753831    0.00001100242    0.00065118823
 ROW   2      0.01014423247    0.00208380932    0.00143983937   -0.00004543812
 ROW   3      0.00000000000   -0.00000000000    0.00000000000   -0.00000000000
 ROW   4      0.07197967125    0.06682025961    0.10646072457    0.00123283787
 ROW   5      0.06936729913   -0.02277969583   -0.03178115813   -0.00205939916
 ROW   6     -0.00000000000   -0.00000000000   -0.00000000000    0.00000000000
 ROW   7     -0.08832446222   -0.01234579076    0.00214847487   -0.02483061032
 ROW   8     -0.13889543469   -0.01085404834    0.00930849551    0.08391885306
 ROW   9     -0.00000000000   -0.00000000000    0.00000000000    0.00000000000
 ROW  10     -0.07744743419   -0.01127149874   -0.00866908836    0.00100084446
 ROW  11     -0.06143187320   -0.00223443455   -0.00590540299   -0.00050046072
 ROW  12      0.00000000000    0.00000000000    0.00000000000   -0.00000000000
 ROW  13      0.04311557902    0.10168068496   -0.07221294752   -0.00458088551
 ROW  14      0.14915729057    0.03394055889   -0.01868214583   -0.00636836094
 ROW  15     -0.00000000000   -0.00000000000    0.00000000000   -0.00000000000
 ROW  16      0.06495897560   -0.32762402000   -0.48373716388   -0.00142159627
 ROW  17     -0.05323270463    0.12531131850    0.18539590182    0.00048807825
 ROW  18     -0.00000000000    0.00000000000    0.00000000000    0.00000000000
 ROW  19      0.23810407335    0.01925639488   -0.01915275498    0.30169801200
 ROW  20     -0.06047349589   -0.01587411681    0.01870859202   -0.89949225041
 ROW  21     -0.00000000000    0.00000000000   -0.00000000000    0.00000000000
 ROW  22      0.15402300672   -0.50783000992    0.33665696313    0.00621504161
 ROW  23     -0.04439107233   -0.12020971141    0.08006555935    0.00366884204
 ROW  24     -0.00000000000    0.00000000000   -0.00000000000    0.00000000000
  Performing F(IJK)/F(IKJ)/F(KJI) consistency check 
  Differences greater than 1 cm-1 will be printed.
  ===================================================================
  I    J    K    F(IJK)        F(IKJ)        F(KJI)        Difference
  ===================================================================
 Cubic force constants written to file cubic.
  ===================================================================
  Largest absolute difference is    0.44043 cm-1.
 
 
---------------------------------------------------------------------------
          Quartic centrifugal distortion parameters 
                                CM-1                MHz
---------------------------------------------------------------------------
    1    1    1    1   -0.4800253780E-06       -0.0143907988
    1    1    1    2   -0.6440324973E-08       -0.0001930761
    1    1    2    1   -0.6440324973E-08       -0.0001930761
    1    1    2    2    0.6034369231E-07        0.0018090584
    1    1    3    3   -0.9086470029E-07       -0.0027240552
    1    2    1    1   -0.6440324973E-08       -0.0001930761
    1    2    1    2   -0.2178986550E-06       -0.0065324373
    1    2    2    1   -0.2178986550E-06       -0.0065324373
    1    2    2    2    0.4178773587E-08        0.0001252765
    1    2    3    3   -0.2849485517E-09       -0.0000085425
    2    1    1    1   -0.6440324973E-08       -0.0001930761
    2    1    1    2   -0.2178986550E-06       -0.0065324373
    2    1    2    1   -0.2178986550E-06       -0.0065324373
    2    1    2    2    0.4178773587E-08        0.0001252765
    2    1    3    3   -0.2849485517E-09       -0.0000085425
    2    2    1    1    0.6034369231E-07        0.0018090584
    2    2    1    2    0.4178773587E-08        0.0001252765
    2    2    2    1    0.4178773587E-08        0.0001252765
    2    2    2    2   -0.3307729804E-06       -0.0099163245
    2    2    3    3   -0.7818581906E-07       -0.0023439519
    3    3    1    1   -0.9086470029E-07       -0.0027240552
    3    3    1    2   -0.2849485517E-09       -0.0000085425
    3    3    2    1   -0.2849485517E-09       -0.0000085425
    3    3    2    2   -0.7818581906E-07       -0.0023439519
    3    3    3    3   -0.4204513570E-07       -0.0012604815
---------------------------------------------------------------------------
------------------------------------------------------------
        Parameter                (MHz)                 (CM-1)
------------------------------------------------------------
 
           R6                -.101389E-03           -.338198E-08
           R5                -.262740E-03           -.876406E-08
           SI                            0.147396E+01
 
  Kivelson-Wilson centrifugal distortion parameters 
 
           DJ                0.119432E-02           0.398383E-07
           DK                0.129705E-02           0.432651E-07
           DJK               0.110632E-02           0.369030E-07
 
  A-reduced centrifugal distortion parameters (Ir representation) 
 
           DELJ              0.139710E-02           0.466023E-07
           DELK              0.231095E-02           0.770848E-07
           DELJK             -.110346E-03           -.368076E-08
           delJ              0.540990E-03           0.180455E-07
           delK              0.112325E-02           0.374677E-07
 
  S-reduced centrifugal distortion parameters (Ir representation) 
 
           DJ                0.101607E-02           0.338924E-07
           DK                0.405782E-03           0.135354E-07
           DJK               0.217585E-02           0.725785E-07
           D1                -.540990E-03           -.180455E-07
           D2                -.190516E-03           -.635494E-08
------------------------------------------------------------
  Centrifugal corrections for various types of 
 rotational constants (MHz and cm-1) ...
   Bx''-Bx         0.0044381946        0.0000001480
   By''-By         0.0046282463        0.0000001544
   Bz''-Bz         0.0007285801        0.0000000243
   Bx''-Bx'         0.0011719759        0.0000000391
   By''-By'         0.0013620276        0.0000000454
   Bz''-Bz'         0.0056279081        0.0000001877
   Bx'-Bx         0.0032662187        0.0000001089
   By'-By         0.0032662187        0.0000001089
   Bz'-Bz        -0.0048993280       -0.0000001634
   BxSR-Bx         0.0035491560        0.0000001184
   BySR-By         0.0022643064        0.0000000755
   BzSR-Bz        -0.0037993205       -0.0000001267
   BxSR-Bx''        -0.0008890386       -0.0000000297
   BySR-By''        -0.0023639399       -0.0000000789
   BzSR-Bz''        -0.0045279006       -0.0000001510
   BxSR-Bx'        -0.0002829373       -0.0000000094
   BySR-By'        -0.0010019123       -0.0000000334
   BzSR-Bz'         0.0011000075        0.0000000367
   BxAR-Bx         0.0016439931        0.0000000548
   ByAR-By         0.0052728799        0.0000001759
   BzAR-Bz        -0.0052837637       -0.0000001762
---------------------------------------------------------------------------
 
 *****************************************
     THE MOLECULE IS AN ASYMMETRIC TOP
 *****************************************
 
 
---------------------------------------------------------------------------
         Sextic centrifugal distortion parameters
          Watson A reduction. I^r representation 
              CM-1*10^6                     kHz
---------------------------------------------------------------------------
   HJ        0.0000000146               0.0000004380
   HJK        0.0000000160               0.0000004807
   HKJ       -0.0000001490              -0.0000044656
   HK        0.0000001725               0.0000051715
   hJ        0.0000000074               0.0000002207
   hJK        0.0000000210               0.0000006293
   hK        0.0000000911               0.0000027308
---------------------------------------------------------------------------
         Sextic centrifugal distortion parameters
          Watson S reduction. I^r representation 
              CM-1*10^6                     kHz
---------------------------------------------------------------------------
   HJ       -0.0000000020              -0.0000000596
   HJK        0.0000000551               0.0000016514
   HKJ       -0.0000000302              -0.0000009052
   HK        0.0000000313               0.0000009379
   h1        0.0000000048               0.0000001437
   h2        0.0000000083               0.0000002488
   h3        0.0000000026               0.0000000769
---------------------------------------------------------------------------
---------------------------------------------------------------------------
             Geometrical properties evaluated at     0.00 K 
  Mean and mean-square displacements in normal coordinates (amu**0.5 bohr)
         Coordinate              <q>            <q**2>
---------------------------------------------------------------------------
              1              0.0000000000     0.0000000000
              2              0.0000000000     0.0000000000
              3              0.0000000000     0.0000000000
              4              0.0000000000     0.0000000000
              5              0.0000000000     0.0000000000
              6              0.0000000000     0.0000000000
              7             -0.0000000000     0.5000000659
              8              0.0000000000     0.5000000659
              9              0.0000000000     0.5000000659
             10              0.0000000000     0.5000000659
             11              0.0000000000     0.5000000659
             12             -0.0062766637     0.5000000659
             13             -0.0454940872     0.5000000659
             14             -0.0344069174     0.5000000659
             15             -0.0116342972     0.5000000659
             16             -0.2311865329     0.5000000659
             17             -0.0462857493     0.5000000659
             18             -0.0065756459     0.5000000659
             19             -0.0689278592     0.5000000659
             20              0.0780984479     0.5000000659
             21              0.0318330327     0.5000000659
             22             -0.0021618813     0.5000000659
             23              0.0190204955     0.5000000659
             24              0.0131504516     0.5000000659
---------------------------------------------------------------------------
------------------------------------------------------
   ATOM              INTERNUCLEAR DISTANCE
  I    J            Re           Rg           Ra
------------------------------------------------------
  2    1         1.3542461    1.3633481    1.3616842
  3    1         1.3698494    1.3785431    1.3767184
  3    2         2.1435952    2.1550985    2.1542405
  4    1         2.2361394    2.2466045    2.2460326
  4    2         1.2920322    1.2983433    1.2963620
  4    3         2.2394291    2.2501411    2.2494555
  5    1         2.2042537    2.2145924    2.2139060
  5    2         2.1138759    2.1235843    2.1226696
  5    3         1.3523878    1.3599144    1.3579294
  5    4         1.3961434    1.4040112    1.4022568
  6    1         2.0731660    2.0874635    2.0820316
  6    2         1.0757582    1.0906036    1.0790354
  6    3         3.1515742    3.1681937    3.1651132
  6    4         2.1305006    2.1432340    2.1377206
  6    5         3.1739070    3.1892028    3.1860384
  7    1         2.0874756    2.1046867    2.0962257
  7    2         3.1478364    3.1663872    3.1611128
  7    3         1.0736431    1.0934755    1.0759149
  7    4         3.3043374    3.3214800    3.3164958
  7    5         2.2440407    2.2590599    2.2509545
  7    6         4.0892372    4.1112951    4.1055462
  8    1         3.2552672    3.2708391    3.2679090
  8    2         3.1383596    3.1529950    3.1498036
  8    3         2.1940882    2.2069679    2.2016373
  8    4         2.1660942    2.1793875    2.1740949
  8    5         1.0751676    1.0898644    1.0782209
  8    6         4.1688346    4.1875655    4.1835669
  8    7         2.7891102    2.8057536    2.7971855
------------------------------------------------------
  nmode is                     18
  DIPOLE MOMENT OF ISOTOPOLOGUE 
  (only correct if inertial frame is unchanged) 
                             Vibrationally averaged dipole moment
--------------------------------------------------------------------------------
                              a.u.                         Debye
                     x         y         z              x         y         z
--------------------------------------------------------------------------------
MU_e            0.01550  -0.59925   0.00000        0.03938  -1.52304   0.00000
delta <MU> (1)  0.00564   0.00527  -0.00000        0.01433   0.01339  -0.00000
delta <MU> (2) -0.00214   0.01276   0.00000       -0.00543   0.03242   0.00000
<MU>            0.01900  -0.58122   0.00000        0.04828  -1.47723   0.00000
 
Equilibrium dipole moment:    0.59945 a.u. (   1.52355 D)
Zero-point dipole moment:     0.58153 a.u. (   1.47801 D)
--------------------------------------------------------------------------------
********************************************************************************
     PARAMETERS RELEVANT TO ROTATIONAL SPECTROSCOPY
********************************************************************************
 
 
  ----------------------------------------------------------------------------
                                     VIB-ROT CONSTANT / (cm-1)
                                  ------------------------------
     AXIS        MODE       CORIOLIS     QUADRATIC     ANHARMONIC    TOTAL
  ----------------------------------------------------------------------------
       1           7       0.0013789     -0.0000000    0.0000086    0.0013875
       1           8       0.0012897     -0.0000000   -0.0000867    0.0012030
       1           9       0.0008741     -0.0000000   -0.0000917    0.0007823
       1          10       0.0009063      0.0000000   -0.0000923    0.0008140
       1          11       0.0007853     -0.0000000   -0.0000771    0.0007082
       1          12      -0.0016726     -0.0000126    0.0000154   -0.0016699
       1          13      -0.0011551     -0.0000122    0.0001962   -0.0009711
       1          14      -0.0001404     -0.0002969    0.0002635   -0.0001737
       1          15      -0.0002281     -0.0002179    0.0002433   -0.0002028
       1          16      -0.0000751     -0.0001837    0.0007925    0.0005338
       1          17      -0.0005497     -0.0000049    0.0009473    0.0003927
       1          18      -0.0001280     -0.0000656    0.0005765    0.0003829
       1          19      -0.0002642     -0.0000336    0.0005958    0.0002979
       1          20      -0.0002132     -0.0000195    0.0006157    0.0003829
       1          21      -0.0003163     -0.0000128    0.0007873    0.0004582
       1          22      -0.0000220     -0.0000009    0.0002038    0.0001810
       1          23      -0.0000270     -0.0000003    0.0002155    0.0001882
       1          24      -0.0001752     -0.0000024    0.0006287    0.0004511
       2           7       0.0005380     -0.0000000   -0.0002931    0.0002449
       2           8       0.0006398     -0.0000000   -0.0001399    0.0004999
       2           9       0.0006655     -0.0000000   -0.0001492    0.0005163
       2          10       0.0005594     -0.0000000   -0.0001341    0.0004253
       2          11       0.0007177     -0.0000000   -0.0000694    0.0006483
       2          12      -0.0001496     -0.0000121    0.0001024   -0.0000593
       2          13      -0.0002777     -0.0000278    0.0000366   -0.0002690
       2          14      -0.0002389     -0.0001491    0.0001618   -0.0002263
       2          15      -0.0001349     -0.0002044    0.0001250   -0.0002142
       2          16      -0.0000978     -0.0002142    0.0008387    0.0005267
       2          17      -0.0003682     -0.0000114    0.0001120   -0.0002676
       2          18      -0.0004338     -0.0000292    0.0008511    0.0003880
       2          19      -0.0003238     -0.0000172    0.0004686    0.0001276
       2          20      -0.0002136     -0.0000379    0.0006258    0.0003743
       2          21      -0.0001572     -0.0000009    0.0004333    0.0002753
       2          22      -0.0002028     -0.0000011    0.0007881    0.0005842
       2          23      -0.0001949     -0.0000048    0.0007841    0.0005844
       2          24      -0.0000156     -0.0000003    0.0001516    0.0001358
       3           7       0.0000000     -0.0000000   -0.0000793   -0.0000793
       3           8       0.0000000     -0.0000000   -0.0000582   -0.0000582
       3           9       0.0000000     -0.0000000   -0.0000619   -0.0000619
       3          10       0.0000000     -0.0000000   -0.0000579   -0.0000579
       3          11       0.0000000     -0.0000000   -0.0000365   -0.0000365
       3          12       0.0001677     -0.0000000    0.0000318    0.0001995
       3          13       0.0002011     -0.0000040    0.0000541    0.0002513
       3          14       0.0009269     -0.0000009    0.0001039    0.0010299
       3          15      -0.0006854     -0.0000010    0.0000892   -0.0005973
       3          16      -0.0000749     -0.0000920    0.0004102    0.0002433
       3          17       0.0001521     -0.0000016    0.0002434    0.0003940
       3          18      -0.0002408     -0.0000004    0.0003652    0.0001240
       3          19       0.0000657     -0.0000064    0.0002635    0.0003228
       3          20      -0.0001107     -0.0000104    0.0003115    0.0001904
       3          21      -0.0001628     -0.0000006    0.0002966    0.0001332
       3          22      -0.0000746     -0.0000000    0.0002642    0.0001896
       3          23      -0.0000724     -0.0000006    0.0002657    0.0001928
       3          24      -0.0000506     -0.0000003    0.0001830    0.0001321
  ----------------------------------------------------------------------------
 
 
  ----------------------------------------------------------------------------
   Be, B0 AND B-B0 SHIFTS FOR SINGLY EXCITED VIBRATIONAL STATES (CM-1)
   ------------------------------------------------------------
  VIBRATION            X AXIS               Y AXIS                 Z AXIS
  ----------------------------------------------------------------------------
    Be                    0.31785760           0.28579269           0.15048676
    B0                    0.31528452           0.28364542           0.14923099
    Be-B0                 0.00257308           0.00214727           0.00125578
    B'                    0.31528463           0.28364553           0.14923082
    Be-B'                 0.00257297           0.00214716           0.00125594
    B''                   0.31528467           0.28364558           0.14923101
    Be-B''                0.00257293           0.00214711           0.00125575
    B^A                   0.31528458           0.28364560           0.14923081
    Be-B^A                0.00257303           0.00214709           0.00125595
    B^S                   0.31528464           0.28364550           0.14923086
    Be-B^S                0.00257296           0.00214719           0.00125590
     7                   -0.00138749          -0.00024493           0.00007934
     8                   -0.00120299          -0.00049986           0.00005823
     9                   -0.00078233          -0.00051633           0.00006193
    10                   -0.00081396          -0.00042528           0.00005788
    11                   -0.00070819          -0.00064826           0.00003652
    12                    0.00166992           0.00005933          -0.00019949
    13                    0.00097106           0.00026899          -0.00025126
    14                    0.00017374           0.00022625          -0.00102993
    15                    0.00020275           0.00021424           0.00059727
    16                   -0.00053376          -0.00052671          -0.00024332
    17                   -0.00039271           0.00026759          -0.00039396
    18                   -0.00038287          -0.00038804          -0.00012401
    19                   -0.00029792          -0.00012762          -0.00032281
    20                   -0.00038293          -0.00037428          -0.00019036
    21                   -0.00045824          -0.00027527          -0.00013317
    22                   -0.00018097          -0.00058418          -0.00018959
    23                   -0.00018822          -0.00058441          -0.00019277
    24                   -0.00045105          -0.00013579          -0.00013209
  ----------------------------------------------------------------------------
  ----------------------------------------------------------------------------
   Be, B0 AND B-B0 SHIFTS FOR SINGLY EXCITED VIBRATIONAL STATES (MHz)
  VIBRATION            X AXIS               Y AXIS                 Z AXIS
  ----------------------------------------------------------------------------
    Be                 9529.13124866        8567.84925285        4511.47969366
    B0                 9451.99224602        8503.47581945        4473.83244374
    Be-B0                77.13900264          64.37343340          37.64724992
    B'                 9451.99551224        8503.47908567        4473.82754441
    Be-B'                77.13573642          64.37016718          37.65214925
    B''                9451.99668422        8503.48044770        4473.83317232
    Be-B''               77.13456445          64.36880515          37.64652134
    B^A                9451.99389002        8503.48109233        4473.82715998
    Be-B^A               77.13735865          64.36816052          37.65253368
    B^S                9451.99579518        8503.47808376        4473.82864442
    Be-B^S               77.13545348          64.37116909          37.65104924
     7                  -41.59588578          -7.34271406           2.37847738
     8                  -36.06477735         -14.98534277           1.74577859
     9                  -23.45371493         -15.47904548           1.85675884
    10                  -24.40199715         -12.74955337           1.73532999
    11                  -21.23096965         -19.43423491           1.09483925
    12                   50.06297839           1.77873223          -5.98058681
    13                   29.11169137           8.06399273          -7.53245748
    14                    5.20851247           6.78294252         -30.87650109
    15                    6.07835541           6.42287936          17.90584629
    16                  -16.00170667         -15.79049392          -7.29440175
    17                  -11.77323522           8.02229388         -11.81053303
    18                  -11.47816495         -11.63311635          -3.71758938
    19                   -8.93153156          -3.82592845          -9.67769410
    20                  -11.47980707         -11.22051428          -5.70675001
    21                  -13.73760510          -8.25237133          -3.99234717
    22                   -5.42532355         -17.51332287          -5.68365057
    23                   -5.64267555         -17.52025731          -5.77897416
    24                  -13.52214838          -4.07081241          -3.96004462
  ----------------------------------------------------------------------------
