# Supplementary material for: Improved Accuracy in Semi-Experimental Structure Determination by Resolving Problems Associated with Rotation of Principal Inertial Axes of Isotopologues: Structures of 1,3-Oxazole (c‑C3H3NO)
Source: J Phys Chem A. 2026 Apr 24;130(18):3623–41. doi: 10.1021/acs.jpca.6c01535 (PMC13158917; doi:10.1021/acs.jpca.6c01535)
Supplement: Supplementary file 2 [file jp6c01535_si_002.zip › Supporting Information/ISOMASS Files_Ir/ISOMASS029.out]

 @GETMEM-I,  Allocated   28610 MB of main memory.
  analysis of anharmonic force field for a different isotopomer
  masses of atoms
   15.9949146300000        13.0033548260000        12.0000000000000     
   14.0030740020000        12.0000000000000        2.01410177900000     
   2.01410177900000        2.01410177900000     
  rotation matrix to com frame 

                 COLUMN   1       COLUMN   2       COLUMN   3
 ROW   1      0.09660440385   -0.99532285674   -0.00000000000
 ROW   2      0.99532285674    0.09660440385    0.00000000000
 ROW   3     -0.00000000000   -0.00000000000    1.00000000000
********************************************************************************
        PARAMETERS RELEVANT TO MOLECULAR STRUCTURE 
********************************************************************************

                 COLUMN   1       COLUMN   2       COLUMN   3       COLUMN   4
 ROW   1     -0.09590645946    0.06405816405    0.01972173648    0.00000000097
 ROW   2      0.04609147169    0.03803692593    0.10059429774    0.00000000030
 ROW   3      0.04866180739    0.09022299099   -0.05641174172   -0.07283927537
 ROW   4     -0.09590645944    0.06405816403    0.01972173637   -0.00000000006
 ROW   5      0.04609147168    0.03803692595    0.10059429781    0.00000000098
 ROW   6      0.04866180742    0.09022299111   -0.05641174177    0.10077566002
 ROW   7     -0.09590645945    0.06405816404    0.01972173644    0.00000000055
 ROW   8      0.04609147170    0.03803692591    0.10059429761   -0.00000000088
 ROW   9      0.04866180741    0.09022299096   -0.05641174176   -0.14544951381
 ROW  10     -0.09590645943    0.06405816401    0.01972173627   -0.00000000108
 ROW  11      0.04609147169    0.03803692593    0.10059429774    0.00000000036
 ROW  12      0.04866180745    0.09022299116   -0.05641174184    0.14464466217
 ROW  13     -0.09590645944    0.06405816402    0.01972173631   -0.00000000069
 ROW  14      0.04609147170    0.03803692591    0.10059429762   -0.00000000085
 ROW  15      0.04866180745    0.09022299107   -0.05641174184   -0.01483039046
 ROW  16     -0.09590645945    0.06405816403    0.01972173638    0.00000000005
 ROW  17      0.04609147166    0.03803692596    0.10059429791    0.00000000196
 ROW  18      0.04866180741    0.09022299115   -0.05641174174    0.18484804493
 ROW  19     -0.09590645946    0.06405816405    0.01972173651    0.00000000123
 ROW  20      0.04609147171    0.03803692590    0.10059429754   -0.00000000160
 ROW  21      0.04866180740    0.09022299087   -0.05641174174   -0.28513767705
 ROW  22     -0.09590645943    0.06405816400    0.01972173624   -0.00000000133
 ROW  23      0.04609147171    0.03803692590    0.10059429754   -0.00000000160
 ROW  24      0.04866180747    0.09022299108   -0.05641174189   -0.02258138609

                 COLUMN   5       COLUMN   6       COLUMN   7       COLUMN   8
 ROW   1      0.10043694738    0.00000000046   -0.00000000000   -0.00000000000
 ROW   2      0.03096078506    0.00000000012    0.00000000000   -0.00000000000
 ROW   3      0.00000000014    0.13308744936    0.11658477362    0.00488506714
 ROW   4     -0.00364655422   -0.00000000003   -0.00000000000   -0.00000000000
 ROW   5      0.09944476148    0.00000000045    0.00000000000   -0.00000000000
 ROW   6     -0.00000000140    0.09353218887   -0.03583819876   -0.01725584613
 ROW   7      0.05826109445    0.00000000026   -0.00000000000    0.00000000000
 ROW   8     -0.08780117376   -0.00000000044    0.00000000000    0.00000000000
 ROW   9      0.00000000162   -0.02624146512   -0.02635105785    0.01724321797
 ROW  10     -0.10518349024   -0.00000000051    0.00000000000   -0.00000000000
 ROW  11      0.03763739954    0.00000000015    0.00000000000    0.00000000000
 ROW  12     -0.00000000105   -0.07085151327   -0.01712872256    0.13105389202
 ROW  13     -0.06612300569   -0.00000000033   -0.00000000000    0.00000000000
 ROW  14     -0.08472717428   -0.00000000043    0.00000000000    0.00000000000
 ROW  15      0.00000000091   -0.15055205798    0.05524154568   -0.04257874088
 ROW  16      0.00789444477    0.00000000002    0.00000000000    0.00000000000
 ROW  17      0.19774114872    0.00000000092   -0.00000000000   -0.00000000000
 ROW  18     -0.00000000275    0.20148674447   -0.29721763402   -0.41098687248
 ROW  19      0.12638250435    0.00000000059    0.00000000000   -0.00000000000
 ROW  20     -0.15933000694   -0.00000000078   -0.00000000000   -0.00000000000
 ROW  21      0.00000000301   -0.02647444863   -0.51340759129    0.14029865646
 ROW  22     -0.13021947363   -0.00000000063    0.00000000000    0.00000000000
 ROW  23     -0.16006822871   -0.00000000079    0.00000000000   -0.00000000000
 ROW  24      0.00000000165   -0.28984927633    0.06310700827   -0.41690534530

                 COLUMN   9       COLUMN  10       COLUMN  11       COLUMN  12
 ROW   1     -0.00000000000   -0.00000000000    0.00000000000   -0.00908988490
 ROW   2      0.00000000000    0.00000000000   -0.00000000000    0.07036412492
 ROW   3      0.06406623238    0.08995064838    0.00035075358   -0.00000000000
 ROW   4     -0.00000000000    0.00000000000    0.00000000000    0.01168401072
 ROW   5      0.00000000000   -0.00000000000    0.00000000000   -0.01917129818
 ROW   6      0.04537295336   -0.19412343556    0.05462626581    0.00000000000
 ROW   7      0.00000000000   -0.00000000000    0.00000000000   -0.03691092145
 ROW   8     -0.00000000000   -0.00000000000    0.00000000000   -0.02195297085
 ROW   9     -0.15754158629   -0.08525701844   -0.12132145789    0.00000000000
 ROW  10     -0.00000000000   -0.00000000000    0.00000000000   -0.01848088777
 ROW  11     -0.00000000000   -0.00000000000   -0.00000000000   -0.05164920125
 ROW  12      0.00760639398    0.07977041877   -0.08882983179   -0.00000000000
 ROW  13      0.00000000000   -0.00000000000   -0.00000000000   -0.03315162363
 ROW  14      0.00000000000    0.00000000000   -0.00000000000    0.02501926074
 ROW  15     -0.05336527613    0.02650139505    0.19581182874   -0.00000000000
 ROW  16      0.00000000000   -0.00000000000    0.00000000000    0.00888254683
 ROW  17     -0.00000000000   -0.00000000000    0.00000000000   -0.05297732246
 ROW  18     -0.25740674245    0.29031280069   -0.01596251713   -0.00000000000
 ROW  19     -0.00000000000    0.00000000000   -0.00000000000    0.30019926340
 ROW  20     -0.00000000000   -0.00000000000    0.00000000000   -0.38300688547
 ROW  21      0.30042552852    0.09939330917    0.13190453878    0.00000000000
 ROW  22     -0.00000000000    0.00000000000   -0.00000000000    0.23359204429
 ROW  23      0.00000000000    0.00000000000   -0.00000000000    0.34178595452
 ROW  24      0.35896433618   -0.05529432326   -0.29762535885   -0.00000000000

                 COLUMN  13       COLUMN  14       COLUMN  15       COLUMN  16
 ROW   1     -0.04750173136   -0.01625085830   -0.01724439783    0.07704693899
 ROW   2      0.08215798699    0.02135517308    0.13251559631   -0.00056708817
 ROW   3     -0.00000000000   -0.00000000000   -0.00000000000   -0.00000000000
 ROW   4     -0.00732336545   -0.02268584591    0.14046252370   -0.00438304594
 ROW   5      0.00110065138    0.06970095805    0.00480973502    0.02307167930
 ROW   6      0.00000000000   -0.00000000000   -0.00000000000   -0.00000000000
 ROW   7      0.00364604208   -0.08411378225   -0.06533620272    0.07620477342
 ROW   8     -0.02246414867   -0.11630595233   -0.00121754509    0.00022470694
 ROW   9      0.00000000000    0.00000000000   -0.00000000000   -0.00000000000
 ROW  10      0.06075088353    0.02268207606   -0.01611782472   -0.09448277478
 ROW  11      0.07396456831    0.08366760109   -0.11450380597   -0.01531769898
 ROW  12     -0.00000000000    0.00000000000    0.00000000000    0.00000000000
 ROW  13      0.01518351576    0.09798035797   -0.03207788157   -0.05257294553
 ROW  14     -0.02778443375   -0.10485956085   -0.05416864206   -0.00133671049
 ROW  15      0.00000000000    0.00000000000   -0.00000000000   -0.00000000000
 ROW  16     -0.05914316561   -0.03426382901    0.16304766480   -0.06100168216
 ROW  17     -0.44596117431   -0.00312213676    0.01006640985   -0.45681554587
 ROW  18      0.00000000000   -0.00000000000    0.00000000000    0.00000000000
 ROW  19      0.13398002574   -0.23304472995   -0.18642385057   -0.12129642465
 ROW  20     -0.16146270097    0.01373636228    0.11690329967    0.22277507969
 ROW  21     -0.00000000000    0.00000000000   -0.00000000000   -0.00000000000
 ROW  22     -0.18488063090    0.30251308416   -0.05407434930    0.11482507295
 ROW  23     -0.26699592895    0.10579602315   -0.08430991246    0.20271146830
 ROW  24      0.00000000000    0.00000000000    0.00000000000    0.00000000000

                 COLUMN  17       COLUMN  18       COLUMN  19       COLUMN  20
 ROW   1     -0.04190463561    0.16315979462   -0.03591926822   -0.01436674034
 ROW   2      0.09385426853    0.06593491563    0.06156609449    0.03446612187
 ROW   3     -0.00000000000    0.00000000000   -0.00000000000   -0.00000000000
 ROW   4     -0.09831583816   -0.10194523734   -0.06291238564    0.05493864090
 ROW   5     -0.04989166262   -0.09633259296   -0.03178589369   -0.14824040095
 ROW   6     -0.00000000000   -0.00000000000   -0.00000000000    0.00000000000
 ROW   7      0.10416500276   -0.11389611461    0.11713595977    0.04319819350
 ROW   8      0.02056952543    0.01706008925   -0.04762831879   -0.12918579721
 ROW   9      0.00000000000   -0.00000000000    0.00000000000   -0.00000000000
 ROW  10     -0.08391765911    0.04509286586    0.13151024028   -0.06473301909
 ROW  11     -0.06818964864   -0.01116188999    0.00129912389    0.10417885473
 ROW  12     -0.00000000000    0.00000000000    0.00000000000    0.00000000000
 ROW  13      0.14406827862   -0.00069923747   -0.14108342981    0.00768802140
 ROW  14     -0.02299340668    0.01885724054   -0.06963802294    0.10197380597
 ROW  15      0.00000000000   -0.00000000000   -0.00000000000   -0.00000000000
 ROW  16     -0.11061863532   -0.10645835394   -0.06594275489    0.12021298427
 ROW  17      0.08958853349    0.01792955538    0.12388192596    0.05820995539
 ROW  18     -0.00000000000   -0.00000000000    0.00000000000    0.00000000000
 ROW  19      0.07511905507   -0.10145630147   -0.03441314040   -0.13035777086
 ROW  20      0.09057260671   -0.01699993079    0.13852027460   -0.00603726019
 ROW  21      0.00000000000   -0.00000000000    0.00000000000   -0.00000000000
 ROW  22      0.10749326669   -0.06038926563    0.02013140726   -0.08357698065
 ROW  23     -0.11486193255   -0.03900299597    0.14352723653    0.06900268014
 ROW  24      0.00000000000   -0.00000000000   -0.00000000000    0.00000000000

                 COLUMN  21       COLUMN  22       COLUMN  23       COLUMN  24
 ROW   1     -0.00332409319    0.00223437892    0.00194588710    0.00340188379
 ROW   2      0.00401758123   -0.00002677533    0.00160433852    0.00011609071
 ROW   3     -0.00000000000    0.00000000000    0.00000000000    0.00000000000
 ROW   4     -0.04028808661   -0.06785790499   -0.09510869164    0.02090971000
 ROW   5      0.11099202484    0.00901349171    0.01957385379   -0.00167398721
 ROW   6     -0.00000000000   -0.00000000000   -0.00000000000    0.00000000000
 ROW   7      0.02221190463    0.03997895264   -0.03467610910   -0.07083785264
 ROW   8     -0.13459750903    0.02493028564   -0.03454279129   -0.08840742427
 ROW   9      0.00000000000   -0.00000000000    0.00000000000    0.00000000000
 ROW  10      0.04761016414    0.00693035237    0.00592889981    0.00382821386
 ROW  11     -0.10987749122   -0.00671679065   -0.00856495660    0.00076190234
 ROW  12      0.00000000000   -0.00000000000    0.00000000000   -0.00000000000
 ROW  13      0.03507125796   -0.06543121278    0.04350679988   -0.04923551808
 ROW  14      0.14920225504    0.05933363772   -0.02891887463    0.06621330998
 ROW  15     -0.00000000000   -0.00000000000   -0.00000000000   -0.00000000000
 ROW  16     -0.09838954690    0.36271749402    0.50685177817   -0.08471848569
 ROW  17     -0.02557906727   -0.04313993569   -0.05937162242    0.01023262062
 ROW  18     -0.00000000000    0.00000000000   -0.00000000000    0.00000000000
 ROW  19     -0.13589746099   -0.18505159635    0.19855667788    0.35880197526
 ROW  20     -0.06118735772   -0.17254991855    0.18684385075    0.35359547315
 ROW  21      0.00000000000    0.00000000000    0.00000000000    0.00000000000
 ROW  22     -0.15151163372    0.34615202056   -0.20065906120    0.25268456082
 ROW  23      0.01518917724   -0.29763511099    0.17106714775   -0.22700730937
 ROW  24      0.00000000000    0.00000000000   -0.00000000000    0.00000000000
  Performing F(IJK)/F(IKJ)/F(KJI) consistency check 
  Differences greater than 1 cm-1 will be printed.
  ===================================================================
  I    J    K    F(IJK)        F(IKJ)        F(KJI)        Difference
  ===================================================================
 Cubic force constants written to file cubic.
  ===================================================================
  Largest absolute difference is    0.18551 cm-1.
 
 
---------------------------------------------------------------------------
          Quartic centrifugal distortion parameters 
                                CM-1                MHz
---------------------------------------------------------------------------
    1    1    1    1   -0.3912373435E-06       -0.0117290005
    1    1    1    2    0.1009121085E-07        0.0003025269
    1    1    2    1    0.1009121085E-07        0.0003025269
    1    1    2    2    0.4710539918E-07        0.0014121843
    1    1    3    3   -0.7575119238E-07       -0.0022709636
    1    2    1    1    0.1009121085E-07        0.0003025269
    1    2    1    2   -0.2010945435E-06       -0.0060286627
    1    2    2    1   -0.2010945435E-06       -0.0060286627
    1    2    2    2    0.5224272000E-08        0.0001566197
    1    2    3    3    0.3721279888E-08        0.0001115612
    2    1    1    1    0.1009121085E-07        0.0003025269
    2    1    1    2   -0.2010945435E-06       -0.0060286627
    2    1    2    1   -0.2010945435E-06       -0.0060286627
    2    1    2    2    0.5224272000E-08        0.0001566197
    2    1    3    3    0.3721279888E-08        0.0001115612
    2    2    1    1    0.4710539918E-07        0.0014121843
    2    2    1    2    0.5224272000E-08        0.0001566197
    2    2    2    1    0.5224272000E-08        0.0001566197
    2    2    2    2   -0.2996432235E-06       -0.0089830778
    2    2    3    3   -0.7156767899E-07       -0.0021455450
    3    3    1    1   -0.7575119238E-07       -0.0022709636
    3    3    1    2    0.3721279888E-08        0.0001115612
    3    3    2    1    0.3721279888E-08        0.0001115612
    3    3    2    2   -0.7156767899E-07       -0.0021455450
    3    3    3    3   -0.3681389526E-07       -0.0011036528
---------------------------------------------------------------------------
------------------------------------------------------------
        Parameter                (MHz)                 (CM-1)
------------------------------------------------------------
 
           R6                -.905569E-04           -.302065E-08
           R5                -.277154E-03           -.924486E-08
           SI                            0.142185E+01
 
  Kivelson-Wilson centrifugal distortion parameters 
 
           DJ                0.107973E-02           0.360158E-07
           DK                0.782951E-03           0.261165E-07
           DJK               0.106957E-02           0.356771E-07
 
  A-reduced centrifugal distortion parameters (Ir representation) 
 
           DELJ              0.126084E-02           0.420571E-07
           DELK              0.168852E-02           0.563230E-07
           DELJK             -.171115E-04           -.570780E-09
           delJ              0.492464E-03           0.164268E-07
           delK              0.106934E-02           0.356693E-07
 
  S-reduced centrifugal distortion parameters (Ir representation) 
 
           DJ                0.884802E-03           0.295138E-07
           DK                -.191676E-03           -.639362E-08
           DJK               0.223912E-02           0.746891E-07
           D1                -.492464E-03           -.164268E-07
           D2                -.188020E-03           -.627166E-08
------------------------------------------------------------
  Centrifugal corrections for various types of 
 rotational constants (MHz and cm-1) ...
   Bx''-Bx         0.0040871039        0.0000001363
   By''-By         0.0041498132        0.0000001384
   Bz''-Bz         0.0008010735        0.0000000267
   Bx''-Bx'         0.0010727725        0.0000000358
   By''-By'         0.0011354818        0.0000000379
   Bz''-Bz'         0.0053225706        0.0000001775
   Bx'-Bx         0.0030143314        0.0000001005
   By'-By         0.0030143314        0.0000001005
   Bz'-Bz        -0.0045214971       -0.0000001508
   BxSR-Bx         0.0034456175        0.0000001149
   BySR-By         0.0018780917        0.0000000626
   BzSR-Bz        -0.0034405042       -0.0000001148
   BxSR-Bx''        -0.0006414864       -0.0000000214
   BySR-By''        -0.0022717215       -0.0000000758
   BzSR-Bz''        -0.0042415777       -0.0000001415
   BxSR-Bx'        -0.0004312861       -0.0000000144
   BySR-By'        -0.0011362397       -0.0000000379
   BzSR-Bz'         0.0010809928        0.0000000361
   BxAR-Bx         0.0015654212        0.0000000522
   ByAR-By         0.0047688502        0.0000001591
   BzAR-Bz        -0.0048271057       -0.0000001610
---------------------------------------------------------------------------
 
 *****************************************
     THE MOLECULE IS AN ASYMMETRIC TOP
 *****************************************
 
 
---------------------------------------------------------------------------
         Sextic centrifugal distortion parameters
          Watson A reduction. I^r representation 
              CM-1*10^6                     kHz
---------------------------------------------------------------------------
   HJ        0.0000000114               0.0000003418
   HJK        0.0000000185               0.0000005532
   HKJ       -0.0000001211              -0.0000036308
   HK        0.0000001390               0.0000041679
   hJ        0.0000000057               0.0000001722
   hJK        0.0000000180               0.0000005386
   hK        0.0000000725               0.0000021749
---------------------------------------------------------------------------
         Sextic centrifugal distortion parameters
          Watson S reduction. I^r representation 
              CM-1*10^6                     kHz
---------------------------------------------------------------------------
   HJ       -0.0000000035              -0.0000001038
   HJK        0.0000000498               0.0000014931
   HKJ       -0.0000000026              -0.0000000792
   HK        0.0000000041               0.0000001221
   h1        0.0000000032               0.0000000960
   h2        0.0000000074               0.0000002228
   h3        0.0000000025               0.0000000762
---------------------------------------------------------------------------
---------------------------------------------------------------------------
             Geometrical properties evaluated at     0.00 K 
  Mean and mean-square displacements in normal coordinates (amu**0.5 bohr)
         Coordinate              <q>            <q**2>
---------------------------------------------------------------------------
              1              0.0000000000     0.0000000000
              2              0.0000000000     0.0000000000
              3              0.0000000000     0.0000000000
              4              0.0000000000     0.0000000000
              5              0.0000000000     0.0000000000
              6              0.0000000000     0.0000000000
              7              0.0000000000     0.5000000659
              8             -0.0000000000     0.5000000659
              9             -0.0000000000     0.5000000659
             10              0.0000000000     0.5000000659
             11              0.0000000000     0.5000000659
             12             -0.0250862927     0.5000000659
             13             -0.0291260485     0.5000000659
             14              0.0168504233     0.5000000659
             15             -0.0137127560     0.5000000659
             16             -0.0239189509     0.5000000659
             17             -0.2379782637     0.5000000659
             18             -0.0164957093     0.5000000659
             19             -0.0456823173     0.5000000659
             20              0.0831869906     0.5000000659
             21              0.0137789628     0.5000000659
             22              0.0009845669     0.5000000659
             23              0.0171727933     0.5000000659
             24             -0.0124066694     0.5000000659
---------------------------------------------------------------------------
------------------------------------------------------
   ATOM              INTERNUCLEAR DISTANCE
  I    J            Re           Rg           Ra
------------------------------------------------------
  2    1         1.3542461    1.3632457    1.3615752
  3    1         1.3698494    1.3781697    1.3763438
  3    2         2.1435952    2.1545832    2.1537048
  4    1         2.2361394    2.2464653    2.2458424
  4    2         1.2920322    1.2981957    1.2962605
  4    3         2.2394291    2.2496916    2.2489341
  5    1         2.2042537    2.2145302    2.2138309
  5    2         2.1138759    2.1235899    2.1226792
  5    3         1.3523878    1.3596412    1.3576495
  5    4         1.3961434    1.4041234    1.4023085
  6    1         2.0731660    2.0874007    2.0818666
  6    2         1.0757582    1.0905202    1.0789505
  6    3         3.1515742    3.1676905    3.1645073
  6    4         2.1305006    2.1431013    2.1375614
  6    5         3.1739070    3.1892099    3.1859687
  7    1         2.0874756    2.1010327    2.0952628
  7    2         3.1478364    3.1635788    3.1602922
  7    3         1.0736431    1.0882345    1.0758615
  7    4         3.3043374    3.3190696    3.3159971
  7    5         2.2440407    2.2562893    2.2508091
  7    6         4.0892372    4.1088084    4.1045423
  8    1         3.2552672    3.2707759    3.2678140
  8    2         3.1383596    3.1529992    3.1497859
  8    3         2.1940882    2.2068864    2.2015353
  8    4         2.1660942    2.1795182    2.1741603
  8    5         1.0751676    1.0898535    1.0781926
  8    6         4.1688346    4.1875638    4.1834764
  8    7         2.7891102    2.8040962    2.7974220
------------------------------------------------------
  nmode is                     18
  DIPOLE MOMENT OF ISOTOPOLOGUE 
  (only correct if inertial frame is unchanged) 
                             Vibrationally averaged dipole moment
--------------------------------------------------------------------------------
                              a.u.                         Debye
                     x         y         z              x         y         z
--------------------------------------------------------------------------------
MU_e           -0.29233  -0.52334   0.00000       -0.74299  -1.33010   0.00000
delta <MU> (1) -0.00236   0.00712   0.00000       -0.00599   0.01810   0.00000
delta <MU> (2)  0.00558   0.00781   0.00000        0.01419   0.01985   0.00000
<MU>           -0.28911  -0.50840   0.00000       -0.73479  -1.29215   0.00000
 
Equilibrium dipole moment:    0.59945 a.u. (   1.52355 D)
Zero-point dipole moment:     0.58486 a.u. (   1.48646 D)
--------------------------------------------------------------------------------
********************************************************************************
     PARAMETERS RELEVANT TO ROTATIONAL SPECTROSCOPY
********************************************************************************
 
 
  ----------------------------------------------------------------------------
                                     VIB-ROT CONSTANT / (cm-1)
                                  ------------------------------
     AXIS        MODE       CORIOLIS     QUADRATIC     ANHARMONIC    TOTAL
  ----------------------------------------------------------------------------
       1           7       0.0011050     -0.0000000   -0.0001170    0.0009880
       1           8       0.0011651     -0.0000000   -0.0000359    0.0011292
       1           9       0.0008480     -0.0000000   -0.0001661    0.0006820
       1          10       0.0007636     -0.0000000   -0.0000867    0.0006769
       1          11       0.0007567     -0.0000000   -0.0000957    0.0006610
       1          12      -0.0011523     -0.0000026    0.0000230   -0.0011318
       1          13      -0.0010157     -0.0000144    0.0000338   -0.0009964
       1          14      -0.0003473     -0.0001443    0.0000400   -0.0004516
       1          15      -0.0000722     -0.0002729    0.0002796   -0.0000656
       1          16      -0.0005046     -0.0000933    0.0000312   -0.0005667
       1          17      -0.0000676     -0.0001215    0.0004675    0.0002784
       1          18      -0.0001278     -0.0000281    0.0008631    0.0007072
       1          19      -0.0001515     -0.0000170    0.0003412    0.0001728
       1          20      -0.0003235     -0.0000659    0.0010718    0.0006824
       1          21      -0.0003895     -0.0000082    0.0011019    0.0007042
       1          22      -0.0000700     -0.0000014    0.0003399    0.0002686
       1          23      -0.0000390     -0.0000012    0.0002259    0.0001857
       1          24      -0.0001203     -0.0000006    0.0005699    0.0004490
       2           7       0.0006414     -0.0000000   -0.0001539    0.0004876
       2           8       0.0005976     -0.0000000   -0.0002153    0.0003822
       2           9       0.0006682      0.0000000   -0.0001705    0.0004977
       2          10       0.0005904      0.0000000   -0.0001133    0.0004771
       2          11       0.0006082     -0.0000000   -0.0000820    0.0005262
       2          12      -0.0004811     -0.0000106   -0.0000157   -0.0005074
       2          13      -0.0002254     -0.0000106    0.0001769   -0.0000591
       2          14      -0.0002451     -0.0001211    0.0002350   -0.0001312
       2          15      -0.0001575     -0.0001525    0.0001186   -0.0001914
       2          16      -0.0001798     -0.0000883    0.0001164   -0.0001517
       2          17      -0.0000792     -0.0002384    0.0009426    0.0006250
       2          18      -0.0004976     -0.0000181    0.0008512    0.0003355
       2          19      -0.0004092     -0.0000043    0.0008814    0.0004679
       2          20      -0.0000681     -0.0000096    0.0002188    0.0001411
       2          21      -0.0000576     -0.0000048    0.0001266    0.0000642
       2          22      -0.0001416     -0.0000016    0.0005759    0.0004327
       2          23      -0.0001664     -0.0000031    0.0006668    0.0004973
       2          24      -0.0000946     -0.0000020    0.0004540    0.0003574
       3           7       0.0000000     -0.0000000   -0.0000688   -0.0000688
       3           8       0.0000000     -0.0000000   -0.0000672   -0.0000672
       3           9       0.0000000     -0.0000000   -0.0000844   -0.0000844
       3          10       0.0000000     -0.0000000   -0.0000508   -0.0000508
       3          11       0.0000000     -0.0000000   -0.0000442   -0.0000442
       3          12       0.0001695     -0.0000006    0.0000009    0.0001699
       3          13       0.0001396     -0.0000009    0.0000562    0.0001949
       3          14       0.0004175     -0.0000002    0.0000735    0.0004908
       3          15       0.0008905     -0.0000006    0.0000959    0.0009858
       3          16      -0.0010406     -0.0000009    0.0000390   -0.0010025
       3          17      -0.0000269     -0.0000898    0.0003647    0.0002480
       3          18      -0.0001175     -0.0000001    0.0004293    0.0003117
       3          19       0.0000727     -0.0000022    0.0003193    0.0003897
       3          20      -0.0001112     -0.0000117    0.0003030    0.0001801
       3          21      -0.0001569     -0.0000001    0.0002845    0.0001275
       3          22      -0.0000277     -0.0000000    0.0002351    0.0002074
       3          23      -0.0000998     -0.0000002    0.0002342    0.0001343
       3          24      -0.0000687     -0.0000006    0.0002538    0.0001845
  ----------------------------------------------------------------------------
 
 
  ----------------------------------------------------------------------------
   Be, B0 AND B-B0 SHIFTS FOR SINGLY EXCITED VIBRATIONAL STATES (CM-1)
   ------------------------------------------------------------
  VIBRATION            X AXIS               Y AXIS                 Z AXIS
  ----------------------------------------------------------------------------
    Be                    0.29970571           0.27235581           0.14268848
    B0                    0.29751908           0.27023022           0.14153508
    Be-B0                 0.00218662           0.00212559           0.00115340
    B'                    0.29751918           0.27023032           0.14153493
    Be-B'                 0.00218652           0.00212549           0.00115355
    B''                   0.29751922           0.27023036           0.14153511
    Be-B''                0.00218649           0.00212545           0.00115338
    B^A                   0.29751913           0.27023038           0.14153492
    Be-B^A                0.00218657           0.00212543           0.00115356
    B^S                   0.29751920           0.27023028           0.14153497
    Be-B^S                0.00218651           0.00212553           0.00115352
     7                   -0.00098803          -0.00048756           0.00006876
     8                   -0.00112921          -0.00038224           0.00006724
     9                   -0.00068196          -0.00049773           0.00008443
    10                   -0.00067690          -0.00047710           0.00005076
    11                   -0.00066103          -0.00052617           0.00004420
    12                    0.00113184           0.00050735          -0.00016986
    13                    0.00099641           0.00005908          -0.00019491
    14                    0.00045155           0.00013120          -0.00049084
    15                    0.00006560           0.00019138          -0.00098581
    16                    0.00056673           0.00015169           0.00100249
    17                   -0.00027837          -0.00062498          -0.00024805
    18                   -0.00070723          -0.00033549          -0.00031174
    19                   -0.00017280          -0.00046788          -0.00038969
    20                   -0.00068238          -0.00014113          -0.00018010
    21                   -0.00070422          -0.00006416          -0.00012749
    22                   -0.00026855          -0.00043273          -0.00020745
    23                   -0.00018571          -0.00049733          -0.00013426
    24                   -0.00044898          -0.00035738          -0.00018448
  ----------------------------------------------------------------------------
  ----------------------------------------------------------------------------
   Be, B0 AND B-B0 SHIFTS FOR SINGLY EXCITED VIBRATIONAL STATES (MHz)
  VIBRATION            X AXIS               Y AXIS                 Z AXIS
  ----------------------------------------------------------------------------
    Be                 8984.95101770        8165.02184698        4277.69314461
    B0                 8919.39768786        8101.29817948        4243.11497289
    Be-B0                65.55332984          63.72366750          34.57817172
    B'                 8919.40070219        8101.30119381        4243.11045140
    Be-B'                65.55031551          63.72065317          34.58269322
    B''                8919.40177496        8101.30232929        4243.11577397
    Be-B''               65.54924274          63.71951769          34.57737065
    B^A                8919.39925328        8101.30294833        4243.11014579
    Be-B^A               65.55176442          63.71889865          34.58299883
    B^S                8919.40113348        8101.30005757        4243.11153239
    Be-B^S               65.54988422          63.72178941          34.58161223
     7                  -29.62035836         -14.61658031           2.06133161
     8                  -33.85300080         -11.45937618           2.01573623
     9                  -20.44456831         -14.92170008           2.53121148
    10                  -20.29293713         -14.30301577           1.52168934
    11                  -19.81716290         -15.77416208           1.32519960
    12                   33.93164085          15.21008019          -5.09214155
    13                   29.87148335           1.77112427          -5.84313624
    14                   13.53726404           3.93327316         -14.71497250
    15                    1.96676173           5.73743534         -29.55394211
    16                   16.99006595           4.54754825          30.05378669
    17                   -8.34543425         -18.73649562          -7.43624238
    18                  -21.20227503         -10.05786895          -9.34575130
    19                   -5.18035211         -14.02681404         -11.68273481
    20                  -20.45724302          -4.23096101          -5.39939798
    21                  -21.11195001          -1.92349223          -3.82207714
    22                   -8.05092728         -12.97284608          -6.21918506
    23                   -5.56758847         -14.90947908          -4.02506212
    24                  -13.46007792         -10.71400478          -5.53065518
  ----------------------------------------------------------------------------
