# Supplementary material for: Improved Accuracy in Semi-Experimental Structure Determination by Resolving Problems Associated with Rotation of Principal Inertial Axes of Isotopologues: Structures of 1,3-Oxazole (c‑C3H3NO)
Source: J Phys Chem A. 2026 Apr 24;130(18):3623–41. doi: 10.1021/acs.jpca.6c01535 (PMC13158917; doi:10.1021/acs.jpca.6c01535)
Supplement: Supplementary file 2 [file jp6c01535_si_002.zip › Supporting Information/ISOMASS Files_Ir/ISOMASS030.out]

 @GETMEM-I,  Allocated   28610 MB of main memory.
  analysis of anharmonic force field for a different isotopomer
  masses of atoms
   15.9949146300000        12.0000000000000        12.0000000000000     
   14.0030740020000        13.0033548260000        2.01410177900000     
   2.01410177900000        2.01410177900000     
  rotation matrix to com frame 

                 COLUMN   1       COLUMN   2       COLUMN   3
 ROW   1      0.04396133072    0.99903323338    0.00000000000
 ROW   2      0.99903323338   -0.04396133072    0.00000000000
 ROW   3     -0.00000000000   -0.00000000000    1.00000000000
********************************************************************************
        PARAMETERS RELEVANT TO MOLECULAR STRUCTURE 
********************************************************************************

                 COLUMN   1       COLUMN   2       COLUMN   3       COLUMN   4
 ROW   1      0.11586023717   -0.00454691293   -0.01568997399   -0.00000004022
 ROW   2      0.00526572338    0.11677883908    0.00504173977    0.00000002000
 ROW   3      0.01546356552   -0.00569847050    0.11583975895   -0.08216896291
 ROW   4      0.11586023702   -0.00454691280   -0.01568997400    0.00000000724
 ROW   5      0.00526572331    0.11677883914    0.00504173976    0.00000004241
 ROW   6      0.01546356544   -0.00569847058    0.11583975904    0.09480931554
 ROW   7      0.11586023713   -0.00454691290   -0.01568997400   -0.00000002965
 ROW   8      0.00526572354    0.11677883894    0.00504173977   -0.00000003203
 ROW   9      0.01546356552   -0.00569847055    0.11583975917   -0.14223190929
 ROW  10      0.11586023690   -0.00454691270   -0.01568997400    0.00000004594
 ROW  11      0.00526572341    0.11677883905    0.00504173977    0.00000001064
 ROW  12      0.01546356540   -0.00569847067    0.11583975930    0.15177760577
 ROW  13      0.11586023697   -0.00454691276   -0.01568997400    0.00000002241
 ROW  14      0.00526572356    0.11677883892    0.00504173977   -0.00000003809
 ROW  15      0.01546356545   -0.00569847065    0.11583975938   -0.00158054559
 ROW  16      0.11586023702   -0.00454691280   -0.01568997400    0.00000000823
 ROW  17      0.00526572318    0.11677883925    0.00504173976    0.00000008410
 ROW  18      0.01546356543   -0.00569847057    0.11583975890    0.17042537963
 ROW  19      0.11586023723   -0.00454691299   -0.01568997399   -0.00000006229
 ROW  20      0.00526572362    0.11677883887    0.00504173978   -0.00000005784
 ROW  21      0.01546356557   -0.00569847050    0.11583975914   -0.28208260136
 ROW  22      0.11586023690   -0.00454691270   -0.01568997400    0.00000004470
 ROW  23      0.00526572367    0.11677883883    0.00504173978   -0.00000007331
 ROW  24      0.01546356543   -0.00569847071    0.11583975959    0.00171045386

                 COLUMN   5       COLUMN   6       COLUMN   7       COLUMN   8
 ROW   1     -0.09554200451   -0.00000000055    0.00000000000    0.00000000000
 ROW   2      0.04734107983    0.00000000021   -0.00000000000   -0.00000000000
 ROW   3      0.00000003398    0.12886199377    0.11513281293    0.00871880030
 ROW   4      0.01705477779    0.00000000005    0.00000000000   -0.00000000000
 ROW   5      0.10051844661    0.00000000050   -0.00000000000   -0.00000000000
 ROW   6     -0.00000004049    0.10494532363   -0.03467532049   -0.01796769055
 ROW   7     -0.07045566641   -0.00000000041    0.00000000000    0.00000000000
 ROW   8     -0.07609275548   -0.00000000045    0.00000000000    0.00000000000
 ROW   9      0.00000006017   -0.03530986613   -0.02835953888    0.01675990356
 ROW  10      0.10886639877    0.00000000055    0.00000000000   -0.00000000000
 ROW  11      0.02512256042    0.00000000009   -0.00000000000    0.00000000000
 ROW  12     -0.00000006365   -0.05399665223   -0.02496230834    0.13118745010
 ROW  13      0.05305999365    0.00000000025    0.00000000000   -0.00000000000
 ROW  14     -0.09048794805   -0.00000000053    0.00000000000    0.00000000000
 ROW  15      0.00000000149   -0.14694216704    0.05711789630   -0.04149283944
 ROW  16      0.01941425266    0.00000000007    0.00000000000   -0.00000000000
 ROW  17      0.19940588509    0.00000000103   -0.00000000000   -0.00000000000
 ROW  18     -0.00000007298    0.21924595633   -0.28486155520   -0.42731005075
 ROW  19     -0.14789288534   -0.00000000083   -0.00000000000    0.00000000000
 ROW  20     -0.13732460306   -0.00000000078   -0.00000000000   -0.00000000000
 ROW  21      0.00000011919   -0.04781601357   -0.51771380944    0.12514084915
 ROW  22      0.10592501459    0.00000000053   -0.00000000000   -0.00000000000
 ROW  23     -0.17402746674   -0.00000000097    0.00000000000   -0.00000000000
 ROW  24      0.00000000084   -0.28557601795    0.06860231599   -0.40407340006

                 COLUMN   9       COLUMN  10       COLUMN  11       COLUMN  12
 ROW   1      0.00000000000    0.00000000000    0.00000000000    0.01667212539
 ROW   2     -0.00000000000    0.00000000000    0.00000000000    0.06563621991
 ROW   3      0.06642851973    0.02437219512    0.08446265885   -0.00000000000
 ROW   4     -0.00000000000    0.00000000000   -0.00000000000   -0.01522418406
 ROW   5     -0.00000000000   -0.00000000000   -0.00000000000   -0.01845451898
 ROW   6      0.04221386270    0.00405031114   -0.21521368658    0.00000000000
 ROW   7     -0.00000000000   -0.00000000000    0.00000000000    0.03161608175
 ROW   8     -0.00000000000   -0.00000000000   -0.00000000000   -0.02557784692
 ROW   9     -0.15468658150   -0.14498974867   -0.04616343694    0.00000000000
 ROW  10      0.00000000000    0.00000000000    0.00000000000    0.01030325059
 ROW  11     -0.00000000000    0.00000000000   -0.00000000000   -0.05581971722
 ROW  12      0.01125138511   -0.06454249443    0.09820781900   -0.00000000000
 ROW  13      0.00000000000    0.00000000000    0.00000000000    0.03861192796
 ROW  14     -0.00000000000   -0.00000000000    0.00000000000    0.02170104796
 ROW  15     -0.05541145901    0.18188788292   -0.02192137324    0.00000000000
 ROW  16      0.00000000000    0.00000000000    0.00000000000   -0.01725485814
 ROW  17     -0.00000000000   -0.00000000000   -0.00000000000   -0.04949815719
 ROW  18     -0.24642104927    0.05396764005    0.27985598150   -0.00000000000
 ROW  19     -0.00000000000    0.00000000000   -0.00000000000   -0.35224007006
 ROW  20     -0.00000000000   -0.00000000000   -0.00000000000   -0.33514512164
 ROW  21      0.29305649074    0.17004103200    0.04967846035   -0.00000000000
 ROW  22      0.00000000000   -0.00000000000   -0.00000000000   -0.18148704619
 ROW  23      0.00000000000    0.00000000000    0.00000000000    0.37372221255
 ROW  24      0.37545594277   -0.30340748190    0.01572740602   -0.00000000000

                 COLUMN  13       COLUMN  14       COLUMN  15       COLUMN  16
 ROW   1      0.06045944384    0.02448937760    0.02267921309    0.08028811544
 ROW   2      0.07721852401    0.02791108011    0.13639494020    0.00374230428
 ROW   3     -0.00000000000    0.00000000000    0.00000000000   -0.00000000000
 ROW   4      0.00761038974    0.03072870815   -0.13299827131   -0.02056416426
 ROW   5      0.00167271041    0.06353541498    0.01860673628   -0.02366701527
 ROW   6      0.00000000000   -0.00000000000   -0.00000000000    0.00000000000
 ROW   7     -0.00394849118    0.07169528076    0.05092935362    0.07668698772
 ROW   8     -0.02416774975   -0.12151608876   -0.00058024255   -0.00489646770
 ROW   9     -0.00000000000    0.00000000000   -0.00000000000    0.00000000000
 ROW  10     -0.04935443688   -0.00557419058    0.00402576826   -0.08631896653
 ROW  11      0.08256221054    0.07851847010   -0.12483998182    0.00768353625
 ROW  12     -0.00000000000    0.00000000000    0.00000000000   -0.00000000000
 ROW  13     -0.02139413608   -0.11455422404    0.03000787983   -0.04864542164
 ROW  14     -0.02751292757   -0.08939699676   -0.05636092019    0.00778747324
 ROW  15      0.00000000000   -0.00000000000   -0.00000000000    0.00000000000
 ROW  16     -0.00375713834    0.03302591802   -0.15534863194   -0.01112165925
 ROW  17     -0.44850932431    0.02816822410   -0.00665040959    0.46247824877
 ROW  18     -0.00000000000   -0.00000000000    0.00000000000   -0.00000000000
 ROW  19     -0.15338180588    0.22729843888    0.20635798290   -0.14526559371
 ROW  20     -0.14463250007   -0.02043406855    0.11819764198   -0.19254013610
 ROW  21      0.00000000000   -0.00000000000   -0.00000000000    0.00000000000
 ROW  22      0.13644632017   -0.28671247016    0.03612561764    0.09859926993
 ROW  23     -0.28244829237    0.14731941078   -0.07029748065   -0.23317355863
 ROW  24      0.00000000000    0.00000000000   -0.00000000000   -0.00000000000

                 COLUMN  17       COLUMN  18       COLUMN  19       COLUMN  20
 ROW   1      0.06888410508   -0.14686944840    0.03802358223    0.02034169182
 ROW   2      0.06319081970    0.08716854528    0.06334788309    0.03348434036
 ROW   3     -0.00000000000    0.00000000000   -0.00000000000   -0.00000000000
 ROW   4      0.07881699426    0.10512087188    0.07950326645   -0.03598310160
 ROW   5     -0.04704464844   -0.11734809046   -0.05672109433   -0.07237173586
 ROW   6      0.00000000000   -0.00000000000   -0.00000000000    0.00000000000
 ROW   7     -0.11122142835    0.10777942180   -0.12037565137   -0.07746600122
 ROW   8      0.04209626596    0.00784205688   -0.01787974623   -0.17582194596
 ROW   9      0.00000000000   -0.00000000000    0.00000000000    0.00000000000
 ROW  10      0.09531591819   -0.02599417239   -0.12802334708    0.02978766806
 ROW  11     -0.08153874153   -0.01709328590    0.01790337314    0.02767876173
 ROW  12     -0.00000000000    0.00000000000    0.00000000000    0.00000000000
 ROW  13     -0.14215933133   -0.02611739773    0.10840987801    0.00428045712
 ROW  14      0.00710468591    0.02878276281   -0.08865305287    0.15232448848
 ROW  15     -0.00000000000    0.00000000000   -0.00000000000    0.00000000000
 ROW  16      0.10741121518    0.13269572595    0.11270934959   -0.04888861708
 ROW  17      0.04656209100   -0.00186841423    0.12213199902    0.04821781416
 ROW  18     -0.00000000000   -0.00000000000   -0.00000000000    0.00000000000
 ROW  19     -0.09226893159    0.07384162752    0.03928200375    0.17991001276
 ROW  20      0.09391198276   -0.03392575169    0.13726799703   -0.05463405763
 ROW  21      0.00000000000   -0.00000000000   -0.00000000000    0.00000000000
 ROW  22     -0.11400014770    0.04070579950   -0.02026367067    0.14863000658
 ROW  23     -0.09178879680   -0.07100032166    0.12988070301    0.04336963672
 ROW  24      0.00000000000    0.00000000000   -0.00000000000   -0.00000000000

                 COLUMN  21       COLUMN  22       COLUMN  23       COLUMN  24
 ROW   1      0.00356115115    0.00139958054   -0.00332081466   -0.00258645898
 ROW   2      0.01382751527    0.00055012216    0.00187231952    0.00047274562
 ROW   3      0.00000000000   -0.00000000000    0.00000000000    0.00000000000
 ROW   4     -0.08850963140   -0.00508921257    0.12510124730   -0.04022940526
 ROW   5     -0.17251298603    0.00366297163    0.00618261067    0.00117481064
 ROW   6      0.00000000000   -0.00000000000   -0.00000000000    0.00000000000
 ROW   7      0.00770600710    0.03580313606    0.01442417986    0.06341625801
 ROW   8      0.05377513539   -0.03084798302   -0.03050294902   -0.09991784019
 ROW   9      0.00000000000    0.00000000000   -0.00000000000    0.00000000000
 ROW  10      0.09301077136    0.00312174473   -0.01137330723   -0.00144553978
 ROW  11      0.13120993152    0.00051838012   -0.00987202036    0.00292805180
 ROW  12     -0.00000000000    0.00000000000   -0.00000000000   -0.00000000000
 ROW  13      0.01191466180   -0.08742739900    0.00296773275    0.04003222546
 ROW  14     -0.07279557263   -0.05727637557    0.01168461703    0.04370873890
 ROW  15      0.00000000000    0.00000000000   -0.00000000000   -0.00000000000
 ROW  16     -0.14578901922    0.03135929499   -0.60149186423    0.16882923217
 ROW  17      0.07135937897   -0.00037371331    0.01393244810   -0.00353308566
 ROW  18     -0.00000000000   -0.00000000000    0.00000000000   -0.00000000000
 ROW  19     -0.04721136679   -0.17178868600   -0.10592122101   -0.32733889533
 ROW  20      0.05291221377    0.21061394301    0.13533690839    0.42658900951
 ROW  21     -0.00000000000    0.00000000000    0.00000000000   -0.00000000000
 ROW  22     -0.07743485820    0.48906232624   -0.03759305788   -0.20750127124
 ROW  23      0.03109719967    0.31354020196   -0.02604029109   -0.14104790034
 ROW  24      0.00000000000   -0.00000000000    0.00000000000    0.00000000000
  Performing F(IJK)/F(IKJ)/F(KJI) consistency check 
  Differences greater than 1 cm-1 will be printed.
  ===================================================================
  I    J    K    F(IJK)        F(IKJ)        F(KJI)        Difference
  ===================================================================
 Cubic force constants written to file cubic.
  ===================================================================
  Largest absolute difference is    0.18453 cm-1.
 
 
---------------------------------------------------------------------------
          Quartic centrifugal distortion parameters 
                                CM-1                MHz
---------------------------------------------------------------------------
    1    1    1    1   -0.3895793266E-06       -0.0116792944
    1    1    1    2   -0.9582180725E-08       -0.0002872666
    1    1    2    1   -0.9582180725E-08       -0.0002872666
    1    1    2    2    0.4692448139E-07        0.0014067606
    1    1    3    3   -0.7666812405E-07       -0.0022984525
    1    2    1    1   -0.9582180725E-08       -0.0002872666
    1    2    1    2   -0.2009699603E-06       -0.0060249278
    1    2    2    1   -0.2009699603E-06       -0.0060249278
    1    2    2    2    0.3822151225E-09        0.0000114585
    1    2    3    3   -0.2095247409E-08       -0.0000628139
    2    1    1    1   -0.9582180725E-08       -0.0002872666
    2    1    1    2   -0.2009699603E-06       -0.0060249278
    2    1    2    1   -0.2009699603E-06       -0.0060249278
    2    1    2    2    0.3822151225E-09        0.0000114585
    2    1    3    3   -0.2095247409E-08       -0.0000628139
    2    2    1    1    0.4692448139E-07        0.0014067606
    2    2    1    2    0.3822151225E-09        0.0000114585
    2    2    2    1    0.3822151225E-09        0.0000114585
    2    2    2    2   -0.3003631824E-06       -0.0090046617
    2    2    3    3   -0.7074762489E-07       -0.0021209604
    3    3    1    1   -0.7666812405E-07       -0.0022984525
    3    3    1    2   -0.2095247409E-08       -0.0000628139
    3    3    2    1   -0.2095247409E-08       -0.0000628139
    3    3    2    2   -0.7074762489E-07       -0.0021209604
    3    3    3    3   -0.3679460466E-07       -0.0011030745
---------------------------------------------------------------------------
------------------------------------------------------------
        Parameter                (MHz)                 (CM-1)
------------------------------------------------------------
 
           R6                -.916534E-04           -.305723E-08
           R5                -.274616E-03           -.916019E-08
           SI                            0.136521E+01
 
  Kivelson-Wilson centrifugal distortion parameters 
 
           DJ                0.108016E-02           0.360303E-07
           DK                0.764597E-03           0.255042E-07
           DJK               0.107507E-02           0.358604E-07
 
  A-reduced centrifugal distortion parameters (Ir representation) 
 
           DELJ              0.126347E-02           0.421447E-07
           DELK              0.168113E-02           0.560765E-07
           DELJK             -.247740E-04           -.826373E-09
           delJ              0.493849E-03           0.164730E-07
           delK              0.104974E-02           0.350155E-07
 
  S-reduced centrifugal distortion parameters (Ir representation) 
 
           DJ                0.879008E-03           0.293206E-07
           DK                -.241163E-03           -.804435E-08
           DJK               0.228198E-02           0.761186E-07
           D1                -.493849E-03           -.164730E-07
           D2                -.192229E-03           -.641208E-08
------------------------------------------------------------
  Centrifugal corrections for various types of 
 rotational constants (MHz and cm-1) ...
   Bx''-Bx         0.0040729441        0.0000001359
   By''-By         0.0041616902        0.0000001388
   Bz''-Bz         0.0008028517        0.0000000268
   Bx''-Bx'         0.0010604802        0.0000000354
   By''-By'         0.0011492263        0.0000000383
   Bz''-Bz'         0.0053215476        0.0000001775
   Bx'-Bx         0.0030124639        0.0000001005
   By'-By         0.0030124639        0.0000001005
   Bz'-Bz        -0.0045186959       -0.0000001507
   BxSR-Bx         0.0034683042        0.0000001157
   BySR-By         0.0018783109        0.0000000627
   BzSR-Bz        -0.0034559244       -0.0000001153
   BxSR-Bx''        -0.0006046399       -0.0000000202
   BySR-By''        -0.0022833792       -0.0000000762
   BzSR-Bz''        -0.0042587760       -0.0000001421
   BxSR-Bx'        -0.0004558403       -0.0000000152
   BySR-By'        -0.0011341530       -0.0000000378
   BzSR-Bz'         0.0010627715        0.0000000355
   BxAR-Bx         0.0015460101        0.0000000516
   ByAR-By         0.0047467021        0.0000001583
   BzAR-Bz        -0.0047864803       -0.0000001597
---------------------------------------------------------------------------
 
 *****************************************
     THE MOLECULE IS AN ASYMMETRIC TOP
 *****************************************
 
 
---------------------------------------------------------------------------
         Sextic centrifugal distortion parameters
          Watson A reduction. I^r representation 
              CM-1*10^6                     kHz
---------------------------------------------------------------------------
   HJ        0.0000000114               0.0000003417
   HJK        0.0000000173               0.0000005184
   HKJ       -0.0000001130              -0.0000033880
   HK        0.0000001296               0.0000038859
   hJ        0.0000000057               0.0000001721
   hJK        0.0000000174               0.0000005217
   hK        0.0000000731               0.0000021916
---------------------------------------------------------------------------
         Sextic centrifugal distortion parameters
          Watson S reduction. I^r representation 
              CM-1*10^6                     kHz
---------------------------------------------------------------------------
   HJ       -0.0000000041              -0.0000001224
   HJK        0.0000000512               0.0000015338
   HKJ        0.0000000063               0.0000001892
   HK       -0.0000000081              -0.0000002427
   h1        0.0000000030               0.0000000911
   h2        0.0000000077               0.0000002321
   h3        0.0000000027               0.0000000810
---------------------------------------------------------------------------
---------------------------------------------------------------------------
             Geometrical properties evaluated at     0.00 K 
  Mean and mean-square displacements in normal coordinates (amu**0.5 bohr)
         Coordinate              <q>            <q**2>
---------------------------------------------------------------------------
              1              0.0000000000     0.0000000000
              2              0.0000000000     0.0000000000
              3              0.0000000000     0.0000000000
              4              0.0000000000     0.0000000000
              5              0.0000000000     0.0000000000
              6              0.0000000000     0.0000000000
              7             -0.0000000000     0.5000000659
              8              0.0000000000     0.5000000659
              9             -0.0000000000     0.5000000659
             10              0.0000000000     0.5000000659
             11             -0.0000000000     0.5000000659
             12             -0.0243115741     0.5000000659
             13             -0.0309700040     0.5000000659
             14              0.0062562208     0.5000000659
             15             -0.0294424264     0.5000000659
             16              0.0133013147     0.5000000659
             17             -0.2284293134     0.5000000659
             18             -0.0464566843     0.5000000659
             19             -0.0719461776     0.5000000659
             20              0.0752684673     0.5000000659
             21              0.0298193029     0.5000000659
             22              0.0111714092     0.5000000659
             23              0.0119456948     0.5000000659
             24             -0.0131659489     0.5000000659
---------------------------------------------------------------------------
------------------------------------------------------
   ATOM              INTERNUCLEAR DISTANCE
  I    J            Re           Rg           Ra
------------------------------------------------------
  2    1         1.3542461    1.3634267    1.3617035
  3    1         1.3698494    1.3781468    1.3763202
  3    2         2.1435952    2.1546710    2.1537525
  4    1         2.2361394    2.2465462    2.2459163
  4    2         1.2920322    1.2983165    1.2963188
  4    3         2.2394291    2.2496331    2.2488793
  5    1         2.2042537    2.2144543    2.2137945
  5    2         2.1138759    2.1235708    2.1226602
  5    3         1.3523878    1.3595322    1.3575964
  5    4         1.3961434    1.4039554    1.4021989
  6    1         2.0731660    2.0875490    2.0820184
  6    2         1.0757582    1.0905920    1.0789886
  6    3         3.1515742    3.1677651    3.1645873
  6    4         2.1305006    2.1432535    2.1377037
  6    5         3.1739070    3.1892007    3.1859940
  7    1         2.0874756    2.1010358    2.0952709
  7    2         3.1478364    3.1636866    3.1603765
  7    3         1.0736431    1.0882329    1.0758663
  7    4         3.3043374    3.3189945    3.3159319
  7    5         2.2440407    2.2561670    2.2507305
  7    6         4.0892372    4.1089266    4.1046711
  8    1         3.2552672    3.2706902    3.2677169
  8    2         3.1383596    3.1529858    3.1497338
  8    3         2.1940882    2.2067592    2.2014007
  8    4         2.1660942    2.1793750    2.1740224
  8    5         1.0751676    1.0897815    1.0781500
  8    6         4.1688346    4.1875684    4.1834764
  8    7         2.7891102    2.8038864    2.7972120
------------------------------------------------------
  nmode is                     18
  DIPOLE MOMENT OF ISOTOPOLOGUE 
  (only correct if inertial frame is unchanged) 
                             Vibrationally averaged dipole moment
--------------------------------------------------------------------------------
                              a.u.                         Debye
                     x         y         z              x         y         z
--------------------------------------------------------------------------------
MU_e            0.21604  -0.55917   0.00000        0.54907  -1.42117   0.00000
delta <MU> (1)  0.00321   0.00684  -0.00000        0.00815   0.01737  -0.00000
delta <MU> (2) -0.00423   0.00861   0.00000       -0.01075   0.02189   0.00000
<MU>            0.21501  -0.54372   0.00000        0.54648  -1.38191   0.00000
 
Equilibrium dipole moment:    0.59945 a.u. (   1.52355 D)
Zero-point dipole moment:     0.58469 a.u. (   1.48604 D)
--------------------------------------------------------------------------------
********************************************************************************
     PARAMETERS RELEVANT TO ROTATIONAL SPECTROSCOPY
********************************************************************************
 
 
  ----------------------------------------------------------------------------
                                     VIB-ROT CONSTANT / (cm-1)
                                  ------------------------------
     AXIS        MODE       CORIOLIS     QUADRATIC     ANHARMONIC    TOTAL
  ----------------------------------------------------------------------------
       1           7       0.0010024      0.0000000   -0.0001532    0.0008492
       1           8       0.0012100     -0.0000000   -0.0000069    0.0012031
       1           9       0.0008749     -0.0000000   -0.0001627    0.0007122
       1          10       0.0007478     -0.0000000   -0.0000749    0.0006730
       1          11       0.0007752     -0.0000000   -0.0000821    0.0006931
       1          12      -0.0010847     -0.0000045    0.0000302   -0.0010590
       1          13      -0.0010304     -0.0000139    0.0000459   -0.0009984
       1          14      -0.0003309     -0.0001433    0.0000244   -0.0004498
       1          15      -0.0000814     -0.0002908    0.0003200   -0.0000522
       1          16      -0.0005260     -0.0000917    0.0000454   -0.0005724
       1          17      -0.0000400     -0.0001003    0.0004273    0.0002870
       1          18      -0.0001994     -0.0000371    0.0009567    0.0007202
       1          19      -0.0001851     -0.0000206    0.0004324    0.0002267
       1          20      -0.0003212     -0.0000520    0.0011755    0.0008022
       1          21      -0.0003374     -0.0000096    0.0008301    0.0004830
       1          22      -0.0000800     -0.0000020    0.0003747    0.0002927
       1          23      -0.0000124     -0.0000004    0.0001390    0.0001263
       1          24      -0.0001290     -0.0000010    0.0005989    0.0004689
       2           7       0.0007216     -0.0000000   -0.0001221    0.0005995
       2           8       0.0005451     -0.0000000   -0.0002434    0.0003017
       2           9       0.0006532     -0.0000000   -0.0001713    0.0004820
       2          10       0.0005973     -0.0000000   -0.0000895    0.0005077
       2          11       0.0005537     -0.0000000   -0.0001306    0.0004231
       2          12      -0.0004955     -0.0000099   -0.0000216   -0.0005271
       2          13      -0.0001930     -0.0000157    0.0001701   -0.0000386
       2          14      -0.0002548     -0.0001281    0.0002498   -0.0001331
       2          15      -0.0001437     -0.0001324    0.0000945   -0.0001815
       2          16      -0.0001762     -0.0000830    0.0000909   -0.0001682
       2          17      -0.0001111     -0.0002525    0.0010254    0.0006618
       2          18      -0.0004383     -0.0000079    0.0007401    0.0002939
       2          19      -0.0003730     -0.0000113    0.0007794    0.0003951
       2          20      -0.0000832     -0.0000049    0.0000939    0.0000059
       2          21      -0.0000852     -0.0000146    0.0003855    0.0002856
       2          22      -0.0001335     -0.0000025    0.0005310    0.0003950
       2          23      -0.0001907     -0.0000018    0.0007679    0.0005754
       2          24      -0.0000860     -0.0000023    0.0004186    0.0003304
       3           7       0.0000000     -0.0000000   -0.0000683   -0.0000683
       3           8       0.0000000     -0.0000000   -0.0000676   -0.0000676
       3           9       0.0000000     -0.0000000   -0.0000838   -0.0000838
       3          10       0.0000000     -0.0000000   -0.0000415   -0.0000415
       3          11       0.0000000     -0.0000000   -0.0000543   -0.0000543
       3          12       0.0001722     -0.0000004    0.0000011    0.0001728
       3          13       0.0001452     -0.0000011    0.0000567    0.0002009
       3          14       0.0003425     -0.0000000    0.0000734    0.0004159
       3          15       0.0017287     -0.0000021    0.0000991    0.0018257
       3          16      -0.0018162     -0.0000002    0.0000351   -0.0017813
       3          17      -0.0000641     -0.0000847    0.0003763    0.0002275
       3          18      -0.0000826     -0.0000019    0.0004204    0.0003359
       3          19       0.0000739     -0.0000056    0.0003108    0.0003791
       3          20      -0.0001112     -0.0000091    0.0002953    0.0001750
       3          21      -0.0001523     -0.0000019    0.0002951    0.0001410
       3          22      -0.0000600     -0.0000001    0.0002301    0.0001701
       3          23      -0.0000695     -0.0000001    0.0002403    0.0001707
       3          24      -0.0000663     -0.0000006    0.0002511    0.0001841
  ----------------------------------------------------------------------------
 
 
  ----------------------------------------------------------------------------
   Be, B0 AND B-B0 SHIFTS FOR SINGLY EXCITED VIBRATIONAL STATES (CM-1)
   ------------------------------------------------------------
  VIBRATION            X AXIS               Y AXIS                 Z AXIS
  ----------------------------------------------------------------------------
    Be                    0.29752201           0.27358914           0.14252705
    B0                    0.29531909           0.27148490           0.14137611
    Be-B0                 0.00220292           0.00210424           0.00115094
    B'                    0.29531919           0.27148500           0.14137596
    Be-B'                 0.00220282           0.00210413           0.00115109
    B''                   0.29531923           0.27148504           0.14137614
    Be-B''                0.00220278           0.00210410           0.00115092
    B^A                   0.29531914           0.27148506           0.14137595
    Be-B^A                0.00220286           0.00210408           0.00115110
    B^S                   0.29531921           0.27148496           0.14137600
    Be-B^S                0.00220280           0.00210417           0.00115106
     7                   -0.00084922          -0.00059951           0.00006829
     8                   -0.00120312          -0.00030174           0.00006763
     9                   -0.00071222          -0.00048197           0.00008381
    10                   -0.00067297          -0.00050773           0.00004148
    11                   -0.00069311          -0.00042306           0.00005428
    12                    0.00105899           0.00052709          -0.00017282
    13                    0.00099844           0.00003860          -0.00020085
    14                    0.00044984           0.00013311          -0.00041592
    15                    0.00005224           0.00018155          -0.00182573
    16                    0.00057237           0.00016825           0.00178131
    17                   -0.00028697          -0.00066176          -0.00022749
    18                   -0.00072023          -0.00029393          -0.00033589
    19                   -0.00022670          -0.00039511          -0.00037911
    20                   -0.00080222          -0.00000586          -0.00017499
    21                   -0.00048304          -0.00028559          -0.00014098
    22                   -0.00029275          -0.00039500          -0.00017007
    23                   -0.00012626          -0.00057542          -0.00017073
    24                   -0.00046891          -0.00033040          -0.00018409
  ----------------------------------------------------------------------------
  ----------------------------------------------------------------------------
   Be, B0 AND B-B0 SHIFTS FOR SINGLY EXCITED VIBRATIONAL STATES (MHz)
  VIBRATION            X AXIS               Y AXIS                 Z AXIS
  ----------------------------------------------------------------------------
    Be                 8919.48534443        8201.99594725        4272.85358085
    B0                 8853.44358870        8138.91255805        4238.34920190
    Be-B0                66.04175574          63.08338920          34.50437895
    B'                 8853.44660116        8138.91557052        4238.34468320
    Be-B'                66.03874327          63.08037674          34.50889765
    B''                8853.44766164        8138.91671974        4238.35000475
    Be-B''               66.03768279          63.07922751          34.50357610
    B^A                8853.44513471        8138.91730476        4238.34441542
    Be-B^A               66.04020973          63.07864250          34.50916543
    B^S                8853.44705700        8138.91443636        4238.34574597
    Be-B^S               66.03828743          63.08151089          34.50783488
     7                  -25.45905019         -17.97275419           2.04720807
     8                  -36.06848889          -9.04591015           2.02758882
     9                  -21.35171809         -14.44897032           2.51268829
    10                  -20.17528036         -15.22130707           1.24346687
    11                  -20.77906406         -12.68303883           1.62731661
    12                   31.74774070          15.80186010          -5.18109356
    13                   29.93257484           1.15733785          -6.02141321
    14                   13.48575137           3.99067356         -12.46908628
    15                    1.56604097           5.44259890         -54.73412722
    16                   17.15930445           5.04399375          53.40223649
    17                   -8.60303621         -19.83911983          -6.81995685
    18                  -21.59189336          -8.81175864         -10.06978603
    19                   -6.79622282         -11.84524694         -11.36532620
    20                  -24.05006085          -0.17562998          -5.24615517
    21                  -14.48123774          -8.56177773          -4.22648192
    22                   -8.77629599         -11.84188401          -5.09850055
    23                   -3.78514433         -17.25056112          -5.11846543
    24                  -14.05743093          -9.90528374          -5.51887063
  ----------------------------------------------------------------------------
