# Supplementary material for: Improved Accuracy in Semi-Experimental Structure Determination by Resolving Problems Associated with Rotation of Principal Inertial Axes of Isotopologues: Structures of 1,3-Oxazole (c‑C3H3NO)
Source: J Phys Chem A. 2026 Apr 24;130(18):3623–41. doi: 10.1021/acs.jpca.6c01535 (PMC13158917; doi:10.1021/acs.jpca.6c01535)
Supplement: Supplementary file 2 [file jp6c01535_si_002.zip › Supporting Information/Least-Squares Fits/oxazole_001_A_IIIl.res]

   oxazole GS                                         Sat Nov 08 16:22:55 2025

-------------------------------------------------------------------------------------=========
                                              obs         o-c     error     blends     Notes
                                                                         o-c      wt
    / instead of : below denotes (o-c)>3*err
-------------------------------------------------------------------------------------=========
    1: 12  8  4  0   12  8  5  0              43473.8766   0.0269  0.050               
    2: 12  8  4  0   12  7  5  0              43490.6916   0.0471  0.050               
    3: 15 12  4  0   15 11  5  0              43588.8184   0.0325  0.050               
    4: 16 13  4  0   16 12  5  0              43593.0820   0.0222  0.050               
    5: 14 11  4  0   14 10  5  0              43644.4518   0.0006  0.050               
    6: 17 14  4  0   17 13  5  0              43684.8166   0.0212  0.050               
    7: 14 11  4  0   14  9  5  0              43722.1886   0.0338  0.050               
    8: 13 10  4  0   13  9  5  0              43735.8436   0.0058  0.050               
    9: 15 12  4  0   15 10  5  0              43741.3600   0.0068  0.050               
   10: 11  7  4  0   11  7  5  0              43762.7282   0.0204  0.050               
   11: 11  7  4  0   11  6  5  0              43769.7132   0.0274  0.050               
   12: 13 10  4  0   13  8  5  0              43773.2121   0.0220  0.050               
   13: 33 27  6  0   33 26  7  0              43809.7603  -0.0158  0.050               
   14: 12  9  4  0   12  8  5  0              43843.0878  -0.0146  0.050               
   15: 12  9  4  0   12  7  5  0              43859.9022   0.0049  0.050               
   16: 16 13  4  0   16 11  5  0              43877.7412   0.0207  0.050               
   17: 18 15  4  0   18 14  5  0              43893.2856  -0.0100  0.050               
   18: 11  8  4  0   11  7  5  0              43951.3130   0.0217  0.050               
   19: 11  8  4  0   11  6  5  0              43958.3045   0.0351  0.050               
   20: 10  6  4  0   10  6  5  0              43960.9179   0.0382  0.050               
   21: 10  6  4  0   10  5  5  0              43963.5691   0.0545  0.050               
   22: 10  7  4  0   10  6  5  0              44050.3044   0.0103  0.050               
   23: 10  7  4  0   10  5  5  0              44052.9602   0.0314  0.050               
   24:  9  5  4  0    9  5  5  0              44095.5679   0.0049  0.050               
   25:  9  5  4  0    9  4  5  0              44096.4702   0.0245  0.050               
   26:  9  6  4  0    9  5  5  0              44134.2986  -0.0347  0.050               
   27:  9  6  4  0    9  4  5  0              44135.1946  -0.0215  0.050               
   28:  8  4  4  0    8  4  5  0              44186.1012  -0.0055  0.050               
   29: 17 14  4  0   17 12  5  0              44192.1223   0.0417  0.050               
   30:  8  5  4  0    8  3  5  0              44201.3809  -0.0161  0.050               
   31: 19 16  4  0   19 15  5  0              44247.8733   0.0350  0.050               
   32:  4  0  4  0    3  1  3  0              44279.7367   0.0272  0.050   0.0128 0.53  
   33:  4  1  4  0    3  1  3  0              44279.7367  -0.0035  0.050   0.0128 0.47  
   34:  4  0  4  0    3  0  3  0              44280.6893   0.0171  0.050   0.0008 0.47  
   35:  4  1  4  0    3  0  3  0              44280.6893  -0.0136  0.050   0.0008 0.53  
   36: 14  9  5  0   14  9  6  0              53515.5623   0.0600  0.050               
   37: 14  9  5  0   14  8  6  0              53518.5106   0.0540  0.050               
   38: 14 10  5  0   14  9  6  0              53593.2206   0.0147  0.050               
   39: 14 10  5  0   14  8  6  0              53596.1860   0.0258  0.050               
   40: 13  8  5  0   13  8  6  0              53695.0202   0.0381  0.050               
   41: 13  8  5  0   13  7  6  0              53696.2438   0.0710  0.050               
   42: 13  9  5  0   13  8  6  0              53732.3128  -0.0215  0.050               
   43: 13  9  5  0   13  7  6  0              53733.5350   0.0098  0.050               
   44: 12  7  5  0   12  7  6  0              53831.1219   0.0168  0.050               
   45: 12  8  5  0   12  6  6  0              53848.3494   0.0082  0.050   0.0312 0.95  
   46: 12  8  5  0   12  7  6  0              53848.3494   0.4496  0.050   0.0312 0.05  
   47: 11  6  5  0   11  5  6  0              53934.1453  -0.1247  0.050   0.0155 0.05  
   48: 11  6  5  0   11  6  6  0              53934.1453   0.0230  0.050   0.0155 0.95  
   49: 11  7  5  0   11  5  6  0              53941.2241  -0.0239  0.050  -0.0164 0.95  
   50: 11  7  5  0   11  6  6  0              53941.2241   0.1238  0.050  -0.0164 0.05  
   51: 10  5  5  0   10  4  6  0              54011.4765  -0.0520  0.050  -0.0106 0.05  
   52: 10  5  5  0   10  5  6  0              54011.4765  -0.0084  0.050  -0.0106 0.95  
   53: 10  6  5  0   10  4  6  0              54014.1318  -0.0315  0.050  -0.0294 0.95  
   54: 10  6  5  0   10  5  6  0              54014.1318   0.0120  0.050  -0.0294 0.05  
   55:  9  4  5  0    9  3  6  0              54068.6927  -0.0769  0.050  -0.0666 0.05  
   56:  9  4  5  0    9  4  6  0              54068.6927  -0.0660  0.050  -0.0666 0.95  
   57:  9  5  5  0    9  3  6  0              54069.6123  -0.0401  0.050  -0.0396 0.95  
   58:  9  5  5  0    9  4  6  0              54069.6123  -0.0292  0.050  -0.0396 0.05  
   59:  8  3  5  0    8  2  6  0              54110.2865   0.0346  0.050   0.0367 0.05  
   60:  8  3  5  0    8  3  6  0              54110.2865   0.0368  0.050   0.0367 0.95  
   61:  5  0  5  0    4  0  4  0              54118.6991  -0.0272  0.050  -0.0123 0.48  
   62:  5  0  5  0    4  1  4  0              54118.6991   0.0035  0.050  -0.0123 0.02  
   63:  5  1  5  0    4  0  4  0              54118.6991  -0.0281  0.050  -0.0123 0.02  
   64:  5  1  5  0    4  1  4  0              54118.6991   0.0026  0.050  -0.0123 0.48  
   65:  4  1  3  0    3  1  2  0              54196.8938  -0.0002  0.050               
   66:  4  2  3  0    3  1  2  0              54203.6134  -0.0054  0.050               
   67: 24 20  5  0   24 18  6  0              54214.9146   0.0383  0.050               
   68: 27 23  5  0   27 22  6  0              54354.0462   0.0369  0.050               
   69: 28 22  6  0   28 21  7  0              54370.9671  -0.0195  0.050               
   70: 14  8  6  0   14  7  7  0              63662.1305  -0.0292  0.050   0.0387 0.05  
   71: 14  8  6  0   14  8  7  0              63662.1305   0.0424  0.050   0.0387 0.95  
   72: 14  9  6  0   14  7  7  0              63665.1325   0.0183  0.050   0.0221 0.95  
   73: 14  9  6  0   14  8  7  0              63665.1325   0.0900  0.050   0.0221 0.05  
   74: 13  7  6  0   13  6  7  0              63755.2739   0.0090  0.050   0.0318 0.05  
   75: 13  7  6  0   13  7  7  0              63755.2739   0.0330  0.050   0.0318 0.95  
   76: 13  8  6  0   13  6  7  0              63756.4865   0.0308  0.050   0.0321 0.95  
   77: 13  8  6  0   13  7  7  0              63756.4865   0.0548  0.050   0.0321 0.05  
   78: 12  6  6  0   12  5  7  0              63829.3858   0.0023  0.050   0.0092 0.05  
   79: 12  6  6  0   12  6  7  0              63829.3858   0.0095  0.050   0.0092 0.95  
   80: 12  7  6  0   12  5  7  0              63829.7805  -0.0442  0.050  -0.0439 0.95  
   81: 12  7  6  0   12  6  7  0              63829.7805  -0.0370  0.050  -0.0439 0.05  
   82: 11  5  6  0   11  4  7  0              63887.6357   0.0566  0.050  -0.0163 0.03  
   83: 11  5  6  0   11  5  7  0              63887.6357   0.0585  0.050  -0.0163 0.47  
   84: 11  6  6  0   11  4  7  0              63887.6357  -0.0911  0.050  -0.0163 0.47  
   85: 11  6  6  0   11  5  7  0              63887.6357  -0.0892  0.050  -0.0163 0.03  
   86: 10  4  6  0   10  3  7  0              63932.4445  -0.0382  0.050  -0.0598 0.02  
   87: 10  4  6  0   10  4  7  0              63932.4445  -0.0378  0.050  -0.0598 0.48  
   88: 10  5  6  0   10  3  7  0              63932.4445  -0.0818  0.050  -0.0598 0.48  
   89: 10  5  6  0   10  4  7  0              63932.4445  -0.0814  0.050  -0.0598 0.02  
   90:  6  0  6  0    5  0  5  0              63957.2935   0.0254  0.050   0.0259 0.48  
   91:  6  0  6  0    5  1  5  0              63957.2935   0.0263  0.050   0.0259 0.02  
   92:  6  1  6  0    5  0  5  0              63957.2935   0.0253  0.050   0.0259 0.02  
   93:  6  1  6  0    5  1  5  0              63957.2935   0.0262  0.050   0.0259 0.48  
   94:  9  3  6  0    9  2  7  0              63966.3007  -0.0906  0.050  -0.0961 0.02  
   95:  9  3  6  0    9  3  7  0              63966.3007  -0.0905  0.050  -0.0961 0.48  
   96:  9  4  6  0    9  2  7  0              63966.3007  -0.1015  0.050  -0.0961 0.48  
   97:  9  4  6  0    9  3  7  0              63966.3007  -0.1015  0.050  -0.0961 0.02  
   98:  5  2  4  0    4  2  3  0              63967.7554  -0.0190  0.050               
   99:  5  1  4  0    4  1  3  0              63974.2369   0.0143  0.050               
  100: 34 29  6  0   34 28  7  0              64051.8573   0.0608  0.050               
  101: 16  9  7  0   16  8  8  0              73482.0045   0.0025  0.050   0.0134 0.05  
  102: 16  9  7  0   16  9  8  0              73482.0045   0.0139  0.050   0.0134 0.95  
  103: 16 10  7  0   16  8  8  0              73482.5435   0.0437  0.050   0.0444 0.95  
  104: 16 10  7  0   16  9  8  0              73482.5435   0.0551  0.050   0.0444 0.05  
  105: 15  9  7  0   15  7  8  0              73571.1237  -0.0817  0.050  -0.0816 0.95  
  106: 15  9  7  0   15  8  8  0              73571.1237  -0.0779  0.050  -0.0816 0.05  
  107: 14  7  7  0   14  6  8  0              73644.3300   0.0132  0.050  -0.0221 0.03  
  108: 14  7  7  0   14  7  8  0              73644.3300   0.0143  0.050  -0.0221 0.47  
  109: 14  8  7  0   14  6  8  0              73644.3300  -0.0585  0.050  -0.0221 0.47  
  110: 14  8  7  0   14  7  8  0              73644.3300  -0.0573  0.050  -0.0221 0.03  
  111: 13  6  7  0   13  5  8  0              73704.0376   0.0153  0.050   0.0157 0.05  
  112: 13  6  7  0   13  6  8  0              73704.0376   0.0156  0.050   0.0157 0.95  
  113: 12  5  7  0   12  4  8  0              73752.0265   0.0126  0.050   0.0091 0.02  
  114: 12  5  7  0   12  5  8  0              73752.0265   0.0127  0.050   0.0091 0.48  
  115: 12  6  7  0   12  4  8  0              73752.0265   0.0054  0.050   0.0091 0.48  
  116: 12  6  7  0   12  5  8  0              73752.0265   0.0055  0.050   0.0091 0.02  
  117: 11  4  7  0   11  3  8  0              73789.9519  -0.0479  0.050  -0.0488 0.02  
  118: 11  4  7  0   11  4  8  0              73789.9519  -0.0478  0.050  -0.0488 0.48  
  119: 11  5  7  0   11  3  8  0              73789.9519  -0.0498  0.050  -0.0488 0.48  
  120: 11  5  7  0   11  4  8  0              73789.9519  -0.0497  0.050  -0.0488 0.02  
  121:  7  0  7  0    6  0  6  0              73795.7886  -0.0062  0.050  -0.0063 0.48  
  122:  7  0  7  0    6  1  6  0              73795.7886  -0.0062  0.050  -0.0063 0.02  
  123:  7  1  7  0    6  0  6  0              73795.7886  -0.0062  0.050  -0.0063 0.02  
  124:  7  1  7  0    6  1  6  0              73795.7886  -0.0062  0.050  -0.0063 0.48  
  125: 10  3  7  0   10  2  8  0              73819.4613  -0.0664  0.050  -0.0666 0.02  
  126: 10  3  7  0   10  3  8  0              73819.4613  -0.0664  0.050  -0.0666 0.48  
  127: 10  4  7  0   10  2  8  0              73819.4613  -0.0668  0.050  -0.0666 0.48  
  128: 10  4  7  0   10  3  8  0              73819.4613  -0.0668  0.050  -0.0666 0.02  
  129: 35 27  8  0   35 27  9  0              75616.9576  -0.0660  0.050               
  130: 35 27  8  0   35 26  9  0              75911.5468  -0.0483  0.050               
  131: 40 33  8  0   40 32  9  0              76831.7664   0.0552  0.050               
  132: 39 32  8  0   39 31  9  0              76884.4695   0.0310  0.050               
  133: 34 26  8  0   34 26  9  0              76942.8843  -0.0581  0.050               
  134: 38 31  8  0   38 30  9  0              77078.0242   0.0390  0.050               
  135: 34 26  8  0   34 25  9  0              77123.2978  -0.0249  0.050               
  136: 38 32  7  0   38 30  8  0              78001.3361   0.1392  0.050               
  137: 33 25  8  0   33 25  9  0              78017.8320  -0.0651  0.050               
  138: 37 30  8  0   37 28  9  0              78123.0901   0.0579  0.050               
  139: 33 25  8  0   33 24  9  0              78126.1554  -0.0227  0.050               
  140: 41 36  6  0   41 35  7  0              78188.3831  -0.0602  0.050               
  141: 35 28  8  0   35 27  9  0              78202.4463  -0.0467  0.050               
  142: 38 31  8  0   38 29  9  0              78221.5899   0.0629  0.050               
  143: 36 29  8  0   36 27  9  0              78237.2223  -0.0187  0.050               
  144: 35 28  8  0   35 26  9  0              78497.1862   0.1216  0.050               
  145: 34 27  8  0   34 25  9  0              78849.4383   0.0062  0.050               
  146: 32 24  8  0   32 24  9  0              78895.1643  -0.0556  0.050               
  147: 33 26  8  0   33 24  9  0              79253.7179   0.0601  0.050               
  148: 40 33  8  0   40 31  9  0              79400.5957   0.1464  0.050               
  149: 32 25  8  0   32 24  9  0              79615.9525   0.0402  0.050               
  150: 31 23  8  0   31 23  9  0              79618.3467   0.0267  0.050               
  151: 31 23  8  0   31 22  9  0              79654.9592  -0.0137  0.050               
  152: 32 25  8  0   32 23  9  0              79679.6108   0.0216  0.050               
  153: 31 24  8  0   31 23  9  0              80069.1258   0.0382  0.050               
  154: 31 24  8  0   31 22  9  0              80105.7536   0.0131  0.050               
  155: 42 33  9  0   42 33 10  0              80195.2333  -0.0980  0.050               
  156: 30 22  8  0   30 22  9  0              80221.1524   0.0279  0.050               
  157: 30 22  8  0   30 21  9  0              80241.7316  -0.0224  0.050               
  158: 30 23  8  0   30 22  9  0              80496.9349   0.0344  0.050               
  159: 30 23  8  0   30 21  9  0              80517.5355   0.0054  0.050               
  160: 41 34  8  0   41 32  9  0              80688.6354   0.1174  0.050               
  161: 29 21  8  0   29 21  9  0              80729.3966  -0.0363  0.050               
  162: 29 21  8  0   29 20  9  0              80740.7664  -0.0064  0.050               
  163: 29 22  8  0   29 21  9  0              80894.3443  -0.0140  0.050               
  164: 29 22  8  0   29 20  9  0              80905.7051   0.0068  0.050               
  165: 42 37  6  0   42 36  7  0              80923.8847   0.0014  0.050               
  166: 42 33  9  0   42 32 10  0              80940.6125  -0.0706  0.050               
  167: 46 39  8  0   46 38  9  0              80946.6971   0.0314  0.050               
  168: 28 20  8  0   28 20  9  0              81162.5718   0.0341  0.050               
  169: 28 21  8  0   28 20  9  0              81258.8858   0.0172  0.050               
  170: 28 21  8  0   28 19  9  0              81264.9283  -0.0195  0.050               
  171: 37 34  3  0   37 33  4  0              81499.4016  -0.0661  0.050               
  172: 40 36  4  0   40 35  5  0              81520.8249  -0.1050  0.050               
  173: 27 19  8  0   27 19  9  0              81534.7429  -0.0141  0.050               
  174: 27 19  8  0   27 18  9  0              81537.9193  -0.0112  0.050               
  175: 27 20  8  0   27 19  9  0              81589.6495   0.0012  0.050               
  176: 27 20  8  0   27 18  9  0              81592.8111  -0.0106  0.050               
  177: 39 33  7  0   39 31  8  0              81695.1696   0.1054  0.050               
  178: 26 18  8  0   26 18  9  0              81856.7323   0.0005  0.050               
  179: 26 18  8  0   26 17  9  0              81858.3267  -0.0149  0.050               
  180: 26 19  8  0   26 18  9  0              81887.1931  -0.0107  0.050               
  181: 26 19  8  0   26 17  9  0              81888.8050  -0.0088  0.050               
  182: 37 34  4  0   37 33  5  0              81961.8285  -0.0906  0.050               
  183: 25 17  8  0   25 17  9  0              82136.4328  -0.0133  0.050               
  184: 25 17  8  0   25 16  9  0              82137.2678   0.0295  0.050               
  185: 25 18  8  0   25 17  9  0              82152.8614  -0.0379  0.050               
  186: 25 18  8  0   25 16  9  0              82153.6901  -0.0012  0.050               
  187: 45 39  7  0   45 38  8  0              82201.4089   0.0438  0.050               
  188: 41 32  9  0   41 32 10  0              82276.4516  -0.0210  0.050               
  189: 24 16  8  0   24 15  9  0              82380.0380  -0.3374  0.050   0.0187 0.06  
  190: 24 16  8  0   24 16  9  0              82380.0380   0.0395  0.050   0.0187 0.94  
  191: 24 17  8  0   24 15  9  0              82388.9860  -0.0132  0.050   0.0076 0.94  
  192: 24 17  8  0   24 16  9  0              82388.9860   0.3637  0.050   0.0076 0.06  
  193: 47 40  8  0   47 39  9  0              82515.3079   0.0644  0.050               
  194: 23 15  8  0   23 14  9  0              82592.1984  -0.1346  0.050   0.0290 0.05  
  195: 23 15  8  0   23 15  9  0              82592.1984   0.0384  0.050   0.0290 0.95  
  196: 23 16  8  0   23 14  9  0              82596.6835  -0.0270  0.050  -0.0176 0.95  
  197: 23 16  8  0   23 15  9  0              82596.6835   0.1460  0.050  -0.0176 0.05  
  198: 41 32  9  0   41 31 10  0              82757.0381  -0.0338  0.050               
  199: 22 14  8  0   22 13  9  0              82776.7790  -0.0678  0.050   0.0044 0.05  
  200: 22 14  8  0   22 14  9  0              82776.7790   0.0085  0.050   0.0044 0.95  
  201: 22 15  8  0   22 13  9  0              82778.9737  -0.0193  0.050  -0.0152 0.95  
  202: 22 15  8  0   22 14  9  0              82778.9737   0.0570  0.050  -0.0152 0.05  
  203: 49 39 10  0   49 39 11  0              82786.8935  -0.0546  0.050               
  204: 21 13  8  0   21 12  9  0              82937.0225  -0.0226  0.050   0.0079 0.05  
  205: 21 13  8  0   21 13  9  0              82937.0225   0.0096  0.050   0.0079 0.95  
  206: 21 14  8  0   21 12  9  0              82938.0638   0.0055  0.050   0.0073 0.95  
  207: 21 14  8  0   21 13  9  0              82938.0638   0.0378  0.050   0.0073 0.05  
  208: 20 12  8  0   20 11  9  0              83075.5903  -0.0220  0.050  -0.0097 0.05  
  209: 20 12  8  0   20 12  9  0              83075.5903  -0.0090  0.050  -0.0097 0.95  
  210: 20 13  8  0   20 11  9  0              83076.0798   0.0088  0.050   0.0095 0.95  
  211: 20 13  8  0   20 12  9  0              83076.0798   0.0218  0.050   0.0095 0.05  
  212: 18 10  8  0   18  9  9  0              83297.0422   0.0340  0.050  -0.0057 0.03  
  213: 18 10  8  0   18 10  9  0              83297.0422   0.0358  0.050  -0.0057 0.47  
  214: 18 11  8  0   18  9  9  0              83297.0422  -0.0472  0.050  -0.0057 0.47  
  215: 18 11  8  0   18 10  9  0              83297.0422  -0.0455  0.050  -0.0057 0.03  
  216: 17  9  8  0   17  8  9  0              83383.8598   0.0323  0.050   0.0169 0.03  
  217: 17  9  8  0   17  9  9  0              83383.8598   0.0329  0.050   0.0169 0.47  
  218: 17 10  8  0   17  8  9  0              83383.8598   0.0008  0.050   0.0169 0.47  
  219: 17 10  8  0   17  9  9  0              83383.8598   0.0014  0.050   0.0169 0.03  
  220: 16  8  8  0   16  7  9  0              83457.0733  -0.0101  0.050  -0.0158 0.03  
  221: 16  8  8  0   16  8  9  0              83457.0733  -0.0099  0.050  -0.0158 0.47  
  222: 16  9  8  0   16  7  9  0              83457.0733  -0.0215  0.050  -0.0158 0.47  
  223: 16  9  8  0   16  8  9  0              83457.0733  -0.0213  0.050  -0.0158 0.03  
  224: 15  7  8  0   15  6  9  0              83518.3486  -0.0075  0.050  -0.0094 0.03  
  225: 15  7  8  0   15  7  9  0              83518.3486  -0.0074  0.050  -0.0094 0.47  
  226: 15  8  8  0   15  6  9  0              83518.3486  -0.0113  0.050  -0.0094 0.47  
  227: 15  8  8  0   15  7  9  0              83518.3486  -0.0112  0.050  -0.0094 0.03  
  228: 14  6  8  0   14  5  9  0              83569.0712  -0.0262  0.050  -0.0268 0.02  
  229: 14  6  8  0   14  6  9  0              83569.0712  -0.0262  0.050  -0.0268 0.48  
  230: 14  7  8  0   14  5  9  0              83569.0712  -0.0273  0.050  -0.0268 0.48  
  231: 14  7  8  0   14  6  9  0              83569.0712  -0.0273  0.050  -0.0268 0.02  
  232: 13  5  8  0   13  4  9  0              83610.6161  -0.0273  0.050  -0.0275 0.02  
  233: 13  5  8  0   13  5  9  0              83610.6161  -0.0273  0.050  -0.0275 0.48  
  234: 13  6  8  0   13  4  9  0              83610.6161  -0.0276  0.050  -0.0275 0.48  
  235: 13  6  8  0   13  5  9  0              83610.6161  -0.0276  0.050  -0.0275 0.02  
  236:  8  0  8  0    7  0  7  0              83634.2570  -0.0064  0.050  -0.0065 0.48  
  237:  8  0  8  0    7  1  7  0              83634.2570  -0.0064  0.050  -0.0065 0.02  
  238:  8  1  8  0    7  0  7  0              83634.2570  -0.0064  0.050  -0.0065 0.02  
  239:  8  1  8  0    7  1  7  0              83634.2570  -0.0064  0.050  -0.0065 0.48  
  240: 12  4  8  0   12  3  9  0              83644.1997  -0.0234  0.050  -0.0235 0.02  
  241: 12  4  8  0   12  4  9  0              83644.1997  -0.0234  0.050  -0.0235 0.48  
  242: 12  5  8  0   12  3  9  0              83644.1997  -0.0235  0.050  -0.0235 0.48  
  243: 12  5  8  0   12  4  9  0              83644.1997  -0.0235  0.050  -0.0235 0.02  
  244:  7  1  6  0    6  1  5  0              83645.7907   0.0000  0.050   0.0047 0.48  
  245:  7  1  6  0    6  2  5  0              83645.7907   0.0097  0.050   0.0047 0.02  
  246:  7  2  6  0    6  1  5  0              83645.7907  -0.0003  0.050   0.0047 0.02  
  247:  7  2  6  0    6  2  5  0              83645.7907   0.0094  0.050   0.0047 0.48  
  248:  6  2  4  0    5  3  3  0              83653.9761   0.0211  0.050               
  249:  6  3  4  0    5  3  3  0              83655.3572   0.0219  0.050               
  250: 11  3  8  0   11  2  9  0              83670.8994  -0.0653  0.050  -0.0653 0.02  
  251: 11  3  8  0   11  3  9  0              83670.8994  -0.0653  0.050  -0.0653 0.48  
  252: 11  4  8  0   11  2  9  0              83670.8994  -0.0653  0.050  -0.0653 0.48  
  253: 11  4  8  0   11  3  9  0              83670.8994  -0.0653  0.050  -0.0653 0.02  
  254:  6  2  4  0    5  2  3  0              83680.7675   0.0249  0.050               
  255:  6  3  4  0    5  2  3  0              83682.1508   0.0279  0.050               
  256: 10  2  8  0   10  1  9  0              83691.8323  -0.0680  0.050  -0.0681 0.02  
  257: 10  2  8  0   10  2  9  0              83691.8323  -0.0680  0.050  -0.0681 0.48  
  258: 10  3  8  0   10  1  9  0              83691.8323  -0.0681  0.050  -0.0681 0.48  
  259: 10  3  8  0   10  2  9  0              83691.8323  -0.0681  0.050  -0.0681 0.02  
  260: 43 38  6  0   43 37  7  0              83766.4418  -0.0511  0.050               
  261: 44 39  5  0   44 38  6  0              83884.0751  -0.0816  0.050               
  262: 40 31  9  0   40 31 10  0              83981.1709  -0.0476  0.050               
  263: 40 31  9  0   40 30 10  0              84285.9780   0.0159  0.050               
  264:  5  3  2  0    4  3  1  0              84886.6400  -0.0575  0.050               
  265: 39 30  9  0   39 29 10  0              85567.2450   0.0060  0.050               
  266: 48 38 10  0   48 38 11  0              85859.8941  -0.0484  0.050               
  267: 41 37  5  0   41 36  6  0              85967.2653  -0.0650  0.050               
  268: 38 29  9  0   38 28 10  0              86642.3766  -0.0322  0.050               
  269: 37 28  9  0   37 27 10  0              87549.4705  -0.0354  0.050               
  270: 38 30  9  0   38 29 10  0              87669.5527   0.0290  0.050               
  271: 17 15  2  0   17 13  5  0              87693.4587   0.0386  0.050               
  272: 39 36  3  0   39 35  4  0              87754.4657  -0.0567  0.050               
  273: 38 30  9  0   38 28 10  0              87786.0094   0.0588  0.050               
  274: 18 16  2  0   18 14  5  0              87856.5214   0.0154  0.050               
  275: 39 36  4  0   39 35  5  0              87968.1475  -0.1037  0.050               
  276: 16 14  2  0   16 12  5  0              88102.3255   0.0097  0.050               
  277: 46 38  9  0   46 36 10  0              88215.6083   0.1028  0.050               
  278: 37 29  9  0   37 28 10  0              88220.9247   0.0087  0.050               
  279: 36 27  9  0   36 27 10  0              88279.4684   0.0437  0.050               
  280: 37 29  9  0   37 27 10  0              88291.0221   0.0097  0.050               
  281: 36 27  9  0   36 26 10  0              88320.8887   0.0236  0.050               
  282: 35 26  9  0   35 25 10  0              88982.7383   0.0350  0.050               
  283: 15 13  2  0   15 11  5  0              89003.5922  -0.0535  0.050               
  284: 47 37 10  0   47 36 11  0              89162.4588  -0.0782  0.050               
  285: 35 27  9  0   35 26 10  0              89253.2277  -0.0063  0.050               
  286: 35 27  9  0   35 25 10  0              89277.2946   0.0198  0.050               
  287: 37 35  2  0   37 34  3  0              89409.1954  -0.0721  0.050               
  288/ 49 43  6  0   49 42  7  0              89410.4121  -0.1600  0.050               
  289: 34 25  9  0   34 25 10  0              89541.9693  -0.0037  0.050               
  290: 34 25  9  0   34 24 10  0              89555.6790   0.0309  0.050               
  291: 34 26  9  0   34 24 10  0              89736.0264  -0.0019  0.050               
  292: 33 24  9  0   33 24 10  0              90048.0504   0.0256  0.050               
  293: 33 24  9  0   33 23 10  0              90055.6530   0.0079  0.050               
  294: 33 25  9  0   33 24 10  0              90156.3089   0.0031  0.050               
  295: 33 25  9  0   33 23 10  0              90163.9532   0.0272  0.050               
  296: 32 23  9  0   32 23 10  0              90490.7780   0.0112  0.050               
  297: 32 23  9  0   32 22 10  0              90494.9493   0.0271  0.050               
  298: 46 36 10  0   46 36 11  0              90551.1475  -0.0366  0.050               
  299: 32 24  9  0   32 23 10  0              90554.4638   0.0201  0.050               
  300: 32 24  9  0   32 22 10  0              90558.6127   0.0136  0.050               
  301: 31 22  9  0   31 22 10  0              90880.6573   0.0124  0.050               
  302: 31 22  9  0   31 21 10  0              90882.8620   0.0022  0.050               
  303: 31 23  9  0   31 22 10  0              90917.3156   0.0179  0.050               
  304: 31 23  9  0   31 21 10  0              90919.5177   0.0050  0.050               
  305: 30 21  9  0   30 21 10  0              91225.5607   0.0038  0.050               
  306: 30 21  9  0   30 20 10  0              91226.7211   0.0118  0.050               
  307: 30 22  9  0   30 21 10  0              91246.1875   0.0011  0.050               
  308: 30 22  9  0   30 20 10  0              91247.3489   0.0100  0.050               
  309: 29 20  9  0   29 20 10  0              91531.5888   0.0161  0.050               
  310: 29 21  9  0   29 19 10  0              91543.5097   0.0127  0.050               
  311:  4  3  1  0    3  2  2  0              91615.4456   0.0310  0.050               
  312:  4  3  1  0    3  1  2  0              91739.5897   0.0099  0.050               
  313: 28 19  9  0   28 18 10  0              91803.4967  -0.2525  0.050   0.0195 0.06  
  314: 28 19  9  0   28 19 10  0              91803.4967   0.0357  0.050   0.0195 0.94  
  315: 28 20  9  0   28 18 10  0              91809.8117  -0.0168  0.050               
  316: 27 18  9  0   27 17 10  0              92045.0980  -0.1061  0.050   0.0243 0.06  
  317: 27 18  9  0   27 18 10  0              92045.0980   0.0319  0.050   0.0243 0.94  
  318: 27 19  9  0   27 17 10  0              92048.3595  -0.0181  0.050  -0.0104 0.94  
  319: 27 19  9  0   27 18 10  0              92048.3595   0.1200  0.050  -0.0104 0.06  
  320: 26 17  9  0   26 16 10  0              92259.5641  -0.0719  0.050  -0.0114 0.05  
  321: 26 17  9  0   26 17 10  0              92259.5641  -0.0078  0.050  -0.0114 0.95  
  322: 26 18  9  0   26 16 10  0              92261.2159  -0.0302  0.050  -0.0267 0.95  
  323: 26 18  9  0   26 17 10  0              92261.2159   0.0338  0.050  -0.0267 0.05  
  324: 45 35 10  0   45 35 11  0              92305.5584  -0.0524  0.050               
  325: 25 16  9  0   25 15 10  0              92449.6794  -0.0351  0.050  -0.0080 0.05  
  326: 25 16  9  0   25 16 10  0              92449.6794  -0.0064  0.050  -0.0080 0.95  
  327: 25 17  9  0   25 15 10  0              92450.4986  -0.0080  0.050  -0.0065 0.95  
  328: 25 17  9  0   25 16 10  0              92450.4986   0.0207  0.050  -0.0065 0.05  
  329: 45 35 10  0   45 34 11  0              92613.5338  -0.0259  0.050               
  330: 24 15  9  0   24 14 10  0              92617.7296  -0.0451  0.050  -0.0334 0.05  
  331: 24 15  9  0   24 15 10  0              92617.7296  -0.0327  0.050  -0.0334 0.95  
  332: 24 16  9  0   24 14 10  0              92618.1338  -0.0179  0.050  -0.0173 0.95  
  333: 24 16  9  0   24 15 10  0              92618.1338  -0.0055  0.050  -0.0173 0.05  
  334: 23 14  9  0   23 13 10  0              92766.0477   0.1526  0.050   0.0687 0.03  
  335: 23 14  9  0   23 14 10  0              92766.0477   0.1578  0.050   0.0687 0.47  
  336: 23 15  9  0   23 13 10  0              92766.0477  -0.0204  0.050   0.0687 0.47  
  337: 23 15  9  0   23 14 10  0              92766.0477  -0.0152  0.050   0.0687 0.03  
  338: 22 13  9  0   22 12 10  0              92895.9824   0.0320  0.050  -0.0051 0.03  
  339: 22 13  9  0   22 13 10  0              92895.9824   0.0341  0.050  -0.0051 0.47  
  340: 22 14  9  0   22 12 10  0              92895.9824  -0.0443  0.050  -0.0051 0.47  
  341: 22 14  9  0   22 13 10  0              92895.9824  -0.0422  0.050  -0.0051 0.03  
  342: 21 12  9  0   21 11 10  0              93009.6470  -0.0024  0.050  -0.0182 0.03  
  343: 21 12  9  0   21 12 10  0              93009.6470  -0.0016  0.050  -0.0182 0.47  
  344: 21 13  9  0   21 11 10  0              93009.6470  -0.0347  0.050  -0.0182 0.47  
  345: 21 13  9  0   21 12 10  0              93009.6470  -0.0339  0.050  -0.0182 0.03  
  346: 20 11  9  0   20 10 10  0              93108.5689   0.0070  0.050   0.0007 0.03  
  347: 20 11  9  0   20 11 10  0              93108.5689   0.0073  0.050   0.0007 0.47  
  348: 20 12  9  0   20 10 10  0              93108.5689  -0.0059  0.050   0.0007 0.47  
  349: 20 12  9  0   20 11 10  0              93108.5689  -0.0056  0.050   0.0007 0.03  
  350: 19 10  9  0   19  9 10  0              93194.1278  -0.0085  0.050  -0.0110 0.03  
  351: 19 10  9  0   19 10 10  0              93194.1278  -0.0084  0.050  -0.0110 0.47  
  352: 19 11  9  0   19  9 10  0              93194.1278  -0.0135  0.050  -0.0110 0.47  
  353: 19 11  9  0   19 10 10  0              93194.1278  -0.0134  0.050  -0.0110 0.03  
  354: 18  9  9  0   18  8 10  0              93267.6962  -0.0193  0.050  -0.0202 0.03  
  355: 18  9  9  0   18  9 10  0              93267.6962  -0.0193  0.050  -0.0202 0.47  
  356: 18 10  9  0   18  8 10  0              93267.6962  -0.0211  0.050  -0.0202 0.47  
  357: 18 10  9  0   18  9 10  0              93267.6962  -0.0211  0.050  -0.0202 0.03  
  358: 17  8  9  0   17  7 10  0              93330.5449  -0.0011  0.050  -0.0014 0.03  
  359: 17  8  9  0   17  8 10  0              93330.5449  -0.0011  0.050  -0.0014 0.47  
  360: 17  9  9  0   17  7 10  0              93330.5449  -0.0017  0.050  -0.0014 0.47  
  361: 17  9  9  0   17  8 10  0              93330.5449  -0.0017  0.050  -0.0014 0.03  
  362: 16  7  9  0   16  6 10  0              93383.7726  -0.0140  0.050  -0.0142 0.02  
  363: 16  7  9  0   16  7 10  0              93383.7726  -0.0140  0.050  -0.0142 0.48  
  364: 16  8  9  0   16  6 10  0              93383.7726  -0.0142  0.050  -0.0142 0.48  
  365: 16  8  9  0   16  7 10  0              93383.7726  -0.0142  0.050  -0.0142 0.02  
  366: 15  6  9  0   15  5 10  0              93428.5052  -0.0097  0.050  -0.0098 0.02  
  367: 15  6  9  0   15  6 10  0              93428.5052  -0.0097  0.050  -0.0098 0.48  
  368: 15  7  9  0   15  5 10  0              93428.5052  -0.0098  0.050  -0.0098 0.48  
  369: 15  7  9  0   15  6 10  0              93428.5052  -0.0098  0.050  -0.0098 0.02  
  370: 14  5  9  0   14  4 10  0              93465.7216  -0.0104  0.050  -0.0105 0.02  
  371: 14  5  9  0   14  5 10  0              93465.7216  -0.0104  0.050  -0.0105 0.48  
  372: 14  6  9  0   14  4 10  0              93465.7216  -0.0104  0.050  -0.0105 0.48  
  373: 14  6  9  0   14  5 10  0              93465.7216  -0.0104  0.050  -0.0105 0.02  
  374:  9  0  9  0    8  0  8  0              93472.6567   0.0006  0.050   0.0007 0.48  
  375:  9  0  9  0    8  1  8  0              93472.6567   0.0006  0.050   0.0007 0.02  
  376:  9  1  9  0    8  0  8  0              93472.6567   0.0006  0.050   0.0007 0.02  
  377:  9  1  9  0    8  1  8  0              93472.6567   0.0006  0.050   0.0007 0.48  
  378:  8  1  7  0    7  1  6  0              93483.8314  -0.0193  0.050  -0.0192 0.48  
  379:  8  1  7  0    7  2  6  0              93483.8314  -0.0190  0.050  -0.0192 0.02  
  380:  8  2  7  0    7  1  6  0              93483.8314  -0.0193  0.050  -0.0192 0.02  
  381:  8  2  7  0    7  2  6  0              93483.8314  -0.0190  0.050  -0.0192 0.48  
  382: 13  4  9  0   13  3 10  0              93496.3267  -0.0397  0.050  -0.0398 0.02  
  383: 13  4  9  0   13  4 10  0              93496.3267  -0.0397  0.050  -0.0398 0.48  
  384: 13  5  9  0   13  3 10  0              93496.3267  -0.0398  0.050  -0.0398 0.48  
  385: 13  5  9  0   13  4 10  0              93496.3267  -0.0398  0.050  -0.0398 0.02  
  386:  7  2  5  0    6  3  4  0              93499.3471   0.0507  0.050  -0.0054 0.04  
  387:  7  3  5  0    6  3  4  0              93499.3471  -0.0078  0.050  -0.0054 0.96  
  388:  7  2  5  0    6  2  4  0              93500.6927   0.0160  0.050   0.0136 0.96  
  389:  7  3  5  0    6  2  4  0              93500.6927  -0.0425  0.050   0.0136 0.04  
  390: 12  3  9  0   12  2 10  0              93521.2059  -0.0718  0.050  -0.0719 0.02  
  391: 12  3  9  0   12  3 10  0              93521.2059  -0.0718  0.050  -0.0719 0.48  
  392: 12  4  9  0   12  2 10  0              93521.2059  -0.0718  0.050  -0.0719 0.48  
  393: 12  4  9  0   12  3 10  0              93521.2059  -0.0718  0.050  -0.0719 0.02  
  394: 11  2  9  0   11  1 10  0              93541.1948  -0.0640  0.050  -0.0640 0.02  
  395: 11  2  9  0   11  2 10  0              93541.1948  -0.0640  0.050  -0.0640 0.48  
  396: 11  3  9  0   11  1 10  0              93541.1948  -0.0640  0.050  -0.0640 0.48  
  397: 11  3  9  0   11  2 10  0              93541.1948  -0.0640  0.050  -0.0640 0.02  
  398: 44 34 10  0   44 34 11  0              93757.9624  -0.0149  0.050               
  399: 44 34 10  0   44 33 11  0              93952.6847  -0.0185  0.050               
  400:  6  3  3  0    5  3  2  0              93969.6372   0.0165  0.050               
  401:  6  4  3  0    5  3  2  0              94049.4273   0.0278  0.050               
  402: 48 39 10  0   48 37 11  0              94183.4365   0.1038  0.050               
  403: 46 37 10  0   46 36 11  0              94190.3791   0.0413  0.050               
  404: 49 40 10  0   49 38 11  0              94289.5760   0.1255  0.050               
  405: 47 38 10  0   47 36 11  0              94335.4833   0.0990  0.050               
  406: 46 37 10  0   46 35 11  0              94670.1251   0.0642  0.050               
  407/ 50 41 10  0   50 39 11  0              94745.1104   0.1604  0.050               
  408: 45 36 10  0   45 35 11  0              94818.7025   0.0423  0.050               
  409: 43 33 10  0   43 33 11  0              94968.6307  -0.0176  0.050               
  410: 43 33 10  0   43 32 11  0              95089.8952  -0.0207  0.050  -0.0318 0.63  
  411: 44 40  5  0   44 39  6  0              95089.8952  -0.0509  0.050  -0.0318 0.37  
  412: 45 36 10  0   45 34 11  0              95126.6553   0.0461  0.050               
  413: 44 35 10  0   44 34 11  0              95462.8262   0.0301  0.050               
  414: 44 35 10  0   44 33 11  0              95657.5443   0.0222  0.050               
  415: 42 32 10  0   42 32 11  0              95987.8624  -0.0315  0.050               
  416: 42 32 10  0   42 31 11  0              96062.2717   0.0212  0.050               
  417: 43 34 10  0   43 33 11  0              96105.4807   0.0404  0.050               
  418: 37 36  1  0   37 35  2  0              96187.8460   0.0705  0.050               
  419: 37 36  2  0   37 35  3  0              96189.4563  -0.0080  0.050               
  420: 50 44  7  0   50 43  8  0              96193.7926  -0.1243  0.050               
  421: 43 34 10  0   43 32 11  0              96226.7604   0.0525  0.050               
  422: 42 33 10  0   42 32 11  0              96733.2471   0.0014  0.050               
  423: 42 33 10  0   42 31 11  0              96807.6262   0.0240  0.050               
  424: 41 31 10  0   41 31 11  0              96855.8613  -0.0292  0.050               
  425: 41 31 10  0   41 30 11  0              96900.7407  -0.0227  0.050               
  426: 41 32 10  0   41 31 11  0              97336.5250   0.0351  0.050               
  427: 41 32 10  0   41 30 11  0              97381.4000   0.0372  0.050               
  428: 40 30 10  0   40 30 11  0              97603.8073  -0.0370  0.050               
  429: 40 30 10  0   40 29 11  0              97630.5090   0.0237  0.050               
  430: 40 31 10  0   40 29 11  0              97935.2204  -0.0082  0.050               
  431: 39 29 10  0   39 29 11  0              98255.5418  -0.0030  0.050               
  432: 39 29 10  0   39 28 11  0              98271.0936  -0.0027  0.050               
  433: 39 30 10  0   39 29 11  0              98445.5781   0.0406  0.050               
  434: 39 30 10  0   39 28 11  0              98461.1043   0.0153  0.050               
  435: 51 40 11  0   51 40 12  0              98799.3957  -0.0828  0.050               
  436: 38 28 10  0   38 28 11  0              98828.9500   0.0158  0.050               
  437: 38 28 10  0   38 27 11  0              98837.8511  -0.0035  0.050               
  438: 38 29 10  0   38 28 11  0              98945.3881   0.0270  0.050               
  439: 38 29 10  0   38 27 11  0              98954.2831   0.0014  0.050               
  440: 38 37  1  0   38 36  2  0              99098.0774   0.0933  0.050               
  441: 38 37  2  0   38 36  3  0              99099.0976   0.0609  0.050               
  442/ 53 44 10  0   53 42 11  0              99330.9430   0.1717  0.050               
  443: 37 27 10  0   37 27 11  0              99337.4955  -0.0016  0.050               
  444: 37 27 10  0   37 26 11  0              99342.5383   0.0166  0.050               
  445: 37 28 10  0   37 27 11  0              99407.6074   0.0138  0.050               
  446: 37 28 10  0   37 26 11  0              99412.6200   0.0019  0.050               
  447: 36 26 10  0   36 26 11  0              99791.4206   0.0183  0.050               
  448: 36 26 10  0   36 25 11  0              99794.1939   0.0148  0.050               
  449: 36 27 10  0   36 26 11  0              99832.8713   0.0285  0.050               
  450: 36 27 10  0   36 25 11  0              99835.6634   0.0440  0.050               
  451: 43 40  3  0   43 39  4  0              99922.9646  -0.0050  0.050               
  452: 43 40  4  0   43 39  5  0              99964.9621  -0.0588  0.050               
  453: 35 25 10  0   35 25 11  0             100198.3675  -0.0244  0.050               
  454: 35 25 10  0   35 24 11  0             100199.8841  -0.0120  0.050               
  455: 35 26 10  0   35 25 11  0             100222.4828   0.0501  0.050               
  456: 35 26 10  0   35 24 11  0             100223.9712   0.0343  0.050               
  457: 54 44 11  0   54 43 12  0             100429.9240   0.0664  0.050               
  458: 34 24 10  0   34 24 11  0             100564.4288  -0.0249  0.050               
  459: 34 24 10  0   34 23 11  0             100565.2637   0.0119  0.050               
  460: 34 25 10  0   34 24 11  0             100578.1165  -0.0123  0.050               
  461: 34 25 10  0   34 23 11  0             100578.9366   0.0098  0.050               
  462: 50 39 11  0   50 39 12  0             100590.9053   0.0145  0.050               
  463: 33 23 10  0   33 23 11  0             100894.3088  -0.0062  0.050               
  464: 33 24 10  0   33 22 11  0             100902.3013  -0.0481  0.050               
  465: 53 43 11  0   53 42 12  0             100982.6465   0.0409  0.050               
  466: 46 42  4  0   46 41  5  0             101030.3109  -0.0977  0.050               
  467: 46 42  5  0   46 41  6  0             101187.6432  -0.1366  0.050               
  468: 32 22 10  0   32 21 11  0             101191.8243  -0.1833  0.050   0.0146 0.06  
  469: 32 22 10  0   32 22 11  0             101191.8243   0.0265  0.050   0.0146 0.94  
  470: 32 23 10  0   32 21 11  0             101196.1361  -0.0270  0.050  -0.0152 0.94  
  471: 32 23 10  0   32 22 11  0             101196.1361   0.1828  0.050  -0.0152 0.06  
  472: 41 39  3  0   41 38  4  0             101233.2359  -0.0258  0.050               
  473: 31 21 10  0   31 20 11  0             101460.1343  -0.0401  0.050   0.0578 0.06  
  474: 31 21 10  0   31 21 11  0             101460.1343   0.0636  0.050   0.0578 0.94  
  475: 31 22 10  0   31 20 11  0             101462.4026   0.0133  0.050   0.0191 0.94  
  476: 31 22 10  0   31 21 11  0             101462.4026   0.1170  0.050   0.0191 0.06  
  477: 52 42 11  0   52 41 12  0             101616.4008   0.0630  0.050               
  478: 30 20 10  0   30 19 11  0             101701.8739  -0.0014  0.050   0.0457 0.06  
  479: 30 20 10  0   30 20 11  0             101701.8739   0.0484  0.050   0.0457 0.94  
  480: 30 21 10  0   30 19 11  0             101703.0655   0.0376  0.050   0.0404 0.94  
  481: 30 21 10  0   30 20 11  0             101703.0655   0.0875  0.050   0.0404 0.06  
  482: 29 19 10  0   29 18 11  0             101919.3870  -0.0366  0.050  -0.0146 0.05  
  483: 29 19 10  0   29 19 11  0             101919.3870  -0.0133  0.050  -0.0146 0.95  
  484: 29 20 10  0   29 18 11  0             101920.0599   0.0518  0.050   0.0531 0.95  
  485: 29 20 10  0   29 19 11  0             101920.0599   0.0752  0.050   0.0531 0.05  
  486: 54 44 11  0   54 42 12  0             102023.7004   0.1465  0.050               
  487: 53 43 11  0   53 41 12  0             102059.3653   0.0970  0.050               
  488: 49 38 11  0   49 38 12  0             102088.7921  -0.0282  0.050               
  489: 28 18 10  0   28 17 11  0             102115.0333   0.1586  0.050   0.0198 0.03  
  490: 28 18 10  0   28 18 11  0             102115.0333   0.1692  0.050   0.0198 0.47  
  491: 28 19 10  0   28 17 11  0             102115.0333  -0.1296  0.050   0.0198 0.47  
  492: 28 19 10  0   28 18 11  0             102115.0333  -0.1190  0.050   0.0198 0.03  
  493: 58 46 12  0   58 46 13  0             102254.7276  -0.0850  0.050               
  494: 49 38 11  0   49 37 12  0             102284.3390   0.0037  0.050               
  495: 27 18 10  0   27 16 11  0             102290.1746  -0.0434  0.050  -0.0432 0.95  
  496: 27 18 10  0   27 17 11  0             102290.1746  -0.0387  0.050  -0.0432 0.05  
  497/ 55 45 11  0   55 43 12  0             102314.2222   0.1592  0.050               
  498: 52 42 11  0   52 40 12  0             102333.7826   0.0943  0.050               
  499/ 54 45 10  0   54 43 11  0             102344.4585   0.1932  0.050               
  500/ 52 46  7  0   52 45  8  0             102349.0574  -0.2153  0.050               
  501/ 37 37  0  0   37 36  1  0             102353.0919   0.2300  0.050               
  502: 26 16 10  0   26 15 11  0             102446.8000   0.0740  0.050   0.0430 0.03  
  503: 26 16 10  0   26 16 11  0             102446.8000   0.0760  0.050   0.0430 0.47  
  504: 26 17 10  0   26 15 11  0             102446.8000   0.0099  0.050   0.0430 0.47  
  505: 26 17 10  0   26 16 11  0             102446.8000   0.0119  0.050   0.0430 0.03  
  506/ 55 48  8  0   55 47  9  0             102520.3299  -0.2440  0.050               
  507: 25 15 10  0   25 14 11  0             102586.3876   0.0264  0.050   0.0124 0.03  
  508: 25 15 10  0   25 15 11  0             102586.3876   0.0272  0.050   0.0124 0.47  
  509: 25 16 10  0   25 14 11  0             102586.3876  -0.0023  0.050   0.0124 0.47  
  510: 25 16 10  0   25 15 11  0             102586.3876  -0.0015  0.050   0.0124 0.03  
  511: 24 14 10  0   24 13 11  0             102710.3723  -0.0439  0.050  -0.0499 0.03  
  512: 24 14 10  0   24 14 11  0             102710.3723  -0.0435  0.050  -0.0499 0.47  
  513: 24 15 10  0   24 13 11  0             102710.3723  -0.0563  0.050  -0.0499 0.47  
  514: 24 15 10  0   24 14 11  0             102710.3723  -0.0559  0.050  -0.0499 0.03  
  515: 51 41 11  0   51 39 12  0             102775.0270   0.0550  0.050               
  516: 23 13 10  0   23 12 11  0             102820.1609  -0.0584  0.050  -0.0610 0.03  
  517: 23 13 10  0   23 13 11  0             102820.1609  -0.0583  0.050  -0.0610 0.47  
  518: 23 14 10  0   23 12 11  0             102820.1609  -0.0636  0.050  -0.0610 0.47  
  519: 23 14 10  0   23 13 11  0             102820.1609  -0.0634  0.050  -0.0610 0.03  
  520: 22 12 10  0   22 11 11  0             102916.9970  -0.0108  0.050  -0.0119 0.03  
  521: 22 12 10  0   22 12 11  0             102916.9970  -0.0108  0.050  -0.0119 0.47  
  522: 22 13 10  0   22 11 11  0             102916.9970  -0.0129  0.050  -0.0119 0.47  
  523: 22 13 10  0   22 12 11  0             102916.9970  -0.0128  0.050  -0.0119 0.03  
  524: 44 41  4  0   44 40  5  0             102951.5330  -0.0475  0.050               
  525: 21 11 10  0   21 10 11  0             103001.9959   0.0586  0.050   0.0583 0.03  
  526: 21 11 10  0   21 11 11  0             103001.9959   0.0586  0.050   0.0583 0.47  
  527: 21 12 10  0   21 10 11  0             103001.9959   0.0578  0.050   0.0583 0.47  
  528: 21 12 10  0   21 11 11  0             103001.9959   0.0578  0.050   0.0583 0.03  
  529: 50 40 11  0   50 39 12  0             103020.0971   0.0262  0.050               
  530: 20 10 10  0   20  9 11  0             103076.0995   0.0112  0.050   0.0111 0.03  
  531: 20 10 10  0   20 10 11  0             103076.0995   0.0112  0.050   0.0111 0.47  
  532: 20 11 10  0   20  9 11  0             103076.0995   0.0110  0.050   0.0111 0.47  
  533: 20 11 10  0   20 10 11  0             103076.0995   0.0110  0.050   0.0111 0.03  
  534: 19  9 10  0   19  8 11  0             103140.4886   0.0155  0.050   0.0155 0.02  
  535: 19  9 10  0   19  9 11  0             103140.4886   0.0155  0.050   0.0155 0.48  
  536: 19 10 10  0   19  8 11  0             103140.4886   0.0154  0.050   0.0155 0.48  
  537: 19 10 10  0   19  9 11  0             103140.4886   0.0154  0.050   0.0155 0.02  
  538: 18  8 10  0   18  7 11  0             103196.0849   0.0447  0.050   0.0448 0.02  
  539: 18  8 10  0   18  8 11  0             103196.0849   0.0447  0.050   0.0448 0.48  
  540: 18  9 10  0   18  7 11  0             103196.0849   0.0447  0.050   0.0448 0.48  
  541: 18  9 10  0   18  8 11  0             103196.0849   0.0447  0.050   0.0448 0.02  
  542: 17  7 10  0   17  6 11  0             103243.6900   0.0123  0.050   0.0123 0.02  
  543: 17  7 10  0   17  7 11  0             103243.6900   0.0123  0.050   0.0123 0.48  
  544: 17  8 10  0   17  6 11  0             103243.6900   0.0123  0.050   0.0123 0.48  
  545: 17  8 10  0   17  7 11  0             103243.6900   0.0123  0.050   0.0123 0.02  
  546: 16  6 10  0   16  5 11  0             103284.1923  -0.0250  0.050  -0.0250 0.02  
  547: 16  6 10  0   16  6 11  0             103284.1923  -0.0250  0.050  -0.0250 0.48  
  548: 16  7 10  0   16  5 11  0             103284.1923  -0.0250  0.050  -0.0250 0.48  
  549: 16  7 10  0   16  6 11  0             103284.1923  -0.0250  0.050  -0.0250 0.02  
  550: 10  0 10  0    9  0  9  0             103310.9725   0.0129  0.050   0.0130 0.48  
  551: 10  0 10  0    9  1  9  0             103310.9725   0.0129  0.050   0.0130 0.02  
  552: 10  1 10  0    9  0  9  0             103310.9725   0.0129  0.050   0.0130 0.02  
  553: 10  1 10  0    9  1  9  0             103310.9725   0.0129  0.050   0.0130 0.48  
  554: 15  5 10  0   15  4 11  0             103318.4524   0.0152  0.050   0.0153 0.02  
  555: 15  5 10  0   15  5 11  0             103318.4524   0.0152  0.050   0.0153 0.48  
  556: 15  6 10  0   15  4 11  0             103318.4524   0.0152  0.050   0.0153 0.48  
  557: 15  6 10  0   15  5 11  0             103318.4524   0.0152  0.050   0.0153 0.02  
  558:  9  1  8  0    8  1  7  0             103321.9572   0.0006  0.050   0.0006 0.48  
  559:  9  1  8  0    8  2  7  0             103321.9572   0.0006  0.050   0.0006 0.02  
  560:  9  2  8  0    8  1  7  0             103321.9572   0.0006  0.050   0.0006 0.02  
  561:  9  2  8  0    8  2  7  0             103321.9572   0.0006  0.050   0.0006 0.48  
  562: 50 40 11  0   50 38 12  0             103325.8100   0.0581  0.050               
  563:  8  2  6  0    7  2  5  0             103335.7508  -0.0187  0.050   0.0095 0.48  
  564:  8  2  6  0    7  3  5  0             103335.7508   0.0398  0.050   0.0095 0.02  
  565:  8  3  6  0    7  2  5  0             103335.7508  -0.0209  0.050   0.0095 0.02  
  566:  8  3  6  0    7  3  5  0             103335.7508   0.0376  0.050   0.0095 0.48  
  567:  7  4  4  0    6  4  3  0             103339.8175   0.0107  0.050               
  568: 14  4 10  0   14  3 11  0             103347.0394  -0.0234  0.050  -0.0234 0.02  
  569: 14  4 10  0   14  4 11  0             103347.0394  -0.0234  0.050  -0.0234 0.48  
  570: 14  5 10  0   14  3 11  0             103347.0394  -0.0234  0.050  -0.0234 0.48  
  571: 14  5 10  0   14  4 11  0             103347.0394  -0.0234  0.050  -0.0234 0.02  
  572: 48 37 11  0   48 37 12  0             103351.9814  -0.0355  0.050               
  573: 13  3 10  0   13  2 11  0             103370.7004  -0.0704  0.050  -0.0705 0.02  
  574: 13  3 10  0   13  3 11  0             103370.7004  -0.0704  0.050  -0.0705 0.48  
  575: 13  4 10  0   13  2 11  0             103370.7004  -0.0704  0.050  -0.0705 0.48  
  576: 13  4 10  0   13  3 11  0             103370.7004  -0.0704  0.050  -0.0705 0.02  
  577: 12  2 10  0   12  1 11  0             103390.0958  -0.0928  0.050  -0.0929 0.02  
  578: 12  2 10  0   12  2 11  0             103390.0958  -0.0928  0.050  -0.0929 0.48  
  579: 12  3 10  0   12  1 11  0             103390.0958  -0.0928  0.050  -0.0929 0.48  
  580: 12  3 10  0   12  2 11  0             103390.0958  -0.0928  0.050  -0.0929 0.02  
  581: 11  1 10  0   11  0 11  0             103405.7995  -0.0972  0.050  -0.0973 0.25  
  582: 11  1 10  0   11  1 11  0             103405.7995  -0.0972  0.050  -0.0973 0.25  
  583: 11  2 10  0   11  0 11  0             103405.7995  -0.0972  0.050  -0.0973 0.25  
  584: 11  2 10  0   11  1 11  0             103405.7995  -0.0972  0.050  -0.0973 0.25  
  585:  7  3  4  0    6  3  3  0             103414.5808   0.0368  0.050               
  586:  7  4  4  0    6  3  3  0             103419.6171   0.0315  0.050               
  587: 48 37 11  0   48 36 12  0             103475.3541  -0.0122  0.050               
  588: 49 39 11  0   49 38 12  0             103745.9621   0.0427  0.050               
  589: 49 39 11  0   49 37 12  0             103941.4689   0.0346  0.050               
  590: 47 43  4  0   47 42  5  0             104124.1523  -0.0504  0.050               
  591: 42 40  2  0   42 39  3  0             104166.9391   0.0973  0.050               
  592: 42 40  3  0   42 39  4  0             104170.7696   0.0747  0.050               
  593: 47 43  5  0   47 42  6  0             104230.1329  -0.1147  0.050               
  594/ 57 47 11  0   57 45 12  0             104301.8360   0.1983  0.050               
  595: 47 36 11  0   47 36 12  0             104428.7347  -0.0194  0.050               
  596/ 53 47  6  0   53 46  7  0             104431.6729  -0.2248  0.050               
  597: 48 38 11  0   48 37 12  0             104465.0069   0.0413  0.050               
  598: 47 36 11  0   47 35 12  0             104505.5037   0.0028  0.050               
  599: 48 38 11  0   48 36 12  0             104588.3563   0.0413  0.050               
  600: 50 45  5  0   50 44  6  0             104705.7679  -0.1251  0.050               
  601:  6  4  2  0    5  4  1  0             104803.5294  -0.0232  0.050               
  602/ 57 45 12  0   57 45 13  0             104848.7751  -0.1567  0.050               
  603/ 40 39  1  0   40 38  2  0             104912.7672   0.4490  0.050   0.2466 0.50  
  604: 40 39  2  0   40 38  3  0             104912.7672   0.0441  0.050   0.2466 0.50  
  605/ 50 45  6  0   50 44  7  0             105059.1582  -0.1906  0.050               
  606: 47 37 11  0   47 36 12  0             105164.9944   0.0408  0.050               
  607: 47 37 11  0   47 35 12  0             105241.7573   0.0570  0.050               
  608: 46 35 11  0   46 35 12  0             105357.3611   0.0155  0.050               
  609: 46 35 11  0   46 34 12  0             105404.4473   0.0213  0.050               
  610: 46 36 11  0   46 34 12  0             105884.1390  -0.0100  0.050               
  611: 45 42  3  0   45 41  4  0             105914.1832  -0.0132  0.050               
  612: 45 42  4  0   45 41  5  0             105932.1992  -0.0418  0.050               
  613: 45 34 11  0   45 34 12  0             106167.4767  -0.0064  0.050               
  614: 45 34 11  0   45 33 12  0             106195.9756   0.0255  0.050               
  615/ 55 46 10  0   55 44 11  0             106292.1298   0.1747  0.050               
  616: 45 35 11  0   45 34 12  0             106475.4633   0.0312  0.050               
  617: 45 35 11  0   45 33 12  0             106503.8878  -0.0110  0.050               
  618: 23 20  3  0   23 18  6  0             106664.5389   0.0195  0.050               
  619: 24 21  3  0   24 19  6  0             106671.9915   0.0102  0.050               
  620: 44 33 11  0   44 33 12  0             106881.7913  -0.0352  0.050               
  621: 44 33 11  0   44 32 12  0             106898.8318   0.0464  0.050               
  622: 56 44 12  0   56 44 13  0             107018.0410  -0.0611  0.050               
  623: 44 34 11  0   44 33 12  0             107076.5672   0.0146  0.050               
  624: 44 34 11  0   44 32 12  0             107093.5177   0.0063  0.050               
  625: 43 41  2  0   43 40  3  0             107102.2556   0.1399  0.050               
  626: 43 41  3  0   43 40  4  0             107104.6280   0.0659  0.050               
  627: 48 44  4  0   48 43  5  0             107195.0635  -0.0523  0.050               
  628: 48 44  5  0   48 43  6  0             107266.0856  -0.0733  0.050               
  629: 22 19  3  0   22 17  6  0             107327.4567  -0.0120  0.050               
  630: 25 22  3  0   25 20  6  0             107380.0571   0.0114  0.050               
  631: 43 32 11  0   43 32 12  0             107517.5821   0.0542  0.050               
  632: 43 32 11  0   43 31 12  0             107527.5006   0.0229  0.050               
  633: 60 49 12  0   60 48 13  0             107626.7176   0.0485  0.050               
  634: 43 33 11  0   43 32 12  0             107638.8292   0.0337  0.050               
  635: 43 33 11  0   43 31 12  0             107648.7821   0.0368  0.050               
  636: 23 20  3  0   23 17  6  0             107662.4332   0.0335  0.050               
  637/ 41 40  1  0   41 39  2  0             107817.2200   0.3686  0.050   0.2436 0.50  
  638: 41 40  2  0   41 39  3  0             107817.2200   0.1186  0.050   0.2436 0.50  
  639/ 51 46  5  0   51 45  6  0             107911.5952  -0.1551  0.050               
  640: 22 19  3  0   22 16  6  0             107936.4005   0.0197  0.050               
  641: 42 31 11  0   42 31 12  0             108087.5633   0.0162  0.050               
  642: 42 31 11  0   42 30 12  0             108093.3197   0.0265  0.050               
  643/ 51 46  6  0   51 45  7  0             108154.5101  -0.1502  0.050               
  644: 42 32 11  0   42 31 12  0             108161.9201   0.0165  0.050               
  645: 42 32 11  0   42 30 12  0             108167.6687   0.0189  0.050               
  646: 59 48 12  0   59 47 13  0             108188.2423   0.0400  0.050               
  647: 24 21  3  0   24 18  6  0             108257.8438   0.0703  0.050               
  648: 21 18  3  0   21 16  6  0             108594.5038  -0.0011  0.050               
  649: 41 30 11  0   41 30 12  0             108601.7366   0.0177  0.050               
  650: 41 30 11  0   41 29 12  0             108605.0035   0.0198  0.050               
  651/ 54 48  7  0   54 47  8  0             108610.5329  -0.2407  0.050               
  652: 41 31 11  0   41 30 12  0             108646.6206   0.0286  0.050               
  653: 41 31 11  0   41 29 12  0             108649.8777   0.0211  0.050               
  654: 26 23  3  0   26 21  6  0             108785.1205   0.0130  0.050               
  655: 55 43 12  0   55 43 13  0             108836.7433  -0.0428  0.050               
  656: 58 47 12  0   58 46 13  0             108850.5914   0.0230  0.050               
  657: 46 43  4  0   46 42  5  0             108907.0825   0.0021  0.050               
  658: 21 18  3  0   21 15  6  0             108954.4834   0.0525  0.050               
  659: 40 29 11  0   40 29 12  0             109067.5815  -0.0002  0.050               
  660: 40 29 11  0   40 28 12  0             109069.4152   0.0099  0.050               
  661: 40 30 11  0   40 29 12  0             109094.2428   0.0202  0.050               
  662: 40 30 11  0   40 28 12  0             109096.0578   0.0117  0.050               
  663: 55 43 12  0   55 42 13  0             109135.9821  -0.0340  0.050               
  664: 39 28 11  0   39 28 12  0             109491.0231   0.0206  0.050               
  665: 39 28 11  0   39 27 12  0             109492.0350   0.0318  0.050               
  666: 39 29 11  0   39 28 12  0             109506.5441  -0.0098  0.050               
  667: 39 29 11  0   39 27 12  0             109507.5551   0.0004  0.050               
  668: 57 46 12  0   57 45 13  0             109584.1889   0.0404  0.050               
  669: 59 48 12  0   59 46 13  0             109708.0027   0.1165  0.050               
  670: 60 49 12  0   60 47 13  0             109836.2195   0.1088  0.050               
  671: 38 27 11  0   38 27 12  0             109876.6318  -0.0053  0.050               
  672: 58 47 12  0   58 45 13  0             109882.2997   0.0583  0.050               
  673: 38 28 11  0   38 26 12  0             109886.0915  -0.0052  0.050               
  674: 44 42  2  0   44 41  3  0             110033.6778   0.1318  0.050               
  675: 44 42  3  0   44 41  4  0             110035.1790   0.0852  0.050               
  676: 37 26 11  0   37 25 12  0             110228.3407  -0.2089  0.050   0.0594 0.06  
  677: 37 26 11  0   37 26 12  0             110228.3407   0.0759  0.050   0.0594 0.94  
  678: 37 27 11  0   37 25 12  0             110233.5928   0.0186  0.050   0.0352 0.94  
  679: 37 27 11  0   37 26 12  0             110233.5928   0.3035  0.050   0.0352 0.06  
  680: 57 46 12  0   57 44 13  0             110275.7409   0.0889  0.050               
  681: 49 45  5  0   49 44  6  0             110294.5970  -0.1186  0.050               
  682: 56 45 12  0   56 44 13  0             110362.4157   0.0131  0.050               
  683: 20 17  3  0   20 15  6  0             110368.1437   0.0421  0.050               
  684: 54 42 12  0   54 42 13  0             110371.8681  -0.0456  0.050               
  685: 36 25 11  0   36 24 12  0             110549.0674  -0.1051  0.050   0.0339 0.06  
  686: 36 25 11  0   36 25 12  0             110549.0674   0.0423  0.050   0.0339 0.94  
  687: 36 26 11  0   36 24 12  0             110551.9380  -0.0112  0.050  -0.0028 0.94  
  688: 36 26 11  0   36 25 12  0             110551.9380   0.1361  0.050  -0.0028 0.06  
  689: 54 42 12  0   54 41 13  0             110565.1413   0.0234  0.050               
  690/ 42 41  1  0   42 40  2  0             110720.2548   0.4104  0.050   0.3335 0.50  
  691: 42 41  2  0   42 40  3  0             110720.2548   0.2565  0.050   0.3335 0.50  
  692:  5  4  1  0    4  2  2  0             110766.3796   0.0263  0.050               
  693: 56 45 12  0   56 43 13  0             110820.1872   0.0642  0.050               
  694: 35 24 11  0   35 23 12  0             110841.6160  -0.0460  0.050   0.0244 0.06  
  695: 35 24 11  0   35 24 12  0             110841.6160   0.0286  0.050   0.0244 0.94  
  696: 35 25 11  0   35 23 12  0             110843.1598  -0.0065  0.050  -0.0023 0.94  
  697: 35 25 11  0   35 24 12  0             110843.1598   0.0681  0.050  -0.0023 0.06  
  698: 27 24  3  0   27 22  6  0             110857.3673  -0.0062  0.050               
  699/ 52 47  5  0   52 46  6  0             111078.7125  -0.1667  0.050               
  700: 34 23 11  0   34 22 12  0             111108.2861  -0.0197  0.050   0.0152 0.06  
  701: 34 23 11  0   34 23 12  0             111108.2861   0.0173  0.050   0.0152 0.94  
  702: 34 24 11  0   34 22 12  0             111109.1219   0.0181  0.050   0.0202 0.94  
  703: 34 24 11  0   34 23 12  0             111109.1219   0.0551  0.050   0.0202 0.06  
  704: 55 44 12  0   55 43 13  0             111162.5172   0.0152  0.050               
  705/ 52 47  6  0   52 46  7  0             111244.5195  -0.2169  0.050               
  706: 33 23 11  0   33 21 12  0             111351.4878  -0.0616  0.050  -0.0607 0.94  
  707: 33 23 11  0   33 22 12  0             111351.4878  -0.0437  0.050  -0.0607 0.06  
  708: 55 44 12  0   55 42 13  0             111461.7734   0.0414  0.050               
  709: 32 21 11  0   32 20 12  0             111572.0703   0.0908  0.050  -0.0099 0.03  
  710: 32 21 11  0   32 21 12  0             111572.0703   0.0992  0.050  -0.0099 0.47  
  711: 32 22 11  0   32 20 12  0             111572.0703  -0.1190  0.050  -0.0099 0.47  
  712: 32 22 11  0   32 21 12  0             111572.0703  -0.1106  0.050  -0.0099 0.03  
  713: 53 41 12  0   53 41 13  0             111680.1686  -0.0200  0.050               
  714: 31 20 11  0   31 19 12  0             111772.5608   0.0590  0.050   0.0091 0.03  
  715: 31 20 11  0   31 20 12  0             111772.5608   0.0629  0.050   0.0091 0.47  
  716: 31 21 11  0   31 19 12  0             111772.5608  -0.0447  0.050   0.0091 0.47  
  717: 31 21 11  0   31 20 12  0             111772.5608  -0.0408  0.050   0.0091 0.03  
  718: 47 44  4  0   47 43  5  0             111876.3455   0.0409  0.050               
  719: 30 19 11  0   30 18 12  0             111954.2587   0.0301  0.050   0.0060 0.03  
  720: 30 19 11  0   30 19 12  0             111954.2587   0.0318  0.050   0.0060 0.47  
  721: 30 20 11  0   30 18 12  0             111954.2587  -0.0198  0.050   0.0060 0.47  
  722: 30 20 11  0   30 19 12  0             111954.2587  -0.0181  0.050   0.0060 0.03  
  723: 54 43 12  0   54 42 13  0             111965.6320   0.0218  0.050               
  724: 29 18 11  0   29 17 12  0             112118.5831   0.0131  0.050   0.0018 0.03  
  725: 29 18 11  0   29 18 12  0             112118.5831   0.0138  0.050   0.0018 0.47  
  726: 29 19 11  0   29 17 12  0             112118.5831  -0.0102  0.050   0.0018 0.47  
  727: 29 19 11  0   29 18 12  0             112118.5831  -0.0095  0.050   0.0018 0.03  
  728: 54 43 12  0   54 41 13  0             112158.8385   0.0243  0.050               
  729: 28 17 11  0   28 16 12  0             112266.8647   0.0298  0.050   0.0247 0.03  
  730: 28 17 11  0   28 17 12  0             112266.8647   0.0301  0.050   0.0247 0.47  
  731: 28 18 11  0   28 16 12  0             112266.8647   0.0192  0.050   0.0247 0.47  
  732: 28 18 11  0   28 17 12  0             112266.8647   0.0195  0.050   0.0247 0.03  
  733: 27 16 11  0   27 15 12  0             112400.2466   0.0027  0.050   0.0004 0.03  
  734: 27 16 11  0   27 16 12  0             112400.2466   0.0028  0.050   0.0004 0.47  
  735: 27 17 11  0   27 15 12  0             112400.2466  -0.0019  0.050   0.0004 0.47  
  736: 27 17 11  0   27 16 12  0             112400.2466  -0.0018  0.050   0.0004 0.03  
  737: 26 15 11  0   26 14 12  0             112519.9203  -0.0180  0.050  -0.0191 0.03  
  738: 26 15 11  0   26 15 12  0             112519.9203  -0.0180  0.050  -0.0191 0.47  
  739: 26 16 11  0   26 14 12  0             112519.9203  -0.0200  0.050  -0.0191 0.47  
  740: 26 16 11  0   26 15 12  0             112519.9203  -0.0200  0.050  -0.0191 0.03  
  741: 19 16  3  0   19 14  6  0             112530.0909   0.0322  0.050               
  742: 25 14 11  0   25 13 12  0             112626.9651  -0.0234  0.050  -0.0239 0.03  
  743: 25 14 11  0   25 14 12  0             112626.9651  -0.0234  0.050  -0.0239 0.47  
  744: 25 15 11  0   25 13 12  0             112626.9651  -0.0242  0.050  -0.0239 0.47  
  745: 25 15 11  0   25 14 12  0             112626.9651  -0.0242  0.050  -0.0239 0.03  
  746: 24 13 11  0   24 12 12  0             112722.3668  -0.0328  0.050  -0.0330 0.03  
  747: 24 13 11  0   24 13 12  0             112722.3668  -0.0327  0.050  -0.0330 0.47  
  748: 24 14 11  0   24 12 12  0             112722.3668  -0.0331  0.050  -0.0330 0.47  
  749: 24 14 11  0   24 13 12  0             112722.3668  -0.0331  0.050  -0.0330 0.03  
  750: 53 42 12  0   53 41 13  0             112756.8949   0.0435  0.050               
  751: 23 12 11  0   23 11 12  0             112807.0883  -0.0289  0.050  -0.0290 0.03  
  752: 23 12 11  0   23 12 12  0             112807.0883  -0.0289  0.050  -0.0290 0.47  
  753: 23 13 11  0   23 11 12  0             112807.0883  -0.0290  0.050  -0.0290 0.47  
  754: 23 13 11  0   23 12 12  0             112807.0883  -0.0290  0.050  -0.0290 0.03  
  755: 22 11 11  0   22 10 12  0             112882.0101  -0.0218  0.050  -0.0219 0.03  
  756: 22 11 11  0   22 11 12  0             112882.0101  -0.0218  0.050  -0.0219 0.47  
  757: 22 12 11  0   22 10 12  0             112882.0101  -0.0219  0.050  -0.0219 0.47  
  758: 22 12 11  0   22 11 12  0             112882.0101  -0.0219  0.050  -0.0219 0.03  
  759: 52 40 12  0   52 39 13  0             112885.2529  -0.0135  0.050               
  760: 21 10 11  0   21  9 12  0             112947.9985   0.0154  0.050   0.0155 0.03  
  761: 21 10 11  0   21 10 12  0             112947.9985   0.0154  0.050   0.0155 0.47  
  762: 21 11 11  0   21  9 12  0             112947.9985   0.0154  0.050   0.0155 0.47  
  763: 21 11 11  0   21 10 12  0             112947.9985   0.0154  0.050   0.0155 0.03  
  764: 20  9 11  0   20  8 12  0             113005.7620   0.0007  0.050   0.0007 0.02  
  765: 20  9 11  0   20  9 12  0             113005.7620   0.0007  0.050   0.0007 0.48  
  766: 20 10 11  0   20  8 12  0             113005.7620   0.0007  0.050   0.0007 0.48  
  767: 20 10 11  0   20  9 12  0             113005.7620   0.0007  0.050   0.0007 0.02  
  768: 19  8 11  0   19  7 12  0             113056.1144   0.0023  0.050   0.0024 0.02  
  769: 19  8 11  0   19  8 12  0             113056.1144   0.0023  0.050   0.0024 0.48  
  770: 19  9 11  0   19  7 12  0             113056.1144   0.0023  0.050   0.0024 0.48  
  771: 19  9 11  0   19  8 12  0             113056.1144   0.0023  0.050   0.0024 0.02  
  772: 18  7 11  0   18  6 12  0             113099.7513   0.0135  0.050   0.0135 0.02  
  773: 18  7 11  0   18  7 12  0             113099.7513   0.0135  0.050   0.0135 0.48  
  774: 18  8 11  0   18  6 12  0             113099.7513   0.0135  0.050   0.0135 0.48  
  775: 18  8 11  0   18  7 12  0             113099.7513   0.0135  0.050   0.0135 0.02  
  776: 17  6 11  0   17  5 12  0             113137.2646  -0.0344  0.050  -0.0345 0.02  
  777: 17  6 11  0   17  6 12  0             113137.2646  -0.0344  0.050  -0.0345 0.48  
  778: 17  7 11  0   17  5 12  0             113137.2646  -0.0344  0.050  -0.0345 0.48  
  779: 17  7 11  0   17  6 12  0             113137.2646  -0.0344  0.050  -0.0345 0.02  
  780: 11  0 11  0   10  0 10  0             113149.1398  -0.0225  0.050  -0.0225 0.48  
  781: 11  0 11  0   10  1 10  0             113149.1398  -0.0225  0.050  -0.0225 0.02  
  782: 11  1 11  0   10  0 10  0             113149.1398  -0.0225  0.050  -0.0225 0.02  
  783: 11  1 11  0   10  1 10  0             113149.1398  -0.0225  0.050  -0.0225 0.48  
  784: 10  1  9  0    9  1  8  0             113160.0229  -0.0039  0.050  -0.0039 0.48  
  785: 10  1  9  0    9  2  8  0             113160.0229  -0.0039  0.050  -0.0039 0.02  
  786: 10  2  9  0    9  1  8  0             113160.0229  -0.0039  0.050  -0.0039 0.02  
  787: 10  2  9  0    9  2  8  0             113160.0229  -0.0039  0.050  -0.0039 0.48  
  788: 16  5 11  0   16  4 12  0             113169.4073  -0.0099  0.050  -0.0100 0.02  
  789: 16  5 11  0   16  5 12  0             113169.4073  -0.0099  0.050  -0.0100 0.48  
  790: 16  6 11  0   16  4 12  0             113169.4073  -0.0099  0.050  -0.0100 0.48  
  791: 16  6 11  0   16  5 12  0             113169.4073  -0.0099  0.050  -0.0100 0.02  
  792:  9  2  7  0    8  2  6  0             113172.6294   0.0045  0.050   0.0056 0.48  
  793:  9  2  7  0    8  3  6  0             113172.6294   0.0067  0.050   0.0056 0.02  
  794:  9  3  7  0    8  2  6  0             113172.6294   0.0044  0.050   0.0056 0.02  
  795:  9  3  7  0    8  3  6  0             113172.6294   0.0066  0.050   0.0056 0.48  
  796:  8  4  5  0    7  4  4  0             113195.2019   0.0066  0.050               
  797: 15  4 11  0   15  3 12  0             113196.6799   0.0049  0.050   0.0050 0.02  
  798: 15  4 11  0   15  4 12  0             113196.6799   0.0049  0.050   0.0050 0.48  
  799: 15  5 11  0   15  3 12  0             113196.6799   0.0049  0.050   0.0050 0.48  
  800: 15  5 11  0   15  4 12  0             113196.6799   0.0049  0.050   0.0050 0.02  
  801:  8  3  5  0    7  3  4  0             113200.0269   0.0431  0.050               
  802: 14  3 11  0   14  2 12  0             113219.5674  -0.0502  0.050  -0.0503 0.02  
  803: 14  3 11  0   14  3 12  0             113219.5674  -0.0502  0.050  -0.0503 0.48  
  804: 14  4 11  0   14  2 12  0             113219.5674  -0.0502  0.050  -0.0503 0.48  
  805: 14  4 11  0   14  3 12  0             113219.5674  -0.0502  0.050  -0.0503 0.02  
  806: 13  2 11  0   13  1 12  0             113238.7091  -0.0454  0.050  -0.0454 0.02  
  807: 13  2 11  0   13  2 12  0             113238.7091  -0.0454  0.050  -0.0454 0.48  
  808: 13  3 11  0   13  1 12  0             113238.7091  -0.0454  0.050  -0.0454 0.48  
  809: 13  3 11  0   13  2 12  0             113238.7091  -0.0454  0.050  -0.0454 0.02  
  810: 12  1 11  0   12  0 12  0             113254.4945  -0.0644  0.050  -0.0645 0.02  
  811: 12  1 11  0   12  1 12  0             113254.4945  -0.0644  0.050  -0.0645 0.48  
  812: 12  2 11  0   12  0 12  0             113254.4945  -0.0644  0.050  -0.0645 0.48  
  813: 12  2 11  0   12  1 12  0             113254.4945  -0.0644  0.050  -0.0645 0.02  
  814: 50 46  4  0   50 45  5  0             113284.2401   0.0365  0.050               
  815: 50 46  5  0   50 45  6  0             113315.5899   0.0052  0.050               
  816: 52 41 12  0   52 39 13  0             113602.6373   0.0203  0.050               
  817: 51 39 12  0   51 39 13  0             113790.7958   0.0168  0.050               
  818: 51 39 12  0   51 38 13  0             113839.0002  -0.0091  0.050               
  819/ 41 41  0  0   41 40  1  0             113908.7630   0.5729  0.050               
  820:  7  4  3  0    6  4  2  0             114068.2938   0.0010  0.050               
  821/ 53 48  5  0   53 47  6  0             114214.6781  -0.1733  0.050               
  822: 51 40 12  0   51 39 13  0             114262.2561   0.0123  0.050               
  823:  7  5  3  0    6  4  2  0             114265.3445  -0.0501  0.050               
  824: 51 40 12  0   51 38 13  0             114310.5204   0.0463  0.050               
  825/ 53 48  6  0   53 47  7  0             114327.2462  -0.1722  0.050               
  826: 50 38 12  0   50 38 13  0             114657.6092   0.0168  0.050               
  827: 50 38 12  0   50 37 13  0             114687.2108   0.0204  0.050               
  828/ 48 45  3  0   48 44  4  0             114835.4628   0.1748  0.050               
  829: 48 45  4  0   48 44  5  0             114840.3083   0.1160  0.050               
  830: 18 15  3  0   18 13  6  0             114953.4390   0.0217  0.050               
  831: 50 39 12  0   50 38 13  0             114963.2703  -0.0030  0.050               
  832: 50 39 12  0   50 37 13  0             114992.9012   0.0297  0.050               
  833: 61 48 13  0   61 48 14  0             115203.8043  -0.0696  0.050               
  834: 49 37 12  0   49 37 13  0             115429.6740   0.0483  0.050               
  835: 49 37 12  0   49 36 13  0             115447.5369  -0.0134  0.050               
  836: 49 38 12  0   49 37 13  0             115625.1952   0.0545  0.050               
  837: 49 38 12  0   49 36 13  0             115643.1228   0.0576  0.050               
  838: 48 36 12  0   48 36 13  0             116123.2308   0.0241  0.050               
  839: 48 36 12  0   48 35 13  0             116133.9584   0.0429  0.050               
  840: 48 37 12  0   48 36 13  0             116246.5710   0.0150  0.050               
  841: 48 37 12  0   48 35 13  0             116257.2938   0.0290  0.050               
  842: 51 47  5  0   51 46  6  0             116328.7148  -0.0324  0.050               
  843/ 44 43  1  0   44 42  2  0             116522.1878   0.4729  0.050   0.4439 0.50  
  844: 44 43  2  0   44 42  3  0             116522.1878   0.4149  0.050   0.4439 0.50  
  845: 47 35 12  0   47 35 13  0             116750.7535   0.0192  0.050               
  846: 47 35 12  0   47 34 13  0             116757.0743   0.0308  0.050               
  847/ 42 42  0  0   42 41  1  0             116796.5447   0.6648  0.050   0.6630 0.50  
  848: 42 42  1  0   42 41  2  0             116796.5447   0.6611  0.050   0.6630 0.50  
  849: 47 36 12  0   47 35 13  0             116827.5150   0.0338  0.050               
  850: 47 36 12  0   47 34 13  0             116833.8446   0.0543  0.050               
  851: 60 47 13  0   60 47 14  0             117042.4446  -0.0776  0.050               
  852: 46 34 12  0   46 34 13  0             117321.6742   0.0001  0.050               
  853: 46 34 12  0   46 33 13  0             117325.3451   0.0070  0.050  -0.0135 0.82  
  854: 54 49  5  0   54 48  6  0             117325.3451  -0.1089  0.050  -0.0135 0.18  
  855: 46 35 12  0   46 34 13  0             117368.7767   0.0222  0.050               
  856: 46 35 12  0   46 33 13  0             117372.4545   0.0360  0.050               
  857: 63 51 13  0   63 49 14  0             117660.8794   0.0509  0.050               
  858: 45 33 12  0   45 33 13  0             117843.3535   0.0256  0.050               
  859: 45 33 12  0   45 32 13  0             117845.4463   0.0218  0.050               
  860: 45 34 12  0   45 33 13  0             117871.8298   0.0351  0.050               
  861: 45 34 12  0   45 32 13  0             117873.9292   0.0379  0.050               
  862: 62 50 13  0   62 48 14  0             118169.2348   0.1055  0.050               
  863: 44 32 12  0   44 32 13  0             118321.4357   0.0215  0.050               
  864: 44 32 12  0   44 31 13  0             118322.6298   0.0342  0.050               
  865: 44 33 12  0   44 32 13  0             118338.3834   0.0105  0.050               
  866: 44 33 12  0   44 31 13  0             118339.5824   0.0281  0.050               
  867: 59 46 13  0   59 46 14  0             118608.2895  -0.1273  0.050               
  868: 43 31 12  0   43 31 13  0             118760.5004   0.0042  0.050               
  869: 43 31 12  0   43 30 13  0             118761.2406   0.0893  0.050               
  870: 43 32 12  0   43 31 13  0             118770.3862  -0.0597  0.050               
  871: 43 32 12  0   43 30 13  0             118771.1104   0.0093  0.050               
  872: 59 46 13  0   59 45 14  0             118796.8790  -0.0651  0.050               
  873/ 47 45  2  0   47 44  3  0             118809.1782   0.6282  0.050   0.4361 0.50  
  874: 47 45  3  0   47 44  4  0             118809.1782   0.2440  0.050   0.4361 0.50  
  875: 61 49 13  0   61 47 14  0             118812.9076   0.0154  0.050               
  876: 42 30 12  0   42 29 13  0             119164.3640  -0.2869  0.050   0.0493 0.06  
  877: 42 30 12  0   42 30 13  0             119164.3640   0.0704  0.050   0.0493 0.94  
  878: 42 31 12  0   42 29 13  0             119170.4106   0.0135  0.050   0.0347 0.94  
  879: 42 31 12  0   42 30 13  0             119170.4106   0.3709  0.050   0.0347 0.06  
  880: 41 29 12  0   41 28 13  0             119535.9744  -0.1236  0.050   0.0567 0.06  
  881: 41 29 12  0   41 29 13  0             119535.9744   0.0679  0.050   0.0567 0.94  
  882: 41 30 12  0   41 28 13  0             119539.3630   0.0002  0.050   0.0115 0.94  
  883: 41 30 12  0   41 29 13  0             119539.3630   0.1918  0.050   0.0115 0.06  
  884: 60 48 13  0   60 46 14  0             119541.6732   0.0276  0.050               
  885: 40 28 12  0   40 27 13  0             119878.0390  -0.0366  0.050   0.0584 0.06  
  886: 40 28 12  0   40 28 13  0             119878.0390   0.0642  0.050   0.0584 0.94  
  887: 40 29 12  0   40 27 13  0             119879.9176   0.0183  0.050   0.0243 0.94  
  888: 40 29 12  0   40 28 13  0             119879.9176   0.1192  0.050   0.0243 0.06  
  889: 58 45 13  0   58 45 14  0             119955.8492  -0.0522  0.050               
  890: 59 47 13  0   59 46 14  0             120128.1146   0.0137  0.050               
  891: 39 27 12  0   39 26 13  0             120192.7995  -0.0441  0.050   0.0050 0.06  
  892: 39 27 12  0   39 27 13  0             120192.7995   0.0080  0.050   0.0050 0.94  
  893: 39 28 12  0   39 26 13  0             120193.8585   0.0141  0.050   0.0171 0.94  
  894: 39 28 12  0   39 27 13  0             120193.8585   0.0662  0.050   0.0171 0.06  
  895: 59 47 13  0   59 45 14  0             120316.6700   0.0417  0.050               
  896: 38 26 12  0   38 25 13  0             120482.3918  -0.0178  0.050   0.0071 0.06  
  897: 38 26 12  0   38 26 13  0             120482.3918   0.0086  0.050   0.0071 0.94  
  898: 38 27 12  0   38 25 13  0             120483.0065   0.0578  0.050   0.0593 0.94  
  899: 38 27 12  0   38 26 13  0             120483.0065   0.0842  0.050   0.0593 0.06  
  900: 37 25 12  0   37 24 13  0             120748.7407   0.1610  0.050   0.0252 0.03  
  901: 37 25 12  0   37 25 13  0             120748.7407   0.1741  0.050   0.0252 0.47  
  902: 37 26 12  0   37 24 13  0             120748.7407  -0.1237  0.050   0.0252 0.47  
  903: 37 26 12  0   37 25 13  0             120748.7407  -0.1106  0.050   0.0252 0.03  
  904: 36 24 12  0   36 23 13  0             120993.0742   0.0783  0.050   0.0077 0.03  
  905: 36 24 12  0   36 24 13  0             120993.0742   0.0846  0.050   0.0077 0.47  
  906: 36 25 12  0   36 23 13  0             120993.0742  -0.0691  0.050   0.0077 0.47  
  907: 36 25 12  0   36 24 13  0             120993.0742  -0.0628  0.050   0.0077 0.03  
  908: 58 46 13  0   58 44 14  0             121108.8551  -0.0168  0.050               
  909: 57 44 13  0   57 44 14  0             121128.6699  -0.0645  0.050               
  910: 35 23 12  0   35 22 13  0             121217.1974   0.0332  0.050  -0.0026 0.03  
  911: 35 23 12  0   35 23 13  0             121217.1974   0.0362  0.050  -0.0026 0.47  
  912: 35 24 12  0   35 22 13  0             121217.1974  -0.0415  0.050  -0.0026 0.47  
  913: 35 24 12  0   35 23 13  0             121217.1974  -0.0384  0.050  -0.0026 0.03  
  914: 34 22 12  0   34 21 13  0             121422.5060   0.0314  0.050   0.0136 0.03  
  915: 34 22 12  0   34 22 13  0             121422.5060   0.0328  0.050   0.0136 0.47  
  916: 34 23 12  0   34 21 13  0             121422.5060  -0.0055  0.050   0.0136 0.47  
  917: 34 23 12  0   34 22 13  0             121422.5060  -0.0041  0.050   0.0136 0.03  
  918: 33 21 12  0   33 20 13  0             121610.2316   0.0144  0.050   0.0059 0.03  
  919: 33 21 12  0   33 21 13  0             121610.2316   0.0151  0.050   0.0059 0.47  
  920: 33 22 12  0   33 20 13  0             121610.2316  -0.0034  0.050   0.0059 0.47  
  921: 33 22 12  0   33 21 13  0             121610.2316  -0.0027  0.050   0.0059 0.03  
  922: 32 20 12  0   32 19 13  0             121781.6092   0.0144  0.050   0.0104 0.03  
  923: 32 20 12  0   32 20 13  0             121781.6092   0.0147  0.050   0.0104 0.47  
  924: 32 21 12  0   32 19 13  0             121781.6092   0.0060  0.050   0.0104 0.47  
  925: 32 21 12  0   32 20 13  0             121781.6092   0.0063  0.050   0.0104 0.03  
  926: 57 45 13  0   57 43 14  0             121897.4391   0.0536  0.050               
  927: 31 19 12  0   31 18 13  0             121937.7411   0.0086  0.050   0.0068 0.03  
  928: 31 19 12  0   31 19 13  0             121937.7411   0.0088  0.050   0.0068 0.47  
  929: 31 20 12  0   31 18 13  0             121937.7411   0.0048  0.050   0.0068 0.47  
  930: 31 20 12  0   31 19 13  0             121937.7411   0.0049  0.050   0.0068 0.03  
  931: 30 18 12  0   30 17 13  0             122079.7002   0.0144  0.050   0.0136 0.03  
  932: 30 18 12  0   30 18 13  0             122079.7002   0.0144  0.050   0.0136 0.47  
  933: 30 19 12  0   30 17 13  0             122079.7002   0.0126  0.050   0.0136 0.47  
  934: 30 19 12  0   30 18 13  0             122079.7002   0.0127  0.050   0.0136 0.03  
  935: 29 17 12  0   29 16 13  0             122208.4913   0.0437  0.050   0.0434 0.03  
  936: 29 17 12  0   29 17 13  0             122208.4913   0.0438  0.050   0.0434 0.47  
  937: 29 18 12  0   29 16 13  0             122208.4913   0.0430  0.050   0.0434 0.47  
  938: 29 18 12  0   29 17 13  0             122208.4913   0.0430  0.050   0.0434 0.03  
  939: 28 16 12  0   28 15 13  0             122324.9729   0.0198  0.050   0.0197 0.03  
  940: 28 16 12  0   28 16 13  0             122324.9729   0.0198  0.050   0.0197 0.47  
  941: 28 17 12  0   28 15 13  0             122324.9729   0.0195  0.050   0.0197 0.47  
  942: 28 17 12  0   28 16 13  0             122324.9729   0.0195  0.050   0.0197 0.03  
  943: 27 15 12  0   27 14 13  0             122430.0950   0.0100  0.050   0.0100 0.03  
  944: 27 15 12  0   27 15 13  0             122430.0950   0.0100  0.050   0.0100 0.47  
  945: 27 16 12  0   27 14 13  0             122430.0950   0.0099  0.050   0.0100 0.47  
  946: 27 16 12  0   27 15 13  0             122430.0950   0.0099  0.050   0.0100 0.03  
  947: 26 14 12  0   26 13 13  0             122524.7085   0.0310  0.050   0.0311 0.03  
  948: 26 14 12  0   26 14 13  0             122524.7085   0.0310  0.050   0.0311 0.47  
  949: 26 15 12  0   26 13 13  0             122524.7085   0.0310  0.050   0.0311 0.47  
  950: 26 15 12  0   26 14 13  0             122524.7085   0.0310  0.050   0.0311 0.03  
  951: 25 13 12  0   25 12 13  0             122609.5536   0.0338  0.050   0.0339 0.03  
  952: 25 13 12  0   25 13 13  0             122609.5536   0.0338  0.050   0.0339 0.47  
  953: 25 14 12  0   25 12 13  0             122609.5536   0.0338  0.050   0.0339 0.47  
  954: 25 14 12  0   25 13 13  0             122609.5536   0.0338  0.050   0.0339 0.03  
  955: 56 44 13  0   56 43 14  0             122619.0818   0.0681  0.050               
  956: 56 44 13  0   56 42 14  0             122667.5211   0.0081  0.050               
  957: 24 12 12  0   24 11 13  0             122685.3848   0.0262  0.050   0.0262 0.03  
  958: 24 12 12  0   24 12 13  0             122685.3848   0.0262  0.050   0.0262 0.47  
  959: 24 13 12  0   24 11 13  0             122685.3848   0.0262  0.050   0.0262 0.47  
  960: 24 13 12  0   24 12 13  0             122685.3848   0.0262  0.050   0.0262 0.03  
  961: 23 11 12  0   23 10 13  0             122752.9178   0.0162  0.050   0.0163 0.03  
  962: 23 11 12  0   23 11 13  0             122752.9178   0.0162  0.050   0.0163 0.47  
  963: 23 12 12  0   23 10 13  0             122752.9178   0.0162  0.050   0.0163 0.47  
  964: 23 12 12  0   23 11 13  0             122752.9178   0.0162  0.050   0.0163 0.03  
  965: 22 10 12  0   22  9 13  0             122812.8438   0.0252  0.050   0.0252 0.02  
  966: 22 10 12  0   22 10 13  0             122812.8438   0.0252  0.050   0.0252 0.48  
  967: 22 11 12  0   22  9 13  0             122812.8438   0.0252  0.050   0.0252 0.48  
  968: 22 11 12  0   22 10 13  0             122812.8438   0.0252  0.050   0.0252 0.02  
  969: 21  9 12  0   21  8 13  0             122865.7446   0.0003  0.050   0.0003 0.02  
  970: 21  9 12  0   21  9 13  0             122865.7446   0.0003  0.050   0.0003 0.48  
  971: 21 10 12  0   21  8 13  0             122865.7446   0.0003  0.050   0.0003 0.48  
  972: 21 10 12  0   21  9 13  0             122865.7446   0.0003  0.050   0.0003 0.02  
  973: 20  8 12  0   20  7 13  0             122912.2921   0.0125  0.050   0.0126 0.02  
  974: 20  8 12  0   20  8 13  0             122912.2921   0.0125  0.050   0.0126 0.48  
  975: 20  9 12  0   20  7 13  0             122912.2921   0.0125  0.050   0.0126 0.48  
  976: 20  9 12  0   20  8 13  0             122912.2921   0.0125  0.050   0.0126 0.02  
  977: 19  7 12  0   19  6 13  0             122953.0213   0.0284  0.050   0.0285 0.02  
  978: 19  7 12  0   19  7 13  0             122953.0213   0.0284  0.050   0.0285 0.48  
  979: 19  8 12  0   19  6 13  0             122953.0213   0.0284  0.050   0.0285 0.48  
  980: 19  8 12  0   19  7 13  0             122953.0213   0.0284  0.050   0.0285 0.02  
  981: 12  0 12  0   11  0 11  0             122987.2105  -0.0432  0.050  -0.0433 0.48  
  982: 12  0 12  0   11  1 11  0             122987.2105  -0.0432  0.050  -0.0433 0.02  
  983: 12  1 12  0   11  0 11  0             122987.2105  -0.0432  0.050  -0.0433 0.02  
  984: 12  1 12  0   11  1 11  0             122987.2105  -0.0432  0.050  -0.0433 0.48  
  985: 18  6 12  0   18  5 13  0             122988.4070  -0.0143  0.050  -0.0143 0.02  
  986: 18  6 12  0   18  6 13  0             122988.4070  -0.0143  0.050  -0.0143 0.48  
  987: 18  7 12  0   18  5 13  0             122988.4070  -0.0143  0.050  -0.0143 0.48  
  988: 18  7 12  0   18  6 13  0             122988.4070  -0.0143  0.050  -0.0143 0.02  
  989: 11  1 10  0   10  1  9  0             122997.9937  -0.0278  0.050  -0.0279 0.48  
  990: 11  1 10  0   10  2  9  0             122997.9937  -0.0278  0.050  -0.0279 0.02  
  991: 11  2 10  0   10  1  9  0             122997.9937  -0.0278  0.050  -0.0279 0.02  
  992: 11  2 10  0   10  2  9  0             122997.9937  -0.0278  0.050  -0.0279 0.48  
  993:  8  4  4  0    7  5  3  0             122999.9849   0.0088  0.050               
  994: 10  2  8  0    9  2  7  0             123009.9310   0.0012  0.050   0.0013 0.48  
  995: 10  2  8  0    9  3  7  0             123009.9310   0.0012  0.050   0.0013 0.02  
  996: 10  3  8  0    9  2  7  0             123009.9310   0.0012  0.050   0.0013 0.02  
  997: 10  3  8  0    9  3  7  0             123009.9310   0.0012  0.050   0.0013 0.48  
  998:  8  5  4  0    7  5  3  0             123015.0271   0.0138  0.050               
  999: 17  5 12  0   17  4 13  0             123019.0678  -0.0043  0.050  -0.0043 0.02  
 1000: 17  5 12  0   17  5 13  0             123019.0678  -0.0043  0.050  -0.0043 0.48  
 1001: 17  6 12  0   17  4 13  0             123019.0678  -0.0043  0.050  -0.0043 0.48  
 1002: 17  6 12  0   17  5 13  0             123019.0678  -0.0043  0.050  -0.0043 0.02  
 1003:  9  3  6  0    8  3  5  0             123028.6646  -0.0997  0.050  -0.0891 0.96  
 1004:  9  3  6  0    8  4  5  0             123028.6646   0.1534  0.050  -0.0891 0.04  
 1005: 16  4 12  0   16  3 13  0             123045.4214  -0.0016  0.050  -0.0016 0.02  
 1006: 16  4 12  0   16  4 13  0             123045.4214  -0.0016  0.050  -0.0016 0.48  
 1007: 16  5 12  0   16  3 13  0             123045.4214  -0.0016  0.050  -0.0016 0.48  
 1008: 16  5 12  0   16  4 13  0             123045.4214  -0.0016  0.050  -0.0016 0.02  
 1009: 15  3 12  0   15  2 13  0             123067.8949  -0.0283  0.050  -0.0283 0.02  
 1010: 15  3 12  0   15  3 13  0             123067.8949  -0.0283  0.050  -0.0283 0.48  
 1011: 15  4 12  0   15  2 13  0             123067.8949  -0.0283  0.050  -0.0283 0.48  
 1012: 15  4 12  0   15  3 13  0             123067.8949  -0.0283  0.050  -0.0283 0.02  
 1013: 55 42 13  0   55 42 14  0             123080.1174  -0.0255  0.050               
 1014: 14  2 12  0   14  1 13  0             123086.9270  -0.0664  0.050  -0.0665 0.02  
 1015: 14  2 12  0   14  2 13  0             123086.9270  -0.0664  0.050  -0.0665 0.48  
 1016: 14  3 12  0   14  1 13  0             123086.9270  -0.0664  0.050  -0.0665 0.48  
 1017: 14  3 12  0   14  2 13  0             123086.9270  -0.0664  0.050  -0.0665 0.02  
 1018: 13  1 12  0   13  0 13  0             123102.9857  -0.0421  0.050  -0.0421 0.02  
 1019: 13  1 12  0   13  1 13  0             123102.9857  -0.0421  0.050  -0.0421 0.48  
 1020: 13  2 12  0   13  0 13  0             123102.9857  -0.0421  0.050  -0.0421 0.48  
 1021: 13  2 12  0   13  1 13  0             123102.9857  -0.0421  0.050  -0.0421 0.02  
 1022: 55 42 13  0   55 41 14  0             123110.2640  -0.0103  0.050               
 1023:  8  4  4  0    7  4  3  0             123197.0933   0.0153  0.050               
 1024:  8  5  4  0    7  4  3  0             123212.1447   0.0295  0.050               
 1025: 55 43 13  0   55 42 14  0             123379.4067   0.0338  0.050               
 1026: 55 43 13  0   55 41 14  0             123409.5042  -0.0001  0.050               
 1027: 54 41 13  0   54 41 14  0             123905.5872  -0.0242  0.050               
 1028: 54 41 13  0   54 40 14  0             123924.1358   0.0277  0.050               
 1029: 54 42 13  0   54 41 14  0             124098.8442   0.0286  0.050               
 1030: 54 42 13  0   54 40 14  0             124117.3123   0.0002  0.050               
 1031:  7  5  2  0    6  5  1  0             124517.6205   0.0201  0.050               
 1032: 30 26  4  0   30 24  7  0             124651.6300   0.0622  0.050               
 1033: 53 40 13  0   53 40 14  0             124653.1408  -0.0496  0.050               
 1034: 53 40 13  0   53 39 14  0             124664.4049  -0.0017  0.050               
 1035: 29 25  4  0   29 23  7  0             124694.8070   0.0304  0.050               
 1036: 53 41 13  0   53 40 14  0             124776.3815  -0.0088  0.050               
 1037: 52 39 13  0   52 39 14  0             125334.7224   0.0215  0.050               
 1038: 52 39 13  0   52 38 14  0             125341.4346   0.0168  0.050               
 1039: 31 27  4  0   31 25  7  0             125376.7840   0.0763  0.050               
 1040: 52 40 13  0   52 39 14  0             125412.2936   0.0150  0.050               
 1041: 52 40 13  0   52 38 14  0             125419.0109   0.0154  0.050               
 1042: 28 24  4  0   28 22  7  0             125494.5022   0.0076  0.050               
 1043: 51 38 13  0   51 38 14  0             125959.2381   0.0190  0.050               
 1044: 51 38 13  0   51 37 14  0             125963.2013   0.0111  0.050               
 1045: 51 39 13  0   51 38 14  0             126007.4476  -0.0017  0.050               
 1046: 51 39 13  0   51 37 14  0             126011.4313   0.0107  0.050               
 1047: 29 25  4  0   29 22  7  0             126376.7705   0.1007  0.050               
 1048: 50 37 13  0   50 37 14  0             126533.8054   0.0154  0.050               
 1049: 50 37 13  0   50 36 14  0             126536.1043  -0.0028  0.050               
 1050: 50 38 13  0   50 37 14  0             126563.4264   0.0383  0.050               
 1051: 50 38 13  0   50 36 14  0             126565.7257   0.0205  0.050               
 1052: 28 24  4  0   28 21  7  0             126576.1975   0.0315  0.050               
 1053: 32 28  4  0   32 26  7  0             126849.6438   0.0557  0.050               
 1054: 27 23  4  0   27 21  7  0             127000.9292  -0.0170  0.050               
 1055: 49 36 13  0   49 36 14  0             127063.9870   0.0217  0.050               
 1056: 49 36 13  0   49 35 14  0             127065.3200   0.0210  0.050               
 1057: 49 37 13  0   49 36 14  0             127081.8985   0.0086  0.050               
 1058: 49 37 13  0   49 35 14  0             127083.2275   0.0039  0.050               
 1059: 48 35 13  0   48 35 14  0             127554.2186   0.0191  0.050               
 1060: 48 35 13  0   48 34 14  0             127555.0341   0.0775  0.050               
 1061: 48 36 13  0   48 35 14  0             127564.9006  -0.0076  0.050               
 1062: 48 36 13  0   48 34 14  0             127565.7065   0.0412  0.050               
 1063: 47 34 13  0   47 34 14  0             128008.1857   0.0442  0.050               
 1064: 47 35 13  0   47 33 14  0             128014.8669  -0.0072  0.050               
 1065: 46 33 13  0   46 32 14  0             128428.9018  -0.1742  0.050   0.0452 0.06  
 1066: 46 33 13  0   46 33 14  0             128428.9018   0.0591  0.050   0.0452 0.94  
 1067: 46 34 13  0   46 32 14  0             128432.7500   0.0098  0.050   0.0238 0.94  
 1068: 46 34 13  0   46 33 14  0             128432.7500   0.2432  0.050   0.0238 0.06  
 1069: 45 32 13  0   45 31 14  0             128818.9572  -0.0775  0.050   0.0416 0.06  
 1070: 45 32 13  0   45 32 14  0             128818.9572   0.0490  0.050   0.0416 0.94  
 1071: 45 33 13  0   45 31 14  0             128821.1401   0.0086  0.050   0.0161 0.94  
 1072: 45 33 13  0   45 32 14  0             128821.1401   0.1353  0.050   0.0161 0.06  
 1073: 44 31 13  0   44 30 14  0             129180.6470  -0.0243  0.050   0.0393 0.06  
 1074: 44 31 13  0   44 31 14  0             129180.6470   0.0432  0.050   0.0393 0.94  
 1075: 44 32 13  0   44 30 14  0             129181.8825   0.0297  0.050   0.0337 0.94  
 1076: 44 32 13  0   44 31 14  0             129181.8825   0.0973  0.050   0.0337 0.06  
 1077: 43 30 13  0   43 29 14  0             129515.9322  -0.0362  0.050  -0.0028 0.06  
 1078: 43 30 13  0   43 30 14  0             129515.9322  -0.0007  0.050  -0.0028 0.94  
 1079: 43 31 13  0   43 29 14  0             129516.6724   0.0486  0.050   0.0507 0.94  
 1080: 43 31 13  0   43 30 14  0             129516.6724   0.0842  0.050   0.0507 0.06  
 1081:  6  5  1  0    5  3  2  0             129890.3421   0.0144  0.050               
 1082: 40 27 13  0   40 26 14  0             130380.8899   0.0098  0.050  -0.0383 0.03  
 1083: 40 27 13  0   40 27 14  0             130380.8899   0.0144  0.050  -0.0383 0.47  
 1084: 40 28 13  0   40 26 14  0             130380.8899  -0.0910  0.050  -0.0383 0.47  
 1085: 40 28 13  0   40 27 14  0             130380.8899  -0.0864  0.050  -0.0383 0.03  
 1086: 39 26 13  0   39 25 14  0             130627.1797   0.0132  0.050  -0.0117 0.03  
 1087: 39 26 13  0   39 26 14  0             130627.1797   0.0154  0.050  -0.0117 0.47  
 1088: 39 27 13  0   39 25 14  0             130627.1797  -0.0389  0.050  -0.0117 0.47  
 1089: 39 27 13  0   39 26 14  0             130627.1797  -0.0366  0.050  -0.0117 0.03  
 1090: 38 25 13  0   38 24 14  0             130854.6681   0.0176  0.050   0.0049 0.03  
 1091: 38 25 13  0   38 25 14  0             130854.6681   0.0186  0.050   0.0049 0.47  
 1092: 38 26 13  0   38 24 14  0             130854.6681  -0.0088  0.050   0.0049 0.47  
 1093: 38 26 13  0   38 25 14  0             130854.6681  -0.0077  0.050   0.0049 0.03  
 1094:  8  5  3  0    7  6  2  0             131525.3586  -0.0127  0.050               
 1095: 34 21 13  0   34 20 14  0             131599.1679  -0.0137  0.050  -0.0144 0.03  
 1096: 34 21 13  0   34 21 14  0             131599.1679  -0.0137  0.050  -0.0144 0.47  
 1097: 34 22 13  0   34 20 14  0             131599.1679  -0.0151  0.050  -0.0144 0.47  
 1098: 34 22 13  0   34 21 14  0             131599.1679  -0.0150  0.050  -0.0144 0.03  
 1099: 33 20 13  0   33 19 14  0             131749.0140  -0.0113  0.050  -0.0117 0.03  
 1100: 33 20 13  0   33 20 14  0             131749.0140  -0.0113  0.050  -0.0117 0.47  
 1101: 33 21 13  0   33 19 14  0             131749.0140  -0.0120  0.050  -0.0117 0.47  
 1102: 33 21 13  0   33 20 14  0             131749.0140  -0.0119  0.050  -0.0117 0.03  
 1103: 32 19 13  0   32 18 14  0             131886.1729  -0.0040  0.050  -0.0042 0.03  
 1104: 32 19 13  0   32 19 14  0             131886.1729  -0.0040  0.050  -0.0042 0.47  
 1105: 32 20 13  0   32 18 14  0             131886.1729  -0.0042  0.050  -0.0042 0.47  
 1106: 32 20 13  0   32 19 14  0             131886.1729  -0.0042  0.050  -0.0042 0.03  
 1107:  8  6  3  0    7  6  2  0             131951.2661   0.0641  0.050               
 1108: 31 18 13  0   31 17 14  0             132011.4486  -0.0124  0.050  -0.0124 0.03  
 1109: 31 18 13  0   31 18 14  0             132011.4486  -0.0123  0.050  -0.0124 0.47  
 1110: 31 19 13  0   31 17 14  0             132011.4486  -0.0125  0.050  -0.0124 0.47  
 1111: 31 19 13  0   31 18 14  0             132011.4486  -0.0125  0.050  -0.0124 0.03  
 1112: 30 17 13  0   30 16 14  0             132125.6641   0.0048  0.050   0.0049 0.03  
 1113: 30 17 13  0   30 17 14  0             132125.6641   0.0048  0.050   0.0049 0.47  
 1114: 30 18 13  0   30 16 14  0             132125.6641   0.0048  0.050   0.0049 0.47  
 1115: 30 18 13  0   30 17 14  0             132125.6641   0.0048  0.050   0.0049 0.03  
 1116: 29 16 13  0   29 15 14  0             132229.4992  -0.0135  0.050  -0.0136 0.03  
 1117: 29 16 13  0   29 16 14  0             132229.4992  -0.0135  0.050  -0.0136 0.47  
 1118: 29 17 13  0   29 15 14  0             132229.4992  -0.0136  0.050  -0.0136 0.47  
 1119: 29 17 13  0   29 16 14  0             132229.4992  -0.0136  0.050  -0.0136 0.03  
 1120: 28 15 13  0   28 14 14  0             132323.7230  -0.0023  0.050  -0.0023 0.03  
 1121: 28 15 13  0   28 15 14  0             132323.7230  -0.0023  0.050  -0.0023 0.47  
 1122: 28 16 13  0   28 14 14  0             132323.7230  -0.0023  0.050  -0.0023 0.47  
 1123: 28 16 13  0   28 15 14  0             132323.7230  -0.0023  0.050  -0.0023 0.03  
 1124: 27 14 13  0   27 13 14  0             132408.9838   0.0180  0.050   0.0181 0.05  
 1125: 27 14 13  0   27 14 14  0             132408.9838   0.0180  0.050   0.0181 0.90  
 1126: 27 15 13  0   27 14 14  0             132408.9838   0.0180  0.050   0.0181 0.05  
 1127: 26 13 13  0   26 12 14  0             132485.8671  -0.0025  0.050  -0.0026 0.03  
 1128: 26 13 13  0   26 13 14  0             132485.8671  -0.0025  0.050  -0.0026 0.47  
 1129: 26 14 13  0   26 12 14  0             132485.8671  -0.0025  0.050  -0.0026 0.47  
 1130: 26 14 13  0   26 13 14  0             132485.8671  -0.0025  0.050  -0.0026 0.03  
 1131: 25 12 13  0   25 11 14  0             132555.0439   0.0021  0.050   0.0021 0.03  
 1132: 25 12 13  0   25 12 14  0             132555.0439   0.0021  0.050   0.0021 0.47  
 1133: 25 13 13  0   25 11 14  0             132555.0439   0.0021  0.050   0.0021 0.47  
 1134: 25 13 13  0   25 12 14  0             132555.0439   0.0021  0.050   0.0021 0.03  
 1135: 24 11 13  0   24 10 14  0             132617.0674   0.0103  0.050   0.0104 0.03  
 1136: 24 11 13  0   24 11 14  0             132617.0674   0.0103  0.050   0.0104 0.47  
 1137: 24 12 13  0   24 10 14  0             132617.0674   0.0103  0.050   0.0104 0.47  
 1138: 24 12 13  0   24 11 14  0             132617.0674   0.0103  0.050   0.0104 0.03  
 1139: 23 10 13  0   23  9 14  0             132672.4586  -0.0038  0.050  -0.0039 0.05  
 1140: 23 10 13  0   23 10 14  0             132672.4586  -0.0038  0.050  -0.0039 0.91  
 1141: 23 11 13  0   23 10 14  0             132672.4586  -0.0038  0.050  -0.0039 0.05  
 1142: 22  9 13  0   22  8 14  0             132721.7665  -0.0117  0.050  -0.0118 0.02  
 1143: 22  9 13  0   22  9 14  0             132721.7665  -0.0117  0.050  -0.0118 0.48  
 1144: 22 10 13  0   22  8 14  0             132721.7665  -0.0117  0.050  -0.0118 0.48  
 1145: 22 10 13  0   22  9 14  0             132721.7665  -0.0117  0.050  -0.0118 0.02  
 1146: 21  8 13  0   21  7 14  0             132765.4764  -0.0219  0.050  -0.0219 0.02  
 1147: 21  8 13  0   21  8 14  0             132765.4764  -0.0219  0.050  -0.0219 0.48  
 1148: 21  9 13  0   21  7 14  0             132765.4764  -0.0219  0.050  -0.0219 0.48  
 1149: 21  9 13  0   21  8 14  0             132765.4764  -0.0219  0.050  -0.0219 0.02  
 1150: 20  7 13  0   20  6 14  0             132804.0784  -0.0134  0.050  -0.0135 0.02  
 1151: 20  7 13  0   20  7 14  0             132804.0784  -0.0134  0.050  -0.0135 0.48  
 1152: 20  8 13  0   20  6 14  0             132804.0784  -0.0134  0.050  -0.0135 0.48  
 1153: 20  8 13  0   20  7 14  0             132804.0784  -0.0134  0.050  -0.0135 0.02  
 1154: 13  0 13  0   12  0 12  0             132825.2024  -0.0212  0.050  -0.0212 0.48  
 1155: 13  0 13  0   12  1 12  0             132825.2024  -0.0212  0.050  -0.0212 0.02  
 1156: 13  1 13  0   12  0 12  0             132825.2024  -0.0212  0.050  -0.0212 0.02  
 1157: 13  1 13  0   12  1 12  0             132825.2024  -0.0212  0.050  -0.0212 0.48  
 1158: 12  1 11  0   11  1 10  0             132835.9022  -0.0139  0.050  -0.0139 0.48  
 1159: 12  1 11  0   11  2 10  0             132835.9022  -0.0139  0.050  -0.0139 0.02  
 1160: 12  2 11  0   11  1 10  0             132835.9022  -0.0139  0.050  -0.0139 0.02  
 1161: 12  2 11  0   11  2 10  0             132835.9022  -0.0139  0.050  -0.0139 0.48  
 1162: 19  6 13  0   19  5 14  0             132837.9719  -0.0321  0.050  -0.0321 0.02  
 1163: 19  6 13  0   19  6 14  0             132837.9719  -0.0321  0.050  -0.0321 0.48  
 1164: 19  7 13  0   19  5 14  0             132837.9719  -0.0321  0.050  -0.0321 0.48  
 1165: 19  7 13  0   19  6 14  0             132837.9719  -0.0321  0.050  -0.0321 0.02  
 1166: 11  2  9  0   10  2  8  0             132847.3737  -0.0063  0.050  -0.0063 0.49  
 1167: 11  2  9  0   10  3  8  0             132847.3737  -0.0063  0.050  -0.0063 0.02  
 1168: 11  3  9  0   10  3  8  0             132847.3737  -0.0063  0.050  -0.0063 0.49  
 1169: 10  3  7  0    9  3  6  0             132863.0526  -0.0135  0.050  -0.0083 0.48  
 1170: 10  3  7  0    9  4  6  0             132863.0526  -0.0026  0.050  -0.0083 0.02  
 1171: 10  4  7  0    9  3  6  0             132863.0526  -0.0139  0.050  -0.0083 0.02  
 1172: 10  4  7  0    9  4  6  0             132863.0526  -0.0030  0.050  -0.0083 0.48  
 1173: 18  5 13  0   18  4 14  0             132867.6248  -0.0313  0.050  -0.0314 0.02  
 1174: 18  5 13  0   18  5 14  0             132867.6248  -0.0313  0.050  -0.0314 0.48  
 1175: 18  6 13  0   18  4 14  0             132867.6248  -0.0313  0.050  -0.0314 0.48  
 1176: 18  6 13  0   18  5 14  0             132867.6248  -0.0313  0.050  -0.0314 0.02  
 1177: 17  4 13  0   17  3 14  0             132893.4218  -0.0252  0.050  -0.0253 0.05  
 1178: 17  4 13  0   17  4 14  0             132893.4218  -0.0252  0.050  -0.0253 0.91  
 1179: 17  5 13  0   17  4 14  0             132893.4218  -0.0252  0.050  -0.0253 0.05  
 1180:  9  4  5  0    8  5  4  0             132896.0916  -0.0453  0.050               
 1181:  9  5  5  0    8  5  4  0             132897.0220   0.0022  0.050               
 1182:  9  4  5  0    8  4  4  0             132911.1491  -0.0250  0.050               
 1183:  9  5  5  0    8  4  4  0             132912.0683   0.0113  0.050               
 1184: 16  3 13  0   16  2 14  0             132915.6931  -0.0594  0.050  -0.0594 0.02  
 1185: 16  3 13  0   16  3 14  0             132915.6931  -0.0594  0.050  -0.0594 0.48  
 1186: 16  4 13  0   16  2 14  0             132915.6931  -0.0594  0.050  -0.0594 0.48  
 1187: 16  4 13  0   16  3 14  0             132915.6931  -0.0594  0.050  -0.0594 0.02  
 1188: 15  2 13  0   15  1 14  0             132934.8522  -0.0745  0.050  -0.0746 0.02  
 1189: 15  2 13  0   15  2 14  0             132934.8522  -0.0745  0.050  -0.0746 0.48  
 1190: 15  3 13  0   15  1 14  0             132934.8522  -0.0745  0.050  -0.0746 0.48  
 1191: 15  3 13  0   15  2 14  0             132934.8522  -0.0745  0.050  -0.0746 0.02  
 1192: 14  1 13  0   14  0 14  0             132951.2143  -0.0877  0.050  -0.0877 0.02  
 1193: 14  1 13  0   14  1 14  0             132951.2143  -0.0877  0.050  -0.0877 0.48  
 1194: 14  2 13  0   14  0 14  0             132951.2143  -0.0877  0.050  -0.0877 0.48  
 1195: 14  2 13  0   14  1 14  0             132951.2143  -0.0877  0.050  -0.0877 0.02  
 1196: 55 41 14  0   55 41 15  0             135145.4387  -0.0254  0.050               
 1197: 55 41 14  0   55 40 15  0             135147.9607   0.0124  0.050               
 1198: 55 42 14  0   55 41 15  0             135175.6432   0.0476  0.050               
 1199: 55 42 14  0   55 40 15  0             135178.0836   0.0038  0.050               
 1200: 54 40 14  0   54 40 15  0             135725.3191  -0.0021  0.050               
 1201: 54 40 14  0   54 39 15  0             135726.7957   0.0191  0.050               
 1202: 54 41 14  0   54 39 15  0             135745.2835   0.0104  0.050               
 1203: 53 39 14  0   53 39 15  0             136264.5271   0.0069  0.050               
 1204: 53 40 14  0   53 39 15  0             136275.7263  -0.0100  0.050               
 1205: 53 40 14  0   53 38 15  0             136276.5857   0.0074  0.050               
 1206: 52 38 14  0   52 38 15  0             136766.6595   0.0301  0.050               
 1207: 52 39 14  0   52 37 15  0             136773.8373   0.0101  0.050               
 1208: 51 37 14  0   51 37 15  0             137234.6958   0.0500  0.050               
 1209: 51 38 14  0   51 36 15  0             137238.8752  -0.0127  0.050               
 1210: 50 36 14  0   50 35 15  0             137671.1837  -0.1018  0.050   0.0397 0.06  
 1211: 50 36 14  0   50 36 15  0             137671.1837   0.0487  0.050   0.0397 0.94  
 1212: 50 37 14  0   50 35 15  0             137673.5857  -0.0169  0.050               
 1213: 49 35 14  0   49 34 15  0             138078.3701  -0.0451  0.050   0.0325 0.06  
 1214: 49 35 14  0   49 35 15  0             138078.3701   0.0374  0.050   0.0325 0.94  
 1215: 49 36 14  0   49 34 15  0             138079.7542   0.0052  0.050   0.0101 0.94  
 1216: 49 36 14  0   49 35 15  0             138079.7542   0.0877  0.050   0.0101 0.06  
 1217: 48 34 14  0   48 33 15  0             138458.2258  -0.0371  0.050   0.0049 0.06  
 1218: 48 34 14  0   48 34 15  0             138458.2258   0.0074  0.050   0.0049 0.94  
 1219: 48 35 14  0   48 33 15  0             138459.0369   0.0168  0.050   0.0195 0.94  
 1220: 48 35 14  0   48 34 15  0             138459.0369   0.0614  0.050   0.0195 0.06  
 1221: 47 33 14  0   47 32 15  0             138812.6223   0.0314  0.050   0.0538 0.06  
 1222: 47 33 14  0   47 33 15  0             138812.6223   0.0551  0.050   0.0538 0.94  
 1223: 47 34 14  0   47 32 15  0             138812.9377  -0.0767  0.050  -0.0753 0.94  
 1224: 47 34 14  0   47 33 15  0             138812.9377  -0.0529  0.050  -0.0753 0.06  
 1225: 46 32 14  0   46 31 15  0             139143.1937   0.1922  0.050   0.0818 0.03  
 1226: 46 32 14  0   46 32 15  0             139143.1937   0.2046  0.050   0.0818 0.47  
 1227: 46 33 14  0   46 31 15  0             139143.1937  -0.0411  0.050   0.0818 0.47  
 1228: 46 33 14  0   46 32 15  0             139143.1937  -0.0287  0.050   0.0818 0.03  
 1229: 45 31 14  0   45 30 15  0             139451.0221   0.0587  0.050  -0.0014 0.03  
 1230: 45 31 14  0   45 31 15  0             139451.0221   0.0651  0.050  -0.0014 0.47  
 1231: 45 32 14  0   45 30 15  0             139451.0221  -0.0679  0.050  -0.0014 0.47  
 1232: 45 32 14  0   45 31 15  0             139451.0221  -0.0615  0.050  -0.0014 0.03  
 1233: 44 30 14  0   44 29 15  0             139737.8722   0.0405  0.050   0.0084 0.03  
 1234: 44 30 14  0   44 30 15  0             139737.8722   0.0438  0.050   0.0084 0.47  
 1235: 44 31 14  0   44 29 15  0             139737.8722  -0.0270  0.050   0.0084 0.47  
 1236: 44 31 14  0   44 30 15  0             139737.8722  -0.0238  0.050   0.0084 0.03  
 1237: 43 29 14  0   43 28 15  0             140004.8778   0.0148  0.050  -0.0021 0.03  
 1238: 43 29 14  0   43 29 15  0             140004.8778   0.0164  0.050  -0.0021 0.47  
 1239: 43 30 14  0   43 28 15  0             140004.8778  -0.0206  0.050  -0.0021 0.47  
 1240: 43 30 14  0   43 29 15  0             140004.8778  -0.0190  0.050  -0.0021 0.03  
 1241: 42 28 14  0   42 27 15  0             140253.2342   0.0061  0.050  -0.0026 0.03  
 1242: 42 28 14  0   42 28 15  0             140253.2342   0.0069  0.050  -0.0026 0.47  
 1243: 42 29 14  0   42 27 15  0             140253.2342  -0.0121  0.050  -0.0026 0.47  
 1244: 42 29 14  0   42 28 15  0             140253.2342  -0.0114  0.050  -0.0026 0.03  
 1245: 41 27 14  0   41 26 15  0             140484.0168  -0.0053  0.050  -0.0098 0.03  
 1246: 41 27 14  0   41 27 15  0             140484.0168  -0.0049  0.050  -0.0098 0.47  
 1247: 41 28 14  0   41 26 15  0             140484.0168  -0.0146  0.050  -0.0098 0.47  
 1248: 41 28 14  0   41 27 15  0             140484.0168  -0.0142  0.050  -0.0098 0.03  
 1249: 40 26 14  0   40 25 15  0             140698.2738   0.0017  0.050  -0.0004 0.03  
 1250: 40 26 14  0   40 26 15  0             140698.2738   0.0019  0.050  -0.0004 0.47  
 1251: 40 27 14  0   40 25 15  0             140698.2738  -0.0028  0.050  -0.0004 0.47  
 1252: 40 27 14  0   40 26 15  0             140698.2738  -0.0026  0.050  -0.0004 0.03  
 1253: 39 25 14  0   39 24 15  0             140896.9435  -0.0003  0.050  -0.0014 0.03  
 1254: 39 25 14  0   39 25 15  0             140896.9435  -0.0002  0.050  -0.0014 0.47  
 1255: 39 26 14  0   39 24 15  0             140896.9435  -0.0025  0.050  -0.0014 0.47  
 1256: 39 26 14  0   39 25 15  0             140896.9435  -0.0024  0.050  -0.0014 0.03  
 1257:  7  7  0  0    6  6  1  0             141001.8479   0.0335  0.050               
 1258: 38 24 14  0   38 23 15  0             141080.9498   0.0013  0.050   0.0009 0.03  
 1259: 38 24 14  0   38 24 15  0             141080.9498   0.0014  0.050   0.0009 0.47  
 1260: 38 25 14  0   38 23 15  0             141080.9498   0.0003  0.050   0.0009 0.47  
 1261: 38 25 14  0   38 24 15  0             141080.9498   0.0003  0.050   0.0009 0.03  
 1262: 37 23 14  0   37 22 15  0             141251.1465   0.0003  0.050   0.0001 0.03  
 1263: 37 23 14  0   37 23 15  0             141251.1465   0.0003  0.050   0.0001 0.47  
 1264: 37 24 14  0   37 22 15  0             141251.1465  -0.0001  0.050   0.0001 0.47  
 1265: 37 24 14  0   37 23 15  0             141251.1465  -0.0001  0.050   0.0001 0.03  
 1266: 36 22 14  0   36 21 15  0             141408.3458  -0.0057  0.050  -0.0059 0.03  
 1267: 36 22 14  0   36 22 15  0             141408.3458  -0.0057  0.050  -0.0059 0.47  
 1268: 36 23 14  0   36 21 15  0             141408.3458  -0.0059  0.050  -0.0059 0.47  
 1269: 36 23 14  0   36 22 15  0             141408.3458  -0.0059  0.050  -0.0059 0.03  
 1270:  6  4  2  0    5  3  3  0             141521.6553   0.0132  0.050               
 1271:  6  4  2  0    5  2  3  0             141548.4393   0.0095  0.050               
 1272: 35 21 14  0   35 20 15  0             141553.3530   0.0163  0.050   0.0163 0.03  
 1273: 35 21 14  0   35 21 15  0             141553.3530   0.0163  0.050   0.0163 0.47  
 1274: 35 22 14  0   35 20 15  0             141553.3530   0.0162  0.050   0.0163 0.47  
 1275: 35 22 14  0   35 21 15  0             141553.3530   0.0162  0.050   0.0163 0.03  
 1276: 34 20 14  0   34 19 15  0             141686.8168  -0.0175  0.050  -0.0176 0.03  
 1277: 34 20 14  0   34 20 15  0             141686.8168  -0.0175  0.050  -0.0176 0.47  
 1278: 34 21 14  0   34 19 15  0             141686.8168  -0.0176  0.050  -0.0176 0.47  
 1279: 34 21 14  0   34 20 15  0             141686.8168  -0.0176  0.050  -0.0176 0.03  
 1280: 33 19 14  0   33 18 15  0             141809.5195  -0.0220  0.050  -0.0221 0.03  
 1281: 33 19 14  0   33 19 15  0             141809.5195  -0.0220  0.050  -0.0221 0.47  
 1282: 33 20 14  0   33 18 15  0             141809.5195  -0.0220  0.050  -0.0221 0.47  
 1283: 33 20 14  0   33 19 15  0             141809.5195  -0.0220  0.050  -0.0221 0.03  
 1284: 32 18 14  0   32 17 15  0             141922.1340   0.0129  0.050   0.0129 0.03  
 1285: 32 18 14  0   32 18 15  0             141922.1340   0.0129  0.050   0.0129 0.47  
 1286: 32 19 14  0   32 17 15  0             141922.1340   0.0128  0.050   0.0129 0.47  
 1287: 32 19 14  0   32 18 15  0             141922.1340   0.0128  0.050   0.0129 0.03  
 1288: 31 17 14  0   31 16 15  0             142025.1976  -0.0071  0.050  -0.0071 0.03  
 1289: 31 17 14  0   31 17 15  0             142025.1976  -0.0071  0.050  -0.0071 0.47  
 1290: 31 18 14  0   31 16 15  0             142025.1976  -0.0071  0.050  -0.0071 0.47  
 1291: 31 18 14  0   31 17 15  0             142025.1976  -0.0071  0.050  -0.0071 0.03  
 1292: 30 16 14  0   30 15 15  0             142119.4131   0.0190  0.050   0.0191 0.03  
 1293: 30 16 14  0   30 16 15  0             142119.4131   0.0190  0.050   0.0191 0.47  
 1294: 30 17 14  0   30 15 15  0             142119.4131   0.0190  0.050   0.0191 0.47  
 1295: 30 17 14  0   30 16 15  0             142119.4131   0.0190  0.050   0.0191 0.03  
 1296: 29 15 14  0   29 14 15  0             142205.2834   0.0200  0.050   0.0200 0.03  
 1297: 29 15 14  0   29 15 15  0             142205.2834   0.0200  0.050   0.0200 0.47  
 1298: 29 16 14  0   29 14 15  0             142205.2834   0.0200  0.050   0.0200 0.47  
 1299: 29 16 14  0   29 15 15  0             142205.2834   0.0200  0.050   0.0200 0.03  
 1300: 28 14 14  0   28 13 15  0             142283.3806   0.0201  0.050   0.0201 0.03  
 1301: 28 14 14  0   28 14 15  0             142283.3806   0.0201  0.050   0.0201 0.47  
 1302: 28 15 14  0   28 13 15  0             142283.3806   0.0201  0.050   0.0201 0.47  
 1303: 28 15 14  0   28 14 15  0             142283.3806   0.0201  0.050   0.0201 0.03  
 1304: 27 13 14  0   27 12 15  0             142354.2055  -0.0026  0.050  -0.0027 0.03  
 1305: 27 13 14  0   27 13 15  0             142354.2055  -0.0026  0.050  -0.0027 0.47  
 1306: 27 14 14  0   27 12 15  0             142354.2055  -0.0026  0.050  -0.0027 0.47  
 1307: 27 14 14  0   27 13 15  0             142354.2055  -0.0026  0.050  -0.0027 0.03  
 1308: 26 12 14  0   26 11 15  0             142418.2932  -0.0123  0.050  -0.0123 0.03  
 1309: 26 12 14  0   26 12 15  0             142418.2932  -0.0123  0.050  -0.0123 0.47  
 1310: 26 13 14  0   26 11 15  0             142418.2932  -0.0123  0.050  -0.0123 0.47  
 1311: 26 13 14  0   26 12 15  0             142418.2932  -0.0123  0.050  -0.0123 0.03  
 1312: 25 11 14  0   25 10 15  0             142476.1183  -0.0106  0.050  -0.0107 0.02  
 1313: 25 11 14  0   25 11 15  0             142476.1183  -0.0106  0.050  -0.0107 0.48  
 1314: 25 12 14  0   25 10 15  0             142476.1183  -0.0106  0.050  -0.0107 0.48  
 1315: 25 12 14  0   25 11 15  0             142476.1183  -0.0106  0.050  -0.0107 0.02  
 1316: 24 10 14  0   24  9 15  0             142528.1288  -0.0041  0.050  -0.0042 0.02  
 1317: 24 10 14  0   24 10 15  0             142528.1288  -0.0041  0.050  -0.0042 0.48  
 1318: 24 11 14  0   24  9 15  0             142528.1288  -0.0041  0.050  -0.0042 0.48  
 1319: 24 11 14  0   24 10 15  0             142528.1288  -0.0041  0.050  -0.0042 0.02  
 1320: 23  9 14  0   23  8 15  0             142574.7391  -0.0119  0.050  -0.0119 0.02  
 1321: 23  9 14  0   23  9 15  0             142574.7391  -0.0119  0.050  -0.0119 0.48  
 1322: 23 10 14  0   23  8 15  0             142574.7391  -0.0119  0.050  -0.0119 0.48  
 1323: 23 10 14  0   23  9 15  0             142574.7391  -0.0119  0.050  -0.0119 0.02  
 1324: 22  8 14  0   22  7 15  0             142616.3746  -0.0218  0.050  -0.0219 0.02  
 1325: 22  8 14  0   22  8 15  0             142616.3746  -0.0218  0.050  -0.0219 0.48  
 1326: 22  9 14  0   22  7 15  0             142616.3746  -0.0218  0.050  -0.0219 0.48  
 1327: 22  9 14  0   22  8 15  0             142616.3746  -0.0218  0.050  -0.0219 0.02  
 1328:  9  5  4  0    8  6  3  0             142631.6093  -0.0131  0.050               
 1329: 21  7 14  0   21  6 15  0             142653.4415  -0.0214  0.050  -0.0214 0.02  
 1330: 21  7 14  0   21  7 15  0             142653.4415  -0.0214  0.050  -0.0214 0.48  
 1331: 21  8 14  0   21  6 15  0             142653.4415  -0.0214  0.050  -0.0214 0.48  
 1332: 21  8 14  0   21  7 15  0             142653.4415  -0.0214  0.050  -0.0214 0.02  
 1333: 14  0 14  0   13  0 13  0             142663.0356  -0.0259  0.050  -0.0260 0.48  
 1334: 14  0 14  0   13  1 13  0             142663.0356  -0.0259  0.050  -0.0260 0.02  
 1335: 14  1 14  0   13  0 13  0             142663.0356  -0.0259  0.050  -0.0260 0.02  
 1336: 14  1 14  0   13  1 13  0             142663.0356  -0.0259  0.050  -0.0260 0.48  
 1337:  9  6  4  0    8  6  3  0             142670.3903  -0.0026  0.050               
 1338: 13  1 12  0   12  1 11  0             142673.6865  -0.0059  0.050  -0.0059 0.48  
 1339: 13  1 12  0   12  2 11  0             142673.6865  -0.0059  0.050  -0.0059 0.02  
 1340: 13  2 12  0   12  1 11  0             142673.6865  -0.0059  0.050  -0.0059 0.02  
 1341: 13  2 12  0   12  2 11  0             142673.6865  -0.0059  0.050  -0.0059 0.48  
 1342: 12  2 10  0   11  2  9  0             142684.8464   0.0004  0.050   0.0005 0.48  
 1343: 12  2 10  0   11  3  9  0             142684.8464   0.0004  0.050   0.0005 0.02  
 1344: 12  3 10  0   11  2  9  0             142684.8464   0.0004  0.050   0.0005 0.02  
 1345: 12  3 10  0   11  3  9  0             142684.8464   0.0004  0.050   0.0005 0.48  
 1346: 20  6 14  0   20  5 15  0             142686.3238  -0.0007  0.050  -0.0007 0.02  
 1347: 20  6 14  0   20  6 15  0             142686.3238  -0.0007  0.050  -0.0007 0.48  
 1348: 20  7 14  0   20  5 15  0             142686.3238  -0.0007  0.050  -0.0007 0.48  
 1349: 20  7 14  0   20  6 15  0             142686.3238  -0.0007  0.050  -0.0007 0.02  
 1350: 11  3  8  0   10  3  7  0             142698.7867  -0.0303  0.050  -0.0301 0.48  
 1351: 11  3  8  0   10  4  7  0             142698.7867  -0.0299  0.050  -0.0301 0.02  
 1352: 11  4  8  0   10  3  7  0             142698.7867  -0.0303  0.050  -0.0301 0.02  
 1353: 11  4  8  0   10  4  7  0             142698.7867  -0.0299  0.050  -0.0301 0.48  
 1354: 19  5 14  0   19  4 15  0             142715.3244  -0.0127  0.050  -0.0128 0.02  
 1355: 19  5 14  0   19  5 15  0             142715.3244  -0.0127  0.050  -0.0128 0.48  
 1356: 19  6 14  0   19  4 15  0             142715.3244  -0.0127  0.050  -0.0128 0.48  
 1357: 19  6 14  0   19  5 15  0             142715.3244  -0.0127  0.050  -0.0128 0.02  
 1358: 10  4  6  0    9  5  5  0             142725.9264   0.0300  0.050  -0.0118 0.04  
 1359: 10  5  6  0    9  5  5  0             142725.9264  -0.0135  0.050  -0.0118 0.96  
 1360: 10  4  6  0    9  4  5  0             142726.8058   0.0266  0.050   0.0249 0.96  
 1361: 10  5  6  0    9  4  5  0             142726.8058  -0.0169  0.050   0.0249 0.04  
 1362: 18  4 14  0   18  3 15  0             142740.7971  -0.0412  0.050  -0.0412 0.02  
 1363: 18  4 14  0   18  4 15  0             142740.7971  -0.0412  0.050  -0.0412 0.48  
 1364: 18  5 14  0   18  3 15  0             142740.7971  -0.0412  0.050  -0.0412 0.48  
 1365: 18  5 14  0   18  4 15  0             142740.7971  -0.0412  0.050  -0.0412 0.02  
 1366: 17  3 14  0   17  2 15  0             142763.1165  -0.0307  0.050  -0.0308 0.02  
 1367: 17  3 14  0   17  3 15  0             142763.1165  -0.0307  0.050  -0.0308 0.48  
 1368: 17  4 14  0   17  2 15  0             142763.1165  -0.0307  0.050  -0.0308 0.48  
 1369: 17  4 14  0   17  3 15  0             142763.1165  -0.0307  0.050  -0.0308 0.02  
 1370: 16  2 14  0   16  1 15  0             142782.5013  -0.0645  0.050  -0.0645 0.02  
 1371: 16  2 14  0   16  2 15  0             142782.5013  -0.0645  0.050  -0.0645 0.48  
 1372: 16  3 14  0   16  1 15  0             142782.5013  -0.0645  0.050  -0.0645 0.48  
 1373: 16  3 14  0   16  2 15  0             142782.5013  -0.0645  0.050  -0.0645 0.02  
 1374: 15  1 14  0   15  0 15  0             142799.3182  -0.0600  0.050  -0.0601 0.02  
 1375: 15  1 14  0   15  1 15  0             142799.3182  -0.0600  0.050  -0.0601 0.48  
 1376: 15  2 14  0   15  0 15  0             142799.3182  -0.0600  0.050  -0.0601 0.48  
 1377: 15  2 14  0   15  1 15  0             142799.3182  -0.0600  0.050  -0.0601 0.02  
 1378: 37 32  5  0   37 30  8  0             142814.6269   0.0423  0.050               
 1379:  9  5  4  0    8  5  3  0             143057.4386  -0.0144  0.050               
 1380:  9  6  4  0    8  5  3  0             143096.2081  -0.0154  0.050               
 1381:  8  6  2  0    7  6  1  0             143962.4422  -0.0075  0.050               
 1382: 56 41 15  0   56 40 16  0             145958.9541  -0.2982  0.050  -0.0138 0.06  
 1383: 56 41 15  0   56 41 16  0             145958.9541   0.0049  0.050  -0.0138 0.94  
 1384: 56 42 15  0   56 40 16  0             145963.3820  -0.0595  0.050               
 1385: 55 40 15  0   55 39 16  0             146440.3342  -0.1397  0.050   0.0217 0.06  
 1386: 55 40 15  0   55 40 16  0             146440.3342   0.0321  0.050   0.0217 0.94  
 1387: 55 41 15  0   55 39 16  0             146442.9307  -0.0273  0.050  -0.0169 0.94  
 1388: 55 41 15  0   55 40 16  0             146442.9307   0.1445  0.050  -0.0169 0.06  
 1389: 54 39 15  0   54 38 16  0             146891.6317  -0.0628  0.050   0.0276 0.06  
 1390: 54 39 15  0   54 39 16  0             146891.6317   0.0334  0.050   0.0276 0.94  
 1391: 54 40 15  0   54 38 16  0             146893.1225  -0.0272  0.050  -0.0214 0.94  
 1392: 54 40 15  0   54 39 16  0             146893.1225   0.0690  0.050  -0.0214 0.06  
 1393: 53 38 15  0   53 37 16  0             147314.7279  -0.1170  0.050  -0.0670 0.06  
 1394: 53 38 15  0   53 38 16  0             147314.7279  -0.0638  0.050  -0.0670 0.94  
 1395: 53 39 15  0   53 37 16  0             147315.7255   0.0386  0.050   0.0418 0.94  
 1396: 53 39 15  0   53 38 16  0             147315.7255   0.0918  0.050   0.0418 0.06  
 1397: 52 37 15  0   52 36 16  0             147711.6224  -0.0431  0.050  -0.0158 0.06  
 1398: 52 37 15  0   52 37 16  0             147711.6224  -0.0140  0.050  -0.0158 0.94  
 1399: 52 38 15  0   52 36 16  0             147712.1337  -0.0126  0.050  -0.0109 0.94  
 1400: 52 38 15  0   52 37 16  0             147712.1337   0.0164  0.050  -0.0109 0.06  
 1401: 50 35 15  0   50 34 16  0             148432.5843   0.0654  0.050  -0.0058 0.03  
 1402: 50 35 15  0   50 35 16  0             148432.5843   0.0736  0.050  -0.0058 0.47  
 1403: 50 36 15  0   50 34 16  0             148432.5843  -0.0852  0.050  -0.0058 0.47  
 1404: 50 36 15  0   50 35 16  0             148432.5843  -0.0769  0.050  -0.0058 0.03  
 1405: 11  7  4  0   10  9  1  0             148621.6987  -0.0044  0.050               
 1406: 49 34 15  0   49 33 16  0             148759.3745   0.0319  0.050  -0.0072 0.03  
 1407: 49 34 15  0   49 34 16  0             148759.3745   0.0362  0.050  -0.0072 0.47  
 1408: 49 35 15  0   49 33 16  0             148759.3745  -0.0506  0.050  -0.0072 0.47  
 1409: 49 35 15  0   49 34 16  0             148759.3745  -0.0463  0.050  -0.0072 0.03  
 1410: 48 33 15  0   48 32 16  0             149065.4731   0.0203  0.050  -0.0008 0.03  
 1411: 48 33 15  0   48 33 16  0             149065.4731   0.0226  0.050  -0.0008 0.47  
 1412: 48 34 15  0   48 32 16  0             149065.4731  -0.0242  0.050  -0.0008 0.47  
 1413: 48 34 15  0   48 33 16  0             149065.4731  -0.0220  0.050  -0.0008 0.03  
 1414:  7  6  1  0    6  4  2  0             149228.0010  -0.0257  0.050               
 1415: 47 32 15  0   47 31 16  0             149352.0224   0.0161  0.050   0.0049 0.03  
 1416: 47 32 15  0   47 32 16  0             149352.0224   0.0172  0.050   0.0049 0.47  
 1417: 47 33 15  0   47 31 16  0             149352.0224  -0.0075  0.050   0.0049 0.47  
 1418: 47 33 15  0   47 32 16  0             149352.0224  -0.0064  0.050   0.0049 0.03  
 1419: 46 31 15  0   46 30 16  0             149620.1038   0.0186  0.050   0.0127 0.03  
 1420: 46 31 15  0   46 31 16  0             149620.1038   0.0192  0.050   0.0127 0.47  
 1421: 46 32 15  0   46 30 16  0             149620.1038   0.0062  0.050   0.0127 0.47  
 1422: 46 32 15  0   46 31 16  0             149620.1038   0.0067  0.050   0.0127 0.03  
 1423: 31 26  5  0   31 24  8  0             149821.2983   0.0058  0.050               
 1424: 45 30 15  0   45 29 16  0             149870.7111   0.0074  0.050   0.0044 0.03  
 1425: 45 30 15  0   45 30 16  0             149870.7111   0.0077  0.050   0.0044 0.47  
 1426: 45 31 15  0   45 29 16  0             149870.7111   0.0010  0.050   0.0044 0.47  
 1427: 45 31 15  0   45 30 16  0             149870.7111   0.0013  0.050   0.0044 0.03  
 1428: 44 29 15  0   44 28 16  0             150104.8072  -0.0088  0.050  -0.0104 0.03  
 1429: 44 29 15  0   44 29 16  0             150104.8072  -0.0086  0.050  -0.0104 0.47  
 1430: 44 30 15  0   44 28 16  0             150104.8072  -0.0120  0.050  -0.0104 0.47  
 1431: 44 30 15  0   44 29 16  0             150104.8072  -0.0119  0.050  -0.0104 0.03  
 1432: 43 28 15  0   43 27 16  0             150323.3182  -0.0033  0.050  -0.0042 0.03  
 1433: 43 28 15  0   43 28 16  0             150323.3182  -0.0033  0.050  -0.0042 0.47  
 1434: 43 29 15  0   43 27 16  0             150323.3182  -0.0050  0.050  -0.0042 0.47  
 1435: 43 29 15  0   43 28 16  0             150323.3182  -0.0049  0.050  -0.0042 0.03  
 1436: 42 27 15  0   42 26 16  0             150527.0546  -0.0155  0.050  -0.0159 0.03  
 1437: 42 27 15  0   42 27 16  0             150527.0546  -0.0155  0.050  -0.0159 0.47  
 1438: 42 28 15  0   42 26 16  0             150527.0546  -0.0163  0.050  -0.0159 0.47  
 1439: 42 28 15  0   42 27 16  0             150527.0546  -0.0163  0.050  -0.0159 0.03  
 1440: 41 26 15  0   41 25 16  0             150716.8705   0.0045  0.050   0.0043 0.03  
 1441: 41 26 15  0   41 26 16  0             150716.8705   0.0045  0.050   0.0043 0.47  
 1442: 41 27 15  0   41 25 16  0             150716.8705   0.0041  0.050   0.0043 0.47  
 1443: 41 27 15  0   41 26 16  0             150716.8705   0.0041  0.050   0.0043 0.03  
 1444: 40 25 15  0   40 24 16  0             150893.4752   0.0036  0.050   0.0036 0.03  
 1445: 40 25 15  0   40 25 16  0             150893.4752   0.0036  0.050   0.0036 0.47  
 1446: 40 26 15  0   40 24 16  0             150893.4752   0.0034  0.050   0.0036 0.47  
 1447: 40 26 15  0   40 25 16  0             150893.4752   0.0035  0.050   0.0036 0.03  
 1448: 39 24 15  0   39 23 16  0             151057.6224   0.0112  0.050   0.0112 0.03  
 1449: 39 24 15  0   39 24 16  0             151057.6224   0.0112  0.050   0.0112 0.47  
 1450: 39 25 15  0   39 23 16  0             151057.6224   0.0111  0.050   0.0112 0.47  
 1451: 39 25 15  0   39 24 16  0             151057.6224   0.0111  0.050   0.0112 0.03  
 1452: 38 23 15  0   38 22 16  0             151209.9795   0.0059  0.050   0.0059 0.03  
 1453: 38 23 15  0   38 23 16  0             151209.9795   0.0059  0.050   0.0059 0.47  
 1454: 38 24 15  0   38 22 16  0             151209.9795   0.0059  0.050   0.0059 0.47  
 1455: 38 24 15  0   38 23 16  0             151209.9795   0.0059  0.050   0.0059 0.03  
 1456: 37 22 15  0   37 21 16  0             151351.2064  -0.0081  0.050  -0.0081 0.03  
 1457: 37 22 15  0   37 22 16  0             151351.2064  -0.0081  0.050  -0.0081 0.47  
 1458: 37 23 15  0   37 21 16  0             151351.2064  -0.0081  0.050  -0.0081 0.47  
 1459: 37 23 15  0   37 22 16  0             151351.2064  -0.0081  0.050  -0.0081 0.03  
 1460: 36 21 15  0   36 20 16  0             151481.9540  -0.0051  0.050  -0.0051 0.03  
 1461: 36 21 15  0   36 21 16  0             151481.9540  -0.0051  0.050  -0.0051 0.47  
 1462: 36 22 15  0   36 20 16  0             151481.9540  -0.0051  0.050  -0.0051 0.47  
 1463: 36 22 15  0   36 21 16  0             151481.9540  -0.0051  0.050  -0.0051 0.03  
 1464: 35 20 15  0   35 19 16  0             151602.7959  -0.0080  0.050  -0.0081 0.03  
 1465: 35 20 15  0   35 20 16  0             151602.7959  -0.0080  0.050  -0.0081 0.47  
 1466: 35 21 15  0   35 19 16  0             151602.7959  -0.0080  0.050  -0.0081 0.47  
 1467: 35 21 15  0   35 20 16  0             151602.7959  -0.0080  0.050  -0.0081 0.03  
 1468: 34 19 15  0   34 18 16  0             151714.3417   0.0227  0.050   0.0227 0.03  
 1469: 34 19 15  0   34 19 16  0             151714.3417   0.0227  0.050   0.0227 0.47  
 1470: 34 20 15  0   34 18 16  0             151714.3417   0.0227  0.050   0.0227 0.47  
 1471: 34 20 15  0   34 19 16  0             151714.3417   0.0227  0.050   0.0227 0.03  
 1472: 33 18 15  0   33 17 16  0             151817.0379  -0.0106  0.050  -0.0107 0.03  
 1473: 33 18 15  0   33 18 16  0             151817.0379  -0.0106  0.050  -0.0107 0.47  
 1474: 33 19 15  0   33 17 16  0             151817.0379  -0.0106  0.050  -0.0107 0.47  
 1475: 33 19 15  0   33 18 16  0             151817.0379  -0.0106  0.050  -0.0107 0.03  
 1476: 32 17 15  0   32 16 16  0             151911.5011  -0.0124  0.050  -0.0124 0.03  
 1477: 32 17 15  0   32 17 16  0             151911.5011  -0.0124  0.050  -0.0124 0.47  
 1478: 32 18 15  0   32 16 16  0             151911.5011  -0.0124  0.050  -0.0124 0.47  
 1479: 32 18 15  0   32 17 16  0             151911.5011  -0.0124  0.050  -0.0124 0.03  
 1480: 31 16 15  0   31 15 16  0             151998.2074  -0.0050  0.050  -0.0050 0.03  
 1481: 31 16 15  0   31 16 16  0             151998.2074  -0.0050  0.050  -0.0050 0.47  
 1482: 31 17 15  0   31 15 16  0             151998.2074  -0.0050  0.050  -0.0050 0.47  
 1483: 31 17 15  0   31 16 16  0             151998.2074  -0.0050  0.050  -0.0050 0.03  
 1484: 30 15 15  0   30 14 16  0             152077.6061  -0.0160  0.050  -0.0160 0.03  
 1485: 30 15 15  0   30 15 16  0             152077.6061  -0.0160  0.050  -0.0160 0.47  
 1486: 30 16 15  0   30 14 16  0             152077.6061  -0.0160  0.050  -0.0160 0.47  
 1487: 30 16 15  0   30 15 16  0             152077.6061  -0.0160  0.050  -0.0160 0.03  
 1488: 29 14 15  0   29 13 16  0             152150.2062   0.0069  0.050   0.0069 0.03  
 1489: 29 14 15  0   29 14 16  0             152150.2062   0.0069  0.050   0.0069 0.47  
 1490: 29 15 15  0   29 13 16  0             152150.2062   0.0069  0.050   0.0069 0.47  
 1491: 29 15 15  0   29 14 16  0             152150.2062   0.0069  0.050   0.0069 0.03  
 1492: 28 13 15  0   28 12 16  0             152216.3803  -0.0009  0.050  -0.0010 0.03  
 1493: 28 13 15  0   28 13 16  0             152216.3803  -0.0009  0.050  -0.0010 0.47  
 1494: 28 14 15  0   28 12 16  0             152216.3803  -0.0009  0.050  -0.0010 0.47  
 1495: 28 14 15  0   28 13 16  0             152216.3803  -0.0009  0.050  -0.0010 0.03  
 1496: 27 12 15  0   27 11 16  0             152276.5707  -0.0161  0.050  -0.0161 0.02  
 1497: 27 12 15  0   27 12 16  0             152276.5707  -0.0161  0.050  -0.0161 0.48  
 1498: 27 13 15  0   27 11 16  0             152276.5707  -0.0161  0.050  -0.0161 0.48  
 1499: 27 13 15  0   27 12 16  0             152276.5707  -0.0161  0.050  -0.0161 0.02  
 1500: 26 11 15  0   26 10 16  0             152331.2185   0.0021  0.050   0.0021 0.02  
 1501: 26 11 15  0   26 11 16  0             152331.2185   0.0021  0.050   0.0021 0.48  
 1502: 26 12 15  0   26 10 16  0             152331.2185   0.0021  0.050   0.0021 0.48  
 1503: 26 12 15  0   26 11 16  0             152331.2185   0.0021  0.050   0.0021 0.02  
 1504: 25 10 15  0   25  9 16  0             152380.6506  -0.0030  0.050  -0.0031 0.02  
 1505: 25 10 15  0   25 10 16  0             152380.6506  -0.0030  0.050  -0.0031 0.48  
 1506: 25 11 15  0   25  9 16  0             152380.6506  -0.0030  0.050  -0.0031 0.48  
 1507: 25 11 15  0   25 10 16  0             152380.6506  -0.0030  0.050  -0.0031 0.02  
 1508: 24  9 15  0   24  8 16  0             152425.2830   0.0176  0.050   0.0177 0.02  
 1509: 24  9 15  0   24  9 16  0             152425.2830   0.0176  0.050   0.0177 0.48  
 1510: 24 10 15  0   24  8 16  0             152425.2830   0.0176  0.050   0.0177 0.48  
 1511: 24 10 15  0   24  9 16  0             152425.2830   0.0176  0.050   0.0177 0.02  
 1512: 23  8 15  0   23  7 16  0             152465.4087   0.0069  0.050   0.0070 0.02  
 1513: 23  8 15  0   23  8 16  0             152465.4087   0.0069  0.050   0.0070 0.48  
 1514: 23  9 15  0   23  7 16  0             152465.4087   0.0069  0.050   0.0070 0.48  
 1515: 23  9 15  0   23  8 16  0             152465.4087   0.0069  0.050   0.0070 0.02  
 1516: 15  0 15  0   14  0 14  0             152500.7179  -0.0398  0.050  -0.0398 0.48  
 1517: 15  0 15  0   14  1 14  0             152500.7179  -0.0398  0.050  -0.0398 0.02  
 1518: 15  1 15  0   14  0 14  0             152500.7179  -0.0398  0.050  -0.0398 0.02  
 1519: 15  1 15  0   14  1 14  0             152500.7179  -0.0398  0.050  -0.0398 0.48  
 1520: 14  1 13  0   13  1 12  0             152511.3244  -0.0115  0.050  -0.0115 0.48  
 1521: 14  1 13  0   13  2 12  0             152511.3244  -0.0115  0.050  -0.0115 0.02  
 1522: 14  2 13  0   13  1 12  0             152511.3244  -0.0115  0.050  -0.0115 0.02  
 1523: 14  2 13  0   13  2 12  0             152511.3244  -0.0115  0.050  -0.0115 0.48  
 1524: 13  2 11  0   12  2 10  0             152522.2458  -0.0124  0.050  -0.0124 0.48  
 1525: 13  2 11  0   12  3 10  0             152522.2458  -0.0124  0.050  -0.0124 0.02  
 1526: 13  3 11  0   12  2 10  0             152522.2458  -0.0124  0.050  -0.0124 0.02  
 1527: 13  3 11  0   12  3 10  0             152522.2458  -0.0124  0.050  -0.0124 0.48  
 1528: 21  6 15  0   21  5 16  0             152533.5664  -0.0055  0.050  -0.0055 0.02  
 1529: 21  6 15  0   21  6 16  0             152533.5664  -0.0055  0.050  -0.0055 0.48  
 1530: 21  7 15  0   21  5 16  0             152533.5664  -0.0055  0.050  -0.0055 0.48  
 1531: 21  7 15  0   21  6 16  0             152533.5664  -0.0055  0.050  -0.0055 0.02  
 1532: 12  3  9  0   11  3  8  0             152535.1439  -0.0152  0.050  -0.0152 0.48  
 1533: 12  3  9  0   11  4  8  0             152535.1439  -0.0151  0.050  -0.0152 0.02  
 1534: 12  4  9  0   11  3  8  0             152535.1439  -0.0152  0.050  -0.0152 0.02  
 1535: 12  4  9  0   11  4  8  0             152535.1439  -0.0151  0.050  -0.0152 0.48  
 1536: 11  4  7  0   10  4  6  0             152556.3061  -0.0280  0.050  -0.0072 0.48  
 1537: 11  4  7  0   10  5  6  0             152556.3061   0.0155  0.050  -0.0072 0.02  
 1538: 11  5  7  0   10  4  6  0             152556.3061  -0.0299  0.050  -0.0072 0.02  
 1539: 11  5  7  0   10  5  6  0             152556.3061   0.0136  0.050  -0.0072 0.48  
 1540: 20  5 15  0   20  4 16  0             152562.2068  -0.0222  0.050  -0.0222 0.02  
 1541: 20  5 15  0   20  5 16  0             152562.2068  -0.0222  0.050  -0.0222 0.33  
 1542: 20  6 15  0   20  4 16  0             152562.2068  -0.0222  0.050  -0.0222 0.33  
 1543: 20  6 15  0   20  5 16  0             152562.2068  -0.0222  0.050  -0.0222 0.33  
 1544: 19  4 15  0   19  3 16  0             152587.6648   0.0066  0.050   0.0067 0.02  
 1545: 19  4 15  0   19  4 16  0             152587.6648   0.0066  0.050   0.0067 0.48  
 1546: 19  5 15  0   19  3 16  0             152587.6648   0.0066  0.050   0.0067 0.48  
 1547: 19  5 15  0   19  4 16  0             152587.6648   0.0066  0.050   0.0067 0.02  
 1548: 10  5  5  0    9  6  4  0             152603.0859  -0.0055  0.050               
 1549: 10  6  5  0    9  6  4  0             152605.7081  -0.0182  0.050               
 1550: 18  3 15  0   18  2 16  0             152610.0777  -0.0559  0.050  -0.0559 0.02  
 1551: 18  3 15  0   18  3 16  0             152610.0777  -0.0559  0.050  -0.0559 0.48  
 1552: 18  4 15  0   18  2 16  0             152610.0777  -0.0559  0.050  -0.0559 0.48  
 1553: 18  4 15  0   18  3 16  0             152610.0777  -0.0559  0.050  -0.0559 0.02  
 1554: 17  2 15  0   17  1 16  0             152629.8955  -0.0204  0.050  -0.0204 0.02  
 1555: 17  2 15  0   17  2 16  0             152629.8955  -0.0204  0.050  -0.0204 0.48  
 1556: 17  3 15  0   17  1 16  0             152629.8955  -0.0204  0.050  -0.0204 0.48  
 1557: 17  3 15  0   17  2 16  0             152629.8955  -0.0204  0.050  -0.0204 0.02  
 1558: 10  5  5  0    9  5  4  0             152641.8778   0.0158  0.050               
 1559: 10  6  5  0    9  5  4  0             152644.5024   0.0055  0.050               
 1560: 16  1 15  0   16  0 16  0             152647.2023  -0.0485  0.050  -0.0485 0.02  
 1561: 16  1 15  0   16  1 16  0             152647.2023  -0.0485  0.050  -0.0485 0.48  
 1562: 16  2 15  0   16  0 16  0             152647.2023  -0.0485  0.050  -0.0485 0.48  
 1563: 16  2 15  0   16  1 16  0             152647.2023  -0.0485  0.050  -0.0485 0.02  
 1564: 30 25  5  0   30 23  8  0             153291.4347   0.0332  0.050               
 1565:  9  6  3  0    8  6  2  0             154657.2075  -0.0445  0.050               
 1566: 58 42 16  0   58 41 17  0             156090.3572  -0.0505  0.050   0.0068 0.06  
 1567: 58 42 16  0   58 42 17  0             156090.3572   0.0104  0.050   0.0068 0.94  
 1568: 58 43 16  0   58 41 17  0             156091.3006  -0.0158  0.050  -0.0121 0.94  
 1569: 58 43 16  0   58 42 17  0             156091.3006   0.0451  0.050  -0.0121 0.06  
 1570: 57 41 16  0   57 40 17  0             156528.5226  -0.0699  0.050  -0.0380 0.06  
 1571: 57 41 16  0   57 41 17  0             156528.5226  -0.0359  0.050  -0.0380 0.94  
 1572: 57 42 16  0   57 40 17  0             156529.1556   0.0351  0.050   0.0372 0.94  
 1573: 57 42 16  0   57 41 17  0             156529.1556   0.0691  0.050   0.0372 0.06  
 1574: 55 39 16  0   55 38 17  0             157330.1318   0.0884  0.050   0.0076 0.03  
 1575: 55 39 16  0   55 39 17  0             157330.1318   0.0986  0.050   0.0076 0.47  
 1576: 55 40 16  0   55 38 17  0             157330.1318  -0.0834  0.050   0.0076 0.47  
 1577: 55 40 16  0   55 39 17  0             157330.1318  -0.0733  0.050   0.0076 0.03  
 1578: 54 38 16  0   54 37 17  0             157696.1222   0.0532  0.050   0.0079 0.03  
 1579: 54 38 16  0   54 38 17  0             157696.1222   0.0587  0.050   0.0079 0.47  
 1580: 54 39 16  0   54 37 17  0             157696.1222  -0.0430  0.050   0.0079 0.47  
 1581: 54 39 16  0   54 38 17  0             157696.1222  -0.0375  0.050   0.0079 0.03  
 1582: 53 37 16  0   53 36 17  0             158040.6647   0.0337  0.050   0.0085 0.03  
 1583: 53 37 16  0   53 37 17  0             158040.6647   0.0365  0.050   0.0085 0.47  
 1584: 53 38 16  0   53 36 17  0             158040.6647  -0.0195  0.050   0.0085 0.47  
 1585: 53 38 16  0   53 37 17  0             158040.6647  -0.0166  0.050   0.0085 0.03  
 1586:  8  8  1  0    7  7  0  0             158138.5612  -0.0695  0.050               
 1587: 52 36 16  0   52 35 17  0             158364.9001   0.0262  0.050   0.0125 0.03  
 1588: 52 36 16  0   52 36 17  0             158364.9001   0.0277  0.050   0.0125 0.47  
 1589: 52 37 16  0   52 35 17  0             158364.9001  -0.0028  0.050   0.0125 0.47  
 1590: 52 37 16  0   52 36 17  0             158364.9001  -0.0013  0.050   0.0125 0.03  
 1591: 51 35 16  0   51 34 17  0             158669.8768   0.0096  0.050   0.0022 0.03  
 1592: 51 35 16  0   51 35 17  0             158669.8768   0.0103  0.050   0.0022 0.47  
 1593: 51 36 16  0   51 34 17  0             158669.8768  -0.0060  0.050   0.0022 0.47  
 1594: 51 36 16  0   51 35 17  0             158669.8768  -0.0052  0.050   0.0022 0.03  
 1595: 50 34 16  0   50 33 17  0             158956.6496   0.0355  0.050   0.0316 0.03  
 1596: 50 34 16  0   50 34 17  0             158956.6496   0.0359  0.050   0.0316 0.47  
 1597: 50 35 16  0   50 33 17  0             158956.6496   0.0273  0.050   0.0316 0.47  
 1598: 50 35 16  0   50 34 17  0             158956.6496   0.0276  0.050   0.0316 0.03  
 1599: 49 33 16  0   49 32 17  0             159226.0494  -0.0082  0.050  -0.0103 0.03  
 1600: 49 33 16  0   49 33 17  0             159226.0494  -0.0080  0.050  -0.0103 0.47  
 1601: 49 34 16  0   49 32 17  0             159226.0494  -0.0125  0.050  -0.0103 0.47  
 1602: 49 34 16  0   49 33 17  0             159226.0494  -0.0123  0.050  -0.0103 0.03  
 1603: 48 32 16  0   48 31 17  0             159479.0796  -0.0074  0.050  -0.0085 0.03  
 1604: 48 32 16  0   48 32 17  0             159479.0796  -0.0073  0.050  -0.0085 0.47  
 1605: 48 33 16  0   48 31 17  0             159479.0796  -0.0097  0.050  -0.0085 0.47  
 1606: 48 33 16  0   48 32 17  0             159479.0796  -0.0096  0.050  -0.0085 0.03  
 1607: 47 31 16  0   47 30 17  0             159716.5691   0.0270  0.050   0.0265 0.03  
 1608: 47 31 16  0   47 31 17  0             159716.5691   0.0270  0.050   0.0265 0.47  
 1609: 47 32 16  0   47 30 17  0             159716.5691   0.0258  0.050   0.0265 0.47  
 1610: 47 32 16  0   47 31 17  0             159716.5691   0.0259  0.050   0.0265 0.03  
 1611: 46 30 16  0   46 29 17  0             159939.2162  -0.0014  0.050  -0.0017 0.03  
 1612: 46 30 16  0   46 30 17  0             159939.2162  -0.0013  0.050  -0.0017 0.47  
 1613: 46 31 16  0   46 29 17  0             159939.2162  -0.0019  0.050  -0.0017 0.47  
 1614: 46 31 16  0   46 30 17  0             159939.2162  -0.0019  0.050  -0.0017 0.03  
 1615: 45 29 16  0   45 28 17  0             160147.8567  -0.0104  0.050  -0.0106 0.03  
 1616: 45 29 16  0   45 29 17  0             160147.8567  -0.0104  0.050  -0.0106 0.47  
 1617: 45 30 16  0   45 28 17  0             160147.8567  -0.0107  0.050  -0.0106 0.47  
 1618: 45 30 16  0   45 29 17  0             160147.8567  -0.0107  0.050  -0.0106 0.03  
 1619: 21 18  4  0   21 14  7  0             160247.6659  -0.0405  0.050               
 1620: 44 28 16  0   44 27 17  0             160343.2154   0.0088  0.050   0.0087 0.03  
 1621: 44 28 16  0   44 28 17  0             160343.2154   0.0088  0.050   0.0087 0.47  
 1622: 44 29 16  0   44 27 17  0             160343.2154   0.0086  0.050   0.0087 0.47  
 1623: 44 29 16  0   44 28 17  0             160343.2154   0.0086  0.050   0.0087 0.03  
 1624:  7  5  2  0    6  4  3  0             160358.5416   0.0130  0.050               
 1625:  7  5  2  0    6  3  3  0             160438.3116   0.0041  0.050               
 1626: 43 27 16  0   43 26 17  0             160525.8995  -0.0170  0.050  -0.0170 0.03  
 1627: 43 27 16  0   43 27 17  0             160525.8995  -0.0170  0.050  -0.0170 0.47  
 1628: 43 28 16  0   43 26 17  0             160525.8995  -0.0170  0.050  -0.0170 0.47  
 1629: 43 28 16  0   43 27 17  0             160525.8995  -0.0170  0.050  -0.0170 0.03  
 1630:  8  8  0  0    7  7  1  0             160595.8367   0.0153  0.050               
 1631: 42 26 16  0   42 25 17  0             160696.6392  -0.0060  0.050  -0.0061 0.03  
 1632: 42 26 16  0   42 26 17  0             160696.6392  -0.0060  0.050  -0.0061 0.47  
 1633: 42 27 16  0   42 25 17  0             160696.6392  -0.0061  0.050  -0.0061 0.47  
 1634: 42 27 16  0   42 26 17  0             160696.6392  -0.0061  0.050  -0.0061 0.03  
 1635: 41 25 16  0   41 24 17  0             160856.0095  -0.0017  0.050  -0.0017 0.03  
 1636: 41 25 16  0   41 25 17  0             160856.0095  -0.0017  0.050  -0.0017 0.47  
 1637: 41 26 16  0   41 24 17  0             160856.0095  -0.0017  0.050  -0.0017 0.47  
 1638: 41 26 16  0   41 25 17  0             160856.0095  -0.0017  0.050  -0.0017 0.03  
 1639: 22 19  4  0   22 15  7  0             160888.8038   0.0226  0.050               
 1640: 40 24 16  0   40 23 17  0             161004.6004  -0.0043  0.050  -0.0043 0.03  
 1641: 40 24 16  0   40 24 17  0             161004.6004  -0.0043  0.050  -0.0043 0.47  
 1642: 40 25 16  0   40 23 17  0             161004.6004  -0.0043  0.050  -0.0043 0.47  
 1643: 40 25 16  0   40 24 17  0             161004.6004  -0.0043  0.050  -0.0043 0.03  
 1644: 39 23 16  0   39 22 17  0             161143.0149   0.0250  0.050   0.0251 0.03  
 1645: 39 23 16  0   39 23 17  0             161143.0149   0.0250  0.050   0.0251 0.47  
 1646: 39 24 16  0   39 22 17  0             161143.0149   0.0250  0.050   0.0251 0.47  
 1647: 39 24 16  0   39 23 17  0             161143.0149   0.0250  0.050   0.0251 0.03  
 1648: 38 22 16  0   38 21 17  0             161271.7188   0.0126  0.050   0.0126 0.03  
 1649: 38 22 16  0   38 22 17  0             161271.7188   0.0126  0.050   0.0126 0.47  
 1650: 38 23 16  0   38 21 17  0             161271.7188   0.0126  0.050   0.0126 0.47  
 1651: 38 23 16  0   38 22 17  0             161271.7188   0.0126  0.050   0.0126 0.03  
 1652: 37 21 16  0   37 20 17  0             161391.2889   0.0183  0.050   0.0183 0.03  
 1653: 37 21 16  0   37 21 17  0             161391.2889   0.0183  0.050   0.0183 0.47  
 1654: 37 22 16  0   37 20 17  0             161391.2889   0.0183  0.050   0.0183 0.47  
 1655: 37 22 16  0   37 21 17  0             161391.2889   0.0183  0.050   0.0183 0.03  
 1656: 36 20 16  0   36 19 17  0             161502.1744  -0.0035  0.050  -0.0035 0.03  
 1657: 36 20 16  0   36 20 17  0             161502.1744  -0.0035  0.050  -0.0035 0.47  
 1658: 36 21 16  0   36 19 17  0             161502.1744  -0.0035  0.050  -0.0035 0.47  
 1659: 36 21 16  0   36 20 17  0             161502.1744  -0.0035  0.050  -0.0035 0.03  
 1660: 35 19 16  0   35 18 17  0             161604.8964  -0.0063  0.050  -0.0063 0.03  
 1661: 35 19 16  0   35 19 17  0             161604.8964  -0.0063  0.050  -0.0063 0.47  
 1662: 35 20 16  0   35 18 17  0             161604.8964  -0.0063  0.050  -0.0063 0.47  
 1663: 35 20 16  0   35 19 17  0             161604.8964  -0.0063  0.050  -0.0063 0.03  
 1664: 34 18 16  0   34 17 17  0             161699.8837  -0.0165  0.050  -0.0165 0.03  
 1665: 34 18 16  0   34 18 17  0             161699.8837  -0.0165  0.050  -0.0165 0.47  
 1666: 34 19 16  0   34 17 17  0             161699.8837  -0.0165  0.050  -0.0165 0.47  
 1667: 34 19 16  0   34 18 17  0             161699.8837  -0.0165  0.050  -0.0165 0.03  
 1668: 33 17 16  0   33 16 17  0             161787.6045  -0.0027  0.050  -0.0027 0.03  
 1669: 33 17 16  0   33 17 17  0             161787.6045  -0.0027  0.050  -0.0027 0.47  
 1670: 33 18 16  0   33 16 17  0             161787.6045  -0.0027  0.050  -0.0027 0.47  
 1671: 33 18 16  0   33 17 17  0             161787.6045  -0.0027  0.050  -0.0027 0.03  
 1672: 32 16 16  0   32 15 17  0             161868.4419  -0.0008  0.050  -0.0009 0.03  
 1673: 32 16 16  0   32 16 17  0             161868.4419  -0.0008  0.050  -0.0009 0.47  
 1674: 32 17 16  0   32 15 17  0             161868.4419  -0.0008  0.050  -0.0009 0.47  
 1675: 32 17 16  0   32 16 17  0             161868.4419  -0.0008  0.050  -0.0009 0.03  
 1676: 31 15 16  0   31 14 17  0             161942.7824  -0.0268  0.050  -0.0269 0.03  
 1677: 31 15 16  0   31 15 17  0             161942.7824  -0.0268  0.050  -0.0269 0.47  
 1678: 31 16 16  0   31 14 17  0             161942.7824  -0.0268  0.050  -0.0269 0.47  
 1679: 31 16 16  0   31 15 17  0             161942.7824  -0.0268  0.050  -0.0269 0.03  
 1680: 30 14 16  0   30 13 17  0             162011.0861  -0.0071  0.050  -0.0072 0.03  
 1681: 30 14 16  0   30 14 17  0             162011.0861  -0.0071  0.050  -0.0072 0.47  
 1682: 30 15 16  0   30 13 17  0             162011.0861  -0.0071  0.050  -0.0072 0.47  
 1683: 30 15 16  0   30 14 17  0             162011.0861  -0.0071  0.050  -0.0072 0.03  
 1684: 29 13 16  0   29 12 17  0             162073.6794   0.0140  0.050   0.0140 0.03  
 1685: 29 13 16  0   29 13 17  0             162073.6794   0.0140  0.050   0.0140 0.47  
 1686: 29 14 16  0   29 12 17  0             162073.6794   0.0140  0.050   0.0140 0.47  
 1687: 29 14 16  0   29 13 17  0             162073.6794   0.0140  0.050   0.0140 0.03  
 1688: 28 12 16  0   28 11 17  0             162130.8697  -0.0119  0.050  -0.0120 0.02  
 1689: 28 12 16  0   28 12 17  0             162130.8697  -0.0119  0.050  -0.0120 0.48  
 1690: 28 13 16  0   28 11 17  0             162130.8697  -0.0119  0.050  -0.0120 0.48  
 1691: 28 13 16  0   28 12 17  0             162130.8697  -0.0119  0.050  -0.0120 0.02  
 1692: 27 11 16  0   27 10 17  0             162183.0823  -0.0014  0.050  -0.0014 0.02  
 1693: 27 11 16  0   27 11 17  0             162183.0823  -0.0014  0.050  -0.0014 0.48  
 1694: 27 12 16  0   27 10 17  0             162183.0823  -0.0014  0.050  -0.0014 0.48  
 1695: 27 12 16  0   27 11 17  0             162183.0823  -0.0014  0.050  -0.0014 0.02  
 1696: 10  6  4  0    9  7  3  0             162201.3276  -0.0071  0.050               
 1697: 26 10 16  0   26  9 17  0             162230.6113   0.0121  0.050   0.0122 0.02  
 1698: 26 10 16  0   26 10 17  0             162230.6113   0.0121  0.050   0.0122 0.48  
 1699: 26 11 16  0   26  9 17  0             162230.6113   0.0121  0.050   0.0122 0.48  
 1700: 26 11 16  0   26 10 17  0             162230.6113   0.0121  0.050   0.0122 0.02  
 1701: 25  9 16  0   25  8 17  0             162273.7402  -0.0018  0.050  -0.0018 0.02  
 1702: 25  9 16  0   25  9 17  0             162273.7402  -0.0018  0.050  -0.0018 0.48  
 1703: 25 10 16  0   25  8 17  0             162273.7402  -0.0018  0.050  -0.0018 0.48  
 1704: 25 10 16  0   25  9 17  0             162273.7402  -0.0018  0.050  -0.0018 0.02  
 1705: 10  7  4  0    9  7  3  0             162290.7398  -0.0093  0.050               
 1706: 24  8 16  0   24  7 17  0             162312.8200   0.0070  0.050   0.0070 0.02  
 1707: 24  8 16  0   24  8 17  0             162312.8200   0.0070  0.050   0.0070 0.48  
 1708: 24  9 16  0   24  7 17  0             162312.8200   0.0070  0.050   0.0070 0.48  
 1709: 24  9 16  0   24  8 17  0             162312.8200   0.0070  0.050   0.0070 0.02  
 1710: 16  0 16  0   15  0 15  0             162338.2627  -0.0392  0.050  -0.0393 0.48  
 1711: 16  0 16  0   15  1 15  0             162338.2627  -0.0392  0.050  -0.0393 0.02  
 1712: 16  1 16  0   15  0 15  0             162338.2627  -0.0392  0.050  -0.0393 0.02  
 1713: 16  1 16  0   15  1 15  0             162338.2627  -0.0392  0.050  -0.0393 0.48  
 1714: 23  7 16  0   23  6 17  0             162348.0231  -0.0768  0.050  -0.0769 0.02  
 1715: 23  7 16  0   23  7 17  0             162348.0231  -0.0768  0.050  -0.0769 0.48  
 1716: 23  8 16  0   23  6 17  0             162348.0231  -0.0768  0.050  -0.0769 0.48  
 1717: 23  8 16  0   23  7 17  0             162348.0231  -0.0768  0.050  -0.0769 0.02  
 1718: 15  1 14  0   14  1 13  0             162348.8372   0.0033  0.050   0.0033 0.48  
 1719: 15  1 14  0   14  2 13  0             162348.8372   0.0033  0.050   0.0033 0.02  
 1720: 15  2 14  0   14  1 13  0             162348.8372   0.0033  0.050   0.0033 0.02  
 1721: 15  2 14  0   14  2 13  0             162348.8372   0.0033  0.050   0.0033 0.48  
 1722: 14  2 12  0   13  2 11  0             162359.5763   0.0014  0.050   0.0014 0.48  
 1723: 14  2 12  0   13  3 11  0             162359.5763   0.0014  0.050   0.0014 0.02  
 1724: 14  3 12  0   13  2 11  0             162359.5763   0.0014  0.050   0.0014 0.02  
 1725: 14  3 12  0   13  3 11  0             162359.5763   0.0014  0.050   0.0014 0.48  
 1726: 13  3 10  0   12  3  9  0             162371.7091  -0.0422  0.050  -0.0422 0.48  
 1727: 13  3 10  0   12  4  9  0             162371.7091  -0.0422  0.050  -0.0422 0.02  
 1728: 13  4 10  0   12  3  9  0             162371.7091  -0.0422  0.050  -0.0422 0.02  
 1729: 13  4 10  0   12  4  9  0             162371.7091  -0.0422  0.050  -0.0422 0.48  
 1730: 22  6 16  0   22  5 17  0             162379.8500  -0.0282  0.050  -0.0283 0.02  
 1731: 22  6 16  0   22  6 17  0             162379.8500  -0.0282  0.050  -0.0283 0.48  
 1732: 22  7 16  0   22  5 17  0             162379.8500  -0.0282  0.050  -0.0283 0.48  
 1733: 22  7 16  0   22  6 17  0             162379.8500  -0.0282  0.050  -0.0283 0.02  
 1734: 12  4  8  0   11  4  7  0             162389.3717  -0.0107  0.050  -0.0098 0.48  
 1735: 12  4  8  0   11  5  7  0             162389.3717  -0.0088  0.050  -0.0098 0.02  
 1736: 12  5  8  0   11  4  7  0             162389.3717  -0.0107  0.050  -0.0098 0.02  
 1737: 12  5  8  0   11  5  7  0             162389.3717  -0.0088  0.050  -0.0098 0.48  
 1738: 21  5 16  0   21  4 17  0             162408.4083  -0.0024  0.050  -0.0024 0.02  
 1739: 21  5 16  0   21  5 17  0             162408.4083  -0.0024  0.050  -0.0024 0.48  
 1740: 21  6 16  0   21  4 17  0             162408.4083  -0.0024  0.050  -0.0024 0.48  
 1741: 21  6 16  0   21  5 17  0             162408.4083  -0.0024  0.050  -0.0024 0.02  
 1742: 11  6  6  0   10  6  5  0             162429.8520  -0.0457  0.050               
 1743: 11  5  6  0   10  5  5  0             162432.3968   0.0120  0.050               
 1744: 20  4 16  0   20  3 17  0             162433.9288  -0.0189  0.050  -0.0190 0.02  
 1745: 20  4 16  0   20  4 17  0             162433.9288  -0.0189  0.050  -0.0190 0.48  
 1746: 20  5 16  0   20  3 17  0             162433.9288  -0.0189  0.050  -0.0190 0.48  
 1747: 20  5 16  0   20  4 17  0             162433.9288  -0.0189  0.050  -0.0190 0.02  
 1748: 19  3 16  0   19  2 17  0             162456.7109  -0.0172  0.050  -0.0173 0.02  
 1749: 19  3 16  0   19  3 17  0             162456.7109  -0.0172  0.050  -0.0173 0.48  
 1750: 19  4 16  0   19  2 17  0             162456.7109  -0.0172  0.050  -0.0173 0.48  
 1751: 19  4 16  0   19  3 17  0             162456.7109  -0.0172  0.050  -0.0173 0.02  
 1752: 18  2 16  0   18  1 17  0             162476.9593  -0.0191  0.050  -0.0191 0.02  
 1753: 18  2 16  0   18  2 17  0             162476.9593  -0.0191  0.050  -0.0191 0.48  
 1754: 18  3 16  0   18  1 17  0             162476.9593  -0.0191  0.050  -0.0191 0.48  
 1755: 18  3 16  0   18  2 17  0             162476.9593  -0.0191  0.050  -0.0191 0.02  
 1756: 17  1 16  0   17  0 17  0             162494.8543  -0.0591  0.050  -0.0591 0.02  
 1757: 17  1 16  0   17  1 17  0             162494.8543  -0.0591  0.050  -0.0591 0.48  
 1758: 17  2 16  0   17  0 17  0             162494.8543  -0.0591  0.050  -0.0591 0.48  
 1759: 17  2 16  0   17  1 17  0             162494.8543  -0.0591  0.050  -0.0591 0.02  
 1760: 10  6  4  0    9  6  3  0             163030.6209  -0.0177  0.050               
 1761:  9  7  2  0    8  7  1  0             163087.3993   0.0470  0.050               
 1762: 10  7  4  0    9  6  3  0             163120.0485  -0.0043  0.050               
 1763: 64 48 17  0   64 46 18  0             164284.3737  -0.0740  0.050  -0.0667 0.94  
 1764: 64 48 17  0   64 47 18  0             164284.3737   0.0442  0.050  -0.0667 0.06  
 1765: 60 43 17  0   60 42 18  0             166147.4734   0.0632  0.050  -0.0257 0.50  
 1766: 60 44 17  0   60 43 18  0             166147.4734  -0.1146  0.050  -0.0257 0.50  
 1767: 59 42 17  0   59 41 18  0             166551.8577   0.0352  0.050  -0.0156 0.03  
 1768: 59 42 17  0   59 42 18  0             166551.8577   0.0417  0.050  -0.0156 0.47  
 1769: 59 43 17  0   59 41 18  0             166551.8577  -0.0730  0.050  -0.0156 0.47  
 1770: 59 43 17  0   59 42 18  0             166551.8577  -0.0664  0.050  -0.0156 0.03  
 1771: 58 41 17  0   58 40 18  0             166934.1396   0.0151  0.050  -0.0136 0.03  
 1772: 58 41 17  0   58 41 18  0             166934.1396   0.0186  0.050  -0.0136 0.47  
 1773: 58 42 17  0   58 40 18  0             166934.1396  -0.0458  0.050  -0.0136 0.47  
 1774: 58 42 17  0   58 41 18  0             166934.1396  -0.0423  0.050  -0.0136 0.03  
 1775: 57 40 17  0   57 39 18  0             167295.4727   0.0243  0.050   0.0083 0.03  
 1776: 57 40 17  0   57 40 18  0             167295.4727   0.0262  0.050   0.0083 0.47  
 1777: 57 41 17  0   57 39 18  0             167295.4727  -0.0096  0.050   0.0083 0.47  
 1778: 57 41 17  0   57 40 18  0             167295.4727  -0.0077  0.050   0.0083 0.03  
 1779: 56 39 17  0   56 38 18  0             167636.8559   0.0033  0.050  -0.0055 0.03  
 1780: 56 39 17  0   56 39 18  0             167636.8559   0.0043  0.050  -0.0055 0.47  
 1781: 56 40 17  0   56 38 18  0             167636.8559  -0.0153  0.050  -0.0055 0.47  
 1782: 56 40 17  0   56 39 18  0             167636.8559  -0.0143  0.050  -0.0055 0.03  
 1783: 55 38 17  0   55 37 18  0             167959.3337   0.0039  0.050  -0.0008 0.03  
 1784: 55 38 17  0   55 38 18  0             167959.3337   0.0044  0.050  -0.0008 0.47  
 1785: 55 39 17  0   55 37 18  0             167959.3337  -0.0061  0.050  -0.0008 0.47  
 1786: 55 39 17  0   55 38 18  0             167959.3337  -0.0056  0.050  -0.0008 0.03  
 1787: 54 37 17  0   54 36 18  0             168263.8290   0.0158  0.050   0.0133 0.03  
 1788: 54 37 17  0   54 37 18  0             168263.8290   0.0161  0.050   0.0133 0.47  
 1789: 54 38 17  0   54 36 18  0             168263.8290   0.0104  0.050   0.0133 0.47  
 1790: 54 38 17  0   54 37 18  0             168263.8290   0.0106  0.050   0.0133 0.03  
 1791: 53 36 17  0   53 35 18  0             168551.1989   0.0165  0.050   0.0152 0.03  
 1792: 53 36 17  0   53 36 18  0             168551.1989   0.0166  0.050   0.0152 0.47  
 1793: 53 37 17  0   53 35 18  0             168551.1989   0.0136  0.050   0.0152 0.47  
 1794: 53 37 17  0   53 36 18  0             168551.1989   0.0138  0.050   0.0152 0.03  
 1795: 52 35 17  0   52 34 18  0             168822.3071   0.0389  0.050   0.0383 0.03  
 1796: 52 35 17  0   52 35 18  0             168822.3071   0.0390  0.050   0.0383 0.47  
 1797: 52 36 17  0   52 34 18  0             168822.3071   0.0374  0.050   0.0383 0.47  
 1798: 52 36 17  0   52 35 18  0             168822.3071   0.0375  0.050   0.0383 0.03  
 1799:  8  7  1  0    7  5  2  0             168890.2873  -0.0637  0.050               
 1800: 51 34 17  0   51 33 18  0             169077.8559  -0.0007  0.050  -0.0011 0.03  
 1801: 51 34 17  0   51 34 18  0             169077.8559  -0.0007  0.050  -0.0011 0.47  
 1802: 51 35 17  0   51 33 18  0             169077.8559  -0.0015  0.050  -0.0011 0.47  
 1803: 51 35 17  0   51 34 18  0             169077.8559  -0.0015  0.050  -0.0011 0.03  
 1804: 50 33 17  0   50 32 18  0             169318.7247   0.0312  0.050   0.0311 0.03  
 1805: 50 33 17  0   50 33 18  0             169318.7247   0.0312  0.050   0.0311 0.47  
 1806: 50 34 17  0   50 32 18  0             169318.7247   0.0308  0.050   0.0311 0.47  
 1807: 50 34 17  0   50 33 18  0             169318.7247   0.0308  0.050   0.0311 0.03  
 1808: 49 32 17  0   49 31 18  0             169545.4842  -0.0020  0.050  -0.0021 0.03  
 1809: 49 32 17  0   49 32 18  0             169545.4842  -0.0020  0.050  -0.0021 0.47  
 1810: 49 33 17  0   49 31 18  0             169545.4842  -0.0022  0.050  -0.0021 0.47  
 1811: 49 33 17  0   49 32 18  0             169545.4842  -0.0022  0.050  -0.0021 0.03  
 1812: 48 31 17  0   48 30 18  0             169758.9276   0.0194  0.050   0.0194 0.03  
 1813: 48 31 17  0   48 31 18  0             169758.9276   0.0194  0.050   0.0194 0.47  
 1814: 48 32 17  0   48 30 18  0             169758.9276   0.0193  0.050   0.0194 0.47  
 1815: 48 32 17  0   48 31 18  0             169758.9276   0.0193  0.050   0.0194 0.03  
 1816: 47 30 17  0   47 29 18  0             169959.6136   0.0131  0.050   0.0131 0.03  
 1817: 47 30 17  0   47 30 18  0             169959.6136   0.0131  0.050   0.0131 0.47  
 1818: 47 31 17  0   47 29 18  0             169959.6136   0.0130  0.050   0.0131 0.47  
 1819: 47 31 17  0   47 30 18  0             169959.6136   0.0130  0.050   0.0131 0.03  
 1820: 46 29 17  0   46 28 18  0             170148.1605  -0.0144  0.050  -0.0144 0.03  
 1821: 46 29 17  0   46 29 18  0             170148.1605  -0.0144  0.050  -0.0144 0.47  
 1822: 46 30 17  0   46 28 18  0             170148.1605  -0.0144  0.050  -0.0144 0.47  
 1823: 46 30 17  0   46 29 18  0             170148.1605  -0.0144  0.050  -0.0144 0.03  
 1824: 45 28 17  0   45 27 18  0             170325.2082  -0.0068  0.050  -0.0069 0.03  
 1825: 45 28 17  0   45 28 18  0             170325.2082  -0.0068  0.050  -0.0069 0.47  
 1826: 45 29 17  0   45 27 18  0             170325.2082  -0.0068  0.050  -0.0069 0.47  
 1827: 45 29 17  0   45 28 18  0             170325.2082  -0.0068  0.050  -0.0069 0.03  
 1828: 44 27 17  0   44 26 18  0             170491.2688  -0.0106  0.050  -0.0107 0.03  
 1829: 44 27 17  0   44 27 18  0             170491.2688  -0.0106  0.050  -0.0107 0.47  
 1830: 44 28 17  0   44 26 18  0             170491.2688  -0.0106  0.050  -0.0107 0.47  
 1831: 44 28 17  0   44 27 18  0             170491.2688  -0.0106  0.050  -0.0107 0.03  
 1832: 43 26 17  0   43 25 18  0             170646.8822  -0.0200  0.050  -0.0200 0.03  
 1833: 43 26 17  0   43 26 18  0             170646.8822  -0.0200  0.050  -0.0200 0.47  
 1834: 43 27 17  0   43 25 18  0             170646.8822  -0.0200  0.050  -0.0200 0.47  
 1835: 43 27 17  0   43 26 18  0             170646.8822  -0.0200  0.050  -0.0200 0.03  
 1836: 42 25 17  0   42 24 18  0             170792.5869  -0.0080  0.050  -0.0081 0.03  
 1837: 42 25 17  0   42 25 18  0             170792.5869  -0.0080  0.050  -0.0081 0.47  
 1838: 42 26 17  0   42 24 18  0             170792.5869  -0.0080  0.050  -0.0081 0.47  
 1839: 42 26 17  0   42 25 18  0             170792.5869  -0.0080  0.050  -0.0081 0.03  
 1840: 41 24 17  0   41 23 18  0             170928.8403  -0.0080  0.050  -0.0081 0.03  
 1841: 41 24 17  0   41 24 18  0             170928.8403  -0.0080  0.050  -0.0081 0.47  
 1842: 41 25 17  0   41 23 18  0             170928.8403  -0.0080  0.050  -0.0081 0.47  
 1843: 41 25 17  0   41 24 18  0             170928.8403  -0.0080  0.050  -0.0081 0.03  
 1844: 40 23 17  0   40 22 18  0             171056.1426   0.0095  0.050   0.0096 0.03  
 1845: 40 23 17  0   40 23 18  0             171056.1426   0.0095  0.050   0.0096 0.47  
 1846: 40 24 17  0   40 22 18  0             171056.1426   0.0095  0.050   0.0096 0.47  
 1847: 40 24 17  0   40 23 18  0             171056.1426   0.0095  0.050   0.0096 0.03  
 1848: 39 22 17  0   39 21 18  0             171174.8905  -0.0103  0.050  -0.0104 0.03  
 1849: 39 22 17  0   39 22 18  0             171174.8905  -0.0103  0.050  -0.0104 0.47  
 1850: 39 23 17  0   39 21 18  0             171174.8905  -0.0103  0.050  -0.0104 0.47  
 1851: 39 23 17  0   39 22 18  0             171174.8905  -0.0103  0.050  -0.0104 0.03  
 1852: 38 21 17  0   38 20 18  0             171285.5785  -0.0076  0.050  -0.0076 0.03  
 1853: 38 21 17  0   38 21 18  0             171285.5785  -0.0076  0.050  -0.0076 0.47  
 1854: 38 22 17  0   38 20 18  0             171285.5785  -0.0076  0.050  -0.0076 0.47  
 1855: 38 22 17  0   38 21 18  0             171285.5785  -0.0076  0.050  -0.0076 0.03  
 1856: 37 20 17  0   37 19 18  0             171388.6197   0.0139  0.050   0.0139 0.03  
 1857: 37 20 17  0   37 20 18  0             171388.6197   0.0139  0.050   0.0139 0.47  
 1858: 37 21 17  0   37 19 18  0             171388.6197   0.0139  0.050   0.0139 0.47  
 1859: 37 21 17  0   37 20 18  0             171388.6197   0.0139  0.050   0.0139 0.03  
 1860: 36 19 17  0   36 18 18  0             171484.3537  -0.0075  0.050  -0.0076 0.03  
 1861: 36 19 17  0   36 19 18  0             171484.3537  -0.0075  0.050  -0.0076 0.47  
 1862: 36 20 17  0   36 18 18  0             171484.3537  -0.0075  0.050  -0.0076 0.47  
 1863: 36 20 17  0   36 19 18  0             171484.3537  -0.0075  0.050  -0.0076 0.03  
 1864: 35 18 17  0   35 17 18  0             171573.2055  -0.0329  0.050  -0.0330 0.03  
 1865: 35 18 17  0   35 18 18  0             171573.2055  -0.0329  0.050  -0.0330 0.47  
 1866: 35 19 17  0   35 17 18  0             171573.2055  -0.0329  0.050  -0.0330 0.47  
 1867: 35 19 17  0   35 18 18  0             171573.2055  -0.0329  0.050  -0.0330 0.03  
 1868: 34 17 17  0   34 16 18  0             171655.5978  -0.0108  0.050  -0.0109 0.03  
 1869: 34 17 17  0   34 17 18  0             171655.5978  -0.0108  0.050  -0.0109 0.47  
 1870: 34 18 17  0   34 16 18  0             171655.5978  -0.0108  0.050  -0.0109 0.47  
 1871: 34 18 17  0   34 17 18  0             171655.5978  -0.0108  0.050  -0.0109 0.03  
 1872: 33 16 17  0   33 15 18  0             171731.7954  -0.0339  0.050  -0.0340 0.03  
 1873: 33 16 17  0   33 16 18  0             171731.7954  -0.0339  0.050  -0.0340 0.47  
 1874: 33 17 17  0   33 15 18  0             171731.7954  -0.0339  0.050  -0.0340 0.47  
 1875: 33 17 17  0   33 16 18  0             171731.7954  -0.0339  0.050  -0.0340 0.03  
 1876: 32 15 17  0   32 14 18  0             171802.2393  -0.0048  0.050  -0.0048 0.03  
 1877: 32 15 17  0   32 15 18  0             171802.2393  -0.0048  0.050  -0.0048 0.47  
 1878: 32 16 17  0   32 14 18  0             171802.2393  -0.0048  0.050  -0.0048 0.47  
 1879: 32 16 17  0   32 15 18  0             171802.2393  -0.0048  0.050  -0.0048 0.03  
 1880: 31 14 17  0   31 13 18  0             171867.1767  -0.0071  0.050  -0.0072 0.03  
 1881: 31 14 17  0   31 14 18  0             171867.1767  -0.0071  0.050  -0.0072 0.47  
 1882: 31 15 17  0   31 13 18  0             171867.1767  -0.0071  0.050  -0.0072 0.47  
 1883: 31 15 17  0   31 14 18  0             171867.1767  -0.0071  0.050  -0.0072 0.03  
 1884: 30 13 17  0   30 12 18  0             171926.9672   0.0001  0.050   0.0002 0.02  
 1885: 30 13 17  0   30 13 18  0             171926.9672   0.0001  0.050   0.0002 0.48  
 1886: 30 14 17  0   30 12 18  0             171926.9672   0.0001  0.050   0.0002 0.48  
 1887: 30 14 17  0   30 13 18  0             171926.9672   0.0001  0.050   0.0002 0.02  
 1888: 29 12 17  0   29 11 18  0             171981.8873  -0.0124  0.050  -0.0125 0.02  
 1889: 29 12 17  0   29 12 18  0             171981.8873  -0.0124  0.050  -0.0125 0.48  
 1890: 29 13 17  0   29 11 18  0             171981.8873  -0.0124  0.050  -0.0125 0.48  
 1891: 29 13 17  0   29 12 18  0             171981.8873  -0.0124  0.050  -0.0125 0.02  
 1892: 28 11 17  0   28 10 18  0             172032.2700  -0.0064  0.050  -0.0065 0.02  
 1893: 28 11 17  0   28 11 18  0             172032.2700  -0.0064  0.050  -0.0065 0.48  
 1894: 28 12 17  0   28 10 18  0             172032.2700  -0.0064  0.050  -0.0065 0.48  
 1895: 28 12 17  0   28 11 18  0             172032.2700  -0.0064  0.050  -0.0065 0.02  
 1896: 27 10 17  0   27  9 18  0             172078.3848   0.0046  0.050   0.0046 0.02  
 1897: 27 10 17  0   27 10 18  0             172078.3848   0.0046  0.050   0.0046 0.48  
 1898: 27 11 17  0   27  9 18  0             172078.3848   0.0046  0.050   0.0046 0.48  
 1899: 27 11 17  0   27 10 18  0             172078.3848   0.0046  0.050   0.0046 0.02  
 1900: 26  9 17  0   26  8 18  0             172120.4768  -0.0058  0.050  -0.0058 0.02  
 1901: 26  9 17  0   26  9 18  0             172120.4768  -0.0058  0.050  -0.0058 0.48  
 1902: 26 10 17  0   26  8 18  0             172120.4768  -0.0058  0.050  -0.0058 0.48  
 1903: 26 10 17  0   26  9 18  0             172120.4768  -0.0058  0.050  -0.0058 0.02  
 1904: 25  8 17  0   25  7 18  0             172158.8457   0.0010  0.050   0.0011 0.02  
 1905: 25  8 17  0   25  8 18  0             172158.8457   0.0010  0.050   0.0011 0.48  
 1906: 25  9 17  0   25  7 18  0             172158.8457   0.0010  0.050   0.0011 0.48  
 1907: 25  9 17  0   25  8 18  0             172158.8457   0.0010  0.050   0.0011 0.02  
 1908: 17  0 17  0   16  0 16  0             172175.6520  -0.0325  0.050  -0.0325 0.48  
 1909: 17  0 17  0   16  1 16  0             172175.6520  -0.0325  0.050  -0.0325 0.02  
 1910: 17  1 17  0   16  0 16  0             172175.6520  -0.0325  0.050  -0.0325 0.02  
 1911: 17  1 17  0   16  1 16  0             172175.6520  -0.0325  0.050  -0.0325 0.48  
 1912: 16  1 15  0   15  1 14  0             172186.1463  -0.0283  0.050  -0.0283 0.48  
 1913: 16  1 15  0   15  2 14  0             172186.1463  -0.0283  0.050  -0.0283 0.02  
 1914: 16  2 15  0   15  1 14  0             172186.1463  -0.0283  0.050  -0.0283 0.02  
 1915: 16  2 15  0   15  2 14  0             172186.1463  -0.0283  0.050  -0.0283 0.48  
 1916: 24  7 17  0   24  6 18  0             172193.7106  -0.0057  0.050  -0.0058 0.02  
 1917: 24  7 17  0   24  7 18  0             172193.7106  -0.0057  0.050  -0.0058 0.48  
 1918: 24  8 17  0   24  6 18  0             172193.7106  -0.0057  0.050  -0.0058 0.48  
 1919: 24  8 17  0   24  7 18  0             172193.7106  -0.0057  0.050  -0.0058 0.02  
 1920: 15  2 13  0   14  2 12  0             172196.7664  -0.0006  0.050  -0.0007 0.48  
 1921: 15  2 13  0   14  3 12  0             172196.7664  -0.0006  0.050  -0.0007 0.02  
 1922: 15  3 13  0   14  2 12  0             172196.7664  -0.0006  0.050  -0.0007 0.02  
 1923: 15  3 13  0   14  3 12  0             172196.7664  -0.0006  0.050  -0.0007 0.48  
 1924: 14  3 11  0   13  3 10  0             172208.4070  -0.0146  0.050  -0.0147 0.48  
 1925: 14  3 11  0   13  4 10  0             172208.4070  -0.0146  0.050  -0.0147 0.02  
 1926: 14  4 11  0   13  3 10  0             172208.4070  -0.0146  0.050  -0.0147 0.02  
 1927: 14  4 11  0   13  4 10  0             172208.4070  -0.0146  0.050  -0.0147 0.48  
 1928: 13  4  9  0   12  4  8  0             172223.8640  -0.0305  0.050  -0.0305 0.48  
 1929: 13  4  9  0   12  5  8  0             172223.8640  -0.0304  0.050  -0.0305 0.02  
 1930: 13  5  9  0   12  4  8  0             172223.8640  -0.0305  0.050  -0.0305 0.02  
 1931: 13  5  9  0   12  5  8  0             172223.8640  -0.0304  0.050  -0.0305 0.48  
 1932: 23  6 17  0   23  5 18  0             172225.3207  -0.0169  0.050  -0.0169 0.02  
 1933: 23  6 17  0   23  6 18  0             172225.3207  -0.0169  0.050  -0.0169 0.48  
 1934: 23  7 17  0   23  5 18  0             172225.3207  -0.0169  0.050  -0.0169 0.48  
 1935: 23  7 17  0   23  6 18  0             172225.3207  -0.0169  0.050  -0.0169 0.02  
 1936: 12  5  7  0   11  5  6  0             172253.8072  -0.0099  0.050  -0.0040 0.96  
 1937: 12  5  7  0   11  6  6  0             172253.8072   0.1378  0.050  -0.0040 0.04  
 1938: 21  4 17  0   21  3 18  0             172279.7117  -0.0238  0.050  -0.0238 0.02  
 1939: 21  4 17  0   21  4 18  0             172279.7117  -0.0238  0.050  -0.0238 0.48  
 1940: 21  5 17  0   21  3 18  0             172279.7117  -0.0238  0.050  -0.0238 0.48  
 1941: 21  5 17  0   21  4 18  0             172279.7117  -0.0238  0.050  -0.0238 0.02  
 1942: 20  3 17  0   20  2 18  0             172302.9206  -0.0198  0.050  -0.0199 0.02  
 1943: 20  3 17  0   20  3 18  0             172302.9206  -0.0198  0.050  -0.0199 0.48  
 1944: 20  4 17  0   20  2 18  0             172302.9206  -0.0198  0.050  -0.0199 0.48  
 1945: 20  4 17  0   20  3 18  0             172302.9206  -0.0198  0.050  -0.0199 0.02  
 1946: 11  6  5  0   10  7  4  0             172313.7260   0.0001  0.050               
 1947: 11  7  5  0   10  7  4  0             172320.7026  -0.0014  0.050               
 1948: 19  2 17  0   19  1 18  0             172323.7291  -0.0226  0.050  -0.0226 0.02  
 1949: 19  2 17  0   19  2 18  0             172323.7291  -0.0226  0.050  -0.0226 0.48  
 1950: 19  3 17  0   19  1 18  0             172323.7291  -0.0226  0.050  -0.0226 0.48  
 1951: 19  3 17  0   19  2 18  0             172323.7291  -0.0226  0.050  -0.0226 0.02  
 1952: 18  1 17  0   18  1 18  0             172342.3113  -0.0473  0.050  -0.0473 0.49  
 1953: 18  2 17  0   18  0 18  0             172342.3113  -0.0473  0.050  -0.0473 0.49  
 1954: 18  2 17  0   18  1 18  0             172342.3113  -0.0473  0.050  -0.0473 0.02  
 1955: 11  6  5  0   10  6  4  0             172403.1296  -0.0106  0.050               
 1956: 11  7  5  0   10  6  4  0             172410.1172  -0.0011  0.050               
 1957: 10  7  3  0    9  7  2  0             175019.0579  -0.0485  0.050               
 1958: 64 46 18  0   64 45 19  0             175329.8580  -0.0093  0.050  -0.0648 0.03  
 1959: 64 46 18  0   64 46 19  0             175329.8580  -0.0018  0.050  -0.0648 0.47  
 1960: 64 47 18  0   64 45 19  0             175329.8580  -0.1277  0.050  -0.0648 0.47  
 1961: 64 47 18  0   64 46 19  0             175329.8580  -0.1201  0.050  -0.0648 0.03  
 1962: 63 46 18  0   63 44 19  0             175749.1512  -0.0751  0.050  -0.0748 0.94  
 1963: 63 46 18  0   63 45 19  0             175749.1512  -0.0709  0.050  -0.0748 0.06  
 1964: 61 43 18  0   61 42 19  0             176524.1094  -0.0246  0.050  -0.0348 0.03  
 1965: 61 43 18  0   61 43 19  0             176524.1094  -0.0234  0.050  -0.0348 0.47  
 1966: 61 44 18  0   61 42 19  0             176524.1094  -0.0461  0.050  -0.0348 0.47  
 1967: 61 44 18  0   61 43 19  0             176524.1094  -0.0449  0.050  -0.0348 0.03  
 1968: 60 42 18  0   60 41 19  0             176881.8397  -0.0095  0.050  -0.0151 0.03  
 1969: 60 42 18  0   60 42 19  0             176881.8397  -0.0088  0.050  -0.0151 0.47  
 1970: 60 43 18  0   60 41 19  0             176881.8397  -0.0214  0.050  -0.0151 0.47  
 1971: 60 43 18  0   60 42 19  0             176881.8397  -0.0207  0.050  -0.0151 0.03  
 1972: 59 41 18  0   59 40 19  0             177220.9498  -0.0178  0.050  -0.0209 0.03  
 1973: 59 41 18  0   59 41 19  0             177220.9498  -0.0174  0.050  -0.0209 0.47  
 1974: 59 42 18  0   59 40 19  0             177220.9498  -0.0243  0.050  -0.0209 0.47  
 1975: 59 42 18  0   59 41 19  0             177220.9498  -0.0240  0.050  -0.0209 0.03  
 1976: 58 40 18  0   58 39 19  0             177542.3700   0.0098  0.050   0.0081 0.03  
 1977: 58 40 18  0   58 40 19  0             177542.3700   0.0099  0.050   0.0081 0.47  
 1978: 58 41 18  0   58 39 19  0             177542.3700   0.0062  0.050   0.0081 0.47  
 1979: 58 41 18  0   58 40 19  0             177542.3700   0.0064  0.050   0.0081 0.03  
 1980: 57 39 18  0   57 38 19  0             177846.8428  -0.0067  0.050  -0.0076 0.03  
 1981: 57 39 18  0   57 39 19  0             177846.8428  -0.0066  0.050  -0.0076 0.47  
 1982: 57 40 18  0   57 38 19  0             177846.8428  -0.0086  0.050  -0.0076 0.47  
 1983: 57 40 18  0   57 39 19  0             177846.8428  -0.0085  0.050  -0.0076 0.03  
 1984: 56 38 18  0   56 37 19  0             178135.2354   0.0215  0.050   0.0211 0.03  
 1985: 56 38 18  0   56 38 19  0             178135.2354   0.0216  0.050   0.0211 0.47  
 1986: 56 39 18  0   56 37 19  0             178135.2354   0.0205  0.050   0.0211 0.47  
 1987: 56 39 18  0   56 38 19  0             178135.2354   0.0206  0.050   0.0211 0.03  
 1988:  9  9  1  0    8  8  0  0             178595.1715  -0.0463  0.050               
 1989: 54 36 18  0   54 35 19  0             178666.4956   0.0142  0.050   0.0141 0.03  
 1990: 54 36 18  0   54 36 19  0             178666.4956   0.0142  0.050   0.0141 0.47  
 1991: 54 37 18  0   54 35 19  0             178666.4956   0.0140  0.050   0.0141 0.47  
 1992: 54 37 18  0   54 36 19  0             178666.4956   0.0140  0.050   0.0141 0.03  
 1993: 53 35 18  0   53 34 19  0             178910.7882   0.0366  0.050   0.0366 0.03  
 1994: 53 35 18  0   53 35 19  0             178910.7882   0.0366  0.050   0.0366 0.47  
 1995: 53 36 18  0   53 34 19  0             178910.7882   0.0365  0.050   0.0366 0.47  
 1996: 53 36 18  0   53 35 19  0             178910.7882   0.0365  0.050   0.0366 0.03  
 1997:  8  6  2  0    7  4  3  0             179122.2408   0.0570  0.050               
 1998: 52 34 18  0   52 33 19  0             179141.6082  -0.0277  0.050  -0.0278 0.03  
 1999: 52 34 18  0   52 34 19  0             179141.6082  -0.0277  0.050  -0.0278 0.47  
 2000: 52 35 18  0   52 33 19  0             179141.6082  -0.0278  0.050  -0.0278 0.47  
 2001: 52 35 18  0   52 34 19  0             179141.6082  -0.0278  0.050  -0.0278 0.03  
 2002: 51 33 18  0   51 32 19  0             179359.7293  -0.0104  0.050  -0.0104 0.03  
 2003: 51 33 18  0   51 33 19  0             179359.7293  -0.0104  0.050  -0.0104 0.47  
 2004: 51 34 18  0   51 32 19  0             179359.7293  -0.0104  0.050  -0.0104 0.47  
 2005: 51 34 18  0   51 33 19  0             179359.7293  -0.0104  0.050  -0.0104 0.03  
 2006: 50 32 18  0   50 31 19  0             179565.6485   0.0076  0.050   0.0076 0.03  
 2007: 50 32 18  0   50 32 19  0             179565.6485   0.0076  0.050   0.0076 0.47  
 2008: 50 33 18  0   50 31 19  0             179565.6485   0.0075  0.050   0.0076 0.47  
 2009: 50 33 18  0   50 32 19  0             179565.6485   0.0075  0.050   0.0076 0.03  
 2010: 49 31 18  0   49 30 19  0             179759.9139   0.0221  0.050   0.0222 0.03  
 2011: 49 31 18  0   49 31 19  0             179759.9139   0.0221  0.050   0.0222 0.47  
 2012: 49 32 18  0   49 30 19  0             179759.9139   0.0221  0.050   0.0222 0.47  
 2013: 49 32 18  0   49 31 19  0             179759.9139   0.0221  0.050   0.0222 0.03  
 2014: 48 30 18  0   48 29 19  0             179943.0093  -0.0118  0.050  -0.0118 0.03  
 2015: 48 30 18  0   48 30 19  0             179943.0093  -0.0118  0.050  -0.0118 0.47  
 2016: 48 31 18  0   48 29 19  0             179943.0093  -0.0118  0.050  -0.0118 0.47  
 2017: 48 31 18  0   48 30 19  0             179943.0093  -0.0118  0.050  -0.0118 0.03  
 2018: 47 29 18  0   47 28 19  0             180115.5190  -0.0167  0.050  -0.0167 0.03  
 2019: 47 29 18  0   47 29 19  0             180115.5190  -0.0167  0.050  -0.0167 0.47  
 2020: 47 30 18  0   47 28 19  0             180115.5190  -0.0167  0.050  -0.0167 0.47  
 2021: 47 30 18  0   47 29 19  0             180115.5190  -0.0167  0.050  -0.0167 0.03  
 2022: 46 28 18  0   46 27 19  0             180277.9006  -0.0206  0.050  -0.0206 0.03  
 2023: 46 28 18  0   46 28 19  0             180277.9006  -0.0206  0.050  -0.0206 0.47  
 2024: 46 29 18  0   46 27 19  0             180277.9006  -0.0206  0.050  -0.0206 0.47  
 2025: 46 29 18  0   46 28 19  0             180277.9006  -0.0206  0.050  -0.0206 0.03  
 2026:  9  9  0  0    8  8  1  0             180310.9711   0.0063  0.050               
 2027: 45 27 18  0   45 26 19  0             180430.6606   0.0166  0.050   0.0166 0.03  
 2028: 45 27 18  0   45 27 19  0             180430.6606   0.0166  0.050   0.0166 0.47  
 2029: 45 28 18  0   45 26 19  0             180430.6606   0.0166  0.050   0.0166 0.47  
 2030: 45 28 18  0   45 27 19  0             180430.6606   0.0166  0.050   0.0166 0.03  
 2031: 44 26 18  0   44 25 19  0             180574.1438  -0.0081  0.050  -0.0081 0.03  
 2032: 44 26 18  0   44 26 19  0             180574.1438  -0.0081  0.050  -0.0081 0.47  
 2033: 44 27 18  0   44 25 19  0             180574.1438  -0.0081  0.050  -0.0081 0.47  
 2034: 44 27 18  0   44 26 19  0             180574.1438  -0.0081  0.050  -0.0081 0.03  
 2035: 43 25 18  0   43 24 19  0             180708.8755   0.0000  0.050   0.0000 0.03  
 2036: 43 25 18  0   43 25 19  0             180708.8755   0.0000  0.050   0.0000 0.47  
 2037: 43 26 18  0   43 24 19  0             180708.8755   0.0000  0.050   0.0000 0.47  
 2038: 43 26 18  0   43 25 19  0             180708.8755   0.0000  0.050   0.0000 0.03  
 2039: 42 24 18  0   42 23 19  0             180835.2179  -0.0110  0.050  -0.0111 0.03  
 2040: 42 24 18  0   42 24 19  0             180835.2179  -0.0110  0.050  -0.0111 0.47  
 2041: 42 25 18  0   42 23 19  0             180835.2179  -0.0110  0.050  -0.0111 0.47  
 2042: 42 25 18  0   42 24 19  0             180835.2179  -0.0110  0.050  -0.0111 0.03  
 2043: 41 23 18  0   41 22 19  0             180953.6051  -0.0058  0.050  -0.0059 0.03  
 2044: 41 23 18  0   41 23 19  0             180953.6051  -0.0058  0.050  -0.0059 0.47  
 2045: 41 24 18  0   41 22 19  0             180953.6051  -0.0058  0.050  -0.0059 0.47  
 2046: 41 24 18  0   41 23 19  0             180953.6051  -0.0058  0.050  -0.0059 0.03  
 2047: 40 22 18  0   40 21 19  0             181064.4107   0.0052  0.050   0.0053 0.03  
 2048: 40 22 18  0   40 22 19  0             181064.4107   0.0052  0.050   0.0053 0.47  
 2049: 40 23 18  0   40 21 19  0             181064.4107   0.0052  0.050   0.0053 0.47  
 2050: 40 23 18  0   40 22 19  0             181064.4107   0.0052  0.050   0.0053 0.03  
 2051: 39 21 18  0   39 20 19  0             181167.9739  -0.0081  0.050  -0.0081 0.03  
 2052: 39 21 18  0   39 21 19  0             181167.9739  -0.0081  0.050  -0.0081 0.47  
 2053: 39 22 18  0   39 20 19  0             181167.9739  -0.0081  0.050  -0.0081 0.47  
 2054: 39 22 18  0   39 21 19  0             181167.9739  -0.0081  0.050  -0.0081 0.03  
 2055: 38 20 18  0   38 19 19  0             181264.6798  -0.0173  0.050  -0.0173 0.03  
 2056: 38 20 18  0   38 20 19  0             181264.6798  -0.0173  0.050  -0.0173 0.47  
 2057: 38 21 18  0   38 19 19  0             181264.6798  -0.0173  0.050  -0.0173 0.47  
 2058: 38 21 18  0   38 20 19  0             181264.6798  -0.0173  0.050  -0.0173 0.03  
 2059: 37 19 18  0   37 18 19  0             181354.9052   0.0109  0.050   0.0109 0.03  
 2060: 37 19 18  0   37 19 19  0             181354.9052   0.0109  0.050   0.0109 0.47  
 2061: 37 20 18  0   37 18 19  0             181354.9052   0.0109  0.050   0.0109 0.47  
 2062: 37 20 18  0   37 19 19  0             181354.9052   0.0109  0.050   0.0109 0.03  
 2063: 36 18 18  0   36 17 19  0             181438.8884  -0.0163  0.050  -0.0164 0.03  
 2064: 36 18 18  0   36 18 19  0             181438.8884  -0.0163  0.050  -0.0164 0.47  
 2065: 36 19 18  0   36 17 19  0             181438.8884  -0.0163  0.050  -0.0164 0.47  
 2066: 36 19 18  0   36 18 19  0             181438.8884  -0.0163  0.050  -0.0164 0.03  
 2067: 35 17 18  0   35 16 19  0             181517.0643   0.0162  0.050   0.0163 0.03  
 2068: 35 17 18  0   35 17 19  0             181517.0643   0.0162  0.050   0.0163 0.47  
 2069: 35 18 18  0   35 16 19  0             181517.0643   0.0162  0.050   0.0163 0.47  
 2070: 35 18 18  0   35 17 19  0             181517.0643   0.0162  0.050   0.0163 0.03  
 2071: 34 16 18  0   34 15 19  0             181589.6137  -0.0182  0.050  -0.0182 0.03  
 2072: 34 16 18  0   34 16 19  0             181589.6137  -0.0182  0.050  -0.0182 0.47  
 2073: 34 17 18  0   34 15 19  0             181589.6137  -0.0182  0.050  -0.0182 0.47  
 2074: 34 17 18  0   34 16 19  0             181589.6137  -0.0182  0.050  -0.0182 0.03  
 2075: 33 15 18  0   33 14 19  0             181656.9207  -0.0330  0.050  -0.0330 0.03  
 2076: 33 15 18  0   33 15 19  0             181656.9207  -0.0330  0.050  -0.0330 0.47  
 2077: 33 16 18  0   33 14 19  0             181656.9207  -0.0330  0.050  -0.0330 0.47  
 2078: 33 16 18  0   33 15 19  0             181656.9207  -0.0330  0.050  -0.0330 0.03  
 2079: 11  7  4  0   10  8  3  0             181668.1130   0.0178  0.050               
 2080: 32 14 18  0   32 13 19  0             181719.3186   0.0190  0.050   0.0190 0.03  
 2081: 32 14 18  0   32 14 19  0             181719.3186   0.0190  0.050   0.0190 0.47  
 2082: 32 15 18  0   32 13 19  0             181719.3186   0.0190  0.050   0.0190 0.47  
 2083: 32 15 18  0   32 14 19  0             181719.3186   0.0190  0.050   0.0190 0.03  
 2084: 31 13 18  0   31 12 19  0             181776.9537   0.0080  0.050   0.0081 0.02  
 2085: 31 13 18  0   31 13 19  0             181776.9537   0.0080  0.050   0.0081 0.48  
 2086: 31 14 18  0   31 12 19  0             181776.9537   0.0080  0.050   0.0081 0.48  
 2087: 31 14 18  0   31 13 19  0             181776.9537   0.0080  0.050   0.0081 0.02  
 2088: 30 12 18  0   30 11 19  0             181830.1661   0.0081  0.050   0.0082 0.02  
 2089: 30 12 18  0   30 12 19  0             181830.1661   0.0081  0.050   0.0082 0.48  
 2090: 30 13 18  0   30 11 19  0             181830.1661   0.0081  0.050   0.0082 0.48  
 2091: 30 13 18  0   30 12 19  0             181830.1661   0.0081  0.050   0.0082 0.02  
 2092: 11  8  4  0   10  8  3  0             181856.6541  -0.0246  0.050               
 2093: 29 11 18  0   29 10 19  0             181879.2096   0.0169  0.050   0.0169 0.02  
 2094: 29 11 18  0   29 11 19  0             181879.2096   0.0169  0.050   0.0169 0.48  
 2095: 29 12 18  0   29 10 19  0             181879.2096   0.0169  0.050   0.0169 0.48  
 2096: 29 12 18  0   29 11 19  0             181879.2096   0.0169  0.050   0.0169 0.02  
 2097: 28 10 18  0   28  9 19  0             181924.2876  -0.0090  0.050  -0.0091 0.02  
 2098: 28 10 18  0   28 10 19  0             181924.2876  -0.0090  0.050  -0.0091 0.48  
 2099: 28 11 18  0   28  9 19  0             181924.2876  -0.0090  0.050  -0.0091 0.48  
 2100: 28 11 18  0   28 10 19  0             181924.2876  -0.0090  0.050  -0.0091 0.02  
 2101: 27  9 18  0   27  8 19  0             181965.6989  -0.0084  0.050  -0.0085 0.02  
 2102: 27  9 18  0   27  9 19  0             181965.6989  -0.0084  0.050  -0.0085 0.48  
 2103: 27 10 18  0   27  8 19  0             181965.6989  -0.0084  0.050  -0.0085 0.48  
 2104: 27 10 18  0   27  9 19  0             181965.6989  -0.0084  0.050  -0.0085 0.02  
 2105: 26  8 18  0   26  7 19  0             182003.6787   0.0257  0.050   0.0258 0.02  
 2106: 26  8 18  0   26  8 19  0             182003.6787   0.0257  0.050   0.0258 0.48  
 2107: 26  9 18  0   26  7 19  0             182003.6787   0.0257  0.050   0.0258 0.48  
 2108: 26  9 18  0   26  8 19  0             182003.6787   0.0257  0.050   0.0258 0.02  
 2109: 18  0 18  0   17  0 17  0             182012.8900  -0.0054  0.050  -0.0054 0.48  
 2110: 18  0 18  0   17  1 17  0             182012.8900  -0.0054  0.050  -0.0054 0.02  
 2111: 18  1 18  0   17  0 17  0             182012.8900  -0.0054  0.050  -0.0054 0.02  
 2112: 18  1 18  0   17  1 17  0             182012.8900  -0.0054  0.050  -0.0054 0.48  
 2113: 17  1 16  0   16  1 15  0             182023.2945  -0.0526  0.050  -0.0526 0.48  
 2114: 17  1 16  0   16  2 15  0             182023.2945  -0.0526  0.050  -0.0526 0.02  
 2115: 17  2 16  0   16  1 15  0             182023.2945  -0.0526  0.050  -0.0526 0.02  
 2116: 17  2 16  0   16  2 15  0             182023.2945  -0.0526  0.050  -0.0526 0.48  
 2117: 16  2 14  0   15  2 13  0             182033.7707  -0.0429  0.050  -0.0429 0.48  
 2118: 16  2 14  0   15  3 13  0             182033.7707  -0.0429  0.050  -0.0429 0.02  
 2119: 16  3 14  0   15  2 13  0             182033.7707  -0.0429  0.050  -0.0429 0.02  
 2120: 16  3 14  0   15  3 13  0             182033.7707  -0.0429  0.050  -0.0429 0.48  
 2121: 25  7 18  0   25  6 19  0             182038.3400  -0.0128  0.050  -0.0129 0.02  
 2122: 25  7 18  0   25  7 19  0             182038.3400  -0.0128  0.050  -0.0129 0.48  
 2123: 25  8 18  0   25  6 19  0             182038.3400  -0.0128  0.050  -0.0129 0.48  
 2124: 25  8 18  0   25  7 19  0             182038.3400  -0.0128  0.050  -0.0129 0.02  
 2125: 15  3 12  0   14  3 11  0             182045.0807   0.0081  0.050   0.0081 0.48  
 2126: 15  3 12  0   14  4 11  0             182045.0807   0.0081  0.050   0.0081 0.02  
 2127: 15  4 12  0   14  3 11  0             182045.0807   0.0081  0.050   0.0081 0.02  
 2128: 15  4 12  0   14  4 11  0             182045.0807   0.0081  0.050   0.0081 0.48  
 2129: 14  4 10  0   13  4  9  0             182059.1221   0.0040  0.050   0.0040 0.48  
 2130: 14  4 10  0   13  5  9  0             182059.1221   0.0040  0.050   0.0040 0.02  
 2131: 14  5 10  0   13  4  9  0             182059.1221   0.0040  0.050   0.0040 0.02  
 2132: 14  5 10  0   13  5  9  0             182059.1221   0.0040  0.050   0.0040 0.48  
 2133: 24  6 18  0   24  5 19  0             182069.9904  -0.0271  0.050  -0.0271 0.02  
 2134: 24  6 18  0   24  6 19  0             182069.9904  -0.0271  0.050  -0.0271 0.48  
 2135: 24  7 18  0   24  5 19  0             182069.9904  -0.0271  0.050  -0.0271 0.48  
 2136: 24  7 18  0   24  6 19  0             182069.9904  -0.0271  0.050  -0.0271 0.02  
 2137: 13  5  8  0   12  5  7  0             182082.4871  -0.0370  0.050  -0.0336 0.48  
 2138: 13  5  8  0   12  6  7  0             182082.4871  -0.0298  0.050  -0.0336 0.02  
 2139: 13  6  8  0   12  5  7  0             182082.4871  -0.0374  0.050  -0.0336 0.02  
 2140: 13  6  8  0   12  6  7  0             182082.4871  -0.0301  0.050  -0.0336 0.48  
 2141: 23  5 18  0   23  4 19  0             182098.8544   0.0057  0.050   0.0057 0.02  
 2142: 23  5 18  0   23  5 19  0             182098.8544   0.0057  0.050   0.0057 0.48  
 2143: 23  6 18  0   23  4 19  0             182098.8544   0.0057  0.050   0.0057 0.48  
 2144: 23  6 18  0   23  5 19  0             182098.8544   0.0057  0.050   0.0057 0.02  
 2145: 22  4 18  0   22  3 19  0             182125.0292  -0.0105  0.050  -0.0106 0.02  
 2146: 22  4 18  0   22  4 19  0             182125.0292  -0.0105  0.050  -0.0106 0.48  
 2147: 22  5 18  0   22  3 19  0             182125.0292  -0.0105  0.050  -0.0106 0.48  
 2148: 22  5 18  0   22  4 19  0             182125.0292  -0.0105  0.050  -0.0106 0.02  
 2149: 12  7  6  0   11  7  5  0             182142.3473  -0.0465  0.050               
 2150: 21  3 18  0   21  2 19  0             182148.8379   0.0623  0.050   0.0623 0.02  
 2151: 21  3 18  0   21  3 19  0             182148.8379   0.0623  0.050   0.0623 0.48  
 2152: 21  4 18  0   21  2 19  0             182148.8379   0.0623  0.050   0.0623 0.48  
 2153: 21  4 18  0   21  3 19  0             182148.8379   0.0623  0.050   0.0623 0.02  
 2154: 20  2 18  0   20  1 19  0             182170.2461   0.0136  0.050   0.0137 0.02  
 2155: 20  2 18  0   20  2 19  0             182170.2461   0.0136  0.050   0.0137 0.48  
 2156: 20  3 18  0   20  1 19  0             182170.2461   0.0136  0.050   0.0137 0.48  
 2157: 20  3 18  0   20  2 19  0             182170.2461   0.0136  0.050   0.0137 0.02  
 2158: 19  1 18  0   19  0 19  0             182189.5289  -0.0496  0.050  -0.0496 0.02  
 2159: 19  1 18  0   19  1 19  0             182189.5289  -0.0496  0.050  -0.0496 0.48  
 2160: 19  2 18  0   19  0 19  0             182189.5289  -0.0496  0.050  -0.0496 0.48  
 2161: 19  2 18  0   19  1 19  0             182189.5289  -0.0496  0.050  -0.0496 0.02  
 2162: 11  7  4  0   10  7  3  0             183151.6190   0.0264  0.050               
 2163: 14  9  5  0   13 11  2  0             183256.0033   0.0035  0.050               
 2164: 11  8  4  0   10  7  3  0             183340.1491  -0.0270  0.050               
 2165: 25 21  5  0   25 17  8  0             185845.7782  -0.0206  0.050               
 2166: 26 22  5  0   26 18  8  0             185852.4630  -0.0234  0.050               
 2167: 24 20  5  0   24 16  8  0             186053.5283   0.0057  0.050               
 2168: 27 23  5  0   27 19  8  0             186130.7133   0.0501  0.050               
 2169: 28 24  5  0   28 20  8  0             186740.1711   0.0200  0.050               
 2170: 29 25  5  0   29 21  8  0             187742.9462   0.0407  0.050               
 2171: 58 39 19  0   58 38 20  0             187983.2775  -0.0150  0.050  -0.0151 0.03  
 2172: 58 39 19  0   58 39 20  0             187983.2775  -0.0150  0.050  -0.0151 0.47  
 2173: 58 40 19  0   58 38 20  0             187983.2775  -0.0152  0.050  -0.0151 0.47  
 2174: 58 40 19  0   58 39 20  0             187983.2775  -0.0151  0.050  -0.0151 0.03  
 2175: 57 38 19  0   57 37 20  0             188244.4220  -0.0020  0.050  -0.0021 0.03  
 2176: 57 38 19  0   57 38 20  0             188244.4220  -0.0020  0.050  -0.0021 0.47  
 2177: 57 39 19  0   57 37 20  0             188244.4220  -0.0021  0.050  -0.0021 0.47  
 2178: 57 39 19  0   57 38 20  0             188244.4220  -0.0021  0.050  -0.0021 0.03  
 2179: 56 37 19  0   56 36 20  0             188492.2027   0.0127  0.050   0.0127 0.03  
 2180: 56 37 19  0   56 37 20  0             188492.2027   0.0127  0.050   0.0127 0.47  
 2181: 56 38 19  0   56 36 20  0             188492.2027   0.0127  0.050   0.0127 0.47  
 2182: 56 38 19  0   56 37 20  0             188492.2027   0.0127  0.050   0.0127 0.03  
 2183: 55 36 19  0   55 35 20  0             188727.1507  -0.0118  0.050  -0.0118 0.03  
 2184: 55 36 19  0   55 36 20  0             188727.1507  -0.0118  0.050  -0.0118 0.47  
 2185: 55 37 19  0   55 35 20  0             188727.1507  -0.0118  0.050  -0.0118 0.47  
 2186: 55 37 19  0   55 36 20  0             188727.1507  -0.0118  0.050  -0.0118 0.03  
 2187: 54 35 19  0   54 34 20  0             188949.8737  -0.0150  0.050  -0.0150 0.03  
 2188: 54 35 19  0   54 35 20  0             188949.8737  -0.0150  0.050  -0.0150 0.47  
 2189: 54 36 19  0   54 34 20  0             188949.8737  -0.0150  0.050  -0.0150 0.47  
 2190: 54 36 19  0   54 35 20  0             188949.8737  -0.0150  0.050  -0.0150 0.03  
 2191: 53 34 19  0   53 33 20  0             189160.8735  -0.0186  0.050  -0.0187 0.03  
 2192: 53 34 19  0   53 34 20  0             189160.8735  -0.0186  0.050  -0.0187 0.47  
 2193: 53 35 19  0   53 33 20  0             189160.8735  -0.0186  0.050  -0.0187 0.47  
 2194: 53 35 19  0   53 34 20  0             189160.8735  -0.0186  0.050  -0.0187 0.03  
 2195: 30 26  5  0   30 22  8  0             189202.7999   0.0454  0.050               
 2196: 52 33 19  0   52 32 20  0             189360.7064   0.0317  0.050   0.0318 0.03  
 2197: 52 33 19  0   52 33 20  0             189360.7064   0.0317  0.050   0.0318 0.47  
 2198: 52 34 19  0   52 32 20  0             189360.7064   0.0317  0.050   0.0318 0.47  
 2199: 52 34 19  0   52 33 20  0             189360.7064   0.0317  0.050   0.0318 0.03  
 2200: 51 32 19  0   51 31 20  0             189549.7028  -0.0142  0.050  -0.0142 0.03  
 2201: 51 32 19  0   51 32 20  0             189549.7028  -0.0142  0.050  -0.0142 0.47  
 2202: 51 33 19  0   51 31 20  0             189549.7028  -0.0142  0.050  -0.0142 0.47  
 2203: 51 33 19  0   51 32 20  0             189549.7028  -0.0142  0.050  -0.0142 0.03  
 2204: 50 31 19  0   50 30 20  0             189728.5265   0.0451  0.050   0.0451 0.03  
 2205: 50 31 19  0   50 31 20  0             189728.5265   0.0451  0.050   0.0451 0.47  
 2206: 50 32 19  0   50 30 20  0             189728.5265   0.0451  0.050   0.0451 0.47  
 2207: 50 32 19  0   50 31 20  0             189728.5265   0.0451  0.050   0.0451 0.03  
 2208: 49 30 19  0   49 29 20  0             189897.4566   0.0452  0.050   0.0452 0.03  
 2209: 49 30 19  0   49 30 20  0             189897.4566   0.0452  0.050   0.0452 0.47  
 2210: 49 31 19  0   49 29 20  0             189897.4566   0.0452  0.050   0.0452 0.47  
 2211: 49 31 19  0   49 30 20  0             189897.4566   0.0452  0.050   0.0452 0.03  
 2212: 48 29 19  0   48 28 20  0             190056.9771   0.0433  0.050   0.0434 0.03  
 2213: 48 29 19  0   48 29 20  0             190056.9771   0.0433  0.050   0.0434 0.47  
 2214: 48 30 19  0   48 28 20  0             190056.9771   0.0433  0.050   0.0434 0.47  
 2215: 48 30 19  0   48 29 20  0             190056.9771   0.0433  0.050   0.0434 0.03  
 2216: 47 28 19  0   47 27 20  0             190207.4253  -0.0337  0.050  -0.0338 0.03  
 2217: 47 28 19  0   47 28 20  0             190207.4253  -0.0337  0.050  -0.0338 0.47  
 2218: 47 29 19  0   47 27 20  0             190207.4253  -0.0337  0.050  -0.0338 0.47  
 2219: 47 29 19  0   47 28 20  0             190207.4253  -0.0337  0.050  -0.0338 0.03  
 2220: 46 27 19  0   46 26 20  0             190349.3912   0.0084  0.050   0.0084 0.03  
 2221: 46 27 19  0   46 27 20  0             190349.3912   0.0084  0.050   0.0084 0.47  
 2222: 46 28 19  0   46 26 20  0             190349.3912   0.0084  0.050   0.0084 0.47  
 2223: 46 28 19  0   46 27 20  0             190349.3912   0.0084  0.050   0.0084 0.03  
 2224: 45 26 19  0   45 25 20  0             190483.1065   0.0207  0.050   0.0207 0.03  
 2225: 45 26 19  0   45 26 20  0             190483.1065   0.0207  0.050   0.0207 0.47  
 2226: 45 27 19  0   45 25 20  0             190483.1065   0.0207  0.050   0.0207 0.47  
 2227: 45 27 19  0   45 26 20  0             190483.1065   0.0207  0.050   0.0207 0.03  
 2228: 44 25 19  0   44 24 20  0             190608.9544   0.0189  0.050   0.0190 0.03  
 2229: 44 25 19  0   44 25 20  0             190608.9544   0.0189  0.050   0.0190 0.47  
 2230: 44 26 19  0   44 24 20  0             190608.9544   0.0189  0.050   0.0190 0.47  
 2231: 44 26 19  0   44 25 20  0             190608.9544   0.0189  0.050   0.0190 0.03  
 2232: 43 24 19  0   43 23 20  0             190727.3059   0.0198  0.050   0.0198 0.03  
 2233: 43 24 19  0   43 24 20  0             190727.3059   0.0198  0.050   0.0198 0.47  
 2234: 43 25 19  0   43 23 20  0             190727.3059   0.0198  0.050   0.0198 0.47  
 2235: 43 25 19  0   43 24 20  0             190727.3059   0.0198  0.050   0.0198 0.03  
 2236: 42 23 19  0   42 22 20  0             190838.4776  -0.0020  0.050  -0.0020 0.03  
 2237: 42 23 19  0   42 23 20  0             190838.4776  -0.0020  0.050  -0.0020 0.47  
 2238: 42 24 19  0   42 22 20  0             190838.4776  -0.0020  0.050  -0.0020 0.47  
 2239: 42 24 19  0   42 23 20  0             190838.4776  -0.0020  0.050  -0.0020 0.03  
 2240: 41 22 19  0   41 21 20  0             190942.8793   0.0333  0.050   0.0334 0.03  
 2241: 41 22 19  0   41 22 20  0             190942.8793   0.0333  0.050   0.0334 0.47  
 2242: 41 23 19  0   41 21 20  0             190942.8793   0.0333  0.050   0.0334 0.47  
 2243: 41 23 19  0   41 22 20  0             190942.8793   0.0333  0.050   0.0334 0.03  
 2244: 40 21 19  0   40 20 20  0             191040.7194   0.0156  0.050   0.0156 0.03  
 2245: 40 21 19  0   40 21 20  0             191040.7194   0.0156  0.050   0.0156 0.47  
 2246: 40 22 19  0   40 20 20  0             191040.7194   0.0156  0.050   0.0156 0.47  
 2247: 40 22 19  0   40 21 20  0             191040.7194   0.0156  0.050   0.0156 0.03  
 2248: 39 20 19  0   39 19 20  0             191132.3462  -0.0148  0.050  -0.0148 0.03  
 2249: 39 20 19  0   39 20 20  0             191132.3462  -0.0148  0.050  -0.0148 0.47  
 2250: 39 21 19  0   39 19 20  0             191132.3462  -0.0148  0.050  -0.0148 0.47  
 2251: 39 21 19  0   39 20 20  0             191132.3462  -0.0148  0.050  -0.0148 0.03  
 2252: 31 27  5  0   31 23  8  0             191185.6489   0.0662  0.050               
 2253: 38 19 19  0   38 18 20  0             191218.1364   0.0215  0.050   0.0216 0.03  
 2254: 38 19 19  0   38 19 20  0             191218.1364   0.0215  0.050   0.0216 0.47  
 2255: 38 20 19  0   38 18 20  0             191218.1364   0.0215  0.050   0.0216 0.47  
 2256: 38 20 19  0   38 19 20  0             191218.1364   0.0215  0.050   0.0216 0.03  
 2257: 37 18 19  0   37 17 20  0             191298.2410  -0.0115  0.050  -0.0115 0.03  
 2258: 37 18 19  0   37 18 20  0             191298.2410  -0.0115  0.050  -0.0115 0.47  
 2259: 37 19 19  0   37 17 20  0             191298.2410  -0.0115  0.050  -0.0115 0.47  
 2260: 37 19 19  0   37 18 20  0             191298.2410  -0.0115  0.050  -0.0115 0.03  
 2261:  8  5  3  0    7  4  4  0             191331.4286  -0.0401  0.050               
 2262:  8  5  3  0    7  3  4  0             191336.4606  -0.0498  0.050               
 2263: 36 17 19  0   36 16 20  0             191373.0611   0.0093  0.050   0.0094 0.03  
 2264: 36 17 19  0   36 17 20  0             191373.0611   0.0093  0.050   0.0094 0.47  
 2265: 36 18 19  0   36 16 20  0             191373.0611   0.0093  0.050   0.0094 0.47  
 2266: 36 18 19  0   36 17 20  0             191373.0611   0.0093  0.050   0.0094 0.03  
 2267: 35 16 19  0   35 15 20  0             191442.7567  -0.0236  0.050  -0.0237 0.03  
 2268: 35 16 19  0   35 16 20  0             191442.7567  -0.0236  0.050  -0.0237 0.47  
 2269: 35 17 19  0   35 15 20  0             191442.7567  -0.0236  0.050  -0.0237 0.47  
 2270: 35 17 19  0   35 16 20  0             191442.7567  -0.0236  0.050  -0.0237 0.03  
 2271: 34 15 19  0   34 14 20  0             191507.6781  -0.0195  0.050  -0.0196 0.03  
 2272: 34 15 19  0   34 15 20  0             191507.6781  -0.0195  0.050  -0.0196 0.47  
 2273: 34 16 19  0   34 14 20  0             191507.6781  -0.0195  0.050  -0.0196 0.47  
 2274: 34 16 19  0   34 15 20  0             191507.6781  -0.0195  0.050  -0.0196 0.03  
 2275: 33 14 19  0   33 13 20  0             191567.9998  -0.0540  0.050  -0.0540 0.02  
 2276: 33 14 19  0   33 14 20  0             191567.9998  -0.0540  0.050  -0.0540 0.48  
 2277: 33 15 19  0   33 13 20  0             191567.9998  -0.0540  0.050  -0.0540 0.48  
 2278: 33 15 19  0   33 14 20  0             191567.9998  -0.0540  0.050  -0.0540 0.02  
 2279: 32 13 19  0   32 12 20  0             191624.0721  -0.0180  0.050  -0.0181 0.02  
 2280: 32 13 19  0   32 13 20  0             191624.0721  -0.0180  0.050  -0.0181 0.48  
 2281: 32 14 19  0   32 12 20  0             191624.0721  -0.0180  0.050  -0.0181 0.48  
 2282: 32 14 19  0   32 13 20  0             191624.0721  -0.0180  0.050  -0.0181 0.02  
 2283: 31 12 19  0   31 11 20  0             191676.0138  -0.0261  0.050  -0.0262 0.02  
 2284: 31 12 19  0   31 12 20  0             191676.0138  -0.0261  0.050  -0.0262 0.48  
 2285: 31 13 19  0   31 11 20  0             191676.0138  -0.0261  0.050  -0.0262 0.48  
 2286: 31 13 19  0   31 12 20  0             191676.0138  -0.0261  0.050  -0.0262 0.02  
 2287: 30 11 19  0   30 10 20  0             191724.0820  -0.0462  0.050  -0.0462 0.02  
 2288: 30 11 19  0   30 11 20  0             191724.0820  -0.0462  0.050  -0.0462 0.48  
 2289: 30 12 19  0   30 10 20  0             191724.0820  -0.0462  0.050  -0.0462 0.48  
 2290: 30 12 19  0   30 11 20  0             191724.0820  -0.0462  0.050  -0.0462 0.02  
 2291:  8  6  3  0    7  4  4  0             191757.2295  -0.0698  0.050               
 2292: 29 10 19  0   29  9 20  0             191768.5414  -0.0304  0.050  -0.0304 0.02  
 2293: 29 10 19  0   29 10 20  0             191768.5414  -0.0304  0.050  -0.0304 0.48  
 2294: 29 11 19  0   29  9 20  0             191768.5414  -0.0304  0.050  -0.0304 0.48  
 2295: 29 11 19  0   29 10 20  0             191768.5414  -0.0304  0.050  -0.0304 0.02  
 2296: 28  9 19  0   28  8 20  0             191809.5923   0.0123  0.050   0.0124 0.02  
 2297: 28  9 19  0   28  9 20  0             191809.5923   0.0123  0.050   0.0124 0.48  
 2298: 28 10 19  0   28  8 20  0             191809.5923   0.0123  0.050   0.0124 0.48  
 2299: 28 10 19  0   28  9 20  0             191809.5923   0.0123  0.050   0.0124 0.02  
 2300: 27  8 19  0   27  7 20  0             191847.3304  -0.0236  0.050  -0.0236 0.02  
 2301: 27  8 19  0   27  8 20  0             191847.3304  -0.0236  0.050  -0.0236 0.48  
 2302: 27  9 19  0   27  7 20  0             191847.3304  -0.0236  0.050  -0.0236 0.48  
 2303: 27  9 19  0   27  8 20  0             191847.3304  -0.0236  0.050  -0.0236 0.02  
 2304: 19  0 19  0   18  0 18  0             191849.8908  -0.0340  0.050  -0.0340 0.48  
 2305: 19  0 19  0   18  1 18  0             191849.8908  -0.0340  0.050  -0.0340 0.02  
 2306: 19  1 19  0   18  0 18  0             191849.8908  -0.0340  0.050  -0.0340 0.02  
 2307: 19  1 19  0   18  1 18  0             191849.8908  -0.0340  0.050  -0.0340 0.48  
 2308: 18  1 17  0   17  1 16  0             191860.3567   0.0160  0.050   0.0161 0.48  
 2309: 18  1 17  0   17  2 16  0             191860.3567   0.0160  0.050   0.0161 0.02  
 2310: 18  2 17  0   17  1 16  0             191860.3567   0.0160  0.050   0.0161 0.02  
 2311: 18  2 17  0   17  2 16  0             191860.3567   0.0160  0.050   0.0161 0.48  
 2312: 17  2 15  0   16  2 14  0             191870.7178   0.0206  0.050   0.0206 0.48  
 2313: 17  2 15  0   16  3 14  0             191870.7178   0.0206  0.050   0.0206 0.02  
 2314: 17  3 15  0   16  2 14  0             191870.7178   0.0206  0.050   0.0206 0.02  
 2315: 17  3 15  0   16  3 14  0             191870.7178   0.0206  0.050   0.0206 0.48  
 2316: 16  3 13  0   15  3 12  0             191881.6224  -0.0205  0.050  -0.0206 0.48  
 2317: 16  3 13  0   15  4 12  0             191881.6224  -0.0205  0.050  -0.0206 0.02  
 2318: 16  4 13  0   15  3 12  0             191881.6224  -0.0205  0.050  -0.0206 0.02  
 2319: 16  4 13  0   15  4 12  0             191881.6224  -0.0205  0.050  -0.0206 0.48  
 2320: 15  4 11  0   14  4 10  0             191894.6290  -0.0557  0.050  -0.0557 0.48  
 2321: 15  4 11  0   14  5 10  0             191894.6290  -0.0557  0.050  -0.0557 0.02  
 2322: 15  5 11  0   14  4 10  0             191894.6290  -0.0557  0.050  -0.0557 0.02  
 2323: 15  5 11  0   14  5 10  0             191894.6290  -0.0557  0.050  -0.0557 0.48  
 2324: 14  5  9  0   13  5  8  0             191914.1937  -0.0129  0.050  -0.0128 0.48  
 2325: 14  5  9  0   13  6  8  0             191914.1937  -0.0126  0.050  -0.0128 0.02  
 2326: 14  6  9  0   13  5  8  0             191914.1937  -0.0129  0.050  -0.0128 0.02  
 2327: 14  6  9  0   13  6  8  0             191914.1937  -0.0126  0.050  -0.0128 0.48  
 2328: 24  5 19  0   24  4 20  0             191943.1320  -0.0398  0.050  -0.0398 0.02  
 2329: 24  5 19  0   24  5 20  0             191943.1320  -0.0398  0.050  -0.0398 0.48  
 2330: 24  6 19  0   24  4 20  0             191943.1320  -0.0398  0.050  -0.0398 0.48  
 2331: 24  6 19  0   24  5 20  0             191943.1320  -0.0398  0.050  -0.0398 0.02  
 2332: 23  4 19  0   23  3 20  0             191969.8785   0.0056  0.050   0.0056 0.02  
 2333: 23  4 19  0   23  4 20  0             191969.8785   0.0056  0.050   0.0056 0.48  
 2334: 23  5 19  0   23  3 20  0             191969.8785   0.0056  0.050   0.0056 0.48  
 2335: 23  5 19  0   23  4 20  0             191969.8785   0.0056  0.050   0.0056 0.02  
 2336: 22  3 19  0   22  2 20  0             191994.2192  -0.0158  0.050  -0.0158 0.02  
 2337: 22  3 19  0   22  3 20  0             191994.2192  -0.0158  0.050  -0.0158 0.48  
 2338: 22  4 19  0   22  2 20  0             191994.2192  -0.0158  0.050  -0.0158 0.48  
 2339: 22  4 19  0   22  3 20  0             191994.2192  -0.0158  0.050  -0.0158 0.02  
 2340: 21  2 19  0   21  1 20  0             192016.3993  -0.0162  0.050  -0.0163 0.02  
 2341: 21  2 19  0   21  2 20  0             192016.3993  -0.0162  0.050  -0.0163 0.48  
 2342: 21  3 19  0   21  1 20  0             192016.3993  -0.0162  0.050  -0.0163 0.48  
 2343: 21  3 19  0   21  2 20  0             192016.3993  -0.0162  0.050  -0.0163 0.02  
 2344: 12  7  5  0   11  8  4  0             192022.2207   0.0130  0.050               
 2345: 20  1 19  0   20  0 20  0             192036.5718   0.0071  0.050   0.0071 0.02  
 2346: 20  1 19  0   20  1 20  0             192036.5718   0.0071  0.050   0.0071 0.48  
 2347: 20  2 19  0   20  0 20  0             192036.5718   0.0071  0.050   0.0071 0.48  
 2348: 20  2 19  0   20  1 20  0             192036.5718   0.0071  0.050   0.0071 0.02  
 2349: 12  8  5  0   11  8  4  0             192039.0050   0.0026  0.050               
 2350: 12  7  5  0   11  7  4  0             192210.7546  -0.0365  0.050               
 2351: 12  8  5  0   11  7  4  0             192227.5727  -0.0131  0.050               
 2352: 11  8  3  0   10  8  2  0             195293.9024   0.0100  0.050               
 2353:  9  7  2  0    8  5  3  0             197664.9994   0.0429  0.050               
 2354: 58 38 20  0   58 37 21  0             198301.5629   0.0106  0.050   0.0106 0.03  
 2355: 58 38 20  0   58 38 21  0             198301.5629   0.0106  0.050   0.0106 0.47  
 2356: 58 39 20  0   58 37 21  0             198301.5629   0.0105  0.050   0.0106 0.47  
 2357: 58 39 20  0   58 38 21  0             198301.5629   0.0105  0.050   0.0106 0.03  
 2358: 57 37 20  0   57 36 21  0             198528.8641  -0.0029  0.050  -0.0029 0.03  
 2359: 57 37 20  0   57 37 21  0             198528.8641  -0.0029  0.050  -0.0029 0.47  
 2360: 57 38 20  0   57 36 21  0             198528.8641  -0.0029  0.050  -0.0029 0.47  
 2361: 57 38 20  0   57 37 21  0             198528.8641  -0.0029  0.050  -0.0029 0.03  
 2362: 56 36 20  0   56 35 21  0             198744.8876  -0.0101  0.050  -0.0101 0.03  
 2363: 56 36 20  0   56 36 21  0             198744.8876  -0.0101  0.050  -0.0101 0.47  
 2364: 56 37 20  0   56 35 21  0             198744.8876  -0.0101  0.050  -0.0101 0.47  
 2365: 56 37 20  0   56 36 21  0             198744.8876  -0.0101  0.050  -0.0101 0.03  
 2366: 55 35 20  0   55 34 21  0             198950.1216   0.0194  0.050   0.0195 0.03  
 2367: 55 35 20  0   55 35 21  0             198950.1216   0.0194  0.050   0.0195 0.47  
 2368: 55 36 20  0   55 34 21  0             198950.1216   0.0194  0.050   0.0195 0.47  
 2369: 55 36 20  0   55 35 21  0             198950.1216   0.0194  0.050   0.0195 0.03  
 2370: 10 10  1  0    9  9  0  0             198965.0113  -0.0046  0.050               
 2371: 54 34 20  0   54 33 21  0             199144.9509   0.0310  0.050   0.0310 0.03  
 2372: 54 34 20  0   54 34 21  0             199144.9509   0.0310  0.050   0.0310 0.47  
 2373: 54 35 20  0   54 33 21  0             199144.9509   0.0310  0.050   0.0310 0.47  
 2374: 54 35 20  0   54 34 21  0             199144.9509   0.0310  0.050   0.0310 0.03  
 2375: 53 33 20  0   53 32 21  0             199329.8112   0.0374  0.050   0.0374 0.03  
 2376: 53 33 20  0   53 33 21  0             199329.8112   0.0374  0.050   0.0374 0.47  
 2377: 53 34 20  0   53 32 21  0             199329.8112   0.0374  0.050   0.0374 0.47  
 2378: 53 34 20  0   53 33 21  0             199329.8112   0.0374  0.050   0.0374 0.03  
 2379: 52 32 20  0   52 31 21  0             199505.0756   0.0047  0.050   0.0048 0.03  
 2380: 52 32 20  0   52 32 21  0             199505.0756   0.0047  0.050   0.0048 0.47  
 2381: 52 33 20  0   52 31 21  0             199505.0756   0.0047  0.050   0.0048 0.47  
 2382: 52 33 20  0   52 32 21  0             199505.0756   0.0047  0.050   0.0048 0.03  
 2383: 51 31 20  0   51 30 21  0             199671.1871  -0.0159  0.050  -0.0159 0.03  
 2384: 51 31 20  0   51 31 21  0             199671.1871  -0.0159  0.050  -0.0159 0.47  
 2385: 51 32 20  0   51 30 21  0             199671.1871  -0.0159  0.050  -0.0159 0.47  
 2386: 51 32 20  0   51 31 21  0             199671.1871  -0.0159  0.050  -0.0159 0.03  
 2387: 50 30 20  0   50 29 21  0             199828.5660   0.0178  0.050   0.0178 0.03  
 2388: 50 30 20  0   50 30 21  0             199828.5660   0.0178  0.050   0.0178 0.47  
 2389: 50 31 20  0   50 29 21  0             199828.5660   0.0178  0.050   0.0178 0.47  
 2390: 50 31 20  0   50 30 21  0             199828.5660   0.0178  0.050   0.0178 0.03  
 2391: 49 29 20  0   49 28 21  0             199977.5014   0.0307  0.050   0.0307 0.03  
 2392: 49 29 20  0   49 29 21  0             199977.5014   0.0307  0.050   0.0307 0.47  
 2393: 49 30 20  0   49 28 21  0             199977.5014   0.0307  0.050   0.0307 0.47  
 2394: 49 30 20  0   49 29 21  0             199977.5014   0.0307  0.050   0.0307 0.03  
 2395: 48 28 20  0   48 27 21  0             200118.3047  -0.0174  0.050  -0.0175 0.03  
 2396: 48 28 20  0   48 28 21  0             200118.3047  -0.0174  0.050  -0.0175 0.47  
 2397: 48 29 20  0   48 27 21  0             200118.3047  -0.0174  0.050  -0.0175 0.47  
 2398: 48 29 20  0   48 28 21  0             200118.3047  -0.0174  0.050  -0.0175 0.03  
 2399: 10 10  0  0    9  9  1  0             200130.6762  -0.0107  0.050               
 2400: 47 27 20  0   47 26 21  0             200251.4512   0.0090  0.050   0.0091 0.03  
 2401: 47 27 20  0   47 27 21  0             200251.4512   0.0090  0.050   0.0091 0.47  
 2402: 47 28 20  0   47 26 21  0             200251.4512   0.0090  0.050   0.0091 0.47  
 2403: 47 28 20  0   47 27 21  0             200251.4512   0.0090  0.050   0.0091 0.03  
 2404: 46 26 20  0   46 25 21  0             200377.1605   0.0018  0.050   0.0019 0.03  
 2405: 46 26 20  0   46 26 21  0             200377.1605   0.0018  0.050   0.0019 0.47  
 2406: 46 27 20  0   46 25 21  0             200377.1605   0.0018  0.050   0.0019 0.47  
 2407: 46 27 20  0   46 26 21  0             200377.1605   0.0018  0.050   0.0019 0.03  
 2408: 45 25 20  0   45 24 21  0             200495.7677  -0.0210  0.050  -0.0210 0.03  
 2409: 45 25 20  0   45 25 21  0             200495.7677  -0.0210  0.050  -0.0210 0.47  
 2410: 45 26 20  0   45 24 21  0             200495.7677  -0.0210  0.050  -0.0210 0.47  
 2411: 45 26 20  0   45 25 21  0             200495.7677  -0.0210  0.050  -0.0210 0.03  
 2412: 44 24 20  0   44 23 21  0             200607.6110  -0.0276  0.050  -0.0276 0.03  
 2413: 44 24 20  0   44 24 21  0             200607.6110  -0.0276  0.050  -0.0276 0.47  
 2414: 44 25 20  0   44 23 21  0             200607.6110  -0.0276  0.050  -0.0276 0.47  
 2415: 44 25 20  0   44 24 21  0             200607.6110  -0.0276  0.050  -0.0276 0.03  
 2416: 43 23 20  0   43 22 21  0             200713.0003  -0.0046  0.050  -0.0046 0.03  
 2417: 43 23 20  0   43 23 21  0             200713.0003  -0.0046  0.050  -0.0046 0.47  
 2418: 43 24 20  0   43 22 21  0             200713.0003  -0.0046  0.050  -0.0046 0.47  
 2419: 43 24 20  0   43 23 21  0             200713.0003  -0.0046  0.050  -0.0046 0.03  
 2420: 42 22 20  0   42 21 21  0             200812.1567  -0.0174  0.050  -0.0174 0.03  
 2421: 42 22 20  0   42 22 21  0             200812.1567  -0.0174  0.050  -0.0174 0.47  
 2422: 42 23 20  0   42 21 21  0             200812.1567  -0.0174  0.050  -0.0174 0.47  
 2423: 42 23 20  0   42 22 21  0             200812.1567  -0.0174  0.050  -0.0174 0.03  
 2424: 41 21 20  0   41 20 21  0             200905.4189  -0.0047  0.050  -0.0048 0.03  
 2425: 41 21 20  0   41 21 21  0             200905.4189  -0.0047  0.050  -0.0048 0.47  
 2426: 41 22 20  0   41 20 21  0             200905.4189  -0.0047  0.050  -0.0048 0.47  
 2427: 41 22 20  0   41 21 21  0             200905.4189  -0.0047  0.050  -0.0048 0.03  
 2428: 40 20 20  0   40 19 21  0             200993.0139  -0.0080  0.050  -0.0081 0.03  
 2429: 40 20 20  0   40 20 21  0             200993.0139  -0.0080  0.050  -0.0081 0.47  
 2430: 40 21 20  0   40 19 21  0             200993.0139  -0.0080  0.050  -0.0081 0.47  
 2431: 40 21 20  0   40 20 21  0             200993.0139  -0.0080  0.050  -0.0081 0.03  
 2432: 39 19 20  0   39 18 21  0             201075.2495   0.0208  0.050   0.0208 0.03  
 2433: 39 19 20  0   39 19 21  0             201075.2495   0.0208  0.050   0.0208 0.47  
 2434: 39 20 20  0   39 18 21  0             201075.2495   0.0208  0.050   0.0208 0.47  
 2435: 39 20 20  0   39 19 21  0             201075.2495   0.0208  0.050   0.0208 0.03  
 2436: 38 18 20  0   38 17 21  0             201152.2693  -0.0259  0.050  -0.0259 0.03  
 2437: 38 18 20  0   38 18 21  0             201152.2693  -0.0259  0.050  -0.0259 0.47  
 2438: 38 19 20  0   38 17 21  0             201152.2693  -0.0259  0.050  -0.0259 0.47  
 2439: 38 19 20  0   38 18 21  0             201152.2693  -0.0259  0.050  -0.0259 0.03  
 2440: 37 17 20  0   37 16 21  0             201224.4359  -0.0291  0.050  -0.0291 0.03  
 2441: 37 17 20  0   37 17 21  0             201224.4359  -0.0291  0.050  -0.0291 0.47  
 2442: 37 18 20  0   37 16 21  0             201224.4359  -0.0291  0.050  -0.0291 0.47  
 2443: 37 18 20  0   37 17 21  0             201224.4359  -0.0291  0.050  -0.0291 0.03  
 2444: 36 16 20  0   36 15 21  0             201291.9945   0.0213  0.050   0.0213 0.03  
 2445: 36 16 20  0   36 16 21  0             201291.9945   0.0213  0.050   0.0213 0.47  
 2446: 36 17 20  0   36 15 21  0             201291.9945   0.0213  0.050   0.0213 0.47  
 2447: 36 17 20  0   36 16 21  0             201291.9945   0.0213  0.050   0.0213 0.03  
 2448: 12  9  4  0   11  9  3  0             201345.6139  -0.0162  0.050               
 2449: 35 15 20  0   35 14 21  0             201355.0282  -0.0194  0.050  -0.0195 0.02  
 2450: 35 15 20  0   35 15 21  0             201355.0282  -0.0194  0.050  -0.0195 0.48  
 2451: 35 16 20  0   35 14 21  0             201355.0282  -0.0194  0.050  -0.0195 0.48  
 2452: 35 16 20  0   35 15 21  0             201355.0282  -0.0194  0.050  -0.0195 0.02  
 2453: 34 14 20  0   34 13 21  0             201413.9184   0.0096  0.050   0.0097 0.02  
 2454: 34 14 20  0   34 14 21  0             201413.9184   0.0096  0.050   0.0097 0.48  
 2455: 34 15 20  0   34 13 21  0             201413.9184   0.0096  0.050   0.0097 0.48  
 2456: 34 15 20  0   34 14 21  0             201413.9184   0.0096  0.050   0.0097 0.02  
 2457: 33 13 20  0   33 12 21  0             201468.7568  -0.0126  0.050  -0.0127 0.02  
 2458: 33 13 20  0   33 13 21  0             201468.7568  -0.0126  0.050  -0.0127 0.48  
 2459: 33 14 20  0   33 12 21  0             201468.7568  -0.0126  0.050  -0.0127 0.48  
 2460: 33 14 20  0   33 13 21  0             201468.7568  -0.0126  0.050  -0.0127 0.02  
 2461: 32 12 20  0   32 11 21  0             201519.8361   0.0004  0.050   0.0005 0.02  
 2462: 32 12 20  0   32 12 21  0             201519.8361   0.0004  0.050   0.0005 0.48  
 2463: 32 13 20  0   32 11 21  0             201519.8361   0.0004  0.050   0.0005 0.48  
 2464: 32 13 20  0   32 12 21  0             201519.8361   0.0004  0.050   0.0005 0.02  
 2465: 31 11 20  0   31 10 21  0             201567.2808  -0.0256  0.050  -0.0257 0.02  
 2466: 31 11 20  0   31 11 21  0             201567.2808  -0.0256  0.050  -0.0257 0.48  
 2467: 31 12 20  0   31 10 21  0             201567.2808  -0.0256  0.050  -0.0257 0.48  
 2468: 31 12 20  0   31 11 21  0             201567.2808  -0.0256  0.050  -0.0257 0.02  
 2469: 30 10 20  0   30  9 21  0             201611.3748   0.0007  0.050   0.0008 0.02  
 2470: 30 10 20  0   30 10 21  0             201611.3748   0.0007  0.050   0.0008 0.48  
 2471: 30 11 20  0   30  9 21  0             201611.3748   0.0007  0.050   0.0008 0.48  
 2472: 30 11 20  0   30 10 21  0             201611.3748   0.0007  0.050   0.0008 0.02  
 2473: 29  9 20  0   29  8 21  0             201652.2102  -0.0135  0.050  -0.0136 0.02  
 2474: 29  9 20  0   29  9 21  0             201652.2102  -0.0135  0.050  -0.0136 0.48  
 2475: 29 10 20  0   29  8 21  0             201652.2102  -0.0135  0.050  -0.0136 0.48  
 2476: 29 10 20  0   29  9 21  0             201652.2102  -0.0135  0.050  -0.0136 0.02  
 2477: 20  0 20  0   19  0 19  0             201686.7443  -0.0184  0.050  -0.0185 0.48  
 2478: 20  0 20  0   19  1 19  0             201686.7443  -0.0184  0.050  -0.0185 0.02  
 2479: 20  1 20  0   19  0 19  0             201686.7443  -0.0184  0.050  -0.0185 0.02  
 2480: 20  1 20  0   19  1 19  0             201686.7443  -0.0184  0.050  -0.0185 0.48  
 2481: 28  8 20  0   28  7 21  0             201690.0273  -0.0073  0.050  -0.0073 0.02  
 2482: 28  8 20  0   28  8 21  0             201690.0273  -0.0073  0.050  -0.0073 0.48  
 2483: 28  9 20  0   28  7 21  0             201690.0273  -0.0073  0.050  -0.0073 0.48  
 2484: 28  9 20  0   28  8 21  0             201690.0273  -0.0073  0.050  -0.0073 0.02  
 2485: 19  1 18  0   18  1 17  0             201697.1288  -0.0159  0.050  -0.0159 0.48  
 2486: 19  1 18  0   18  2 17  0             201697.1288  -0.0159  0.050  -0.0159 0.02  
 2487: 19  2 18  0   18  1 17  0             201697.1288  -0.0159  0.050  -0.0159 0.02  
 2488: 19  2 18  0   18  2 17  0             201697.1288  -0.0159  0.050  -0.0159 0.48  
 2489: 18  2 16  0   17  2 15  0             201707.3830  -0.0200  0.050  -0.0201 0.48  
 2490: 18  2 16  0   17  3 15  0             201707.3830  -0.0200  0.050  -0.0201 0.02  
 2491: 18  3 16  0   17  2 15  0             201707.3830  -0.0200  0.050  -0.0201 0.02  
 2492: 18  3 16  0   17  3 15  0             201707.3830  -0.0200  0.050  -0.0201 0.48  
 2493: 17  3 14  0   16  3 13  0             201718.0568  -0.0351  0.050  -0.0351 0.48  
 2494: 17  3 14  0   16  4 13  0             201718.0568  -0.0351  0.050  -0.0351 0.02  
 2495: 17  4 14  0   16  3 13  0             201718.0568  -0.0351  0.050  -0.0351 0.02  
 2496: 17  4 14  0   16  4 13  0             201718.0568  -0.0351  0.050  -0.0351 0.48  
 2497: 27  7 20  0   27  6 21  0             201724.9727  -0.0063  0.050  -0.0063 0.02  
 2498: 27  7 20  0   27  7 21  0             201724.9727  -0.0063  0.050  -0.0063 0.48  
 2499: 27  8 20  0   27  6 21  0             201724.9727  -0.0063  0.050  -0.0063 0.48  
 2500: 27  8 20  0   27  7 21  0             201724.9727  -0.0063  0.050  -0.0063 0.02  
 2501: 16  4 12  0   15  4 11  0             201730.3841  -0.0070  0.050  -0.0071 0.48  
 2502: 16  4 12  0   15  5 11  0             201730.3841  -0.0070  0.050  -0.0071 0.02  
 2503: 16  5 12  0   15  4 11  0             201730.3841  -0.0070  0.050  -0.0071 0.02  
 2504: 16  5 12  0   15  5 11  0             201730.3841  -0.0070  0.050  -0.0071 0.48  
 2505: 15  5 10  0   14  5  9  0             201747.3765  -0.0132  0.050  -0.0132 0.48  
 2506: 15  5 10  0   14  6  9  0             201747.3765  -0.0131  0.050  -0.0132 0.02  
 2507: 15  6 10  0   14  5  9  0             201747.3765  -0.0132  0.050  -0.0132 0.02  
 2508: 15  6 10  0   14  6  9  0             201747.3765  -0.0131  0.050  -0.0132 0.48  
 2509: 26  6 20  0   26  5 21  0             201757.2024  -0.0205  0.050  -0.0206 0.02  
 2510: 26  6 20  0   26  6 21  0             201757.2024  -0.0205  0.050  -0.0206 0.48  
 2511: 26  7 20  0   26  5 21  0             201757.2024  -0.0205  0.050  -0.0206 0.48  
 2512: 26  7 20  0   26  6 21  0             201757.2024  -0.0205  0.050  -0.0206 0.02  
 2513: 14  6  8  0   13  6  7  0             201779.2697  -0.0121  0.050  -0.0007 0.48  
 2514: 14  6  8  0   13  7  7  0             201779.2697   0.0118  0.050  -0.0007 0.02  
 2515: 14  7  8  0   13  6  7  0             201779.2697  -0.0133  0.050  -0.0007 0.02  
 2516: 14  7  8  0   13  7  7  0             201779.2697   0.0106  0.050  -0.0007 0.48  
 2517: 25  5 20  0   25  4 21  0             201786.9296   0.0034  0.050   0.0034 0.02  
 2518: 25  5 20  0   25  5 21  0             201786.9296   0.0034  0.050   0.0034 0.48  
 2519: 25  6 20  0   25  4 21  0             201786.9296   0.0034  0.050   0.0034 0.48  
 2520: 25  6 20  0   25  5 21  0             201786.9296   0.0034  0.050   0.0034 0.02  
 2521: 24  4 20  0   24  3 21  0             201814.2246  -0.0174  0.050  -0.0175 0.02  
 2522: 24  4 20  0   24  4 21  0             201814.2246  -0.0174  0.050  -0.0175 0.48  
 2523: 24  5 20  0   24  3 21  0             201814.2246  -0.0174  0.050  -0.0175 0.48  
 2524: 24  5 20  0   24  4 21  0             201814.2246  -0.0174  0.050  -0.0175 0.02  
 2525: 23  3 20  0   23  2 21  0             201839.3167  -0.0013  0.050  -0.0013 0.02  
 2526: 23  3 20  0   23  3 21  0             201839.3167  -0.0013  0.050  -0.0013 0.48  
 2527: 23  4 20  0   23  2 21  0             201839.3167  -0.0013  0.050  -0.0013 0.48  
 2528: 23  4 20  0   23  3 21  0             201839.3167  -0.0013  0.050  -0.0013 0.02  
 2529: 22  2 20  0   22  1 21  0             201862.2763  -0.0189  0.050  -0.0189 0.02  
 2530: 22  2 20  0   22  2 21  0             201862.2763  -0.0189  0.050  -0.0189 0.48  
 2531: 22  3 20  0   22  1 21  0             201862.2763  -0.0189  0.050  -0.0189 0.48  
 2532: 22  3 20  0   22  2 21  0             201862.2763  -0.0189  0.050  -0.0189 0.02  
 2533: 13  7  6  0   12  8  5  0             201864.0575  -0.0292  0.050               
 2534: 13  8  6  0   12  8  5  0             201865.2591  -0.0183  0.050               
 2535: 13  7  6  0   12  7  5  0             201880.8635  -0.0180  0.050               
 2536: 13  8  6  0   12  7  5  0             201882.0706  -0.0016  0.050               
 2537: 21  1 20  0   21  0 21  0             201883.2941  -0.0145  0.050  -0.0145 0.02  
 2538: 21  1 20  0   21  1 21  0             201883.2941  -0.0145  0.050  -0.0145 0.48  
 2539: 21  2 20  0   21  0 21  0             201883.2941  -0.0145  0.050  -0.0145 0.48  
 2540: 21  2 20  0   21  1 21  0             201883.2941  -0.0145  0.050  -0.0145 0.02  
 2541: 12  8  4  0   11  8  3  0             203444.3478  -0.0011  0.050               
 2542: 12  9  4  0   11  8  3  0             203813.5781  -0.0235  0.050               
 2543: 15 10  5  0   14 12  2  0             204330.9474   0.0040  0.050               
 2544: 15 11  5  0   14 12  2  0             204483.5220   0.0113  0.050               
 2545: 59 38 21  0   59 37 22  0             208317.1972   0.0131  0.050   0.0132 0.03  
 2546: 59 38 21  0   59 38 22  0             208317.1972   0.0131  0.050   0.0132 0.47  
 2547: 59 39 21  0   59 37 22  0             208317.1972   0.0131  0.050   0.0132 0.47  
 2548: 59 39 21  0   59 38 22  0             208317.1972   0.0131  0.050   0.0132 0.03  
 2549: 58 37 21  0   58 36 22  0             208527.7336   0.0029  0.050   0.0029 0.03  
 2550: 58 37 21  0   58 37 22  0             208527.7336   0.0029  0.050   0.0029 0.47  
 2551: 58 38 21  0   58 36 22  0             208527.7336   0.0029  0.050   0.0029 0.47  
 2552: 58 38 21  0   58 37 22  0             208527.7336   0.0029  0.050   0.0029 0.03  
 2553: 57 36 21  0   57 35 22  0             208728.2129  -0.0054  0.050  -0.0054 0.03  
 2554: 57 36 21  0   57 36 22  0             208728.2129  -0.0054  0.050  -0.0054 0.47  
 2555: 57 37 21  0   57 35 22  0             208728.2129  -0.0054  0.050  -0.0054 0.47  
 2556: 57 37 21  0   57 36 22  0             208728.2129  -0.0054  0.050  -0.0054 0.03  
 2557: 55 34 21  0   55 33 22  0             209100.5428  -0.0145  0.050  -0.0145 0.03  
 2558: 55 34 21  0   55 34 22  0             209100.5428  -0.0145  0.050  -0.0145 0.47  
 2559: 55 35 21  0   55 33 22  0             209100.5428  -0.0145  0.050  -0.0145 0.47  
 2560: 55 35 21  0   55 34 22  0             209100.5428  -0.0145  0.050  -0.0145 0.03  
 2561: 54 33 21  0   54 32 22  0             209273.1374  -0.0071  0.050  -0.0072 0.03  
 2562: 54 33 21  0   54 33 22  0             209273.1374  -0.0071  0.050  -0.0072 0.47  
 2563: 54 34 21  0   54 32 22  0             209273.1374  -0.0071  0.050  -0.0072 0.47  
 2564: 54 34 21  0   54 33 22  0             209273.1374  -0.0071  0.050  -0.0072 0.03  
 2565: 53 32 21  0   53 31 22  0             209437.1331  -0.0132  0.050  -0.0133 0.03  
 2566: 53 32 21  0   53 32 22  0             209437.1331  -0.0132  0.050  -0.0133 0.47  
 2567: 53 33 21  0   53 31 22  0             209437.1331  -0.0132  0.050  -0.0133 0.47  
 2568: 53 33 21  0   53 32 22  0             209437.1331  -0.0132  0.050  -0.0133 0.03  
 2569: 52 31 21  0   52 30 22  0             209592.8916  -0.0080  0.050  -0.0080 0.03  
 2570: 52 31 21  0   52 31 22  0             209592.8916  -0.0080  0.050  -0.0080 0.47  
 2571: 52 32 21  0   52 30 22  0             209592.8916  -0.0080  0.050  -0.0080 0.47  
 2572: 52 32 21  0   52 31 22  0             209592.8916  -0.0080  0.050  -0.0080 0.03  
 2573: 51 30 21  0   51 29 22  0             209740.7446   0.0148  0.050   0.0148 0.05  
 2574: 51 30 21  0   51 30 22  0             209740.7446   0.0148  0.050   0.0148 0.90  
 2575: 51 31 21  0   51 30 22  0             209740.7446   0.0148  0.050   0.0148 0.05  
 2576: 50 29 21  0   50 28 22  0             209880.9623   0.0106  0.050   0.0106 0.03  
 2577: 50 29 21  0   50 29 22  0             209880.9623   0.0106  0.050   0.0106 0.47  
 2578: 50 30 21  0   50 28 22  0             209880.9623   0.0106  0.050   0.0106 0.47  
 2579: 50 30 21  0   50 29 22  0             209880.9623   0.0106  0.050   0.0106 0.03  
 2580: 49 28 21  0   49 27 22  0             210013.9115   0.0415  0.050   0.0416 0.03  
 2581: 49 28 21  0   49 28 22  0             210013.9115   0.0415  0.050   0.0416 0.47  
 2582: 49 29 21  0   49 27 22  0             210013.9115   0.0415  0.050   0.0416 0.47  
 2583: 49 29 21  0   49 28 22  0             210013.9115   0.0415  0.050   0.0416 0.03  
 2584: 48 27 21  0   48 26 22  0             210139.7783  -0.0008  0.050  -0.0008 0.03  
 2585: 48 27 21  0   48 27 22  0             210139.7783  -0.0008  0.050  -0.0008 0.47  
 2586: 48 28 21  0   48 26 22  0             210139.7783  -0.0008  0.050  -0.0008 0.47  
 2587: 48 28 21  0   48 27 22  0             210139.7783  -0.0008  0.050  -0.0008 0.03  
 2588: 47 26 21  0   47 25 22  0             210258.9675   0.0028  0.050   0.0028 0.03  
 2589: 47 26 21  0   47 26 22  0             210258.9675   0.0028  0.050   0.0028 0.47  
 2590: 47 27 21  0   47 25 22  0             210258.9675   0.0028  0.050   0.0028 0.47  
 2591: 47 27 21  0   47 26 22  0             210258.9675   0.0028  0.050   0.0028 0.03  
 2592: 46 25 21  0   46 24 22  0             210371.6711  -0.0315  0.050  -0.0316 0.03  
 2593: 46 25 21  0   46 25 22  0             210371.6711  -0.0315  0.050  -0.0316 0.47  
 2594: 46 26 21  0   46 24 22  0             210371.6711  -0.0315  0.050  -0.0316 0.47  
 2595: 46 26 21  0   46 25 22  0             210371.6711  -0.0315  0.050  -0.0316 0.03  
 2596: 45 24 21  0   45 23 22  0             210478.2633   0.0024  0.050   0.0025 0.03  
 2597: 45 24 21  0   45 24 22  0             210478.2633   0.0024  0.050   0.0025 0.47  
 2598: 45 25 21  0   45 23 22  0             210478.2633   0.0024  0.050   0.0025 0.47  
 2599: 45 25 21  0   45 24 22  0             210478.2633   0.0024  0.050   0.0025 0.03  
 2600:  9  6  3  0    8  5  4  0             210567.3027  -0.0178  0.050               
 2601: 44 23 21  0   44 22 22  0             210578.8623  -0.0360  0.050  -0.0361 0.03  
 2602: 44 23 21  0   44 23 22  0             210578.8623  -0.0360  0.050  -0.0361 0.47  
 2603: 44 24 21  0   44 22 22  0             210578.8623  -0.0360  0.050  -0.0361 0.47  
 2604: 44 24 21  0   44 23 22  0             210578.8623  -0.0360  0.050  -0.0361 0.03  
 2605:  9  6  3  0    8  4  4  0             210582.3127  -0.0450  0.050               
 2606: 43 22 21  0   43 21 22  0             210673.8903   0.0237  0.050   0.0237 0.03  
 2607: 43 22 21  0   43 22 22  0             210673.8903   0.0237  0.050   0.0237 0.47  
 2608: 43 23 21  0   43 21 22  0             210673.8903   0.0237  0.050   0.0237 0.47  
 2609: 43 23 21  0   43 22 22  0             210673.8903   0.0237  0.050   0.0237 0.03  
 2610: 42 21 21  0   42 20 22  0             210763.4217   0.0127  0.050   0.0128 0.03  
 2611: 42 21 21  0   42 21 22  0             210763.4217   0.0127  0.050   0.0128 0.47  
 2612: 42 22 21  0   42 20 22  0             210763.4217   0.0127  0.050   0.0128 0.47  
 2613: 42 22 21  0   42 21 22  0             210763.4217   0.0127  0.050   0.0128 0.03  
 2614: 41 20 21  0   41 19 22  0             210847.7540  -0.0073  0.050  -0.0073 0.03  
 2615: 41 20 21  0   41 20 22  0             210847.7540  -0.0073  0.050  -0.0073 0.47  
 2616: 41 21 21  0   41 19 22  0             210847.7540  -0.0073  0.050  -0.0073 0.47  
 2617: 41 21 21  0   41 20 22  0             210847.7540  -0.0073  0.050  -0.0073 0.03  
 2618: 40 19 21  0   40 18 22  0             210927.1645   0.0116  0.050   0.0117 0.03  
 2619: 40 19 21  0   40 19 22  0             210927.1645   0.0116  0.050   0.0117 0.47  
 2620: 40 20 21  0   40 18 22  0             210927.1645   0.0116  0.050   0.0117 0.47  
 2621: 40 20 21  0   40 19 22  0             210927.1645   0.0116  0.050   0.0117 0.03  
 2622: 32 27  6  0   32 23  9  0             210934.3972   0.0751  0.050               
 2623: 39 18 21  0   39 17 22  0             211001.8093   0.0044  0.050   0.0044 0.03  
 2624: 39 18 21  0   39 18 22  0             211001.8093   0.0044  0.050   0.0044 0.47  
 2625: 39 19 21  0   39 17 22  0             211001.8093   0.0044  0.050   0.0044 0.47  
 2626: 39 19 21  0   39 18 22  0             211001.8093   0.0044  0.050   0.0044 0.03  
 2627: 31 26  6  0   31 22  9  0             211008.0842   0.0137  0.050               
 2628: 38 17 21  0   38 16 22  0             211071.9065  -0.0259  0.050  -0.0260 0.03  
 2629: 38 17 21  0   38 17 22  0             211071.9065  -0.0259  0.050  -0.0260 0.47  
 2630: 38 18 21  0   38 16 22  0             211071.9065  -0.0259  0.050  -0.0260 0.47  
 2631: 38 18 21  0   38 17 22  0             211071.9065  -0.0259  0.050  -0.0260 0.03  
 2632: 37 16 21  0   37 15 22  0             211137.7368  -0.0068  0.050  -0.0069 0.02  
 2633: 37 16 21  0   37 16 22  0             211137.7368  -0.0068  0.050  -0.0069 0.48  
 2634: 37 17 21  0   37 15 22  0             211137.7368  -0.0068  0.050  -0.0069 0.48  
 2635: 37 17 21  0   37 16 22  0             211137.7368  -0.0068  0.050  -0.0069 0.02  
 2636: 33 28  6  0   33 24  9  0             211179.6387   0.0975  0.050               
 2637: 36 15 21  0   36 14 22  0             211199.4316  -0.0088  0.050  -0.0089 0.02  
 2638: 36 15 21  0   36 15 22  0             211199.4316  -0.0088  0.050  -0.0089 0.48  
 2639: 36 16 21  0   36 14 22  0             211199.4316  -0.0088  0.050  -0.0089 0.48  
 2640: 36 16 21  0   36 15 22  0             211199.4316  -0.0088  0.050  -0.0089 0.02  
 2641: 35 14 21  0   35 13 22  0             211257.2124  -0.0057  0.050  -0.0057 0.02  
 2642: 35 14 21  0   35 14 22  0             211257.2124  -0.0057  0.050  -0.0057 0.48  
 2643: 35 15 21  0   35 13 22  0             211257.2124  -0.0057  0.050  -0.0057 0.48  
 2644: 35 15 21  0   35 14 22  0             211257.2124  -0.0057  0.050  -0.0057 0.02  
 2645: 34 13 21  0   34 12 22  0             211311.2769   0.0109  0.050   0.0109 0.02  
 2646: 34 13 21  0   34 13 22  0             211311.2769   0.0109  0.050   0.0109 0.48  
 2647: 34 14 21  0   34 12 22  0             211311.2769   0.0109  0.050   0.0109 0.48  
 2648: 34 14 21  0   34 13 22  0             211311.2769   0.0109  0.050   0.0109 0.02  
 2649: 30 25  6  0   30 21  9  0             211339.0909   0.0059  0.050               
 2650: 33 12 21  0   33 11 22  0             211361.7734   0.0064  0.050   0.0064 0.02  
 2651: 33 12 21  0   33 12 22  0             211361.7734   0.0064  0.050   0.0064 0.48  
 2652: 33 13 21  0   33 11 22  0             211361.7734   0.0064  0.050   0.0064 0.48  
 2653: 33 13 21  0   33 12 22  0             211361.7734   0.0064  0.050   0.0064 0.02  
 2654:  9  7  3  0    8  5  4  0             211396.5870  -0.0373  0.050               
 2655: 32 11 21  0   32 10 22  0             211408.8829  -0.0156  0.050  -0.0156 0.02  
 2656: 32 11 21  0   32 11 22  0             211408.8829  -0.0156  0.050  -0.0156 0.48  
 2657: 32 12 21  0   32 10 22  0             211408.8829  -0.0156  0.050  -0.0156 0.48  
 2658: 32 12 21  0   32 11 22  0             211408.8829  -0.0156  0.050  -0.0156 0.02  
 2659:  9  7  3  0    8  4  4  0             211411.6103  -0.0511  0.050               
 2660: 31 10 21  0   31  9 22  0             211452.8049  -0.0268  0.050  -0.0269 0.02  
 2661: 31 10 21  0   31 10 22  0             211452.8049  -0.0268  0.050  -0.0269 0.48  
 2662: 31 11 21  0   31  9 22  0             211452.8049  -0.0268  0.050  -0.0269 0.48  
 2663: 31 11 21  0   31 10 22  0             211452.8049  -0.0268  0.050  -0.0269 0.02  
 2664: 30  9 21  0   30  8 22  0             211493.7231  -0.0093  0.050  -0.0094 0.02  
 2665: 30  9 21  0   30  9 22  0             211493.7231  -0.0093  0.050  -0.0094 0.48  
 2666: 30 10 21  0   30  8 22  0             211493.7231  -0.0093  0.050  -0.0094 0.48  
 2667: 30 10 21  0   30  9 22  0             211493.7231  -0.0093  0.050  -0.0094 0.02  
 2668: 21  0 21  0   20  0 20  0             211523.3898  -0.0097  0.050  -0.0098 0.48  
 2669: 21  0 21  0   20  1 20  0             211523.3898  -0.0097  0.050  -0.0098 0.02  
 2670: 21  1 21  0   20  0 20  0             211523.3898  -0.0097  0.050  -0.0098 0.02  
 2671: 21  1 21  0   20  1 20  0             211523.3898  -0.0097  0.050  -0.0098 0.48  
 2672: 29  8 21  0   29  7 22  0             211531.7742   0.0136  0.050   0.0137 0.02  
 2673: 29  8 21  0   29  8 22  0             211531.7742   0.0136  0.050   0.0137 0.48  
 2674: 29  9 21  0   29  7 22  0             211531.7742   0.0136  0.050   0.0137 0.48  
 2675: 29  9 21  0   29  8 22  0             211531.7742   0.0136  0.050   0.0137 0.02  
 2676: 20  1 19  0   19  1 18  0             211533.7526   0.0035  0.050   0.0035 0.48  
 2677: 20  1 19  0   19  2 18  0             211533.7526   0.0035  0.050   0.0035 0.02  
 2678: 20  2 19  0   19  1 18  0             211533.7526   0.0035  0.050   0.0035 0.02  
 2679: 20  2 19  0   19  2 18  0             211533.7526   0.0035  0.050   0.0035 0.48  
 2680: 19  2 17  0   18  2 16  0             211543.9112  -0.0068  0.050  -0.0068 0.48  
 2681: 19  2 17  0   18  3 16  0             211543.9112  -0.0068  0.050  -0.0068 0.02  
 2682: 19  3 17  0   18  2 16  0             211543.9112  -0.0068  0.050  -0.0068 0.02  
 2683: 19  3 17  0   18  3 16  0             211543.9112  -0.0068  0.050  -0.0068 0.48  
 2684: 18  3 15  0   17  3 14  0             211554.3620  -0.0274  0.050  -0.0275 0.48  
 2685: 18  3 15  0   17  4 14  0             211554.3620  -0.0274  0.050  -0.0275 0.02  
 2686: 18  4 15  0   17  3 14  0             211554.3620  -0.0274  0.050  -0.0275 0.02  
 2687: 18  4 15  0   17  4 14  0             211554.3620  -0.0274  0.050  -0.0275 0.48  
 2688: 17  4 13  0   16  4 12  0             211566.0776  -0.0382  0.050  -0.0382 0.48  
 2689: 17  4 13  0   16  5 12  0             211566.0776  -0.0382  0.050  -0.0382 0.02  
 2690: 17  5 13  0   16  4 12  0             211566.0776  -0.0382  0.050  -0.0382 0.02  
 2691: 17  5 13  0   16  5 12  0             211566.0776  -0.0382  0.050  -0.0382 0.48  
 2692: 28  7 21  0   28  6 22  0             211567.0779   0.0075  0.050   0.0075 0.02  
 2693: 28  7 21  0   28  7 22  0             211567.0779   0.0075  0.050   0.0075 0.48  
 2694: 28  8 21  0   28  6 22  0             211567.0779   0.0075  0.050   0.0075 0.48  
 2695: 28  8 21  0   28  7 22  0             211567.0779   0.0075  0.050   0.0075 0.02  
 2696: 16  5 11  0   15  5 10  0             211581.3645  -0.0067  0.050  -0.0068 0.48  
 2697: 16  5 11  0   15  6 10  0             211581.3645  -0.0067  0.050  -0.0068 0.02  
 2698: 16  6 11  0   15  5 10  0             211581.3645  -0.0067  0.050  -0.0068 0.02  
 2699: 16  6 11  0   15  6 10  0             211581.3645  -0.0067  0.050  -0.0068 0.48  
 2700: 27  6 21  0   27  5 22  0             211599.8249   0.0142  0.050   0.0142 0.02  
 2701: 27  6 21  0   27  6 22  0             211599.8249   0.0142  0.050   0.0142 0.48  
 2702: 27  7 21  0   27  5 22  0             211599.8249   0.0142  0.050   0.0142 0.48  
 2703: 27  7 21  0   27  6 22  0             211599.8249   0.0142  0.050   0.0142 0.02  
 2704: 15  6  9  0   14  6  8  0             211606.7993  -0.0079  0.050  -0.0074 0.48  
 2705: 15  6  9  0   14  7  8  0             211606.7993  -0.0067  0.050  -0.0074 0.02  
 2706: 15  7  9  0   14  6  8  0             211606.7993  -0.0080  0.050  -0.0074 0.02  
 2707: 15  7  9  0   14  7  8  0             211606.7993  -0.0068  0.050  -0.0074 0.48  
 2708: 26  5 21  0   26  4 22  0             211630.1084  -0.0165  0.050  -0.0165 0.02  
 2709: 26  5 21  0   26  5 22  0             211630.1084  -0.0165  0.050  -0.0165 0.48  
 2710: 26  6 21  0   26  4 22  0             211630.1084  -0.0165  0.050  -0.0165 0.48  
 2711: 26  6 21  0   26  5 22  0             211630.1084  -0.0165  0.050  -0.0165 0.02  
 2712: 25  4 21  0   25  3 22  0             211658.1590   0.0078  0.050   0.0078 0.02  
 2713: 25  4 21  0   25  4 22  0             211658.1590   0.0078  0.050   0.0078 0.48  
 2714: 25  5 21  0   25  3 22  0             211658.1590   0.0078  0.050   0.0078 0.48  
 2715: 25  5 21  0   25  4 22  0             211658.1590   0.0078  0.050   0.0078 0.02  
 2716: 14  7  7  0   13  8  6  0             211667.1636   0.0205  0.050  -0.0483 0.04  
 2717: 14  8  7  0   13  8  6  0             211667.1636  -0.0511  0.050  -0.0483 0.96  
 2718: 14  7  7  0   13  7  6  0             211668.3153  -0.0184  0.050  -0.0213 0.96  
 2719: 14  8  7  0   13  7  6  0             211668.3153  -0.0901  0.050  -0.0213 0.04  
 2720: 24  3 21  0   24  2 22  0             211684.0184  -0.0035  0.050  -0.0036 0.02  
 2721: 24  3 21  0   24  3 22  0             211684.0184  -0.0035  0.050  -0.0036 0.48  
 2722: 24  4 21  0   24  2 22  0             211684.0184  -0.0035  0.050  -0.0036 0.48  
 2723: 24  4 21  0   24  3 22  0             211684.0184  -0.0035  0.050  -0.0036 0.02  
 2724: 23  2 21  0   23  1 22  0             211707.8587  -0.0060  0.050  -0.0061 0.02  
 2725: 23  2 21  0   23  2 22  0             211707.8587  -0.0060  0.050  -0.0061 0.48  
 2726: 23  3 21  0   23  1 22  0             211707.8587  -0.0060  0.050  -0.0061 0.48  
 2727: 23  3 21  0   23  2 22  0             211707.8587  -0.0060  0.050  -0.0061 0.02  
 2728: 13  8  5  0   12  9  4  0             211717.1400  -0.0170  0.050               
 2729: 22  1 21  0   22  0 22  0             211729.7848  -0.0168  0.050  -0.0168 0.02  
 2730: 22  1 21  0   22  1 22  0             211729.7848  -0.0168  0.050  -0.0168 0.48  
 2731: 22  2 21  0   22  0 22  0             211729.7848  -0.0168  0.050  -0.0168 0.48  
 2732: 22  2 21  0   22  1 22  0             211729.7848  -0.0168  0.050  -0.0168 0.02  
 2733: 13  9  5  0   12  9  4  0             211754.5096   0.0002  0.050               
 2734: 34 29  6  0   34 25  9  0             211808.2251   0.1173  0.050               
 2735: 29 24  6  0   29 20  9  0             211869.0930   0.0496  0.050               
 2736: 13  8  5  0   12  8  4  0             212086.4085  -0.0012  0.050               
 2737: 13  9  5  0   12  8  4  0             212123.7589  -0.0032  0.050               
 2738: 28 23  6  0   28 19  9  0             212543.8134  -0.0482  0.050               
 2739: 35 30  6  0   35 26  9  0             212886.7112   0.0429  0.050               
 2740: 27 22  6  0   27 18  9  0             213314.5622  -0.0222  0.050               
 2741: 12  9  3  0   11  9  2  0             215374.8139  -0.0165  0.050               
 2742: 10  8  2  0    9  6  3  0             216166.7028   0.0438  0.050               
 2743: 60 38 22  0   60 37 23  0             218299.1728  -0.0055  0.050  -0.0056 0.03  
 2744: 60 38 22  0   60 38 23  0             218299.1728  -0.0055  0.050  -0.0056 0.47  
 2745: 60 39 22  0   60 37 23  0             218299.1728  -0.0055  0.050  -0.0056 0.47  
 2746: 60 39 22  0   60 38 23  0             218299.1728  -0.0055  0.050  -0.0056 0.03  
 2747: 56 34 22  0   56 33 23  0             219032.9298  -0.0089  0.050  -0.0089 0.03  
 2748: 56 34 22  0   56 34 23  0             219032.9298  -0.0089  0.050  -0.0089 0.47  
 2749: 56 35 22  0   56 33 23  0             219032.9298  -0.0089  0.050  -0.0089 0.47  
 2750: 56 35 22  0   56 34 23  0             219032.9298  -0.0089  0.050  -0.0089 0.03  
 2751: 55 33 22  0   55 32 23  0             219195.3796  -0.0041  0.050  -0.0042 0.03  
 2752: 55 33 22  0   55 33 23  0             219195.3796  -0.0041  0.050  -0.0042 0.47  
 2753: 55 34 22  0   55 32 23  0             219195.3796  -0.0041  0.050  -0.0042 0.47  
 2754: 55 34 22  0   55 33 23  0             219195.3796  -0.0041  0.050  -0.0042 0.03  
 2755: 11 11  1  0   10 10  0  0             219258.3255  -0.0147  0.050               
 2756: 54 32 22  0   54 31 23  0             219350.0573   0.0064  0.050   0.0064 0.03  
 2757: 54 32 22  0   54 32 23  0             219350.0573   0.0064  0.050   0.0064 0.47  
 2758: 54 33 22  0   54 31 23  0             219350.0573   0.0064  0.050   0.0064 0.47  
 2759: 54 33 22  0   54 32 23  0             219350.0573   0.0064  0.050   0.0064 0.03  
 2760: 53 31 22  0   53 30 23  0             219497.2712   0.0384  0.050   0.0385 0.03  
 2761: 53 31 22  0   53 31 23  0             219497.2712   0.0384  0.050   0.0385 0.47  
 2762: 53 32 22  0   53 30 23  0             219497.2712   0.0384  0.050   0.0385 0.47  
 2763: 53 32 22  0   53 31 23  0             219497.2712   0.0384  0.050   0.0385 0.03  
 2764: 52 30 22  0   52 29 23  0             219637.2044  -0.0083  0.050  -0.0084 0.03  
 2765: 52 30 22  0   52 30 23  0             219637.2044  -0.0083  0.050  -0.0084 0.47  
 2766: 52 31 22  0   52 29 23  0             219637.2044  -0.0083  0.050  -0.0084 0.47  
 2767: 52 31 22  0   52 30 23  0             219637.2044  -0.0083  0.050  -0.0084 0.03  
 2768: 51 29 22  0   51 28 23  0             219770.2957   0.0298  0.050   0.0298 0.03  
 2769: 51 29 22  0   51 29 23  0             219770.2957   0.0298  0.050   0.0298 0.47  
 2770: 51 30 22  0   51 28 23  0             219770.2957   0.0298  0.050   0.0298 0.47  
 2771: 51 30 22  0   51 29 23  0             219770.2957   0.0298  0.050   0.0298 0.03  
 2772: 50 28 22  0   50 27 23  0             219896.6759   0.0179  0.050   0.0180 0.03  
 2773: 50 28 22  0   50 28 23  0             219896.6759   0.0179  0.050   0.0180 0.47  
 2774: 50 29 22  0   50 27 23  0             219896.6759   0.0179  0.050   0.0180 0.47  
 2775: 50 29 22  0   50 28 23  0             219896.6759   0.0179  0.050   0.0180 0.03  
 2776: 49 27 22  0   49 26 23  0             220016.6496   0.0022  0.050   0.0023 0.03  
 2777: 49 27 22  0   49 27 23  0             220016.6496   0.0022  0.050   0.0023 0.47  
 2778: 49 28 22  0   49 26 23  0             220016.6496   0.0022  0.050   0.0023 0.47  
 2779: 49 28 22  0   49 27 23  0             220016.6496   0.0022  0.050   0.0023 0.03  
 2780: 11 11  0  0   10 10  1  0             220033.0208  -0.0022  0.050               
 2781: 13  9  4  0   12 10  3  0             220055.1752   0.0203  0.050               
 2782: 48 26 22  0   48 25 23  0             220130.4671  -0.0171  0.050  -0.0171 0.03  
 2783: 48 26 22  0   48 26 23  0             220130.4671  -0.0171  0.050  -0.0171 0.47  
 2784: 48 27 22  0   48 25 23  0             220130.4671  -0.0171  0.050  -0.0171 0.47  
 2785: 48 27 22  0   48 26 23  0             220130.4671  -0.0171  0.050  -0.0171 0.03  
 2786: 47 25 22  0   47 24 23  0             220238.3923  -0.0194  0.050  -0.0194 0.03  
 2787: 47 25 22  0   47 25 23  0             220238.3923  -0.0194  0.050  -0.0194 0.47  
 2788: 47 26 22  0   47 24 23  0             220238.3923  -0.0194  0.050  -0.0194 0.47  
 2789: 47 26 22  0   47 25 23  0             220238.3923  -0.0194  0.050  -0.0194 0.03  
 2790: 46 24 22  0   46 23 23  0             220340.6566  -0.0085  0.050  -0.0086 0.03  
 2791: 46 24 22  0   46 24 23  0             220340.6566  -0.0085  0.050  -0.0086 0.47  
 2792: 46 25 22  0   46 23 23  0             220340.6566  -0.0085  0.050  -0.0086 0.47  
 2793: 46 25 22  0   46 24 23  0             220340.6566  -0.0085  0.050  -0.0086 0.03  
 2794: 45 23 22  0   45 22 23  0             220437.4763   0.0030  0.050   0.0030 0.03  
 2795: 45 23 22  0   45 23 23  0             220437.4763   0.0030  0.050   0.0030 0.47  
 2796: 45 24 22  0   45 22 23  0             220437.4763   0.0030  0.050   0.0030 0.47  
 2797: 45 24 22  0   45 23 23  0             220437.4763   0.0030  0.050   0.0030 0.03  
 2798: 44 22 22  0   44 21 23  0             220529.0525  -0.0055  0.050  -0.0055 0.03  
 2799: 44 22 22  0   44 22 23  0             220529.0525  -0.0055  0.050  -0.0055 0.47  
 2800: 44 23 22  0   44 21 23  0             220529.0525  -0.0055  0.050  -0.0055 0.47  
 2801: 44 23 22  0   44 22 23  0             220529.0525  -0.0055  0.050  -0.0055 0.03  
 2802: 43 21 22  0   43 20 23  0             220615.6222  -0.0127  0.050  -0.0127 0.03  
 2803: 43 21 22  0   43 21 23  0             220615.6222  -0.0127  0.050  -0.0127 0.47  
 2804: 43 22 22  0   43 20 23  0             220615.6222  -0.0127  0.050  -0.0127 0.47  
 2805: 43 22 22  0   43 21 23  0             220615.6222  -0.0127  0.050  -0.0127 0.03  
 2806: 42 20 22  0   42 19 23  0             220697.4113  -0.0015  0.050  -0.0015 0.03  
 2807: 42 20 22  0   42 20 23  0             220697.4113  -0.0015  0.050  -0.0015 0.47  
 2808: 42 21 22  0   42 19 23  0             220697.4113  -0.0015  0.050  -0.0015 0.47  
 2809: 42 21 22  0   42 20 23  0             220697.4113  -0.0015  0.050  -0.0015 0.03  
 2810: 13 10  4  0   12 10  3  0             220733.3920  -0.0264  0.050               
 2811: 41 19 22  0   41 18 23  0             220774.5767  -0.0180  0.050  -0.0180 0.03  
 2812: 41 19 22  0   41 19 23  0             220774.5767  -0.0180  0.050  -0.0180 0.47  
 2813: 41 20 22  0   41 18 23  0             220774.5767  -0.0180  0.050  -0.0180 0.47  
 2814: 41 20 22  0   41 19 23  0             220774.5767  -0.0180  0.050  -0.0180 0.03  
 2815: 40 18 22  0   40 17 23  0             220847.3587  -0.0189  0.050  -0.0189 0.03  
 2816: 40 18 22  0   40 18 23  0             220847.3587  -0.0189  0.050  -0.0189 0.47  
 2817: 40 19 22  0   40 17 23  0             220847.3587  -0.0189  0.050  -0.0189 0.47  
 2818: 40 19 22  0   40 18 23  0             220847.3587  -0.0189  0.050  -0.0189 0.03  
 2819: 39 17 22  0   39 16 23  0             220915.9523  -0.0002  0.050  -0.0003 0.02  
 2820: 39 17 22  0   39 17 23  0             220915.9523  -0.0002  0.050  -0.0003 0.48  
 2821: 39 18 22  0   39 16 23  0             220915.9523  -0.0002  0.050  -0.0003 0.48  
 2822: 39 18 22  0   39 17 23  0             220915.9523  -0.0002  0.050  -0.0003 0.02  
 2823: 38 16 22  0   38 15 23  0             220980.5043  -0.0006  0.050  -0.0007 0.03  
 2824: 38 16 22  0   38 16 23  0             220980.5043  -0.0006  0.050  -0.0007 0.47  
 2825: 38 17 22  0   38 15 23  0             220980.5043  -0.0006  0.050  -0.0007 0.47  
 2826: 38 17 22  0   38 16 23  0             220980.5043  -0.0006  0.050  -0.0007 0.03  
 2827: 37 15 22  0   37 14 23  0             221041.2099  -0.0048  0.050  -0.0048 0.02  
 2828: 37 15 22  0   37 15 23  0             221041.2099  -0.0048  0.050  -0.0048 0.48  
 2829: 37 16 22  0   37 14 23  0             221041.2099  -0.0048  0.050  -0.0048 0.48  
 2830: 37 16 22  0   37 15 23  0             221041.2099  -0.0048  0.050  -0.0048 0.02  
 2831: 36 14 22  0   36 13 23  0             221098.2444  -0.0118  0.050  -0.0118 0.02  
 2832: 36 14 22  0   36 14 23  0             221098.2444  -0.0118  0.050  -0.0118 0.48  
 2833: 36 15 22  0   36 13 23  0             221098.2444  -0.0118  0.050  -0.0118 0.48  
 2834: 36 15 22  0   36 14 23  0             221098.2444  -0.0118  0.050  -0.0118 0.02  
 2835: 35 13 22  0   35 12 23  0             221151.7987   0.0000  0.050   0.0000 0.02  
 2836: 35 13 22  0   35 13 23  0             221151.7987   0.0000  0.050   0.0000 0.48  
 2837: 35 14 22  0   35 12 23  0             221151.7987   0.0000  0.050   0.0000 0.48  
 2838: 35 14 22  0   35 13 23  0             221151.7987   0.0000  0.050   0.0000 0.02  
 2839:  9  5  4  0    8  3  5  0             221193.9016  -0.0781  0.050  -0.0663 0.95  
 2840:  9  5  4  0    8  4  5  0             221193.9016   0.1750  0.050  -0.0663 0.05  
 2841: 34 12 22  0   34 11 23  0             221202.0127   0.0067  0.050   0.0067 0.02  
 2842: 34 12 22  0   34 12 23  0             221202.0127   0.0067  0.050   0.0067 0.48  
 2843: 34 13 22  0   34 11 23  0             221202.0127   0.0067  0.050   0.0067 0.48  
 2844: 34 13 22  0   34 12 23  0             221202.0127   0.0067  0.050   0.0067 0.02  
 2845:  9  6  4  0    8  4  5  0             221232.4549  -0.0421  0.050               
 2846: 33 11 22  0   33 10 23  0             221249.0388   0.0021  0.050   0.0022 0.02  
 2847: 33 11 22  0   33 11 23  0             221249.0388   0.0021  0.050   0.0022 0.48  
 2848: 33 12 22  0   33 10 23  0             221249.0388   0.0021  0.050   0.0022 0.48  
 2849: 33 12 22  0   33 11 23  0             221249.0388   0.0021  0.050   0.0022 0.02  
 2850: 32 10 22  0   32  9 23  0             221293.0332  -0.0113  0.050  -0.0114 0.02  
 2851: 32 10 22  0   32 10 23  0             221293.0332  -0.0113  0.050  -0.0114 0.48  
 2852: 32 11 22  0   32  9 23  0             221293.0332  -0.0113  0.050  -0.0114 0.48  
 2853: 32 11 22  0   32 10 23  0             221293.0332  -0.0113  0.050  -0.0114 0.02  
 2854: 31  9 22  0   31  8 23  0             221334.1597  -0.0187  0.050  -0.0187 0.02  
 2855: 31  9 22  0   31  9 23  0             221334.1597  -0.0187  0.050  -0.0187 0.48  
 2856: 31 10 22  0   31  8 23  0             221334.1597  -0.0187  0.050  -0.0187 0.48  
 2857: 31 10 22  0   31  9 23  0             221334.1597  -0.0187  0.050  -0.0187 0.02  
 2858: 22  0 22  0   21  0 21  0             221359.8284   0.0030  0.050   0.0031 0.48  
 2859: 22  0 22  0   21  1 21  0             221359.8284   0.0030  0.050   0.0031 0.02  
 2860: 22  1 22  0   21  0 21  0             221359.8284   0.0030  0.050   0.0031 0.02  
 2861: 22  1 22  0   21  1 21  0             221359.8284   0.0030  0.050   0.0031 0.48  
 2862: 21  1 20  0   20  1 19  0             221370.1304  -0.0132  0.050  -0.0132 0.48  
 2863: 21  1 20  0   20  2 19  0             221370.1304  -0.0132  0.050  -0.0132 0.02  
 2864: 21  2 20  0   20  1 19  0             221370.1304  -0.0132  0.050  -0.0132 0.02  
 2865: 21  2 20  0   20  2 19  0             221370.1304  -0.0132  0.050  -0.0132 0.48  
 2866: 30  8 22  0   30  7 23  0             221372.5749  -0.0070  0.050  -0.0070 0.02  
 2867: 30  8 22  0   30  8 23  0             221372.5749  -0.0070  0.050  -0.0070 0.48  
 2868: 30  9 22  0   30  7 23  0             221372.5749  -0.0070  0.050  -0.0070 0.48  
 2869: 30  9 22  0   30  8 23  0             221372.5749  -0.0070  0.050  -0.0070 0.02  
 2870: 20  2 18  0   19  2 17  0             221380.2049  -0.0248  0.050  -0.0249 0.48  
 2871: 20  2 18  0   19  3 17  0             221380.2049  -0.0248  0.050  -0.0249 0.02  
 2872: 20  3 18  0   19  2 17  0             221380.2049  -0.0248  0.050  -0.0249 0.02  
 2873: 20  3 18  0   19  3 17  0             221380.2049  -0.0248  0.050  -0.0249 0.48  
 2874: 19  3 16  0   18  3 15  0             221390.4892  -0.0233  0.050  -0.0233 0.48  
 2875: 19  3 16  0   18  4 15  0             221390.4892  -0.0233  0.050  -0.0233 0.02  
 2876: 19  4 16  0   18  3 15  0             221390.4892  -0.0233  0.050  -0.0233 0.02  
 2877: 19  4 16  0   18  4 15  0             221390.4892  -0.0233  0.050  -0.0233 0.48  
 2878: 18  4 14  0   17  4 13  0             221401.7752  -0.0055  0.050  -0.0055 0.48  
 2879: 18  4 14  0   17  5 13  0             221401.7752  -0.0055  0.050  -0.0055 0.02  
 2880: 18  5 14  0   17  4 13  0             221401.7752  -0.0055  0.050  -0.0055 0.02  
 2881: 18  5 14  0   17  5 13  0             221401.7752  -0.0055  0.050  -0.0055 0.48  
 2882: 29  7 22  0   29  6 23  0             221408.4059   0.0117  0.050   0.0117 0.02  
 2883: 29  7 22  0   29  7 23  0             221408.4059   0.0117  0.050   0.0117 0.48  
 2884: 29  8 22  0   29  6 23  0             221408.4059   0.0117  0.050   0.0117 0.48  
 2885: 29  8 22  0   29  7 23  0             221408.4059   0.0117  0.050   0.0117 0.02  
 2886: 17  5 12  0   16  5 11  0             221415.7663  -0.0044  0.050  -0.0045 0.48  
 2887: 17  5 12  0   16  6 11  0             221415.7663  -0.0044  0.050  -0.0045 0.02  
 2888: 17  6 12  0   16  5 11  0             221415.7663  -0.0044  0.050  -0.0045 0.02  
 2889: 17  6 12  0   16  6 11  0             221415.7663  -0.0044  0.050  -0.0045 0.48  
 2890: 16  6 10  0   15  6  9  0             221437.0578  -0.0158  0.050  -0.0159 0.48  
 2891: 16  6 10  0   15  7  9  0             221437.0578  -0.0158  0.050  -0.0159 0.02  
 2892: 16  7 10  0   15  6  9  0             221437.0578  -0.0158  0.050  -0.0159 0.02  
 2893: 16  7 10  0   15  7  9  0             221437.0578  -0.0158  0.050  -0.0159 0.48  
 2894: 28  6 22  0   28  5 23  0             221441.7437  -0.0055  0.050  -0.0056 0.02  
 2895: 28  6 22  0   28  6 23  0             221441.7437  -0.0055  0.050  -0.0056 0.48  
 2896: 28  7 22  0   28  5 23  0             221441.7437  -0.0055  0.050  -0.0056 0.48  
 2897: 28  7 22  0   28  6 23  0             221441.7437  -0.0055  0.050  -0.0056 0.02  
 2898: 27  5 22  0   27  4 23  0             221472.7821   0.0054  0.050   0.0054 0.02  
 2899: 27  5 22  0   27  5 23  0             221472.7821   0.0054  0.050   0.0054 0.48  
 2900: 27  6 22  0   27  4 23  0             221472.7821   0.0054  0.050   0.0054 0.48  
 2901: 27  6 22  0   27  5 23  0             221472.7821   0.0054  0.050   0.0054 0.02  
 2902: 15  7  8  0   14  7  7  0             221480.8125  -0.0341  0.050  -0.0003 0.48  
 2903: 15  7  8  0   14  8  7  0             221480.8125   0.0375  0.050  -0.0003 0.02  
 2904: 15  8  8  0   14  7  7  0             221480.8125  -0.0380  0.050  -0.0003 0.02  
 2905: 15  8  8  0   14  8  7  0             221480.8125   0.0336  0.050  -0.0003 0.48  
 2906: 26  4 22  0   26  3 23  0             221501.5844  -0.0167  0.050  -0.0168 0.02  
 2907: 26  4 22  0   26  4 23  0             221501.5844  -0.0167  0.050  -0.0168 0.48  
 2908: 26  5 22  0   26  3 23  0             221501.5844  -0.0167  0.050  -0.0168 0.48  
 2909: 26  5 22  0   26  4 23  0             221501.5844  -0.0167  0.050  -0.0168 0.02  
 2910: 25  3 22  0   25  2 23  0             221528.3521   0.0093  0.050   0.0094 0.02  
 2911: 25  3 22  0   25  3 23  0             221528.3521   0.0093  0.050   0.0094 0.48  
 2912: 25  4 22  0   25  2 23  0             221528.3521   0.0093  0.050   0.0094 0.48  
 2913: 25  4 22  0   25  3 23  0             221528.3521   0.0093  0.050   0.0094 0.02  
 2914: 24  2 22  0   24  1 23  0             221553.1036  -0.0132  0.050  -0.0133 0.02  
 2915: 24  2 22  0   24  2 23  0             221553.1036  -0.0132  0.050  -0.0133 0.48  
 2916: 24  3 22  0   24  1 23  0             221553.1036  -0.0132  0.050  -0.0133 0.48  
 2917: 24  3 22  0   24  2 23  0             221553.1036  -0.0132  0.050  -0.0133 0.02  
 2918: 23  1 22  0   23  0 23  0             221576.0317  -0.0027  0.050  -0.0028 0.02  
 2919: 23  1 22  0   23  1 23  0             221576.0317  -0.0027  0.050  -0.0028 0.48  
 2920: 23  2 22  0   23  0 23  0             221576.0317  -0.0027  0.050  -0.0028 0.48  
 2921: 23  2 22  0   23  1 23  0             221576.0317  -0.0027  0.050  -0.0028 0.02  
 2922: 14  8  6  0   13  9  5  0             221596.9569  -0.0115  0.050               
 2923: 14  9  6  0   13  9  5  0             221599.9101  -0.0126  0.050               
 2924: 14  8  6  0   13  8  5  0             221634.3240   0.0032  0.050               
 2925: 14  9  6  0   13  8  5  0             221637.2777   0.0025  0.050               
 2926: 11 10  1  0   10  9  2  0             221865.5075   0.0405  0.050               
 2927: 13  9  4  0   12  9  3  0             223907.9188  -0.0175  0.050               
 2928: 64 41 23  0   64 40 24  0             227645.6952  -0.0371  0.050  -0.0371 0.03  
 2929: 64 41 23  0   64 41 24  0             227645.6952  -0.0371  0.050  -0.0371 0.47  
 2930: 64 42 23  0   64 40 24  0             227645.6952  -0.0371  0.050  -0.0371 0.47  
 2931: 64 42 23  0   64 41 24  0             227645.6952  -0.0371  0.050  -0.0371 0.03  
 2932: 61 38 23  0   61 37 24  0             228253.4153  -0.0693  0.050  -0.0694 0.03  
 2933: 61 38 23  0   61 38 24  0             228253.4153  -0.0693  0.050  -0.0694 0.47  
 2934: 61 39 23  0   61 37 24  0             228253.4153  -0.0693  0.050  -0.0694 0.47  
 2935: 61 39 23  0   61 38 24  0             228253.4153  -0.0693  0.050  -0.0694 0.03  
 2936: 60 37 23  0   60 36 24  0             228438.5892  -0.0455  0.050  -0.0456 0.03  
 2937: 60 37 23  0   60 37 24  0             228438.5892  -0.0455  0.050  -0.0456 0.47  
 2938: 60 38 23  0   60 36 24  0             228438.5892  -0.0455  0.050  -0.0456 0.47  
 2939: 60 38 23  0   60 37 24  0             228438.5892  -0.0455  0.050  -0.0456 0.03  
 2940: 59 36 23  0   59 35 24  0             228615.5567  -0.0196  0.050  -0.0197 0.03  
 2941: 59 36 23  0   59 36 24  0             228615.5567  -0.0196  0.050  -0.0197 0.47  
 2942: 59 37 23  0   59 35 24  0             228615.5567  -0.0196  0.050  -0.0197 0.47  
 2943: 59 37 23  0   59 36 24  0             228615.5567  -0.0196  0.050  -0.0197 0.03  
 2944: 57 34 23  0   57 33 24  0             228946.0278   0.0406  0.050   0.0407 0.03  
 2945: 57 34 23  0   57 34 24  0             228946.0278   0.0406  0.050   0.0407 0.47  
 2946: 57 35 23  0   57 33 24  0             228946.0278   0.0406  0.050   0.0407 0.47  
 2947: 57 35 23  0   57 34 24  0             228946.0278   0.0406  0.050   0.0407 0.03  
 2948: 54 31 23  0   54 30 24  0             229387.0701   0.0533  0.050   0.0533 0.03  
 2949: 54 31 23  0   54 31 24  0             229387.0701   0.0533  0.050   0.0533 0.47  
 2950: 54 32 23  0   54 30 24  0             229387.0701   0.0533  0.050   0.0533 0.47  
 2951: 54 32 23  0   54 31 24  0             229387.0701   0.0533  0.050   0.0533 0.03  
 2952: 43 20 23  0   43 19 24  0             230542.6617   0.0346  0.050   0.0346 0.03  
 2953: 43 20 23  0   43 20 24  0             230542.6617   0.0346  0.050   0.0346 0.47  
 2954: 43 21 23  0   43 19 24  0             230542.6617   0.0346  0.050   0.0346 0.47  
 2955: 43 21 23  0   43 20 24  0             230542.6617   0.0346  0.050   0.0346 0.03  
 2956: 42 19 23  0   42 18 24  0             230618.0421  -0.0656  0.050  -0.0656 0.03  
 2957: 42 19 23  0   42 19 24  0             230618.0421  -0.0656  0.050  -0.0656 0.47  
 2958: 42 20 23  0   42 18 24  0             230618.0421  -0.0656  0.050  -0.0656 0.47  
 2959: 42 20 23  0   42 19 24  0             230618.0421  -0.0656  0.050  -0.0656 0.03  
 2960: 41 18 23  0   41 17 24  0             230689.4832   0.0029  0.050   0.0029 0.03  
 2961: 41 18 23  0   41 18 24  0             230689.4832   0.0029  0.050   0.0029 0.47  
 2962: 41 19 23  0   41 17 24  0             230689.4832   0.0029  0.050   0.0029 0.47  
 2963: 41 19 23  0   41 18 24  0             230689.4832   0.0029  0.050   0.0029 0.03  
 2964: 40 17 23  0   40 16 24  0             230756.9428   0.0269  0.050   0.0269 0.02  
 2965: 40 17 23  0   40 17 24  0             230756.9428   0.0269  0.050   0.0269 0.48  
 2966: 40 18 23  0   40 16 24  0             230756.9428   0.0269  0.050   0.0269 0.48  
 2967: 40 18 23  0   40 17 24  0             230756.9428   0.0269  0.050   0.0269 0.02  
 2968: 39 16 23  0   39 15 24  0             230820.5802  -0.0004  0.050  -0.0004 0.02  
 2969: 39 16 23  0   39 16 24  0             230820.5802  -0.0004  0.050  -0.0004 0.48  
 2970: 39 17 23  0   39 15 24  0             230820.5802  -0.0004  0.050  -0.0004 0.48  
 2971: 39 17 23  0   39 16 24  0             230820.5802  -0.0004  0.050  -0.0004 0.02  
 2972: 38 15 23  0   38 14 24  0             230880.5820  -0.0538  0.050  -0.0539 0.02  
 2973: 38 15 23  0   38 15 24  0             230880.5820  -0.0538  0.050  -0.0539 0.48  
 2974: 38 16 23  0   38 14 24  0             230880.5820  -0.0538  0.050  -0.0539 0.48  
 2975: 38 16 23  0   38 15 24  0             230880.5820  -0.0538  0.050  -0.0539 0.02  
 2976: 37 14 23  0   37 13 24  0             230937.2698   0.0317  0.050   0.0318 0.02  
 2977: 37 14 23  0   37 14 24  0             230937.2698   0.0317  0.050   0.0318 0.48  
 2978: 37 15 23  0   37 13 24  0             230937.2698   0.0317  0.050   0.0318 0.48  
 2979: 37 15 23  0   37 14 24  0             230937.2698   0.0317  0.050   0.0318 0.02  
 2980: 36 13 23  0   36 12 24  0             230990.4885  -0.0508  0.050  -0.0508 0.02  
 2981: 36 13 23  0   36 13 24  0             230990.4885  -0.0508  0.050  -0.0508 0.48  
 2982: 36 14 23  0   36 12 24  0             230990.4885  -0.0508  0.050  -0.0508 0.48  
 2983: 36 14 23  0   36 13 24  0             230990.4885  -0.0508  0.050  -0.0508 0.02  
 2984: 20  3 17  0   19  3 16  0             231226.3614  -0.0806  0.050  -0.0806 0.48  
 2985: 20  3 17  0   19  4 16  0             231226.3614  -0.0806  0.050  -0.0806 0.02  
 2986: 20  4 17  0   19  3 16  0             231226.3614  -0.0806  0.050  -0.0806 0.02  
 2987: 20  4 17  0   19  4 16  0             231226.3614  -0.0806  0.050  -0.0806 0.48  
 2988: 30  7 23  0   30  6 24  0             231248.8838  -0.0910  0.050  -0.0911 0.02  
 2989: 30  7 23  0   30  7 24  0             231248.8838  -0.0910  0.050  -0.0911 0.48  
 2990: 30  8 23  0   30  6 24  0             231248.8838  -0.0910  0.050  -0.0911 0.48  
 2991: 30  8 23  0   30  7 24  0             231248.8838  -0.0910  0.050  -0.0911 0.02  
 2992: 18  5 13  0   17  5 12  0             231250.3085  -0.0563  0.050  -0.0563 0.48  
 2993: 18  5 13  0   17  6 12  0             231250.3085  -0.0563  0.050  -0.0563 0.02  
 2994: 18  6 13  0   17  5 12  0             231250.3085  -0.0563  0.050  -0.0563 0.02  
 2995: 18  6 13  0   17  6 12  0             231250.3085  -0.0563  0.050  -0.0563 0.48  
 2996: 13 10  3  0   12 10  2  0             235168.4262  -0.0423  0.050               
 2997: 67 43 24  0   67 42 25  0             237185.1273  -0.0181  0.050  -0.0181 0.03  
 2998: 67 43 24  0   67 43 25  0             237185.1273  -0.0181  0.050  -0.0181 0.47  
 2999: 67 44 24  0   67 42 25  0             237185.1273  -0.0181  0.050  -0.0181 0.47  
 3000: 67 44 24  0   67 43 25  0             237185.1273  -0.0181  0.050  -0.0181 0.03  
 3001: 66 42 24  0   66 41 25  0             237402.2559  -0.0077  0.050  -0.0077 0.03  
 3002: 66 42 24  0   66 42 25  0             237402.2559  -0.0077  0.050  -0.0077 0.47  
 3003: 66 43 24  0   66 41 25  0             237402.2559  -0.0077  0.050  -0.0077 0.47  
 3004: 66 43 24  0   66 42 25  0             237402.2559  -0.0077  0.050  -0.0077 0.03  
 3005: 65 41 24  0   65 40 25  0             237610.5080   0.0246  0.050   0.0247 0.03  
 3006: 65 41 24  0   65 41 25  0             237610.5080   0.0246  0.050   0.0247 0.47  
 3007: 65 42 24  0   65 40 25  0             237610.5080   0.0246  0.050   0.0247 0.47  
 3008: 65 42 24  0   65 41 25  0             237610.5080   0.0246  0.050   0.0247 0.03  
 3009: 64 40 24  0   64 39 25  0             237810.0840  -0.0183  0.050  -0.0183 0.03  
 3010: 64 40 24  0   64 40 25  0             237810.0840  -0.0183  0.050  -0.0183 0.47  
 3011: 64 41 24  0   64 39 25  0             237810.0840  -0.0183  0.050  -0.0183 0.47  
 3012: 64 41 24  0   64 40 25  0             237810.0840  -0.0183  0.050  -0.0183 0.03  
 3013: 63 39 24  0   63 38 25  0             238001.3959  -0.0129  0.050  -0.0130 0.03  
 3014: 63 39 24  0   63 39 25  0             238001.3959  -0.0129  0.050  -0.0130 0.47  
 3015: 63 40 24  0   63 38 25  0             238001.3959  -0.0129  0.050  -0.0130 0.47  
 3016: 63 40 24  0   63 39 25  0             238001.3959  -0.0129  0.050  -0.0130 0.03  
 3017: 62 38 24  0   62 37 25  0             238184.7015   0.0188  0.050   0.0188 0.03  
 3018: 62 38 24  0   62 38 25  0             238184.7015   0.0188  0.050   0.0188 0.47  
 3019: 62 39 24  0   62 37 25  0             238184.7015   0.0188  0.050   0.0188 0.47  
 3020: 62 39 24  0   62 38 25  0             238184.7015   0.0188  0.050   0.0188 0.03  
 3021: 61 37 24  0   61 36 25  0             238360.2008   0.0065  0.050   0.0065 0.03  
 3022: 61 37 24  0   61 37 25  0             238360.2008   0.0065  0.050   0.0065 0.47  
 3023: 61 38 24  0   61 36 25  0             238360.2008   0.0065  0.050   0.0065 0.47  
 3024: 61 38 24  0   61 37 25  0             238360.2008   0.0065  0.050   0.0065 0.03  
 3025: 60 36 24  0   60 35 25  0             238528.2088   0.0020  0.050   0.0021 0.03  
 3026: 60 36 24  0   60 36 25  0             238528.2088   0.0020  0.050   0.0021 0.47  
 3027: 60 37 24  0   60 35 25  0             238528.2088   0.0020  0.050   0.0021 0.47  
 3028: 60 37 24  0   60 36 25  0             238528.2088   0.0020  0.050   0.0021 0.03  
 3029: 59 35 24  0   59 34 25  0             238688.9741  -0.0006  0.050  -0.0007 0.03  
 3030: 59 35 24  0   59 35 25  0             238688.9741  -0.0006  0.050  -0.0007 0.47  
 3031: 59 36 24  0   59 34 25  0             238688.9741  -0.0006  0.050  -0.0007 0.47  
 3032: 59 36 24  0   59 35 25  0             238688.9741  -0.0006  0.050  -0.0007 0.03  
 3033: 58 34 24  0   58 33 25  0             238842.7434  -0.0024  0.050  -0.0025 0.03  
 3034: 58 34 24  0   58 34 25  0             238842.7434  -0.0024  0.050  -0.0025 0.47  
 3035: 58 35 24  0   58 33 25  0             238842.7434  -0.0024  0.050  -0.0025 0.47  
 3036: 58 35 24  0   58 34 25  0             238842.7434  -0.0024  0.050  -0.0025 0.03  
 3037: 57 33 24  0   57 32 25  0             238989.7678   0.0075  0.050   0.0076 0.03  
 3038: 57 33 24  0   57 33 25  0             238989.7678   0.0075  0.050   0.0076 0.47  
 3039: 57 34 24  0   57 32 25  0             238989.7678   0.0075  0.050   0.0076 0.47  
 3040: 57 34 24  0   57 33 25  0             238989.7678   0.0075  0.050   0.0076 0.03  
 3041: 56 32 24  0   56 31 25  0             239130.2565   0.0052  0.050   0.0053 0.03  
 3042: 56 32 24  0   56 32 25  0             239130.2565   0.0052  0.050   0.0053 0.47  
 3043: 56 33 24  0   56 31 25  0             239130.2565   0.0052  0.050   0.0053 0.47  
 3044: 56 33 24  0   56 32 25  0             239130.2565   0.0052  0.050   0.0053 0.03  
 3045: 55 31 24  0   55 30 25  0             239264.4509   0.0051  0.050   0.0052 0.03  
 3046: 55 31 24  0   55 31 25  0             239264.4509   0.0051  0.050   0.0052 0.47  
 3047: 55 32 24  0   55 30 25  0             239264.4509   0.0051  0.050   0.0052 0.47  
 3048: 55 32 24  0   55 31 25  0             239264.4509   0.0051  0.050   0.0052 0.03  
 3049: 54 30 24  0   54 29 25  0             239392.5609  -0.0032  0.050  -0.0033 0.03  
 3050: 54 30 24  0   54 30 25  0             239392.5609  -0.0032  0.050  -0.0033 0.47  
 3051: 54 31 24  0   54 29 25  0             239392.5609  -0.0032  0.050  -0.0033 0.47  
 3052: 54 31 24  0   54 30 25  0             239392.5609  -0.0032  0.050  -0.0033 0.03  
 3053: 12 12  1  0   11 11  0  0             239490.8285   0.0156  0.050               
 3054: 53 29 24  0   53 28 25  0             239514.8081  -0.0125  0.050  -0.0125 0.03  
 3055: 53 29 24  0   53 29 25  0             239514.8081  -0.0125  0.050  -0.0125 0.47  
 3056: 53 30 24  0   53 28 25  0             239514.8081  -0.0125  0.050  -0.0125 0.47  
 3057: 53 30 24  0   53 29 25  0             239514.8081  -0.0125  0.050  -0.0125 0.03  
 3058: 52 28 24  0   52 27 25  0             239631.4187  -0.0049  0.050  -0.0050 0.03  
 3059: 52 28 24  0   52 28 25  0             239631.4187  -0.0049  0.050  -0.0050 0.47  
 3060: 52 29 24  0   52 27 25  0             239631.4187  -0.0049  0.050  -0.0050 0.47  
 3061: 52 29 24  0   52 28 25  0             239631.4187  -0.0049  0.050  -0.0050 0.03  
 3062: 51 27 24  0   51 26 25  0             239742.5606  -0.0152  0.050  -0.0152 0.03  
 3063: 51 27 24  0   51 27 25  0             239742.5606  -0.0152  0.050  -0.0152 0.47  
 3064: 51 28 24  0   51 26 25  0             239742.5606  -0.0152  0.050  -0.0152 0.47  
 3065: 51 28 24  0   51 27 25  0             239742.5606  -0.0152  0.050  -0.0152 0.03  
 3066: 50 26 24  0   50 25 25  0             239848.4660  -0.0082  0.050  -0.0083 0.03  
 3067: 50 26 24  0   50 26 25  0             239848.4660  -0.0082  0.050  -0.0083 0.47  
 3068: 50 27 24  0   50 25 25  0             239848.4660  -0.0082  0.050  -0.0083 0.47  
 3069: 50 27 24  0   50 26 25  0             239848.4660  -0.0082  0.050  -0.0083 0.03  
 3070: 49 25 24  0   49 24 25  0             239949.3004  -0.0102  0.050  -0.0103 0.03  
 3071: 49 25 24  0   49 25 25  0             239949.3004  -0.0102  0.050  -0.0103 0.47  
 3072: 49 26 24  0   49 24 25  0             239949.3004  -0.0102  0.050  -0.0103 0.47  
 3073: 49 26 24  0   49 25 25  0             239949.3004  -0.0102  0.050  -0.0103 0.03  
 3074: 14 11  4  0   13 11  3  0             239995.9217  -0.0328  0.050               
 3075: 12 12  0  0   11 11  1  0             239996.6591   0.0538  0.050               
 3076: 48 24 24  0   48 23 25  0             240045.2762   0.0045  0.050   0.0045 0.03  
 3077: 48 24 24  0   48 24 25  0             240045.2762   0.0045  0.050   0.0045 0.47  
 3078: 48 25 24  0   48 23 25  0             240045.2762   0.0045  0.050   0.0045 0.47  
 3079: 48 25 24  0   48 24 25  0             240045.2762   0.0045  0.050   0.0045 0.03  
 3080: 47 23 24  0   47 22 25  0             240136.5317  -0.0069  0.050  -0.0070 0.03  
 3081: 47 23 24  0   47 23 25  0             240136.5317  -0.0069  0.050  -0.0070 0.47  
 3082: 47 24 24  0   47 22 25  0             240136.5317  -0.0069  0.050  -0.0070 0.47  
 3083: 47 24 24  0   47 23 25  0             240136.5317  -0.0069  0.050  -0.0070 0.03  
 3084: 46 22 24  0   46 21 25  0             240223.2735  -0.0150  0.050  -0.0150 0.03  
 3085: 46 22 24  0   46 22 25  0             240223.2735  -0.0150  0.050  -0.0150 0.47  
 3086: 46 23 24  0   46 21 25  0             240223.2735  -0.0150  0.050  -0.0150 0.47  
 3087: 46 23 24  0   46 22 25  0             240223.2735  -0.0150  0.050  -0.0150 0.03  
 3088: 45 21 24  0   45 20 25  0             240305.6874  -0.0054  0.050  -0.0054 0.03  
 3089: 45 21 24  0   45 21 25  0             240305.6874  -0.0054  0.050  -0.0054 0.47  
 3090: 45 22 24  0   45 20 25  0             240305.6874  -0.0054  0.050  -0.0054 0.47  
 3091: 45 22 24  0   45 21 25  0             240305.6874  -0.0054  0.050  -0.0054 0.03  
 3092: 44 20 24  0   44 19 25  0             240383.9045  -0.0144  0.050  -0.0144 0.03  
 3093: 44 20 24  0   44 20 25  0             240383.9045  -0.0144  0.050  -0.0144 0.47  
 3094: 44 21 24  0   44 19 25  0             240383.9045  -0.0144  0.050  -0.0144 0.47  
 3095: 44 21 24  0   44 20 25  0             240383.9045  -0.0144  0.050  -0.0144 0.03  
 3096: 43 19 24  0   43 18 25  0             240458.1144  -0.0148  0.050  -0.0149 0.03  
 3097: 43 19 24  0   43 19 25  0             240458.1144  -0.0148  0.050  -0.0149 0.47  
 3098: 43 20 24  0   43 18 25  0             240458.1144  -0.0148  0.050  -0.0149 0.47  
 3099: 43 20 24  0   43 19 25  0             240458.1144  -0.0148  0.050  -0.0149 0.03  
 3100: 42 18 24  0   42 17 25  0             240528.4652  -0.0170  0.050  -0.0170 0.02  
 3101: 42 18 24  0   42 18 25  0             240528.4652  -0.0170  0.050  -0.0170 0.48  
 3102: 42 19 24  0   42 17 25  0             240528.4652  -0.0170  0.050  -0.0170 0.48  
 3103: 42 19 24  0   42 18 25  0             240528.4652  -0.0170  0.050  -0.0170 0.02  
 3104: 41 17 24  0   41 16 25  0             240595.1291  -0.0025  0.050  -0.0026 0.02  
 3105: 41 17 24  0   41 17 25  0             240595.1291  -0.0025  0.050  -0.0026 0.48  
 3106: 41 18 24  0   41 16 25  0             240595.1291  -0.0025  0.050  -0.0026 0.48  
 3107: 41 18 24  0   41 17 25  0             240595.1291  -0.0025  0.050  -0.0026 0.02  
 3108: 40 16 24  0   40 15 25  0             240658.2081  -0.0191  0.050  -0.0191 0.02  
 3109: 40 16 24  0   40 16 25  0             240658.2081  -0.0191  0.050  -0.0191 0.48  
 3110: 40 17 24  0   40 15 25  0             240658.2081  -0.0191  0.050  -0.0191 0.48  
 3111: 40 17 24  0   40 16 25  0             240658.2081  -0.0191  0.050  -0.0191 0.02  
 3112: 10  6  4  0    9  4  5  0             240701.7659  -0.0562  0.050               
 3113: 39 15 24  0   39 14 25  0             240717.9001  -0.0140  0.050  -0.0140 0.02  
 3114: 39 15 24  0   39 15 25  0             240717.9001  -0.0140  0.050  -0.0140 0.48  
 3115: 39 16 24  0   39 14 25  0             240717.9001  -0.0140  0.050  -0.0140 0.48  
 3116: 39 16 24  0   39 15 25  0             240717.9001  -0.0140  0.050  -0.0140 0.02  
 3117: 12 11  1  0   11 10  2  0             240736.4773  -0.0048  0.050               
 3118: 38 14 24  0   38 13 25  0             240774.2891  -0.0447  0.050  -0.0448 0.02  
 3119: 38 14 24  0   38 14 25  0             240774.2891  -0.0447  0.050  -0.0448 0.48  
 3120: 38 15 24  0   38 13 25  0             240774.2891  -0.0447  0.050  -0.0448 0.48  
 3121: 38 15 24  0   38 14 25  0             240774.2891  -0.0447  0.050  -0.0448 0.02  
 3122: 10  7  4  0    9  5  5  0             240790.3442  -0.0094  0.050               
 3123: 37 13 24  0   37 12 25  0             240827.5951  -0.0285  0.050  -0.0285 0.02  
 3124: 37 13 24  0   37 13 25  0             240827.5951  -0.0285  0.050  -0.0285 0.48  
 3125: 37 14 24  0   37 12 25  0             240827.5951  -0.0285  0.050  -0.0285 0.48  
 3126: 37 14 24  0   37 13 25  0             240827.5951  -0.0285  0.050  -0.0285 0.02  
 3127: 36 12 24  0   36 11 25  0             240877.9064  -0.0104  0.050  -0.0104 0.02  
 3128: 36 12 24  0   36 12 25  0             240877.9064  -0.0104  0.050  -0.0104 0.48  
 3129: 36 13 24  0   36 11 25  0             240877.9064  -0.0104  0.050  -0.0104 0.48  
 3130: 36 13 24  0   36 12 25  0             240877.9064  -0.0104  0.050  -0.0104 0.02  
 3131: 35 11 24  0   35 10 25  0             240925.3369  -0.0060  0.050  -0.0060 0.02  
 3132: 35 11 24  0   35 11 25  0             240925.3369  -0.0060  0.050  -0.0060 0.48  
 3133: 35 12 24  0   35 10 25  0             240925.3369  -0.0060  0.050  -0.0060 0.48  
 3134: 35 12 24  0   35 11 25  0             240925.3369  -0.0060  0.050  -0.0060 0.02  
 3135: 34 10 24  0   34  9 25  0             240970.0209  -0.0064  0.050  -0.0065 0.02  
 3136: 34 10 24  0   34 10 25  0             240970.0209  -0.0064  0.050  -0.0065 0.48  
 3137: 34 11 24  0   34  9 25  0             240970.0209  -0.0064  0.050  -0.0065 0.48  
 3138: 34 11 24  0   34 10 25  0             240970.0209  -0.0064  0.050  -0.0065 0.02  
 3139: 33  9 24  0   33  8 25  0             241012.0845  -0.0075  0.050  -0.0076 0.02  
 3140: 33  9 24  0   33  9 25  0             241012.0845  -0.0075  0.050  -0.0076 0.48  
 3141: 33 10 24  0   33  8 25  0             241012.0845  -0.0075  0.050  -0.0076 0.48  
 3142: 33 10 24  0   33  9 25  0             241012.0845  -0.0075  0.050  -0.0076 0.02  
 3143: 24  0 24  0   23  0 23  0             241031.9781  -0.0261  0.050  -0.0261 0.48  
 3144: 24  0 24  0   23  1 23  0             241031.9781  -0.0261  0.050  -0.0261 0.02  
 3145: 24  1 24  0   23  0 23  0             241031.9781  -0.0261  0.050  -0.0261 0.02  
 3146: 24  1 24  0   23  1 23  0             241031.9781  -0.0261  0.050  -0.0261 0.48  
 3147: 23  1 22  0   22  1 21  0             241042.2387  -0.0243  0.050  -0.0243 0.48  
 3148: 23  1 22  0   22  2 21  0             241042.2387  -0.0243  0.050  -0.0243 0.02  
 3149: 23  2 22  0   22  1 21  0             241042.2387  -0.0243  0.050  -0.0243 0.02  
 3150: 23  2 22  0   22  2 21  0             241042.2387  -0.0243  0.050  -0.0243 0.48  
 3151: 22  2 20  0   21  2 19  0             241052.1847  -0.0132  0.050  -0.0132 0.48  
 3152: 22  2 20  0   21  3 19  0             241052.1847  -0.0132  0.050  -0.0132 0.02  
 3153: 22  3 20  0   21  2 19  0             241052.1847  -0.0132  0.050  -0.0132 0.02  
 3154: 22  3 20  0   21  3 19  0             241052.1847  -0.0132  0.050  -0.0132 0.48  
 3155: 21  3 18  0   20  3 17  0             241062.1386  -0.0232  0.050  -0.0233 0.48  
 3156: 21  3 18  0   20  4 17  0             241062.1386  -0.0232  0.050  -0.0233 0.02  
 3157: 21  4 18  0   20  3 17  0             241062.1386  -0.0232  0.050  -0.0233 0.02  
 3158: 21  4 18  0   20  4 17  0             241062.1386  -0.0232  0.050  -0.0233 0.48  
 3159: 20  4 16  0   19  4 15  0             241072.7046  -0.0271  0.050  -0.0272 0.48  
 3160: 20  4 16  0   19  5 15  0             241072.7046  -0.0271  0.050  -0.0272 0.02  
 3161: 20  5 16  0   19  4 15  0             241072.7046  -0.0271  0.050  -0.0272 0.02  
 3162: 20  5 16  0   19  5 15  0             241072.7046  -0.0271  0.050  -0.0272 0.48  
 3163: 19  5 14  0   18  5 13  0             241084.9941  -0.0192  0.050  -0.0192 0.48  
 3164: 19  5 14  0   18  6 13  0             241084.9941  -0.0192  0.050  -0.0192 0.02  
 3165: 19  6 14  0   18  5 13  0             241084.9941  -0.0192  0.050  -0.0192 0.02  
 3166: 19  6 14  0   18  6 13  0             241084.9941  -0.0192  0.050  -0.0192 0.48  
 3167: 31  7 24  0   31  6 25  0             241088.8212  -0.0089  0.050  -0.0089 0.02  
 3168: 31  7 24  0   31  7 25  0             241088.8212  -0.0089  0.050  -0.0089 0.48  
 3169: 31  8 24  0   31  6 25  0             241088.8212  -0.0089  0.050  -0.0089 0.48  
 3170: 31  8 24  0   31  7 25  0             241088.8212  -0.0089  0.050  -0.0089 0.02  
 3171: 18  6 12  0   17  6 11  0             241101.4724  -0.0146  0.050  -0.0146 0.48  
 3172: 18  6 12  0   17  7 11  0             241101.4724  -0.0146  0.050  -0.0146 0.02  
 3173: 18  7 12  0   17  6 11  0             241101.4724  -0.0146  0.050  -0.0146 0.02  
 3174: 18  7 12  0   17  7 11  0             241101.4724  -0.0146  0.050  -0.0146 0.48  
 3175: 30  6 24  0   30  5 25  0             241123.7101  -0.0184  0.050  -0.0184 0.02  
 3176: 30  6 24  0   30  6 25  0             241123.7101  -0.0184  0.050  -0.0184 0.48  
 3177: 30  7 24  0   30  5 25  0             241123.7101  -0.0184  0.050  -0.0184 0.48  
 3178: 30  7 24  0   30  6 25  0             241123.7101  -0.0184  0.050  -0.0184 0.02  
 3179: 17  7 10  0   16  7  9  0             241128.7273  -0.0161  0.050  -0.0161 0.48  
 3180: 17  7 10  0   16  8  9  0             241128.7273  -0.0160  0.050  -0.0161 0.02  
 3181: 17  8 10  0   16  7  9  0             241128.7273  -0.0162  0.050  -0.0161 0.02  
 3182: 17  8 10  0   16  8  9  0             241128.7273  -0.0160  0.050  -0.0161 0.48  
 3183: 29  5 24  0   29  4 25  0             241156.4339  -0.0229  0.050  -0.0229 0.02  
 3184: 29  5 24  0   29  5 25  0             241156.4339  -0.0229  0.050  -0.0229 0.48  
 3185: 29  6 24  0   29  4 25  0             241156.4339  -0.0229  0.050  -0.0229 0.48  
 3186: 29  6 24  0   29  5 25  0             241156.4339  -0.0229  0.050  -0.0229 0.02  
 3187: 28  4 24  0   28  3 25  0             241187.0719  -0.0467  0.050  -0.0467 0.02  
 3188: 28  4 24  0   28  4 25  0             241187.0719  -0.0467  0.050  -0.0467 0.48  
 3189: 28  5 24  0   28  3 25  0             241187.0719  -0.0467  0.050  -0.0467 0.48  
 3190: 28  5 24  0   28  4 25  0             241187.0719  -0.0467  0.050  -0.0467 0.02  
 3191: 16  8  8  0   15  8  7  0             241188.4773  -0.1010  0.050  -0.0087 0.48  
 3192: 16  8  8  0   15  9  7  0             241188.4773   0.0950  0.050  -0.0087 0.02  
 3193: 16  9  8  0   15  8  7  0             241188.4773  -0.1124  0.050  -0.0087 0.02  
 3194: 16  9  8  0   15  9  7  0             241188.4773   0.0836  0.050  -0.0087 0.48  
 3195: 27  3 24  0   27  2 25  0             241215.8025  -0.0108  0.050  -0.0109 0.02  
 3196: 27  3 24  0   27  3 25  0             241215.8025  -0.0108  0.050  -0.0109 0.48  
 3197: 27  4 24  0   27  2 25  0             241215.8025  -0.0108  0.050  -0.0109 0.48  
 3198: 27  4 24  0   27  3 25  0             241215.8025  -0.0108  0.050  -0.0109 0.02  
 3199: 26  2 24  0   26  1 25  0             241242.6263  -0.0112  0.050  -0.0112 0.02  
 3200: 26  2 24  0   26  2 25  0             241242.6263  -0.0112  0.050  -0.0112 0.48  
 3201: 26  3 24  0   26  1 25  0             241242.6263  -0.0112  0.050  -0.0112 0.48  
 3202: 26  3 24  0   26  2 25  0             241242.6263  -0.0112  0.050  -0.0112 0.02  
 3203: 25  1 24  0   25  0 25  0             241267.6786  -0.0049  0.050  -0.0049 0.02  
 3204: 25  1 24  0   25  1 25  0             241267.6786  -0.0049  0.050  -0.0049 0.48  
 3205: 25  2 24  0   25  0 25  0             241267.6786  -0.0049  0.050  -0.0049 0.48  
 3206: 25  2 24  0   25  1 25  0             241267.6786  -0.0049  0.050  -0.0049 0.02  
 3207: 15  9  6  0   14 10  5  0             241339.9428  -0.0059  0.050               
 3208: 15 10  6  0   14 10  5  0             241346.7688  -0.0088  0.050               
 3209: 15  9  6  0   14  9  5  0             241417.6388  -0.0135  0.050               
 3210: 15 10  6  0   14  9  5  0             241424.4688  -0.0124  0.050               
 3211: 14 10  4  0   13 10  3  0             244504.7117  -0.0287  0.050               
 3212: 17 12  5  0   16 14  2  0             245312.2870  -0.0302  0.050               
 3213: 68 43 25  0   68 42 26  0             247147.3532  -0.0225  0.050  -0.0225 0.03  
 3214: 68 43 25  0   68 43 26  0             247147.3532  -0.0225  0.050  -0.0225 0.47  
 3215: 68 44 25  0   68 42 26  0             247147.3532  -0.0225  0.050  -0.0225 0.47  
 3216: 68 44 25  0   68 43 26  0             247147.3532  -0.0225  0.050  -0.0225 0.03  
 3217: 67 42 25  0   67 41 26  0             247352.9236   0.0141  0.050   0.0142 0.03  
 3218: 67 42 25  0   67 42 26  0             247352.9236   0.0141  0.050   0.0142 0.47  
 3219: 67 43 25  0   67 41 26  0             247352.9236   0.0141  0.050   0.0142 0.47  
 3220: 67 43 25  0   67 42 26  0             247352.9236   0.0141  0.050   0.0142 0.03  
 3221: 66 41 25  0   66 40 26  0             247550.3307   0.0141  0.050   0.0142 0.03  
 3222: 66 41 25  0   66 41 26  0             247550.3307   0.0141  0.050   0.0142 0.47  
 3223: 66 42 25  0   66 40 26  0             247550.3307   0.0141  0.050   0.0142 0.47  
 3224: 66 42 25  0   66 41 26  0             247550.3307   0.0141  0.050   0.0142 0.03  
 3225: 65 40 25  0   65 39 26  0             247739.8231  -0.0350  0.050  -0.0350 0.03  
 3226: 65 40 25  0   65 40 26  0             247739.8231  -0.0350  0.050  -0.0350 0.47  
 3227: 65 41 25  0   65 39 26  0             247739.8231  -0.0350  0.050  -0.0350 0.47  
 3228: 65 41 25  0   65 40 26  0             247739.8231  -0.0350  0.050  -0.0350 0.03  
 3229: 63 38 25  0   63 37 26  0             248096.3566   0.0068  0.050   0.0068 0.03  
 3230: 63 38 25  0   63 38 26  0             248096.3566   0.0068  0.050   0.0068 0.47  
 3231: 63 39 25  0   63 37 26  0             248096.3566   0.0068  0.050   0.0068 0.47  
 3232: 63 39 25  0   63 38 26  0             248096.3566   0.0068  0.050   0.0068 0.03  
 3233: 62 37 25  0   62 36 26  0             248263.7855   0.0010  0.050   0.0011 0.03  
 3234: 62 37 25  0   62 37 26  0             248263.7855   0.0010  0.050   0.0011 0.47  
 3235: 62 38 25  0   62 36 26  0             248263.7855   0.0010  0.050   0.0011 0.47  
 3236: 62 38 25  0   62 37 26  0             248263.7855   0.0010  0.050   0.0011 0.03  
 3237: 11  8  3  0   10  7  4  0             248340.4744  -0.0240  0.050               
 3238: 61 36 25  0   61 35 26  0             248424.3219  -0.0010  0.050  -0.0011 0.03  
 3239: 61 36 25  0   61 36 26  0             248424.3219  -0.0010  0.050  -0.0011 0.47  
 3240: 61 37 25  0   61 35 26  0             248424.3219  -0.0010  0.050  -0.0011 0.47  
 3241: 61 37 25  0   61 36 26  0             248424.3219  -0.0010  0.050  -0.0011 0.03  
 3242: 11  8  3  0   10  6  4  0             248429.8718  -0.0408  0.050               
 3243: 60 35 25  0   60 34 26  0             248578.1866  -0.0044  0.050  -0.0044 0.03  
 3244: 60 35 25  0   60 35 26  0             248578.1866  -0.0044  0.050  -0.0044 0.47  
 3245: 60 36 25  0   60 34 26  0             248578.1866  -0.0044  0.050  -0.0044 0.47  
 3246: 60 36 25  0   60 35 26  0             248578.1866  -0.0044  0.050  -0.0044 0.03  
 3247: 59 34 25  0   59 33 26  0             248725.6118   0.0041  0.050   0.0041 0.03  
 3248: 59 34 25  0   59 34 26  0             248725.6118   0.0041  0.050   0.0041 0.47  
 3249: 59 35 25  0   59 33 26  0             248725.6118   0.0041  0.050   0.0041 0.47  
 3250: 59 35 25  0   59 34 26  0             248725.6118   0.0041  0.050   0.0041 0.03  
 3251: 58 33 25  0   58 32 26  0             248866.7871   0.0009  0.050   0.0009 0.03  
 3252: 58 33 25  0   58 33 26  0             248866.7871   0.0009  0.050   0.0009 0.47  
 3253: 58 34 25  0   58 32 26  0             248866.7871   0.0009  0.050   0.0009 0.47  
 3254: 58 34 25  0   58 33 26  0             248866.7871   0.0009  0.050   0.0009 0.03  
 3255: 57 32 25  0   57 31 26  0             249001.9366   0.0028  0.050   0.0028 0.03  
 3256: 57 32 25  0   57 32 26  0             249001.9366   0.0028  0.050   0.0028 0.47  
 3257: 57 33 25  0   57 31 26  0             249001.9366   0.0028  0.050   0.0028 0.47  
 3258: 57 33 25  0   57 32 26  0             249001.9366   0.0028  0.050   0.0028 0.03  
 3259: 56 31 25  0   56 30 26  0             249131.2474  -0.0050  0.050  -0.0050 0.03  
 3260: 56 31 25  0   56 31 26  0             249131.2474  -0.0050  0.050  -0.0050 0.47  
 3261: 56 32 25  0   56 30 26  0             249131.2474  -0.0050  0.050  -0.0050 0.47  
 3262: 56 32 25  0   56 31 26  0             249131.2474  -0.0050  0.050  -0.0050 0.03  
 3263: 55 30 25  0   55 29 26  0             249254.9263  -0.0122  0.050  -0.0122 0.03  
 3264: 55 30 25  0   55 30 26  0             249254.9263  -0.0122  0.050  -0.0122 0.47  
 3265: 55 31 25  0   55 29 26  0             249254.9263  -0.0122  0.050  -0.0122 0.47  
 3266: 55 31 25  0   55 30 26  0             249254.9263  -0.0122  0.050  -0.0122 0.03  
 3267: 54 29 25  0   54 28 26  0             249373.1887   0.0054  0.050   0.0054 0.03  
 3268: 54 29 25  0   54 29 26  0             249373.1887   0.0054  0.050   0.0054 0.47  
 3269: 54 30 25  0   54 28 26  0             249373.1887   0.0054  0.050   0.0054 0.47  
 3270: 54 30 25  0   54 29 26  0             249373.1887   0.0054  0.050   0.0054 0.03  
 3271: 53 28 25  0   53 27 26  0             249486.1845   0.0116  0.050   0.0116 0.03  
 3272: 53 28 25  0   53 28 26  0             249486.1845   0.0116  0.050   0.0116 0.47  
 3273: 53 29 25  0   53 27 26  0             249486.1845   0.0116  0.050   0.0116 0.47  
 3274: 53 29 25  0   53 28 26  0             249486.1845   0.0116  0.050   0.0116 0.03  
 3275: 52 27 25  0   52 26 26  0             249594.0641  -0.0245  0.050  -0.0245 0.03  
 3276: 52 27 25  0   52 27 26  0             249594.0641  -0.0245  0.050  -0.0245 0.47  
 3277: 52 28 25  0   52 26 26  0             249594.0641  -0.0245  0.050  -0.0245 0.47  
 3278: 52 28 25  0   52 27 26  0             249594.0641  -0.0245  0.050  -0.0245 0.03  
 3279: 51 26 25  0   51 25 26  0             249697.0977  -0.0093  0.050  -0.0093 0.03  
 3280: 51 26 25  0   51 26 26  0             249697.0977  -0.0093  0.050  -0.0093 0.47  
 3281: 51 27 25  0   51 25 26  0             249697.0977  -0.0093  0.050  -0.0093 0.47  
 3282: 51 27 25  0   51 26 26  0             249697.0977  -0.0093  0.050  -0.0093 0.03  
 3283: 50 25 25  0   50 24 26  0             249795.3825  -0.0177  0.050  -0.0178 0.03  
 3284: 50 25 25  0   50 25 26  0             249795.3825  -0.0177  0.050  -0.0178 0.47  
 3285: 50 26 25  0   50 24 26  0             249795.3825  -0.0177  0.050  -0.0178 0.47  
 3286: 50 26 25  0   50 25 26  0             249795.3825  -0.0177  0.050  -0.0178 0.03  
 3287: 49 24 25  0   49 23 26  0             249889.1107  -0.0249  0.050  -0.0249 0.03  
 3288: 49 24 25  0   49 24 26  0             249889.1107  -0.0249  0.050  -0.0249 0.47  
 3289: 49 25 25  0   49 23 26  0             249889.1107  -0.0249  0.050  -0.0249 0.47  
 3290: 49 25 25  0   49 24 26  0             249889.1107  -0.0249  0.050  -0.0249 0.03  
 3291: 48 23 25  0   48 22 26  0             249978.4650  -0.0112  0.050  -0.0112 0.03  
 3292: 48 23 25  0   48 23 26  0             249978.4650  -0.0112  0.050  -0.0112 0.47  
 3293: 48 24 25  0   48 22 26  0             249978.4650  -0.0112  0.050  -0.0112 0.47  
 3294: 48 24 25  0   48 23 26  0             249978.4650  -0.0112  0.050  -0.0112 0.03  
 3295: 47 22 25  0   47 21 26  0             250063.5654  -0.0158  0.050  -0.0158 0.03  
 3296: 47 22 25  0   47 22 26  0             250063.5654  -0.0158  0.050  -0.0158 0.47  
 3297: 47 23 25  0   47 21 26  0             250063.5654  -0.0158  0.050  -0.0158 0.47  
 3298: 47 23 25  0   47 22 26  0             250063.5654  -0.0158  0.050  -0.0158 0.03  
 3299: 46 21 25  0   46 20 26  0             250144.5983  -0.0068  0.050  -0.0069 0.03  
 3300: 46 21 25  0   46 21 26  0             250144.5983  -0.0068  0.050  -0.0069 0.47  
 3301: 46 22 25  0   46 20 26  0             250144.5983  -0.0068  0.050  -0.0069 0.47  
 3302: 46 22 25  0   46 21 26  0             250144.5983  -0.0068  0.050  -0.0069 0.03  
 3303: 45 20 25  0   45 19 26  0             250221.6635  -0.0355  0.050  -0.0355 0.03  
 3304: 45 20 25  0   45 20 26  0             250221.6635  -0.0355  0.050  -0.0355 0.47  
 3305: 45 21 25  0   45 19 26  0             250221.6635  -0.0355  0.050  -0.0355 0.47  
 3306: 45 21 25  0   45 20 26  0             250221.6635  -0.0355  0.050  -0.0355 0.03  
 3307: 44 19 25  0   44 18 26  0             250294.9836  -0.0256  0.050  -0.0257 0.02  
 3308: 44 19 25  0   44 19 26  0             250294.9836  -0.0256  0.050  -0.0257 0.48  
 3309: 44 20 25  0   44 18 26  0             250294.9836  -0.0256  0.050  -0.0257 0.48  
 3310: 44 20 25  0   44 19 26  0             250294.9836  -0.0256  0.050  -0.0257 0.02  
 3311: 43 18 25  0   43 17 26  0             250364.6765  -0.0026  0.050  -0.0026 0.02  
 3312: 43 18 25  0   43 18 26  0             250364.6765  -0.0026  0.050  -0.0026 0.48  
 3313: 43 19 25  0   43 17 26  0             250364.6765  -0.0026  0.050  -0.0026 0.48  
 3314: 43 19 25  0   43 18 26  0             250364.6765  -0.0026  0.050  -0.0026 0.02  
 3315: 42 17 25  0   42 16 26  0             250430.8233  -0.0241  0.050  -0.0241 0.02  
 3316: 42 17 25  0   42 17 26  0             250430.8233  -0.0241  0.050  -0.0241 0.48  
 3317: 42 18 25  0   42 16 26  0             250430.8233  -0.0241  0.050  -0.0241 0.48  
 3318: 42 18 25  0   42 17 26  0             250430.8233  -0.0241  0.050  -0.0241 0.02  
 3319: 41 16 25  0   41 15 26  0             250493.6369  -0.0127  0.050  -0.0128 0.02  
 3320: 41 16 25  0   41 16 26  0             250493.6369  -0.0127  0.050  -0.0128 0.48  
 3321: 41 17 25  0   41 15 26  0             250493.6369  -0.0127  0.050  -0.0128 0.48  
 3322: 41 17 25  0   41 16 26  0             250493.6369  -0.0127  0.050  -0.0128 0.02  
 3323: 40 15 25  0   40 14 26  0             250553.1805  -0.0372  0.050  -0.0372 0.02  
 3324: 40 15 25  0   40 15 26  0             250553.1805  -0.0372  0.050  -0.0372 0.48  
 3325: 40 16 25  0   40 14 26  0             250553.1805  -0.0372  0.050  -0.0372 0.48  
 3326: 40 16 25  0   40 15 26  0             250553.1805  -0.0372  0.050  -0.0372 0.02  
 3327: 38 13 25  0   38 12 26  0             250663.1505  -0.0093  0.050  -0.0093 0.02  
 3328: 38 13 25  0   38 13 26  0             250663.1505  -0.0093  0.050  -0.0093 0.48  
 3329: 38 14 25  0   38 12 26  0             250663.1505  -0.0093  0.050  -0.0093 0.48  
 3330: 38 14 25  0   38 13 26  0             250663.1505  -0.0093  0.050  -0.0093 0.02  
 3331: 37 12 25  0   37 11 26  0             250713.7525  -0.0272  0.050  -0.0273 0.04  
 3332: 37 12 25  0   37 12 26  0             250713.7525  -0.0272  0.050  -0.0273 0.04  
 3333: 37 13 25  0   37 11 26  0             250713.7525  -0.0272  0.050  -0.0273 0.87  
 3334: 37 13 25  0   37 12 26  0             250713.7525  -0.0272  0.050  -0.0273 0.04  
 3335: 35 10 25  0   35  9 26  0             250806.8975  -0.0079  0.050  -0.0079 0.02  
 3336: 35 10 25  0   35 10 26  0             250806.8975  -0.0079  0.050  -0.0079 0.48  
 3337: 35 11 25  0   35  9 26  0             250806.8975  -0.0079  0.050  -0.0079 0.48  
 3338: 35 11 25  0   35 10 26  0             250806.8975  -0.0079  0.050  -0.0079 0.02  
 3339: 11  9  3  0   10  7  4  0             250808.4555  -0.0144  0.050               
 3340: 34  9 25  0   34  8 26  0             250849.6033  -0.0331  0.050  -0.0331 0.02  
 3341: 34  9 25  0   34  9 26  0             250849.6033  -0.0331  0.050  -0.0331 0.48  
 3342: 34 10 25  0   34  8 26  0             250849.6033  -0.0331  0.050  -0.0331 0.48  
 3343: 34 10 25  0   34  9 26  0             250849.6033  -0.0331  0.050  -0.0331 0.02  
 3344: 25  0 25  0   24  0 24  0             250867.7228  -0.0149  0.050  -0.0149 0.48  
 3345: 25  0 25  0   24  1 24  0             250867.7228  -0.0149  0.050  -0.0149 0.02  
 3346: 25  1 25  0   24  0 24  0             250867.7228  -0.0149  0.050  -0.0149 0.02  
 3347: 25  1 25  0   24  1 24  0             250867.7228  -0.0149  0.050  -0.0149 0.48  
 3348: 24  1 23  0   23  1 22  0             250877.9442  -0.0237  0.050  -0.0237 0.48  
 3349: 24  1 23  0   23  2 22  0             250877.9442  -0.0237  0.050  -0.0237 0.02  
 3350: 24  2 23  0   23  1 22  0             250877.9442  -0.0237  0.050  -0.0237 0.02  
 3351: 24  2 23  0   23  2 22  0             250877.9442  -0.0237  0.050  -0.0237 0.48  
 3352: 23  2 21  0   22  2 20  0             250887.7983  -0.0341  0.050  -0.0342 0.48  
 3353: 23  2 21  0   22  3 20  0             250887.7983  -0.0341  0.050  -0.0342 0.02  
 3354: 23  3 21  0   22  2 20  0             250887.7983  -0.0341  0.050  -0.0342 0.02  
 3355: 23  3 21  0   22  3 20  0             250887.7983  -0.0341  0.050  -0.0342 0.48  
 3356: 33  8 25  0   33  7 26  0             250889.9084  -0.0491  0.050  -0.0491 0.02  
 3357: 33  8 25  0   33  8 26  0             250889.9084  -0.0491  0.050  -0.0491 0.48  
 3358: 33  9 25  0   33  7 26  0             250889.9084  -0.0491  0.050  -0.0491 0.48  
 3359: 33  9 25  0   33  8 26  0             250889.9084  -0.0491  0.050  -0.0491 0.02  
 3360: 22  3 19  0   21  3 18  0             250897.6358  -0.0216  0.050  -0.0216 0.48  
 3361: 22  3 19  0   21  4 18  0             250897.6358  -0.0216  0.050  -0.0216 0.02  
 3362: 22  4 19  0   21  3 18  0             250897.6358  -0.0216  0.050  -0.0216 0.02  
 3363: 22  4 19  0   21  4 18  0             250897.6358  -0.0216  0.050  -0.0216 0.48  
 3364: 21  4 17  0   20  4 16  0             250907.9399  -0.0096  0.050  -0.0096 0.48  
 3365: 21  4 17  0   20  5 16  0             250907.9399  -0.0096  0.050  -0.0096 0.02  
 3366: 21  5 17  0   20  4 16  0             250907.9399  -0.0096  0.050  -0.0096 0.02  
 3367: 21  5 17  0   20  5 16  0             250907.9399  -0.0096  0.050  -0.0096 0.48  
 3368: 20  5 15  0   19  5 14  0             250919.6142  -0.0094  0.050  -0.0095 0.48  
 3369: 20  5 15  0   19  6 14  0             250919.6142  -0.0094  0.050  -0.0095 0.02  
 3370: 20  6 15  0   19  5 14  0             250919.6142  -0.0094  0.050  -0.0095 0.02  
 3371: 20  6 15  0   19  6 14  0             250919.6142  -0.0094  0.050  -0.0095 0.48  
 3372: 32  7 25  0   32  6 26  0             250927.9528  -0.0201  0.050  -0.0201 0.02  
 3373: 32  7 25  0   32  7 26  0             250927.9528  -0.0201  0.050  -0.0201 0.48  
 3374: 32  8 25  0   32  6 26  0             250927.9528  -0.0201  0.050  -0.0201 0.48  
 3375: 32  8 25  0   32  7 26  0             250927.9528  -0.0201  0.050  -0.0201 0.02  
 3376: 19  6 13  0   18  6 12  0             250934.5583  -0.0376  0.050  -0.0377 0.48  
 3377: 19  6 13  0   18  7 12  0             250934.5583  -0.0376  0.050  -0.0377 0.02  
 3378: 19  7 13  0   18  6 12  0             250934.5583  -0.0376  0.050  -0.0377 0.02  
 3379: 19  7 13  0   18  7 12  0             250934.5583  -0.0376  0.050  -0.0377 0.48  
 3380: 18  7 11  0   17  7 10  0             250957.5380  -0.0091  0.050  -0.0092 0.48  
 3381: 18  7 11  0   17  8 10  0             250957.5380  -0.0091  0.050  -0.0092 0.02  
 3382: 18  8 11  0   17  7 10  0             250957.5380  -0.0091  0.050  -0.0092 0.02  
 3383: 18  8 11  0   17  8 10  0             250957.5380  -0.0091  0.050  -0.0092 0.48  
 3384: 31  6 25  0   31  5 26  0             250963.7808  -0.0029  0.050  -0.0030 0.02  
 3385: 31  6 25  0   31  6 26  0             250963.7808  -0.0029  0.050  -0.0030 0.48  
 3386: 31  7 25  0   31  5 26  0             250963.7808  -0.0029  0.050  -0.0030 0.48  
 3387: 31  7 25  0   31  6 26  0             250963.7808  -0.0029  0.050  -0.0030 0.02  
 3388: 15 10  5  0   14 11  4  0             250980.6558  -0.0326  0.050               
 3389: 30  5 25  0   30  4 26  0             250997.4824  -0.0053  0.050  -0.0053 0.02  
 3390: 30  5 25  0   30  5 26  0             250997.4824  -0.0053  0.050  -0.0053 0.48  
 3391: 30  6 25  0   30  4 26  0             250997.4824  -0.0053  0.050  -0.0053 0.48  
 3392: 30  6 25  0   30  5 26  0             250997.4824  -0.0053  0.050  -0.0053 0.02  
 3393: 17  8  9  0   16  8  8  0             251002.1827  -0.0233  0.050  -0.0180 0.48  
 3394: 17  8  9  0   16  9  8  0             251002.1827  -0.0119  0.050  -0.0180 0.02  
 3395: 17  9  9  0   16  8  8  0             251002.1827  -0.0239  0.050  -0.0180 0.02  
 3396: 17  9  9  0   16  9  8  0             251002.1827  -0.0125  0.050  -0.0180 0.48  
 3397: 29  4 25  0   29  3 26  0             251029.1779  -0.0017  0.050  -0.0017 0.02  
 3398: 29  4 25  0   29  4 26  0             251029.1779  -0.0017  0.050  -0.0017 0.48  
 3399: 29  5 25  0   29  3 26  0             251029.1779  -0.0017  0.050  -0.0017 0.48  
 3400: 29  5 25  0   29  4 26  0             251029.1779  -0.0017  0.050  -0.0017 0.02  
 3401: 28  3 25  0   28  2 26  0             251058.9213  -0.0294  0.050  -0.0295 0.02  
 3402: 28  3 25  0   28  3 26  0             251058.9213  -0.0294  0.050  -0.0295 0.48  
 3403: 28  4 25  0   28  2 26  0             251058.9213  -0.0294  0.050  -0.0295 0.48  
 3404: 28  4 25  0   28  3 26  0             251058.9213  -0.0294  0.050  -0.0295 0.02  
 3405: 27  2 25  0   27  1 26  0             251086.8902   0.0006  0.050   0.0006 0.02  
 3406: 27  2 25  0   27  2 26  0             251086.8902   0.0006  0.050   0.0006 0.48  
 3407: 27  3 25  0   27  1 26  0             251086.8902   0.0006  0.050   0.0006 0.48  
 3408: 27  3 25  0   27  2 26  0             251086.8902   0.0006  0.050   0.0006 0.02  
 3409: 26  1 25  0   26  0 26  0             251113.0762  -0.0049  0.050  -0.0049 0.02  
 3410: 26  1 25  0   26  1 26  0             251113.0762  -0.0049  0.050  -0.0049 0.48  
 3411: 26  2 25  0   26  0 26  0             251113.0762  -0.0049  0.050  -0.0049 0.48  
 3412: 26  2 25  0   26  1 26  0             251113.0762  -0.0049  0.050  -0.0049 0.02  
 3413: 16 10  7  0   15 10  6  0             251117.8284  -0.0082  0.050               
 3414: 16  9  7  0   15  9  6  0             251124.1713   0.0036  0.050               
 3415: 15 11  5  0   14 11  4  0             251133.2491  -0.0066  0.050               
 3416: 15 10  5  0   14 10  4  0             252157.9503  -0.0102  0.050               
 3417: 15 11  5  0   14 10  4  0             252310.5286   0.0007  0.050               
 3418: 12 10  2  0   11  8  3  0             253555.1694  -0.0403  0.050               
 3419: 14 11  3  0   13 11  2  0             254601.6806  -0.0421  0.050               
 3420: 71 45 26  0   71 44 27  0             256670.0161  -0.0177  0.050  -0.0178 0.03  
 3421: 71 45 26  0   71 45 27  0             256670.0161  -0.0177  0.050  -0.0178 0.47  
 3422: 71 46 26  0   71 44 27  0             256670.0161  -0.0177  0.050  -0.0178 0.47  
 3423: 71 46 26  0   71 45 27  0             256670.0161  -0.0177  0.050  -0.0178 0.03  
 3424: 70 44 26  0   70 43 27  0             256881.4705   0.0173  0.050   0.0173 0.03  
 3425: 70 44 26  0   70 44 27  0             256881.4705   0.0173  0.050   0.0173 0.47  
 3426: 70 45 26  0   70 43 27  0             256881.4705   0.0173  0.050   0.0173 0.47  
 3427: 70 45 26  0   70 44 27  0             256881.4705   0.0173  0.050   0.0173 0.03  
 3428: 69 43 26  0   69 42 27  0             257084.8707  -0.0513  0.050  -0.0514 0.03  
 3429: 69 43 26  0   69 43 27  0             257084.8707  -0.0513  0.050  -0.0514 0.47  
 3430: 69 44 26  0   69 42 27  0             257084.8707  -0.0513  0.050  -0.0514 0.47  
 3431: 69 44 26  0   69 43 27  0             257084.8707  -0.0513  0.050  -0.0514 0.03  
 3432: 68 42 26  0   68 41 27  0             257280.6963   0.0115  0.050   0.0115 0.03  
 3433: 68 42 26  0   68 42 27  0             257280.6963   0.0115  0.050   0.0115 0.47  
 3434: 68 43 26  0   68 41 27  0             257280.6963   0.0115  0.050   0.0115 0.47  
 3435: 68 43 26  0   68 42 27  0             257280.6963   0.0115  0.050   0.0115 0.03  
 3436: 67 41 26  0   67 40 27  0             257468.9899   0.0115  0.050   0.0116 0.03  
 3437: 67 41 26  0   67 41 27  0             257468.9899   0.0115  0.050   0.0116 0.47  
 3438: 67 42 26  0   67 40 27  0             257468.9899   0.0115  0.050   0.0116 0.47  
 3439: 67 42 26  0   67 41 27  0             257468.9899   0.0115  0.050   0.0116 0.03  
 3440: 66 40 26  0   66 39 27  0             257650.0375   0.0042  0.050   0.0043 0.03  
 3441: 66 40 26  0   66 40 27  0             257650.0375   0.0042  0.050   0.0043 0.47  
 3442: 66 41 26  0   66 39 27  0             257650.0375   0.0042  0.050   0.0043 0.47  
 3443: 66 41 26  0   66 40 27  0             257650.0375   0.0042  0.050   0.0043 0.03  
 3444: 65 39 26  0   65 38 27  0             257824.0680  -0.0054  0.050  -0.0054 0.03  
 3445: 65 39 26  0   65 39 27  0             257824.0680  -0.0054  0.050  -0.0054 0.47  
 3446: 65 40 26  0   65 38 27  0             257824.0680  -0.0054  0.050  -0.0054 0.47  
 3447: 65 40 26  0   65 39 27  0             257824.0680  -0.0054  0.050  -0.0054 0.03  
 3448: 64 38 26  0   64 37 27  0             257991.3207   0.0039  0.050   0.0039 0.03  
 3449: 64 38 26  0   64 38 27  0             257991.3207   0.0039  0.050   0.0039 0.47  
 3450: 64 39 26  0   64 37 27  0             257991.3207   0.0039  0.050   0.0039 0.47  
 3451: 64 39 26  0   64 38 27  0             257991.3207   0.0039  0.050   0.0039 0.03  
 3452: 63 37 26  0   63 36 27  0             258151.9740  -0.0012  0.050  -0.0012 0.03  
 3453: 63 37 26  0   63 37 27  0             258151.9740  -0.0012  0.050  -0.0012 0.47  
 3454: 63 38 26  0   63 36 27  0             258151.9740  -0.0012  0.050  -0.0012 0.47  
 3455: 63 38 26  0   63 37 27  0             258151.9740  -0.0012  0.050  -0.0012 0.03  
 3456: 62 36 26  0   62 35 27  0             258306.2544  -0.0006  0.050  -0.0006 0.03  
 3457: 62 36 26  0   62 36 27  0             258306.2544  -0.0006  0.050  -0.0006 0.47  
 3458: 62 37 26  0   62 35 27  0             258306.2544  -0.0006  0.050  -0.0006 0.47  
 3459: 62 37 26  0   62 36 27  0             258306.2544  -0.0006  0.050  -0.0006 0.03  
 3460: 61 35 26  0   61 34 27  0             258454.3578   0.0007  0.050   0.0008 0.03  
 3461: 61 35 26  0   61 35 27  0             258454.3578   0.0007  0.050   0.0008 0.47  
 3462: 61 36 26  0   61 34 27  0             258454.3578   0.0007  0.050   0.0008 0.47  
 3463: 61 36 26  0   61 35 27  0             258454.3578   0.0007  0.050   0.0008 0.03  
 3464: 60 34 26  0   60 33 27  0             258596.4898   0.0132  0.050   0.0132 0.03  
 3465: 60 34 26  0   60 34 27  0             258596.4898   0.0132  0.050   0.0132 0.47  
 3466: 60 35 26  0   60 33 27  0             258596.4898   0.0132  0.050   0.0132 0.47  
 3467: 60 35 26  0   60 34 27  0             258596.4898   0.0132  0.050   0.0132 0.03  
 3468: 59 33 26  0   59 32 27  0             258732.8104   0.0063  0.050   0.0063 0.03  
 3469: 59 33 26  0   59 33 27  0             258732.8104   0.0063  0.050   0.0063 0.47  
 3470: 59 34 26  0   59 32 27  0             258732.8104   0.0063  0.050   0.0063 0.47  
 3471: 59 34 26  0   59 33 27  0             258732.8104   0.0063  0.050   0.0063 0.03  
 3472: 58 32 26  0   58 31 27  0             258863.5120  -0.0130  0.050  -0.0131 0.03  
 3473: 58 32 26  0   58 32 27  0             258863.5120  -0.0130  0.050  -0.0131 0.47  
 3474: 58 33 26  0   58 31 27  0             258863.5120  -0.0130  0.050  -0.0131 0.47  
 3475: 58 33 26  0   58 32 27  0             258863.5120  -0.0130  0.050  -0.0131 0.03  
 3476: 57 31 26  0   57 30 27  0             258988.8171  -0.0032  0.050  -0.0032 0.03  
 3477: 57 31 26  0   57 31 27  0             258988.8171  -0.0032  0.050  -0.0032 0.47  
 3478: 57 32 26  0   57 30 27  0             258988.8171  -0.0032  0.050  -0.0032 0.47  
 3479: 57 32 26  0   57 31 27  0             258988.8171  -0.0032  0.050  -0.0032 0.03  
 3480: 56 30 26  0   56 29 27  0             259108.8791   0.0133  0.050   0.0133 0.03  
 3481: 56 30 26  0   56 30 27  0             259108.8791   0.0133  0.050   0.0133 0.47  
 3482: 56 31 26  0   56 29 27  0             259108.8791   0.0133  0.050   0.0133 0.47  
 3483: 56 31 26  0   56 30 27  0             259108.8791   0.0133  0.050   0.0133 0.03  
 3484: 15 12  4  0   14 12  3  0             259110.9439  -0.0084  0.050               
 3485: 55 29 26  0   55 28 27  0             259223.8407   0.0074  0.050   0.0075 0.03  
 3486: 55 29 26  0   55 29 27  0             259223.8407   0.0074  0.050   0.0075 0.47  
 3487: 55 30 26  0   55 28 27  0             259223.8407   0.0074  0.050   0.0075 0.47  
 3488: 55 30 26  0   55 29 27  0             259223.8407   0.0074  0.050   0.0075 0.03  
 3489: 54 28 26  0   54 27 27  0             259333.8736  -0.0163  0.050  -0.0163 0.03  
 3490: 54 28 26  0   54 28 27  0             259333.8736  -0.0163  0.050  -0.0163 0.47  
 3491: 54 29 26  0   54 27 27  0             259333.8736  -0.0163  0.050  -0.0163 0.47  
 3492: 54 29 26  0   54 28 27  0             259333.8736  -0.0163  0.050  -0.0163 0.03  
 3493: 53 27 26  0   53 26 27  0             259439.1990   0.0000  0.050  -0.0001 0.03  
 3494: 53 27 26  0   53 27 27  0             259439.1990   0.0000  0.050  -0.0001 0.47  
 3495: 53 28 26  0   53 26 27  0             259439.1990   0.0000  0.050  -0.0001 0.47  
 3496: 53 28 26  0   53 27 27  0             259439.1990   0.0000  0.050  -0.0001 0.03  
 3497: 52 26 26  0   52 25 27  0             259539.9012  -0.0183  0.050  -0.0183 0.03  
 3498: 52 26 26  0   52 26 27  0             259539.9012  -0.0183  0.050  -0.0183 0.47  
 3499: 52 27 26  0   52 25 27  0             259539.9012  -0.0183  0.050  -0.0183 0.47  
 3500: 52 27 26  0   52 26 27  0             259539.9012  -0.0183  0.050  -0.0183 0.03  
 3501: 51 25 26  0   51 24 27  0             259636.1909  -0.0157  0.050  -0.0157 0.03  
 3502: 51 25 26  0   51 25 27  0             259636.1909  -0.0157  0.050  -0.0157 0.47  
 3503: 51 26 26  0   51 24 27  0             259636.1909  -0.0157  0.050  -0.0157 0.47  
 3504: 51 26 26  0   51 25 27  0             259636.1909  -0.0157  0.050  -0.0157 0.03  
 3505: 13 13  1  0   12 12  0  0             259677.9555  -0.0073  0.050               
 3506: 50 24 26  0   50 23 27  0             259728.1942  -0.0170  0.050  -0.0170 0.03  
 3507: 50 24 26  0   50 24 27  0             259728.1942  -0.0170  0.050  -0.0170 0.47  
 3508: 50 25 26  0   50 23 27  0             259728.1942  -0.0170  0.050  -0.0170 0.47  
 3509: 50 25 26  0   50 24 27  0             259728.1942  -0.0170  0.050  -0.0170 0.03  
 3510: 13 12  1  0   12 11  2  0             259813.2719  -0.0074  0.050               
 3511: 49 23 26  0   49 22 27  0             259816.0736  -0.0072  0.050  -0.0072 0.03  
 3512: 49 23 26  0   49 23 27  0             259816.0736  -0.0072  0.050  -0.0072 0.47  
 3513: 49 24 26  0   49 22 27  0             259816.0736  -0.0072  0.050  -0.0072 0.47  
 3514: 49 24 26  0   49 23 27  0             259816.0736  -0.0072  0.050  -0.0072 0.03  
 3515: 48 22 26  0   48 21 27  0             259899.9464  -0.0128  0.050  -0.0128 0.03  
 3516: 48 22 26  0   48 22 27  0             259899.9464  -0.0128  0.050  -0.0128 0.47  
 3517: 48 23 26  0   48 21 27  0             259899.9464  -0.0128  0.050  -0.0128 0.47  
 3518: 48 23 26  0   48 22 27  0             259899.9464  -0.0128  0.050  -0.0128 0.03  
 3519: 47 21 26  0   47 20 27  0             259979.9774  -0.0090  0.050  -0.0090 0.02  
 3520: 47 21 26  0   47 21 27  0             259979.9774  -0.0090  0.050  -0.0090 0.48  
 3521: 47 22 26  0   47 20 27  0             259979.9774  -0.0090  0.050  -0.0090 0.48  
 3522: 47 22 26  0   47 21 27  0             259979.9774  -0.0090  0.050  -0.0090 0.02  
 3523: 13 13  0  0   12 12  1  0             260003.4668  -0.0098  0.050               
 3524: 46 20 26  0   46 19 27  0             260056.2709  -0.0280  0.050  -0.0280 0.02  
 3525: 46 20 26  0   46 20 27  0             260056.2709  -0.0280  0.050  -0.0280 0.48  
 3526: 46 21 26  0   46 19 27  0             260056.2709  -0.0280  0.050  -0.0280 0.48  
 3527: 46 21 26  0   46 20 27  0             260056.2709  -0.0280  0.050  -0.0280 0.02  
 3528: 45 19 26  0   45 18 27  0             260128.9995  -0.0303  0.050  -0.0303 0.03  
 3529: 45 19 26  0   45 19 27  0             260128.9995  -0.0303  0.050  -0.0303 0.47  
 3530: 45 20 26  0   45 18 27  0             260128.9995  -0.0303  0.050  -0.0303 0.47  
 3531: 45 20 26  0   45 19 27  0             260128.9995  -0.0303  0.050  -0.0303 0.03  
 3532: 11  7  4  0   10  6  5  0             260133.6718  -0.0338  0.050               
 3533: 11  7  4  0   10  5  5  0             260136.3065  -0.0340  0.050               
 3534: 44 18 26  0   44 17 27  0             260198.3030  -0.0059  0.050  -0.0059 0.02  
 3535: 44 18 26  0   44 18 27  0             260198.3030  -0.0059  0.050  -0.0059 0.48  
 3536: 44 19 26  0   44 17 27  0             260198.3030  -0.0059  0.050  -0.0059 0.48  
 3537: 44 19 26  0   44 18 27  0             260198.3030  -0.0059  0.050  -0.0059 0.02  
 3538: 43 17 26  0   43 16 27  0             260264.2323  -0.0301  0.050  -0.0301 0.02  
 3539: 43 17 26  0   43 17 27  0             260264.2323  -0.0301  0.050  -0.0301 0.48  
 3540: 43 18 26  0   43 16 27  0             260264.2323  -0.0301  0.050  -0.0301 0.48  
 3541: 43 18 26  0   43 17 27  0             260264.2323  -0.0301  0.050  -0.0301 0.02  
 3542: 11  8  4  0   10  6  5  0             260322.2712  -0.0180  0.050               
 3543: 11  8  4  0   10  5  5  0             260324.9413   0.0172  0.050               
 3544: 42 16 26  0   42 15 27  0             260326.9969  -0.0166  0.050  -0.0167 0.02  
 3545: 42 16 26  0   42 16 27  0             260326.9969  -0.0166  0.050  -0.0167 0.48  
 3546: 42 17 26  0   42 15 27  0             260326.9969  -0.0166  0.050  -0.0167 0.48  
 3547: 42 17 26  0   42 16 27  0             260326.9969  -0.0166  0.050  -0.0167 0.02  
 3548: 41 15 26  0   41 14 27  0             260386.6330  -0.0491  0.050  -0.0491 0.02  
 3549: 41 15 26  0   41 15 27  0             260386.6330  -0.0491  0.050  -0.0491 0.48  
 3550: 41 16 26  0   41 14 27  0             260386.6330  -0.0491  0.050  -0.0491 0.48  
 3551: 41 16 26  0   41 15 27  0             260386.6330  -0.0491  0.050  -0.0491 0.02  
 3552: 40 14 26  0   40 13 27  0             260443.3714  -0.0133  0.050  -0.0133 0.02  
 3553: 40 14 26  0   40 14 27  0             260443.3714  -0.0133  0.050  -0.0133 0.48  
 3554: 40 15 26  0   40 13 27  0             260443.3714  -0.0133  0.050  -0.0133 0.48  
 3555: 40 15 26  0   40 14 27  0             260443.3714  -0.0133  0.050  -0.0133 0.02  
 3556: 39 13 26  0   39 12 27  0             260497.2137  -0.0212  0.050  -0.0213 0.02  
 3557: 39 13 26  0   39 13 27  0             260497.2137  -0.0212  0.050  -0.0213 0.48  
 3558: 39 14 26  0   39 12 27  0             260497.2137  -0.0212  0.050  -0.0213 0.48  
 3559: 39 14 26  0   39 13 27  0             260497.2137  -0.0212  0.050  -0.0213 0.02  
 3560: 38 12 26  0   38 11 27  0             260548.3014  -0.0419  0.050  -0.0419 0.02  
 3561: 38 12 26  0   38 12 27  0             260548.3014  -0.0419  0.050  -0.0419 0.48  
 3562: 38 13 26  0   38 11 27  0             260548.3014  -0.0419  0.050  -0.0419 0.48  
 3563: 38 13 26  0   38 12 27  0             260548.3014  -0.0419  0.050  -0.0419 0.02  
 3564: 37 11 26  0   37 10 27  0             260596.7757  -0.0415  0.050  -0.0416 0.02  
 3565: 37 11 26  0   37 11 27  0             260596.7757  -0.0415  0.050  -0.0416 0.48  
 3566: 37 12 26  0   37 10 27  0             260596.7757  -0.0415  0.050  -0.0416 0.48  
 3567: 37 12 26  0   37 11 27  0             260596.7757  -0.0415  0.050  -0.0416 0.02  
 3568: 36 10 26  0   36  9 27  0             260642.7331  -0.0280  0.050  -0.0280 0.02  
 3569: 36 10 26  0   36 10 27  0             260642.7331  -0.0280  0.050  -0.0280 0.48  
 3570: 36 11 26  0   36  9 27  0             260642.7331  -0.0280  0.050  -0.0280 0.48  
 3571: 36 11 26  0   36 10 27  0             260642.7331  -0.0280  0.050  -0.0280 0.02  
 3572: 35  9 26  0   35  8 27  0             260686.2539  -0.0225  0.050  -0.0226 0.02  
 3573: 35  9 26  0   35  9 27  0             260686.2539  -0.0225  0.050  -0.0226 0.48  
 3574: 35 10 26  0   35  8 27  0             260686.2539  -0.0225  0.050  -0.0226 0.48  
 3575: 35 10 26  0   35  9 27  0             260686.2539  -0.0225  0.050  -0.0226 0.02  
 3576: 26  0 26  0   25  0 25  0             260703.2033  -0.0174  0.050  -0.0175 0.48  
 3577: 26  0 26  0   25  1 25  0             260703.2033  -0.0174  0.050  -0.0175 0.02  
 3578: 26  1 26  0   25  0 25  0             260703.2033  -0.0174  0.050  -0.0175 0.02  
 3579: 26  1 26  0   25  1 25  0             260703.2033  -0.0174  0.050  -0.0175 0.48  
 3580: 25  1 24  0   24  1 23  0             260713.3901  -0.0328  0.050  -0.0328 0.48  
 3581: 25  1 24  0   24  2 23  0             260713.3901  -0.0328  0.050  -0.0328 0.02  
 3582: 25  2 24  0   24  1 23  0             260713.3901  -0.0328  0.050  -0.0328 0.02  
 3583: 25  2 24  0   24  2 23  0             260713.3901  -0.0328  0.050  -0.0328 0.48  
 3584: 24  2 22  0   23  2 21  0             260723.1841  -0.0359  0.050  -0.0359 0.48  
 3585: 24  2 22  0   23  3 21  0             260723.1841  -0.0359  0.050  -0.0359 0.02  
 3586: 24  3 22  0   23  2 21  0             260723.1841  -0.0359  0.050  -0.0359 0.02  
 3587: 24  3 22  0   23  3 21  0             260723.1841  -0.0359  0.050  -0.0359 0.48  
 3588: 34  8 26  0   34  7 27  0             260727.4323  -0.0293  0.050  -0.0294 0.02  
 3589: 34  8 26  0   34  8 27  0             260727.4323  -0.0293  0.050  -0.0294 0.48  
 3590: 34  9 26  0   34  7 27  0             260727.4323  -0.0293  0.050  -0.0294 0.48  
 3591: 34  9 26  0   34  8 27  0             260727.4323  -0.0293  0.050  -0.0294 0.02  
 3592: 23  3 20  0   22  3 19  0             260732.8908  -0.0248  0.050  -0.0248 0.48  
 3593: 23  3 20  0   22  4 19  0             260732.8908  -0.0248  0.050  -0.0248 0.02  
 3594: 23  4 20  0   22  3 19  0             260732.8908  -0.0248  0.050  -0.0248 0.02  
 3595: 23  4 20  0   22  4 19  0             260732.8908  -0.0248  0.050  -0.0248 0.48  
 3596: 22  4 18  0   21  4 17  0             260742.9530  -0.0087  0.050  -0.0088 0.48  
 3597: 22  4 18  0   21  5 17  0             260742.9530  -0.0087  0.050  -0.0088 0.02  
 3598: 22  5 18  0   21  4 17  0             260742.9530  -0.0087  0.050  -0.0088 0.02  
 3599: 22  5 18  0   21  5 17  0             260742.9530  -0.0087  0.050  -0.0088 0.48  
 3600: 21  5 16  0   20  5 15  0             260754.1082  -0.0229  0.050  -0.0229 0.48  
 3601: 21  5 16  0   20  6 15  0             260754.1082  -0.0229  0.050  -0.0229 0.02  
 3602: 21  6 16  0   20  5 15  0             260754.1082  -0.0229  0.050  -0.0229 0.02  
 3603: 21  6 16  0   20  6 15  0             260754.1082  -0.0229  0.050  -0.0229 0.48  
 3604: 33  7 26  0   33  6 27  0             260766.3650  -0.0472  0.050  -0.0473 0.02  
 3605: 33  7 26  0   33  7 27  0             260766.3650  -0.0472  0.050  -0.0473 0.48  
 3606: 33  8 26  0   33  6 27  0             260766.3650  -0.0472  0.050  -0.0473 0.48  
 3607: 33  8 26  0   33  7 27  0             260766.3650  -0.0472  0.050  -0.0473 0.02  
 3608: 20  6 14  0   19  6 13  0             260767.9038  -0.0403  0.050  -0.0404 0.48  
 3609: 20  6 14  0   19  7 13  0             260767.9038  -0.0403  0.050  -0.0404 0.02  
 3610: 20  7 14  0   19  6 13  0             260767.9038  -0.0403  0.050  -0.0404 0.02  
 3611: 20  7 14  0   19  7 13  0             260767.9038  -0.0403  0.050  -0.0404 0.48  
 3612: 19  7 12  0   18  7 11  0             260787.8475  -0.0035  0.050  -0.0035 0.48  
 3613: 19  7 12  0   18  8 11  0             260787.8475  -0.0035  0.050  -0.0035 0.02  
 3614: 19  8 12  0   18  7 11  0             260787.8475  -0.0035  0.050  -0.0035 0.02  
 3615: 19  8 12  0   18  8 11  0             260787.8475  -0.0035  0.050  -0.0035 0.48  
 3616: 32  6 26  0   32  5 27  0             260803.2013  -0.0198  0.050  -0.0198 0.02  
 3617: 32  6 26  0   32  6 27  0             260803.2013  -0.0198  0.050  -0.0198 0.48  
 3618: 32  7 26  0   32  5 27  0             260803.2013  -0.0198  0.050  -0.0198 0.48  
 3619: 32  7 26  0   32  6 27  0             260803.2013  -0.0198  0.050  -0.0198 0.02  
 3620: 18  8 10  0   17  8  9  0             260823.0224  -0.0187  0.050  -0.0185 0.48  
 3621: 18  8 10  0   17  9  9  0             260823.0224  -0.0181  0.050  -0.0185 0.02  
 3622: 18  9 10  0   17  8  9  0             260823.0224  -0.0188  0.050  -0.0185 0.02  
 3623: 18  9 10  0   17  9  9  0             260823.0224  -0.0182  0.050  -0.0185 0.48  
 3624: 31  5 26  0   31  4 27  0             260837.9717  -0.0061  0.050  -0.0062 0.02  
 3625: 31  5 26  0   31  5 27  0             260837.9717  -0.0061  0.050  -0.0062 0.48  
 3626: 31  6 26  0   31  4 27  0             260837.9717  -0.0061  0.050  -0.0062 0.48  
 3627: 31  6 26  0   31  5 27  0             260837.9717  -0.0061  0.050  -0.0062 0.02  
 3628: 30  4 26  0   30  3 27  0             260870.7673  -0.0022  0.050  -0.0022 0.02  
 3629: 30  4 26  0   30  4 27  0             260870.7673  -0.0022  0.050  -0.0022 0.48  
 3630: 30  5 26  0   30  3 27  0             260870.7673  -0.0022  0.050  -0.0022 0.48  
 3631: 30  5 26  0   30  4 27  0             260870.7673  -0.0022  0.050  -0.0022 0.02  
 3632: 29  3 26  0   29  2 27  0             260901.6715  -0.0088  0.050  -0.0088 0.02  
 3633: 29  3 26  0   29  3 27  0             260901.6715  -0.0088  0.050  -0.0088 0.48  
 3634: 29  4 26  0   29  2 27  0             260901.6715  -0.0088  0.050  -0.0088 0.48  
 3635: 29  4 26  0   29  3 27  0             260901.6715  -0.0088  0.050  -0.0088 0.02  
 3636: 28  2 26  0   28  1 27  0             260930.7675  -0.0239  0.050  -0.0240 0.02  
 3637: 28  2 26  0   28  2 27  0             260930.7675  -0.0239  0.050  -0.0240 0.48  
 3638: 28  3 26  0   28  1 27  0             260930.7675  -0.0239  0.050  -0.0240 0.48  
 3639: 28  3 26  0   28  2 27  0             260930.7675  -0.0239  0.050  -0.0240 0.02  
 3640: 27  1 26  0   27  0 27  0             260958.1962   0.0146  0.050   0.0146 0.02  
 3641: 27  1 26  0   27  1 27  0             260958.1962   0.0146  0.050   0.0146 0.48  
 3642: 27  2 26  0   27  0 27  0             260958.1962   0.0146  0.050   0.0146 0.48  
 3643: 27  2 26  0   27  1 27  0             260958.1962   0.0146  0.050   0.0146 0.02  
 3644: 16 10  6  0   15 11  5  0             261089.9236  -0.0170  0.050               
 3645: 16 11  6  0   15 11  5  0             261104.7610  -0.0305  0.050               
 3646: 16 10  6  0   15 10  5  0             261242.5033  -0.0046  0.050               
 3647: 16 11  6  0   15 10  5  0             261257.3525  -0.0064  0.050               
 3648: 18 13  5  0   17 15  2  0             264927.8268  -0.0685  0.050               
 3649: 15 11  4  0   14 11  3  0             265157.8870  -0.0233  0.050               
 3650: 12  9  3  0   11  8  4  0             266786.2523   0.0002  0.050               
 3651: 12  9  3  0   11  7  4  0             266974.8111  -0.0245  0.050               
 3652: 70 43 27  0   70 42 28  0             267001.3154  -0.0342  0.050  -0.0343 0.03  
 3653: 70 43 27  0   70 43 28  0             267001.3154  -0.0342  0.050  -0.0343 0.47  
 3654: 70 44 27  0   70 42 28  0             267001.3154  -0.0342  0.050  -0.0343 0.47  
 3655: 70 44 27  0   70 43 28  0             267001.3154  -0.0342  0.050  -0.0343 0.03  
 3656: 68 41 27  0   68 40 28  0             267369.4131  -0.0416  0.050  -0.0416 0.03  
 3657: 68 41 27  0   68 41 28  0             267369.4131  -0.0416  0.050  -0.0416 0.47  
 3658: 68 42 27  0   68 40 28  0             267369.4131  -0.0416  0.050  -0.0416 0.47  
 3659: 68 42 27  0   68 41 28  0             267369.4131  -0.0416  0.050  -0.0416 0.03  
 3660: 67 40 27  0   67 39 28  0             267543.3618   0.0067  0.050   0.0067 0.03  
 3661: 67 40 27  0   67 40 28  0             267543.3618   0.0067  0.050   0.0067 0.47  
 3662: 67 41 27  0   67 39 28  0             267543.3618   0.0067  0.050   0.0067 0.47  
 3663: 67 41 27  0   67 40 28  0             267543.3618   0.0067  0.050   0.0067 0.03  
 3664: 66 39 27  0   66 38 28  0             267710.7647   0.0096  0.050   0.0097 0.03  
 3665: 66 39 27  0   66 39 28  0             267710.7647   0.0096  0.050   0.0097 0.47  
 3666: 66 40 27  0   66 38 28  0             267710.7647   0.0096  0.050   0.0097 0.47  
 3667: 66 40 27  0   66 39 28  0             267710.7647   0.0096  0.050   0.0097 0.03  
 3668: 65 38 27  0   65 37 28  0             267871.8580   0.0088  0.050   0.0089 0.03  
 3669: 65 38 27  0   65 38 28  0             267871.8580   0.0088  0.050   0.0089 0.47  
 3670: 65 39 27  0   65 37 28  0             267871.8580   0.0088  0.050   0.0089 0.47  
 3671: 65 39 27  0   65 38 28  0             267871.8580   0.0088  0.050   0.0089 0.03  
 3672: 64 37 27  0   64 36 28  0             268026.8119  -0.0150  0.050  -0.0150 0.03  
 3673: 64 37 27  0   64 37 28  0             268026.8119  -0.0150  0.050  -0.0150 0.47  
 3674: 64 38 27  0   64 36 28  0             268026.8119  -0.0150  0.050  -0.0150 0.47  
 3675: 64 38 27  0   64 37 28  0             268026.8119  -0.0150  0.050  -0.0150 0.03  
 3676: 63 36 27  0   63 35 28  0             268175.8723  -0.0004  0.050  -0.0004 0.03  
 3677: 63 36 27  0   63 36 28  0             268175.8723  -0.0004  0.050  -0.0004 0.47  
 3678: 63 37 27  0   63 35 28  0             268175.8723  -0.0004  0.050  -0.0004 0.47  
 3679: 63 37 27  0   63 36 28  0             268175.8723  -0.0004  0.050  -0.0004 0.03  
 3680: 62 35 27  0   62 34 28  0             268319.1667   0.0001  0.050   0.0002 0.03  
 3681: 62 35 27  0   62 35 28  0             268319.1667   0.0001  0.050   0.0002 0.47  
 3682: 62 36 27  0   62 34 28  0             268319.1667   0.0001  0.050   0.0002 0.47  
 3683: 62 36 27  0   62 35 28  0             268319.1667   0.0001  0.050   0.0002 0.03  
 3684: 58 31 27  0   58 30 28  0             268838.2504  -0.0153  0.050  -0.0153 0.03  
 3685: 58 31 27  0   58 31 28  0             268838.2504  -0.0153  0.050  -0.0153 0.47  
 3686: 58 32 27  0   58 30 28  0             268838.2504  -0.0153  0.050  -0.0153 0.47  
 3687: 58 32 27  0   58 31 28  0             268838.2504  -0.0153  0.050  -0.0153 0.03  
 3688: 57 30 27  0   57 29 28  0             268955.3435  -0.0020  0.050  -0.0021 0.03  
 3689: 57 30 27  0   57 30 28  0             268955.3435  -0.0020  0.050  -0.0021 0.47  
 3690: 57 31 27  0   57 29 28  0             268955.3435  -0.0020  0.050  -0.0021 0.47  
 3691: 57 31 27  0   57 30 28  0             268955.3435  -0.0020  0.050  -0.0021 0.03  
 3692: 56 29 27  0   56 28 28  0             269067.6659   0.0028  0.050   0.0029 0.03  
 3693: 56 29 27  0   56 29 28  0             269067.6659   0.0028  0.050   0.0029 0.47  
 3694: 56 30 27  0   56 28 28  0             269067.6659   0.0028  0.050   0.0029 0.47  
 3695: 56 30 27  0   56 29 28  0             269067.6659   0.0028  0.050   0.0029 0.03  
 3696: 55 28 27  0   55 27 28  0             269175.3546  -0.0147  0.050  -0.0147 0.03  
 3697: 55 28 27  0   55 28 28  0             269175.3546  -0.0147  0.050  -0.0147 0.47  
 3698: 55 29 27  0   55 27 28  0             269175.3546  -0.0147  0.050  -0.0147 0.47  
 3699: 55 29 27  0   55 28 28  0             269175.3546  -0.0147  0.050  -0.0147 0.03  
 3700: 54 27 27  0   54 26 28  0             269278.6132   0.0013  0.050   0.0014 0.03  
 3701: 54 27 27  0   54 27 28  0             269278.6132   0.0013  0.050   0.0014 0.47  
 3702: 54 28 27  0   54 26 28  0             269278.6132   0.0013  0.050   0.0014 0.47  
 3703: 54 28 27  0   54 27 28  0             269278.6132   0.0013  0.050   0.0014 0.03  
 3704: 53 26 27  0   53 25 28  0             269377.5072  -0.0273  0.050  -0.0274 0.03  
 3705: 53 26 27  0   53 26 28  0             269377.5072  -0.0273  0.050  -0.0274 0.47  
 3706: 53 27 27  0   53 25 28  0             269377.5072  -0.0273  0.050  -0.0274 0.47  
 3707: 53 27 27  0   53 26 28  0             269377.5072  -0.0273  0.050  -0.0274 0.03  
 3708: 52 25 27  0   52 24 28  0             269472.2563  -0.0217  0.050  -0.0217 0.03  
 3709: 52 25 27  0   52 25 28  0             269472.2563  -0.0217  0.050  -0.0217 0.47  
 3710: 52 26 27  0   52 24 28  0             269472.2563  -0.0217  0.050  -0.0217 0.47  
 3711: 52 26 27  0   52 25 28  0             269472.2563  -0.0217  0.050  -0.0217 0.03  
 3712: 51 24 27  0   51 23 28  0             269562.9547  -0.0244  0.050  -0.0245 0.03  
 3713: 51 24 27  0   51 24 28  0             269562.9547  -0.0244  0.050  -0.0245 0.47  
 3714: 51 25 27  0   51 23 28  0             269562.9547  -0.0244  0.050  -0.0245 0.47  
 3715: 51 25 27  0   51 24 28  0             269562.9547  -0.0244  0.050  -0.0245 0.03  
 3716: 50 23 27  0   50 22 28  0             269649.7554  -0.0163  0.050  -0.0163 0.03  
 3717: 50 23 27  0   50 23 28  0             269649.7554  -0.0163  0.050  -0.0163 0.47  
 3718: 50 24 27  0   50 22 28  0             269649.7554  -0.0163  0.050  -0.0163 0.47  
 3719: 50 24 27  0   50 23 28  0             269649.7554  -0.0163  0.050  -0.0163 0.03  
 3720: 49 22 27  0   49 21 28  0             269732.7720  -0.0144  0.050  -0.0144 0.03  
 3721: 49 22 27  0   49 22 28  0             269732.7720  -0.0144  0.050  -0.0144 0.47  
 3722: 49 23 27  0   49 21 28  0             269732.7720  -0.0144  0.050  -0.0144 0.47  
 3723: 49 23 27  0   49 22 28  0             269732.7720  -0.0144  0.050  -0.0144 0.03  
 3724: 48 21 27  0   48 20 28  0             269812.1265  -0.0239  0.050  -0.0239 0.02  
 3725: 48 21 27  0   48 21 28  0             269812.1265  -0.0239  0.050  -0.0239 0.48  
 3726: 48 22 27  0   48 20 28  0             269812.1265  -0.0239  0.050  -0.0239 0.48  
 3727: 48 22 27  0   48 21 28  0             269812.1265  -0.0239  0.050  -0.0239 0.02  
 3728: 47 20 27  0   47 19 28  0             269887.9610  -0.0269  0.050  -0.0270 0.03  
 3729: 47 20 27  0   47 20 28  0             269887.9610  -0.0269  0.050  -0.0270 0.47  
 3730: 47 21 27  0   47 19 28  0             269887.9610  -0.0269  0.050  -0.0270 0.47  
 3731: 47 21 27  0   47 20 28  0             269887.9610  -0.0269  0.050  -0.0270 0.03  
 3732: 46 19 27  0   46 18 28  0             269960.4000  -0.0202  0.050  -0.0203 0.02  
 3733: 46 19 27  0   46 19 28  0             269960.4000  -0.0202  0.050  -0.0203 0.48  
 3734: 46 20 27  0   46 18 28  0             269960.4000  -0.0202  0.050  -0.0203 0.48  
 3735: 46 20 27  0   46 19 28  0             269960.4000  -0.0202  0.050  -0.0203 0.02  
 3736: 45 18 27  0   45 17 28  0             270029.5429  -0.0227  0.050  -0.0227 0.02  
 3737: 45 18 27  0   45 18 28  0             270029.5429  -0.0227  0.050  -0.0227 0.48  
 3738: 45 19 27  0   45 17 28  0             270029.5429  -0.0227  0.050  -0.0227 0.48  
 3739: 45 19 27  0   45 18 28  0             270029.5429  -0.0227  0.050  -0.0227 0.02  
 3740: 44 17 27  0   44 16 28  0             270095.4940  -0.0450  0.050  -0.0450 0.02  
 3741: 44 17 27  0   44 17 28  0             270095.4940  -0.0450  0.050  -0.0450 0.48  
 3742: 44 18 27  0   44 16 28  0             270095.4940  -0.0450  0.050  -0.0450 0.48  
 3743: 44 18 27  0   44 17 28  0             270095.4940  -0.0450  0.050  -0.0450 0.02  
 3744: 43 16 27  0   43 15 28  0             270158.4393  -0.0137  0.050  -0.0138 0.02  
 3745: 43 16 27  0   43 16 28  0             270158.4393  -0.0137  0.050  -0.0138 0.48  
 3746: 43 17 27  0   43 15 28  0             270158.4393  -0.0137  0.050  -0.0138 0.48  
 3747: 43 17 27  0   43 16 28  0             270158.4393  -0.0137  0.050  -0.0138 0.02  
 3748: 42 15 27  0   42 14 28  0             270218.3892  -0.0278  0.050  -0.0279 0.02  
 3749: 42 15 27  0   42 15 28  0             270218.3892  -0.0278  0.050  -0.0279 0.48  
 3750: 42 16 27  0   42 14 28  0             270218.3892  -0.0278  0.050  -0.0279 0.48  
 3751: 42 16 27  0   42 15 28  0             270218.3892  -0.0278  0.050  -0.0279 0.02  
 3752: 41 14 27  0   41 13 28  0             270275.5118  -0.0259  0.050  -0.0259 0.02  
 3753: 41 14 27  0   41 14 28  0             270275.5118  -0.0259  0.050  -0.0259 0.48  
 3754: 41 15 27  0   41 13 28  0             270275.5118  -0.0259  0.050  -0.0259 0.48  
 3755: 41 15 27  0   41 14 28  0             270275.5118  -0.0259  0.050  -0.0259 0.02  
 3756: 40 13 27  0   40 12 28  0             270329.9021  -0.0167  0.050  -0.0168 0.02  
 3757: 40 13 27  0   40 13 28  0             270329.9021  -0.0167  0.050  -0.0168 0.48  
 3758: 40 14 27  0   40 12 28  0             270329.9021  -0.0167  0.050  -0.0168 0.48  
 3759: 40 14 27  0   40 13 28  0             270329.9021  -0.0167  0.050  -0.0168 0.02  
 3760: 11  6  5  0   10  4  6  0             270378.1311  -0.0522  0.050  -0.0502 0.95  
 3761: 11  6  5  0   10  5  6  0             270378.1311  -0.0085  0.050  -0.0502 0.05  
 3762: 39 12 27  0   39 11 28  0             270381.6439  -0.0179  0.050  -0.0179 0.02  
 3763: 39 12 27  0   39 12 28  0             270381.6439  -0.0179  0.050  -0.0179 0.48  
 3764: 39 13 27  0   39 11 28  0             270381.6439  -0.0179  0.050  -0.0179 0.48  
 3765: 39 13 27  0   39 12 28  0             270381.6439  -0.0179  0.050  -0.0179 0.02  
 3766: 38 11 27  0   38 10 28  0             270430.8305  -0.0344  0.050  -0.0344 0.02  
 3767: 38 11 27  0   38 11 28  0             270430.8305  -0.0344  0.050  -0.0344 0.48  
 3768: 38 12 27  0   38 10 28  0             270430.8305  -0.0344  0.050  -0.0344 0.48  
 3769: 38 12 27  0   38 11 28  0             270430.8305  -0.0344  0.050  -0.0344 0.02  
 3770: 37 10 27  0   37  9 28  0             270477.5915  -0.0323  0.050  -0.0323 0.02  
 3771: 37 10 27  0   37 10 28  0             270477.5915  -0.0323  0.050  -0.0323 0.48  
 3772: 37 11 27  0   37  9 28  0             270477.5915  -0.0323  0.050  -0.0323 0.48  
 3773: 37 11 27  0   37 10 28  0             270477.5915  -0.0323  0.050  -0.0323 0.02  
 3774: 16 11  5  0   15 12  4  0             270479.5757  -0.0456  0.050               
 3775: 36  9 27  0   36  8 28  0             270522.0050  -0.0267  0.050  -0.0268 0.02  
 3776: 36  9 27  0   36  9 28  0             270522.0050  -0.0267  0.050  -0.0268 0.48  
 3777: 36 10 27  0   36  8 28  0             270522.0050  -0.0267  0.050  -0.0268 0.48  
 3778: 36 10 27  0   36  9 28  0             270522.0050  -0.0267  0.050  -0.0268 0.02  
 3779: 27  0 27  0   26  0 26  0             270538.4272  -0.0164  0.050  -0.0164 0.48  
 3780: 27  0 27  0   26  1 26  0             270538.4272  -0.0164  0.050  -0.0164 0.02  
 3781: 27  1 27  0   26  0 26  0             270538.4272  -0.0164  0.050  -0.0164 0.02  
 3782: 27  1 27  0   26  1 26  0             270538.4272  -0.0164  0.050  -0.0164 0.48  
 3783: 26  1 25  0   25  1 24  0             270548.5955  -0.0229  0.050  -0.0229 0.48  
 3784: 26  1 25  0   25  2 24  0             270548.5955  -0.0229  0.050  -0.0229 0.02  
 3785: 26  2 25  0   25  1 24  0             270548.5955  -0.0229  0.050  -0.0229 0.02  
 3786: 26  2 25  0   25  2 24  0             270548.5955  -0.0229  0.050  -0.0229 0.48  
 3787: 25  2 23  0   24  2 22  0             270558.3232  -0.0267  0.050  -0.0267 0.48  
 3788: 25  2 23  0   24  3 22  0             270558.3232  -0.0267  0.050  -0.0267 0.02  
 3789: 25  3 23  0   24  2 22  0             270558.3232  -0.0267  0.050  -0.0267 0.02  
 3790: 25  3 23  0   24  3 22  0             270558.3232  -0.0267  0.050  -0.0267 0.48  
 3791: 35  8 27  0   35  7 28  0             270564.1574  -0.0218  0.050  -0.0218 0.02  
 3792: 35  8 27  0   35  8 28  0             270564.1574  -0.0218  0.050  -0.0218 0.48  
 3793: 35  9 27  0   35  7 28  0             270564.1574  -0.0218  0.050  -0.0218 0.48  
 3794: 35  9 27  0   35  8 28  0             270564.1574  -0.0218  0.050  -0.0218 0.02  
 3795: 24  3 21  0   23  3 20  0             270567.9008  -0.0230  0.050  -0.0231 0.48  
 3796: 24  3 21  0   23  4 20  0             270567.9008  -0.0230  0.050  -0.0231 0.02  
 3797: 24  4 21  0   23  3 20  0             270567.9008  -0.0230  0.050  -0.0231 0.02  
 3798: 24  4 21  0   23  4 20  0             270567.9008  -0.0230  0.050  -0.0231 0.48  
 3799: 23  4 19  0   22  4 18  0             270577.7242  -0.0245  0.050  -0.0245 0.48  
 3800: 23  4 19  0   22  5 18  0             270577.7242  -0.0245  0.050  -0.0245 0.02  
 3801: 23  5 19  0   22  4 18  0             270577.7242  -0.0245  0.050  -0.0245 0.02  
 3802: 23  5 19  0   22  5 18  0             270577.7242  -0.0245  0.050  -0.0245 0.48  
 3803: 22  5 17  0   21  5 16  0             270588.4612  -0.0273  0.050  -0.0273 0.48  
 3804: 22  5 17  0   21  6 16  0             270588.4612  -0.0273  0.050  -0.0273 0.02  
 3805: 22  6 17  0   21  5 16  0             270588.4612  -0.0273  0.050  -0.0273 0.02  
 3806: 22  6 17  0   21  6 16  0             270588.4612  -0.0273  0.050  -0.0273 0.48  
 3807: 21  6 15  0   20  6 14  0             270601.3498  -0.0287  0.050  -0.0288 0.48  
 3808: 21  6 15  0   20  7 14  0             270601.3498  -0.0287  0.050  -0.0288 0.02  
 3809: 21  7 15  0   20  6 14  0             270601.3498  -0.0287  0.050  -0.0288 0.02  
 3810: 21  7 15  0   20  7 14  0             270601.3498  -0.0287  0.050  -0.0288 0.48  
 3811: 34  7 27  0   34  6 28  0             270604.1251  -0.0288  0.050  -0.0289 0.02  
 3812: 34  7 27  0   34  7 28  0             270604.1251  -0.0288  0.050  -0.0289 0.48  
 3813: 34  8 27  0   34  6 28  0             270604.1251  -0.0288  0.050  -0.0289 0.48  
 3814: 34  8 27  0   34  7 28  0             270604.1251  -0.0288  0.050  -0.0289 0.02  
 3815: 20  7 13  0   19  7 12  0             270619.0252  -0.0179  0.050  -0.0180 0.48  
 3816: 20  7 13  0   19  8 12  0             270619.0252  -0.0179  0.050  -0.0180 0.02  
 3817: 20  8 13  0   19  7 12  0             270619.0252  -0.0179  0.050  -0.0180 0.02  
 3818: 20  8 13  0   19  8 12  0             270619.0252  -0.0179  0.050  -0.0180 0.48  
 3819: 12 10  3  0   11  8  4  0             270639.0006  -0.0329  0.050               
 3820: 33  6 27  0   33  5 28  0             270642.0127  -0.0287  0.050  -0.0288 0.02  
 3821: 33  6 27  0   33  6 28  0             270642.0127  -0.0287  0.050  -0.0288 0.48  
 3822: 33  7 27  0   33  5 28  0             270642.0127  -0.0287  0.050  -0.0288 0.48  
 3823: 33  7 27  0   33  6 28  0             270642.0127  -0.0287  0.050  -0.0288 0.02  
 3824: 19  8 11  0   18  8 10  0             270647.8917  -0.0312  0.050  -0.0312 0.48  
 3825: 19  8 11  0   18  9 10  0             270647.8917  -0.0312  0.050  -0.0312 0.02  
 3826: 19  9 11  0   18  8 10  0             270647.8917  -0.0312  0.050  -0.0312 0.02  
 3827: 19  9 11  0   18  9 10  0             270647.8917  -0.0312  0.050  -0.0312 0.48  
 3828: 32  5 27  0   32  4 28  0             270677.9106  -0.0137  0.050  -0.0137 0.02  
 3829: 32  5 27  0   32  5 28  0             270677.9106  -0.0137  0.050  -0.0137 0.48  
 3830: 32  6 27  0   32  4 28  0             270677.9106  -0.0137  0.050  -0.0137 0.48  
 3831: 32  6 27  0   32  5 28  0             270677.9106  -0.0137  0.050  -0.0137 0.02  
 3832: 18  9  9  0   17  9  8  0             270706.8991  -0.0302  0.050  -0.0154 0.48  
 3833: 18  9  9  0   17 10  8  0             270706.8991   0.0012  0.050  -0.0154 0.02  
 3834: 18 10  9  0   17  9  8  0             270706.8991  -0.0320  0.050  -0.0154 0.02  
 3835: 18 10  9  0   17 10  8  0             270706.8991  -0.0005  0.050  -0.0154 0.48  
 3836: 31  4 27  0   31  3 28  0             270711.8781  -0.0046  0.050  -0.0046 0.02  
 3837: 31  4 27  0   31  4 28  0             270711.8781  -0.0046  0.050  -0.0046 0.48  
 3838: 31  5 27  0   31  3 28  0             270711.8781  -0.0046  0.050  -0.0046 0.48  
 3839: 31  5 27  0   31  4 28  0             270711.8781  -0.0046  0.050  -0.0046 0.02  
 3840: 30  3 27  0   30  2 28  0             270743.9848  -0.0096  0.050  -0.0096 0.02  
 3841: 30  3 27  0   30  3 28  0             270743.9848  -0.0096  0.050  -0.0096 0.48  
 3842: 30  4 27  0   30  2 28  0             270743.9848  -0.0096  0.050  -0.0096 0.48  
 3843: 30  4 27  0   30  3 28  0             270743.9848  -0.0096  0.050  -0.0096 0.02  
 3844: 16 12  5  0   15 12  4  0             270764.2600  -0.0221  0.050               
 3845: 29  2 27  0   29  1 28  0             270774.3289  -0.0055  0.050  -0.0056 0.02  
 3846: 29  2 27  0   29  2 28  0             270774.3289  -0.0055  0.050  -0.0056 0.48  
 3847: 29  3 27  0   29  1 28  0             270774.3289  -0.0055  0.050  -0.0056 0.48  
 3848: 29  3 27  0   29  2 28  0             270774.3289  -0.0055  0.050  -0.0056 0.02  
 3849: 28  1 27  0   28  0 28  0             270802.9454  -0.0301  0.050  -0.0301 0.02  
 3850: 28  1 27  0   28  1 28  0             270802.9454  -0.0301  0.050  -0.0301 0.48  
 3851: 28  2 27  0   28  0 28  0             270802.9454  -0.0301  0.050  -0.0301 0.48  
 3852: 28  2 27  0   28  1 28  0             270802.9454  -0.0301  0.050  -0.0301 0.02  
 3853: 12 10  3  0   11  7  4  0             270827.6000  -0.0171  0.050               
 3854: 17 11  7  0   16 11  6  0             270861.7515  -0.0228  0.050               
 3855: 17 10  7  0   16 10  6  0             270875.4270  -0.0133  0.050               
 3856: 16 11  5  0   15 11  4  0             272420.1913   0.0067  0.050               
 3857: 16 12  5  0   15 11  4  0             272704.8415  -0.0038  0.050               
 3858: 13 11  2  0   12  9  3  0             272709.7585  -0.0288  0.050               
 3859: 15 12  3  0   14 12  2  0             273620.8017  -0.0288  0.050               
 3860: 14 13  2  0   13 12  1  0             274855.6293  -0.0299  0.050               
 3861: 75 47 28  0   75 46 29  0             276109.2835  -0.1382  0.050  -0.1383 0.03  
 3862: 75 47 28  0   75 47 29  0             276109.2835  -0.1382  0.050  -0.1383 0.47  
 3863: 75 48 28  0   75 46 29  0             276109.2835  -0.1382  0.050  -0.1383 0.47  
 3864: 75 48 28  0   75 47 29  0             276109.2835  -0.1382  0.050  -0.1383 0.03  
 3865: 73 45 28  0   73 44 29  0             276518.4074  -0.0620  0.050  -0.0621 0.03  
 3866: 73 45 28  0   73 45 29  0             276518.4074  -0.0620  0.050  -0.0621 0.47  
 3867: 73 46 28  0   73 44 29  0             276518.4074  -0.0620  0.050  -0.0621 0.47  
 3868: 73 46 28  0   73 45 29  0             276518.4074  -0.0620  0.050  -0.0621 0.03  
 3869: 71 43 28  0   71 42 29  0             276899.4479  -0.0759  0.050  -0.0759 0.03  
 3870: 71 43 28  0   71 43 29  0             276899.4479  -0.0759  0.050  -0.0759 0.47  
 3871: 71 44 28  0   71 42 29  0             276899.4479  -0.0759  0.050  -0.0759 0.47  
 3872: 71 44 28  0   71 43 29  0             276899.4479  -0.0759  0.050  -0.0759 0.03  
 3873: 69 41 28  0   69 40 29  0             277254.1424  -0.0094  0.050  -0.0094 0.03  
 3874: 69 41 28  0   69 41 29  0             277254.1424  -0.0094  0.050  -0.0094 0.47  
 3875: 69 42 28  0   69 40 29  0             277254.1424  -0.0094  0.050  -0.0094 0.47  
 3876: 69 42 28  0   69 41 29  0             277254.1424  -0.0094  0.050  -0.0094 0.03  
 3877: 68 40 28  0   68 39 29  0             277422.0818   0.0579  0.050   0.0579 0.03  
 3878: 68 40 28  0   68 40 29  0             277422.0818   0.0579  0.050   0.0579 0.47  
 3879: 68 41 28  0   68 39 29  0             277422.0818   0.0579  0.050   0.0579 0.47  
 3880: 68 41 28  0   68 40 29  0             277422.0818   0.0579  0.050   0.0579 0.03  
 3881: 67 39 28  0   67 38 29  0             277583.8564   0.0149  0.050   0.0149 0.03  
 3882: 67 39 28  0   67 39 29  0             277583.8564   0.0149  0.050   0.0149 0.47  
 3883: 67 40 28  0   67 38 29  0             277583.8564   0.0149  0.050   0.0149 0.47  
 3884: 67 40 28  0   67 39 29  0             277583.8564   0.0149  0.050   0.0149 0.03  
 3885: 66 38 28  0   66 37 29  0             277739.7998   0.0207  0.050   0.0208 0.03  
 3886: 66 38 28  0   66 38 29  0             277739.7998   0.0207  0.050   0.0208 0.47  
 3887: 66 39 28  0   66 37 29  0             277739.7998   0.0207  0.050   0.0208 0.47  
 3888: 66 39 28  0   66 38 29  0             277739.7998   0.0207  0.050   0.0208 0.03  
 3889: 65 37 28  0   65 36 29  0             277890.0019  -0.0049  0.050  -0.0049 0.03  
 3890: 65 37 28  0   65 37 29  0             277890.0019  -0.0049  0.050  -0.0049 0.47  
 3891: 65 38 28  0   65 36 29  0             277890.0019  -0.0049  0.050  -0.0049 0.47  
 3892: 65 38 28  0   65 37 29  0             277890.0019  -0.0049  0.050  -0.0049 0.03  
 3893: 64 36 28  0   64 35 29  0             278034.6877  -0.0033  0.050  -0.0033 0.03  
 3894: 64 36 28  0   64 36 29  0             278034.6877  -0.0033  0.050  -0.0033 0.47  
 3895: 64 37 28  0   64 35 29  0             278034.6877  -0.0033  0.050  -0.0033 0.47  
 3896: 64 37 28  0   64 36 29  0             278034.6877  -0.0033  0.050  -0.0033 0.03  
 3897: 16 13  4  0   15 13  3  0             278059.4102  -0.0175  0.050               
 3898: 63 35 28  0   63 34 29  0             278173.9971   0.0033  0.050   0.0034 0.03  
 3899: 63 35 28  0   63 35 29  0             278173.9971   0.0033  0.050   0.0034 0.47  
 3900: 63 36 28  0   63 34 29  0             278173.9971   0.0033  0.050   0.0034 0.47  
 3901: 63 36 28  0   63 35 29  0             278173.9971   0.0033  0.050   0.0034 0.03  
 3902: 62 34 28  0   62 33 29  0             278308.0877   0.0145  0.050   0.0146 0.03  
 3903: 62 34 28  0   62 34 29  0             278308.0877   0.0145  0.050   0.0146 0.47  
 3904: 62 35 28  0   62 33 29  0             278308.0877   0.0145  0.050   0.0146 0.47  
 3905: 62 35 28  0   62 34 29  0             278308.0877   0.0145  0.050   0.0146 0.03  
 3906: 61 33 28  0   61 32 29  0             278437.0790  -0.0047  0.050  -0.0047 0.03  
 3907: 61 33 28  0   61 33 29  0             278437.0790  -0.0047  0.050  -0.0047 0.47  
 3908: 61 34 28  0   61 32 29  0             278437.0790  -0.0047  0.050  -0.0047 0.47  
 3909: 61 34 28  0   61 33 29  0             278437.0790  -0.0047  0.050  -0.0047 0.03  
 3910: 60 32 28  0   60 31 29  0             278561.1863   0.0100  0.050   0.0101 0.03  
 3911: 60 32 28  0   60 32 29  0             278561.1863   0.0100  0.050   0.0101 0.47  
 3912: 60 33 28  0   60 31 29  0             278561.1863   0.0100  0.050   0.0101 0.47  
 3913: 60 33 28  0   60 32 29  0             278561.1863   0.0100  0.050   0.0101 0.03  
 3914: 59 31 28  0   59 30 29  0             278680.5133   0.0153  0.050   0.0154 0.03  
 3915: 59 31 28  0   59 31 29  0             278680.5133   0.0153  0.050   0.0154 0.47  
 3916: 59 32 28  0   59 30 29  0             278680.5133   0.0153  0.050   0.0154 0.47  
 3917: 59 32 28  0   59 31 29  0             278680.5133   0.0153  0.050   0.0154 0.03  
 3918: 58 30 28  0   58 29 29  0             278795.1873  -0.0053  0.050  -0.0053 0.03  
 3919: 58 30 28  0   58 30 29  0             278795.1873  -0.0053  0.050  -0.0053 0.47  
 3920: 58 31 28  0   58 29 29  0             278795.1873  -0.0053  0.050  -0.0053 0.47  
 3921: 58 31 28  0   58 30 29  0             278795.1873  -0.0053  0.050  -0.0053 0.03  
 3922: 57 29 28  0   57 28 29  0             278905.3753  -0.0254  0.050  -0.0255 0.03  
 3923: 57 29 28  0   57 29 29  0             278905.3753  -0.0254  0.050  -0.0255 0.47  
 3924: 57 30 28  0   57 28 29  0             278905.3753  -0.0254  0.050  -0.0255 0.47  
 3925: 57 30 28  0   57 29 29  0             278905.3753  -0.0254  0.050  -0.0255 0.03  
 3926: 56 28 28  0   56 27 29  0             279011.2508  -0.0086  0.050  -0.0087 0.03  
 3927: 56 28 28  0   56 28 29  0             279011.2508  -0.0086  0.050  -0.0087 0.47  
 3928: 56 29 28  0   56 27 29  0             279011.2508  -0.0086  0.050  -0.0087 0.47  
 3929: 56 29 28  0   56 28 29  0             279011.2508  -0.0086  0.050  -0.0087 0.03  
 3930: 14 13  1  0   13 12  2  0             279099.0948  -0.0294  0.050               
 3931: 55 27 28  0   55 26 29  0             279112.9052   0.0025  0.050   0.0025 0.03  
 3932: 55 27 28  0   55 27 29  0             279112.9052   0.0025  0.050   0.0025 0.47  
 3933: 55 28 28  0   55 26 29  0             279112.9052   0.0025  0.050   0.0025 0.47  
 3934: 55 28 28  0   55 27 29  0             279112.9052   0.0025  0.050   0.0025 0.03  
 3935: 54 26 28  0   54 25 29  0             279210.4436  -0.0176  0.050  -0.0177 0.03  
 3936: 54 26 28  0   54 26 29  0             279210.4436  -0.0176  0.050  -0.0177 0.47  
 3937: 54 27 28  0   54 25 29  0             279210.4436  -0.0176  0.050  -0.0177 0.47  
 3938: 54 27 28  0   54 26 29  0             279210.4436  -0.0176  0.050  -0.0177 0.03  
 3939: 53 25 28  0   53 24 29  0             279304.0336  -0.0294  0.050  -0.0295 0.03  
 3940: 53 25 28  0   53 25 29  0             279304.0336  -0.0294  0.050  -0.0295 0.47  
 3941: 53 26 28  0   53 24 29  0             279304.0336  -0.0294  0.050  -0.0295 0.47  
 3942: 53 26 28  0   53 25 29  0             279304.0336  -0.0294  0.050  -0.0295 0.03  
 3943: 52 24 28  0   52 23 29  0             279393.8122  -0.0206  0.050  -0.0206 0.03  
 3944: 52 24 28  0   52 24 29  0             279393.8122  -0.0206  0.050  -0.0206 0.47  
 3945: 52 25 28  0   52 23 29  0             279393.8122  -0.0206  0.050  -0.0206 0.47  
 3946: 52 25 28  0   52 24 29  0             279393.8122  -0.0206  0.050  -0.0206 0.03  
 3947: 12  8  4  0   11  7  5  0             279464.1207  -0.0225  0.050               
 3948: 12  8  4  0   11  6  5  0             279471.0818  -0.0395  0.050               
 3949: 51 23 28  0   51 22 29  0             279479.8611  -0.0313  0.050  -0.0314 0.03  
 3950: 51 23 28  0   51 23 29  0             279479.8611  -0.0313  0.050  -0.0314 0.47  
 3951: 51 24 28  0   51 22 29  0             279479.8611  -0.0313  0.050  -0.0314 0.47  
 3952: 51 24 28  0   51 23 29  0             279479.8611  -0.0313  0.050  -0.0314 0.03  
 3953: 50 22 28  0   50 21 29  0             279562.3409  -0.0200  0.050  -0.0201 0.03  
 3954: 50 22 28  0   50 22 29  0             279562.3409  -0.0200  0.050  -0.0201 0.47  
 3955: 50 23 28  0   50 21 29  0             279562.3409  -0.0200  0.050  -0.0201 0.47  
 3956: 50 23 28  0   50 22 29  0             279562.3409  -0.0200  0.050  -0.0201 0.03  
 3957: 49 21 28  0   49 20 29  0             279641.3185  -0.0361  0.050  -0.0361 0.02  
 3958: 49 21 28  0   49 21 29  0             279641.3185  -0.0361  0.050  -0.0361 0.48  
 3959: 49 22 28  0   49 20 29  0             279641.3185  -0.0361  0.050  -0.0361 0.48  
 3960: 49 22 28  0   49 21 29  0             279641.3185  -0.0361  0.050  -0.0361 0.02  
 3961: 48 20 28  0   48 19 29  0             279716.9638  -0.0231  0.050  -0.0231 0.02  
 3962: 48 20 28  0   48 20 29  0             279716.9638  -0.0231  0.050  -0.0231 0.48  
 3963: 48 21 28  0   48 19 29  0             279716.9638  -0.0231  0.050  -0.0231 0.48  
 3964: 48 21 28  0   48 20 29  0             279716.9638  -0.0231  0.050  -0.0231 0.02  
 3965: 47 19 28  0   47 18 29  0             279789.3528  -0.0157  0.050  -0.0158 0.02  
 3966: 47 19 28  0   47 19 29  0             279789.3528  -0.0157  0.050  -0.0158 0.48  
 3967: 47 20 28  0   47 18 29  0             279789.3528  -0.0157  0.050  -0.0158 0.48  
 3968: 47 20 28  0   47 19 29  0             279789.3528  -0.0157  0.050  -0.0158 0.02  
 3969: 14 14  1  0   13 13  0  0             279832.7710   0.0101  0.050               
 3970: 12  9  4  0   11  7  5  0             279833.4168   0.0207  0.050               
 3971: 12  9  4  0   11  6  5  0             279840.3552  -0.0189  0.050               
 3972: 46 18 28  0   46 17 29  0             279858.5752  -0.0325  0.050  -0.0325 0.02  
 3973: 46 18 28  0   46 18 29  0             279858.5752  -0.0325  0.050  -0.0325 0.48  
 3974: 46 19 28  0   46 17 29  0             279858.5752  -0.0325  0.050  -0.0325 0.48  
 3975: 46 19 28  0   46 18 29  0             279858.5752  -0.0325  0.050  -0.0325 0.02  
 3976: 45 17 28  0   45 16 29  0             279924.7812  -0.0287  0.050  -0.0287 0.02  
 3977: 45 17 28  0   45 17 29  0             279924.7812  -0.0287  0.050  -0.0287 0.48  
 3978: 45 18 28  0   45 16 29  0             279924.7812  -0.0287  0.050  -0.0287 0.48  
 3979: 45 18 28  0   45 17 29  0             279924.7812  -0.0287  0.050  -0.0287 0.02  
 3980: 44 16 28  0   44 15 29  0             279988.0489  -0.0290  0.050  -0.0290 0.02  
 3981: 44 16 28  0   44 16 29  0             279988.0489  -0.0290  0.050  -0.0290 0.48  
 3982: 44 17 28  0   44 15 29  0             279988.0489  -0.0290  0.050  -0.0290 0.48  
 3983: 44 17 28  0   44 16 29  0             279988.0489  -0.0290  0.050  -0.0290 0.02  
 3984: 14 14  0  0   13 13  1  0             280039.7940   0.0121  0.050               
 3985: 43 15 28  0   43 14 29  0             280048.4919  -0.0202  0.050  -0.0203 0.02  
 3986: 43 15 28  0   43 15 29  0             280048.4919  -0.0202  0.050  -0.0203 0.48  
 3987: 43 16 28  0   43 14 29  0             280048.4919  -0.0202  0.050  -0.0203 0.48  
 3988: 43 16 28  0   43 15 29  0             280048.4919  -0.0202  0.050  -0.0203 0.02  
 3989: 42 14 28  0   42 13 29  0             280106.1780  -0.0326  0.050  -0.0326 0.02  
 3990: 42 14 28  0   42 14 29  0             280106.1780  -0.0326  0.050  -0.0326 0.48  
 3991: 42 15 28  0   42 13 29  0             280106.1780  -0.0326  0.050  -0.0326 0.48  
 3992: 42 15 28  0   42 14 29  0             280106.1780  -0.0326  0.050  -0.0326 0.02  
 3993: 41 13 28  0   41 12 29  0             280161.2536  -0.0149  0.050  -0.0149 0.02  
 3994: 41 13 28  0   41 13 29  0             280161.2536  -0.0149  0.050  -0.0149 0.48  
 3995: 41 14 28  0   41 12 29  0             280161.2536  -0.0149  0.050  -0.0149 0.48  
 3996: 41 14 28  0   41 13 29  0             280161.2536  -0.0149  0.050  -0.0149 0.02  
 3997: 40 12 28  0   40 11 29  0             280213.7741  -0.0047  0.050  -0.0047 0.02  
 3998: 40 12 28  0   40 12 29  0             280213.7741  -0.0047  0.050  -0.0047 0.48  
 3999: 40 13 28  0   40 11 29  0             280213.7741  -0.0047  0.050  -0.0047 0.48  
 4000: 40 13 28  0   40 12 29  0             280213.7741  -0.0047  0.050  -0.0047 0.02  
 4001: 39 11 28  0   39 10 29  0             280263.8154  -0.0167  0.050  -0.0167 0.02  
 4002: 39 11 28  0   39 11 29  0             280263.8154  -0.0167  0.050  -0.0167 0.48  
 4003: 39 12 28  0   39 10 29  0             280263.8154  -0.0167  0.050  -0.0167 0.48  
 4004: 39 12 28  0   39 11 29  0             280263.8154  -0.0167  0.050  -0.0167 0.02  
 4005: 37  9 28  0   37  8 29  0             280356.8878  -0.0298  0.050  -0.0298 0.02  
 4006: 37  9 28  0   37  9 29  0             280356.8878  -0.0298  0.050  -0.0298 0.48  
 4007: 37 10 28  0   37  8 29  0             280356.8878  -0.0298  0.050  -0.0298 0.48  
 4008: 37 10 28  0   37  9 29  0             280356.8878  -0.0298  0.050  -0.0298 0.02  
 4009: 28  0 28  0   27  0 27  0             280373.3815  -0.0148  0.050  -0.0149 0.48  
 4010: 28  0 28  0   27  1 27  0             280373.3815  -0.0148  0.050  -0.0149 0.02  
 4011: 28  1 28  0   27  0 27  0             280373.3815  -0.0148  0.050  -0.0149 0.02  
 4012: 28  1 28  0   27  1 27  0             280373.3815  -0.0148  0.050  -0.0149 0.48  
 4013: 27  1 26  0   26  1 25  0             280383.5305  -0.0136  0.050  -0.0136 0.48  
 4014: 27  1 26  0   26  2 25  0             280383.5305  -0.0136  0.050  -0.0136 0.02  
 4015: 27  2 26  0   26  1 25  0             280383.5305  -0.0136  0.050  -0.0136 0.02  
 4016: 27  2 26  0   26  2 25  0             280383.5305  -0.0136  0.050  -0.0136 0.48  
 4017: 26  2 24  0   25  2 23  0             280393.1884  -0.0236  0.050  -0.0237 0.48  
 4018: 26  2 24  0   25  3 23  0             280393.1884  -0.0236  0.050  -0.0237 0.02  
 4019: 26  3 24  0   25  2 23  0             280393.1884  -0.0236  0.050  -0.0237 0.02  
 4020: 26  3 24  0   25  3 23  0             280393.1884  -0.0236  0.050  -0.0237 0.48  
 4021: 36  8 28  0   36  8 29  0             280400.0962  -0.0228  0.050  -0.0228 0.49  
 4022: 36  9 28  0   36  7 29  0             280400.0962  -0.0228  0.050  -0.0228 0.49  
 4023: 36  9 28  0   36  8 29  0             280400.0962  -0.0228  0.050  -0.0228 0.02  
 4024: 25  3 22  0   24  3 21  0             280402.6313  -0.0393  0.050  -0.0393 0.96  
 4025: 25  4 22  0   24  3 21  0             280402.6313  -0.0393  0.050  -0.0393 0.04  
 4026: 24  4 20  0   23  4 19  0             280412.2693  -0.0237  0.050  -0.0238 0.48  
 4027: 24  4 20  0   23  5 19  0             280412.2693  -0.0237  0.050  -0.0238 0.02  
 4028: 24  5 20  0   23  4 19  0             280412.2693  -0.0237  0.050  -0.0238 0.02  
 4029: 24  5 20  0   23  5 19  0             280412.2693  -0.0237  0.050  -0.0238 0.48  
 4030: 23  5 18  0   22  5 17  0             280422.6451  -0.0146  0.050  -0.0147 0.48  
 4031: 23  5 18  0   22  6 17  0             280422.6451  -0.0146  0.050  -0.0147 0.02  
 4032: 23  6 18  0   22  5 17  0             280422.6451  -0.0146  0.050  -0.0147 0.02  
 4033: 23  6 18  0   22  6 17  0             280422.6451  -0.0146  0.050  -0.0147 0.48  
 4034: 22  6 16  0   21  6 15  0             280434.7896  -0.0053  0.050  -0.0054 0.48  
 4035: 22  6 16  0   21  7 15  0             280434.7896  -0.0053  0.050  -0.0054 0.02  
 4036: 22  7 16  0   21  6 15  0             280434.7896  -0.0053  0.050  -0.0054 0.02  
 4037: 22  7 16  0   21  7 15  0             280434.7896  -0.0053  0.050  -0.0054 0.48  
 4038: 35  7 28  0   35  6 29  0             280441.1892  -0.0124  0.050  -0.0124 0.02  
 4039: 35  7 28  0   35  7 29  0             280441.1892  -0.0124  0.050  -0.0124 0.49  
 4040: 35  8 28  0   35  6 29  0             280441.1892  -0.0124  0.050  -0.0124 0.49  
 4041: 21  7 14  0   20  7 13  0             280450.7287  -0.0209  0.050  -0.0209 0.48  
 4042: 21  7 14  0   20  8 13  0             280450.7287  -0.0209  0.050  -0.0209 0.02  
 4043: 21  8 14  0   20  7 13  0             280450.7287  -0.0209  0.050  -0.0209 0.02  
 4044: 21  8 14  0   20  8 13  0             280450.7287  -0.0209  0.050  -0.0209 0.48  
 4045: 20  8 12  0   19  8 11  0             280475.1912  -0.0194  0.050  -0.0194 0.48  
 4046: 20  8 12  0   19  9 11  0             280475.1912  -0.0194  0.050  -0.0194 0.02  
 4047: 20  9 12  0   19  8 11  0             280475.1912  -0.0194  0.050  -0.0194 0.02  
 4048: 20  9 12  0   19  9 11  0             280475.1912  -0.0194  0.050  -0.0194 0.48  
 4049: 34  6 28  0   34  5 29  0             280480.2242  -0.0200  0.050  -0.0200 0.02  
 4050: 34  6 28  0   34  6 29  0             280480.2242  -0.0200  0.050  -0.0200 0.48  
 4051: 34  7 28  0   34  5 29  0             280480.2242  -0.0200  0.050  -0.0200 0.48  
 4052: 34  7 28  0   34  6 29  0             280480.2242  -0.0200  0.050  -0.0200 0.02  
 4053: 33  5 28  0   33  4 29  0             280517.3084  -0.0148  0.050  -0.0149 0.02  
 4054: 33  5 28  0   33  5 29  0             280517.3084  -0.0148  0.050  -0.0149 0.48  
 4055: 33  6 28  0   33  4 29  0             280517.3084  -0.0148  0.050  -0.0149 0.48  
 4056: 33  6 28  0   33  5 29  0             280517.3084  -0.0148  0.050  -0.0149 0.02  
 4057: 19  9 10  0   18  9  9  0             280520.6548  -0.0257  0.050  -0.0249 0.48  
 4058: 19  9 10  0   18 10  9  0             280520.6548  -0.0240  0.050  -0.0249 0.02  
 4059: 19 10 10  0   18  9  9  0             280520.6548  -0.0258  0.050  -0.0249 0.02  
 4060: 19 10 10  0   18 10  9  0             280520.6548  -0.0240  0.050  -0.0249 0.48  
 4061: 32  4 28  0   32  3 29  0             280552.5156   0.0026  0.050   0.0026 0.02  
 4062: 32  4 28  0   32  4 29  0             280552.5156   0.0026  0.050   0.0026 0.48  
 4063: 32  5 28  0   32  3 29  0             280552.5156   0.0026  0.050   0.0026 0.48  
 4064: 32  5 28  0   32  4 29  0             280552.5156   0.0026  0.050   0.0026 0.02  
 4065: 31  3 28  0   31  2 29  0             280585.8829  -0.0023  0.050  -0.0023 0.02  
 4066: 31  3 28  0   31  3 29  0             280585.8829  -0.0023  0.050  -0.0023 0.48  
 4067: 31  4 28  0   31  2 29  0             280585.8829  -0.0023  0.050  -0.0023 0.48  
 4068: 31  4 28  0   31  3 29  0             280585.8829  -0.0023  0.050  -0.0023 0.02  
 4069: 30  2 28  0   30  1 29  0             280617.5010  -0.0085  0.050  -0.0086 0.02  
 4070: 30  2 28  0   30  2 29  0             280617.5010  -0.0085  0.050  -0.0086 0.48  
 4071: 30  3 28  0   30  1 29  0             280617.5010  -0.0085  0.050  -0.0086 0.48  
 4072: 30  3 28  0   30  2 29  0             280617.5010  -0.0085  0.050  -0.0086 0.02  
 4073: 18 10  8  0   17 11  7  0             280627.8366   0.0240  0.050  -0.0542 0.04  
 4074: 18 11  8  0   17 11  7  0             280627.8366  -0.0573  0.050  -0.0542 0.96  
 4075: 18 10  8  0   17 10  7  0             280629.0131   0.0155  0.050   0.0124 0.96  
 4076: 18 11  8  0   17 10  7  0             280629.0131  -0.0658  0.050   0.0124 0.04  
 4077: 29  1 28  0   29  0 29  0             280647.4541   0.0005  0.050   0.0005 0.02  
 4078: 29  1 28  0   29  1 29  0             280647.4541   0.0005  0.050   0.0005 0.48  
 4079: 29  2 28  0   29  0 29  0             280647.4541   0.0005  0.050   0.0005 0.48  
 4080: 29  2 28  0   29  1 29  0             280647.4541   0.0005  0.050   0.0005 0.02  
 4081: 17 11  6  0   16 12  5  0             280840.1279  -0.0066  0.050               
 4082: 17 12  6  0   16 12  5  0             280870.7343  -0.0199  0.050               
 4083: 17 11  6  0   16 11  5  0             281124.7755  -0.0198  0.050               
 4084: 17 12  6  0   16 11  5  0             281155.4122  -0.0028  0.050               
 4085: 19 14  5  0   18 16  2  0             283776.2096  -0.0244  0.050               
 4086: 19 15  5  0   18 16  2  0             285199.4533  -0.0577  0.050               
 4087: 13 10  3  0   12  8  4  0             285279.3323   0.0029  0.050               
 4088: 16 12  4  0   15 12  3  0             285760.4556  -0.0095  0.050               
 4089: 74 45 29  0   74 44 30  0             286413.8349  -0.0262  0.050  -0.0263 0.03  
 4090: 74 45 29  0   74 45 30  0             286413.8349  -0.0262  0.050  -0.0263 0.47  
 4091: 74 46 29  0   74 44 30  0             286413.8349  -0.0262  0.050  -0.0263 0.47  
 4092: 74 46 29  0   74 45 30  0             286413.8349  -0.0262  0.050  -0.0263 0.03  
 4093: 73 44 29  0   73 43 30  0             286600.9020  -0.0814  0.050  -0.0814 0.03  
 4094: 73 44 29  0   73 44 30  0             286600.9020  -0.0814  0.050  -0.0814 0.47  
 4095: 73 45 29  0   73 43 30  0             286600.9020  -0.0814  0.050  -0.0814 0.47  
 4096: 73 45 29  0   73 44 30  0             286600.9020  -0.0814  0.050  -0.0814 0.03  
 4097: 72 43 29  0   72 42 30  0             286781.7790   0.0088  0.050   0.0089 0.03  
 4098: 72 43 29  0   72 43 30  0             286781.7790   0.0088  0.050   0.0089 0.47  
 4099: 72 44 29  0   72 42 30  0             286781.7790   0.0088  0.050   0.0089 0.47  
 4100: 72 44 29  0   72 43 30  0             286781.7790   0.0088  0.050   0.0089 0.03  
 4101: 71 42 29  0   71 41 30  0             286956.3831  -0.0118  0.050  -0.0118 0.03  
 4102: 71 42 29  0   71 42 30  0             286956.3831  -0.0118  0.050  -0.0118 0.47  
 4103: 71 43 29  0   71 41 30  0             286956.3831  -0.0118  0.050  -0.0118 0.47  
 4104: 71 43 29  0   71 42 30  0             286956.3831  -0.0118  0.050  -0.0118 0.03  
 4105: 70 41 29  0   70 40 30  0             287125.0584   0.0313  0.050   0.0313 0.03  
 4106: 70 41 29  0   70 41 30  0             287125.0584   0.0313  0.050   0.0313 0.47  
 4107: 70 42 29  0   70 40 30  0             287125.0584   0.0313  0.050   0.0313 0.47  
 4108: 70 42 29  0   70 41 30  0             287125.0584   0.0313  0.050   0.0313 0.03  
 4109: 69 40 29  0   69 39 30  0             287287.8468   0.0147  0.050   0.0147 0.03  
 4110: 69 40 29  0   69 40 30  0             287287.8468   0.0147  0.050   0.0147 0.47  
 4111: 69 41 29  0   69 39 30  0             287287.8468   0.0147  0.050   0.0147 0.47  
 4112: 69 41 29  0   69 40 30  0             287287.8468   0.0147  0.050   0.0147 0.03  
 4113: 68 39 29  0   68 38 30  0             287444.9657  -0.0052  0.050  -0.0053 0.03  
 4114: 68 39 29  0   68 39 30  0             287444.9657  -0.0052  0.050  -0.0053 0.47  
 4115: 68 40 29  0   68 38 30  0             287444.9657  -0.0052  0.050  -0.0053 0.47  
 4116: 68 40 29  0   68 39 30  0             287444.9657  -0.0052  0.050  -0.0053 0.03  
 4117: 67 38 29  0   67 37 30  0             287596.6000  -0.0015  0.050  -0.0016 0.03  
 4118: 67 38 29  0   67 38 30  0             287596.6000  -0.0015  0.050  -0.0016 0.47  
 4119: 67 39 29  0   67 37 30  0             287596.6000  -0.0015  0.050  -0.0016 0.47  
 4120: 67 39 29  0   67 38 30  0             287596.6000  -0.0015  0.050  -0.0016 0.03  
 4121: 65 36 29  0   65 35 30  0             287883.9576   0.0085  0.050   0.0085 0.03  
 4122: 65 36 29  0   65 36 30  0             287883.9576   0.0085  0.050   0.0085 0.47  
 4123: 65 37 29  0   65 35 30  0             287883.9576   0.0085  0.050   0.0085 0.47  
 4124: 65 37 29  0   65 36 30  0             287883.9576   0.0085  0.050   0.0085 0.03  
 4125: 64 35 29  0   64 34 30  0             288019.9612  -0.0019  0.050  -0.0020 0.03  
 4126: 64 35 29  0   64 35 30  0             288019.9612  -0.0019  0.050  -0.0020 0.47  
 4127: 64 36 29  0   64 34 30  0             288019.9612  -0.0019  0.050  -0.0020 0.47  
 4128: 64 36 29  0   64 35 30  0             288019.9612  -0.0019  0.050  -0.0020 0.03  
 4129: 63 34 29  0   63 33 30  0             288151.0748   0.0118  0.050   0.0118 0.03  
 4130: 63 34 29  0   63 34 30  0             288151.0748   0.0118  0.050   0.0118 0.47  
 4131: 63 35 29  0   63 33 30  0             288151.0748   0.0118  0.050   0.0118 0.47  
 4132: 63 35 29  0   63 34 30  0             288151.0748   0.0118  0.050   0.0118 0.03  
 4133: 62 33 29  0   62 32 30  0             288277.3930   0.0041  0.050   0.0041 0.03  
 4134: 62 33 29  0   62 33 30  0             288277.3930   0.0041  0.050   0.0041 0.47  
 4135: 62 34 29  0   62 32 30  0             288277.3930   0.0041  0.050   0.0041 0.47  
 4136: 62 34 29  0   62 33 30  0             288277.3930   0.0041  0.050   0.0041 0.03  
 4137: 61 32 29  0   61 31 30  0             288399.0844   0.0066  0.050   0.0067 0.03  
 4138: 61 32 29  0   61 32 30  0             288399.0844   0.0066  0.050   0.0067 0.47  
 4139: 61 33 29  0   61 31 30  0             288399.0844   0.0066  0.050   0.0067 0.47  
 4140: 61 33 29  0   61 32 30  0             288399.0844   0.0066  0.050   0.0067 0.03  
 4141: 60 31 29  0   60 30 30  0             288516.2473  -0.0159  0.050  -0.0159 0.03  
 4142: 60 31 29  0   60 31 30  0             288516.2473  -0.0159  0.050  -0.0159 0.47  
 4143: 60 32 29  0   60 30 30  0             288516.2473  -0.0159  0.050  -0.0159 0.47  
 4144: 60 32 29  0   60 31 30  0             288516.2473  -0.0159  0.050  -0.0159 0.03  
 4145: 59 30 29  0   59 29 30  0             288629.0785   0.0021  0.050   0.0021 0.03  
 4146: 59 30 29  0   59 30 30  0             288629.0785   0.0021  0.050   0.0021 0.47  
 4147: 59 31 29  0   59 29 30  0             288629.0785   0.0021  0.050   0.0021 0.47  
 4148: 59 31 29  0   59 30 30  0             288629.0785   0.0021  0.050   0.0021 0.03  
 4149: 58 29 29  0   58 28 30  0             288737.6397  -0.0052  0.050  -0.0052 0.03  
 4150: 58 29 29  0   58 29 30  0             288737.6397  -0.0052  0.050  -0.0052 0.47  
 4151: 58 30 29  0   58 28 30  0             288737.6397  -0.0052  0.050  -0.0052 0.47  
 4152: 58 30 29  0   58 29 30  0             288737.6397  -0.0052  0.050  -0.0052 0.03  
 4153: 57 28 29  0   57 27 30  0             288842.0903  -0.0035  0.050  -0.0035 0.03  
 4154: 57 28 29  0   57 28 30  0             288842.0903  -0.0035  0.050  -0.0035 0.47  
 4155: 57 29 29  0   57 27 30  0             288842.0903  -0.0035  0.050  -0.0035 0.47  
 4156: 57 29 29  0   57 28 30  0             288842.0903  -0.0035  0.050  -0.0035 0.03  
 4157: 56 27 29  0   56 26 30  0             288942.5214  -0.0239  0.050  -0.0240 0.03  
 4158: 56 27 29  0   56 27 30  0             288942.5214  -0.0239  0.050  -0.0240 0.47  
 4159: 56 28 29  0   56 26 30  0             288942.5214  -0.0239  0.050  -0.0240 0.47  
 4160: 56 28 29  0   56 27 30  0             288942.5214  -0.0239  0.050  -0.0240 0.03  
 4161: 55 26 29  0   55 25 30  0             289039.1024  -0.0165  0.050  -0.0166 0.03  
 4162: 55 26 29  0   55 26 30  0             289039.1024  -0.0165  0.050  -0.0166 0.47  
 4163: 55 27 29  0   55 25 30  0             289039.1024  -0.0165  0.050  -0.0166 0.47  
 4164: 55 27 29  0   55 26 30  0             289039.1024  -0.0165  0.050  -0.0166 0.03  
 4165: 54 25 29  0   54 24 30  0             289131.9229  -0.0084  0.050  -0.0084 0.03  
 4166: 54 25 29  0   54 25 30  0             289131.9229  -0.0084  0.050  -0.0084 0.47  
 4167: 54 26 29  0   54 24 30  0             289131.9229  -0.0084  0.050  -0.0084 0.47  
 4168: 54 26 29  0   54 25 30  0             289131.9229  -0.0084  0.050  -0.0084 0.03  
 4169: 53 24 29  0   53 23 30  0             289221.0891  -0.0073  0.050  -0.0073 0.03  
 4170: 53 24 29  0   53 24 30  0             289221.0891  -0.0073  0.050  -0.0073 0.47  
 4171: 53 25 29  0   53 23 30  0             289221.0891  -0.0073  0.050  -0.0073 0.47  
 4172: 53 25 29  0   53 24 30  0             289221.0891  -0.0073  0.050  -0.0073 0.03  
 4173: 52 23 29  0   52 22 30  0             289306.7069  -0.0189  0.050  -0.0190 0.03  
 4174: 52 23 29  0   52 23 30  0             289306.7069  -0.0189  0.050  -0.0190 0.47  
 4175: 52 24 29  0   52 22 30  0             289306.7069  -0.0189  0.050  -0.0190 0.47  
 4176: 52 24 29  0   52 23 30  0             289306.7069  -0.0189  0.050  -0.0190 0.03  
 4177: 51 22 29  0   51 21 30  0             289388.9248  -0.0039  0.050  -0.0040 0.03  
 4178: 51 22 29  0   51 22 30  0             289388.9248  -0.0039  0.050  -0.0040 0.47  
 4179: 51 23 29  0   51 21 30  0             289388.9248  -0.0039  0.050  -0.0040 0.47  
 4180: 51 23 29  0   51 22 30  0             289388.9248  -0.0039  0.050  -0.0040 0.03  
 4181: 50 21 29  0   50 20 30  0             289467.7892  -0.0220  0.050  -0.0221 0.02  
 4182: 50 21 29  0   50 21 30  0             289467.7892  -0.0220  0.050  -0.0221 0.48  
 4183: 50 22 29  0   50 20 30  0             289467.7892  -0.0220  0.050  -0.0221 0.48  
 4184: 50 22 29  0   50 21 30  0             289467.7892  -0.0220  0.050  -0.0221 0.02  
 4185: 49 20 29  0   49 19 30  0             289543.4486  -0.0290  0.050  -0.0291 0.02  
 4186: 49 20 29  0   49 20 30  0             289543.4486  -0.0290  0.050  -0.0291 0.48  
 4187: 49 21 29  0   49 19 30  0             289543.4486  -0.0290  0.050  -0.0291 0.48  
 4188: 49 21 29  0   49 20 30  0             289543.4486  -0.0290  0.050  -0.0291 0.02  
 4189: 48 19 29  0   48 18 30  0             289615.9923  -0.0371  0.050  -0.0372 0.02  
 4190: 48 19 29  0   48 19 30  0             289615.9923  -0.0371  0.050  -0.0372 0.48  
 4191: 48 20 29  0   48 18 30  0             289615.9923  -0.0371  0.050  -0.0372 0.48  
 4192: 48 20 29  0   48 19 30  0             289615.9923  -0.0371  0.050  -0.0372 0.02  
 4193: 47 18 29  0   47 17 30  0             289685.5469  -0.0189  0.050  -0.0190 0.02  
 4194: 47 18 29  0   47 18 30  0             289685.5469  -0.0189  0.050  -0.0190 0.48  
 4195: 47 19 29  0   47 17 30  0             289685.5469  -0.0189  0.050  -0.0190 0.48  
 4196: 47 19 29  0   47 18 30  0             289685.5469  -0.0189  0.050  -0.0190 0.02  
 4197: 46 17 29  0   46 16 30  0             289752.1367  -0.0471  0.050  -0.0472 0.02  
 4198: 46 17 29  0   46 17 30  0             289752.1367  -0.0471  0.050  -0.0472 0.48  
 4199: 46 18 29  0   46 16 30  0             289752.1367  -0.0471  0.050  -0.0472 0.48  
 4200: 46 18 29  0   46 17 30  0             289752.1367  -0.0471  0.050  -0.0472 0.02  
 4201: 45 16 29  0   45 15 30  0             289815.9560  -0.0220  0.050  -0.0221 0.02  
 4202: 45 16 29  0   45 16 30  0             289815.9560  -0.0220  0.050  -0.0221 0.48  
 4203: 45 17 29  0   45 15 30  0             289815.9560  -0.0220  0.050  -0.0221 0.48  
 4204: 45 17 29  0   45 16 30  0             289815.9560  -0.0220  0.050  -0.0221 0.02  
 4205: 17 12  5  0   16 13  4  0             289821.5392  -0.0342  0.050               
 4206: 44 15 29  0   44 14 30  0             289877.0447   0.0039  0.050   0.0039 0.02  
 4207: 44 15 29  0   44 15 30  0             289877.0447   0.0039  0.050   0.0039 0.48  
 4208: 44 16 29  0   44 14 30  0             289877.0447   0.0039  0.050   0.0039 0.48  
 4209: 44 16 29  0   44 15 30  0             289877.0447   0.0039  0.050   0.0039 0.02  
 4210: 12  7  5  0   11  5  6  0             289914.6897  -0.0572  0.050  -0.0504 0.95  
 4211: 12  7  5  0   11  6  6  0             289914.6897   0.0905  0.050  -0.0504 0.05  
 4212: 12  8  5  0   11  5  6  0             289931.4061  -0.1356  0.050   0.0053 0.05  
 4213: 12  8  5  0   11  6  6  0             289931.4061   0.0122  0.050   0.0053 0.95  
 4214: 43 14 29  0   43 13 30  0             289935.4425  -0.0195  0.050  -0.0195 0.02  
 4215: 43 14 29  0   43 14 30  0             289935.4425  -0.0195  0.050  -0.0195 0.48  
 4216: 43 15 29  0   43 13 30  0             289935.4425  -0.0195  0.050  -0.0195 0.48  
 4217: 43 15 29  0   43 14 30  0             289935.4425  -0.0195  0.050  -0.0195 0.02  
 4218: 42 13 29  0   42 12 30  0             289991.3151  -0.0145  0.050  -0.0145 0.02  
 4219: 42 13 29  0   42 13 30  0             289991.3151  -0.0145  0.050  -0.0145 0.48  
 4220: 42 14 29  0   42 12 30  0             289991.3151  -0.0145  0.050  -0.0145 0.48  
 4221: 42 14 29  0   42 13 30  0             289991.3151  -0.0145  0.050  -0.0145 0.02  
 4222: 41 12 29  0   41 11 30  0             290044.6913  -0.0380  0.050  -0.0381 0.02  
 4223: 41 12 29  0   41 12 30  0             290044.6913  -0.0380  0.050  -0.0381 0.48  
 4224: 41 13 29  0   41 11 30  0             290044.6913  -0.0380  0.050  -0.0381 0.48  
 4225: 41 13 29  0   41 12 30  0             290044.6913  -0.0380  0.050  -0.0381 0.02  
 4226: 40 11 29  0   40 10 30  0             290095.7195  -0.0251  0.050  -0.0251 0.02  
 4227: 40 11 29  0   40 11 30  0             290095.7195  -0.0251  0.050  -0.0251 0.48  
 4228: 40 12 29  0   40 10 30  0             290095.7195  -0.0251  0.050  -0.0251 0.48  
 4229: 40 12 29  0   40 11 30  0             290095.7195  -0.0251  0.050  -0.0251 0.02  
 4230: 39 10 29  0   39  9 30  0             290144.4387  -0.0181  0.050  -0.0182 0.02  
 4231: 39 10 29  0   39 10 30  0             290144.4387  -0.0181  0.050  -0.0182 0.48  
 4232: 39 11 29  0   39  9 30  0             290144.4387  -0.0181  0.050  -0.0182 0.48  
 4233: 39 11 29  0   39 10 30  0             290144.4387  -0.0181  0.050  -0.0182 0.02  
 4234: 38  9 29  0   38  8 30  0             290190.9450  -0.0001  0.050  -0.0002 0.02  
 4235: 38  9 29  0   38  9 30  0             290190.9450  -0.0001  0.050  -0.0002 0.48  
 4236: 38 10 29  0   38  8 30  0             290190.9450  -0.0001  0.050  -0.0002 0.48  
 4237: 38 10 29  0   38  9 30  0             290190.9450  -0.0001  0.050  -0.0002 0.02  
 4238: 29  0 29  0   28  0 28  0             290208.0360  -0.0333  0.050  -0.0333 0.92  
 4239: 29  0 29  0   28  1 28  0             290208.0360  -0.0333  0.050  -0.0333 0.04  
 4240: 29  1 29  0   28  0 28  0             290208.0360  -0.0333  0.050  -0.0333 0.04  
 4241: 28  1 27  0   27  1 26  0             290218.1615  -0.0289  0.050  -0.0289 0.48  
 4242: 28  1 27  0   27  2 26  0             290218.1615  -0.0289  0.050  -0.0289 0.02  
 4243: 28  2 27  0   27  1 26  0             290218.1615  -0.0289  0.050  -0.0289 0.02  
 4244: 28  2 27  0   27  2 26  0             290218.1615  -0.0289  0.050  -0.0289 0.48  
 4245: 27  2 25  0   26  2 24  0             290227.7823  -0.0138  0.050  -0.0139 0.49  
 4246: 27  3 25  0   26  2 24  0             290227.7823  -0.0138  0.050  -0.0139 0.02  
 4247: 27  3 25  0   26  3 24  0             290227.7823  -0.0138  0.050  -0.0139 0.49  
 4248: 37  8 29  0   37  7 30  0             290235.2572  -0.0295  0.050  -0.0295 0.02  
 4249: 37  8 29  0   37  8 30  0             290235.2572  -0.0295  0.050  -0.0295 0.48  
 4250: 37  9 29  0   37  7 30  0             290235.2572  -0.0295  0.050  -0.0295 0.48  
 4251: 37  9 29  0   37  8 30  0             290235.2572  -0.0295  0.050  -0.0295 0.02  
 4252: 26  3 23  0   25  3 22  0             290237.1216  -0.0228  0.050  -0.0228 0.48  
 4253: 26  3 23  0   25  4 22  0             290237.1216  -0.0228  0.050  -0.0228 0.02  
 4254: 26  4 23  0   25  3 22  0             290237.1216  -0.0228  0.050  -0.0228 0.02  
 4255: 26  4 23  0   25  4 22  0             290237.1216  -0.0228  0.050  -0.0228 0.48  
 4256: 25  4 21  0   24  4 20  0             290246.5462  -0.0335  0.050  -0.0335 0.48  
 4257: 25  4 21  0   24  5 20  0             290246.5462  -0.0335  0.050  -0.0335 0.02  
 4258: 25  5 21  0   24  4 20  0             290246.5462  -0.0335  0.050  -0.0335 0.02  
 4259: 25  5 21  0   24  5 20  0             290246.5462  -0.0335  0.050  -0.0335 0.48  
 4260: 24  5 19  0   23  5 18  0             290256.5856  -0.0306  0.050  -0.0306 0.48  
 4261: 24  5 19  0   23  6 18  0             290256.5856  -0.0306  0.050  -0.0306 0.02  
 4262: 24  6 19  0   23  5 18  0             290256.5856  -0.0306  0.050  -0.0306 0.02  
 4263: 24  6 19  0   23  6 18  0             290256.5856  -0.0306  0.050  -0.0306 0.48  
 4264: 23  6 17  0   22  6 16  0             290268.1058  -0.0132  0.050  -0.0133 0.48  
 4265: 23  6 17  0   22  7 16  0             290268.1058  -0.0132  0.050  -0.0133 0.02  
 4266: 23  7 17  0   22  6 16  0             290268.1058  -0.0132  0.050  -0.0133 0.02  
 4267: 23  7 17  0   22  7 16  0             290268.1058  -0.0132  0.050  -0.0133 0.48  
 4268: 36  7 29  0   36  6 30  0             290277.5518  -0.0045  0.050  -0.0046 0.02  
 4269: 36  7 29  0   36  7 30  0             290277.5518  -0.0045  0.050  -0.0046 0.48  
 4270: 36  8 29  0   36  6 30  0             290277.5518  -0.0045  0.050  -0.0046 0.48  
 4271: 36  8 29  0   36  7 30  0             290277.5518  -0.0045  0.050  -0.0046 0.02  
 4272: 22  7 15  0   21  7 14  0             290282.7156  -0.0140  0.050  -0.0140 0.48  
 4273: 22  7 15  0   21  8 14  0             290282.7156  -0.0140  0.050  -0.0140 0.02  
 4274: 22  8 15  0   21  7 14  0             290282.7156  -0.0140  0.050  -0.0140 0.02  
 4275: 22  8 15  0   21  8 14  0             290282.7156  -0.0140  0.050  -0.0140 0.48  
 4276: 21  8 13  0   20  8 12  0             290303.9365  -0.0317  0.050  -0.0318 0.92  
 4277: 21  8 13  0   20  9 12  0             290303.9365  -0.0317  0.050  -0.0318 0.04  
 4278: 21  9 13  0   20  8 12  0             290303.9365  -0.0317  0.050  -0.0318 0.04  
 4279: 35  6 29  0   35  5 30  0             290317.8298   0.0025  0.050   0.0026 0.02  
 4280: 35  6 29  0   35  6 30  0             290317.8298   0.0025  0.050   0.0026 0.48  
 4281: 35  7 29  0   35  5 30  0             290317.8298   0.0025  0.050   0.0026 0.48  
 4282: 35  7 29  0   35  6 30  0             290317.8298   0.0025  0.050   0.0026 0.02  
 4283: 17 13  5  0   16 13  4  0             290328.8360  -0.0227  0.050               
 4284: 20  9 11  0   19  9 10  0             290340.4697  -0.0290  0.050  -0.0290 0.48  
 4285: 20  9 11  0   19 10 10  0             290340.4697  -0.0289  0.050  -0.0290 0.02  
 4286: 20 10 11  0   19  9 10  0             290340.4697  -0.0290  0.050  -0.0290 0.02  
 4287: 20 10 11  0   19 10 10  0             290340.4697  -0.0289  0.050  -0.0290 0.48  
 4288: 34  5 29  0   34  4 30  0             290356.1577  -0.0124  0.050  -0.0124 0.02  
 4289: 34  5 29  0   34  5 30  0             290356.1577  -0.0124  0.050  -0.0124 0.48  
 4290: 34  6 29  0   34  4 30  0             290356.1577  -0.0124  0.050  -0.0124 0.48  
 4291: 34  6 29  0   34  5 30  0             290356.1577  -0.0124  0.050  -0.0124 0.02  
 4292: 33  4 29  0   33  3 30  0             290392.6482  -0.0053  0.050  -0.0054 0.02  
 4293: 33  4 29  0   33  4 30  0             290392.6482  -0.0053  0.050  -0.0054 0.48  
 4294: 33  5 29  0   33  3 30  0             290392.6482  -0.0053  0.050  -0.0054 0.48  
 4295: 33  5 29  0   33  4 30  0             290392.6482  -0.0053  0.050  -0.0054 0.02  
 4296: 19 10  9  0   18 10  8  0             290417.7499  -0.0588  0.050  -0.0207 0.48  
 4297: 19 10  9  0   18 11  8  0             290417.7499   0.0224  0.050  -0.0207 0.02  
 4298: 19 11  9  0   18 10  8  0             290417.7499  -0.0638  0.050  -0.0207 0.02  
 4299: 19 11  9  0   18 11  8  0             290417.7499   0.0175  0.050  -0.0207 0.48  
 4300: 32  3 29  0   32  2 30  0             290427.3326  -0.0120  0.050  -0.0121 0.02  
 4301: 32  3 29  0   32  3 30  0             290427.3326  -0.0120  0.050  -0.0121 0.48  
 4302: 32  4 29  0   32  2 30  0             290427.3326  -0.0120  0.050  -0.0121 0.48  
 4303: 32  4 29  0   32  3 30  0             290427.3326  -0.0120  0.050  -0.0121 0.02  
 4304: 31  2 29  0   31  1 30  0             290460.2942  -0.0137  0.050  -0.0137 0.02  
 4305: 31  2 29  0   31  2 30  0             290460.2942  -0.0137  0.050  -0.0137 0.48  
 4306: 31  3 29  0   31  1 30  0             290460.2942  -0.0137  0.050  -0.0137 0.48  
 4307: 31  3 29  0   31  2 30  0             290460.2942  -0.0137  0.050  -0.0137 0.02  
 4308: 30  1 29  0   30  0 30  0             290491.6254   0.0193  0.050   0.0193 0.02  
 4309: 30  1 29  0   30  1 30  0             290491.6254   0.0193  0.050   0.0193 0.48  
 4310: 30  2 29  0   30  0 30  0             290491.6254   0.0193  0.050   0.0193 0.48  
 4311: 30  2 29  0   30  1 30  0             290491.6254   0.0193  0.050   0.0193 0.02  
 4312: 13 11  3  0   12  9  4  0             290596.1116  -0.0229  0.050               
 4313: 18 11  7  0   17 12  6  0             290617.6945  -0.0024  0.050               
 4314: 18 12  7  0   17 12  6  0             290620.3480  -0.0160  0.050               
 4315: 18 11  7  0   17 11  6  0             290648.3071  -0.0095  0.050               
 4316: 18 12  7  0   17 11  6  0             290650.9669  -0.0169  0.050               
 4317: 13 11  3  0   12  8  4  0             290965.3309  -0.0564  0.050               
 4318: 16 13  3  0   15 13  2  0             292187.7889  -0.0066  0.050               
 4319: 14 12  2  0   13 10  3  0             292331.7355  -0.0221  0.050               
 4320: 17 12  5  0   16 12  4  0             292869.9134  -0.0027  0.050               
 4321: 17 13  5  0   16 12  4  0             293377.1970  -0.0043  0.050               
 4322: 15 14  2  0   14 13  1  0             295561.6336   0.0060  0.050               
 4323: 77 47 30  0   77 46 31  0             295911.9751  -0.0602  0.050  -0.0603 0.05  
 4324: 77 47 30  0   77 47 31  0             295911.9751  -0.0602  0.050  -0.0603 0.90  
 4325: 77 48 30  0   77 47 31  0             295911.9751  -0.0602  0.050  -0.0603 0.05  
 4326: 74 44 30  0   74 43 31  0             296474.5228  -0.0392  0.050  -0.0393 0.03  
 4327: 74 44 30  0   74 44 31  0             296474.5228  -0.0392  0.050  -0.0393 0.47  
 4328: 74 45 30  0   74 43 31  0             296474.5228  -0.0392  0.050  -0.0393 0.47  
 4329: 74 45 30  0   74 44 31  0             296474.5228  -0.0392  0.050  -0.0393 0.03  
 4330: 73 43 30  0   73 42 31  0             296649.9901  -0.0036  0.050  -0.0037 0.03  
 4331: 73 43 30  0   73 43 31  0             296649.9901  -0.0036  0.050  -0.0037 0.47  
 4332: 73 44 30  0   73 42 31  0             296649.9901  -0.0036  0.050  -0.0037 0.47  
 4333: 73 44 30  0   73 43 31  0             296649.9901  -0.0036  0.050  -0.0037 0.03  
 4334: 72 42 30  0   72 41 31  0             296819.6486  -0.0024  0.050  -0.0024 0.03  
 4335: 72 42 30  0   72 42 31  0             296819.6486  -0.0024  0.050  -0.0024 0.47  
 4336: 72 43 30  0   72 41 31  0             296819.6486  -0.0024  0.050  -0.0024 0.47  
 4337: 72 43 30  0   72 42 31  0             296819.6486  -0.0024  0.050  -0.0024 0.03  
 4338: 17 14  4  0   16 14  3  0             296826.8737  -0.0160  0.050               
 4339: 71 41 30  0   71 40 31  0             296983.6724  -0.0148  0.050  -0.0148 0.03  
 4340: 71 41 30  0   71 41 31  0             296983.6724  -0.0148  0.050  -0.0148 0.47  
 4341: 71 42 30  0   71 40 31  0             296983.6724  -0.0148  0.050  -0.0148 0.47  
 4342: 71 42 30  0   71 41 31  0             296983.6724  -0.0148  0.050  -0.0148 0.03  
 4343: 70 40 30  0   70 39 31  0             297142.2357  -0.0160  0.050  -0.0160 0.03  
 4344: 70 40 30  0   70 40 31  0             297142.2357  -0.0160  0.050  -0.0160 0.47  
 4345: 70 41 30  0   70 39 31  0             297142.2357  -0.0160  0.050  -0.0160 0.47  
 4346: 70 41 30  0   70 40 31  0             297142.2357  -0.0160  0.050  -0.0160 0.03  
 4347: 69 39 30  0   69 38 31  0             297295.5011   0.0102  0.050   0.0102 0.03  
 4348: 69 39 30  0   69 39 31  0             297295.5011   0.0102  0.050   0.0102 0.47  
 4349: 69 40 30  0   69 38 31  0             297295.5011   0.0102  0.050   0.0102 0.47  
 4350: 69 40 30  0   69 39 31  0             297295.5011   0.0102  0.050   0.0102 0.03  
 4351: 68 38 30  0   68 37 31  0             297443.5477   0.0003  0.050   0.0003 0.03  
 4352: 68 38 30  0   68 38 31  0             297443.5477   0.0003  0.050   0.0003 0.47  
 4353: 68 39 30  0   68 37 31  0             297443.5477   0.0003  0.050   0.0003 0.47  
 4354: 68 39 30  0   68 38 31  0             297443.5477   0.0003  0.050   0.0003 0.03  
 4355: 67 37 30  0   67 36 31  0             297586.5503  -0.0107  0.050  -0.0107 0.03  
 4356: 67 37 30  0   67 37 31  0             297586.5503  -0.0107  0.050  -0.0107 0.47  
 4357: 67 38 30  0   67 36 31  0             297586.5503  -0.0107  0.050  -0.0107 0.47  
 4358: 67 38 30  0   67 37 31  0             297586.5503  -0.0107  0.050  -0.0107 0.03  
 4359: 66 36 30  0   66 35 31  0             297724.6773   0.0090  0.050   0.0090 0.03  
 4360: 66 36 30  0   66 36 31  0             297724.6773   0.0090  0.050   0.0090 0.47  
 4361: 66 37 30  0   66 35 31  0             297724.6773   0.0090  0.050   0.0090 0.47  
 4362: 66 37 30  0   66 36 31  0             297724.6773   0.0090  0.050   0.0090 0.03  
 4363: 65 35 30  0   65 34 31  0             297857.9885  -0.0141  0.050  -0.0141 0.03  
 4364: 65 35 30  0   65 35 31  0             297857.9885  -0.0141  0.050  -0.0141 0.47  
 4365: 65 36 30  0   65 34 31  0             297857.9885  -0.0141  0.050  -0.0141 0.47  
 4366: 65 36 30  0   65 35 31  0             297857.9885  -0.0141  0.050  -0.0141 0.03  
 4367: 64 34 30  0   64 33 31  0             297986.6952   0.0005  0.050   0.0006 0.03  
 4368: 64 34 30  0   64 34 31  0             297986.6952   0.0005  0.050   0.0006 0.47  
 4369: 64 35 30  0   64 33 31  0             297986.6952   0.0005  0.050   0.0006 0.47  
 4370: 64 35 30  0   64 34 31  0             297986.6952   0.0005  0.050   0.0006 0.03  
 4371: 63 33 30  0   63 32 31  0             298110.8669  -0.0049  0.050  -0.0050 0.03  
 4372: 63 33 30  0   63 33 31  0             298110.8669  -0.0049  0.050  -0.0050 0.47  
 4373: 63 34 30  0   63 32 31  0             298110.8669  -0.0049  0.050  -0.0050 0.47  
 4374: 63 34 30  0   63 33 31  0             298110.8669  -0.0049  0.050  -0.0050 0.03  
 4375: 62 32 30  0   62 31 31  0             298230.6600   0.0005  0.050   0.0006 0.03  
 4376: 62 32 30  0   62 32 31  0             298230.6600   0.0005  0.050   0.0006 0.47  
 4377: 62 33 30  0   62 31 31  0             298230.6600   0.0005  0.050   0.0006 0.47  
 4378: 62 33 30  0   62 32 31  0             298230.6600   0.0005  0.050   0.0006 0.03  
 4379: 61 31 30  0   61 30 31  0             298346.1795   0.0002  0.050   0.0002 0.03  
 4380: 61 31 30  0   61 31 31  0             298346.1795   0.0002  0.050   0.0002 0.47  
 4381: 61 32 30  0   61 30 31  0             298346.1795   0.0002  0.050   0.0002 0.47  
 4382: 61 32 30  0   61 31 31  0             298346.1795   0.0002  0.050   0.0002 0.03  
 4383: 60 30 30  0   60 29 31  0             298457.5283  -0.0226  0.050  -0.0226 0.03  
 4384: 60 30 30  0   60 30 31  0             298457.5283  -0.0226  0.050  -0.0226 0.47  
 4385: 60 31 30  0   60 29 31  0             298457.5283  -0.0226  0.050  -0.0226 0.47  
 4386: 60 31 30  0   60 30 31  0             298457.5283  -0.0226  0.050  -0.0226 0.03  
 4387: 59 29 30  0   59 28 31  0             298564.8757  -0.0156  0.050  -0.0156 0.03  
 4388: 59 29 30  0   59 29 31  0             298564.8757  -0.0156  0.050  -0.0156 0.47  
 4389: 59 30 30  0   59 28 31  0             298564.8757  -0.0156  0.050  -0.0156 0.47  
 4390: 59 30 30  0   59 29 31  0             298564.8757  -0.0156  0.050  -0.0156 0.03  
 4391: 15 14  1  0   14 13  2  0             298576.3491  -0.0184  0.050               
 4392: 13  9  4  0   12  8  5  0             298655.1513  -0.0347  0.050               
 4393: 58 28 30  0   58 27 31  0             298668.2916  -0.0231  0.050  -0.0232 0.03  
 4394: 58 28 30  0   58 28 31  0             298668.2916  -0.0231  0.050  -0.0232 0.47  
 4395: 58 29 30  0   58 27 31  0             298668.2916  -0.0231  0.050  -0.0232 0.47  
 4396: 58 29 30  0   58 28 31  0             298668.2916  -0.0231  0.050  -0.0232 0.03  
 4397: 13  9  4  0   12  7  5  0             298671.9403  -0.0405  0.050               
 4398: 57 27 30  0   57 26 31  0             298767.9100  -0.0230  0.050  -0.0230 0.03  
 4399: 57 27 30  0   57 27 31  0             298767.9100  -0.0230  0.050  -0.0230 0.47  
 4400: 57 28 30  0   57 26 31  0             298767.9100  -0.0230  0.050  -0.0230 0.47  
 4401: 57 28 30  0   57 27 31  0             298767.9100  -0.0230  0.050  -0.0230 0.03  
 4402: 56 26 30  0   56 25 31  0             298863.8447  -0.0108  0.050  -0.0109 0.03  
 4403: 56 26 30  0   56 26 31  0             298863.8447  -0.0108  0.050  -0.0109 0.47  
 4404: 56 27 30  0   56 25 31  0             298863.8447  -0.0108  0.050  -0.0109 0.47  
 4405: 56 27 30  0   56 26 31  0             298863.8447  -0.0108  0.050  -0.0109 0.03  
 4406: 55 25 30  0   55 24 31  0             298956.1568  -0.0326  0.050  -0.0326 0.03  
 4407: 55 25 30  0   55 25 31  0             298956.1568  -0.0326  0.050  -0.0326 0.47  
 4408: 55 26 30  0   55 24 31  0             298956.1568  -0.0326  0.050  -0.0326 0.47  
 4409: 55 26 30  0   55 25 31  0             298956.1568  -0.0326  0.050  -0.0326 0.03  
 4410: 54 24 30  0   54 23 31  0             299045.0084  -0.0308  0.050  -0.0308 0.03  
 4411: 54 24 30  0   54 24 31  0             299045.0084  -0.0308  0.050  -0.0308 0.47  
 4412: 54 25 30  0   54 23 31  0             299045.0084  -0.0308  0.050  -0.0308 0.47  
 4413: 54 25 30  0   54 24 31  0             299045.0084  -0.0308  0.050  -0.0308 0.03  
 4414: 53 23 30  0   53 22 31  0             299130.4849  -0.0223  0.050  -0.0223 0.02  
 4415: 53 23 30  0   53 23 31  0             299130.4849  -0.0223  0.050  -0.0223 0.48  
 4416: 53 24 30  0   53 22 31  0             299130.4849  -0.0223  0.050  -0.0223 0.48  
 4417: 53 24 30  0   53 23 31  0             299130.4849  -0.0223  0.050  -0.0223 0.02  
 4418: 52 22 30  0   52 21 31  0             299212.6591  -0.0346  0.050  -0.0347 0.02  
 4419: 52 22 30  0   52 22 31  0             299212.6591  -0.0346  0.050  -0.0347 0.48  
 4420: 52 23 30  0   52 21 31  0             299212.6591  -0.0346  0.050  -0.0347 0.48  
 4421: 52 23 30  0   52 22 31  0             299212.6591  -0.0346  0.050  -0.0347 0.02  
 4422: 51 21 30  0   51 20 31  0             299291.6660  -0.0304  0.050  -0.0305 0.02  
 4423: 51 21 30  0   51 21 31  0             299291.6660  -0.0304  0.050  -0.0305 0.48  
 4424: 51 22 30  0   51 20 31  0             299291.6660  -0.0304  0.050  -0.0305 0.48  
 4425: 51 22 30  0   51 21 31  0             299291.6660  -0.0304  0.050  -0.0305 0.02  
 4426: 13 10  4  0   12  8  5  0             299333.4213  -0.0283  0.050               
 4427: 13 10  4  0   12  7  5  0             299350.2240  -0.0203  0.050               
 4428: 50 20 30  0   50 19 31  0             299367.5786  -0.0325  0.050  -0.0325 0.02  
 4429: 50 20 30  0   50 20 31  0             299367.5786  -0.0325  0.050  -0.0325 0.48  
 4430: 50 21 30  0   50 19 31  0             299367.5786  -0.0325  0.050  -0.0325 0.48  
 4431: 50 21 30  0   50 20 31  0             299367.5786  -0.0325  0.050  -0.0325 0.02  
 4432: 49 19 30  0   49 18 31  0             299440.4951  -0.0361  0.050  -0.0361 0.02  
 4433: 49 19 30  0   49 19 31  0             299440.4951  -0.0361  0.050  -0.0361 0.48  
 4434: 49 20 30  0   49 18 31  0             299440.4951  -0.0361  0.050  -0.0361 0.48  
 4435: 49 20 30  0   49 19 31  0             299440.4951  -0.0361  0.050  -0.0361 0.02  
 4436: 48 18 30  0   48 17 31  0             299510.5139  -0.0343  0.050  -0.0344 0.02  
 4437: 48 18 30  0   48 18 31  0             299510.5139  -0.0343  0.050  -0.0344 0.48  
 4438: 48 19 30  0   48 17 31  0             299510.5139  -0.0343  0.050  -0.0344 0.48  
 4439: 48 19 30  0   48 18 31  0             299510.5139  -0.0343  0.050  -0.0344 0.02  
 4440: 47 17 30  0   47 16 31  0             299577.7254  -0.0259  0.050  -0.0260 0.02  
 4441: 47 17 30  0   47 17 31  0             299577.7254  -0.0259  0.050  -0.0260 0.48  
 4442: 47 18 30  0   47 16 31  0             299577.7254  -0.0259  0.050  -0.0260 0.48  
 4443: 47 18 30  0   47 17 31  0             299577.7254  -0.0259  0.050  -0.0260 0.02  
 4444: 46 16 30  0   46 15 31  0             299642.1902  -0.0377  0.050  -0.0378 0.02  
 4445: 46 16 30  0   46 16 31  0             299642.1902  -0.0377  0.050  -0.0378 0.48  
 4446: 46 17 30  0   46 15 31  0             299642.1902  -0.0377  0.050  -0.0378 0.48  
 4447: 46 17 30  0   46 16 31  0             299642.1902  -0.0377  0.050  -0.0378 0.02  
 4448: 45 15 30  0   45 14 31  0             299704.0332  -0.0298  0.050  -0.0298 0.02  
 4449: 45 15 30  0   45 15 31  0             299704.0332  -0.0298  0.050  -0.0298 0.48  
 4450: 45 16 30  0   45 14 31  0             299704.0332  -0.0298  0.050  -0.0298 0.48  
 4451: 45 16 30  0   45 15 31  0             299704.0332  -0.0298  0.050  -0.0298 0.02  
 4452: 44 14 30  0   44 13 31  0             299763.2988  -0.0411  0.050  -0.0412 0.02  
 4453: 44 14 30  0   44 14 31  0             299763.2988  -0.0411  0.050  -0.0412 0.48  
 4454: 44 15 30  0   44 13 31  0             299763.2988  -0.0411  0.050  -0.0412 0.48  
 4455: 44 15 30  0   44 14 31  0             299763.2988  -0.0411  0.050  -0.0412 0.02  
 4456: 43 13 30  0   43 12 31  0             299820.1144  -0.0252  0.050  -0.0253 0.02  
 4457: 43 13 30  0   43 13 31  0             299820.1144  -0.0252  0.050  -0.0253 0.48  
 4458: 43 14 30  0   43 12 31  0             299820.1144  -0.0252  0.050  -0.0253 0.48  
 4459: 43 14 30  0   43 13 31  0             299820.1144  -0.0252  0.050  -0.0253 0.02  
 4460: 42 12 30  0   42 11 31  0             299874.5123  -0.0292  0.050  -0.0293 0.02  
 4461: 42 12 30  0   42 12 31  0             299874.5123  -0.0292  0.050  -0.0293 0.48  
 4462: 42 13 30  0   42 11 31  0             299874.5123  -0.0292  0.050  -0.0293 0.48  
 4463: 42 13 30  0   42 12 31  0             299874.5123  -0.0292  0.050  -0.0293 0.02  
 4464: 41 11 30  0   41 10 31  0             299926.5870  -0.0357  0.050  -0.0358 0.02  
 4465: 41 11 30  0   41 11 31  0             299926.5870  -0.0357  0.050  -0.0358 0.48  
 4466: 41 12 30  0   41 10 31  0             299926.5870  -0.0357  0.050  -0.0358 0.48  
 4467: 41 12 30  0   41 11 31  0             299926.5870  -0.0357  0.050  -0.0358 0.02  
 4468: 15 15  1  0   14 14  0  0             299965.0718   0.0271  0.050               
 4469: 12  6  6  0   11  4  7  0             299970.9826   0.2028  0.050  -0.0169 0.48  
 4470: 12  6  6  0   11  5  7  0             299970.9826   0.2047  0.050  -0.0169 0.02  
 4471: 12  7  6  0   11  4  7  0             299970.9826  -0.2384  0.050  -0.0169 0.02  
 4472: 12  7  6  0   11  5  7  0             299970.9826  -0.2365  0.050  -0.0169 0.48  
 4473: 40 10 30  0   40  9 31  0             299976.4296  -0.0289  0.050  -0.0290 0.02  
 4474: 40 10 30  0   40 10 31  0             299976.4296  -0.0289  0.050  -0.0290 0.48  
 4475: 40 11 30  0   40  9 31  0             299976.4296  -0.0289  0.050  -0.0290 0.48  
 4476: 40 11 30  0   40 10 31  0             299976.4296  -0.0289  0.050  -0.0290 0.02  
 4477: 39  9 30  0   39  8 31  0             300024.0965  -0.0260  0.050  -0.0260 0.02  
 4478: 39  9 30  0   39  9 31  0             300024.0965  -0.0260  0.050  -0.0260 0.48  
 4479: 39 10 30  0   39  8 31  0             300024.0965  -0.0260  0.050  -0.0260 0.48  
 4480: 39 10 30  0   39  9 31  0             300024.0965  -0.0260  0.050  -0.0260 0.02  
 4481: 30  0 30  0   29  0 29  0             300042.4310  -0.0215  0.050  -0.0215 0.48  
 4482: 30  0 30  0   29  1 29  0             300042.4310  -0.0215  0.050  -0.0215 0.02  
 4483: 30  1 30  0   29  0 29  0             300042.4310  -0.0215  0.050  -0.0215 0.02  
 4484: 30  1 30  0   29  1 29  0             300042.4310  -0.0215  0.050  -0.0215 0.48  
 4485: 29  1 28  0   28  1 27  0             300052.5255  -0.0218  0.050  -0.0218 0.48  
 4486: 29  1 28  0   28  2 27  0             300052.5255  -0.0218  0.050  -0.0218 0.02  
 4487: 29  2 28  0   28  1 27  0             300052.5255  -0.0218  0.050  -0.0218 0.02  
 4488: 29  2 28  0   28  2 27  0             300052.5255  -0.0218  0.050  -0.0218 0.48  
 4489: 28  2 26  0   27  2 25  0             300062.0639  -0.0284  0.050  -0.0284 0.48  
 4490: 28  2 26  0   27  3 25  0             300062.0639  -0.0284  0.050  -0.0284 0.02  
 4491: 28  3 26  0   27  2 25  0             300062.0639  -0.0284  0.050  -0.0284 0.02  
 4492: 28  3 26  0   27  3 25  0             300062.0639  -0.0284  0.050  -0.0284 0.48  
 4493: 38  8 30  0   38  7 31  0             300069.6302  -0.0556  0.050  -0.0556 0.02  
 4494: 38  8 30  0   38  8 31  0             300069.6302  -0.0556  0.050  -0.0556 0.48  
 4495: 38  9 30  0   38  7 31  0             300069.6302  -0.0556  0.050  -0.0556 0.48  
 4496: 38  9 30  0   38  8 31  0             300069.6302  -0.0556  0.050  -0.0556 0.02
[truncated: 619,828 more chars]
