# Supplementary material for: Improved Accuracy in Semi-Experimental Structure Determination by Resolving Problems Associated with Rotation of Principal Inertial Axes of Isotopologues: Structures of 1,3-Oxazole (c‑C3H3NO)
Source: J Phys Chem A. 2026 Apr 24;130(18):3623–41. doi: 10.1021/acs.jpca.6c01535 (PMC13158917; doi:10.1021/acs.jpca.6c01535)
Supplement: Supplementary file 2 [file jp6c01535_si_002.zip › Supporting Information/Least-Squares Fits/oxazole_002_A_I_r.res]

   oxazole 13C2 GS                                   WSat Sep 20 11:39:58 2025

-------------------------------------------------------------------------------------=========
                                              obs         o-c     error     blends     Notes
                                                                         o-c      wt
    / instead of : below denotes (o-c)>3*err
-------------------------------------------------------------------------------------=========
   1: 25 17  8  0   25 17  9  0              82375.2602   0.0409  0.050               
   2: 24 16  8  0   24 16  9  0              82434.2839   0.0038  0.050               
   3: 23 15  8  0   23 15  9  0              82486.7852   0.0153  0.050   0.0068 0.50  
   4: 23 16  8  0   23 14  9  0              82486.7852  -0.0017  0.050   0.0068 0.50  
   5: 22 14  8  0   22 14  9  0              82533.1995  -0.0352  0.050  -0.0394 0.50  
   6: 22 15  8  0   22 13  9  0              82533.1995  -0.0435  0.050  -0.0394 0.50  
   7: 21 13  8  0   21 13  9  0              82574.2449   0.0556  0.050   0.0537 0.50  
   8: 21 14  8  0   21 12  9  0              82574.2449   0.0517  0.050   0.0537 0.50  
   9: 20 12  8  0   20 12  9  0              82610.0940  -0.0234  0.050  -0.0243 0.50  
  10: 20 13  8  0   20 11  9  0              82610.0940  -0.0251  0.050  -0.0243 0.50  
  11: 19 11  8  0   19 11  9  0              82641.4899   0.0142  0.050   0.0139 0.50  
  12: 19 12  8  0   19 10  9  0              82641.4899   0.0134  0.050   0.0139 0.50  
  13: 18 10  8  0   18 10  9  0              82668.7080   0.0146  0.050   0.0145 0.50  
  14: 18 11  8  0   18  9  9  0              82668.7080   0.0143  0.050   0.0145 0.50  
  15: 17  9  8  0   17  9  9  0              82692.1506  -0.0243  0.050  -0.0244 0.50  
  16: 17 10  8  0   17  8  9  0              82692.1506  -0.0244  0.050  -0.0244 0.50  
  17: 16  8  8  0   16  8  9  0              82712.2746  -0.0256  0.050  -0.0256 0.50  
  18: 16  9  8  0   16  7  9  0              82712.2746  -0.0256  0.050  -0.0256 0.50  
  19:  7  1  6  0    6  1  5  0              82716.3604   0.0545  0.050   0.0546 0.50  
  20:  7  2  6  0    6  2  5  0              82716.3604   0.0547  0.050   0.0546 0.50  
  21: 15  7  8  0   15  7  9  0              82729.4606   0.0346  0.050   0.0346 0.50  
  22: 15  8  8  0   15  6  9  0              82729.4606   0.0346  0.050   0.0346 0.50  
  23: 14  6  8  0   14  6  9  0              82743.8941   0.0085  0.050   0.0085 0.50  
  24: 14  7  8  0   14  5  9  0              82743.8941   0.0085  0.050   0.0085 0.50  
  25: 31 22  9  0   31 22 10  0              91832.1944   0.0576  0.050   0.0186 0.50  
  26: 31 23  9  0   31 21 10  0              91832.1944  -0.0205  0.050   0.0186 0.50  
  27: 30 21  9  0   30 21 10  0              91913.0329   0.0011  0.050  -0.0204 0.50  
  28: 30 22  9  0   30 20 10  0              91913.0329  -0.0419  0.050  -0.0204 0.50  
  29: 28 19  9  0   28 19 10  0              92053.1781   0.0018  0.050  -0.0042 0.50  
  30: 28 20  9  0   28 18 10  0              92053.1781  -0.0103  0.050  -0.0042 0.50  
  31: 27 18  9  0   27 18 10  0              92113.4270   0.0028  0.050  -0.0003 0.50  
  32: 27 19  9  0   27 17 10  0              92113.4270  -0.0034  0.050  -0.0003 0.50  
  33: 26 17  9  0   26 17 10  0              92167.7318  -0.0121  0.050  -0.0137 0.50  
  34: 26 18  9  0   26 16 10  0              92167.7318  -0.0153  0.050  -0.0137 0.50  
  35: 25 16  9  0   25 16 10  0              92216.5520  -0.0191  0.050  -0.0199 0.50  
  36: 25 17  9  0   25 15 10  0              92216.5520  -0.0207  0.050  -0.0199 0.50  
  37: 23 14  9  0   23 14 10  0              92299.3599  -0.0206  0.050  -0.0208 0.48  
  38: 23 14  9  0   23 13 10  0              92299.3599  -0.0206  0.050  -0.0208 0.02  
  39: 23 15  9  0   23 14 10  0              92299.3599  -0.0210  0.050  -0.0208 0.02  
  40: 23 15  9  0   23 13 10  0              92299.3599  -0.0210  0.050  -0.0208 0.48  
  41: 22 13  9  0   22 13 10  0              92334.1208  -0.0063  0.050  -0.0064 0.49  
  42: 22 13  9  0   22 12 10  0              92334.1208  -0.0063  0.050  -0.0064 0.01  
  43: 22 14  9  0   22 13 10  0              92334.1208  -0.0064  0.050  -0.0064 0.01  
  44: 22 14  9  0   22 12 10  0              92334.1208  -0.0064  0.050  -0.0064 0.49  
  45: 21 12  9  0   21 12 10  0              92364.9313   0.0190  0.050   0.0191 0.48  
  46: 21 12  9  0   21 11 10  0              92364.9313   0.0190  0.050   0.0191 0.02  
  47: 21 13  9  0   21 12 10  0              92364.9313   0.0190  0.050   0.0191 0.02  
  48: 21 13  9  0   21 11 10  0              92364.9313   0.0190  0.050   0.0191 0.48  
  49: 20 11  9  0   20 11 10  0              92392.0650  -0.0056  0.050  -0.0056 0.48  
  50: 20 11  9  0   20 10 10  0              92392.0650  -0.0056  0.050  -0.0056 0.02  
  51: 20 12  9  0   20 11 10  0              92392.0650  -0.0056  0.050  -0.0056 0.02  
  52: 20 12  9  0   20 10 10  0              92392.0650  -0.0056  0.050  -0.0056 0.48  
  53: 19 10  9  0   19 10 10  0              92415.9429   0.0235  0.050   0.0235 0.48  
  54: 19 10  9  0   19  9 10  0              92415.9429   0.0235  0.050   0.0235 0.02  
  55: 19 11  9  0   19 10 10  0              92415.9429   0.0235  0.050   0.0235 0.02  
  56: 19 11  9  0   19  9 10  0              92415.9429   0.0235  0.050   0.0235 0.48  
  57:  9  0  9  0    8  0  8  0              92434.7799   0.0058  0.050   0.0058 0.50  
  58:  9  1  9  0    8  1  8  0              92434.7799   0.0058  0.050   0.0058 0.50  
  59:  8  1  7  0    7  1  6  0              92445.3822   0.0069  0.050   0.0070 0.50  
  60:  8  2  7  0    7  2  6  0              92445.3822   0.0069  0.050   0.0070 0.50  
  61: 17  8  9  0   17  7 10  0              92454.8869   0.0154  0.050   0.0155 0.02  
  62: 17  8  9  0   17  8 10  0              92454.8869   0.0154  0.050   0.0155 0.48  
  63: 17  9  9  0   17  8 10  0              92454.8869   0.0154  0.050   0.0155 0.02  
  64: 17  9  9  0   17  7 10  0              92454.8869   0.0154  0.050   0.0155 0.48  
  65:  7  2  5  0    6  2  4  0              92457.1812  -0.0078  0.050   0.0324 0.50  
  66:  7  3  5  0    6  3  4  0              92457.1812   0.0727  0.050   0.0324 0.50  
  67: 16  7  9  0   16  7 10  0              92470.5354   0.0102  0.050   0.0103 0.50  
  68: 16  8  9  0   16  6 10  0              92470.5354   0.0102  0.050   0.0103 0.50  
  69: 15  6  9  0   15  6 10  0              92483.9785   0.0076  0.050   0.0076 0.50  
  70: 15  7  9  0   15  5 10  0              92483.9785   0.0076  0.050   0.0076 0.50  
  71: 14  5  9  0   14  5 10  0              92495.4390  -0.0053  0.050  -0.0054 0.50  
  72: 14  6  9  0   14  4 10  0              92495.4390  -0.0053  0.050  -0.0054 0.50  
  73: 13  4  9  0   13  4 10  0              92505.1338  -0.0319  0.050  -0.0319 0.50  
  74: 13  5  9  0   13  3 10  0              92505.1338  -0.0319  0.050  -0.0319 0.50  
  75: 12  3  9  0   12  3 10  0              92513.3047  -0.0353  0.050  -0.0353 0.50  
  76: 12  4  9  0   12  2 10  0              92513.3047  -0.0353  0.050  -0.0353 0.50  
  77:  6  3  3  0    5  3  2  0              92590.0360   0.0155  0.050               
  78: 34 24 10  0   34 23 11  0             101504.2222   0.0411  0.050   0.0343 0.01  
  79: 34 24 10  0   34 24 11  0             101504.2222   0.0415  0.050   0.0343 0.49  
  80: 34 25 10  0   34 23 11  0             101504.2222   0.0270  0.050   0.0343 0.49  
  81: 34 25 10  0   34 24 11  0             101504.2222   0.0274  0.050   0.0343 0.01  
  82: 31 21 10  0   31 20 11  0             101725.4082  -0.0228  0.050  -0.0239 0.01  
  83: 31 21 10  0   31 21 11  0             101725.4082  -0.0228  0.050  -0.0239 0.49  
  84: 31 22 10  0   31 20 11  0             101725.4082  -0.0250  0.050  -0.0239 0.49  
  85: 31 22 10  0   31 21 11  0             101725.4082  -0.0250  0.050  -0.0239 0.01  
  86: 30 20 10  0   30 19 11  0             101787.1194   0.0548  0.050   0.0543 0.01  
  87: 30 20 10  0   30 20 11  0             101787.1194   0.0548  0.050   0.0543 0.50  
  88: 30 21 10  0   30 19 11  0             101787.1194   0.0537  0.050   0.0543 0.50  
  89: 28 18 10  0   28 18 11  0             101894.4491   0.0175  0.050   0.0174 0.49  
  90: 28 18 10  0   28 17 11  0             101894.4491   0.0175  0.050   0.0174 0.01  
  91: 28 19 10  0   28 17 11  0             101894.4491   0.0172  0.050   0.0174 0.49  
  92: 28 19 10  0   28 18 11  0             101894.4491   0.0172  0.050   0.0174 0.01  
  93: 27 17 10  0   27 16 11  0             101940.8428  -0.0196  0.050  -0.0197 0.01  
  94: 27 17 10  0   27 17 11  0             101940.8428  -0.0196  0.050  -0.0197 0.49  
  95: 27 18 10  0   27 16 11  0             101940.8428  -0.0197  0.050  -0.0197 0.49  
  96: 27 18 10  0   27 17 11  0             101940.8428  -0.0197  0.050  -0.0197 0.01  
  97: 26 16 10  0   26 16 11  0             101982.8917  -0.0049  0.050  -0.0050 0.49  
  98: 26 16 10  0   26 15 11  0             101982.8917  -0.0049  0.050  -0.0050 0.01  
  99: 26 17 10  0   26 15 11  0             101982.8917  -0.0050  0.050  -0.0050 0.49  
 100: 26 17 10  0   26 16 11  0             101982.8917  -0.0050  0.050  -0.0050 0.01  
 101: 25 15 10  0   25 15 11  0             102020.8287  -0.0153  0.050  -0.0154 0.49  
 102: 25 15 10  0   25 14 11  0             102020.8287  -0.0153  0.050  -0.0154 0.01  
 103: 25 16 10  0   25 14 11  0             102020.8287  -0.0154  0.050  -0.0154 0.49  
 104: 25 16 10  0   25 15 11  0             102020.8287  -0.0154  0.050  -0.0154 0.01  
 105: 24 14 10  0   24 13 11  0             102055.0085   0.0082  0.050   0.0082 0.01  
 106: 24 14 10  0   24 14 11  0             102055.0085   0.0082  0.050   0.0082 0.49  
 107: 24 15 10  0   24 13 11  0             102055.0085   0.0082  0.050   0.0082 0.49  
 108: 24 15 10  0   24 14 11  0             102055.0085   0.0082  0.050   0.0082 0.01  
 109: 23 13 10  0   23 13 11  0             102085.6863   0.0391  0.050   0.0391 0.49  
 110: 23 13 10  0   23 12 11  0             102085.6863   0.0391  0.050   0.0391 0.01  
 111: 23 14 10  0   23 12 11  0             102085.6863   0.0391  0.050   0.0391 0.49  
 112: 23 14 10  0   23 13 11  0             102085.6863   0.0391  0.050   0.0391 0.01  
 113: 21 11 10  0   21 11 11  0             102137.4989   0.0244  0.050   0.0244 0.49  
 114: 21 11 10  0   21 10 11  0             102137.4989   0.0244  0.050   0.0244 0.01  
 115: 21 12 10  0   21 11 11  0             102137.4989   0.0244  0.050   0.0244 0.01  
 116: 21 12 10  0   21 10 11  0             102137.4989   0.0244  0.050   0.0244 0.49  
 117: 20 10 10  0   20  9 11  0             102159.2013   0.0477  0.050   0.0478 0.01  
 118: 20 10 10  0   20 10 11  0             102159.2013   0.0477  0.050   0.0478 0.49  
 119: 20 11 10  0   20 10 11  0             102159.2013   0.0477  0.050   0.0478 0.01  
 120: 20 11 10  0   20  9 11  0             102159.2013   0.0477  0.050   0.0478 0.49  
 121:  9  1  8  0    8  1  7  0             102174.4302   0.0437  0.050   0.0438 0.49  
 122:  9  1  8  0    8  2  7  0             102174.4302   0.0437  0.050   0.0438 0.01  
 123:  9  2  8  0    8  1  7  0             102174.4302   0.0437  0.050   0.0438 0.01  
 124:  9  2  8  0    8  2  7  0             102174.4302   0.0437  0.050   0.0438 0.49  
 125: 19  9 10  0   19  8 11  0             102178.3546   0.0332  0.050   0.0332 0.01  
 126: 19  9 10  0   19  9 11  0             102178.3546   0.0332  0.050   0.0332 0.49  
 127: 19 10 10  0   19  9 11  0             102178.3546   0.0332  0.050   0.0332 0.01  
 128: 19 10 10  0   19  8 11  0             102178.3546   0.0332  0.050   0.0332 0.49  
 129:  8  2  6  0    7  2  5  0             102185.5666   0.0184  0.050   0.0193 0.49  
 130:  8  2  6  0    7  3  5  0             102185.5666   0.0201  0.050   0.0193 0.01  
 131:  8  3  6  0    7  2  5  0             102185.5666   0.0183  0.050   0.0193 0.01  
 132:  8  3  6  0    7  3  5  0             102185.5666   0.0201  0.050   0.0193 0.49  
 133:  7  4  4  0    6  4  3  0             102198.6523  -0.0066  0.050               
 134: 17  7 10  0   17  7 11  0             102209.9907   0.0034  0.050   0.0034 0.49  
 135: 17  7 10  0   17  6 11  0             102209.9907   0.0034  0.050   0.0034 0.01  
 136: 17  8 10  0   17  6 11  0             102209.9907   0.0034  0.050   0.0034 0.49  
 137: 17  8 10  0   17  7 11  0             102209.9907   0.0034  0.050   0.0034 0.01  
 138: 16  6 10  0   16  6 11  0             102222.9165   0.0285  0.050   0.0286 0.49  
 139: 16  6 10  0   16  5 11  0             102222.9165   0.0285  0.050   0.0286 0.01  
 140: 16  7 10  0   16  6 11  0             102222.9165   0.0285  0.050   0.0286 0.01  
 141: 16  7 10  0   16  5 11  0             102222.9165   0.0285  0.050   0.0286 0.49  
 142: 15  5 10  0   15  5 11  0             102234.1599   0.0767  0.050   0.0767 0.49  
 143: 15  5 10  0   15  4 11  0             102234.1599   0.0767  0.050   0.0767 0.01  
 144: 15  6 10  0   15  4 11  0             102234.1599   0.0767  0.050   0.0767 0.49  
 145: 15  6 10  0   15  5 11  0             102234.1599   0.0767  0.050   0.0767 0.01  
 146: 35 24 11  0   35 23 12  0             111323.0175   0.0013  0.050   0.0010 0.01  
 147: 35 24 11  0   35 24 12  0             111323.0175   0.0014  0.050   0.0010 0.49  
 148: 35 25 11  0   35 24 12  0             111323.0175   0.0006  0.050   0.0010 0.01  
 149: 35 25 11  0   35 23 12  0             111323.0175   0.0006  0.050   0.0010 0.49  
 150: 33 22 11  0   33 21 12  0             111454.7328   0.0251  0.050   0.0251 0.01  
 151: 33 22 11  0   33 22 12  0             111454.7328   0.0251  0.050   0.0251 0.49  
 152: 33 23 11  0   33 21 12  0             111454.7328   0.0249  0.050   0.0251 0.49  
 153: 33 23 11  0   33 22 12  0             111454.7328   0.0249  0.050   0.0251 0.01  
 154: 32 21 11  0   32 21 12  0             111512.9104   0.0194  0.050   0.0194 0.49  
 155: 32 21 11  0   32 20 12  0             111512.9104   0.0194  0.050   0.0194 0.01  
 156: 32 22 11  0   32 21 12  0             111512.9104   0.0193  0.050   0.0194 0.01  
 157: 32 22 11  0   32 20 12  0             111512.9104   0.0193  0.050   0.0194 0.49  
 158: 31 20 11  0   31 19 12  0             111566.3823   0.0143  0.050   0.0143 0.01  
 159: 31 20 11  0   31 20 12  0             111566.3823   0.0143  0.050   0.0143 0.49  
 160: 31 21 11  0   31 20 12  0             111566.3823   0.0143  0.050   0.0143 0.01  
 161: 31 21 11  0   31 19 12  0             111566.3823   0.0143  0.050   0.0143 0.49  
 162: 30 19 11  0   30 18 12  0             111615.3905  -0.0338  0.050  -0.0339 0.01  
 163: 30 19 11  0   30 19 12  0             111615.3905  -0.0338  0.050  -0.0339 0.49  
 164: 30 20 11  0   30 19 12  0             111615.3905  -0.0338  0.050  -0.0339 0.01  
 165: 30 20 11  0   30 18 12  0             111615.3905  -0.0338  0.050  -0.0339 0.49  
 166: 29 18 11  0   29 18 12  0             111660.3149  -0.0190  0.050  -0.0190 0.49  
 167: 29 18 11  0   29 17 12  0             111660.3149  -0.0190  0.050  -0.0190 0.01  
 168: 29 19 11  0   29 17 12  0             111660.3149  -0.0190  0.050  -0.0190 0.49  
 169: 29 19 11  0   29 18 12  0             111660.3149  -0.0190  0.050  -0.0190 0.01  
 170: 28 17 11  0   28 16 12  0             111701.3589  -0.0001  0.050  -0.0002 0.01  
 171: 28 17 11  0   28 17 12  0             111701.3589  -0.0001  0.050  -0.0002 0.49  
 172: 28 18 11  0   28 17 12  0             111701.3589  -0.0001  0.050  -0.0002 0.01  
 173: 28 18 11  0   28 16 12  0             111701.3589  -0.0001  0.050  -0.0002 0.49  
 174: 27 16 11  0   27 15 12  0             111738.7052  -0.0458  0.050  -0.0458 0.01  
 175: 27 16 11  0   27 16 12  0             111738.7052  -0.0458  0.050  -0.0458 0.49  
 176: 27 17 11  0   27 15 12  0             111738.7052  -0.0458  0.050  -0.0458 0.49  
 177: 27 17 11  0   27 16 12  0             111738.7052  -0.0458  0.050  -0.0458 0.01  
 178: 24 13 11  0   24 12 12  0             111831.4827   0.0001  0.050   0.0001 0.01  
 179: 24 13 11  0   24 13 12  0             111831.4827   0.0001  0.050   0.0001 0.49  
 180: 24 14 11  0   24 13 12  0             111831.4827   0.0001  0.050   0.0001 0.01  
 181: 24 14 11  0   24 12 12  0             111831.4827   0.0001  0.050   0.0001 0.49  
 182: 23 12 11  0   23 11 12  0             111856.6388  -0.0075  0.050  -0.0076 0.01  
 183: 23 12 11  0   23 12 12  0             111856.6388  -0.0075  0.050  -0.0076 0.49  
 184: 23 13 11  0   23 11 12  0             111856.6388  -0.0075  0.050  -0.0076 0.49  
 185: 23 13 11  0   23 12 12  0             111856.6388  -0.0075  0.050  -0.0076 0.01  
 186: 22 11 11  0   22 11 12  0             111879.2924   0.0125  0.050   0.0126 0.49  
 187: 22 11 11  0   22 10 12  0             111879.2924   0.0125  0.050   0.0126 0.01  
 188: 22 12 11  0   22 10 12  0             111879.2924   0.0125  0.050   0.0126 0.49  
 189: 22 12 11  0   22 11 12  0             111879.2924   0.0125  0.050   0.0126 0.01  
 190: 11  0 11  0   10  0 10  0             111892.8288  -0.0024  0.050  -0.0024 0.49  
 191: 11  0 11  0   10  1 10  0             111892.8288  -0.0024  0.050  -0.0024 0.01  
 192: 11  1 11  0   10  1 10  0             111892.8288  -0.0024  0.050  -0.0024 0.49  
 193: 11  1 11  0   10  0 10  0             111892.8288  -0.0024  0.050  -0.0024 0.01  
 194: 21 10 11  0   21 10 12  0             111899.5808   0.0059  0.050   0.0059 0.49  
 195: 21 10 11  0   21  9 12  0             111899.5808   0.0059  0.050   0.0059 0.01  
 196: 21 11 11  0   21 10 12  0             111899.5808   0.0059  0.050   0.0059 0.01  
 197: 21 11 11  0   21  9 12  0             111899.5808   0.0059  0.050   0.0059 0.49  
 198: 10  1  9  0    9  2  8  0             111903.2763  -0.0370  0.050  -0.0370 0.01  
 199: 10  1  9  0    9  1  8  0             111903.2763  -0.0370  0.050  -0.0370 0.49  
 200: 10  2  9  0    9  1  8  0             111903.2763  -0.0370  0.050  -0.0370 0.01  
 201: 10  2  9  0    9  2  8  0             111903.2763  -0.0370  0.050  -0.0370 0.49  
 202:  9  2  7  0    8  2  6  0             111914.1436  -0.0042  0.050  -0.0042 0.49  
 203:  9  2  7  0    8  3  6  0             111914.1436  -0.0041  0.050  -0.0042 0.01  
 204:  9  3  7  0    8  2  6  0             111914.1436  -0.0042  0.050  -0.0042 0.01  
 205:  9  3  7  0    8  3  6  0             111914.1436  -0.0041  0.050  -0.0042 0.49  
 206: 20  9 11  0   20  9 12  0             111917.7514   0.0373  0.050   0.0373 0.49  
 207: 20  9 11  0   20  8 12  0             111917.7514   0.0373  0.050   0.0373 0.01  
 208: 20 10 11  0   20  9 12  0             111917.7514   0.0373  0.050   0.0373 0.01  
 209: 20 10 11  0   20  8 12  0             111917.7514   0.0373  0.050   0.0373 0.49  
 210: 19  8 11  0   19  8 12  0             111933.9043   0.0329  0.050   0.0329 0.49  
 211: 19  8 11  0   19  7 12  0             111933.9043   0.0329  0.050   0.0329 0.01  
 212: 19  9 11  0   19  7 12  0             111933.9043   0.0329  0.050   0.0329 0.49  
 213: 19  9 11  0   19  8 12  0             111933.9043   0.0329  0.050   0.0329 0.01  
 214: 15  4 11  0   15  3 12  0             111981.8527   0.0021  0.050   0.0022 0.01  
 215: 15  4 11  0   15  4 12  0             111981.8527   0.0021  0.050   0.0022 0.49  
 216: 15  5 11  0   15  4 12  0             111981.8527   0.0021  0.050   0.0022 0.01  
 217: 15  5 11  0   15  3 12  0             111981.8527   0.0021  0.050   0.0022 0.49  
 218:  7  4  3  0    6  4  2  0             112181.3598   0.0514  0.050               
 219: 43 31 12  0   43 30 13  0             120548.1281  -0.0125  0.050  -0.0139 0.01  
 220: 43 31 12  0   43 31 13  0             120548.1281  -0.0124  0.050  -0.0139 0.49  
 221: 43 32 12  0   43 30 13  0             120548.1281  -0.0153  0.050  -0.0139 0.49  
 222: 43 32 12  0   43 31 13  0             120548.1281  -0.0152  0.050  -0.0139 0.01  
 223: 42 30 12  0   42 29 13  0             120646.9516   0.0212  0.050   0.0205 0.01  
 224: 42 30 12  0   42 30 13  0             120646.9516   0.0213  0.050   0.0205 0.49  
 225: 42 31 12  0   42 29 13  0             120646.9516   0.0197  0.050   0.0205 0.49  
 226: 42 31 12  0   42 30 13  0             120646.9516   0.0197  0.050   0.0205 0.01  
 227: 41 29 12  0   41 28 13  0             120739.2776  -0.0284  0.050  -0.0288 0.01  
 228: 41 29 12  0   41 29 13  0             120739.2776  -0.0283  0.050  -0.0288 0.49  
 229: 41 30 12  0   41 28 13  0             120739.2776  -0.0292  0.050  -0.0288 0.49  
 230: 41 30 12  0   41 29 13  0             120739.2776  -0.0292  0.050  -0.0288 0.01  
 231: 40 28 12  0   40 27 13  0             120825.6217   0.0307  0.050   0.0306 0.01  
 232: 40 28 12  0   40 28 13  0             120825.6217   0.0308  0.050   0.0306 0.49  
 233: 40 29 12  0   40 27 13  0             120825.6217   0.0303  0.050   0.0306 0.49  
 234: 40 29 12  0   40 28 13  0             120825.6217   0.0303  0.050   0.0306 0.01  
 235: 39 27 12  0   39 26 13  0             120906.1303   0.0355  0.050   0.0354 0.01  
 236: 39 27 12  0   39 27 13  0             120906.1303   0.0355  0.050   0.0354 0.49  
 237: 39 28 12  0   39 26 13  0             120906.1303   0.0352  0.050   0.0354 0.49  
 238: 39 28 12  0   39 27 13  0             120906.1303   0.0352  0.050   0.0354 0.01  
 239: 38 26 12  0   38 26 13  0             120981.1369   0.0221  0.050   0.0221 0.49  
 240: 38 26 12  0   38 25 13  0             120981.1369   0.0221  0.050   0.0221 0.01  
 241: 38 27 12  0   38 26 13  0             120981.1369   0.0219  0.050   0.0221 0.01  
 242: 38 27 12  0   38 25 13  0             120981.1369   0.0219  0.050   0.0221 0.49  
 243: 37 25 12  0   37 24 13  0             121050.9148  -0.0215  0.050  -0.0215 0.01  
 244: 37 25 12  0   37 25 13  0             121050.9148  -0.0215  0.050  -0.0215 0.49  
 245: 37 26 12  0   37 25 13  0             121050.9148  -0.0215  0.050  -0.0215 0.01  
 246: 37 26 12  0   37 24 13  0             121050.9148  -0.0215  0.050  -0.0215 0.49  
 247: 36 24 12  0   36 23 13  0             121115.7714  -0.0621  0.050  -0.0622 0.01  
 248: 36 24 12  0   36 24 13  0             121115.7714  -0.0621  0.050  -0.0622 0.49  
 249: 36 25 12  0   36 24 13  0             121115.7714  -0.0622  0.050  -0.0622 0.01  
 250: 36 25 12  0   36 23 13  0             121115.7714  -0.0622  0.050  -0.0622 0.49  
 251: 35 23 12  0   35 22 13  0             121176.0471  -0.0228  0.050  -0.0229 0.01  
 252: 35 23 12  0   35 23 13  0             121176.0471  -0.0228  0.050  -0.0229 0.49  
 253: 35 24 12  0   35 22 13  0             121176.0471  -0.0228  0.050  -0.0229 0.49  
 254: 35 24 12  0   35 23 13  0             121176.0471  -0.0228  0.050  -0.0229 0.01  
 255: 34 22 12  0   34 21 13  0             121231.8964  -0.0024  0.050  -0.0024 0.01  
 256: 34 22 12  0   34 22 13  0             121231.8964  -0.0024  0.050  -0.0024 0.49  
 257: 34 23 12  0   34 21 13  0             121231.8964  -0.0024  0.050  -0.0024 0.49  
 258: 34 23 12  0   34 22 13  0             121231.8964  -0.0024  0.050  -0.0024 0.01  
 259: 33 21 12  0   33 21 13  0             121283.5563  -0.0071  0.050  -0.0071 0.49  
 260: 33 21 12  0   33 20 13  0             121283.5563  -0.0071  0.050  -0.0071 0.01  
 261: 33 22 12  0   33 20 13  0             121283.5563  -0.0071  0.050  -0.0071 0.49  
 262: 33 22 12  0   33 21 13  0             121283.5563  -0.0071  0.050  -0.0071 0.01  
 263: 32 20 12  0   32 20 13  0             121331.2789  -0.0190  0.050  -0.0190 0.49  
 264: 32 20 12  0   32 19 13  0             121331.2789  -0.0190  0.050  -0.0190 0.01  
 265: 32 21 12  0   32 19 13  0             121331.2789  -0.0190  0.050  -0.0190 0.49  
 266: 32 21 12  0   32 20 13  0             121331.2789  -0.0190  0.050  -0.0190 0.01  
 267: 30 18 12  0   30 18 13  0             121415.8464  -0.0213  0.050  -0.0213 0.50  
 268: 30 19 12  0   30 18 13  0             121415.8464  -0.0213  0.050  -0.0213 0.01  
 269: 30 19 12  0   30 17 13  0             121415.8464  -0.0213  0.050  -0.0213 0.50  
 270: 29 17 12  0   29 17 13  0             121453.1553   0.0281  0.050   0.0281 0.49  
 271: 29 17 12  0   29 16 13  0             121453.1553   0.0281  0.050   0.0281 0.01  
 272: 29 18 12  0   29 16 13  0             121453.1553   0.0281  0.050   0.0281 0.49  
 273: 29 18 12  0   29 17 13  0             121453.1553   0.0281  0.050   0.0281 0.01  
 274: 27 15 12  0   27 15 13  0             121518.6366   0.0422  0.050   0.0422 0.49  
 275: 27 15 12  0   27 14 13  0             121518.6366   0.0422  0.050   0.0422 0.01  
 276: 27 16 12  0   27 15 13  0             121518.6366   0.0422  0.050   0.0422 0.01  
 277: 27 16 12  0   27 14 13  0             121518.6366   0.0422  0.050   0.0422 0.49  
 278: 26 14 12  0   26 13 13  0             121547.2218   0.0436  0.050   0.0437 0.01  
 279: 26 14 12  0   26 14 13  0             121547.2218   0.0436  0.050   0.0437 0.49  
 280: 26 15 12  0   26 13 13  0             121547.2218   0.0436  0.050   0.0437 0.49  
 281: 26 15 12  0   26 14 13  0             121547.2218   0.0436  0.050   0.0437 0.01  
 282: 25 13 12  0   25 12 13  0             121573.2222  -0.0107  0.050  -0.0108 0.01  
 283: 25 13 12  0   25 13 13  0             121573.2222  -0.0107  0.050  -0.0108 0.49  
 284: 25 14 12  0   25 13 13  0             121573.2222  -0.0107  0.050  -0.0108 0.01  
 285: 25 14 12  0   25 12 13  0             121573.2222  -0.0107  0.050  -0.0108 0.49  
 286: 24 12 12  0   24 12 13  0             121596.9368   0.0084  0.050   0.0085 0.49  
 287: 24 12 12  0   24 11 13  0             121596.9368   0.0084  0.050   0.0085 0.01  
 288: 24 13 12  0   24 11 13  0             121596.9368   0.0084  0.050   0.0085 0.49  
 289: 24 13 12  0   24 12 13  0             121596.9368   0.0084  0.050   0.0085 0.01  
 290: 23 11 12  0   23 10 13  0             121618.3822  -0.0439  0.050  -0.0440 0.01  
 291: 23 11 12  0   23 11 13  0             121618.3822  -0.0439  0.050  -0.0440 0.49  
 292: 23 12 12  0   23 10 13  0             121618.3822  -0.0439  0.050  -0.0440 0.49  
 293: 23 12 12  0   23 11 13  0             121618.3822  -0.0439  0.050  -0.0440 0.01  
 294: 12  0 12  0   11  0 11  0             121621.7063   0.0062  0.050   0.0063 0.49  
 295: 12  0 12  0   11  1 11  0             121621.7063   0.0062  0.050   0.0063 0.01  
 296: 12  1 12  0   11  0 11  0             121621.7063   0.0062  0.050   0.0063 0.01  
 297: 12  1 12  0   11  1 11  0             121621.7063   0.0062  0.050   0.0063 0.49  
 298: 11  1 10  0   10  1  9  0             121632.1115  -0.0279  0.050  -0.0279 0.49  
 299: 11  1 10  0   10  2  9  0             121632.1115  -0.0279  0.050  -0.0279 0.01  
 300: 11  2 10  0   10  1  9  0             121632.1115  -0.0279  0.050  -0.0279 0.01  
 301: 11  2 10  0   10  2  9  0             121632.1115  -0.0279  0.050  -0.0279 0.49  
 302: 22 10 12  0   22  9 13  0             121637.9398   0.0584  0.050   0.0584 0.01  
 303: 22 10 12  0   22 10 13  0             121637.9398   0.0584  0.050   0.0584 0.49  
 304: 22 11 12  0   22 10 13  0             121637.9398   0.0584  0.050   0.0584 0.01  
 305: 22 11 12  0   22  9 13  0             121637.9398   0.0584  0.050   0.0584 0.49  
 306: 10  2  8  0    9  3  7  0             121642.7830   0.0155  0.050   0.0155 0.01  
 307: 10  2  8  0    9  2  7  0             121642.7830   0.0155  0.050   0.0155 0.49  
 308: 10  3  8  0    9  2  7  0             121642.7830   0.0155  0.050   0.0155 0.01  
 309: 10  3  8  0    9  3  7  0             121642.7830   0.0155  0.050   0.0155 0.49  
 310: 20  8 12  0   20  8 13  0             121671.2684   0.0196  0.050   0.0197 0.49  
 311: 20  8 12  0   20  7 13  0             121671.2684   0.0196  0.050   0.0197 0.01  
 312: 20  9 12  0   20  7 13  0             121671.2684   0.0196  0.050   0.0197 0.49  
 313: 20  9 12  0   20  8 13  0             121671.2684   0.0196  0.050   0.0197 0.01  
 314:  8  4  4  0    7  4  3  0             121692.9742   0.0284  0.050               
 315: 18  6 12  0   18  5 13  0             121698.1503   0.0182  0.050   0.0182 0.01  
 316: 18  6 12  0   18  6 13  0             121698.1503   0.0182  0.050   0.0182 0.49  
 317: 18  7 12  0   18  6 13  0             121698.1503   0.0182  0.050   0.0182 0.01  
 318: 18  7 12  0   18  5 13  0             121698.1503   0.0182  0.050   0.0182 0.49  
 319: 17  5 12  0   17  4 13  0             121709.4744   0.0172  0.050   0.0172 0.01  
 320: 17  5 12  0   17  5 13  0             121709.4744   0.0172  0.050   0.0172 0.49  
 321: 17  6 12  0   17  5 13  0             121709.4744   0.0172  0.050   0.0172 0.01  
 322: 17  6 12  0   17  4 13  0             121709.4744   0.0172  0.050   0.0172 0.49  
 323: 16  4 12  0   16  4 13  0             121719.5383   0.0123  0.050   0.0123 0.49  
 324: 16  4 12  0   16  3 13  0             121719.5383   0.0123  0.050   0.0123 0.01  
 325: 16  5 12  0   16  3 13  0             121719.5383   0.0123  0.050   0.0123 0.49  
 326: 16  5 12  0   16  4 13  0             121719.5383   0.0123  0.050   0.0123 0.01  
 327: 14  2 12  0   14  2 13  0             121736.3187  -0.0008  0.050  -0.0008 0.49  
 328: 14  2 12  0   14  1 13  0             121736.3187  -0.0008  0.050  -0.0008 0.01  
 329: 14  3 12  0   14  1 13  0             121736.3187  -0.0008  0.050  -0.0008 0.49  
 330: 14  3 12  0   14  2 13  0             121736.3187  -0.0008  0.050  -0.0008 0.01  
 331: 46 32 14  0   46 32 15  0             140114.5821  -0.0408  0.050  -0.0409 0.50  
 332: 46 33 14  0   46 31 15  0             140114.5821  -0.0409  0.050  -0.0409 0.50  
 333: 44 30 14  0   44 30 15  0             140274.5454  -0.0176  0.050  -0.0176 0.50  
 334: 44 31 14  0   44 29 15  0             140274.5454  -0.0176  0.050  -0.0176 0.50  
 335: 43 29 14  0   43 29 15  0             140347.6863   0.0455  0.050   0.0455 0.50  
 336: 43 30 14  0   43 28 15  0             140347.6863   0.0455  0.050   0.0455 0.50  
 337: 42 28 14  0   42 28 15  0             140416.3394  -0.0571  0.050  -0.0572 0.50  
 338: 42 29 14  0   42 27 15  0             140416.3394  -0.0571  0.050  -0.0572 0.50  
 339: 41 27 14  0   41 27 15  0             140481.0143  -0.0124  0.050  -0.0125 0.50  
 340: 41 28 14  0   41 26 15  0             140481.0143  -0.0124  0.050  -0.0125 0.50  
 341: 40 26 14  0   40 26 15  0             140541.6945  -0.0262  0.050  -0.0262 0.50  
 342: 40 27 14  0   40 25 15  0             140541.6945  -0.0262  0.050  -0.0262 0.50  
 343: 38 24 14  0   38 24 15  0             140652.0106  -0.0162  0.050  -0.0163 0.50  
 344: 38 25 14  0   38 23 15  0             140652.0106  -0.0162  0.050  -0.0163 0.50  
 345: 37 23 14  0   37 23 15  0             140702.0077   0.0205  0.050   0.0205 0.50  
 346: 37 24 14  0   37 22 15  0             140702.0077   0.0205  0.050   0.0205 0.50  
 347: 36 22 14  0   36 22 15  0             140748.6946  -0.0136  0.050  -0.0136 0.50  
 348: 36 23 14  0   36 21 15  0             140748.6946  -0.0136  0.050  -0.0136 0.50  
 349: 35 21 14  0   35 21 15  0             140792.4260   0.0761  0.050   0.0762 0.50  
 350: 35 22 14  0   35 20 15  0             140792.4260   0.0761  0.050   0.0762 0.50  
 351: 34 20 14  0   34 20 15  0             140833.1219   0.0555  0.050   0.0555 0.50  
 352: 34 21 14  0   34 19 15  0             140833.1219   0.0555  0.050   0.0555 0.50  
 353: 32 18 14  0   32 17 15  0             140906.3320   0.0156  0.050   0.0157 0.02  
 354: 32 18 14  0   32 18 15  0             140906.3320   0.0156  0.050   0.0157 0.48  
 355: 32 19 14  0   32 17 15  0             140906.3320   0.0156  0.050   0.0157 0.48  
 356: 32 19 14  0   32 18 15  0             140906.3320   0.0156  0.050   0.0157 0.02  
 357: 30 16 14  0   30 16 15  0             140969.6008   0.0097  0.050   0.0097 0.50  
 358: 30 17 14  0   30 15 15  0             140969.6008   0.0097  0.050   0.0097 0.50  
 359: 29 15 14  0   29 15 15  0             140997.8146  -0.0057  0.050  -0.0058 0.50  
 360: 29 16 14  0   29 14 15  0             140997.8146  -0.0057  0.050  -0.0058 0.50  
 361: 28 14 14  0   28 14 15  0             141023.9546   0.0090  0.050   0.0091 0.50  
 362: 28 15 14  0   28 13 15  0             141023.9546   0.0090  0.050   0.0091 0.50  
 363: 27 13 14  0   27 13 15  0             141048.0930   0.0065  0.050   0.0065 0.50  
 364: 27 14 14  0   27 12 15  0             141048.0930   0.0065  0.050   0.0065 0.50  
 365: 26 12 14  0   26 12 15  0             141070.3355  -0.0234  0.050  -0.0235 0.50  
 366: 26 13 14  0   26 11 15  0             141070.3355  -0.0234  0.050  -0.0235 0.50  
 367: 14  0 14  0   13  1 13  0             141079.0556  -0.0143  0.050  -0.0143 0.01  
 368: 14  0 14  0   13  0 13  0             141079.0556  -0.0143  0.050  -0.0143 0.49  
 369: 14  1 14  0   13  0 13  0             141079.0556  -0.0143  0.050  -0.0143 0.01  
 370: 14  1 14  0   13  1 13  0             141079.0556  -0.0143  0.050  -0.0143 0.49  
 371: 25 11 14  0   25 11 15  0             141090.8847   0.0107  0.050   0.0108 0.50  
 372: 25 12 14  0   25 10 15  0             141090.8847   0.0107  0.050   0.0108 0.50  
 373: 12  2 10  0   11  2  9  0             141099.8010  -0.0025  0.050  -0.0025 0.50  
 374: 12  3 10  0   11  3  9  0             141099.8010  -0.0025  0.050  -0.0025 0.50  
 375: 24 10 14  0   24 10 15  0             141109.7539   0.0158  0.050   0.0159 0.50  
 376: 24 11 14  0   24  9 15  0             141109.7539   0.0158  0.050   0.0159 0.50  
 377: 11  3  8  0   10  3  7  0             141110.8222  -0.0130  0.050  -0.0131 0.50  
 378: 11  4  8  0   10  4  7  0             141110.8222  -0.0130  0.050  -0.0131 0.50  
 379: 10  4  6  0    9  4  5  0             141125.2379   0.0000  0.050   0.0127 0.50  
 380: 10  5  6  0    9  5  5  0             141125.2379   0.0255  0.050   0.0127 0.50  
 381: 23  9 14  0   23  9 15  0             141127.0455  -0.0081  0.050  -0.0082 0.50  
 382: 23 10 14  0   23  8 15  0             141127.0455  -0.0081  0.050  -0.0082 0.50  
 383:  9  6  4  0    8  6  3  0             141140.3211  -0.0245  0.050               
 384: 22  8 14  0   22  8 15  0             141142.9796   0.0609  0.050   0.0609 0.50  
 385: 22  9 14  0   22  7 15  0             141142.9796   0.0609  0.050   0.0609 0.50  
 386: 21  7 14  0   21  7 15  0             141157.4413   0.0143  0.050   0.0144 0.50  
 387: 21  8 14  0   21  6 15  0             141157.4413   0.0143  0.050   0.0144 0.50  
 388: 20  6 14  0   20  6 15  0             141170.6722   0.0045  0.050   0.0046 0.50  
 389: 20  7 14  0   20  5 15  0             141170.6722   0.0045  0.050   0.0046 0.50  
 390: 19  5 14  0   19  5 15  0             141182.7954   0.0692  0.050   0.0693 0.50  
 391: 19  6 14  0   19  4 15  0             141182.7954   0.0692  0.050   0.0693 0.50  
 392:  9  5  4  0    8  5  3  0             141190.9344   0.0541  0.050               
 393: 18  4 14  0   18  4 15  0             141193.6950   0.0113  0.050   0.0114 0.50  
 394: 18  5 14  0   18  3 15  0             141193.6950   0.0113  0.050   0.0114 0.50  
 395:  8  6  2  0    7  6  1  0             142710.6165  -0.0624  0.050               
 396: 45 30 15  0   45 30 16  0             150054.7903   0.0407  0.050   0.0408 0.50  
 397: 45 31 15  0   45 29 16  0             150054.7903   0.0407  0.050   0.0408 0.50  
 398: 44 29 15  0   44 29 16  0             150121.7771   0.0438  0.050   0.0438 0.50  
 399: 44 30 15  0   44 28 16  0             150121.7771   0.0438  0.050   0.0438 0.50  
 400: 43 28 15  0   43 28 16  0             150184.9360  -0.0331  0.050  -0.0332 0.50  
 401: 43 29 15  0   43 27 16  0             150184.9360  -0.0331  0.050  -0.0332 0.50  
 402: 42 27 15  0   42 27 16  0             150244.6027  -0.0158  0.050  -0.0159 0.50  
 403: 42 28 15  0   42 26 16  0             150244.6027  -0.0158  0.050  -0.0159 0.50  
 404: 41 26 15  0   41 26 16  0             150300.8646   0.0269  0.050   0.0269 0.50  
 405: 41 27 15  0   41 25 16  0             150300.8646   0.0269  0.050   0.0269 0.50  
 406: 40 25 15  0   40 25 16  0             150353.8314   0.0536  0.050   0.0536 0.50  
 407: 40 26 15  0   40 24 16  0             150353.8314   0.0536  0.050   0.0536 0.50  
 408: 39 24 15  0   39 24 16  0             150403.5646  -0.0207  0.050  -0.0208 0.50  
 409: 39 25 15  0   39 23 16  0             150403.5646  -0.0207  0.050  -0.0208 0.50  
 410: 38 23 15  0   38 23 16  0             150450.4314   0.0288  0.050   0.0288 0.50  
 411: 38 24 15  0   38 22 16  0             150450.4314   0.0288  0.050   0.0288 0.50  
 412: 37 22 15  0   37 22 16  0             150494.3559  -0.0109  0.050  -0.0109 0.50  
 413: 37 23 15  0   37 21 16  0             150494.3559  -0.0109  0.050  -0.0109 0.50  
 414: 34 19 15  0   34 19 16  0             150610.4138  -0.0375  0.050  -0.0376 0.50  
 415: 34 20 15  0   34 18 16  0             150610.4138  -0.0375  0.050  -0.0376 0.50  
 416: 32 17 15  0   32 17 16  0             150675.9168   0.0122  0.050   0.0123 0.50  
 417: 32 18 15  0   32 16 16  0             150675.9168   0.0122  0.050   0.0123 0.50  
 418: 31 16 15  0   31 16 16  0             150705.3774  -0.0226  0.050  -0.0226 0.50  
 419: 31 17 15  0   31 15 16  0             150705.3774  -0.0226  0.050  -0.0226 0.50  
 420: 30 15 15  0   30 15 16  0             150732.8966   0.0087  0.050   0.0087 0.50  
 421: 30 16 15  0   30 14 16  0             150732.8966   0.0087  0.050   0.0087 0.50  
 422: 29 14 15  0   29 14 16  0             150758.4702  -0.0030  0.050  -0.0030 0.50  
 423: 29 15 15  0   29 13 16  0             150758.4702  -0.0030  0.050  -0.0030 0.50  
 424: 28 13 15  0   28 13 16  0             150782.2924   0.0352  0.050   0.0352 0.50  
 425: 28 14 15  0   28 12 16  0             150782.2924   0.0352  0.050   0.0352 0.50  
 426: 27 12 15  0   27 12 16  0             150804.3402   0.0025  0.050   0.0025 0.50  
 427: 27 13 15  0   27 11 16  0             150804.3402   0.0025  0.050   0.0025 0.50  
 428: 15  0 15  0   14  0 14  0             150807.5224  -0.0292  0.050  -0.0292 0.50  
 429: 15  1 15  0   14  1 14  0             150807.5224  -0.0292  0.050  -0.0292 0.50  
 430: 14  1 13  0   13  1 12  0             150817.8670  -0.0205  0.050  -0.0205 0.50  
 431: 14  2 13  0   13  2 12  0             150817.8670  -0.0205  0.050  -0.0205 0.50  
 432: 26 11 15  0   26 11 16  0             150824.8368   0.0282  0.050   0.0283 0.50  
 433: 26 12 15  0   26 10 16  0             150824.8368   0.0282  0.050   0.0283 0.50  
 434: 13  2 11  0   12  2 10  0             150828.1667   0.0089  0.050   0.0090 0.50  
 435: 13  3 11  0   12  3 10  0             150828.1667   0.0089  0.050   0.0090 0.50  
 436: 12  3  9  0   11  3  8  0             150838.8880   0.0170  0.050   0.0171 0.50  
 437: 12  4  9  0   11  4  8  0             150838.8880   0.0170  0.050   0.0171 0.50  
 438: 25 10 15  0   25 10 16  0             150843.8028   0.0425  0.050   0.0426 0.50  
 439: 25 11 15  0   25  9 16  0             150843.8028   0.0425  0.050   0.0426 0.50  
 440: 11  4  7  0   10  4  6  0             150851.6441  -0.0064  0.050  -0.0062 0.50  
 441: 11  5  7  0   10  5  6  0             150851.6441  -0.0058  0.050  -0.0062 0.50  
 442: 24  9 15  0   24  9 16  0             150861.2769  -0.0027  0.050  -0.0027 0.50  
 443: 24 10 15  0   24  8 16  0             150861.2769  -0.0027  0.050  -0.0027 0.50  
 444: 10  6  5  0    9  6  4  0             150874.4496   0.0131  0.050               
 445: 23  8 15  0   23  8 16  0             150877.5130   0.0629  0.050   0.0629 0.50  
 446: 23  9 15  0   23  7 16  0             150877.5130   0.0629  0.050   0.0629 0.50  
 447: 21  6 15  0   21  6 16  0             150906.0571  -0.0032  0.050  -0.0032 0.50  
 448: 21  7 15  0   21  5 16  0             150906.0571  -0.0032  0.050  -0.0032 0.50  
 449: 20  5 15  0   20  5 16  0             150918.6379  -0.0115  0.050  -0.0115 0.50  
 450: 20  6 15  0   20  4 16  0             150918.6379  -0.0115  0.050  -0.0115 0.50  
 451: 19  4 15  0   19  4 16  0             150930.1940   0.0056  0.050   0.0056 0.50  
 452: 19  5 15  0   19  3 16  0             150930.1940   0.0056  0.050   0.0056 0.50  
 453: 16  1 15  0   16  1 16  0             150959.1250  -0.0246  0.050  -0.0246 0.50  
 454: 16  2 15  0   16  0 16  0             150959.1250  -0.0246  0.050  -0.0246 0.50  
 455:  9  6  3  0    8  6  2  0             151572.2991   0.0193  0.050               
 456: 41 25 16  0   41 25 17  0             160100.1444  -0.0219  0.050  -0.0219 0.50  
 457: 41 26 16  0   41 24 17  0             160100.1444  -0.0219  0.050  -0.0219 0.50  
 458: 38 22 16  0   38 21 17  0             160233.9924   0.0353  0.050   0.0354 0.01  
 459: 38 22 16  0   38 22 17  0             160233.9924   0.0353  0.050   0.0354 0.49  
 460: 38 23 16  0   38 22 17  0             160233.9924   0.0353  0.050   0.0354 0.01  
 461: 38 23 16  0   38 21 17  0             160233.9924   0.0353  0.050   0.0354 0.49  
 462: 36 20 16  0   36 20 17  0             160310.7630  -0.0043  0.050  -0.0043 0.50  
 463: 36 21 16  0   36 19 17  0             160310.7630  -0.0043  0.050  -0.0043 0.50  
 464: 34 18 16  0   34 18 17  0             160378.6968   0.0166  0.050   0.0166 0.50  
 465: 34 19 16  0   34 17 17  0             160378.6968   0.0166  0.050   0.0166 0.50  
 466: 33 17 16  0   33 17 17  0             160409.5253  -0.0283  0.050  -0.0283 0.50  
 467: 33 18 16  0   33 16 17  0             160409.5253  -0.0283  0.050  -0.0283 0.50  
 468: 31 15 16  0   31 15 17  0             160465.6030  -0.0112  0.050  -0.0112 0.50  
 469: 31 16 16  0   31 14 17  0             160465.6030  -0.0112  0.050  -0.0112 0.50  
 470: 30 14 16  0   30 14 17  0             160490.9629  -0.0206  0.050  -0.0206 0.50  
 471: 30 15 16  0   30 13 17  0             160490.9629  -0.0206  0.050  -0.0206 0.50  
 472: 29 13 16  0   29 13 17  0             160514.7013   0.0061  0.050   0.0062 0.50  
 473: 29 14 16  0   29 12 17  0             160514.7013   0.0061  0.050   0.0062 0.50  
 474: 16  0 16  0   15  0 15  0             160535.8548  -0.0301  0.050  -0.0302 0.50  
 475: 16  1 16  0   15  1 15  0             160535.8548  -0.0301  0.050  -0.0302 0.50  
 476: 28 12 16  0   28 12 17  0             160536.8336   0.0008  0.050   0.0008 0.50  
 477: 28 13 16  0   28 11 17  0             160536.8336   0.0008  0.050   0.0008 0.50  
 478: 15  1 14  0   14  1 13  0             160546.1982   0.0074  0.050   0.0075 0.50  
 479: 15  2 14  0   14  2 13  0             160546.1982   0.0074  0.050   0.0075 0.50  
 480: 14  2 12  0   13  2 11  0             160556.3708  -0.0066  0.050  -0.0066 0.50  
 481: 14  3 12  0   13  3 11  0             160556.3708  -0.0066  0.050  -0.0066 0.50  
 482: 27 11 16  0   27 11 17  0             160557.4979   0.0210  0.050   0.0210 0.50  
 483: 27 12 16  0   27 10 17  0             160557.4979   0.0210  0.050   0.0210 0.50  
 484: 26 10 16  0   26 10 17  0             160576.7290   0.0240  0.050   0.0241 0.50  
 485: 26 11 16  0   26  9 17  0             160576.7290   0.0240  0.050   0.0241 0.50  
 486: 12  4  8  0   11  4  7  0             160578.6642  -0.0424  0.050  -0.0425 0.50  
 487: 12  5  8  0   11  5  7  0             160578.6642  -0.0424  0.050  -0.0425 0.50  
 488: 25  9 16  0   25  9 17  0             160594.5132  -0.0785  0.050  -0.0785 0.50  
 489: 25 10 16  0   25  8 17  0             160594.5132  -0.0785  0.050  -0.0785 0.50  
 490: 10  7  4  0    9  7  3  0             160608.8887  -0.0194  0.050               
 491: 24  8 16  0   24  8 17  0             160611.2224   0.0134  0.050   0.0135 0.50  
 492: 24  9 16  0   24  7 17  0             160611.2224   0.0134  0.050   0.0135 0.50  
 493: 23  7 16  0   23  7 17  0             160626.6285   0.0031  0.050   0.0032 0.50  
 494: 23  8 16  0   23  6 17  0             160626.6285   0.0031  0.050   0.0032 0.50  
 495: 22  6 16  0   22  6 17  0             160640.8922  -0.0147  0.050  -0.0148 0.50  
 496: 22  7 16  0   22  5 17  0             160640.8922  -0.0147  0.050  -0.0148 0.50  
 497: 21  5 16  0   21  5 17  0             160654.1234   0.0063  0.050   0.0063 0.50  
 498: 21  6 16  0   21  4 17  0             160654.1234   0.0063  0.050   0.0063 0.50  
 499: 20  4 16  0   20  4 17  0             160666.3156  -0.0003  0.050  -0.0004 0.50  
 500: 20  5 16  0   20  3 17  0             160666.3156  -0.0003  0.050  -0.0004 0.50  
 501: 19  3 16  0   19  3 17  0             160677.5325  -0.0285  0.050  -0.0286 0.50  
 502: 19  4 16  0   19  2 17  0             160677.5325  -0.0285  0.050  -0.0286 0.50  
 503: 18  2 16  0   18  2 17  0             160687.9247   0.0175  0.050   0.0175 0.50  
 504: 18  3 16  0   18  1 17  0             160687.9247   0.0175  0.050   0.0175 0.50  
 505: 10  6  4  0    9  6  3  0             160708.5369  -0.0378  0.050               
 506: 38 21 17  0   38 21 18  0             170007.0733  -0.0002  0.050  -0.0002 0.50  
 507: 38 22 17  0   38 20 18  0             170007.0733  -0.0002  0.050  -0.0002 0.50  
 508: 36 19 17  0   36 19 18  0             170077.7115   0.0030  0.050   0.0031 0.50  
 509: 36 20 17  0   36 18 18  0             170077.7115   0.0030  0.050   0.0031 0.50  
 510: 33 16 17  0   33 16 18  0             170169.2674  -0.0286  0.050  -0.0286 0.50  
 511: 33 17 17  0   33 15 18  0             170169.2674  -0.0286  0.050  -0.0286 0.50  
 512: 32 15 17  0   32 15 18  0             170196.2763  -0.0506  0.050  -0.0506 0.50  
 513: 32 16 17  0   32 14 18  0             170196.2763  -0.0506  0.050  -0.0506 0.50  
 514: 31 14 17  0   31 14 18  0             170221.7195  -0.0200  0.050  -0.0200 0.50  
 515: 31 15 17  0   31 13 18  0             170221.7195  -0.0200  0.050  -0.0200 0.50  
 516: 30 13 17  0   30 13 18  0             170245.6542   0.0456  0.050   0.0456 0.50  
 517: 30 14 17  0   30 12 18  0             170245.6542   0.0456  0.050   0.0456 0.50  
 518: 17  0 17  0   16  0 16  0             170264.0238  -0.0365  0.050  -0.0366 0.50  
 519: 17  1 17  0   16  1 16  0             170264.0238  -0.0365  0.050  -0.0366 0.50  
 520: 29 12 17  0   29 12 18  0             170267.9709  -0.0353  0.050  -0.0353 0.50  
 521: 29 13 17  0   29 11 18  0             170267.9709  -0.0353  0.050  -0.0353 0.50  
 522: 16  1 15  0   15  1 14  0             170274.2783  -0.0588  0.050  -0.0589 0.50  
 523: 16  2 15  0   15  2 14  0             170274.2783  -0.0588  0.050  -0.0589 0.50  
 524: 15  2 13  0   14  2 12  0             170284.4046  -0.0438  0.050  -0.0438 0.50  
 525: 15  3 13  0   14  3 12  0             170284.4046  -0.0438  0.050  -0.0438 0.50  
 526: 28 11 17  0   28 11 18  0             170289.0260   0.0238  0.050   0.0238 0.50  
 527: 28 12 17  0   28 10 18  0             170289.0260   0.0238  0.050   0.0238 0.50  
 528: 14  3 11  0   13  3 10  0             170294.7602   0.0201  0.050   0.0201 0.50  
 529: 14  4 11  0   13  4 10  0             170294.7602   0.0201  0.050   0.0201 0.50  
 530: 13  4  9  0   12  4  8  0             170305.9811  -0.0097  0.050  -0.0098 0.50  
 531: 13  5  9  0   12  5  8  0             170305.9811  -0.0097  0.050  -0.0098 0.50  
 532: 27 10 17  0   27 10 18  0             170308.6648   0.0012  0.050   0.0012 0.50  
 533: 27 11 17  0   27  9 18  0             170308.6648   0.0012  0.050   0.0012 0.50  
 534: 12  5  7  0   11  5  6  0             170320.7964  -0.0505  0.050  -0.0495 0.50  
 535: 12  6  7  0   11  6  6  0             170320.7964  -0.0483  0.050  -0.0495 0.50  
 536: 25  8 17  0   25  8 18  0             170344.2489   0.0093  0.050   0.0094 0.50  
 537: 25  9 17  0   25  7 18  0             170344.2489   0.0093  0.050   0.0094 0.50  
 538: 24  7 17  0   24  7 18  0             170360.2724  -0.0039  0.050  -0.0040 0.50  
 539: 24  8 17  0   24  6 18  0             170360.2724  -0.0039  0.050  -0.0040 0.50  
 540: 23  6 17  0   23  6 18  0             170375.2271   0.0037  0.050   0.0037 0.50  
 541: 23  7 17  0   23  5 18  0             170375.2271   0.0037  0.050   0.0037 0.50  
 542: 22  5 17  0   22  5 18  0             170389.1598   0.0241  0.050   0.0242 0.50  
 543: 22  6 17  0   22  4 18  0             170389.1598   0.0241  0.050   0.0242 0.50  
 544: 21  4 17  0   21  4 18  0             170402.0150  -0.0509  0.050  -0.0509 0.50  
 545: 21  5 17  0   21  3 18  0             170402.0150  -0.0509  0.050  -0.0509 0.50  
 546: 19  2 17  0   19  2 18  0             170425.1700  -0.0103  0.050  -0.0103 0.50  
 547: 19  3 17  0   19  1 18  0             170425.1700  -0.0103  0.050  -0.0103 0.50  
 548:  8  6  2  0    7  4  3  0             179215.6385  -0.0211  0.050               
 549: 47 29 18  0   47 29 19  0             179372.9280  -0.0171  0.050  -0.0172 0.50  
 550: 47 30 18  0   47 28 19  0             179372.9280  -0.0171  0.050  -0.0172 0.50  
 551: 46 28 18  0   46 28 19  0             179426.7933   0.0023  0.050   0.0024 0.50  
 552: 46 29 18  0   46 27 19  0             179426.7933   0.0023  0.050   0.0024 0.50  
 553: 45 27 18  0   45 27 19  0             179478.0525  -0.0156  0.050  -0.0157 0.50  
 554: 45 28 18  0   45 26 19  0             179478.0525  -0.0156  0.050  -0.0157 0.50  
 555: 43 25 18  0   43 25 19  0             179573.2614  -0.0344  0.050  -0.0344 0.50  
 556: 43 26 18  0   43 24 19  0             179573.2614  -0.0344  0.050  -0.0344 0.50  
 557: 42 24 18  0   42 24 19  0             179617.4690   0.0398  0.050   0.0398 0.50  
 558: 42 25 18  0   42 23 19  0             179617.4690   0.0398  0.050   0.0398 0.50  
 559: 41 23 18  0   41 23 19  0             179659.3699   0.0099  0.050   0.0100 0.50  
 560: 41 24 18  0   41 22 19  0             179659.3699   0.0099  0.050   0.0100 0.50  
 561: 40 22 18  0   40 22 19  0             179699.1519  -0.0216  0.050  -0.0217 0.50  
 562: 40 23 18  0   40 21 19  0             179699.1519  -0.0216  0.050  -0.0217 0.50  
 563: 38 20 18  0   38 20 19  0             179772.7865   0.0080  0.050   0.0080 0.50  
 564: 38 21 18  0   38 19 19  0             179772.7865   0.0080  0.050   0.0080 0.50  
 565: 36 18 18  0   36 18 19  0             179838.8152  -0.0644  0.050  -0.0644 0.50  
 566: 36 19 18  0   36 17 19  0             179838.8152  -0.0644  0.050  -0.0644 0.50  
 567: 35 17 18  0   35 17 19  0             179869.2838  -0.0209  0.050  -0.0210 0.50  
 568: 35 18 18  0   35 16 19  0             179869.2838  -0.0209  0.050  -0.0210 0.50  
 569: 34 16 18  0   34 16 19  0             179898.0462  -0.0296  0.050  -0.0297 0.50  
 570: 34 17 18  0   34 15 19  0             179898.0462  -0.0296  0.050  -0.0297 0.50  
 571: 33 15 18  0   33 15 19  0             179925.2646   0.0023  0.050   0.0023 0.50  
 572: 33 16 18  0   33 14 19  0             179925.2646   0.0023  0.050   0.0023 0.50  
 573: 32 14 18  0   32 14 19  0             179950.9170  -0.0141  0.050  -0.0141 0.50  
 574: 32 15 18  0   32 13 19  0             179950.9170  -0.0141  0.050  -0.0141 0.50  
 575: 31 13 18  0   31 13 19  0             179975.1439  -0.0035  0.050  -0.0036 0.50  
 576: 31 14 18  0   31 12 19  0             179975.1439  -0.0035  0.050  -0.0036 0.50  
 577: 18  0 18  0   17  0 17  0             179992.0608  -0.0076  0.050  -0.0076 0.50  
 578: 18  0 18  0   17  1 17  0             179992.0608  -0.0076  0.050  -0.0076 0.00  
 579: 18  1 18  0   17  1 17  0             179992.0608  -0.0076  0.050  -0.0076 0.50  
 580: 18  1 18  0   17  0 17  0             179992.0608  -0.0076  0.050  -0.0076 0.00  
 581: 30 12 18  0   30 12 19  0             179997.9909   0.0165  0.050   0.0166 0.50  
 582: 30 13 18  0   30 11 19  0             179997.9909   0.0165  0.050   0.0166 0.50  
 583: 17  1 16  0   16  1 15  0             180002.2992  -0.0178  0.050  -0.0179 0.50  
 584: 17  2 16  0   16  2 15  0             180002.2992  -0.0178  0.050  -0.0179 0.50  
 585: 16  2 14  0   15  2 13  0             180012.3575  -0.0009  0.050  -0.0009 0.50  
 586: 16  3 14  0   15  3 13  0             180012.3575  -0.0009  0.050  -0.0009 0.50  
 587: 29 11 18  0   29 11 19  0             180019.4439  -0.0286  0.050  -0.0286 0.50  
 588: 29 12 18  0   29 10 19  0             180019.4439  -0.0286  0.050  -0.0286 0.50  
 589: 15  3 12  0   14  3 11  0             180022.4868  -0.0076  0.050  -0.0076 0.50  
 590: 15  4 12  0   14  4 11  0             180022.4868  -0.0076  0.050  -0.0076 0.50  
 591: 14  4 10  0   13  4  9  0             180033.3327   0.0125  0.050   0.0126 0.50  
 592: 14  5 10  0   13  5  9  0             180033.3327   0.0125  0.050   0.0126 0.50  
 593: 28 10 18  0   28 10 19  0             180039.6987  -0.0021  0.050  -0.0021 0.50  
 594: 28 11 18  0   28  9 19  0             180039.6987  -0.0021  0.050  -0.0021 0.50  
 595: 13  5  8  0   12  5  7  0             180046.5482   0.0192  0.050   0.0192 0.50  
 596: 13  6  8  0   12  6  7  0             180046.5482   0.0192  0.050   0.0192 0.50  
 597: 27  9 18  0   27  9 19  0             180058.7119  -0.0040  0.050  -0.0040 0.50  
 598: 27 10 18  0   27  8 19  0             180058.7119  -0.0040  0.050  -0.0040 0.50  
 599: 12  6  6  0   11  6  5  0             180069.4132  -0.1092  0.050  -0.0079 0.50  
 600: 12  7  6  0   11  7  5  0             180069.4132   0.0933  0.050  -0.0079 0.50  
 601: 11  8  4  0   10  8  3  0             180072.6931  -0.0416  0.050               
 602: 26  8 18  0   26  8 19  0             180076.6008   0.0283  0.050   0.0284 0.50  
 603: 26  9 18  0   26  7 19  0             180076.6008   0.0283  0.050   0.0284 0.50  
 604: 25  7 18  0   25  7 19  0             180093.3339   0.0107  0.050   0.0108 0.50  
 605: 25  8 18  0   25  6 19  0             180093.3339   0.0107  0.050   0.0108 0.50  
 606: 24  6 18  0   24  6 19  0             180109.0051  -0.0134  0.050  -0.0134 0.50  
 607: 24  7 18  0   24  5 19  0             180109.0051  -0.0134  0.050  -0.0134 0.50  
 608: 22  4 18  0   22  4 19  0             180137.4452   0.0094  0.050   0.0095 0.50  
 609: 22  5 18  0   22  3 19  0             180137.4452   0.0094  0.050   0.0095 0.50  
 610: 21  3 18  0   21  3 19  0             180150.2366  -0.0122  0.050  -0.0123 0.50  
 611: 21  4 18  0   21  2 19  0             180150.2366  -0.0122  0.050  -0.0123 0.50  
 612: 20  2 18  0   20  2 19  0             180162.2051   0.0161  0.050   0.0161 0.50  
 613: 20  3 18  0   20  1 19  0             180162.2051   0.0161  0.050   0.0161 0.50  
 614: 19  1 18  0   19  1 19  0             180173.2771  -0.0198  0.050  -0.0199 0.50  
 615: 19  2 18  0   19  0 19  0             180173.2771  -0.0198  0.050  -0.0199 0.50  
 616: 11  7  4  0   10  7  3  0             180254.7132   0.0373  0.050               
 617: 10  8  2  0    9  8  1  0             181791.2096  -0.0082  0.050               
 618:  9  8  1  0    8  6  2  0             186943.4254   0.0026  0.050               
 619: 11  9  3  0   10  9  2  0             188942.7793   0.0149  0.050               
 620: 49 30 19  0   49 30 20  0             189052.2214   0.0075  0.050   0.0075 0.50  
 621: 49 31 19  0   49 29 20  0             189052.2214   0.0075  0.050   0.0075 0.50  
 622: 48 29 19  0   48 29 20  0             189106.9142  -0.0065  0.050  -0.0065 0.50  
 623: 48 30 19  0   48 28 20  0             189106.9142  -0.0065  0.050  -0.0065 0.50  
 624: 45 26 19  0   45 26 20  0             189256.8289   0.0756  0.050   0.0756 0.50  
 625: 45 27 19  0   45 25 20  0             189256.8289   0.0756  0.050   0.0756 0.50  
 626: 44 25 19  0   44 25 20  0             189302.1946  -0.0155  0.050  -0.0155 0.50  
 627: 44 26 19  0   44 24 20  0             189302.1946  -0.0155  0.050  -0.0155 0.50  
 628: 43 24 19  0   43 24 20  0             189345.5359  -0.0199  0.050  -0.0199 0.50  
 629: 43 25 19  0   43 23 20  0             189345.5359  -0.0199  0.050  -0.0199 0.50  
 630: 41 22 19  0   41 22 20  0             189426.2773   0.0605  0.050   0.0605 0.50  
 631: 41 23 19  0   41 21 20  0             189426.2773   0.0605  0.050   0.0605 0.50  
 632: 39 20 19  0   39 20 20  0             189499.3237   0.0015  0.050   0.0016 0.50  
 633: 39 21 19  0   39 19 20  0             189499.3237   0.0015  0.050   0.0016 0.50  
 634: 37 18 19  0   37 18 20  0             189565.4338   0.0073  0.050   0.0074 0.50  
 635: 37 19 19  0   37 17 20  0             189565.4338   0.0073  0.050   0.0074 0.50  
 636: 36 17 19  0   36 17 20  0             189595.9742  -0.0437  0.050  -0.0438 0.50  
 637: 36 18 19  0   36 16 20  0             189595.9742  -0.0437  0.050  -0.0438 0.50  
 638: 35 16 19  0   35 15 20  0             189625.1008   0.0473  0.050   0.0473 0.01  
 639: 35 16 19  0   35 16 20  0             189625.1008   0.0473  0.050   0.0473 0.49  
 640: 35 17 19  0   35 16 20  0             189625.1008   0.0473  0.050   0.0473 0.01  
 641: 35 17 19  0   35 15 20  0             189625.1008   0.0473  0.050   0.0473 0.49  
 642: 34 15 19  0   34 15 20  0             189652.5574  -0.0361  0.050  -0.0362 0.50  
 643: 34 16 19  0   34 14 20  0             189652.5574  -0.0361  0.050  -0.0362 0.50  
 644: 33 14 19  0   33 14 20  0             189678.7321   0.0349  0.050   0.0350 0.50  
 645: 33 15 19  0   33 13 20  0             189678.7321   0.0349  0.050   0.0350 0.50  
 646: 32 13 19  0   32 13 20  0             189703.3971  -0.0242  0.050  -0.0243 0.50  
 647: 32 14 19  0   32 12 20  0             189703.3971  -0.0242  0.050  -0.0243 0.50  
 648: 19  0 19  0   18  1 18  0             189719.8930  -0.0062  0.050  -0.0063 0.00  
 649: 19  0 19  0   18  0 18  0             189719.8930  -0.0062  0.050  -0.0063 0.50  
 650: 19  1 19  0   18  0 18  0             189719.8930  -0.0062  0.050  -0.0063 0.00  
 651: 19  1 19  0   18  1 18  0             189719.8930  -0.0062  0.050  -0.0063 0.50  
 652: 18  1 17  0   17  2 16  0             189730.1324   0.0118  0.050   0.0119 0.00  
 653: 18  1 17  0   17  1 16  0             189730.1324   0.0118  0.050   0.0119 0.50  
 654: 18  2 17  0   17  1 16  0             189730.1324   0.0118  0.050   0.0119 0.00  
 655: 18  2 17  0   17  2 16  0             189730.1324   0.0118  0.050   0.0119 0.50  
 656: 17  2 15  0   16  2 14  0             189740.0670  -0.0289  0.050  -0.0290 0.50  
 657: 17  3 15  0   16  3 14  0             189740.0670  -0.0289  0.050  -0.0290 0.50  
 658: 30 11 19  0   30 11 20  0             189748.9365  -0.0152  0.050  -0.0153 0.50  
 659: 30 12 19  0   30 10 20  0             189748.9365  -0.0152  0.050  -0.0153 0.50  
 660: 16  3 13  0   15  3 12  0             189750.0851  -0.0111  0.050  -0.0111 0.50  
 661: 16  4 13  0   15  4 12  0             189750.0851  -0.0111  0.050  -0.0111 0.50  
 662: 15  4 11  0   14  4 10  0             189760.5414  -0.0577  0.050  -0.0577 0.50  
 663: 15  5 11  0   14  5 10  0             189760.5414  -0.0577  0.050  -0.0577 0.50  
 664: 29 10 19  0   29 10 20  0             189769.8699   0.0067  0.050   0.0067 0.50  
 665: 29 11 19  0   29  9 20  0             189769.8699   0.0067  0.050   0.0067 0.50  
 666: 14  5  9  0   13  5  8  0             189772.7975   0.0235  0.050   0.0235 0.50  
 667: 14  6  9  0   13  6  8  0             189772.7975   0.0235  0.050   0.0235 0.50  
 668: 28  9 19  0   28  9 20  0             189789.6279   0.0219  0.050   0.0219 0.50  
 669: 28 10 19  0   28  8 20  0             189789.6279   0.0219  0.050   0.0219 0.50  
 670: 13  6  7  0   12  6  6  0             189790.7524   0.0200  0.050   0.0232 0.50  
 671: 13  7  7  0   12  7  6  0             189790.7524   0.0264  0.050   0.0232 0.50  
 672: 27  8 19  0   27  8 20  0             189808.2531   0.0245  0.050   0.0246 0.50  
 673: 27  9 19  0   27  7 20  0             189808.2531   0.0245  0.050   0.0246 0.50  
 674: 26  7 19  0   26  7 20  0             189825.7709  -0.0064  0.050  -0.0064 0.50  
 675: 26  8 19  0   26  6 20  0             189825.7709  -0.0064  0.050  -0.0064 0.50  
 676: 12  8  5  0   11  8  4  0             189832.2098  -0.0234  0.050               
 677: 24  5 19  0   24  5 20  0             189857.8633   0.0318  0.050   0.0318 0.50  
 678: 24  6 19  0   24  4 20  0             189857.8633   0.0318  0.050   0.0318 0.50  
 679: 23  4 19  0   23  4 20  0             189872.4088  -0.0124  0.050  -0.0125 0.50  
 680: 23  5 19  0   23  3 20  0             189872.4088  -0.0124  0.050  -0.0125 0.50  
 681: 21  2 19  0   21  2 20  0             189898.9431   0.0183  0.050   0.0183 0.50  
 682: 21  3 19  0   21  1 20  0             189898.9431   0.0183  0.050   0.0183 0.50  
 683: 11  8  3  0   10  8  2  0             191276.9795  -0.0878  0.050               
 684: 48 28 20  0   48 28 21  0             198886.2056   0.0721  0.050   0.0721 0.50  
 685: 48 29 20  0   48 27 21  0             198886.2056   0.0721  0.050   0.0721 0.50  
 686: 47 27 20  0   47 27 21  0             198935.2163   0.0429  0.050   0.0430 0.50  
 687: 47 28 20  0   47 26 21  0             198935.2163   0.0429  0.050   0.0430 0.50  
 688: 46 26 20  0   46 26 21  0             198982.0821  -0.0270  0.050  -0.0271 0.50  
 689: 46 27 20  0   46 25 21  0             198982.0821  -0.0270  0.050  -0.0271 0.50  
 690: 45 25 20  0   45 25 21  0             199026.9758  -0.0357  0.050  -0.0358 0.50  
 691: 45 26 20  0   45 24 21  0             199026.9758  -0.0357  0.050  -0.0358 0.50  
 692: 43 23 20  0   43 23 21  0             199110.9950   0.0061  0.050   0.0061 0.50  
 693: 43 24 20  0   43 22 21  0             199110.9950   0.0061  0.050   0.0061 0.50  
 694: 38 18 20  0   38 18 21  0             199289.9215  -0.0188  0.050  -0.0189 0.50  
 695: 38 19 20  0   38 17 21  0             199289.9215  -0.0188  0.050  -0.0189 0.50  
 696: 37 17 20  0   37 17 21  0             199320.8313  -0.0709  0.050  -0.0710 0.50  
 697: 37 18 20  0   37 16 21  0             199320.8313  -0.0709  0.050  -0.0710 0.50  
 698: 36 16 20  0   36 16 21  0             199350.3534  -0.0340  0.050  -0.0341 0.50  
 699: 36 17 20  0   36 15 21  0             199350.3534  -0.0340  0.050  -0.0341 0.50  
 700: 35 15 20  0   35 15 21  0             199378.4701   0.0205  0.050   0.0206 0.50  
 701: 35 16 20  0   35 14 21  0             199378.4701   0.0205  0.050   0.0206 0.50  
 702: 34 14 20  0   34 14 21  0             199405.1095  -0.0312  0.050  -0.0312 0.50  
 703: 34 15 20  0   34 13 21  0             199405.1095  -0.0312  0.050  -0.0312 0.50  
 704: 33 13 20  0   33 13 21  0             199430.5089  -0.0025  0.050  -0.0026 0.50  
 705: 33 14 20  0   33 12 21  0             199430.5089  -0.0025  0.050  -0.0026 0.50  
 706: 20  0 20  0   19  0 19  0             199447.5639   0.0203  0.050   0.0204 0.50  
 707: 20  0 20  0   19  1 19  0             199447.5639   0.0203  0.050   0.0204 0.00  
 708: 20  1 20  0   19  0 19  0             199447.5639   0.0203  0.050   0.0204 0.00  
 709: 20  1 20  0   19  1 19  0             199447.5639   0.0203  0.050   0.0204 0.50  
 710: 32 12 20  0   32 12 21  0             199454.5860  -0.0249  0.050  -0.0249 0.50  
 711: 32 13 20  0   32 11 21  0             199454.5860  -0.0249  0.050  -0.0249 0.50  
 712: 19  1 18  0   18  2 17  0             199457.7044  -0.0335  0.050  -0.0335 0.00  
 713: 19  1 18  0   18  1 17  0             199457.7044  -0.0335  0.050  -0.0335 0.50  
 714: 19  2 18  0   18  2 17  0             199457.7044  -0.0335  0.050  -0.0335 0.50  
 715: 19  2 18  0   18  1 17  0             199457.7044  -0.0335  0.050  -0.0335 0.00  
 716: 18  2 16  0   17  2 15  0             199467.6215  -0.0287  0.050  -0.0288 0.50  
 717: 18  2 16  0   17  3 15  0             199467.6215  -0.0287  0.050  -0.0288 0.00  
 718: 18  3 16  0   17  2 15  0             199467.6215  -0.0287  0.050  -0.0288 0.00  
 719: 18  3 16  0   17  3 15  0             199467.6215  -0.0287  0.050  -0.0288 0.50  
 720: 17  3 14  0   16  3 13  0             199477.5042  -0.0243  0.050  -0.0158 0.40  
 721: 17  4 14  0   16  4 13  0             199477.5042  -0.0243  0.050  -0.0158 0.40  
 722: 31 11 20  0   31 11 21  0             199477.5042   0.0177  0.050  -0.0158 0.10  
 723: 31 12 20  0   31 10 21  0             199477.5042   0.0177  0.050  -0.0158 0.10  
 724: 16  4 12  0   15  4 11  0             199487.8006   0.0289  0.050   0.0290 0.50  
 725: 16  5 12  0   15  5 11  0             199487.8006   0.0289  0.050   0.0290 0.50  
 726: 15  5 10  0   14  5  9  0             199499.2432   0.0052  0.050   0.0053 0.50  
 727: 15  6 10  0   14  6  9  0             199499.2432   0.0052  0.050   0.0053 0.50  
 728: 14  6  8  0   13  6  7  0             199514.4629  -0.0177  0.050  -0.0176 0.50  
 729: 14  7  8  0   13  7  7  0             199514.4629  -0.0175  0.050  -0.0176 0.50  
 730: 29  9 20  0   29  9 21  0             199519.7265  -0.0214  0.050  -0.0215 0.50  
 731: 29 10 20  0   29  8 21  0             199519.7265  -0.0214  0.050  -0.0215 0.50  
 732: 12  9  4  0   11  9  3  0             199527.9995  -0.0232  0.050               
 733: 28  8 20  0   28  8 21  0             199539.1824  -0.0390  0.050  -0.0390 0.50  
 734: 28  9 20  0   28  7 21  0             199539.1824  -0.0390  0.050  -0.0390 0.50  
 735: 13  8  6  0   12  8  5  0             199544.4686   0.0839  0.050               
 736: 13  7  6  0   12  7  5  0             199544.8828   0.0089  0.050               
 737: 27  7 20  0   27  7 21  0             199557.6606   0.0147  0.050   0.0148 0.50  
 738: 27  8 20  0   27  6 21  0             199557.6606   0.0147  0.050   0.0148 0.50  
 739: 26  6 20  0   26  6 21  0             199575.0618   0.0006  0.050   0.0006 0.50  
 740: 26  7 20  0   26  5 21  0             199575.0618   0.0006  0.050   0.0006 0.50  
 741: 25  5 20  0   25  5 21  0             199591.4969  -0.0089  0.050  -0.0089 0.50  
 742: 25  6 20  0   25  4 21  0             199591.4969  -0.0089  0.050  -0.0089 0.50  
 743: 24  4 20  0   24  4 21  0             199607.0592   0.0422  0.050   0.0423 0.50  
 744: 24  5 20  0   24  3 21  0             199607.0592   0.0422  0.050   0.0423 0.50  
 745: 23  3 20  0   23  3 21  0             199621.6290  -0.0010  0.050  -0.0010 0.50  
 746: 23  4 20  0   23  2 21  0             199621.6290  -0.0010  0.050  -0.0010 0.50  
 747: 22  2 20  0   22  2 21  0             199635.3691  -0.0101  0.050  -0.0101 0.50  
 748: 22  3 20  0   22  1 21  0             199635.3691  -0.0101  0.050  -0.0101 0.50  
 749: 12  8  4  0   11  8  3  0             199839.7754   0.0127  0.050               
 750: 11  9  2  0   10  9  1  0             201135.3987  -0.0157  0.050               
 751: 52 31 21  0   52 31 22  0             208450.3189   0.0701  0.050   0.0701 0.50  
 752: 52 32 21  0   52 30 22  0             208450.3189   0.0701  0.050   0.0701 0.50  
 753: 51 30 21  0   51 30 22  0             208505.1225   0.0246  0.050   0.0246 0.50  
 754: 51 31 21  0   51 29 22  0             208505.1225   0.0246  0.050   0.0246 0.50  
 755: 47 26 21  0   47 26 22  0             208703.6102   0.0828  0.050   0.0828 0.50  
 756: 47 27 21  0   47 25 22  0             208703.6102   0.0828  0.050   0.0828 0.50  
 757: 46 25 21  0   46 25 22  0             208748.2085  -0.0069  0.050  -0.0069 0.50  
 758: 46 26 21  0   46 24 22  0             208748.2085  -0.0069  0.050  -0.0069 0.50  
 759: 44 23 21  0   44 23 22  0             208832.1048  -0.0127  0.050  -0.0127 0.50  
 760: 44 24 21  0   44 22 22  0             208832.1048  -0.0127  0.050  -0.0127 0.50  
 761: 43 22 21  0   43 22 22  0             208871.4916   0.0432  0.050   0.0432 0.50  
 762: 43 23 21  0   43 21 22  0             208871.4916   0.0432  0.050   0.0432 0.50  
 763: 42 21 21  0   42 21 22  0             208909.1740   0.0662  0.050   0.0662 0.50  
 764: 42 22 21  0   42 20 22  0             208909.1740   0.0662  0.050   0.0662 0.50  
 765: 41 20 21  0   41 20 22  0             208945.0924  -0.0580  0.050  -0.0580 0.50  
 766: 41 21 21  0   41 19 22  0             208945.0924  -0.0580  0.050  -0.0580 0.50  
 767: 40 19 21  0   40 19 22  0             208979.6129  -0.0167  0.050  -0.0167 0.50  
 768: 40 20 21  0   40 18 22  0             208979.6129  -0.0167  0.050  -0.0167 0.50  
 769: 39 18 21  0   39 18 22  0             209012.5511  -0.0460  0.050  -0.0460 0.50  
 770: 39 19 21  0   39 17 22  0             209012.5511  -0.0460  0.050  -0.0460 0.50  
 771: 37 16 21  0   37 16 22  0             209074.2245   0.0268  0.050   0.0268 0.50  
 772: 37 17 21  0   37 15 22  0             209074.2245   0.0268  0.050   0.0268 0.50  
 773: 36 15 21  0   36 15 22  0             209102.8664  -0.0611  0.050  -0.0612 0.50  
 774: 36 16 21  0   36 14 22  0             209102.8664  -0.0611  0.050  -0.0612 0.50  
 775: 35 14 21  0   35 14 22  0             209130.3649   0.0254  0.050   0.0255 0.50  
 776: 35 15 21  0   35 13 22  0             209130.3649   0.0254  0.050   0.0255 0.50  
 777: 33 12 21  0   33 12 22  0             209181.4377   0.0499  0.050   0.0500 0.50  
 778: 33 13 21  0   33 11 22  0             209181.4377   0.0499  0.050   0.0500 0.50  
 779: 20  1 19  0   19  2 18  0             209185.1597   0.0002  0.050   0.0003 0.00  
 780: 20  1 19  0   19  1 18  0             209185.1597   0.0002  0.050   0.0003 0.50  
 781: 20  2 19  0   19  1 18  0             209185.1597   0.0002  0.050   0.0003 0.00  
 782: 20  2 19  0   19  2 18  0             209185.1597   0.0002  0.050   0.0003 0.50  
 783: 19  2 17  0   18  2 16  0             209195.0152   0.0041  0.050   0.0042 0.50  
 784: 19  2 17  0   18  3 16  0             209195.0152   0.0041  0.050   0.0042 0.00  
 785: 19  3 17  0   18  2 16  0             209195.0152   0.0041  0.050   0.0042 0.00  
 786: 19  3 17  0   18  3 16  0             209195.0152   0.0041  0.050   0.0042 0.50  
 787:  9  7  3  0    8  5  4  0             209199.1727  -0.0422  0.050               
 788: 18  3 15  0   17  4 14  0             209204.8045   0.0275  0.050   0.0275 0.00  
 789: 18  3 15  0   17  3 14  0             209204.8045   0.0275  0.050   0.0275 0.50  
 790: 18  4 15  0   17  4 14  0             209204.8045   0.0275  0.050   0.0275 0.50  
 791: 18  4 15  0   17  3 14  0             209204.8045   0.0275  0.050   0.0275 0.00  
 792: 17  4 13  0   16  4 12  0             209214.7751  -0.0261  0.050  -0.0261 0.50  
 793: 17  5 13  0   16  5 12  0             209214.7751  -0.0261  0.050  -0.0261 0.50  
 794: 16  5 11  0   15  5 10  0             209225.7441  -0.0021  0.050  -0.0021 0.50  
 795: 16  6 11  0   15  6 10  0             209225.7441  -0.0021  0.050  -0.0021 0.50  
 796: 31 10 21  0   31 10 22  0             209227.7183   0.0313  0.050   0.0314 0.50  
 797: 31 11 21  0   31  9 22  0             209227.7183   0.0313  0.050   0.0314 0.50  
 798: 15  6  9  0   14  6  8  0             209239.3383   0.0150  0.050   0.0151 0.50  
 799: 15  7  9  0   14  7  8  0             209239.3383   0.0151  0.050   0.0151 0.50  
 800: 29  8 21  0   29  8 22  0             209269.5745   0.0145  0.050   0.0145 0.50  
 801: 29  9 21  0   29  7 22  0             209269.5745   0.0145  0.050   0.0145 0.50  
 802: 27  6 21  0   27  6 22  0             209307.3481   0.0387  0.050   0.0388 0.50  
 803: 27  7 21  0   27  5 22  0             209307.3481   0.0387  0.050   0.0388 0.50  
 804: 13  9  5  0   12  9  4  0             209316.6541  -0.0028  0.050               
 805: 26  5 21  0   26  5 22  0             209324.6861  -0.0404  0.050  -0.0404 0.50  
 806: 26  6 21  0   26  4 22  0             209324.6861  -0.0404  0.050  -0.0404 0.50  
 807: 13  8  5  0   12  8  4  0             209338.7481   0.0298  0.050               
 808: 25  4 21  0   25  4 22  0             209341.1991  -0.0175  0.050  -0.0176 0.50  
 809: 25  5 21  0   25  3 22  0             209341.1991  -0.0175  0.050  -0.0176 0.50  
 810: 23  2 21  0   23  2 22  0             209371.5611   0.0175  0.050   0.0176 0.50  
 811: 23  3 21  0   23  1 22  0             209371.5611   0.0175  0.050   0.0176 0.50  
 812: 12  9  3  0   11  9  2  0             211226.8949  -0.0502  0.050               
 813: 10  8  2  0    9  6  3  0             217162.4352   0.0743  0.050               
 814: 53 31 22  0   53 31 23  0             218169.6448   0.0786  0.050   0.0787 0.50  
 815: 53 32 22  0   53 30 23  0             218169.6448   0.0786  0.050   0.0787 0.50  
 816: 50 28 22  0   50 28 23  0             218326.4676  -0.0227  0.050  -0.0227 0.50  
 817: 50 29 22  0   50 27 23  0             218326.4676  -0.0227  0.050  -0.0227 0.50  
 818: 44 22 22  0   44 22 23  0             218590.2302  -0.0034  0.050  -0.0035 0.50  
 819: 44 23 22  0   44 21 23  0             218590.2302  -0.0034  0.050  -0.0035 0.50  
 820: 42 20 22  0   42 20 23  0             218664.8126  -0.0596  0.050  -0.0596 0.50  
 821: 42 21 22  0   42 19 23  0             218664.8126  -0.0596  0.050  -0.0596 0.50  
 822: 41 19 22  0   41 19 23  0             218699.9353   0.0095  0.050   0.0095 0.50  
 823: 41 20 22  0   41 18 23  0             218699.9353   0.0095  0.050   0.0095 0.50  
 824: 40 18 22  0   40 18 23  0             218733.5309  -0.0001  0.050  -0.0002 0.50  
 825: 40 19 22  0   40 17 23  0             218733.5309  -0.0001  0.050  -0.0002 0.50  
 826: 39 17 22  0   39 17 23  0             218765.6718  -0.0611  0.050  -0.0612 0.50  
 827: 39 18 22  0   39 16 23  0             218765.6718  -0.0611  0.050  -0.0612 0.50  
 828: 38 16 22  0   38 16 23  0             218796.5992   0.0237  0.050   0.0238 0.50  
 829: 38 17 22  0   38 15 23  0             218796.5992   0.0237  0.050   0.0238 0.50  
 830: 37 15 22  0   37 15 23  0             218826.0645  -0.0365  0.050  -0.0366 0.50  
 831: 37 16 22  0   37 14 23  0             218826.0645  -0.0365  0.050  -0.0366 0.50  
 832: 35 13 22  0   35 13 23  0             218881.3902   0.0233  0.050   0.0234 0.49  
 833: 35 13 22  0   35 12 23  0             218881.3902   0.0233  0.050   0.0234 0.01  
 834: 35 14 22  0   35 13 23  0             218881.3902   0.0233  0.050   0.0234 0.01  
 835: 35 14 22  0   35 12 23  0             218881.3902   0.0233  0.050   0.0234 0.49  
 836: 22  0 22  0   21  0 21  0             218902.2556   0.0221  0.050   0.0221 0.49  
 837: 22  0 22  0   21  1 21  0             218902.2556   0.0221  0.050   0.0221 0.01  
 838: 22  1 22  0   21  1 21  0             218902.2556   0.0221  0.050   0.0221 0.49  
 839: 22  1 22  0   21  0 21  0             218902.2556   0.0221  0.050   0.0221 0.01  
 840: 34 12 22  0   34 12 23  0             218907.2588   0.0724  0.050   0.0724 0.50  
 841: 34 13 22  0   34 11 23  0             218907.2588   0.0724  0.050   0.0724 0.50  
 842: 21  1 20  0   20  2 19  0             218912.3743  -0.0012  0.050  -0.0013 0.01  
 843: 21  1 20  0   20  1 19  0             218912.3743  -0.0012  0.050  -0.0013 0.49  
 844: 21  2 20  0   20  2 19  0             218912.3743  -0.0012  0.050  -0.0013 0.49  
 845: 21  2 20  0   20  1 19  0             218912.3743  -0.0012  0.050  -0.0013 0.01  
 846: 20  2 18  0   19  2 17  0             218922.1384  -0.0297  0.050  -0.0297 0.50  
 847: 20  2 18  0   19  3 17  0             218922.1384  -0.0297  0.050  -0.0297 0.00  
 848: 20  3 18  0   19  2 17  0             218922.1384  -0.0297  0.050  -0.0297 0.00  
 849: 20  3 18  0   19  3 17  0             218922.1384  -0.0297  0.050  -0.0297 0.50  
 850: 19  3 16  0   18  3 15  0             218931.8148  -0.0139  0.050  -0.0173 0.41  
 851: 19  3 16  0   18  4 15  0             218931.8148  -0.0139  0.050  -0.0173 0.01  
 852: 19  4 16  0   18  3 15  0             218931.8148  -0.0139  0.050  -0.0173 0.01  
 853: 19  4 16  0   18  4 15  0             218931.8148  -0.0139  0.050  -0.0173 0.41  
 854: 33 11 22  0   33 11 23  0             218931.8148  -0.0333  0.050  -0.0173 0.09  
 855: 33 11 22  0   33 10 23  0             218931.8148  -0.0333  0.050  -0.0173 0.00  
 856: 33 12 22  0   33 10 23  0             218931.8148  -0.0333  0.050  -0.0173 0.09  
 857: 33 12 22  0   33 11 23  0             218931.8148  -0.0333  0.050  -0.0173 0.00  
 858: 18  4 14  0   17  5 13  0             218941.6518  -0.0100  0.050  -0.0101 0.00  
 859: 18  4 14  0   17  4 13  0             218941.6518  -0.0100  0.050  -0.0101 0.50  
 860: 18  5 14  0   17  5 13  0             218941.6518  -0.0100  0.050  -0.0101 0.50  
 861: 18  5 14  0   17  4 13  0             218941.6518  -0.0100  0.050  -0.0101 0.00  
 862: 17  5 12  0   16  5 11  0             218952.2163   0.0156  0.050   0.0156 0.50  
 863: 17  6 12  0   16  6 11  0             218952.2163   0.0156  0.050   0.0156 0.50  
 864: 32 10 22  0   32 10 23  0             218955.4008   0.0119  0.050   0.0119 0.50  
 865: 32 11 22  0   32  9 23  0             218955.4008   0.0119  0.050   0.0119 0.50  
 866: 16  6 10  0   15  6  9  0             218964.6686   0.0053  0.050   0.0053 0.50  
 867: 16  7 10  0   15  7  9  0             218964.6686   0.0053  0.050   0.0053 0.50  
 868: 31  9 22  0   31  9 23  0             218977.8598   0.0154  0.050   0.0155 0.50  
 869: 31 10 22  0   31  8 23  0             218977.8598   0.0154  0.050   0.0155 0.50  
 870: 15  7  8  0   14  7  7  0             218982.7630  -0.0086  0.050  -0.0083 0.50  
 871: 15  8  8  0   14  8  7  0             218982.7630  -0.0080  0.050  -0.0083 0.50  
 872: 30  8 22  0   30  8 23  0             218999.2334  -0.0157  0.050  -0.0157 0.50  
 873: 30  9 22  0   30  7 23  0             218999.2334  -0.0157  0.050  -0.0157 0.50  
 874: 29  7 22  0   29  7 23  0             219019.6267  -0.0098  0.050  -0.0099 0.50  
 875: 29  8 22  0   29  6 23  0             219019.6267  -0.0098  0.050  -0.0099 0.50  
 876: 14  9  6  0   13  9  5  0             219022.2775  -0.0213  0.050               
 877: 14  8  6  0   13  8  5  0             219023.4107   0.0186  0.050               
 878: 28  6 22  0   28  6 23  0             219039.0330  -0.0062  0.050  -0.0062 0.50  
 879: 28  7 22  0   28  5 23  0             219039.0330  -0.0062  0.050  -0.0062 0.50  
 880: 27  5 22  0   27  5 23  0             219057.4939   0.0056  0.050   0.0056 0.50  
 881: 27  6 22  0   27  4 23  0             219057.4939   0.0056  0.050   0.0056 0.50  
 882: 26  4 22  0   26  4 23  0             219074.9991  -0.0145  0.050  -0.0146 0.50  
 883: 26  5 22  0   26  3 23  0             219074.9991  -0.0145  0.050  -0.0146 0.50  
 884: 25  3 22  0   25  3 23  0             219091.7039   0.0593  0.050   0.0594 0.50  
 885: 25  4 22  0   25  2 23  0             219091.7039   0.0593  0.050   0.0594 0.50  
 886: 13  9  4  0   12  9  3  0             219476.0997   0.0513  0.050               
 887: 23  0 23  0   22  0 22  0             228629.2887   0.0284  0.050   0.0285 0.50  
 888: 23  0 23  0   22  1 22  0             228629.2887   0.0284  0.050   0.0285 0.00  
 889: 23  1 23  0   22  0 22  0             228629.2887   0.0284  0.050   0.0285 0.00  
 890: 23  1 23  0   22  1 22  0             228629.2887   0.0284  0.050   0.0285 0.50  
 891: 22  1 21  0   21  1 20  0             228639.4454   0.0687  0.050   0.0688 0.50  
 892: 22  1 21  0   21  2 20  0             228639.4454   0.0687  0.050   0.0688 0.00  
 893: 22  2 21  0   21  2 20  0             228639.4454   0.0687  0.050   0.0688 0.50  
 894: 22  2 21  0   21  1 20  0             228639.4454   0.0687  0.050   0.0688 0.00  
 895: 21  2 19  0   20  3 18  0             228649.1100  -0.0014  0.050  -0.0014 0.00  
 896: 21  2 19  0   20  2 18  0             228649.1100  -0.0014  0.050  -0.0014 0.50  
 897: 21  3 19  0   20  2 18  0             228649.1100  -0.0014  0.050  -0.0014 0.00  
 898: 21  3 19  0   20  3 18  0             228649.1100  -0.0014  0.050  -0.0014 0.50  
 899: 49 25 24  0   49 25 25  0             237893.7373  -0.0330  0.050  -0.0331 0.50  
 900: 49 26 24  0   49 24 25  0             237893.7373  -0.0330  0.050  -0.0331 0.50  
 901: 48 24 24  0   48 24 25  0             237937.7191  -0.0523  0.050  -0.0524 0.50  
 902: 48 25 24  0   48 23 25  0             237937.7191  -0.0523  0.050  -0.0524 0.50  
 903: 43 19 24  0   43 19 25  0             238135.2613  -0.0654  0.050  -0.0654 0.50  
 904: 43 20 24  0   43 18 25  0             238135.2613  -0.0654  0.050  -0.0654 0.50  
 905: 42 18 24  0   42 18 25  0             238170.5854  -0.0375  0.050  -0.0376 0.50  
 906: 42 19 24  0   42 17 25  0             238170.5854  -0.0375  0.050  -0.0376 0.50  
 907: 41 17 24  0   41 17 25  0             238204.6020   0.0004  0.050   0.0004 0.50  
 908: 41 18 24  0   41 16 25  0             238204.6020   0.0004  0.050   0.0004 0.50  
 909: 40 16 24  0   40 16 25  0             238237.3680   0.0697  0.050   0.0697 0.50  
 910: 40 17 24  0   40 15 25  0             238237.3680   0.0697  0.050   0.0697 0.50  
 911: 39 15 24  0   39 15 25  0             238268.7603   0.0129  0.050   0.0130 0.50  
 912: 39 16 24  0   39 14 25  0             238268.7603   0.0129  0.050   0.0130 0.50  
 913: 38 14 24  0   38 14 25  0             238298.9247  -0.0582  0.050  -0.0582 0.50  
 914: 38 15 24  0   38 13 25  0             238298.9247  -0.0582  0.050  -0.0582 0.50  
 915: 37 13 24  0   37 13 25  0             238328.1000   0.0624  0.050   0.0624 0.50  
 916: 37 14 24  0   37 12 25  0             238328.1000   0.0624  0.050   0.0624 0.50  
 917: 24  0 24  0   23  0 23  0             238356.0384  -0.0235  0.050  -0.0235 0.50  
 918: 24  0 24  0   23  1 23  0             238356.0384  -0.0235  0.050  -0.0235 0.00  
 919: 24  1 24  0   23  1 23  0             238356.0384  -0.0235  0.050  -0.0235 0.50  
 920: 24  1 24  0   23  0 23  0             238356.0384  -0.0235  0.050  -0.0235 0.00  
 921: 23  1 22  0   22  2 21  0             238366.1374  -0.0156  0.050  -0.0157 0.00  
 922: 23  1 22  0   22  1 21  0             238366.1374  -0.0156  0.050  -0.0157 0.50  
 923: 23  2 22  0   22  1 21  0             238366.1374  -0.0156  0.050  -0.0157 0.00  
 924: 23  2 22  0   22  2 21  0             238366.1374  -0.0156  0.050  -0.0157 0.50  
 925: 22  2 20  0   21  2 19  0             238375.8181  -0.0129  0.050  -0.0130 0.50  
 926: 22  2 20  0   21  3 19  0             238375.8181  -0.0129  0.050  -0.0130 0.00  
 927: 22  3 20  0   21  2 19  0             238375.8181  -0.0129  0.050  -0.0130 0.00  
 928: 22  3 20  0   21  3 19  0             238375.8181  -0.0129  0.050  -0.0130 0.50  
 929: 35 11 24  0   35 11 25  0             238382.6583  -0.0729  0.050  -0.0729 0.50  
 930: 35 12 24  0   35 10 25  0             238382.6583  -0.0729  0.050  -0.0729 0.50  
 931: 21  3 18  0   20  3 17  0             238385.2784  -0.0170  0.050  -0.0170 0.50  
 932: 21  3 18  0   20  4 17  0             238385.2784  -0.0170  0.050  -0.0170 0.00  
 933: 21  4 18  0   20  4 17  0             238385.2784  -0.0170  0.050  -0.0170 0.50  
 934: 21  4 18  0   20  3 17  0             238385.2784  -0.0170  0.050  -0.0170 0.00  
 935: 14 11  4  0   13 11  3  0             238391.9258   0.0452  0.050               
 936: 20  4 16  0   19  4 15  0             238394.7818  -0.0176  0.050  -0.0176 0.50  
 937: 20  4 16  0   19  5 15  0             238394.7818  -0.0176  0.050  -0.0176 0.00  
 938: 20  5 16  0   19  4 15  0             238394.7818  -0.0176  0.050  -0.0176 0.00  
 939: 20  5 16  0   19  5 15  0             238394.7818  -0.0176  0.050  -0.0176 0.50  
 940: 19  5 14  0   18  5 13  0             238404.7155  -0.0086  0.050  -0.0086 0.50  
 941: 19  5 14  0   18  6 13  0             238404.7155  -0.0086  0.050  -0.0086 0.00  
 942: 19  6 14  0   18  5 13  0             238404.7155  -0.0086  0.050  -0.0086 0.00  
 943: 19  6 14  0   18  6 13  0             238404.7155  -0.0086  0.050  -0.0086 0.50  
 944: 34 10 24  0   34 10 25  0             238408.4391   0.0077  0.050   0.0077 0.50  
 945: 34 11 24  0   34  9 25  0             238408.4391   0.0077  0.050   0.0077 0.50  
 946: 18  6 12  0   17  6 11  0             238415.7762  -0.0049  0.050  -0.0050 0.50  
 947: 18  6 12  0   17  7 11  0             238415.7762  -0.0049  0.050  -0.0050 0.00  
 948: 18  7 12  0   17  6 11  0             238415.7762  -0.0049  0.050  -0.0050 0.00  
 949: 18  7 12  0   17  7 11  0             238415.7762  -0.0049  0.050  -0.0050 0.50  
 950: 17  7 10  0   16  7  9  0             238429.6494  -0.0166  0.050  -0.0167 0.50  
 951: 17  8 10  0   16  8  9  0             238429.6494  -0.0166  0.050  -0.0167 0.50  
 952: 16  8  8  0   15  8  7  0             238451.6713   0.0275  0.050   0.0283 0.50  
 953: 16  9  8  0   15  9  7  0             238451.6713   0.0289  0.050   0.0283 0.50  
 954: 32  8 24  0   32  8 25  0             238456.7021   0.0171  0.050   0.0172 0.50  
 955: 32  9 24  0   32  7 25  0             238456.7021   0.0171  0.050   0.0172 0.50  
 956: 31  7 24  0   31  7 25  0             238479.2675  -0.0267  0.050  -0.0267 0.50  
 957: 31  8 24  0   31  6 25  0             238479.2675  -0.0267  0.050  -0.0267 0.50  
 958: 30  6 24  0   30  6 25  0             238500.9435   0.0158  0.050   0.0158 0.50  
 959: 30  7 24  0   30  5 25  0             238500.9435   0.0158  0.050   0.0158 0.50  
 960: 15  9  6  0   14  9  5  0             238506.0605   0.0234  0.050               
 961: 28  4 24  0   28  4 25  0             238541.3763   0.0068  0.050   0.0068 0.50  
 962: 28  5 24  0   28  3 25  0             238541.3763   0.0068  0.050   0.0068 0.50  
 963: 47 22 25  0   47 22 26  0             247733.5910   0.0022  0.050   0.0023 0.50  
 964: 47 23 25  0   47 21 26  0             247733.5910   0.0022  0.050   0.0023 0.50  
 965: 46 21 25  0   46 21 26  0             247774.0090   0.0384  0.050   0.0384 0.50  
 966: 46 22 25  0   46 20 26  0             247774.0090   0.0384  0.050   0.0384 0.50  
 967: 44 19 25  0   44 19 26  0             247850.6021  -0.0023  0.050  -0.0024 0.50  
 968: 44 20 25  0   44 18 26  0             247850.6021  -0.0023  0.050  -0.0024 0.50  
 969: 43 18 25  0   43 18 26  0             247886.8997  -0.0255  0.050  -0.0255 0.50  
 970: 43 19 25  0   43 17 26  0             247886.8997  -0.0255  0.050  -0.0255 0.50  
 971: 41 16 25  0   41 16 26  0             247955.7576   0.0183  0.050   0.0183 0.50  
 972: 41 17 25  0   41 15 26  0             247955.7576   0.0183  0.050   0.0183 0.50  
 973: 37 12 25  0   37 12 26  0             248078.8696  -0.0634  0.050  -0.0635 0.50  
 974: 37 13 25  0   37 11 26  0             248078.8696  -0.0634  0.050  -0.0635 0.50  
 975: 25  0 25  0   24  0 24  0             248082.6078  -0.0213  0.050  -0.0213 0.50  
 976: 25  0 25  0   24  1 24  0             248082.6078  -0.0213  0.050  -0.0213 0.00  
 977: 25  1 25  0   24  0 24  0             248082.6078  -0.0213  0.050  -0.0213 0.00  
 978: 25  1 25  0   24  1 24  0             248082.6078  -0.0213  0.050  -0.0213 0.50  
 979: 24  1 23  0   23  2 22  0             248092.6737  -0.0214  0.050  -0.0214 0.00  
 980: 24  1 23  0   23  1 22  0             248092.6737  -0.0214  0.050  -0.0214 0.50  
 981: 24  2 23  0   23  2 22  0             248092.6737  -0.0214  0.050  -0.0214 0.50  
 982: 24  2 23  0   23  1 22  0             248092.6737  -0.0214  0.050  -0.0214 0.00  
 983: 23  2 21  0   22  2 20  0             248102.3066  -0.0107  0.050  -0.0107 0.50  
 984: 23  2 21  0   22  3 20  0             248102.3066  -0.0107  0.050  -0.0107 0.00  
 985: 23  3 21  0   22  2 20  0             248102.3066  -0.0107  0.050  -0.0107 0.00  
 986: 23  3 21  0   22  3 20  0             248102.3066  -0.0107  0.050  -0.0107 0.50  
 987: 36 11 25  0   36 11 26  0             248106.8981   0.0009  0.050   0.0009 0.50  
 988: 36 12 25  0   36 10 26  0             248106.8981   0.0009  0.050   0.0009 0.50  
 989: 22  3 19  0   21  3 18  0             248111.6630  -0.0256  0.050  -0.0256 0.50  
 990: 22  3 19  0   21  4 18  0             248111.6630  -0.0256  0.050  -0.0256 0.00  
 991: 22  4 19  0   21  3 18  0             248111.6630  -0.0256  0.050  -0.0256 0.00  
 992: 22  4 19  0   21  4 18  0             248111.6630  -0.0256  0.050  -0.0256 0.50  
 993: 21  4 17  0   20  5 16  0             248121.0141  -0.0312  0.050  -0.0313 0.00  
 994: 21  4 17  0   20  4 16  0             248121.0141  -0.0312  0.050  -0.0313 0.50  
 995: 21  5 17  0   20  5 16  0             248121.0141  -0.0312  0.050  -0.0313 0.50  
 996: 21  5 17  0   20  4 16  0             248121.0141  -0.0312  0.050  -0.0313 0.00  
 997: 20  5 15  0   19  6 14  0             248130.7115  -0.0111  0.050  -0.0111 0.00  
 998: 20  5 15  0   19  5 14  0             248130.7115  -0.0111  0.050  -0.0111 0.50  
 999: 20  6 15  0   19  6 14  0             248130.7115  -0.0111  0.050  -0.0111 0.50  
1000: 20  6 15  0   19  5 14  0             248130.7115  -0.0111  0.050  -0.0111 0.00  
1001: 19  6 13  0   18  7 12  0             248141.2880  -0.0084  0.050  -0.0084 0.00  
1002: 19  6 13  0   18  6 12  0             248141.2880  -0.0084  0.050  -0.0084 0.50  
1003: 19  7 13  0   18  7 12  0             248141.2880  -0.0084  0.050  -0.0084 0.50  
1004: 19  7 13  0   18  6 12  0             248141.2880  -0.0084  0.050  -0.0084 0.00  
1005: 18  7 11  0   17  7 10  0             248153.9940  -0.0115  0.050  -0.0115 0.50  
1006: 18  7 11  0   17  8 10  0             248153.9940  -0.0115  0.050  -0.0115 0.00  
1007: 18  8 11  0   17  7 10  0             248153.9940  -0.0115  0.050  -0.0115 0.00  
1008: 18  8 11  0   17  8 10  0             248153.9940  -0.0115  0.050  -0.0115 0.50  
1009: 34  9 25  0   34  9 26  0             248159.6245   0.0052  0.050   0.0053 0.50  
1010: 34 10 25  0   34  8 26  0             248159.6245   0.0052  0.050   0.0053 0.50  
1011: 17  8  9  0   16  8  8  0             248172.2090  -0.0282  0.050  -0.0282 0.50  
1012: 17  9  9  0   16  9  8  0             248172.2090  -0.0281  0.050  -0.0282 0.50  
1013: 33  8 25  0   33  8 26  0             248184.4321   0.0023  0.050   0.0024 0.50  
1014: 33  9 25  0   33  7 26  0             248184.4321   0.0023  0.050   0.0024 0.50  
1015: 16  9  7  0   15 10  6  0             248208.2862   0.0179  0.050  -0.0146 0.01  
1016: 16  9  7  0   15  9  6  0             248208.2862  -0.0849  0.050  -0.0146 0.37  
1017: 16 10  7  0   15 10  6  0             248208.2862   0.0142  0.050  -0.0146 0.37  
1018: 16 10  7  0   15  9  6  0             248208.2862  -0.0886  0.050  -0.0146 0.01  
1019: 32  7 25  0   32  6 26  0             248208.2862   0.0458  0.050  -0.0146 0.00  
1020: 32  7 25  0   32  7 26  0             248208.2862   0.0458  0.050  -0.0146 0.13  
1021: 32  8 25  0   32  7 26  0             248208.2862   0.0458  0.050  -0.0146 0.00  
1022: 32  8 25  0   32  6 26  0             248208.2862   0.0458  0.050  -0.0146 0.13  
1023: 31  6 25  0   31  6 26  0             248231.0942   0.0187  0.050   0.0188 0.50  
1024: 31  7 25  0   31  5 26  0             248231.0942   0.0187  0.050   0.0188 0.50  
1025: 30  5 25  0   30  5 26  0             248252.9165  -0.0419  0.050  -0.0419 0.50  
1026: 30  6 25  0   30  4 26  0             248252.9165  -0.0419  0.050  -0.0419 0.50  
1027: 29  4 25  0   29  4 26  0             248273.8369  -0.0755  0.050  -0.0755 0.50  
1028: 29  5 25  0   29  3 26  0             248273.8369  -0.0755  0.050  -0.0755 0.50  
1029: 28  3 25  0   28  3 26  0             248293.9626   0.0033  0.050   0.0033 0.50  
1030: 28  4 25  0   28  2 26  0             248293.9626   0.0033  0.050   0.0033 0.50  
1031: 15 11  5  0   14 11  4  0             248296.8562  -0.0637  0.050               
1032: 45 19 26  0   45 19 27  0             257564.2961  -0.0565  0.050  -0.0566 0.50  
1033: 45 20 26  0   45 18 27  0             257564.2961  -0.0565  0.050  -0.0566 0.50  
1034: 44 18 26  0   44 18 27  0             257601.8495   0.0470  0.050   0.0471 0.50  
1035: 44 19 26  0   44 17 27  0             257601.8495   0.0470  0.050   0.0471 0.50  
1036: 43 17 26  0   43 17 27  0             257637.9684  -0.0222  0.050  -0.0222 0.50  
1037: 43 18 26  0   43 16 27  0             257637.9684  -0.0222  0.050  -0.0222 0.50  
1038: 42 16 26  0   42 16 27  0             257672.9102  -0.0365  0.050  -0.0365 0.50  
1039: 42 17 26  0   42 15 27  0             257672.9102  -0.0365  0.050  -0.0365 0.50  
1040: 41 15 26  0   41 15 27  0             257706.6262  -0.0729  0.050  -0.0729 0.50  
1041: 41 16 26  0   41 14 27  0             257706.6262  -0.0729  0.050  -0.0729 0.50  
1042: 40 14 26  0   40 14 27  0             257739.2934   0.0175  0.050   0.0176 0.50  
1043: 40 15 26  0   40 13 27  0             257739.2934   0.0175  0.050   0.0176 0.50  
1044: 39 13 26  0   39 13 27  0             257770.7226   0.0184  0.050   0.0184 0.50  
1045: 39 14 26  0   39 12 27  0             257770.7226   0.0184  0.050   0.0184 0.50  
1046: 15 12  4  0   14 12  3  0             257787.0919  -0.0526  0.050               
1047: 38 12 26  0   38 12 27  0             257800.9590  -0.0516  0.050  -0.0516 0.50  
1048: 38 13 26  0   38 11 27  0             257800.9590  -0.0516  0.050  -0.0516 0.50  
1049: 26  0 26  0   25  0 25  0             257808.9527   0.0005  0.050   0.0006 0.50  
1050: 26  0 26  0   25  1 25  0             257808.9527   0.0005  0.050   0.0006 0.00  
1051: 26  1 26  0   25  1 25  0             257808.9527   0.0005  0.050   0.0006 0.50  
1052: 26  1 26  0   25  0 25  0             257808.9527   0.0005  0.050   0.0006 0.00  
1053: 11  7  4  0   10  5  5  0             257816.6101  -0.0190  0.050               
1054: 25  1 24  0   24  1 23  0             257818.9746  -0.0187  0.050  -0.0187 0.50  
1055: 25  1 24  0   24  2 23  0             257818.9746  -0.0187  0.050  -0.0187 0.00  
1056: 25  2 24  0   24  2 23  0             257818.9746  -0.0187  0.050  -0.0187 0.50  
1057: 25  2 24  0   24  1 23  0             257818.9746  -0.0187  0.050  -0.0187 0.00  
1058: 24  2 22  0   23  2 21  0             257828.5218  -0.0386  0.050  -0.0387 0.50  
1059: 24  2 22  0   23  3 21  0             257828.5218  -0.0386  0.050  -0.0387 0.00  
1060: 24  3 22  0   23  2 21  0             257828.5218  -0.0386  0.050  -0.0387 0.00  
1061: 24  3 22  0   23  3 21  0             257828.5218  -0.0386  0.050  -0.0387 0.50  
1062: 37 11 26  0   37 11 27  0             257830.2292   0.0083  0.050   0.0084 0.50  
1063: 37 12 26  0   37 10 27  0             257830.2292   0.0083  0.050   0.0084 0.50  
1064: 23  3 20  0   22  3 19  0             257837.8309  -0.0101  0.050  -0.0102 0.50  
1065: 23  3 20  0   22  4 19  0             257837.8309  -0.0101  0.050  -0.0102 0.00  
1066: 23  4 20  0   22  4 19  0             257837.8309  -0.0101  0.050  -0.0102 0.50  
1067: 23  4 20  0   22  3 19  0             257837.8309  -0.0101  0.050  -0.0102 0.00  
1068: 22  4 18  0   21  4 17  0             257847.0548  -0.0036  0.050  -0.0037 0.50  
1069: 22  4 18  0   21  5 17  0             257847.0548  -0.0036  0.050  -0.0037 0.00  
1070: 22  5 18  0   21  5 17  0             257847.0548  -0.0036  0.050  -0.0037 0.50  
1071: 22  5 18  0   21  4 17  0             257847.0548  -0.0036  0.050  -0.0037 0.00  
1072: 21  5 16  0   20  6 15  0             257856.5040  -0.0090  0.050  -0.0091 0.00  
1073: 21  5 16  0   20  5 15  0             257856.5040  -0.0090  0.050  -0.0091 0.50  
1074: 21  6 16  0   20  6 15  0             257856.5040  -0.0090  0.050  -0.0091 0.50  
1075: 21  6 16  0   20  5 15  0             257856.5040  -0.0090  0.050  -0.0091 0.00  
1076: 20  6 14  0   19  7 13  0             257866.6662  -0.0197  0.050  -0.0198 0.00  
1077: 20  6 14  0   19  6 13  0             257866.6662  -0.0197  0.050  -0.0198 0.50  
1078: 20  7 14  0   19  6 13  0             257866.6662  -0.0197  0.050  -0.0198 0.00  
1079: 20  7 14  0   19  7 13  0             257866.6662  -0.0197  0.050  -0.0198 0.50  
1080: 19  7 12  0   18  8 11  0             257878.5160  -0.0050  0.050  -0.0050 0.00  
1081: 19  7 12  0   18  7 11  0             257878.5160  -0.0050  0.050  -0.0050 0.50  
1082: 19  8 12  0   18  7 11  0             257878.5160  -0.0050  0.050  -0.0050 0.00  
1083: 19  8 12  0   18  8 11  0             257878.5160  -0.0050  0.050  -0.0050 0.50  
1084: 35  9 26  0   35  9 27  0             257885.4448  -0.0076  0.050  -0.0076 0.50  
1085: 35 10 26  0   35  8 27  0             257885.4448  -0.0076  0.050  -0.0076 0.50  
1086: 18  8 10  0   17  8  9  0             257894.3232  -0.0078  0.050  -0.0079 0.50  
1087: 18  8 10  0   17  9  9  0             257894.3232  -0.0078  0.050  -0.0079 0.00  
1088: 18  9 10  0   17  9  9  0             257894.3232  -0.0078  0.050  -0.0079 0.50  
1089: 18  9 10  0   17  8  9  0             257894.3232  -0.0078  0.050  -0.0079 0.00  
1090: 34  8 26  0   34  8 27  0             257911.5547   0.0326  0.050   0.0327 0.50  
1091: 34  9 26  0   34  7 27  0             257911.5547   0.0326  0.050   0.0327 0.50  
1092: 17  9  8  0   16  9  7  0             257921.3681  -0.0038  0.050  -0.0020 0.50  
1093: 17 10  8  0   16 10  7  0             257921.3681  -0.0002  0.050  -0.0020 0.50  
1094: 33  7 26  0   33  7 27  0             257936.5782  -0.0134  0.050  -0.0135 0.50  
1095: 33  8 26  0   33  6 27  0             257936.5782  -0.0134  0.050  -0.0135 0.50  
1096: 32  6 26  0   32  6 27  0             257960.6918   0.0079  0.050   0.0080 0.50  
1097: 32  7 26  0   32  5 27  0             257960.6918   0.0079  0.050   0.0080 0.50  
1098: 31  5 26  0   31  5 27  0             257983.8437   0.0237  0.050   0.0238 0.50  
1099: 31  6 26  0   31  4 27  0             257983.8437   0.0237  0.050   0.0238 0.50  
1100: 16 11  6  0   15 11  5  0             257989.4392   0.0133  0.050               
1101: 16 10  6  0   15 10  5  0             257993.9609  -0.0065  0.050               
1102: 30  4 26  0   30  4 27  0             258006.0526   0.0314  0.050   0.0314 0.50  
1103: 30  5 26  0   30  3 27  0             258006.0526   0.0314  0.050   0.0314 0.50  
1104: 29  3 26  0   29  3 27  0             258027.2550  -0.0526  0.050  -0.0527 0.50  
1105: 29  4 26  0   29  2 27  0             258027.2550  -0.0526  0.050  -0.0527 0.50  
1106: 28  2 26  0   28  2 27  0             258047.7175   0.0183  0.050   0.0183 0.50  
1107: 28  3 26  0   28  1 27  0             258047.7175   0.0183  0.050   0.0183 0.50  
1108: 14 12  2  0   13 12  1  0             258148.8108   0.0732  0.050               
1109: 15 11  4  0   14 11  3  0             258953.9688   0.0268  0.050               
1110: 41 14 27  0   41 14 28  0             267457.7857  -0.0548  0.050  -0.0548 0.50  
1111: 41 15 27  0   41 13 28  0             267457.7857  -0.0548  0.050  -0.0548 0.50  
1112: 40 13 27  0   40 13 28  0             267490.5975   0.0293  0.050   0.0293 0.50  
1113: 40 14 27  0   40 12 28  0             267490.5975   0.0293  0.050   0.0293 0.50  
1114: 27  0 27  0   26  1 26  0             267535.0058  -0.0156  0.050  -0.0156 0.00  
1115: 27  0 27  0   26  0 26  0             267535.0058  -0.0156  0.050  -0.0156 0.50  
1116: 27  1 27  0   26  1 26  0             267535.0058  -0.0156  0.050  -0.0156 0.50  
1117: 27  1 27  0   26  0 26  0             267535.0058  -0.0156  0.050  -0.0156 0.00  
1118: 26  1 25  0   25  2 24  0             267545.0248  -0.0132  0.050  -0.0132 0.00  
1119: 26  1 25  0   25  1 24  0             267545.0248  -0.0132  0.050  -0.0132 0.50  
1120: 26  2 25  0   25  1 24  0             267545.0248  -0.0132  0.050  -0.0132 0.00  
1121: 26  2 25  0   25  2 24  0             267545.0248  -0.0132  0.050  -0.0132 0.50  
1122: 38 11 27  0   38 11 28  0             267552.7000  -0.0045  0.050  -0.0045 0.50  
1123: 38 12 27  0   38 10 28  0             267552.7000  -0.0045  0.050  -0.0045 0.50  
1124: 25  2 23  0   24  3 22  0             267554.5331  -0.0175  0.050  -0.0175 0.00  
1125: 25  2 23  0   24  2 22  0             267554.5331  -0.0175  0.050  -0.0175 0.50  
1126: 25  3 23  0   24  3 22  0             267554.5331  -0.0175  0.050  -0.0175 0.50  
1127: 25  3 23  0   24  2 22  0             267554.5331  -0.0175  0.050  -0.0175 0.00  
1128: 24  3 21  0   23  4 20  0             267563.7092  -0.0333  0.050  -0.0333 0.00  
1129: 24  3 21  0   23  3 20  0             267563.7092  -0.0333  0.050  -0.0333 0.50  
1130: 24  4 21  0   23  4 20  0             267563.7092  -0.0333  0.050  -0.0333 0.50  
1131: 24  4 21  0   23  3 20  0             267563.7092  -0.0333  0.050  -0.0333 0.00  
1132: 23  4 19  0   22  5 18  0             267572.8054  -0.0211  0.050  -0.0211 0.00  
1133: 23  4 19  0   22  4 18  0             267572.8054  -0.0211  0.050  -0.0211 0.50  
1134: 23  5 19  0   22  4 18  0             267572.8054  -0.0211  0.050  -0.0211 0.00  
1135: 23  5 19  0   22  5 18  0             267572.8054  -0.0211  0.050  -0.0211 0.50  
1136: 22  5 17  0   21  6 16  0             267582.0954   0.0184  0.050   0.0185 0.00  
1137: 22  5 17  0   21  5 16  0             267582.0954   0.0184  0.050   0.0185 0.50  
1138: 22  6 17  0   21  5 16  0             267582.0954   0.0184  0.050   0.0185 0.00  
1139: 22  6 17  0   21  6 16  0             267582.0954   0.0184  0.050   0.0185 0.50  
1140: 21  6 15  0   20  7 14  0             267591.9036  -0.0021  0.050  -0.0022 0.00  
1141: 21  6 15  0   20  6 14  0             267591.9036  -0.0021  0.050  -0.0022 0.50  
1142: 21  7 15  0   20  7 14  0             267591.9036  -0.0021  0.050  -0.0022 0.50  
1143: 21  7 15  0   20  6 14  0             267591.9036  -0.0021  0.050  -0.0022 0.00  
1144: 20  7 13  0   19  8 12  0             267603.0357  -0.0233  0.050  -0.0234 0.00  
1145: 20  7 13  0   19  7 12  0             267603.0357  -0.0233  0.050  -0.0234 0.50  
1146: 20  8 13  0   19  7 12  0             267603.0357  -0.0233  0.050  -0.0234 0.00  
1147: 20  8 13  0   19  8 12  0             267603.0357  -0.0233  0.050  -0.0234 0.50  
1148: 36  9 27  0   36  9 28  0             267610.5566  -0.0138  0.050  -0.0139 0.50  
1149: 36 10 27  0   36  8 28  0             267610.5566  -0.0138  0.050  -0.0139 0.50  
1150: 19  8 11  0   18  9 10  0             267617.1804  -0.0150  0.050  -0.0150 0.00  
1151: 19  8 11  0   18  8 10  0             267617.1804  -0.0150  0.050  -0.0150 0.50  
1152: 19  9 11  0   18  9 10  0             267617.1804  -0.0150  0.050  -0.0150 0.50  
1153: 19  9 11  0   18  8 10  0             267617.1804  -0.0150  0.050  -0.0150 0.00  
1154: 35  8 27  0   35  8 28  0             267637.9512  -0.0064  0.050  -0.0065 0.50  
1155: 35  9 27  0   35  7 28  0             267637.9512  -0.0064  0.050  -0.0065 0.50  
1156: 18  9  9  0   17 10  8  0             267638.9451   0.0305  0.050   0.0305 0.00  
1157: 18  9  9  0   17  9  8  0             267638.9451   0.0304  0.050   0.0305 0.50  
1158: 18 10  9  0   17 10  8  0             267638.9451   0.0305  0.050   0.0305 0.50  
1159: 18 10  9  0   17  9  8  0             267638.9451   0.0304  0.050   0.0305 0.00  
1160: 34  7 27  0   34  7 28  0             267664.3306  -0.0119  0.050  -0.0120 0.50  
1161: 34  8 27  0   34  6 28  0             267664.3306  -0.0119  0.050  -0.0120 0.50  
1162: 17 10  7  0   16 10  6  0             267685.0054  -0.1396  0.050  -0.0312 0.50  
1163: 17 11  7  0   16 11  6  0             267685.0054   0.0772  0.050  -0.0312 0.50  
1164: 33  6 27  0   33  6 28  0             267689.7512   0.0052  0.050   0.0052 0.50  
1165: 33  7 27  0   33  5 28  0             267689.7512   0.0052  0.050   0.0052 0.50  
1166: 32  5 27  0   32  5 28  0             267714.2408   0.0530  0.050   0.0530 0.50  
1167: 32  6 27  0   32  4 28  0             267714.2408   0.0530  0.050   0.0530 0.50  
1168: 30  3 27  0   30  3 28  0             267760.2311  -0.0319  0.050  -0.0319 0.50  
1169: 30  4 27  0   30  2 28  0             267760.2311  -0.0319  0.050  -0.0319 0.50  
1170: 16 12  5  0   15 12  4  0             267791.4636  -0.0156  0.050               
1171: 15 12  3  0   14 12  2  0             271144.5568  -0.0314  0.050               
1172: 15 13  2  0   14 13  1  0             276764.1263   0.0772  0.050               
1173: 49 21 28  0   49 21 29  0             276903.6718  -0.0088  0.050  -0.0088 0.50  
1174: 49 22 28  0   49 20 29  0             276903.6718  -0.0088  0.050  -0.0088 0.50  
1175: 48 20 28  0   48 20 29  0             276946.2052   0.0056  0.050   0.0056 0.50  
1176: 48 21 28  0   48 19 29  0             276946.2052   0.0056  0.050   0.0056 0.50  
1177: 47 19 28  0   47 19 29  0             276987.3831  -0.0577  0.050  -0.0577 0.50  
1178: 47 20 28  0   47 18 29  0             276987.3831  -0.0577  0.050  -0.0577 0.50  
1179: 46 18 28  0   46 18 29  0             277027.4184  -0.0119  0.050  -0.0120 0.50  
1180: 46 19 28  0   46 17 29  0             277027.4184  -0.0119  0.050  -0.0120 0.50  
1181: 44 16 28  0   44 16 29  0             277103.7168  -0.0374  0.050  -0.0374 0.50  
1182: 44 17 28  0   44 15 29  0             277103.7168  -0.0374  0.050  -0.0374 0.50  
1183: 16 13  4  0   15 13  3  0             277147.5321  -0.0386  0.050               
1184: 42 14 28  0   42 13 29  0             277175.3828   0.0172  0.050   0.0172 0.02  
1185: 42 14 28  0   42 14 29  0             277175.3828   0.0172  0.050   0.0172 0.48  
1186: 42 15 28  0   42 14 29  0             277175.3828   0.0172  0.050   0.0172 0.02  
1187: 42 15 28  0   42 13 29  0             277175.3828   0.0172  0.050   0.0172 0.48  
1188: 41 13 28  0   41 12 29  0             277209.4137  -0.0485  0.050  -0.0486 0.02  
1189: 41 13 28  0   41 13 29  0             277209.4137  -0.0485  0.050  -0.0486 0.48  
1190: 41 14 28  0   41 13 29  0             277209.4137  -0.0485  0.050  -0.0486 0.02  
1191: 41 14 28  0   41 12 29  0             277209.4137  -0.0485  0.050  -0.0486 0.48  
1192: 12  9  4  0   11  7  5  0             277236.7176  -0.0105  0.050               
1193: 40 12 28  0   40 11 29  0             277242.4885   0.0388  0.050   0.0389 0.02  
1194: 40 12 28  0   40 12 29  0             277242.4885   0.0388  0.050   0.0389 0.48  
1195: 40 13 28  0   40 12 29  0             277242.4885   0.0388  0.050   0.0389 0.02  
1196: 40 13 28  0   40 11 29  0             277242.4885   0.0388  0.050   0.0389 0.48  
1197: 28  0 28  0   27  0 27  0             277260.8256  -0.0018  0.050  -0.0019 0.48  
1198: 28  0 28  0   27  1 27  0             277260.8256  -0.0018  0.050  -0.0019 0.02  
1199: 28  1 28  0   27  0 27  0             277260.8256  -0.0018  0.050  -0.0019 0.02  
1200: 28  1 28  0   27  1 27  0             277260.8256  -0.0018  0.050  -0.0019 0.48  
1201: 27  1 26  0   26  2 25  0             277270.7963  -0.0233  0.050  -0.0233 0.02  
1202: 27  1 26  0   26  1 25  0             277270.7963  -0.0233  0.050  -0.0233 0.48  
1203: 27  2 26  0   26  1 25  0             277270.7963  -0.0233  0.050  -0.0233 0.02  
1204: 27  2 26  0   26  2 25  0             277270.7963  -0.0233  0.050  -0.0233 0.48  
1205: 39 11 28  0   39 11 29  0             277274.3365  -0.0127  0.050  -0.0127 0.48  
1206: 39 11 28  0   39 10 29  0             277274.3365  -0.0127  0.050  -0.0127 0.02  
1207: 39 12 28  0   39 11 29  0             277274.3365  -0.0127  0.050  -0.0127 0.02  
1208: 39 12 28  0   39 10 29  0             277274.3365  -0.0127  0.050  -0.0127 0.48  
1209: 26  2 24  0   25  3 23  0             277280.3138   0.0355  0.050   0.0355 0.02  
1210: 26  2 24  0   25  2 23  0             277280.3138   0.0355  0.050   0.0355 0.48  
1211: 26  3 24  0   25  3 23  0             277280.3138   0.0355  0.050   0.0355 0.48  
1212: 26  3 24  0   25  2 23  0             277280.3138   0.0355  0.050   0.0355 0.02  
1213: 25  3 22  0   24  3 21  0             277289.3536  -0.0294  0.050  -0.0295 0.33  
1214: 25  3 22  0   24  4 21  0             277289.3536  -0.0294  0.050  -0.0295 0.02  
1215: 25  4 22  0   24  3 21  0             277289.3536  -0.0294  0.050  -0.0295 0.33  
1216: 25  4 22  0   24  4 21  0             277289.3536  -0.0294  0.050  -0.0295 0.33  
1217: 24  4 20  0   23  4 19  0             277298.3249  -0.0133  0.050  -0.0134 0.48  
1218: 24  4 20  0   23  5 19  0             277298.3249  -0.0133  0.050  -0.0134 0.02  
1219: 24  5 20  0   23  4 19  0             277298.3249  -0.0133  0.050  -0.0134 0.02  
1220: 24  5 20  0   23  5 19  0             277298.3249  -0.0133  0.050  -0.0134 0.48  
1221: 38 10 28  0   38 10 29  0             277305.2401   0.0576  0.050   0.0577 0.48  
1222: 38 10 28  0   38  9 29  0             277305.2401   0.0576  0.050   0.0577 0.02  
1223: 38 11 28  0   38  9 29  0             277305.2401   0.0576  0.050   0.0577 0.48  
1224: 38 11 28  0   38 10 29  0             277305.2401   0.0576  0.050   0.0577 0.02  
1225: 23  5 18  0   22  5 17  0             277307.3867  -0.0113  0.050  -0.0114 0.48  
1226: 23  5 18  0   22  6 17  0             277307.3867  -0.0113  0.050  -0.0114 0.02  
1227: 23  6 18  0   22  5 17  0             277307.3867  -0.0113  0.050  -0.0114 0.02  
1228: 23  6 18  0   22  6 17  0             277307.3867  -0.0113  0.050  -0.0114 0.48  
1229: 22  6 16  0   21  7 15  0             277316.9079  -0.0157  0.050  -0.0158 0.02  
1230: 22  6 16  0   21  6 15  0             277316.9079  -0.0157  0.050  -0.0158 0.48  
1231: 22  7 16  0   21  7 15  0             277316.9079  -0.0157  0.050  -0.0158 0.48  
1232: 22  7 16  0   21  6 15  0             277316.9079  -0.0157  0.050  -0.0158 0.02  
1233: 21  7 14  0   20  7 13  0             277327.5149  -0.0083  0.050  -0.0083 0.48  
1234: 21  7 14  0   20  8 13  0             277327.5149  -0.0083  0.050  -0.0083 0.02  
1235: 21  8 14  0   20  7 13  0             277327.5149  -0.0083  0.050  -0.0083 0.02  
1236: 21  8 14  0   20  8 13  0             277327.5149  -0.0083  0.050  -0.0083 0.48  
1237: 37  9 28  0   37  9 29  0             277334.9607  -0.0091  0.050  -0.0091 0.48  
1238: 37  9 28  0   37  8 29  0             277334.9607  -0.0091  0.050  -0.0091 0.02  
1239: 37 10 28  0   37  9 29  0             277334.9607  -0.0091  0.050  -0.0091 0.02  
1240: 37 10 28  0   37  8 29  0             277334.9607  -0.0091  0.050  -0.0091 0.48  
1241: 20  8 12  0   19  8 11  0             277340.4415   0.0050  0.050   0.0051 0.48  
1242: 20  8 12  0   19  9 11  0             277340.4415   0.0050  0.050   0.0051 0.02  
1243: 20  9 12  0   19  8 11  0             277340.4415   0.0050  0.050   0.0051 0.02  
1244: 20  9 12  0   19  9 11  0             277340.4415   0.0050  0.050   0.0051 0.48  
1245: 19  9 10  0   18 10  9  0             277358.7420  -0.0162  0.050  -0.0163 0.02  
1246: 19  9 10  0   18  9  9  0             277358.7420  -0.0163  0.050  -0.0163 0.48  
1247: 19 10 10  0   18  9  9  0             277358.7420  -0.0163  0.050  -0.0163 0.02  
1248: 19 10 10  0   18 10  9  0             277358.7420  -0.0162  0.050  -0.0163 0.48  
1249: 36  8 28  0   36  7 29  0             277363.7346   0.0032  0.050   0.0032 0.02  
1250: 36  8 28  0   36  8 29  0             277363.7346   0.0032  0.050   0.0032 0.48  
1251: 36  9 28  0   36  8 29  0             277363.7346   0.0032  0.050   0.0032 0.02  
1252: 36  9 28  0   36  7 29  0             277363.7346   0.0032  0.050   0.0032 0.48  
1253: 35  7 28  0   35  7 29  0             277391.4679  -0.0188  0.050  -0.0188 0.48  
1254: 35  7 28  0   35  6 29  0             277391.4679  -0.0188  0.050  -0.0188 0.02  
1255: 35  8 28  0   35  7 29  0             277391.4679  -0.0188  0.050  -0.0188 0.02  
1256: 35  8 28  0   35  6 29  0             277391.4679  -0.0188  0.050  -0.0188 0.48  
1257: 18 10  8  0   17 10  7  0             277392.2543  -0.0109  0.050  -0.0066 0.48  
1258: 18 10  8  0   17 11  7  0             277392.2543  -0.0020  0.050  -0.0066 0.02  
1259: 18 11  8  0   17 11  7  0             277392.2543  -0.0023  0.050  -0.0066 0.48  
1260: 18 11  8  0   17 10  7  0             277392.2543  -0.0112  0.050  -0.0066 0.02  
1261: 34  6 28  0   34  6 29  0             277418.2117  -0.0429  0.050  -0.0430 0.48  
1262: 34  6 28  0   34  5 29  0             277418.2117  -0.0429  0.050  -0.0430 0.02  
1263: 34  7 28  0   34  6 29  0             277418.2117  -0.0429  0.050  -0.0430 0.02  
1264: 34  7 28  0   34  5 29  0             277418.2117  -0.0429  0.050  -0.0430 0.48  
1265: 33  5 28  0   33  4 29  0             277444.0556   0.0018  0.050   0.0019 0.02  
1266: 33  5 28  0   33  5 29  0             277444.0556   0.0018  0.050   0.0019 0.48  
1267: 33  6 28  0   33  5 29  0             277444.0556   0.0018  0.050   0.0019 0.02  
1268: 33  6 28  0   33  4 29  0             277444.0556   0.0018  0.050   0.0019 0.48  
1269: 32  4 28  0   32  3 29  0             277468.9245   0.0227  0.050   0.0227 0.02  
1270: 32  4 28  0   32  4 29  0             277468.9245   0.0227  0.050   0.0227 0.48  
1271: 32  5 28  0   32  4 29  0             277468.9245   0.0227  0.050   0.0227 0.02  
1272: 32  5 28  0   32  3 29  0             277468.9245   0.0227  0.050   0.0227 0.48  
1273: 17 12  6  0   16 12  5  0             277480.0025  -0.0096  0.050               
1274: 17 11  6  0   16 11  5  0             277488.6829   0.0854  0.050               
1275: 31  3 28  0   31  3 29  0             277492.7799  -0.0362  0.050  -0.0362 0.48  
1276: 31  3 28  0   31  2 29  0             277492.7799  -0.0362  0.050  -0.0362 0.02  
1277: 31  4 28  0   31  3 29  0             277492.7799  -0.0362  0.050  -0.0362 0.02  
1278: 31  4 28  0   31  2 29  0             277492.7799  -0.0362  0.050  -0.0362 0.48  
1279: 29  1 28  0   29  1 29  0             277537.8266  -0.0837  0.050  -0.0837 0.50  
1280: 29  2 28  0   29  0 29  0             277537.8266  -0.0837  0.050  -0.0837 0.50  
1281: 49 20 29  0   49 20 30  0             286654.2008  -0.0216  0.050  -0.0217 0.50  
1282: 49 21 29  0   49 19 30  0             286654.2008  -0.0216  0.050  -0.0217 0.50  
1283: 48 19 29  0   48 19 30  0             286696.8685   0.0201  0.050   0.0201 0.48  
1284: 48 19 29  0   48 18 30  0             286696.8685   0.0201  0.050   0.0201 0.02  
1285: 48 20 29  0   48 18 30  0             286696.8685   0.0201  0.050   0.0201 0.48  
1286: 48 20 29  0   48 19 30  0             286696.8685   0.0201  0.050   0.0201 0.02  
1287: 46 17 29  0   46 17 30  0             286778.4055  -0.0028  0.050  -0.0028 0.50  
1288: 46 18 29  0   46 16 30  0             286778.4055  -0.0028  0.050  -0.0028 0.50  
1289: 45 16 29  0   45 16 30  0             286817.3177  -0.0704  0.050  -0.0704 0.48  
1290: 45 16 29  0   45 15 30  0             286817.3177  -0.0704  0.050  -0.0704 0.02  
1291: 45 17 29  0   45 15 30  0             286817.3177  -0.0704  0.050  -0.0704 0.48  
1292: 45 17 29  0   45 16 30  0             286817.3177  -0.0704  0.050  -0.0704 0.02  
1293: 44 15 29  0   44 14 30  0             286855.1382  -0.0591  0.050  -0.0592 0.02  
1294: 44 15 29  0   44 15 30  0             286855.1382  -0.0591  0.050  -0.0592 0.48  
1295: 44 16 29  0   44 14 30  0             286855.1382  -0.0591  0.050  -0.0592 0.48  
1296: 44 16 29  0   44 15 30  0             286855.1382  -0.0591  0.050  -0.0592 0.02  
1297: 43 14 29  0   43 13 30  0             286891.8259  -0.0318  0.050  -0.0318 0.02  
1298: 43 14 29  0   43 14 30  0             286891.8259  -0.0318  0.050  -0.0318 0.48  
1299: 43 15 29  0   43 14 30  0             286891.8259  -0.0318  0.050  -0.0318 0.02  
1300: 43 15 29  0   43 13 30  0             286891.8259  -0.0318  0.050  -0.0318 0.48  
1301: 42 13 29  0   42 12 30  0             286927.3585  -0.0318  0.050  -0.0319 0.02  
1302: 42 13 29  0   42 13 30  0             286927.3585  -0.0318  0.050  -0.0319 0.48  
1303: 42 14 29  0   42 13 30  0             286927.3585  -0.0318  0.050  -0.0319 0.02  
1304: 42 14 29  0   42 12 30  0             286927.3585  -0.0318  0.050  -0.0319 0.48  
1305: 13 11  3  0   12  9  4  0             286941.2496   0.0303  0.050               
1306: 41 12 29  0   41 12 30  0             286961.7970  -0.0185  0.050  -0.0186 0.48  
1307: 41 12 29  0   41 11 30  0             286961.7970  -0.0185  0.050  -0.0186 0.02  
1308: 41 13 29  0   41 12 30  0             286961.7970  -0.0185  0.050  -0.0186 0.02  
1309: 41 13 29  0   41 11 30  0             286961.7970  -0.0185  0.050  -0.0186 0.48  
1310: 29  0 29  0   28  0 28  0             286986.3370  -0.0236  0.050  -0.0236 0.48  
1311: 29  0 29  0   28  1 28  0             286986.3370  -0.0236  0.050  -0.0236 0.02  
1312: 29  1 29  0   28  0 28  0             286986.3370  -0.0236  0.050  -0.0236 0.02  
1313: 29  1 29  0   28  1 28  0             286986.3370  -0.0236  0.050  -0.0236 0.48  
1314: 28  1 27  0   27  1 26  0             286996.3128  -0.0156  0.050  -0.0157 0.48  
1315: 28  1 27  0   27  2 26  0             286996.3128  -0.0156  0.050  -0.0157 0.02  
1316: 28  2 27  0   27  2 26  0             286996.3128  -0.0156  0.050  -0.0157 0.48  
1317: 28  2 27  0   27  1 26  0             286996.3128  -0.0156  0.050  -0.0157 0.02  
1318: 27  2 25  0   26  2 24  0             287005.7119  -0.0218  0.050  -0.0218 0.48  
1319: 27  2 25  0   26  3 24  0             287005.7119  -0.0218  0.050  -0.0218 0.02  
1320: 27  3 25  0   26  3 24  0             287005.7119  -0.0218  0.050  -0.0218 0.48  
1321: 27  3 25  0   26  2 24  0             287005.7119  -0.0218  0.050  -0.0218 0.02  
1322: 26  3 23  0   25  4 22  0             287014.7402  -0.0125  0.050  -0.0125 0.02  
1323: 26  3 23  0   25  3 22  0             287014.7402  -0.0125  0.050  -0.0125 0.48  
1324: 26  4 23  0   25  3 22  0             287014.7402  -0.0125  0.050  -0.0125 0.02  
1325: 26  4 23  0   25  4 22  0             287014.7402  -0.0125  0.050  -0.0125 0.48  
1326: 25  4 21  0   24  4 20  0             287023.5820  -0.0008  0.050  -0.0008 0.48  
1327: 25  4 21  0   24  5 20  0             287023.5820  -0.0008  0.050  -0.0008 0.02  
1328: 25  5 21  0   24  4 20  0             287023.5820  -0.0008  0.050  -0.0008 0.02  
1329: 25  5 21  0   24  5 20  0             287023.5820  -0.0008  0.050  -0.0008 0.48  
1330: 39 10 29  0   39  9 30  0             287027.3785  -0.0456  0.050  -0.0457 0.02  
1331: 39 10 29  0   39 10 30  0             287027.3785  -0.0456  0.050  -0.0457 0.48  
1332: 39 11 29  0   39  9 30  0             287027.3785  -0.0456  0.050  -0.0457 0.48  
1333: 39 11 29  0   39 10 30  0             287027.3785  -0.0456  0.050  -0.0457 0.02  
1334: 24  5 19  0   23  6 18  0             287032.4362  -0.0263  0.050  -0.0263 0.02  
1335: 24  5 19  0   23  5 18  0             287032.4362  -0.0263  0.050  -0.0263 0.48  
1336: 24  6 19  0   23  5 18  0             287032.4362  -0.0263  0.050  -0.0263 0.02  
1337: 24  6 19  0   23  6 18  0             287032.4362  -0.0263  0.050  -0.0263 0.48  
1338: 23  6 17  0   22  7 16  0             287041.7053  -0.0090  0.050  -0.0091 0.02  
1339: 23  6 17  0   22  6 16  0             287041.7053  -0.0090  0.050  -0.0091 0.48  
1340: 23  7 17  0   22  6 16  0             287041.7053  -0.0090  0.050  -0.0091 0.02  
1341: 23  7 17  0   22  7 16  0             287041.7053  -0.0090  0.050  -0.0091 0.48  
1342: 22  7 15  0   21  8 14  0             287051.8854   0.0371  0.050   0.0371 0.02  
1343: 22  7 15  0   21  7 14  0             287051.8854   0.0371  0.050   0.0371 0.48  
1344: 22  8 15  0   21  7 14  0             287051.8854   0.0371  0.050   0.0371 0.02  
1345: 22  8 15  0   21  8 14  0             287051.8854   0.0371  0.050   0.0371 0.48  
1346: 38  9 29  0   38  8 30  0             287058.6091  -0.0367  0.050  -0.0368 0.02  
1347: 38  9 29  0   38  9 30  0             287058.6091  -0.0367  0.050  -0.0368 0.48  
1348: 38 10 29  0   38  9 30  0             287058.6091  -0.0367  0.050  -0.0368 0.02  
1349: 38 10 29  0   38  8 30  0             287058.6091  -0.0367  0.050  -0.0368 0.48  
1350: 12  8  5  0   11  6  6  0             287063.8207  -0.1587  0.050  -0.0106 0.04  
1351: 21  8 13  0   20  8 12  0             287063.8207  -0.0039  0.050  -0.0106 0.47  
1352: 21  8 13  0   20  9 12  0             287063.8207  -0.0039  0.050  -0.0106 0.02  
1353: 21  9 13  0   20  9 12  0             287063.8207  -0.0039  0.050  -0.0106 0.47  
1354: 20  9 11  0   19  9 10  0             287079.8175  -0.0116  0.050  -0.0116 0.48  
1355: 20  9 11  0   19 10 10  0             287079.8175  -0.0116  0.050  -0.0116 0.02  
1356: 20 10 11  0   19  9 10  0             287079.8175  -0.0116  0.050  -0.0116 0.02  
1357: 20 10 11  0   19 10 10  0             287079.8175  -0.0116  0.050  -0.0116 0.48  
1358: 37  8 29  0   37  7 30  0             287088.8366  -0.0009  0.050  -0.0009 0.02  
1359: 37  8 29  0   37  8 30  0             287088.8366  -0.0009  0.050  -0.0009 0.48  
1360: 37  9 29  0   37  7 30  0             287088.8366  -0.0009  0.050  -0.0009 0.48  
1361: 37  9 29  0   37  8 30  0             287088.8366  -0.0009  0.050  -0.0009 0.02  
1362: 19 10  9  0   18 11  8  0             287105.9765  -0.0075  0.050  -0.0077 0.00  
1363: 19 10  9  0   18 10  8  0             287105.9765  -0.0078  0.050  -0.0077 0.50  
1364: 19 11  9  0   18 11  8  0             287105.9765  -0.0075  0.050  -0.0077 0.50  
1365: 19 11  9  0   18 10  8  0             287105.9765  -0.0078  0.050  -0.0077 0.00  
1366: 36  7 29  0   36  7 30  0             287117.9930  -0.0241  0.050  -0.0241 0.50  
1367: 36  8 29  0   36  6 30  0             287117.9930  -0.0241  0.050  -0.0241 0.50  
1368: 35  6 29  0   35  6 30  0             287146.1944  -0.0077  0.050  -0.0077 0.50  
1369: 35  7 29  0   35  5 30  0             287146.1944  -0.0077  0.050  -0.0077 0.50  
1370: 34  5 29  0   34  5 30  0             287173.4298   0.0201  0.050   0.0201 0.50  
1371: 34  6 29  0   34  4 30  0             287173.4298   0.0201  0.050   0.0201 0.50  
1372: 33  4 29  0   33  4 30  0             287199.6735   0.0171  0.050   0.0171 0.50  
1373: 33  5 29  0   33  3 30  0             287199.6735   0.0171  0.050   0.0171 0.50  
1374: 32  3 29  0   32  3 30  0             287224.9441  -0.0140  0.050  -0.0141 0.50  
1375: 32  4 29  0   32  2 30  0             287224.9441  -0.0140  0.050  -0.0141 0.50  
1376: 31  2 29  0   31  2 30  0             287249.3116  -0.0191  0.050  -0.0191 0.50  
1377: 31  3 29  0   31  1 30  0             287249.3116  -0.0191  0.050  -0.0191 0.50  
1378: 30  1 29  0   30  1 30  0             287272.8291   0.0400  0.050   0.0401 0.50  
1379: 30  2 29  0   30  0 30  0             287272.8291   0.0400  0.050   0.0401 0.50  
1380: 17 13  5  0   16 13  4  0             287286.9925  -0.0072  0.050               
1381: 17 12  5  0   16 12  4  0             287489.6807   0.0225  0.050               
1382: 14 12  2  0   13 10  3  0             292117.7057  -0.0176  0.050               
1383: 48 18 30  0   48 18 31  0             296447.7081  -0.0212  0.050  -0.0212 0.50  
1384: 48 19 30  0   48 17 31  0             296447.7081  -0.0212  0.050  -0.0212 0.50  
1385: 17 14  4  0   16 14  3  0             296464.5542  -0.0175  0.050               
1386: 46 16 30  0   46 16 31  0             296529.8131  -0.0442  0.050  -0.0442 0.50  
1387: 46 17 30  0   46 15 31  0             296529.8131  -0.0442  0.050  -0.0442 0.50  
1388: 45 15 30  0   45 15 31  0             296569.1537  -0.0086  0.050  -0.0086 0.50  
1389: 45 16 30  0   45 14 31  0             296569.1537  -0.0086  0.050  -0.0086 0.50  
1390: 44 14 30  0   44 14 31  0             296607.2572  -0.0643  0.050  -0.0643 0.48  
1391: 44 14 30  0   44 13 31  0             296607.2572  -0.0643  0.050  -0.0643 0.02  
1392: 44 15 30  0   44 13 31  0             296607.2572  -0.0643  0.050  -0.0643 0.48  
1393: 44 15 30  0   44 14 31  0             296607.2572  -0.0643  0.050  -0.0643 0.02  
1394: 43 13 30  0   43 13 31  0             296644.3474  -0.0068  0.050  -0.0068 0.48  
1395: 43 13 30  0   43 12 31  0             296644.3474  -0.0068  0.050  -0.0068 0.02  
1396: 43 14 30  0   43 13 31  0             296644.3474  -0.0068  0.050  -0.0068 0.02  
1397: 43 14 30  0   43 12 31  0             296644.3474  -0.0068  0.050  -0.0068 0.48  
1398: 42 12 30  0   42 12 31  0             296680.2427  -0.0367  0.050  -0.0367 0.48  
1399: 42 12 30  0   42 11 31  0             296680.2427  -0.0367  0.050  -0.0367 0.02  
1400: 42 13 30  0   42 11 31  0             296680.2427  -0.0367  0.050  -0.0367 0.48  
1401: 42 13 30  0   42 12 31  0             296680.2427  -0.0367  0.050  -0.0367 0.02  
1402: 30  0 30  0   29  1 29  0             296711.5973  -0.0140  0.050  -0.0141 0.02  
1403: 30  0 30  0   29  0 29  0             296711.5973  -0.0140  0.050  -0.0141 0.48  
1404: 30  1 30  0   29  1 29  0             296711.5973  -0.0140  0.050  -0.0141 0.48  
1405: 30  1 30  0   29  0 29  0             296711.5973  -0.0140  0.050  -0.0141 0.02  
1406: 41 11 30  0   41 11 31  0             296715.1164   0.0005  0.050   0.0006 0.48  
1407: 41 11 30  0   41 10 31  0             296715.1164   0.0005  0.050   0.0006 0.02  
1408: 41 12 30  0   41 11 31  0             296715.1164   0.0005  0.050   0.0006 0.02  
1409: 41 12 30  0   41 10 31  0             296715.1164   0.0005  0.050   0.0006 0.48  
1410: 29  1 28  0   28  1 27  0             296721.5339  -0.0212  0.050  -0.0213 0.48  
1411: 29  1 28  0   28  2 27  0             296721.5339  -0.0212  0.050  -0.0213 0.02  
1412: 29  2 28  0   28  1 27  0             296721.5339  -0.0212  0.050  -0.0213 0.02  
1413: 29  2 28  0   28  2 27  0             296721.5339  -0.0212  0.050  -0.0213 0.48  
1414: 28  2 26  0   27  2 25  0             296730.8882  -0.0190  0.050  -0.0190 0.48  
1415: 28  2 26  0   27  3 25  0             296730.8882  -0.0190  0.050  -0.0190 0.02  
1416: 28  3 26  0   27  3 25  0             296730.8882  -0.0190  0.050  -0.0190 0.48  
1417: 28  3 26  0   27  2 25  0             296730.8882  -0.0190  0.050  -0.0190 0.02  
1418: 27  3 24  0   26  4 23  0             296739.8340  -0.0075  0.050  -0.0075 0.02  
1419: 27  3 24  0   26  3 23  0             296739.8340  -0.0075  0.050  -0.0075 0.48  
1420: 27  4 24  0   26  3 23  0             296739.8340  -0.0075  0.050  -0.0075 0.02  
1421: 27  4 24  0   26  4 23  0             296739.8340  -0.0075  0.050  -0.0075 0.48  
1422: 26  4 22  0   25  4 21  0             296748.5533   0.0036  0.050   0.0036 0.48  
1423: 26  4 22  0   25  5 21  0             296748.5533   0.0036  0.050   0.0036 0.02  
1424: 26  5 22  0   25  4 21  0             296748.5533   0.0036  0.050   0.0036 0.02  
1425: 26  5 22  0   25  5 21  0             296748.5533   0.0036  0.050   0.0036 0.48  
1426: 25  5 20  0   24  6 19  0             296757.2368  -0.0204  0.050  -0.0205 0.02  
1427: 25  5 20  0   24  5 19  0             296757.2368  -0.0204  0.050  -0.0205 0.48  
1428: 25  6 20  0   24  5 19  0             296757.2368  -0.0204  0.050  -0.0205 0.02  
1429: 25  6 20  0   24  6 19  0             296757.2368  -0.0204  0.050  -0.0205 0.48  
1430: 24  6 18  0   23  6 17  0             296766.2298  -0.0279  0.050  -0.0279 0.48  
1431: 24  6 18  0   23  7 17  0             296766.2298  -0.0279  0.050  -0.0279 0.02  
1432: 24  7 18  0   23  7 17  0             296766.2298  -0.0279  0.050  -0.0279 0.48  
1433: 24  7 18  0   23  6 17  0             296766.2298  -0.0279  0.050  -0.0279 0.02  
1434: 23  7 16  0   22  8 15  0             296775.9923   0.0040  0.050   0.0040 0.02  
1435: 23  7 16  0   22  7 15  0             296775.9923   0.0040  0.050   0.0040 0.48  
1436: 23  8 16  0   22  7 15  0             296775.9923   0.0040  0.050   0.0040 0.02  
1437: 23  8 16  0   22  8 15  0             296775.9923   0.0040  0.050   0.0040 0.48  
1438: 39  9 30  0   39  9 31  0             296781.5637  -0.0298  0.050  -0.0298 0.48  
1439: 39  9 30  0   39  8 31  0             296781.5637  -0.0298  0.050  -0.0298 0.02  
1440: 39 10 30  0   39  9 31  0             296781.5637  -0.0298  0.050  -0.0298 0.02  
1441: 39 10 30  0   39  8 31  0             296781.5637  -0.0298  0.050  -0.0298 0.48  
1442: 22  8 14  0   21  8 13  0             296787.2214   0.0044  0.050   0.0044 0.48  
1443: 22  8 14  0   21  9 13  0             296787.2214   0.0044  0.050   0.0044 0.02  
1444: 22  9 14  0   21  9 13  0             296787.2214   0.0044  0.050   0.0044 0.48  
1445: 22  9 14  0   21  8 13  0             296787.2214   0.0044  0.050   0.0044 0.02  
1446: 21  9 12  0   20  9 11  0             296801.5296  -0.0226  0.050  -0.0226 0.48  
1447: 21  9 12  0   20 10 11  0             296801.5296  -0.0226  0.050  -0.0226 0.02  
1448: 21 10 12  0   20  9 11  0             296801.5296  -0.0226  0.050  -0.0226 0.02  
1449: 21 10 12  0   20 10 11  0             296801.5296  -0.0226  0.050  -0.0226 0.48  
1450: 38  8 30  0   38  7 31  0             296813.2455  -0.0242  0.050  -0.0242 0.02  
1451: 38  8 30  0   38  8 31  0             296813.2455  -0.0242  0.050  -0.0242 0.48  
1452: 38  9 30  0   38  8 31  0             296813.2455  -0.0242  0.050  -0.0242 0.02  
1453: 38  9 30  0   38  7 31  0             296813.2455  -0.0242  0.050  -0.0242 0.48  
1454: 20 10 10  0   19 11  9  0             296823.0674   0.0041  0.050   0.0042 0.02  
1455: 20 10 10  0   19 10  9  0             296823.0674   0.0041  0.050   0.0042 0.48  
1456: 20 11 10  0   19 10  9  0             296823.0674   0.0041  0.050   0.0042 0.02  
1457: 20 11 10  0   19 11  9  0             296823.0674   0.0041  0.050   0.0042 0.48  
1458: 37  7 30  0   37  6 31  0             296843.9206  -0.0060  0.050  -0.0060 0.02  
1459: 37  7 30  0   37  7 31  0             296843.9206  -0.0060  0.050  -0.0060 0.48  
1460: 37  8 30  0   37  6 31  0             296843.9206  -0.0060  0.050  -0.0060 0.48  
1461: 37  8 30  0   37  7 31  0             296843.9206  -0.0060  0.050  -0.0060 0.02  
1462: 12  6  6  0   11  4  7  0             296852.1273  -0.0073  0.050  -0.0106 0.50  
1463: 12  7  6  0   11  5  7  0             296852.1273  -0.0138  0.050  -0.0106 0.50  
1464: 19 11  8  0   18 12  7  0             296864.6561   0.0079  0.050  -0.0024 0.02  
1465: 19 11  8  0   18 11  7  0             296864.6561  -0.0120  0.050  -0.0024 0.48  
1466: 19 12  8  0   18 12  7  0             296864.6561   0.0072  0.050  -0.0024 0.48  
1467: 19 12  8  0   18 11  7  0             296864.6561  -0.0128  0.050  -0.0024 0.02  
1468: 36  6 30  0   36  6 31  0             296873.5329  -0.0475  0.050  -0.0476 0.48  
1469: 36  6 30  0   36  5 31  0             296873.5329  -0.0475  0.050  -0.0476 0.02  
1470: 36  7 30  0   36  6 31  0             296873.5329  -0.0475  0.050  -0.0476 0.02  
1471: 36  7 30  0   36  5 31  0             296873.5329  -0.0475  0.050  -0.0476 0.48  
1472: 35  5 30  0   35  5 31  0             296902.2369  -0.0102  0.050  -0.0102 0.48  
1473: 35  5 30  0   35  4 31  0             296902.2369  -0.0102  0.050  -0.0102 0.02  
1474: 35  6 30  0   35  5 31  0             296902.2369  -0.0102  0.050  -0.0102 0.02  
1475: 35  6 30  0   35  4 31  0             296902.2369  -0.0102  0.050  -0.0102 0.48  
1476: 34  4 30  0   34  3 31  0             296929.9100  -0.0319  0.050  -0.0319 0.02  
1477: 34  4 30  0   34  4 31  0             296929.9100  -0.0319  0.050  -0.0319 0.48  
1478: 34  5 30  0   34  4 31  0             296929.9100  -0.0319  0.050  -0.0319 0.02  
1479: 34  5 30  0   34  3 31  0             296929.9100  -0.0319  0.050  -0.0319 0.48  
1480: 33  3 30  0   33  2 31  0             296956.7053   0.0254  0.050   0.0255 0.02  
1481: 33  3 30  0   33  3 31  0             296956.7053   0.0254  0.050   0.0255 0.48  
1482: 33  4 30  0   33  2 31  0             296956.7053   0.0254  0.050   0.0255 0.48  
1483: 33  4 30  0   33  3 31  0             296956.7053   0.0254  0.050   0.0255 0.02  
1484: 18 13  6  0   17 13  5  0             296976.1115   0.0017  0.050               
1485: 32  2 30  0   32  2 31  0             296982.4255  -0.0497  0.050  -0.0498 0.50  
1486: 32  3 30  0   32  1 31  0             296982.4255  -0.0497  0.050  -0.0498 0.50  
1487: 18 12  6  0   17 12  5  0             296991.6737   0.0001  0.050               
1488: 31  1 30  0   31  0 31  0             297007.2887  -0.0537  0.050  -0.0537 0.02  
1489: 31  1 30  0   31  1 31  0             297007.2887  -0.0537  0.050  -0.0537 0.48  
1490: 31  2 30  0   31  0 31  0             297007.2887  -0.0537  0.050  -0.0537 0.48  
1491: 31  2 30  0   31  1 31  0             297007.2887  -0.0537  0.050  -0.0537 0.02  
1492: 17 13  4  0   16 13  3  0             298773.6524   0.0416  0.050               
1493: 17 15  3  0   16 15  2  0             302468.4523   0.0449  0.050               
1494: 50 19 31  0   50 19 32  0             306111.5185   0.0092  0.050   0.0092 0.50  
1495: 50 20 31  0   50 18 32  0             306111.5185   0.0092  0.050   0.0092 0.50  
1496: 48 17 31  0   48 17 32  0             306199.1135  -0.0249  0.050  -0.0249 0.48  
1497: 48 17 31  0   48 16 32  0             306199.1135  -0.0249  0.050  -0.0249 0.02  
1498: 48 18 31  0   48 17 32  0             306199.1135  -0.0249  0.050  -0.0249 0.02  
1499: 48 18 31  0   48 16 32  0             306199.1135  -0.0249  0.050  -0.0249 0.48  
1500: 47 16 31  0   47 15 32  0             306241.1787   0.0091  0.050   0.0092 0.02  
1501: 47 16 31  0   47 16 32  0             306241.1787   0.0091  0.050   0.0092 0.48  
1502: 47 17 31  0   47 16 32  0             306241.1787   0.0091  0.050   0.0092 0.02  
1503: 47 17 31  0   47 15 32  0             306241.1787   0.0091  0.050   0.0092 0.48  
1504: 46 15 31  0   46 15 32  0             306282.0502   0.0132  0.050   0.0133 0.48  
1505: 46 15 31  0   46 14 32  0             306282.0502   0.0132  0.050   0.0133 0.02  
1506: 46 16 31  0   46 15 32  0             306282.0502   0.0132  0.050   0.0133 0.02  
1507: 46 16 31  0   46 14 32  0             306282.0502   0.0132  0.050   0.0133 0.48  
1508: 45 14 31  0   45 14 32  0             306321.7103  -0.0488  0.050  -0.0488 0.48  
1509: 45 14 31  0   45 13 32  0             306321.7103  -0.0488  0.050  -0.0488 0.02  
1510: 45 15 31  0   45 14 32  0             306321.7103  -0.0488  0.050  -0.0488 0.02  
1511: 45 15 31  0   45 13 32  0             306321.7103  -0.0488  0.050  -0.0488 0.48  
1512: 44 13 31  0   44 12 32  0             306360.3025  -0.0515  0.050  -0.0515 0.02  
1513: 44 13 31  0   44 13 32  0             306360.3025  -0.0515  0.050  -0.0515 0.48  
1514: 44 14 31  0   44 13 32  0             306360.3025  -0.0515  0.050  -0.0515 0.02  
1515: 44 14 31  0   44 12 32  0             306360.3025  -0.0515  0.050  -0.0515 0.48  
1516: 43 12 31  0   43 11 32  0             306397.8226  -0.0165  0.050  -0.0166 0.02  
1517: 43 12 31  0   43 12 32  0             306397.8226  -0.0165  0.050  -0.0166 0.48  
1518: 43 13 31  0   43 12 32  0             306397.8226  -0.0165  0.050  -0.0166 0.02  
1519: 43 13 31  0   43 11 32  0             306397.8226  -0.0165  0.050  -0.0166 0.48  
1520: 42 11 31  0   42 11 32  0             306434.2363   0.0042  0.050   0.0042 0.48  
1521: 42 11 31  0   42 10 32  0             306434.2363   0.0042  0.050   0.0042 0.02  
1522: 42 12 31  0   42 11 32  0             306434.2363   0.0042  0.050   0.0042 0.02  
1523: 42 12 31  0   42 10 32  0             306434.2363   0.0042  0.050   0.0042 0.48  
1524: 31  0 31  0   30  1 30  0             306436.5515  -0.0185  0.050  -0.0186 0.02  
1525: 31  0 31  0   30  0 30  0             306436.5515  -0.0185  0.050  -0.0186 0.48  
1526: 31  1 31  0   30  1 30  0             306436.5515  -0.0185  0.050  -0.0186 0.48  
1527: 31  1 31  0   30  0 30  0             306436.5515  -0.0185  0.050  -0.0186 0.02  
1528: 30  1 29  0   29  1 28  0             306446.4676  -0.0224  0.050  -0.0225 0.48  
1529: 30  1 29  0   29  2 28  0             306446.4676  -0.0224  0.050  -0.0225 0.02  
1530: 30  2 29  0   29  1 28  0             306446.4676  -0.0224  0.050  -0.0225 0.02  
1531: 30  2 29  0   29  2 28  0             306446.4676  -0.0224  0.050  -0.0225 0.48  
1532: 29  2 27  0   28  3 26  0             306455.7741  -0.0152  0.050  -0.0153 0.02  
1533: 29  2 27  0   28  2 26  0             306455.7741  -0.0152  0.050  -0.0153 0.48  
1534: 29  3 27  0   28  3 26  0             306455.7741  -0.0152  0.050  -0.0153 0.48  
1535: 29  3 27  0   28  2 26  0             306455.7741  -0.0152  0.050  -0.0153 0.02  
1536: 28  3 25  0   27  3 24  0             306464.6240  -0.0158  0.050  -0.0158 0.48  
1537: 28  3 25  0   27  4 24  0             306464.6240  -0.0158  0.050  -0.0158 0.02  
1538: 28  4 25  0   27  3 24  0             306464.6240  -0.0158  0.050  -0.0158 0.02  
1539: 28  4 25  0   27  4 24  0             306464.6240  -0.0158  0.050  -0.0158 0.48  
1540: 41 10 31  0   41  9 32  0             306469.5543   0.0052  0.050   0.0052 0.02  
1541: 41 10 31  0   41 10 32  0             306469.5543   0.0052  0.050   0.0052 0.48  
1542: 41 11 31  0   41  9 32  0             306469.5543   0.0052  0.050   0.0052 0.48  
1543: 41 11 31  0   41 10 32  0             306469.5543   0.0052  0.050   0.0052 0.02  
1544: 27  4 23  0   26  5 22  0             306473.2199  -0.0084  0.050  -0.0084 0.02  
1545: 27  4 23  0   26  4 22  0             306473.2199  -0.0084  0.050  -0.0084 0.48  
1546: 27  5 23  0   26  5 22  0             306473.2199  -0.0084  0.050  -0.0084 0.48  
1547: 27  5 23  0   26  4 22  0             306473.2199  -0.0084  0.050  -0.0084 0.02  
1548: 26  5 21  0   25  5 20  0             306481.7516  -0.0186  0.050  -0.0187 0.48  
1549: 26  5 21  0   25  6 20  0             306481.7516  -0.0186  0.050  -0.0187 0.02  
1550: 26  6 21  0   25  5 20  0             306481.7516  -0.0186  0.050  -0.0187 0.02  
1551: 26  6 21  0   25  6 20  0             306481.7516  -0.0186  0.050  -0.0187 0.48  
1552: 25  6 19  0   24  7 18  0             306490.5242  -0.0118  0.050  -0.0118 0.02  
1553: 25  6 19  0   24  6 18  0             306490.5242  -0.0118  0.050  -0.0118 0.48  
1554: 25  7 19  0   24  7 18  0             306490.5242  -0.0118  0.050  -0.0118 0.48  
1555: 25  7 19  0   24  6 18  0             306490.5242  -0.0118  0.050  -0.0118 0.02  
1556: 24  7 17  0   23  7 16  0             306499.8913  -0.0173  0.050  -0.0174 0.48  
1557: 24  7 17  0   23  8 16  0             306499.8913  -0.0173  0.050  -0.0174 0.02  
1558: 24  8 17  0   23  7 16  0             306499.8913  -0.0173  0.050  -0.0174 0.02  
1559: 24  8 17  0   23  8 16  0             306499.8913  -0.0173  0.050  -0.0174 0.48  
1560: 40  9 31  0   40  8 32  0             306503.7437  -0.0632  0.050  -0.0632 0.02  
1561: 40  9 31  0   40  9 32  0             306503.7437  -0.0632  0.050  -0.0632 0.48  
1562: 40 10 31  0   40  8 32  0             306503.7437  -0.0632  0.050  -0.0632 0.48  
1563: 40 10 31  0   40  9 32  0             306503.7437  -0.0632  0.050  -0.0632 0.02  
1564: 22  9 13  0   21  9 12  0             306523.5960   0.0008  0.050   0.0008 0.48  
1565: 22  9 13  0   21 10 12  0             306523.5960   0.0008  0.050   0.0008 0.02  
1566: 22 10 13  0   21  9 12  0             306523.5960   0.0008  0.050   0.0008 0.02  
1567: 22 10 13  0   21 10 12  0             306523.5960   0.0008  0.050   0.0008 0.48  
1568: 39  8 31  0   39  7 32  0             306536.9869  -0.0343  0.050  -0.0343 0.02  
1569: 39  8 31  0   39  8 32  0             306536.9869  -0.0343  0.050  -0.0343 0.48  
1570: 39  9 31  0   39  7 32  0             306536.9869  -0.0343  0.050  -0.0343 0.48  
1571: 39  9 31  0   39  8 32  0             306536.9869  -0.0343  0.050  -0.0343 0.02  
1572: 21 10 11  0   20 11 10  0             306541.9498  -0.0237  0.050  -0.0238 0.02  
1573: 21 10 11  0   20 10 10  0             306541.9498  -0.0237  0.050  -0.0238 0.48  
1574: 21 11 11  0   20 10 10  0             306541.9498  -0.0237  0.050  -0.0238 0.02  
1575: 21 11 11  0   20 11 10  0             306541.9498  -0.0237  0.050  -0.0238 0.48  
1576: 38  7 31  0   38  6 32  0             306569.1718  -0.0359  0.050  -0.0360 0.02  
1577: 38  7 31  0   38  7 32  0             306569.1718  -0.0359  0.050  -0.0360 0.48  
1578: 38  8 31  0   38  6 32  0             306569.1718  -0.0359  0.050  -0.0360 0.48  
1579: 38  8 31  0   38  7 32  0             306569.1718  -0.0359  0.050  -0.0360 0.02  
1580: 20 11  9  0   19 12  8  0             306573.6548  -0.0027  0.050  -0.0031 0.02  
1581: 20 11  9  0   19 11  8  0             306573.6548  -0.0034  0.050  -0.0031 0.48  
1582: 20 12  9  0   19 12  8  0             306573.6548  -0.0027  0.050  -0.0031 0.48  
1583: 20 12  9  0   19 11  8  0             306573.6548  -0.0035  0.050  -0.0031 0.02  
1584: 37  6 31  0   37  5 32  0             306600.3867   0.0050  0.050   0.0051 0.02  
1585: 37  6 31  0   37  6 32  0             306600.3867   0.0050  0.050   0.0051 0.48  
1586: 37  7 31  0   37  5 32  0             306600.3867   0.0050  0.050   0.0051 0.48  
1587: 37  7 31  0   37  6 32  0             306600.3867   0.0050  0.050   0.0051 0.02  
1588: 36  5 31  0   36  5 32  0             306630.5467  -0.0107  0.050  -0.0108 0.48  
1589: 36  5 31  0   36  4 32  0             306630.5467  -0.0107  0.050  -0.0108 0.02  
1590: 36  6 31  0   36  5 32  0             306630.5467  -0.0107  0.050  -0.0108 0.02  
1591: 36  6 31  0   36  4 32  0             306630.5467  -0.0107  0.050  -0.0108 0.48  
1592: 19 12  7  0   18 13  6  0             306647.6273   0.0101  0.050  -0.0315 0.04  
1593: 19 13  7  0   18 13  6  0             306647.6273  -0.0332  0.050  -0.0315 0.96  
1594: 19 12  7  0   18 12  6  0             306648.5662   0.0112  0.050   0.0095 0.96  
1595: 19 13  7  0   18 12  6  0             306648.5662  -0.0321  0.050   0.0095 0.04  
1596: 35  4 31  0   35  3 32  0             306659.7524   0.0028  0.050   0.0028 0.02  
1597: 35  4 31  0   35  4 32  0             306659.7524   0.0028  0.050   0.0028 0.48  
1598: 35  5 31  0   35  3 32  0             306659.7524   0.0028  0.050   0.0028 0.48  
1599: 35  5 31  0   35  4 32  0             306659.7524   0.0028  0.050   0.0028 0.02  
1600: 34  3 31  0   34  2 32  0             306687.9316  -0.0403  0.050  -0.0403 0.02  
1601: 34  3 31  0   34  3 32  0             306687.9316  -0.0403  0.050  -0.0403 0.48  
1602: 34  4 31  0   34  2 32  0             306687.9316  -0.0403  0.050  -0.0403 0.48  
1603: 34  4 31  0   34  3 32  0             306687.9316  -0.0403  0.050  -0.0403 0.02  
1604: 18 14  5  0   17 14  4  0             306780.9488   0.0241  0.050               
1605: 18 13  5  0   17 13  4  0             307100.8762   0.0648  0.050               
1606: 17 14  3  0   16 14  2  0             310775.4690   0.0634  0.050               
1607: 17 15  2  0   16 15  1  0             313352.3482   0.0266  0.050               
1608: 49 17 32  0   49 16 33  0             315907.6410  -0.0312  0.050  -0.0312 0.02  
1609: 49 17 32  0   49 17 33  0             315907.6410  -0.0312  0.050  -0.0312 0.48  
1610: 49 18 32  0   49 16 33  0             315907.6410  -0.0312  0.050  -0.0312 0.48  
1611: 49 18 32  0   49 17 33  0             315907.6410  -0.0312  0.050  -0.0312 0.02  
1612: 14 10  4  0   13  8  5  0             315939.7970   0.0100  0.050               
1613: 48 16 32  0   48 15 33  0             315951.3008  -0.0290  0.050  -0.0290 0.02  
1614: 48 16 32  0   48 16 33  0             315951.3008  -0.0290  0.050  -0.0290 0.48  
1615: 48 17 32  0   48 16 33  0             315951.3008  -0.0290  0.050  -0.0290 0.02  
1616: 48 17 32  0   48 15 33  0             315951.3008  -0.0290  0.050  -0.0290 0.48  
1617: 47 15 32  0   47 14 33  0             315993.8233  -0.0004  0.050  -0.0004 0.02  
1618: 47 15 32  0   47 15 33  0             315993.8233  -0.0004  0.050  -0.0004 0.48  
1619: 47 16 32  0   47 14 33  0             315993.8233  -0.0004  0.050  -0.0004 0.48  
1620: 47 16 32  0   47 15 33  0             315993.8233  -0.0004  0.050  -0.0004 0.02  
1621: 14 11  4  0   13  9  5  0             316016.4337  -0.0091  0.050               
1622: 46 14 32  0   46 14 33  0             316035.1837   0.0127  0.050   0.0127 0.50  
1623: 46 15 32  0   46 13 33  0             316035.1837   0.0127  0.050   0.0127 0.50  
1624: 45 13 32  0   45 12 33  0             316075.3693  -0.0190  0.050  -0.0190 0.02  
1625: 45 13 32  0   45 13 33  0             316075.3693  -0.0190  0.050  -0.0190 0.48  
1626: 45 14 32  0   45 12 33  0             316075.3693  -0.0190  0.050  -0.0190 0.48  
1627: 45 14 32  0   45 13 33  0             316075.3693  -0.0190  0.050  -0.0190 0.02  
1628: 44 12 32  0   44 11 33  0             316114.4441  -0.0479  0.050  -0.0480 0.02  
1629: 44 12 32  0   44 12 33  0             316114.4441  -0.0479  0.050  -0.0480 0.48  
1630: 44 13 32  0   44 11 33  0             316114.4441  -0.0479  0.050  -0.0480 0.48  
1631: 44 13 32  0   44 12 33  0             316114.4441  -0.0479  0.050  -0.0480 0.02  
1632: 43 11 32  0   43 10 33  0             316152.4895  -0.0086  0.050  -0.0087 0.04  
1633: 43 11 32  0   43 11 33  0             316152.4895  -0.0086  0.050  -0.0087 0.91  
1634: 43 12 32  0   43 11 33  0             316152.4895  -0.0086  0.050  -0.0087 0.04  
1635: 32  0 32  0   31  1 31  0             316161.2122  -0.0150  0.050  -0.0151 0.02  
1636: 32  0 32  0   31  0 31  0             316161.2122  -0.0150  0.050  -0.0151 0.48  
1637: 32  1 32  0   31  0 31  0             316161.2122  -0.0150  0.050  -0.0151 0.02  
1638: 32  1 32  0   31  1 31  0             316161.2122  -0.0150  0.050  -0.0151 0.48  
1639: 31  1 30  0   30  1 29  0             316171.0768  -0.0466  0.050  -0.0467 0.48  
1640: 31  1 30  0   30  2 29  0             316171.0768  -0.0466  0.050  -0.0467 0.02  
1641: 31  2 30  0   30  1 29  0             316171.0768  -0.0466  0.050  -0.0467 0.02  
1642: 31  2 30  0   30  2 29  0             316171.0768  -0.0466  0.050  -0.0467 0.48  
1643: 30  2 28  0   29  3 27  0             316180.3498  -0.0205  0.050  -0.0205 0.02  
1644: 30  2 28  0   29  2 27  0             316180.3498  -0.0205  0.050  -0.0205 0.48  
1645: 30  3 28  0   29  3 27  0             316180.3498  -0.0205  0.050  -0.0205 0.48  
1646: 30  3 28  0   29  2 27  0             316180.3498  -0.0205  0.050  -0.0205 0.02  
1647: 29  3 26  0   28  4 25  0             316189.1363  -0.0013  0.050  -0.0014 0.02  
1648: 29  3 26  0   28  3 25  0             316189.1363  -0.0013  0.050  -0.0014 0.48  
1649: 29  4 26  0   28  4 25  0             316189.1363  -0.0013  0.050  -0.0014 0.48  
1650: 29  4 26  0   28  3 25  0             316189.1363  -0.0013  0.050  -0.0014 0.02  
1651: 28  4 24  0   27  5 23  0             316197.5821  -0.0266  0.050  -0.0266 0.02  
1652: 28  4 24  0   27  4 23  0             316197.5821  -0.0266  0.050  -0.0266 0.48  
1653: 28  5 24  0   27  5 23  0             316197.5821  -0.0266  0.050  -0.0266 0.48  
1654: 28  5 24  0   27  4 23  0             316197.5821  -0.0266  0.050  -0.0266 0.02  
1655: 27  5 22  0   26  5 21  0             316205.9731  -0.0170  0.050  -0.0171 0.48  
1656: 27  5 22  0   26  6 21  0             316205.9731  -0.0170  0.050  -0.0171 0.02  
1657: 27  6 22  0   26  5 21  0             316205.9731  -0.0170  0.050  -0.0171 0.02  
1658: 27  6 22  0   26  6 21  0             316205.9731  -0.0170  0.050  -0.0171 0.48  
1659: 26  6 20  0   25  7 19  0             316214.5138  -0.0203  0.050  -0.0204 0.02  
1660: 26  6 20  0   25  6 19  0             316214.5138  -0.0203  0.050  -0.0204 0.48  
1661: 26  7 20  0   25  7 19  0             316214.5138  -0.0203  0.050  -0.0204 0.48  
1662: 26  7 20  0   25  6 19  0             316214.5138  -0.0203  0.050  -0.0204 0.02  
1663: 25  7 18  0   24  8 17  0             316223.5570  -0.0258  0.050  -0.0258 0.02  
1664: 25  7 18  0   24  7 17  0             316223.5570  -0.0258  0.050  -0.0258 0.48  
1665: 25  8 18  0   24  8 17  0             316223.5570  -0.0258  0.050  -0.0258 0.48  
1666: 25  8 18  0   24  7 17  0             316223.5570  -0.0258  0.050  -0.0258 0.02  
1667: 41  9 32  0   41  9 33  0             316225.2700  -0.0095  0.050  -0.0096 0.48  
1668: 41  9 32  0   41  8 33  0             316225.2700  -0.0095  0.050  -0.0096 0.02  
1669: 41 10 32  0   41  9 33  0             316225.2700  -0.0095  0.050  -0.0096 0.02  
1670: 41 10 32  0   41  8 33  0             316225.2700  -0.0095  0.050  -0.0096 0.48  
1671: 24  8 16  0   23  9 15  0             316233.6538  -0.0137  0.050  -0.0137 0.02  
1672: 24  8 16  0   23  8 15  0             316233.6538  -0.0137  0.050  -0.0137 0.48  
1673: 24  9 16  0   23  9 15  0             316233.6538  -0.0137  0.050  -0.0137 0.48  
1674: 24  9 16  0   23  8 15  0             316233.6538  -0.0137  0.050  -0.0137 0.02  
1675: 23  9 14  0   22  9 13  0             316245.7525  -0.0007  0.050  -0.0007 0.48  
1676: 23  9 14  0   22 10 13  0             316245.7525  -0.0007  0.050  -0.0007 0.02  
1677: 23 10 14  0   22  9 13  0             316245.7525  -0.0007  0.050  -0.0007 0.02  
1678: 23 10 14  0   22 10 13  0             316245.7525  -0.0007  0.050  -0.0007 0.48  
1679: 40  8 32  0   40  7 33  0             316260.0877   0.0028  0.050   0.0028 0.02  
1680: 40  8 32  0   40  8 33  0             316260.0877   0.0028  0.050   0.0028 0.48  
1681: 40  9 32  0   40  7 33  0             316260.0877   0.0028  0.050   0.0028 0.48  
1682: 40  9 32  0   40  8 33  0             316260.0877   0.0028  0.050   0.0028 0.02  
1683: 22 10 12  0   21 10 11  0             316261.8317  -0.0700  0.050  -0.0700 0.50  
1684: 22 10 12  0   21 11 11  0             316261.8317  -0.0700  0.050  -0.0700 0.00  
1685: 22 11 12  0   21 10 11  0             316261.8317  -0.0700  0.050  -0.0700 0.00  
1686: 22 11 12  0   21 11 11  0             316261.8317  -0.0700  0.050  -0.0700 0.50  
1687: 21 11 10  0   20 12  9  0             316287.3849   0.0075  0.050   0.0075 0.02  
1688: 21 11 10  0   20 11  9  0             316287.3849   0.0075  0.050   0.0075 0.48  
1689: 21 12 10  0   20 12  9  0             316287.3849   0.0075  0.050   0.0075 0.48  
1690: 21 12 10  0   20 11  9  0             316287.3849   0.0075  0.050   0.0075 0.02  
1691: 39  7 32  0   39  6 33  0             316293.8821   0.0294  0.050   0.0294 0.02  
1692: 39  7 32  0   39  7 33  0             316293.8821   0.0294  0.050   0.0294 0.48  
1693: 39  8 32  0   39  6 33  0             316293.8821   0.0294  0.050   0.0294 0.48  
1694: 39  8 32  0   39  7 33  0             316293.8821   0.0294  0.050   0.0294 0.02  
1695: 38  6 32  0   38  5 33  0             316326.5748  -0.0223  0.050  -0.0223 0.02  
1696: 38  6 32  0   38  6 33  0             316326.5748  -0.0223  0.050  -0.0223 0.48  
1697: 38  7 32  0   38  5 33  0             316326.5748  -0.0223  0.050  -0.0223 0.48  
1698: 38  7 32  0   38  6 33  0             316326.5748  -0.0223  0.050  -0.0223 0.02  
1699: 20 12  8  0   19 13  7  0             316338.9356   0.0161  0.050  -0.0064 0.02  
1700: 20 12  8  0   19 12  7  0             316338.9356  -0.0272  0.050  -0.0064 0.48  
1701: 20 13  8  0   19 13  7  0             316338.9356   0.0144  0.050  -0.0064 0.48  
1702: 20 13  8  0   19 12  7  0             316338.9356  -0.0289  0.050  -0.0064 0.02  
1703: 37  5 32  0   37  4 33  0             316358.3161  -0.0157  0.050  -0.0157 0.02  
1704: 37  5 32  0   37  5 33  0             316358.3161  -0.0157  0.050  -0.0157 0.48  
1705: 37  6 32  0   37  5 33  0             316358.3161  -0.0157  0.050  -0.0157 0.02  
1706: 37  6 32  0   37  4 33  0             316358.3161  -0.0157  0.050  -0.0157 0.48  
1707: 36  4 32  0   36  4 33  0             316389.0451  -0.0250  0.050  -0.0251 0.48  
1708: 36  4 32  0   36  3 33  0             316389.0451  -0.0250  0.050  -0.0251 0.02  
1709: 36  5 32  0   36  4 33  0             316389.0451  -0.0250  0.050  -0.0251 0.02  
1710: 36  5 32  0   36  3 33  0             316389.0451  -0.0250  0.050  -0.0251 0.48  
1711: 35  3 32  0   35  3 33  0             316418.8028  -0.0224  0.050  -0.0224 0.48  
1712: 35  3 32  0   35  2 33  0             316418.8028  -0.0224  0.050  -0.0224 0.02  
1713: 35  4 32  0   35  3 33  0             316418.8028  -0.0224  0.050  -0.0224 0.02  
1714: 35  4 32  0   35  2 33  0             316418.8028  -0.0224  0.050  -0.0224 0.48  
1715: 34  2 32  0   34  1 33  0             316447.5965  -0.0131  0.050  -0.0131 0.02  
1716: 34  2 32  0   34  2 33  0             316447.5965  -0.0131  0.050  -0.0131 0.48  
1717: 34  3 32  0   34  1 33  0             316447.5965  -0.0131  0.050  -0.0131 0.48  
1718: 34  3 32  0   34  2 33  0             316447.5965  -0.0131  0.050  -0.0131 0.02  
1719: 33  1 32  0   33  1 33  0             316475.3947  -0.0408  0.050  -0.0408 0.50  
1720: 33  2 32  0   33  0 33  0             316475.3947  -0.0408  0.050  -0.0408 0.50  
1721: 19 14  6  0   18 14  5  0             316478.1695  -0.0178  0.050               
1722: 19 13  6  0   18 13  5  0             316505.3585  -0.0155  0.050               
1723: 18 16  3  0   17 16  2  0             321063.2228  -0.0083  0.050               
1724: 15 12  3  0   14 10  4  0             324085.6225  -0.0880  0.050               
1725: 55 22 33  0   55 21 34  0             325370.1476  -0.0362  0.050  -0.0362 0.01  
1726: 55 22 33  0   55 22 34  0             325370.1476  -0.0362  0.050  -0.0362 0.49  
1727: 55 23 33  0   55 21 34  0             325370.1476  -0.0362  0.050  -0.0362 0.49  
1728: 55 23 33  0   55 22 34  0             325370.1476  -0.0362  0.050  -0.0362 0.01  
1729: 53 20 33  0   53 20 34  0             325471.7454  -0.0437  0.050  -0.0437 0.50  
1730: 53 21 33  0   53 19 34  0             325471.7454  -0.0437  0.050  -0.0437 0.50  
1731: 51 18 33  0   51 18 34  0             325568.4382  -0.0243  0.050  -0.0244 0.50  
1732: 51 19 33  0   51 17 34  0             325568.4382  -0.0243  0.050  -0.0244 0.50  
1733: 50 17 33  0   50 17 34  0             325615.0328   0.0399  0.050   0.0400 0.50  
1734: 50 18 33  0   50 16 34  0             325615.0328   0.0399  0.050   0.0400 0.50  
1735: 49 16 33  0   49 15 34  0             325660.3564   0.0153  0.050   0.0154 0.02  
1736: 49 16 33  0   49 16 34  0             325660.3564   0.0153  0.050   0.0154 0.48  
1737: 49 17 33  0   49 15 34  0             325660.3564   0.0153  0.050   0.0154 0.48  
1738: 49 17 33  0   49 16 34  0             325660.3564   0.0153  0.050   0.0154 0.02  
1739: 48 15 33  0   48 14 34  0             325704.5412   0.0175  0.050   0.0176 0.02  
1740: 48 15 33  0   48 15 34  0             325704.5412   0.0175  0.050   0.0176 0.48  
1741: 48 16 33  0   48 14 34  0             325704.5412   0.0175  0.050   0.0176 0.48  
1742: 48 16 33  0   48 15 34  0             325704.5412   0.0175  0.050   0.0176 0.02  
1743: 47 14 33  0   47 13 34  0             325747.4984  -0.0578  0.050  -0.0579 0.02  
1744: 47 14 33  0   47 14 34  0             325747.4984  -0.0578  0.050  -0.0579 0.48  
1745: 47 15 33  0   47 13 34  0             325747.4984  -0.0578  0.050  -0.0579 0.48  
1746: 47 15 33  0   47 14 34  0             325747.4984  -0.0578  0.050  -0.0579 0.02  
1747: 46 13 33  0   46 12 34  0             325789.4634   0.0086  0.050   0.0087 0.02  
1748: 46 13 33  0   46 13 34  0             325789.4634   0.0086  0.050   0.0087 0.48  
1749: 46 14 33  0   46 12 34  0             325789.4634   0.0086  0.050   0.0087 0.48  
1750: 46 14 33  0   46 13 34  0             325789.4634   0.0086  0.050   0.0087 0.02  
1751: 45 12 33  0   45 11 34  0             325830.1790  -0.0551  0.050  -0.0551 0.02  
1752: 45 12 33  0   45 12 34  0             325830.1790  -0.0551  0.050  -0.0551 0.48  
1753: 45 13 33  0   45 11 34  0             325830.1790  -0.0551  0.050  -0.0551 0.48  
1754: 45 13 33  0   45 12 34  0             325830.1790  -0.0551  0.050  -0.0551 0.02  
1755: 44 11 33  0   44 10 34  0             325869.9064  -0.0029  0.050  -0.0029 0.02  
1756: 44 11 33  0   44 11 34  0             325869.9064  -0.0029  0.050  -0.0029 0.48  
1757: 44 12 33  0   44 11 34  0             325869.9064  -0.0029  0.050  -0.0029 0.02  
1758: 44 12 33  0   44 10 34  0             325869.9064  -0.0029  0.050  -0.0029 0.48  
1759: 33  0 33  0   32  1 32  0             325885.5513  -0.0220  0.050  -0.0220 0.02  
1760: 33  0 33  0   32  0 32  0             325885.5513  -0.0220  0.050  -0.0220 0.48  
1761: 33  1 33  0   32  0 32  0             325885.5513  -0.0220  0.050  -0.0220 0.02  
1762: 33  1 33  0   32  1 32  0             325885.5513  -0.0220  0.050  -0.0220 0.48  
1763: 14 10  5  0   13  8  6  0             325893.4838  -0.0226  0.050  -0.0229 0.99  
1764: 14 10  5  0   13  7  6  0             325893.4838  -0.0403  0.050  -0.0229 0.01  
1765: 32  1 31  0   31  1 30  0             325895.4246  -0.0212  0.050  -0.0213 0.48  
1766: 32  1 31  0   31  2 30  0             325895.4246  -0.0212  0.050  -0.0213 0.02  
1767: 32  2 31  0   31  1 30  0             325895.4246  -0.0212  0.050  -0.0213 0.02  
1768: 32  2 31  0   31  2 30  0             325895.4246  -0.0212  0.050  -0.0213 0.48  
1769: 15 13  3  0   14 11  4  0             325897.4774  -0.0283  0.050               
1770: 31  2 29  0   30  2 28  0             325904.6278  -0.0127  0.050  -0.0127 0.48  
1771: 31  2 29  0   30  3 28  0             325904.6278  -0.0127  0.050  -0.0127 0.02  
1772: 31  3 29  0   30  2 28  0             325904.6278  -0.0127  0.050  -0.0127 0.02  
1773: 31  3 29  0   30  3 28  0             325904.6278  -0.0127  0.050  -0.0127 0.48  
1774: 43 10 33  0   43 10 34  0             325908.4745  -0.0202  0.050  -0.0203 0.48  
1775: 43 10 33  0   43  9 34  0             325908.4745  -0.0202  0.050  -0.0203 0.02  
1776: 43 11 33  0   43 10 34  0             325908.4745  -0.0202  0.050  -0.0203 0.02  
1777: 43 11 33  0   43  9 34  0             325908.4745  -0.0202  0.050  -0.0203 0.48  
1778: 30  3 27  0   29  4 26  0             325913.3147  -0.0108  0.050  -0.0109 0.02  
1779: 30  3 27  0   29  3 26  0             325913.3147  -0.0108  0.050  -0.0109 0.48  
1780: 30  4 27  0   29  4 26  0             325913.3147  -0.0108  0.050  -0.0109 0.48  
1781: 30  4 27  0   29  3 26  0             325913.3147  -0.0108  0.050  -0.0109 0.02  
1782: 29  4 25  0   28  4 24  0             325921.6558  -0.0248  0.050  -0.0249 0.48  
1783: 29  4 25  0   28  5 24  0             325921.6558  -0.0248  0.050  -0.0249 0.02  
1784: 29  5 25  0   28  4 24  0             325921.6558  -0.0248  0.050  -0.0249 0.02  
1785: 29  5 25  0   28  5 24  0             325921.6558  -0.0248  0.050  -0.0249 0.48  
1786: 28  5 23  0   27  5 22  0             325929.8816  -0.0242  0.050  -0.0242 0.48  
1787: 28  5 23  0   27  6 22  0             325929.8816  -0.0242  0.050  -0.0242 0.02  
1788: 28  6 23  0   27  5 22  0             325929.8816  -0.0242  0.050  -0.0242 0.02  
1789: 28  6 23  0   27  6 22  0             325929.8816  -0.0242  0.050  -0.0242 0.48  
1790: 27  6 21  0   26  6 20  0             325938.2167  -0.0216  0.050  -0.0216 0.48  
1791: 27  6 21  0   26  7 20  0             325938.2167  -0.0216  0.050  -0.0216 0.02  
1792: 27  7 21  0   26  6 20  0             325938.2167  -0.0216  0.050  -0.0216 0.02  
1793: 27  7 21  0   26  7 20  0             325938.2167  -0.0216  0.050  -0.0216 0.48  
1794: 26  7 19  0   25  7 18  0             325946.9706  -0.0177  0.050  -0.0177 0.48  
1795: 26  7 19  0   25  8 18  0             325946.9706  -0.0177  0.050  -0.0177 0.02  
1796: 26  8 19  0   25  7 18  0             325946.9706  -0.0177  0.050  -0.0177 0.02  
1797: 26  8 19  0   25  8 18  0             325946.9706  -0.0177  0.050  -0.0177 0.48  
1798: 25  8 17  0   24  8 16  0             325956.6024  -0.0109  0.050  -0.0110 0.48  
1799: 25  8 17  0   24  9 16  0             325956.6024  -0.0109  0.050  -0.0110 0.02  
1800: 25  9 17  0   24  8 16  0             325956.6024  -0.0109  0.050  -0.0110 0.02  
1801: 25  9 17  0   24  9 16  0             325956.6024  -0.0109  0.050  -0.0110 0.48  
1802: 24  9 15  0   23  9 14  0             325967.8684  -0.0251  0.050  -0.0251 0.48  
1803: 24  9 15  0   23 10 14  0             325967.8684  -0.0251  0.050  -0.0251 0.02  
1804: 24 10 15  0   23 10 14  0             325967.8684  -0.0251  0.050  -0.0251 0.48  
1805: 24 10 15  0   23  9 14  0             325967.8684  -0.0251  0.050  -0.0251 0.02  
1806: 23 10 13  0   22 11 12  0             325982.3774  -0.0026  0.050  -0.0131 0.01  
1807: 23 10 13  0   22 10 12  0             325982.3774  -0.0026  0.050  -0.0131 0.42  
1808: 23 11 13  0   22 10 12  0             325982.3774  -0.0026  0.050  -0.0131 0.01  
1809: 23 11 13  0   22 11 12  0             325982.3774  -0.0026  0.050  -0.0131 0.42  
1810: 41  8 33  0   41  8 34  0             325982.3774  -0.0756  0.050  -0.0131 0.07  
1811: 41  8 33  0   41  7 34  0             325982.3774  -0.0756  0.050  -0.0131 0.00  
1812: 41  9 33  0   41  7 34  0             325982.3774  -0.0756  0.050  -0.0131 0.07  
1813: 41  9 33  0   41  8 34  0             325982.3774  -0.0756  0.050  -0.0131 0.00  
1814: 22 11 11  0   21 11 10  0             326003.6957  -0.0113  0.050  -0.0114 0.48  
1815: 22 11 11  0   21 12 10  0             326003.6957  -0.0113  0.050  -0.0114 0.02  
1816: 22 12 11  0   21 11 10  0             326003.6957  -0.0113  0.050  -0.0114 0.02  
1817: 22 12 11  0   21 12 10  0             326003.6957  -0.0113  0.050  -0.0114 0.48  
1818: 21 12  9  0   20 13  8  0             326042.1667  -0.0037  0.050  -0.0046 0.02  
1819: 21 12  9  0   20 12  8  0             326042.1667  -0.0054  0.050  -0.0046 0.48  
1820: 21 13  9  0   20 13  8  0             326042.1667  -0.0038  0.050  -0.0046 0.48  
1821: 21 13  9  0   20 12  8  0             326042.1667  -0.0055  0.050  -0.0046 0.02  
1822: 39  6 33  0   39  5 34  0             326052.1684  -0.0501  0.050  -0.0501 0.02  
1823: 39  6 33  0   39  6 34  0             326052.1684  -0.0501  0.050  -0.0501 0.48  
1824: 39  7 33  0   39  5 34  0             326052.1684  -0.0501  0.050  -0.0501 0.48  
1825: 39  7 33  0   39  6 34  0             326052.1684  -0.0501  0.050  -0.0501 0.02  
1826: 38  5 33  0   38  5 34  0             326085.5654   0.0039  0.050   0.0039 0.48  
1827: 38  5 33  0   38  4 34  0             326085.5654   0.0039  0.050   0.0039 0.02  
1828: 38  6 33  0   38  5 34  0             326085.5654   0.0039  0.050   0.0039 0.02  
1829: 38  6 33  0   38  4 34  0             326085.5654   0.0039  0.050   0.0039 0.48  
1830: 37  4 33  0   37  4 34  0             326117.9578   0.0629  0.050   0.0630 0.48  
1831: 37  4 33  0   37  3 34  0             326117.9578   0.0629  0.050   0.0630 0.02  
1832: 37  5 33  0   37  4 34  0             326117.9578   0.0629  0.050   0.0630 0.02  
1833: 37  5 33  0   37  3 34  0             326117.9578   0.0629  0.050   0.0630 0.48  
1834: 20 13  7  0   19 14  6  0             326134.9198   0.0571  0.050  -0.0293 0.04  
1835: 20 14  7  0   19 14  6  0             326134.9198  -0.0327  0.050  -0.0293 0.96  
1836: 20 13  7  0   19 13  6  0             326136.6482  -0.0102  0.050  -0.0137 0.96  
1837: 20 14  7  0   19 13  6  0             326136.6482  -0.1000  0.050  -0.0137 0.04  
1838: 36  3 33  0   36  3 34  0             326149.1641  -0.0664  0.050  -0.0665 0.50  
1839: 36  4 33  0   36  2 34  0             326149.1641  -0.0664  0.050  -0.0665 0.50  
1840: 34  1 33  0   34  1 34  0             326208.9655   0.0091  0.050   0.0091 0.50  
1841: 34  2 33  0   34  0 34  0             326208.9655   0.0091  0.050   0.0091 0.50  
1842: 19 15  5  0   18 15  4  0             326269.7228   0.0127  0.050               
1843: 19 14  5  0   18 14  4  0             326758.9422  -0.0192  0.050               
1844: 18 15  3  0   17 15  2  0             330386.6174   0.0189  0.050               
1845: 18 16  2  0   17 16  1  0             331323.5023  -0.0015  0.050               
1846: 19 16  4  0   18 16  3  0             334932.7537  -0.0590  0.050               
1847: 53 19 34  0   53 19 35  0             335223.3146  -0.0179  0.050  -0.0179 0.50  
1848: 53 20 34  0   53 18 35  0             335223.3146  -0.0179  0.050  -0.0179 0.50  
1849: 15 11  4  0   14  9  5  0             335257.1304   0.0276  0.050               
1850: 52 18 34  0   52 18 35  0             335272.7394  -0.0786  0.050  -0.0786 0.50  
1851: 52 19 34  0   52 17 35  0             335272.7394  -0.0786  0.050  -0.0786 0.50  
1852: 50 16 34  0   50 16 35  0             335368.2201   0.0156  0.050   0.0157 0.48  
1853: 50 16 34  0   50 15 35  0             335368.2201   0.0156  0.050   0.0157 0.02  
1854: 50 17 34  0   50 16 35  0             335368.2201   0.0156  0.050   0.0157 0.02  
1855: 50 17 34  0   50 15 35  0             335368.2201   0.0156  0.050   0.0157 0.48  
1856: 15 12  4  0   14 10  5  0             335387.7218  -0.0657  0.050               
1857: 49 15 34  0   49 15 35  0             335414.1542   0.0181  0.050   0.0182 0.48  
1858: 49 15 34  0   49 14 35  0             335414.1542   0.0181  0.050   0.0182 0.02  
1859: 49 16 34  0   49 14 35  0             335414.1542   0.0181  0.050   0.0182 0.48  
1860: 49 16 34  0   49 15 35  0             335414.1542   0.0181  0.050   0.0182 0.02  
1861: 48 14 34  0   48 14 35  0             335458.9511   0.0381  0.050   0.0382 0.48  
1862: 48 14 34  0   48 13 35  0             335458.9511   0.0381  0.050   0.0382 0.02  
1863: 48 15 34  0   48 13 35  0             335458.9511   0.0381  0.050   0.0382 0.48  
1864: 48 15 34  0   48 14 35  0             335458.9511   0.0381  0.050   0.0382 0.02  
1865: 47 13 34  0   47 13 35  0             335502.5845   0.0347  0.050   0.0347 0.48  
1866: 47 13 34  0   47 12 35  0             335502.5845   0.0347  0.050   0.0347 0.02  
1867: 47 14 34  0   47 12 35  0             335502.5845   0.0347  0.050   0.0347 0.48  
1868: 47 14 34  0   47 13 35  0             335502.5845   0.0347  0.050   0.0347 0.02  
1869: 46 12 34  0   46 12 35  0             335545.0499  -0.0109  0.050  -0.0109 0.48  
1870: 46 12 34  0   46 11 35  0             335545.0499  -0.0109  0.050  -0.0109 0.02  
1871: 46 13 34  0   46 11 35  0             335545.0499  -0.0109  0.050  -0.0109 0.48  
1872: 46 13 34  0   46 12 35  0             335545.0499  -0.0109  0.050  -0.0109 0.02  
1873: 34  0 34  0   33  0 33  0             335609.5624  -0.0363  0.050  -0.0363 0.48  
1874: 34  0 34  0   33  1 33  0             335609.5624  -0.0363  0.050  -0.0363 0.02  
1875: 34  1 34  0   33  0 33  0             335609.5624  -0.0363  0.050  -0.0363 0.02  
1876: 34  1 34  0   33  1 33  0             335609.5624  -0.0363  0.050  -0.0363 0.48  
1877: 33  1 32  0   32  1 31  0             335619.4182  -0.0296  0.050  -0.0296 0.48  
1878: 33  1 32  0   32  2 31  0             335619.4182  -0.0296  0.050  -0.0296 0.02  
1879: 33  2 32  0   32  1 31  0             335619.4182  -0.0296  0.050  -0.0296 0.02  
1880: 33  2 32  0   32  2 31  0             335619.4182  -0.0296  0.050  -0.0296 0.48  
1881: 44 10 34  0   44 10 35  0             335626.7516  -0.0085  0.050  -0.0085 0.48  
1882: 44 10 34  0   44  9 35  0             335626.7516  -0.0085  0.050  -0.0085 0.02  
1883: 44 11 34  0   44 10 35  0             335626.7516  -0.0085  0.050  -0.0085 0.02  
1884: 44 11 34  0   44  9 35  0             335626.7516  -0.0085  0.050  -0.0085 0.48  
1885: 32  2 30  0   31  2 29  0             335628.5777  -0.0127  0.050  -0.0128 0.48  
1886: 32  2 30  0   31  3 29  0             335628.5777  -0.0127  0.050  -0.0128 0.02  
1887: 32  3 30  0   31  2 29  0             335628.5777  -0.0127  0.050  -0.0128 0.02  
1888: 32  3 30  0   31  3 29  0             335628.5777  -0.0127  0.050  -0.0128 0.48  
1889: 31  3 28  0   30  3 27  0             335637.1840  -0.0097  0.050  -0.0098 0.48  
1890: 31  3 28  0   30  4 27  0             335637.1840  -0.0097  0.050  -0.0098 0.02  
1891: 31  4 28  0   30  3 27  0             335637.1840  -0.0097  0.050  -0.0098 0.02  
1892: 31  4 28  0   30  4 27  0             335637.1840  -0.0097  0.050  -0.0098 0.48  
1893: 30  4 26  0   29  4 25  0             335645.4071  -0.0272  0.050  -0.0272 0.48  
1894: 30  4 26  0   29  5 25  0             335645.4071  -0.0272  0.050  -0.0272 0.02  
1895: 30  5 26  0   29  4 25  0             335645.4071  -0.0272  0.050  -0.0272 0.02  
1896: 30  5 26  0   29  5 25  0             335645.4071  -0.0272  0.050  -0.0272 0.48  
1897: 29  5 24  0   28  5 23  0             335653.4735  -0.0329  0.050  -0.0330 0.48  
1898: 29  5 24  0   28  6 23  0             335653.4735  -0.0329  0.050  -0.0330 0.02  
1899: 29  6 24  0   28  5 23  0             335653.4735  -0.0329  0.050  -0.0330 0.02  
1900: 29  6 24  0   28  6 23  0             335653.4735  -0.0329  0.050  -0.0330 0.48  
1901: 28  6 22  0   27  6 21  0             335661.6103  -0.0253  0.050  -0.0254 0.48  
1902: 28  6 22  0   27  7 21  0             335661.6103  -0.0253  0.050  -0.0254 0.02  
1903: 28  7 22  0   27  6 21  0             335661.6103  -0.0253  0.050  -0.0254 0.02  
1904: 28  7 22  0   27  7 21  0             335661.6103  -0.0253  0.050  -0.0254 0.48  
1905: 27  7 20  0   26  8 19  0             335670.0986  -0.0082  0.050  -0.0082 0.02  
1906: 27  7 20  0   26  7 19  0             335670.0986  -0.0082  0.050  -0.0082 0.48  
1907: 27  8 20  0   26  8 19  0             335670.0986  -0.0082  0.050  -0.0082 0.48  
1908: 27  8 20  0   26  7 19  0             335670.0986  -0.0082  0.050  -0.0082 0.02  
1909: 26  8 18  0   25  9 17  0             335679.3072  -0.0140  0.050  -0.0141 0.02  
1910: 26  8 18  0   25  8 17  0             335679.3072  -0.0140  0.050  -0.0141 0.48  
1911: 26  9 18  0   25  9 17  0             335679.3072  -0.0140  0.050  -0.0141 0.48  
1912: 26  9 18  0   25  8 17  0             335679.3072  -0.0140  0.050  -0.0141 0.02  
1913: 25  9 16  0   24 10 15  0             335689.9036  -0.0219  0.050  -0.0219 0.02  
1914: 25  9 16  0   24  9 15  0             335689.9036  -0.0219  0.050  -0.0219 0.48  
1915: 25 10 16  0   24 10 15  0             335689.9036  -0.0219  0.050  -0.0219 0.48  
1916: 25 10 16  0   24  9 15  0             335689.9036  -0.0219  0.050  -0.0219 0.02  
1917: 24 10 14  0   23 10 13  0             335703.0917  -0.0315  0.050  -0.0316 0.48  
1918: 24 10 14  0   23 11 13  0             335703.0917  -0.0315  0.050  -0.0316 0.02  
1919: 24 11 14  0   23 10 13  0             335703.0917  -0.0315  0.050  -0.0316 0.02  
1920: 24 11 14  0   23 11 13  0             335703.0917  -0.0315  0.050  -0.0316 0.48  
1921: 14  8  6  0   13  7  7  0             335715.6107   0.0167  0.050   0.0166 0.05  
1922: 14  8  6  0   13  6  7  0             335715.6107   0.0165  0.050   0.0166 0.95  
1923: 23 11 12  0   22 11 11  0             335721.5226  -0.0038  0.050  -0.0038 0.48  
1924: 23 11 12  0   22 12 11  0             335721.5226  -0.0038  0.050  -0.0038 0.02  
1925: 23 12 12  0   22 11 11  0             335721.5226  -0.0038  0.050  -0.0038 0.02  
1926: 23 12 12  0   22 12 11  0             335721.5226  -0.0038  0.050  -0.0038 0.48  
1927: 22 12 10  0   21 13  9  0             335751.8557   0.0076  0.050   0.0076 0.02  
1928: 22 12 10  0   21 12  9  0             335751.8557   0.0075  0.050   0.0076 0.48  
1929: 22 13 10  0   21 13  9  0             335751.8557   0.0076  0.050   0.0076 0.48  
1930: 22 13 10  0   21 12  9  0             335751.8557   0.0075  0.050   0.0076 0.02  
1931: 40  6 34  0   40  6 35  0             335777.2147  -0.0223  0.050  -0.0224 0.48  
1932: 40  6 34  0   40  5 35  0             335777.2147  -0.0223  0.050  -0.0224 0.02  
1933: 40  7 34  0   40  6 35  0             335777.2147  -0.0223  0.050  -0.0224 0.02  
1934: 40  7 34  0   40  5 35  0             335777.2147  -0.0223  0.050  -0.0224 0.48  
1935: 39  5 34  0   39  5 35  0             335812.2039  -0.0335  0.050  -0.0336 0.48  
1936: 39  5 34  0   39  4 35  0             335812.2039  -0.0335  0.050  -0.0336 0.02  
1937: 39  6 34  0   39  5 35  0             335812.2039  -0.0335  0.050  -0.0336 0.02  
1938: 39  6 34  0   39  4 35  0             335812.2039  -0.0335  0.050  -0.0336 0.48  
1939: 21 13  8  0   20 14  7  0             335815.5252   0.0429  0.050  -0.0039 0.02  
1940: 21 13  8  0   20 13  7  0             335815.5252  -0.0469  0.050  -0.0039 0.48  
1941: 21 14  8  0   20 13  7  0             335815.5252  -0.0507  0.050  -0.0039 0.02  
1942: 21 14  8  0   20 14  7  0             335815.5252   0.0391  0.050  -0.0039 0.48  
1943: 38  4 34  0   38  4 35  0             335846.2645   0.0503  0.050   0.0503 0.48  
1944: 38  4 34  0   38  3 35  0             335846.2645   0.0503  0.050   0.0503 0.02  
1945: 38  5 34  0   38  3 35  0             335846.2645   0.0503  0.050   0.0503 0.48  
1946: 38  5 34  0   38  4 35  0             335846.2645   0.0503  0.050   0.0503 0.02  
1947: 37  3 34  0   37  3 35  0             335879.1833   0.0047  0.050   0.0048 0.48  
1948: 37  3 34  0   37  2 35  0             335879.1833   0.0047  0.050   0.0048 0.02  
1949: 37  4 34  0   37  3 35  0             335879.1833   0.0047  0.050   0.0048 0.02  
1950: 37  4 34  0   37  2 35  0             335879.1833   0.0047  0.050   0.0048 0.48  
1951: 20 15  6  0   19 15  5  0             335986.5003   0.0005  0.050               
1952: 20 14  6  0   19 14  5  0             336032.4627   0.0280  0.050               
1953: 19 17  3  0   18 17  2  0             339560.2964  -0.0206  0.050               
1954: 53 18 35  0   53 18 36  0             344975.8943  -0.0086  0.050  -0.0087 0.50  
1955: 53 19 35  0   53 17 36  0             344975.8943  -0.0086  0.050  -0.0087 0.50  
1956: 49 14 35  0   49 14 36  0             345169.3260   0.0882  0.050   0.0882 0.49  
1957: 49 14 35  0   49 13 36  0             345169.3260   0.0882  0.050   0.0882 0.01  
1958: 49 15 35  0   49 13 36  0             345169.3260   0.0882  0.050   0.0882 0.49  
1959: 49 15 35  0   49 14 36  0             345169.3260   0.0882  0.050   0.0882 0.01  
1960: 48 13 35  0   48 13 36  0             345214.6807   0.0113  0.050   0.0114 0.50  
1961: 48 14 35  0   48 12 36  0             345214.6807   0.0113  0.050   0.0114 0.50  
1962: 47 12 35  0   47 11 36  0             345258.8773  -0.0894  0.050  -0.0895 0.01  
1963: 47 12 35  0   47 12 36  0             345258.8773  -0.0894  0.050  -0.0895 0.49  
1964: 47 13 35  0   47 11 36  0             345258.8773  -0.0894  0.050  -0.0895 0.49  
1965: 47 13 35  0   47 12 36  0             345258.8773  -0.0894  0.050  -0.0895 0.01  
1966: 15 10  5  0   14  8  6  0             345286.3231  -0.0176  0.050               
1967: 15 11  5  0   14  9  6  0             345291.0258  -0.0381  0.050               
1968: 46 11 35  0   46 10 36  0             345302.2269   0.0836  0.050   0.0836 0.01  
1969: 46 11 35  0   46 11 36  0             345302.2269   0.0836  0.050   0.0836 0.49  
1970: 46 12 35  0   46 11 36  0             345302.2269   0.0836  0.050   0.0836 0.01  
1971: 46 12 35  0   46 10 36  0             345302.2269   0.0836  0.050   0.0836 0.49  
1972: 35  0 35  0   34  0 34  0             345333.2780  -0.0158  0.050  -0.0158 0.48  
1973: 35  0 35  0   34  1 34  0             345333.2780  -0.0158  0.050  -0.0158 0.02  
1974: 35  1 35  0   34  1 34  0             345333.2780  -0.0158  0.050  -0.0158 0.48  
1975: 35  1 35  0   34  0 34  0             345333.2780  -0.0158  0.050  -0.0158 0.02  
1976: 34  1 33  0   33  1 32  0             345343.0917  -0.0278  0.050  -0.0279 0.48  
1977: 34  1 33  0   33  2 32  0             345343.0917  -0.0278  0.050  -0.0279 0.02  
1978: 34  2 33  0   33  1 32  0             345343.0917  -0.0278  0.050  -0.0279 0.02  
1979: 34  2 33  0   33  2 32  0             345343.0917  -0.0278  0.050  -0.0279 0.48  
1980: 33  2 31  0   32  2 30  0             345352.1951  -0.0154  0.050  -0.0154 0.48  
1981: 33  2 31  0   32  3 30  0             345352.1951  -0.0154  0.050  -0.0154 0.02  
1982: 33  3 31  0   32  2 30  0             345352.1951  -0.0154  0.050  -0.0154 0.02  
1983: 33  3 31  0   32  3 30  0             345352.1951  -0.0154  0.050  -0.0154 0.48  
1984: 32  3 29  0   31  4 28  0             345360.7148  -0.0177  0.050  -0.0177 0.02  
1985: 32  3 29  0   31  3 28  0             345360.7148  -0.0177  0.050  -0.0177 0.48  
1986: 32  4 29  0   31  4 28  0             345360.7148  -0.0177  0.050  -0.0177 0.48  
1987: 32  4 29  0   31  3 28  0             345360.7148  -0.0177  0.050  -0.0177 0.02  
1988: 31  4 27  0   30  5 26  0             345368.8083  -0.0514  0.050  -0.0514 0.02  
1989: 31  4 27  0   30  4 26  0             345368.8083  -0.0514  0.050  -0.0514 0.48  
1990: 31  5 27  0   30  5 26  0             345368.8083  -0.0514  0.050  -0.0514 0.48  
1991: 31  5 27  0   30  4 26  0             345368.8083  -0.0514  0.050  -0.0514 0.02  
1992: 30  5 25  0   29  6 24  0             345376.7553  -0.0263  0.050  -0.0263 0.02  
1993: 30  5 25  0   29  5 24  0             345376.7553  -0.0263  0.050  -0.0263 0.48  
1994: 30  6 25  0   29  6 24  0             345376.7553  -0.0263  0.050  -0.0263 0.48  
1995: 30  6 25  0   29  5 24  0             345376.7553  -0.0263  0.050  -0.0263 0.02  
1996: 29  6 23  0   28  6 22  0             345384.7012  -0.0130  0.050  -0.0130 0.48  
1997: 29  6 23  0   28  7 22  0             345384.7012  -0.0130  0.050  -0.0130 0.02  
1998: 29  7 23  0   28  6 22  0             345384.7012  -0.0130  0.050  -0.0130 0.02  
1999: 29  7 23  0   28  7 22  0             345384.7012  -0.0130  0.050  -0.0130 0.48  
2000: 28  7 21  0   27  8 20  0             345392.8938  -0.0280  0.050  -0.0281 0.02  
2001: 28  7 21  0   27  7 20  0             345392.8938  -0.0280  0.050  -0.0281 0.48  
2002: 28  8 21  0   27  8 20  0             345392.8938  -0.0280  0.050  -0.0281 0.48  
2003: 28  8 21  0   27  7 20  0             345392.8938  -0.0280  0.050  -0.0281 0.02  
2004: 27  8 19  0   26  9 18  0             345401.7415  -0.0214  0.050  -0.0214 0.02  
2005: 27  8 19  0   26  8 18  0             345401.7415  -0.0214  0.050  -0.0214 0.48  
2006: 27  9 19  0   26  9 18  0             345401.7415  -0.0214  0.050  -0.0214 0.48  
2007: 27  9 19  0   26  8 18  0             345401.7415  -0.0214  0.050  -0.0214 0.02  
2008: 26  9 17  0   25 10 16  0             345411.7493  -0.0355  0.050  -0.0355 0.02  
2009: 26  9 17  0   25  9 16  0             345411.7493  -0.0355  0.050  -0.0355 0.48  
2010: 26 10 17  0   25 10 16  0             345411.7493  -0.0355  0.050  -0.0355 0.48  
2011: 26 10 17  0   25  9 16  0             345411.7493  -0.0355  0.050  -0.0355 0.02  
2012: 25 10 15  0   24 10 14  0             345423.9468  -0.0009  0.050  -0.0009 0.48  
2013: 25 10 15  0   24 11 14  0             345423.9468  -0.0009  0.050  -0.0009 0.02  
2014: 25 11 15  0   24 10 14  0             345423.9468  -0.0009  0.050  -0.0009 0.02  
2015: 25 11 15  0   24 11 14  0             345423.9468  -0.0009  0.050  -0.0009 0.48  
2016: 16 14  3  0   15 12  4  0             345426.7780   0.0920  0.050               
2017: 24 11 13  0   23 11 12  0             345440.1763  -0.0187  0.050  -0.0188 0.48  
2018: 24 11 13  0   23 12 12  0             345440.1763  -0.0187  0.050  -0.0188 0.02  
2019: 24 12 13  0   23 11 12  0             345440.1763  -0.0187  0.050  -0.0188 0.02  
2020: 24 12 13  0   23 12 12  0             345440.1763  -0.0187  0.050  -0.0188 0.48  
2021: 23 12 11  0   22 13 10  0             345465.1182  -0.0011  0.050  -0.0011 0.02  
2022: 23 12 11  0   22 12 10  0             345465.1182  -0.0011  0.050  -0.0011 0.48  
2023: 23 13 11  0   22 13 10  0             345465.1182  -0.0011  0.050  -0.0011 0.48  
2024: 23 13 11  0   22 12 10  0             345465.1182  -0.0011  0.050  -0.0011 0.02  
2025: 41  6 35  0   41  5 36  0             345501.6455   0.0011  0.050   0.0012 0.01  
2026: 41  6 35  0   41  6 36  0             345501.6455   0.0011  0.050   0.0012 0.49  
2027: 41  7 35  0   41  6 36  0             345501.6455   0.0011  0.050   0.0012 0.01  
2028: 41  7 35  0   41  5 36  0             345501.6455   0.0011  0.050   0.0012 0.49  
2029: 22 13  9  0   21 14  8  0             345511.7814  -0.0008  0.050  -0.0028 0.02  
2030: 22 13  9  0   21 13  8  0             345511.7814  -0.0046  0.050  -0.0028 0.48  
2031: 22 14  9  0   21 14  8  0             345511.7814  -0.0009  0.050  -0.0028 0.48  
2032: 22 14  9  0   21 13  8  0             345511.7814  -0.0048  0.050  -0.0028 0.02  
2033: 40  5 35  0   40  5 36  0             345538.3222  -0.0286  0.050  -0.0286 0.48  
2034: 40  5 35  0   40  4 36  0             345538.3222  -0.0286  0.050  -0.0286 0.02  
2035: 40  6 35  0   40  4 36  0             345538.3222  -0.0286  0.050  -0.0286 0.48  
2036: 40  6 35  0   40  5 36  0             345538.3222  -0.0286  0.050  -0.0286 0.02  
2037: 39  4 35  0   39  4 36  0             345573.9730  -0.0461  0.050  -0.0462 0.49  
2038: 39  5 35  0   39  3 36  0             345573.9730  -0.0461  0.050  -0.0462 0.49  
2039: 39  5 35  0   39  4 36  0             345573.9730  -0.0461  0.050  -0.0462 0.02  
2040: 38  3 35  0   38  3 36  0             345608.7136   0.0537  0.050   0.0537 0.49  
2041: 38  3 35  0   38  2 36  0             345608.7136   0.0537  0.050   0.0537 0.01  
2042: 38  4 35  0   38  2 36  0             345608.7136   0.0537  0.050   0.0537 0.49  
2043: 38  4 35  0   38  3 36  0             345608.7136   0.0537  0.050   0.0537 0.01  
2044: 21 15  7  0   20 15  6  0             345627.0761   0.0210  0.050               
2045: 21 14  7  0   20 14  6  0             345630.2137   0.0199  0.050               
2046: 20 16  5  0   19 16  4  0             345748.7496  -0.0094  0.050               
2047: 20 15  5  0   19 15  4  0             346475.5476   0.0221  0.050               
2048: 17 16  1  0   16 14  2  0             347103.1776  -0.0324  0.050               
2049: 17 15  2  0   16 13  3  0             348561.1814  -0.0270  0.050               
2050: 19 17  2  0   18 17  1  0             349091.4356  -0.0012  0.050               
2051: 19 16  3  0   18 16  2  0             349821.7837   0.0166  0.050               
2052: 16 12  4  0   15 10  5  0             354533.7598  -0.0040  0.050               
2053: 55 19 36  0   55 19 37  0             354624.5372   0.0059  0.050   0.0060 0.50  
2054: 55 20 36  0   55 18 37  0             354624.5372   0.0059  0.050   0.0060 0.50  
2055: 36  0 36  0   35  0 35  0             355056.6252  -0.0238  0.050  -0.0238 0.48  
2056: 36  0 36  0   35  1 35  0             355056.6252  -0.0238  0.050  -0.0238 0.02  
2057: 36  1 36  0   35  0 35  0             355056.6252  -0.0238  0.050  -0.0238 0.02  
2058: 36  1 36  0   35  1 35  0             355056.6252  -0.0238  0.050  -0.0238 0.48  
2059: 35  1 34  0   34  1 33  0             355066.4367  -0.0149  0.050  -0.0149 0.48  
2060: 35  1 34  0   34  2 33  0             355066.4367  -0.0149  0.050  -0.0149 0.02  
2061: 35  2 34  0   34  1 33  0             355066.4367  -0.0149  0.050  -0.0149 0.02  
2062: 35  2 34  0   34  2 33  0             355066.4367  -0.0149  0.050  -0.0149 0.48  
2063: 34  2 32  0   33  3 31  0             355075.4677  -0.0234  0.050  -0.0234 0.02  
2064: 34  2 32  0   33  2 31  0             355075.4677  -0.0234  0.050  -0.0234 0.48  
2065: 34  3 32  0   33  3 31  0             355075.4677  -0.0234  0.050  -0.0234 0.48  
2066: 34  3 32  0   33  2 31  0             355075.4677  -0.0234  0.050  -0.0234 0.02  
2067: 33  3 30  0   32  3 29  0             355083.8971  -0.0351  0.050  -0.0352 0.48  
2068: 33  3 30  0   32  4 29  0             355083.8971  -0.0351  0.050  -0.0352 0.02  
2069: 33  4 30  0   32  3 29  0             355083.8971  -0.0351  0.050  -0.0352 0.02  
2070: 33  4 30  0   32  4 29  0             355083.8971  -0.0351  0.050  -0.0352 0.48  
2071: 32  4 28  0   31  5 27  0             355091.9206  -0.0265  0.050  -0.0265 0.02  
2072: 32  4 28  0   31  4 27  0             355091.9206  -0.0265  0.050  -0.0265 0.48  
2073: 32  5 28  0   31  5 27  0             355091.9206  -0.0265  0.050  -0.0265 0.48  
2074: 32  5 28  0   31  4 27  0             355091.9206  -0.0265  0.050  -0.0265 0.02  
2075: 31  5 26  0   30  5 25  0             355099.7196  -0.0016  0.050  -0.0016 0.48  
2076: 31  5 26  0   30  6 25  0             355099.7196  -0.0016  0.050  -0.0016 0.02  
2077: 31  6 26  0   30  5 25  0             355099.7196  -0.0016  0.050  -0.0016 0.02  
2078: 31  6 26  0   30  6 25  0             355099.7196  -0.0016  0.050  -0.0016 0.48  
2079: 30  6 24  0   29  6 23  0             355107.4329  -0.0293  0.050  -0.0294 0.48  
2080: 30  6 24  0   29  7 23  0             355107.4329  -0.0293  0.050  -0.0294 0.02  
2081: 30  7 24  0   29  6 23  0             355107.4329  -0.0293  0.050  -0.0294 0.02  
2082: 30  7 24  0   29  7 23  0             355107.4329  -0.0293  0.050  -0.0294 0.48  
2083: 29  7 22  0   28  7 21  0             355115.3958  -0.0229  0.050  -0.0229 0.48  
2084: 29  7 22  0   28  8 21  0             355115.3958  -0.0229  0.050  -0.0229 0.02  
2085: 29  8 22  0   28  7 21  0             355115.3958  -0.0229  0.050  -0.0229 0.02  
2086: 29  8 22  0   28  8 21  0             355115.3958  -0.0229  0.050  -0.0229 0.48  
2087: 28  8 20  0   27  9 19  0             355123.8756  -0.0392  0.050  -0.0392 0.02  
2088: 28  8 20  0   27  8 19  0             355123.8756  -0.0392  0.050  -0.0392 0.48  
2089: 28  9 20  0   27  9 19  0             355123.8756  -0.0392  0.050  -0.0392 0.48  
2090: 28  9 20  0   27  8 19  0             355123.8756  -0.0392  0.050  -0.0392 0.02  
2091: 27  9 18  0   26  9 17  0             355133.4516   0.0280  0.050   0.0280 0.48  
2092: 27  9 18  0   26 10 17  0             355133.4516   0.0280  0.050   0.0280 0.02  
2093: 27 10 18  0   26  9 17  0             355133.4516   0.0280  0.050   0.0280 0.02  
2094: 27 10 18  0   26 10 17  0             355133.4516   0.0280  0.050   0.0280 0.48  
2095: 15  9  6  0   14  8  7  0             355135.5128   0.0100  0.050   0.0096 0.05  
2096: 15  9  6  0   14  7  7  0             355135.5128   0.0095  0.050   0.0096 0.95  
2097: 26 10 16  0   25 11 15  0             355144.7319   0.0023  0.050   0.0023 0.02  
2098: 26 10 16  0   25 10 15  0             355144.7319   0.0023  0.050   0.0023 0.48  
2099: 26 11 16  0   25 11 15  0             355144.7319   0.0023  0.050   0.0023 0.48  
2100: 26 11 16  0   25 10 15  0             355144.7319   0.0023  0.050   0.0023 0.02  
2101: 25 11 14  0   24 12 13  0             355159.3066  -0.0171  0.050  -0.0172 0.02  
2102: 25 11 14  0   24 11 13  0             355159.3066  -0.0171  0.050  -0.0172 0.48  
2103: 25 12 14  0   24 12 13  0             355159.3066  -0.0171  0.050  -0.0172 0.48  
2104: 25 12 14  0   24 11 13  0             355159.3066  -0.0171  0.050  -0.0172 0.02  
2105: 24 12 12  0   23 12 11  0             355180.4647  -0.0123  0.050  -0.0123 0.48  
2106: 24 12 12  0   23 13 11  0             355180.4647  -0.0123  0.050  -0.0123 0.02  
2107: 24 13 12  0   23 12 11  0             355180.4647  -0.0123  0.050  -0.0123 0.02  
2108: 24 13 12  0   23 13 11  0             355180.4647  -0.0123  0.050  -0.0123 0.48  
2109: 23 13 10  0   22 14  9  0             355216.6027  -0.0366  0.050  -0.0367 0.02  
2110: 23 13 10  0   22 13  9  0             355216.6027  -0.0367  0.050  -0.0367 0.48  
2111: 23 14 10  0   22 14  9  0             355216.6027  -0.0366  0.050  -0.0367 0.48  
2112: 23 14 10  0   22 13  9  0             355216.6027  -0.0367  0.050  -0.0367 0.02  
2113: 41  5 36  0   41  5 37  0             355263.8930   0.0004  0.050   0.0004 0.50  
2114: 41  6 36  0   41  4 37  0             355263.8930   0.0004  0.050   0.0004 0.50  
2115: 40  4 36  0   40  4 37  0             355301.2749  -0.0256  0.050  -0.0256 0.50  
2116: 40  5 36  0   40  3 37  0             355301.2749  -0.0256  0.050  -0.0256 0.50  
2117: 39  3 36  0   39  3 37  0             355337.6937   0.0285  0.050   0.0286 0.50  
2118: 39  4 36  0   39  2 37  0             355337.6937   0.0285  0.050   0.0286 0.50  
2119: 38  2 36  0   38  2 37  0             355372.9839  -0.0123  0.050  -0.0123 0.50  
2120: 38  3 36  0   38  1 37  0             355372.9839  -0.0123  0.050  -0.0123 0.50  
2121: 21 16  6  0   20 16  5  0             355500.9536  -0.0377  0.050               
2122: 21 15  6  0   20 15  5  0             355576.3162   0.0165  0.050               
2123: 37  0 37  0   36  1 36  0             364779.6736   0.0187  0.050   0.0187 0.01  
2124: 37  0 37  0   36  0 36  0             364779.6736   0.0187  0.050   0.0187 0.49  
2125: 37  1 37  0   36  1 36  0             364779.6736   0.0187  0.050   0.0187 0.49  
2126: 37  1 37  0   36  0 36  0             364779.6736   0.0187  0.050   0.0187 0.01  
2127: 36  1 35  0   35  2 34  0             364789.4454   0.0109  0.050   0.0110 0.01  
2128: 36  1 35  0   35  1 34  0             364789.4454   0.0109  0.050   0.0110 0.49  
2129: 36  2 35  0   35  1 34  0             364789.4454   0.0109  0.050   0.0110 0.01  
2130: 36  2 35  0   35  2 34  0             364789.4454   0.0109  0.050   0.0110 0.49  
2131: 35  2 33  0   34  3 32  0             364798.4148  -0.0078  0.050  -0.0078 0.01  
2132: 35  2 33  0   34  2 32  0             364798.4148  -0.0078  0.050  -0.0078 0.49  
2133: 35  3 33  0   34  3 32  0             364798.4148  -0.0078  0.050  -0.0078 0.49  
2134: 35  3 33  0   34  2 32  0             364798.4148  -0.0078  0.050  -0.0078 0.01  
2135: 34  3 31  0   33  4 30  0             364806.7458  -0.0374  0.050  -0.0375 0.01  
2136: 34  3 31  0   33  3 30  0             364806.7458  -0.0374  0.050  -0.0375 0.49  
2137: 34  4 31  0   33  3 30  0             364806.7458  -0.0374  0.050  -0.0375 0.01  
2138: 34  4 31  0   33  4 30  0             364806.7458  -0.0374  0.050  -0.0375 0.49  
2139: 33  4 29  0   32  4 28  0             364814.6721  -0.0146  0.050  -0.0147 0.49  
2140: 33  4 29  0   32  5 28  0             364814.6721  -0.0146  0.050  -0.0147 0.01  
2141: 33  5 29  0   32  5 28  0             364814.6721  -0.0146  0.050  -0.0147 0.49  
2142: 33  5 29  0   32  4 28  0             364814.6721  -0.0146  0.050  -0.0147 0.01  
2143: 32  5 27  0   31  6 26  0             364822.3617   0.0467  0.050   0.0468 0.01  
2144: 32  5 27  0   31  5 26  0             364822.3617   0.0467  0.050   0.0468 0.49  
2145: 32  6 27  0   31  6 26  0             364822.3617   0.0467  0.050   0.0468 0.49  
2146: 32  6 27  0   31  5 26  0             364822.3617   0.0467  0.050   0.0468 0.01  
2147: 31  6 25  0   30  7 24  0             364829.9060   0.0370  0.050   0.0370 0.01  
2148: 31  6 25  0   30  6 24  0             364829.9060   0.0370  0.050   0.0370 0.49  
2149: 31  7 25  0   30  7 24  0             364829.9060   0.0370  0.050   0.0370 0.49  
2150: 31  7 25  0   30  6 24  0             364829.9060   0.0370  0.050   0.0370 0.01  
2151: 30  7 23  0   29  8 22  0             364837.6483   0.0643  0.050   0.0644 0.01  
2152: 30  7 23  0   29  7 22  0             364837.6483   0.0643  0.050   0.0644 0.49  
2153: 30  8 23  0   29  8 22  0             364837.6483   0.0643  0.050   0.0644 0.49  
2154: 30  8 23  0   29  7 22  0             364837.6483   0.0643  0.050   0.0644 0.01  
2155: 29  8 21  0   28  8 20  0             364845.7856   0.0282  0.050   0.0283 0.49  
2156: 29  8 21  0   28  9 20  0             364845.7856   0.0282  0.050   0.0283 0.01  
2157: 29  9 21  0   28  9 20  0             364845.7856   0.0282  0.050   0.0283 0.49  
2158: 29  9 21  0   28  8 20  0             364845.7856   0.0282  0.050   0.0283 0.01  
2159: 28  9 19  0   27 10 18  0             364854.7232  -0.0816  0.050  -0.0817 0.01  
2160: 28  9 19  0   27  9 18  0             364854.7232  -0.0816  0.050  -0.0817 0.49  
2161: 28 10 19  0   27 10 18  0             364854.7232  -0.0816  0.050  -0.0817 0.49  
2162: 28 10 19  0   27  9 18  0             364854.7232  -0.0816  0.050  -0.0817 0.01  
2163: 27 10 17  0   26 11 16  0             364865.3603  -0.0218  0.050  -0.0219 0.01  
2164: 27 10 17  0   26 10 16  0             364865.3603  -0.0218  0.050  -0.0219 0.49  
2165: 27 11 17  0   26 11 16  0             364865.3603  -0.0218  0.050  -0.0219 0.49  
2166: 27 11 17  0   26 10 16  0             364865.3603  -0.0218  0.050  -0.0219 0.01  
2167: 25 12 13  0   24 13 12  0             364897.1226   0.0602  0.050   0.0603 0.01  
2168: 25 12 13  0   24 12 12  0             364897.1226   0.0602  0.050   0.0603 0.49  
2169: 25 13 13  0   24 12 12  0             364897.1226   0.0602  0.050   0.0603 0.01  
2170: 25 13 13  0   24 13 12  0             364897.1226   0.0602  0.050   0.0603 0.49  
2171: 24 13 11  0   23 14 10  0             364926.3870   0.0746  0.050   0.0746 0.01  
2172: 24 13 11  0   23 13 10  0             364926.3870   0.0746  0.050   0.0746 0.49  
2173: 24 14 11  0   23 14 10  0             364926.3870   0.0746  0.050   0.0746 0.49  
2174: 24 14 11  0   23 13 10  0             364926.3870   0.0746  0.050   0.0746 0.01  
2175: 23 14  9  0   22 14  8  0             364982.8171   0.0320  0.050   0.0360 0.50  
2176: 23 15  9  0   22 15  8  0             364982.8171   0.0398  0.050   0.0360 0.50  
2177: 18 16  2  0   17 14  3  0             367651.3273   0.0189  0.050               
2178: 21 18  4  0   20 18  3  0             373123.0409   0.0874  0.050               
2179: 52 14 38  0   52 14 39  0             374293.9617  -0.0173  0.050  -0.0174 0.49  
2180: 52 14 38  0   52 13 39  0             374293.9617  -0.0173  0.050  -0.0174 0.01  
2181: 52 15 38  0   52 14 39  0             374293.9617  -0.0173  0.050  -0.0174 0.01  
2182: 52 15 38  0   52 13 39  0             374293.9617  -0.0173  0.050  -0.0174 0.49  
2183: 51 13 38  0   51 13 39  0             374345.1930   0.0710  0.050   0.0711 0.49  
2184: 51 13 38  0   51 12 39  0             374345.1930   0.0710  0.050   0.0711 0.01  
2185: 51 14 38  0   51 12 39  0             374345.1930   0.0710  0.050   0.0711 0.49  
2186: 51 14 38  0   51 13 39  0             374345.1930   0.0710  0.050   0.0711 0.01  
2187: 50 12 38  0   50 11 39  0             374395.1750   0.0743  0.050   0.0744 0.01  
2188: 50 12 38  0   50 12 39  0             374395.1750   0.0743  0.050   0.0744 0.49  
2189: 50 13 38  0   50 11 39  0             374395.1750   0.0743  0.050   0.0744 0.49  
2190: 50 13 38  0   50 12 39  0             374395.1750   0.0743  0.050   0.0744 0.01  
2191: 48 10 38  0   48  9 39  0             374491.6962   0.0881  0.050   0.0882 0.01  
2192: 48 10 38  0   48 10 39  0             374491.6962   0.0881  0.050   0.0882 0.49  
2193: 48 11 38  0   48  9 39  0             374491.6962   0.0881  0.050   0.0882 0.49  
2194: 48 11 38  0   48 10 39  0             374491.6962   0.0881  0.050   0.0882 0.01  
2195: 38  0 38  0   37  0 37  0             374502.3456   0.0438  0.050   0.0438 0.49  
2196: 38  0 38  0   37  1 37  0             374502.3456   0.0438  0.050   0.0438 0.01  
2197: 38  1 38  0   37  0 37  0             374502.3456   0.0438  0.050   0.0438 0.01  
2198: 38  1 38  0   37  1 37  0             374502.3456   0.0438  0.050   0.0438 0.49  
2199: 37  1 36  0   36  1 35  0             374512.1067   0.0482  0.050   0.0483 0.49  
2200: 37  1 36  0   36  2 35  0             374512.1067   0.0482  0.050   0.0483 0.01  
2201: 37  2 36  0   36  1 35  0             374512.1067   0.0482  0.050   0.0483 0.01  
2202: 37  2 36  0   36  2 35  0             374512.1067   0.0482  0.050   0.0483 0.49  
2203: 36  2 34  0   35  2 33  0             374521.0042   0.0087  0.050   0.0087 0.49  
2204: 36  2 34  0   35  3 33  0             374521.0042   0.0087  0.050   0.0087 0.01  
2205: 36  3 34  0   35  2 33  0             374521.0042   0.0087  0.050   0.0087 0.01  
2206: 36  3 34  0   35  3 33  0             374521.0042   0.0087  0.050   0.0087 0.49  
2207: 34  4 30  0   33  5 29  0             374537.0665  -0.0022  0.050  -0.0023 0.01  
2208: 34  4 30  0   33  4 29  0             374537.0665  -0.0022  0.050  -0.0023 0.49  
2209: 34  5 30  0   33  4 29  0             374537.0665  -0.0022  0.050  -0.0023 0.01  
2210: 34  5 30  0   33  5 29  0             374537.0665  -0.0022  0.050  -0.0023 0.49  
2211: 33  5 28  0   32  6 27  0             374544.5044  -0.0484  0.050  -0.0484 0.01  
2212: 33  5 28  0   32  5 27  0             374544.5044  -0.0484  0.050  -0.0484 0.49  
2213: 33  6 28  0   32  5 27  0             374544.5044  -0.0484  0.050  -0.0484 0.01  
2214: 33  6 28  0   32  6 27  0             374544.5044  -0.0484  0.050  -0.0484 0.49  
2215: 32  6 26  0   31  7 25  0             374552.0002   0.0768  0.050   0.0769 0.01  
2216: 32  6 26  0   31  6 25  0             374552.0002   0.0768  0.050   0.0769 0.49  
2217: 32  7 26  0   31  7 25  0             374552.0002   0.0768  0.050   0.0769 0.49  
2218: 32  7 26  0   31  6 25  0             374552.0002   0.0768  0.050   0.0769 0.01  
2219: 31  7 24  0   30  7 23  0             374559.3751  -0.0297  0.050  -0.0298 0.49  
2220: 31  7 24  0   30  8 23  0             374559.3751  -0.0297  0.050  -0.0298 0.01  
2221: 31  8 24  0   30  7 23  0             374559.3751  -0.0297  0.050  -0.0298 0.01  
2222: 31  8 24  0   30  8 23  0             374559.3751  -0.0297  0.050  -0.0298 0.49  
2223: 30  8 22  0   29  8 21  0             374567.2895   0.0164  0.050   0.0165 0.49  
2224: 30  8 22  0   29  9 21  0             374567.2895   0.0164  0.050   0.0165 0.01  
2225: 30  9 22  0   29  9 21  0             374567.2895   0.0164  0.050   0.0165 0.49  
2226: 30  9 22  0   29  8 21  0             374567.2895   0.0164  0.050   0.0165 0.01  
2227: 29  9 20  0   28  9 19  0             374575.8980  -0.0012  0.050  -0.0013 0.49  
2228: 29  9 20  0   28 10 19  0             374575.8980  -0.0012  0.050  -0.0013 0.01  
2229: 29 10 20  0   28  9 19  0             374575.8980  -0.0012  0.050  -0.0013 0.01  
2230: 29 10 20  0   28 10 19  0             374575.8980  -0.0012  0.050  -0.0013 0.49  
2231: 46  8 38  0   46  8 39  0             374583.6530   0.0687  0.050   0.0688 0.49  
2232: 46  8 38  0   46  7 39  0             374583.6530   0.0687  0.050   0.0688 0.01  
2233: 46  9 38  0   46  8 39  0             374583.6530   0.0687  0.050   0.0688 0.01  
2234: 46  9 38  0   46  7 39  0             374583.6530   0.0687  0.050   0.0688 0.49  
2235: 28 10 18  0   27 10 17  0             374585.9260   0.0838  0.050   0.0838 0.49  
2236: 28 10 18  0   27 11 17  0             374585.9260   0.0838  0.050   0.0838 0.01  
2237: 28 11 18  0   27 11 17  0             374585.9260   0.0838  0.050   0.0838 0.49  
2238: 28 11 18  0   27 10 17  0             374585.9260   0.0838  0.050   0.0838 0.01  
2239: 27 11 16  0   26 11 15  0             374598.1140   0.0635  0.050   0.0635 0.50  
2240: 27 11 16  0   26 12 15  0             374598.1140   0.0635  0.050   0.0635 0.01  
2241: 27 12 16  0   26 12 15  0             374598.1140   0.0635  0.050   0.0635 0.50  
2242: 25 13 12  0   24 13 11  0             374638.9045   0.0918  0.050   0.0918 0.49  
2243: 25 13 12  0   24 14 11  0             374638.9045   0.0918  0.050   0.0918 0.01  
2244: 25 14 12  0   24 13 11  0             374638.9045   0.0918  0.050   0.0918 0.01  
2245: 25 14 12  0   24 14 11  0             374638.9045   0.0918  0.050   0.0918 0.49  
2246: 24 14 10  0   23 15  9  0             374682.0247   0.0929  0.050   0.0928 0.01  
2247: 24 14 10  0   23 14  9  0             374682.0247   0.0926  0.050   0.0928 0.49  
2248: 24 15 10  0   23 15  9  0             374682.0247   0.0929  0.050   0.0928 0.49  
2249: 24 15 10  0   23 14  9  0             374682.0247   0.0926  0.050   0.0928 0.01  
2250: 42  4 38  0   42  4 39  0             374754.2738   0.0185  0.050   0.0185 0.49  
2251: 42  4 38  0   42  3 39  0             374754.2738   0.0185  0.050   0.0185 0.01  
2252: 42  5 38  0   42  4 39  0             374754.2738   0.0185  0.050   0.0185 0.01  
2253: 42  5 38  0   42  3 39  0             374754.2738   0.0185  0.050   0.0185 0.49  
2254: 41  3 38  0   41  3 39  0             374794.2524   0.0420  0.050   0.0421 0.49  
2255: 41  3 38  0   41  2 39  0             374794.2524   0.0420  0.050   0.0421 0.01  
2256: 41  4 38  0   41  3 39  0             374794.2524   0.0420  0.050   0.0421 0.01  
2257: 41  4 38  0   41  2 39  0             374794.2524   0.0420  0.050   0.0421 0.49  
2258: 40  2 38  0   40  1 39  0             374833.1116   0.0136  0.050   0.0137 0.01  
2259: 40  2 38  0   40  2 39  0             374833.1116   0.0136  0.050   0.0137 0.49  
2260: 40  3 38  0   40  1 39  0             374833.1116   0.0136  0.050   0.0137 0.49  
2261: 40  3 38  0   40  2 39  0             374833.1116   0.0136  0.050   0.0137 0.01  
2262: 21 20  1  0   20 20  0  0             375912.4944  -0.0281  0.050               
2263: 17 12  5  0   16 10  6  0             384029.5163   0.0617  0.050               
2264: 17 13  5  0   16 11  6  0             384045.8007   0.0701  0.050               
2265: 52 13 39  0   52 13 40  0             384053.3515   0.0673  0.050   0.0674 0.49  
2266: 52 13 39  0   52 12 40  0             384053.3515   0.0673  0.050   0.0674 0.01  
2267: 52 14 39  0   52 12 40  0             384053.3515   0.0673  0.050   0.0674 0.49  
2268: 52 14 39  0   52 13 40  0             384053.3515   0.0673  0.050   0.0674 0.01  
2269: 39  0 39  0   38  1 38  0             384224.5612  -0.0189  0.050  -0.0190 0.01  
2270: 39  0 39  0   38  0 38  0             384224.5612  -0.0189  0.050  -0.0190 0.49  
2271: 39  1 39  0   38  0 38  0             384224.5612  -0.0189  0.050  -0.0190 0.01  
2272: 39  1 39  0   38  1 38  0             384224.5612  -0.0189  0.050  -0.0190 0.49  
2273: 38  1 37  0   37  2 36  0             384234.2943  -0.0196  0.050  -0.0196 0.01  
2274: 38  1 37  0   37  1 36  0             384234.2943  -0.0196  0.050  -0.0196 0.49  
2275: 38  2 37  0   37  2 36  0             384234.2943  -0.0196  0.050  -0.0196 0.49  
2276: 38  2 37  0   37  1 36  0             384234.2943  -0.0196  0.050  -0.0196 0.01  
2277: 37  2 35  0   36  3 34  0             384243.1990  -0.0010  0.050  -0.0011 0.01  
2278: 37  2 35  0   36  2 34  0             384243.1990  -0.0010  0.050  -0.0011 0.49  
2279: 37  3 35  0   36  2 34  0             384243.1990  -0.0010  0.050  -0.0011 0.01  
2280: 37  3 35  0   36  3 34  0             384243.1990  -0.0010  0.050  -0.0011 0.49  
2281: 36  3 33  0   35  4 32  0             384251.3295  -0.0712  0.050  -0.0712 0.01  
2282: 36  3 33  0   35  3 32  0             384251.3295  -0.0712  0.050  -0.0712 0.49  
2283: 36  4 33  0   35  4 32  0             384251.3295  -0.0712  0.050  -0.0712 0.49  
2284: 36  4 33  0   35  3 32  0             384251.3295  -0.0712  0.050  -0.0712 0.01  
2285: 48  9 39  0   48  9 40  0             384254.1782  -0.0596  0.050  -0.0596 0.49  
2286: 48  9 39  0   48  8 40  0             384254.1782  -0.0596  0.050  -0.0596 0.01  
2287: 48 10 39  0   48  8 40  0             384254.1782  -0.0596  0.050  -0.0596 0.49  
2288: 48 10 39  0   48  9 40  0             384254.1782  -0.0596  0.050  -0.0596 0.01  
2289: 35  4 31  0   34  5 30  0             384259.0855   0.0019  0.050   0.0019 0.01  
2290: 35  4 31  0   34  4 30  0             384259.0855   0.0019  0.050   0.0019 0.49  
2291: 35  5 31  0   34  5 30  0             384259.0855   0.0019  0.050   0.0019 0.49  
2292: 35  5 31  0   34  4 30  0             384259.0855   0.0019  0.050   0.0019 0.01  
2293: 34  5 29  0   33  6 28  0             384266.4211  -0.0036  0.050  -0.0036 0.01  
2294: 34  5 29  0   33  5 28  0             384266.4211  -0.0036  0.050  -0.0036 0.49  
2295: 34  6 29  0   33  6 28  0             384266.4211  -0.0036  0.050  -0.0036 0.49  
2296: 34  6 29  0   33  5 28  0             384266.4211  -0.0036  0.050  -0.0036 0.01  
2297: 33  6 27  0   32  7 26  0             384273.5937  -0.0213  0.050  -0.0213 0.01  
2298: 33  6 27  0   32  6 26  0             384273.5937  -0.0213  0.050  -0.0213 0.49  
2299: 33  7 27  0   32  7 26  0             384273.5937  -0.0213  0.050  -0.0213 0.49  
2300: 33  7 27  0   32  6 26  0             384273.5937  -0.0213  0.050  -0.0213 0.01  
2301: 32  7 25  0   31  8 24  0             384280.8013  -0.0681  0.050  -0.0682 0.01  
2302: 32  7 25  0   31  7 24  0             384280.8013  -0.0681  0.050  -0.0682 0.49  
2303: 32  8 25  0   31  8 24  0             384280.8013  -0.0681  0.050  -0.0682 0.49  
2304: 32  8 25  0   31  7 24  0             384280.8013  -0.0681  0.050  -0.0682 0.01  
2305: 31  8 23  0   30  9 22  0             384288.4539   0.0073  0.050   0.0073 0.01  
2306: 31  8 23  0   30  8 22  0             384288.4539   0.0073  0.050   0.0073 0.49  
2307: 31  9 23  0   30  9 22  0             384288.4539   0.0073  0.050   0.0073 0.49  
2308: 31  9 23  0   30  8 22  0             384288.4539   0.0073  0.050   0.0073 0.01  
2309: 30  9 21  0   29 10 20  0             384296.7219   0.0395  0.050   0.0395 0.01  
2310: 30  9 21  0   29  9 20  0             384296.7219   0.0395  0.050   0.0395 0.49  
2311: 30 10 21  0   29 10 20  0             384296.7219   0.0395  0.050   0.0395 0.49  
2312: 30 10 21  0   29  9 20  0             384296.7219   0.0395  0.050   0.0395 0.01  
2313: 29 10 19  0   28 11 18  0             384306.0621   0.0004  0.050   0.0005 0.01  
2314: 29 10 19  0   28 10 18  0             384306.0621   0.0004  0.050   0.0005 0.49  
2315: 29 11 19  0   28 10 18  0             384306.0621   0.0004  0.050   0.0005 0.01  
2316: 29 11 19  0   28 11 18  0             384306.0621   0.0004  0.050   0.0005 0.49  
2317: 28 11 17  0   27 12 16  0             384317.3290  -0.0384  0.050  -0.0384 0.01  
2318: 28 11 17  0   27 11 16  0             384317.3290  -0.0384  0.050  -0.0384 0.49  
2319: 28 12 17  0   27 12 16  0             384317.3290  -0.0384  0.050  -0.0384 0.49  
2320: 28 12 17  0   27 11 16  0             384317.3290  -0.0384  0.050  -0.0384 0.01  
2321: 27 12 15  0   26 13 14  0             384332.0216  -0.0076  0.050  -0.0076 0.01  
2322: 27 12 15  0   26 12 14  0             384332.0216  -0.0076  0.050  -0.0076 0.49  
2323: 27 13 15  0   26 13 14  0             384332.0216  -0.0076  0.050  -0.0076 0.49  
2324: 27 13 15  0   26 12 14  0             384332.0216  -0.0076  0.050  -0.0076 0.01  
2325: 26 13 13  0   25 14 12  0             384353.0395   0.0283  0.050   0.0284 0.01  
2326: 26 13 13  0   25 13 12  0             384353.0395   0.0283  0.050   0.0284 0.49  
2327: 26 14 13  0   25 14 12  0             384353.0395   0.0283  0.050   0.0284 0.49  
2328: 26 14 13  0   25 13 12  0             384353.0395   0.0283  0.050   0.0284 0.01  
2329: 25 14 11  0   24 15 10  0             384387.4125   0.0125  0.050   0.0126 0.01  
2330: 25 14 11  0   24 14 10  0             384387.4125   0.0125  0.050   0.0126 0.49  
2331: 25 15 11  0   24 15 10  0             384387.4125   0.0125  0.050   0.0126 0.49  
2332: 25 15 11  0   24 14 10  0             384387.4125   0.0125  0.050   0.0126 0.01  
2333: 24 15  9  0   23 15  8  0             384455.5090   0.0276  0.050   0.0357 0.50  
2334: 24 16  9  0   23 16  8  0             384455.5090   0.0437  0.050   0.0357 0.50  
2335: 23 17  7  0   22 17  6  0             384628.3212   0.0020  0.050               
2336: 23 16  7  0   22 16  6  0             384637.9912   0.0004  0.050               
2337: 18 16  3  0   17 14  4  0             384639.5811  -0.0439  0.050               
2338: 19 17  2  0   18 15  3  0             386947.8573   0.0976  0.050               
2339: 21 18  3  0   20 18  2  0             388074.6435  -0.0534  0.050               
2340: 22 19  4  0   21 19  3  0             392094.5935  -0.0329  0.050               
2341: 18 15  4  0   17 13  5  0             393446.1019   0.0784  0.050               
2342: 54 14 40  0   54 13 41  0             393705.3202   0.0950  0.050   0.0950 0.01  
2343: 54 14 40  0   54 14 41  0             393705.3202   0.0950  0.050   0.0950 0.49  
2344: 54 15 40  0   54 13 41  0             393705.3202   0.0950  0.050   0.0950 0.49  
2345: 54 15 40  0   54 14 41  0             393705.3202   0.0950  0.050   0.0950 0.01  
2346: 40  0 40  0   39  0 39  0             393946.4616  -0.0188  0.050  -0.0189 0.49  
2347: 40  0 40  0   39  1 39  0             393946.4616  -0.0188  0.050  -0.0189 0.01  
2348: 40  1 40  0   39  0 39  0             393946.4616  -0.0188  0.050  -0.0189 0.01  
2349: 40  1 40  0   39  1 39  0             393946.4616  -0.0188  0.050  -0.0189 0.49  
2350: 39  1 38  0   38  2 37  0             393956.1837  -0.0078  0.050  -0.0078 0.01  
2351: 39  1 38  0   38  1 37  0             393956.1837  -0.0078  0.050  -0.0078 0.49  
2352: 39  2 38  0   38  1 37  0             393956.1837  -0.0078  0.050  -0.0078 0.01  
2353: 39  2 38  0   38  2 37  0             393956.1837  -0.0078  0.050  -0.0078 0.49  
2354: 38  2 36  0   37  2 35  0             393964.9924  -0.0344  0.050  -0.0344 0.49  
2355: 38  2 36  0   37  3 35  0             393964.9924  -0.0344  0.050  -0.0344 0.01  
2356: 38  3 36  0   37  2 35  0             393964.9924  -0.0344  0.050  -0.0344 0.01  
2357: 38  3 36  0   37  3 35  0             393964.9924  -0.0344  0.050  -0.0344 0.49  
2358: 37  3 34  0   36  4 33  0             393973.1093  -0.0387  0.050  -0.0387 0.01  
2359: 37  3 34  0   36  3 33  0             393973.1093  -0.0387  0.050  -0.0387 0.49  
2360: 37  4 34  0   36  4 33  0             393973.1093  -0.0387  0.050  -0.0387 0.49  
2361: 37  4 34  0   36  3 33  0             393973.1093  -0.0387  0.050  -0.0387 0.01  
2362: 36  4 32  0   35  4 31  0             393980.7148  -0.0065  0.050  -0.0066 0.49  
2363: 36  4 32  0   35  5 31  0             393980.7148  -0.0065  0.050  -0.0066 0.01  
2364: 36  5 32  0   35  4 31  0             393980.7148  -0.0065  0.050  -0.0066 0.01  
2365: 36  5 32  0   35  5 31  0             393980.7148  -0.0065  0.050  -0.0066 0.49  
2366: 35  5 30  0   34  5 29  0             393987.8616  -0.0593  0.050  -0.0594 0.49  
2367: 35  5 30  0   34  6 29  0             393987.8616  -0.0593  0.050  -0.0594 0.01  
2368: 35  6 30  0   34  5 29  0             393987.8616  -0.0593  0.050  -0.0594 0.01  
2369: 35  6 30  0   34  6 29  0             393987.8616  -0.0593  0.050  -0.0594 0.49  
2370: 34  6 28  0   33  6 27  0             393994.8836  -0.0498  0.050  -0.0498 0.49  
2371: 34  6 28  0   33  7 27  0             393994.8836  -0.0498  0.050  -0.0498 0.01  
2372: 34  7 28  0   33  6 27  0             393994.8836  -0.0498  0.050  -0.0498 0.01  
2373: 34  7 28  0   33  7 27  0             393994.8836  -0.0498  0.050  -0.0498 0.49  
2374: 33  7 26  0   32  7 25  0             394001.8945  -0.0718  0.050  -0.0718 0.49  
2375: 33  7 26  0   32  8 25  0             394001.8945  -0.0718  0.050  -0.0718 0.01  
2376: 33  8 26  0   32  7 25  0             394001.8945  -0.0718  0.050  -0.0718 0.01  
2377: 33  8 26  0   32  8 25  0             394001.8945  -0.0718  0.050  -0.0718 0.49  
2378: 32  8 24  0   31  8 23  0             394009.2680   0.0043  0.050   0.0043 0.49  
2379: 32  8 24  0   31  9 23  0             394009.2680   0.0043  0.050   0.0043 0.01  
2380: 32  9 24  0   31  8 23  0             394009.2680   0.0043  0.050   0.0043 0.01  
2381: 32  9 24  0   31  9 23  0             394009.2680   0.0043  0.050   0.0043 0.49  
2382: 31  9 22  0   30  9 21  0             394017.1220  -0.0115  0.050  -0.0116 0.49  
2383: 31  9 22  0   30 10 21  0             394017.1220  -0.0115  0.050  -0.0116 0.01  
2384: 31 10 22  0   30  9 21  0             394017.1220  -0.0115  0.050  -0.0116 0.01  
2385: 31 10 22  0   30 10 21  0             394017.1220  -0.0115  0.050  -0.0116 0.49  
2386: 30 10 20  0   29 10 19  0             394025.9959  -0.0073  0.050  -0.0073 0.49  
2387: 30 10 20  0   29 11 19  0             394025.9959  -0.0073  0.050  -0.0073 0.01  
2388: 30 11 20  0   29 11 19  0             394025.9959  -0.0073  0.050  -0.0073 0.49  
2389: 30 11 20  0   29 10 19  0             394025.9959  -0.0073  0.050  -0.0073 0.01  
2390: 29 11 18  0   28 11 17  0             394036.5031  -0.0289  0.050  -0.0289 0.49  
2391: 29 11 18  0   28 12 17  0             394036.5031  -0.0289  0.050  -0.0289 0.01  
2392: 29 12 18  0   28 11 17  0             394036.5031  -0.0289  0.050  -0.0289 0.01  
2393: 29 12 18  0   28 12 17  0             394036.5031  -0.0289  0.050  -0.0289 0.49  
2394: 28 12 16  0   27 12 15  0             394049.8171  -0.0453  0.050  -0.0454 0.49  
2395: 28 12 16  0   27 13 15  0             394049.8171  -0.0453  0.050  -0.0454 0.01  
2396: 28 13 16  0   27 12 15  0             394049.8171  -0.0453  0.050  -0.0454 0.01  
2397: 28 13 16  0   27 13 15  0             394049.8171  -0.0453  0.050  -0.0454 0.49  
2398: 27 13 14  0   26 13 13  0             394068.2338   0.0058  0.050   0.0058 0.49  
2399: 27 13 14  0   26 14 13  0             394068.2338   0.0058  0.050   0.0058 0.01  
2400: 27 14 14  0   26 13 13  0             394068.2338   0.0058  0.050   0.0058 0.01  
2401: 27 14 14  0   26 14 13  0             394068.2338   0.0058  0.050   0.0058 0.49  
2402: 26 14 12  0   25 15 11  0             394096.5820  -0.0197  0.050  -0.0197 0.01  
2403: 26 14 12  0   25 14 11  0             394096.5820  -0.0197  0.050  -0.0197 0.49  
2404: 26 15 12  0   25 14 11  0             394096.5820  -0.0197  0.050  -0.0197 0.01  
2405: 26 15 12  0   25 15 11  0             394096.5820  -0.0197  0.050  -0.0197 0.49  
2406: 46  6 40  0   46  6 41  0             394114.1900  -0.0057  0.050  -0.0057 0.49  
2407: 46  6 40  0   46  5 41  0             394114.1900  -0.0057  0.050  -0.0057 0.01  
2408: 46  7 40  0   46  6 41  0             394114.1900  -0.0057  0.050  -0.0057 0.01  
2409: 46  7 40  0   46  5 41  0             394114.1900  -0.0057  0.050  -0.0057 0.49  
2410: 25 15 10  0   24 16  9  0             394147.9243   0.0004  0.050   0.0001 0.01  
2411: 25 15 10  0   24 15  9  0             394147.9243  -0.0002  0.050   0.0001 0.49  
2412: 25 16 10  0   24 16  9  0             394147.9243   0.0004  0.050   0.0001 0.49  
2413: 25 16 10  0   24 15  9  0             394147.9243  -0.0002  0.050   0.0001 0.01  
2414: 24 17  8  0   23 17  7  0             394263.6666   0.0665  0.050               
2415: 24 17  8  0   23 16  7  0             394264.2737   0.0296  0.050               
2416: 23 18  6  0   22 18  5  0             394546.1421   0.0685  0.050               
2417: 23 17  6  0   22 17  5  0             394732.8395  -0.0002  0.050               
2418: 41  0 41  0   40  1 40  0             403668.0457   0.0525  0.050   0.0525 0.01  
2419: 41  0 41  0   40  0 40  0             403668.0457   0.0525  0.050   0.0525 0.49  
2420: 41  1 41  0   40  0 40  0             403668.0457   0.0525  0.050   0.0525 0.01  
2421: 41  1 41  0   40  1 40  0             403668.0457   0.0525  0.050   0.0525 0.49  
2422: 40  1 39  0   39  2 38  0             403677.6508  -0.0308  0.050  -0.0308 0.01  
2423: 40  1 39  0   39  1 38  0             403677.6508  -0.0308  0.050  -0.0308 0.49  
2424: 40  2 39  0   39  1 38  0             403677.6508  -0.0308  0.050  -0.0308 0.01  
2425: 40  2 39  0   39  2 38  0             403677.6508  -0.0308  0.050  -0.0308 0.49  
2426: 50  9 41  0   50  9 42  0             403683.9907   0.0092  0.050   0.0092 0.49  
2427: 50  9 41  0   50  8 42  0             403683.9907   0.0092  0.050   0.0092 0.01  
2428: 50 10 41  0   50  9 42  0             403683.9907   0.0092  0.050   0.0092 0.01  
2429: 50 10 41  0   50  8 42  0             403683.9907   0.0092  0.050   0.0092 0.49  
2430: 39  2 37  0   38  3 36  0             403686.4558  -0.0104  0.050  -0.0105 0.01  
2431: 39  2 37  0   38  2 36  0             403686.4558  -0.0104  0.050  -0.0105 0.49  
2432: 39  3 37  0   38  2 36  0             403686.4558  -0.0104  0.050  -0.0105 0.01  
2433: 39  3 37  0   38  3 36  0             403686.4558  -0.0104  0.050  -0.0105 0.49  
2434: 38  3 35  0   37  4 34  0             403694.5290   0.0208  0.050   0.0208 0.01  
2435: 38  3 35  0   37  3 34  0             403694.5290   0.0208  0.050   0.0208 0.49  
2436: 38  4 35  0   37  4 34  0             403694.5290   0.0208  0.050   0.0208 0.49  
2437: 38  4 35  0   37  3 34  0             403694.5290   0.0208  0.050   0.0208 0.01  
2438: 37  4 33  0   36  5 32  0             403702.0283   0.0557  0.050   0.0558 0.01  
2439: 37  4 33  0   36  4 32  0             403702.0283   0.0557  0.050   0.0558 0.49  
2440: 37  5 33  0   36  5 32  0             403702.0283   0.0557  0.050   0.0558 0.49  
2441: 37  5 33  0   36  4 32  0             403702.0283   0.0557  0.050   0.0558 0.01  
2442: 36  5 31  0   35  5 30  0             403709.1024   0.0707  0.050   0.0707 0.49  
2443: 36  5 31  0   35  6 30  0             403709.1024   0.0707  0.050   0.0707 0.01  
2444: 36  6 31  0   35  5 30  0             403709.1024   0.0707  0.050   0.0707 0.01  
2445: 36  6 31  0   35  6 30  0             403709.1024   0.0707  0.050   0.0707 0.49  
2446: 35  6 29  0   34  6 28  0             403715.9330   0.0644  0.050   0.0645 0.49  
2447: 35  6 29  0   34  7 28  0             403715.9330   0.0644  0.050   0.0645 0.01  
2448: 35  7 29  0   34  6 28  0             403715.9330   0.0644  0.050   0.0645 0.01  
2449: 35  7 29  0   34  7 28  0             403715.9330   0.0644  0.050   0.0645 0.49  
2450: 34  7 27  0   33  8 26  0             403722.6790  -0.0052  0.050  -0.0053 0.01  
2451: 34  7 27  0   33  7 26  0             403722.6790  -0.0052  0.050  -0.0053 0.49  
2452: 34  8 27  0   33  8 26  0             403722.6790  -0.0052  0.050  -0.0053 0.49  
2453: 34  8 27  0   33  7 26  0             403722.6790  -0.0052  0.050  -0.0053 0.01  
2454: 33  8 25  0   32  9 24  0             403729.7518   0.0406  0.050   0.0406 0.01  
2455: 33  8 25  0   32  8 24  0             403729.7518   0.0406  0.050   0.0406 0.49  
2456: 33  9 25  0   32  9 24  0             403729.7518   0.0406  0.050   0.0406 0.49  
2457: 33  9 25  0   32  8 24  0             403729.7518   0.0406  0.050   0.0406 0.01  
2458: 32  9 23  0   31 10 22  0             403737.2095  -0.0250  0.050  -0.0251 0.01  
2459: 32  9 23  0   31  9 22  0             403737.2095  -0.0250  0.050  -0.0251 0.49  
2460: 32 10 23  0   31 10 22  0             403737.2095  -0.0250  0.050  -0.0251 0.49  
2461: 32 10 23  0   31  9 22  0             403737.2095  -0.0250  0.050  -0.0251 0.01  
2462: 31 10 21  0   30 11 20  0             403745.7331   0.0965  0.050   0.0966 0.01  
2463: 31 10 21  0   30 10 20  0             403745.7331   0.0965  0.050   0.0966 0.49  
2464: 31 11 21  0   30 11 20  0             403745.7331   0.0965  0.050   0.0966 0.49  
2465: 31 11 21  0   30 10 20  0             403745.7331   0.0965  0.050   0.0966 0.01  
2466: 30 11 19  0   29 12 18  0             403755.5488   0.0664  0.050   0.0664 0.01  
2467: 30 11 19  0   29 11 18  0             403755.5488   0.0664  0.050   0.0664 0.49  
2468: 30 12 19  0   29 11 18  0             403755.5488   0.0664  0.050   0.0664 0.01  
2469: 30 12 19  0   29 12 18  0             403755.5488   0.0664  0.050   0.0664 0.49  
2470: 29 12 17  0   28 13 16  0             403767.7865   0.0810  0.050   0.0811 0.01  
2471: 29 12 17  0   28 12 16  0             403767.7865   0.0810  0.050   0.0811 0.49  
2472: 29 13 17  0   28 13 16  0             403767.7865   0.0810  0.050   0.0811 0.49  
2473: 29 13 17  0   28 12 16  0             403767.7865   0.0810  0.050   0.0811 0.01  
2474: 28 13 15  0   27 14 14  0             403784.1177   0.0844  0.050   0.0845 0.01  
2475: 28 13 15  0   27 13 14  0             403784.1177   0.0844  0.050   0.0845 0.49  
2476: 28 14 15  0   27 14 14  0             403784.1177   0.0844  0.050   0.0845 0.49  
2477: 28 14 15  0   27 13 14  0             403784.1177   0.0844  0.050   0.0845 0.01  
2478: 26 15 11  0   25 16 10  0             403848.5966   0.0885  0.050   0.0886 0.01  
2479: 26 15 11  0   25 15 10  0             403848.5966   0.0885  0.050   0.0886 0.49  
2480: 26 16 11  0   25 16 10  0             403848.5966   0.0885  0.050   0.0886 0.49  
2481: 26 16 11  0   25 15 10  0             403848.5966   0.0885  0.050   0.0886 0.01  
2482: 46  5 41  0   46  5 42  0             403882.7848   0.0803  0.050   0.0804 0.49  
2483: 46  5 41  0   46  4 42  0             403882.7848   0.0803  0.050   0.0804 0.01  
2484: 46  6 41  0   46  5 42  0             403882.7848   0.0803  0.050   0.0804 0.01  
2485: 46  6 41  0   46  4 42  0             403882.7848   0.0803  0.050   0.0804 0.49  
2486: 25 16  9  0   24 17  8  0             403930.2615   0.0800  0.050   0.0625 0.01  
2487: 25 16  9  0   24 16  8  0             403930.2615   0.0465  0.050   0.0625 0.49  
2488: 25 17  9  0   24 17  8  0             403930.2615   0.0785  0.050   0.0625 0.49  
2489: 25 17  9  0   24 16  8  0             403930.2615   0.0450  0.050   0.0625 0.01  
2490: 23 19  5  0   22 19  4  0             404065.9593   0.0611  0.050               
2491: 24 17  7  0   23 17  6  0             404155.0785   0.0644  0.050               
2492: 22 19  3  0   21 19  2  0             406858.8896  -0.0602  0.050               
2493: 23 20  4  0   22 20  3  0             410975.7823   0.0142  0.050               
2494: 19 15  4  0   18 13  5  0             412012.5186   0.0339  0.050               
2495: 19 16  4  0   18 14  5  0             412791.5134   0.0001  0.050               
2496: 42  0 42  0   41  1 41  0             413389.1834   0.0747  0.050   0.0748 0.01  
2497: 42  0 42  0   41  0 41  0             413389.1834   0.0747  0.050   0.0748 0.49  
2498: 42  1 42  0   41  0 41  0             413389.1834   0.0747  0.050   0.0748 0.01  
2499: 42  1 42  0   41  1 41  0             413389.1834   0.0747  0.050   0.0748 0.49  
2500: 41  1 40  0   40  2 39  0             413398.7422  -0.0323  0.050  -0.0324 0.01  
2501: 41  1 40  0   40  1 39  0             413398.7422  -0.0323  0.050  -0.0324 0.49  
2502: 41  2 40  0   40  1 39  0             413398.7422  -0.0323  0.050  -0.0324 0.01  
2503: 41  2 40  0   40  2 39  0             413398.7422  -0.0323  0.050  -0.0324 0.49  
2504: 40  2 38  0   39  3 37  0             413407.4889  -0.0197  0.050  -0.0198 0.01  
2505: 40  2 38  0   39  2 37  0             413407.4889  -0.0197  0.050  -0.0198 0.49  
2506: 40  3 38  0   39  3 37  0             413407.4889  -0.0197  0.050  -0.0198 0.49  
2507: 40  3 38  0   39  2 37  0             413407.4889  -0.0197  0.050  -0.0198 0.01  
2508: 39  3 36  0   38  4 35  0             413415.4725   0.0009  0.050   0.0009 0.01  
2509: 39  3 36  0   38  3 35  0             413415.4725   0.0009  0.050   0.0009 0.49  
2510: 39  4 36  0   38  4 35  0             413415.4725   0.0009  0.050   0.0009 0.49  
2511: 39  4 36  0   38  3 35  0             413415.4725   0.0009  0.050   0.0009 0.01  
2512: 38  4 34  0   37  5 33  0             413422.8059  -0.0215  0.050  -0.0216 0.01  
2513: 38  4 34  0   37  4 33  0             413422.8059  -0.0215  0.050  -0.0216 0.49  
2514: 38  5 34  0   37  4 33  0             413422.8059  -0.0215  0.050  -0.0216 0.01  
2515: 38  5 34  0   37  5 33  0             413422.8059  -0.0215  0.050  -0.0216 0.49  
2516: 37  5 32  0   36  6 31  0             413429.7004  -0.0466  0.050  -0.0466 0.01  
2517: 37  5 32  0   36  5 31  0             413429.7004  -0.0466  0.050  -0.0466 0.49  
2518: 37  6 32  0   36  6 31  0             413429.7004  -0.0466  0.050  -0.0466 0.49  
2519: 37  6 32  0   36  5 31  0             413429.7004  -0.0466  0.050  -0.0466 0.01  
2520: 36  6 30  0   35  7 29  0             413436.4126   0.0025  0.050   0.0025 0.01  
2521: 36  6 30  0   35  6 29  0             413436.4126   0.0025  0.050   0.0025 0.49  
2522: 36  7 30  0   35  6 29  0             413436.4126   0.0025  0.050   0.0025 0.01  
2523: 36  7 30  0   35  7 29  0             413436.4126   0.0025  0.050   0.0025 0.49  
2524: 35  7 28  0   34  8 27  0             413442.9909  -0.0216  0.050  -0.0217 0.01  
2525: 35  7 28  0   34  7 27  0             413442.9909  -0.0216  0.050  -0.0217 0.49  
2526: 35  8 28  0   34  8 27  0             413442.9909  -0.0216  0.050  -0.0217 0.49  
2527: 35  8 28  0   34  7 27  0             413442.9909  -0.0216  0.050  -0.0217 0.01  
2528: 34  8 26  0   33  9 25  0             413449.8197   0.0430  0.050   0.0430 0.01  
2529: 34  8 26  0   33  8 25  0             413449.8197   0.0430  0.050   0.0430 0.49  
2530: 34  9 26  0   33  8 25  0             413449.8197   0.0430  0.050   0.0430 0.01  
2531: 34  9 26  0   33  9 25  0             413449.8197   0.0430  0.050   0.0430 0.49  
2532: 33  9 24  0   32  9 23  0             413456.9631  -0.0061  0.050  -0.0061 0.49  
2533: 33  9 24  0   32 10 23  0             413456.9631  -0.0061  0.050  -0.0061 0.01  
2534: 33 10 24  0   32  9 23  0             413456.9631  -0.0061  0.050  -0.0061 0.01  
2535: 33 10 24  0   32 10 23  0             413456.9631  -0.0061  0.050  -0.0061 0.49  
2536: 32 10 22  0   31 11 21  0             413464.9278  -0.0086  0.050  -0.0086 0.01  
2537: 32 10 22  0   31 10 21  0             413464.9278  -0.0086  0.050  -0.0086 0.49  
2538: 32 11 22  0   31 10 21  0             413464.9278  -0.0086  0.050  -0.0086 0.01  
2539: 32 11 22  0   31 11 21  0             413464.9278  -0.0086  0.050  -0.0086 0.49  
2540: 31 11 20  0   30 12 19  0             413474.1742   0.0030  0.050   0.0030 0.01  
2541: 31 11 20  0   30 11 19  0             413474.1742   0.0030  0.050   0.0030 0.49  
2542: 31 12 20  0   30 11 19  0             413474.1742   0.0030  0.050   0.0030 0.01  
2543: 31 12 20  0   30 12 19  0             413474.1742   0.0030  0.050   0.0030 0.49  
2544: 30 12 18  0   29 13 17  0             413485.4565   0.0059  0.050   0.0059 0.01  
2545: 30 12 18  0   29 12 17  0             413485.4565   0.0059  0.050   0.0059 0.49  
2546: 30 13 18  0   29 13 17  0             413485.4565   0.0059  0.050   0.0059 0.49  
2547: 30 13 18  0   29 12 17  0             413485.4565   0.0059  0.050   0.0059 0.01  
2548: 29 13 16  0   28 13 15  0             413500.0918  -0.0515  0.050  -0.0515 0.49  
2549: 29 13 16  0   28 14 15  0             413500.0918  -0.0515  0.050  -0.0515 0.01  
2550: 29 14 16  0   28 13 15  0             413500.0918  -0.0515  0.050  -0.0515 0.01  
2551: 29 14 16  0   28 14 15  0             413500.0918  -0.0515  0.050  -0.0515 0.49  
2552: 28 14 14  0   27 15 13  0             413520.9976   0.0464  0.050   0.0464 0.01  
2553: 28 14 14  0   27 14 13  0             413520.9976   0.0464  0.050   0.0464 0.49  
2554: 28 15 14  0   27 15 13  0             413520.9976   0.0464  0.050   0.0464 0.49  
2555: 28 15 14  0   27 14 13  0             413520.9976   0.0464  0.050   0.0464 0.01  
2556: 27 15 12  0   26 15 11  0             413553.8445  -0.0770  0.050  -0.0770 0.49  
2557: 27 15 12  0   26 16 11  0             413553.8445  -0.0770  0.050  -0.0770 0.01  
2558: 27 16 12  0   26 15 11  0             413553.8445  -0.0770  0.050  -0.0770 0.01  
2559: 27 16 12  0   26 16 11  0             413553.8445  -0.0770  0.050  -0.0770 0.49  
2560: 26 16 10  0   25 17  9  0             413614.8719   0.0399  0.050   0.0392 0.01  
2561: 26 16 10  0   25 16  9  0             413614.8719   0.0384  0.050   0.0392 0.49  
2562: 26 17 10  0   25 17  9  0             413614.8719   0.0398  0.050   0.0392 0.49  
2563: 26 17 10  0   25 16  9  0             413614.8719   0.0383  0.050   0.0392 0.01  
2564: 25 17  8  0   24 18  7  0             413754.2518   0.1402  0.050   0.0762 0.01  
2565: 25 18  8  0   24 18  7  0             413754.2518   0.0754  0.050   0.0762 0.99  
2566: 43  0 43  0   42  1 42  0             423109.9031   0.0857  0.050   0.0858 0.01  
2567: 43  0 43  0   42  0 42  0             423109.9031   0.0857  0.050   0.0858 0.49  
2568: 43  1 43  0   42  1 42  0             423109.9031   0.0857  0.050   0.0858 0.49  
2569: 43  1 43  0   42  0 42  0             423109.9031   0.0857  0.050   0.0858 0.01  
2570: 42  1 41  0   41  2 40  0             423119.4404  -0.0204  0.050  -0.0204 0.01  
2571: 42  1 41  0   41  1 40  0             423119.4404  -0.0204  0.050  -0.0204 0.49  
2572: 42  2 41  0   41  1 40  0             423119.4404  -0.0204  0.050  -0.0204 0.01  
2573: 42  2 41  0   41  2 40  0             423119.4404  -0.0204  0.050  -0.0204 0.49  
2574: 41  2 39  0   40  3 38  0             423128.1063  -0.0383  0.050  -0.0383 0.01  
2575: 41  2 39  0   40  2 38  0             423128.1063  -0.0383  0.050  -0.0383 0.49  
2576: 41  3 39  0   40  3 38  0             423128.1063  -0.0383  0.050  -0.0383 0.49  
2577: 41  3 39  0   40  2 38  0             423128.1063  -0.0383  0.050  -0.0383 0.01  
2578: 40  3 37  0   39  4 36  0             423136.0870   0.0583  0.050   0.0584 0.01  
2579: 40  3 37  0   39  3 36  0             423136.0870   0.0583  0.050   0.0584 0.49  
2580: 40  4 37  0   39  3 36  0             423136.0870   0.0583  0.050   0.0584 0.01  
2581: 40  4 37  0   39  4 36  0             423136.0870   0.0583  0.050   0.0584 0.49  
2582: 39  4 35  0   38  4 34  0             423143.2686  -0.0079  0.050  -0.0079 0.49  
2583: 39  4 35  0   38  5 34  0             423143.2686  -0.0079  0.050  -0.0079 0.01  
2584: 39  5 35  0   38  5 34  0             423143.2686  -0.0079  0.050  -0.0079 0.49  
2585: 39  5 35  0   38  4 34  0             423143.2686  -0.0079  0.050  -0.0079 0.01  
2586: 38  5 33  0   37  6 32  0             423150.0200  -0.0371  0.050  -0.0372 0.01  
2587: 38  5 33  0   37  5 32  0             423150.0200  -0.0371  0.050  -0.0372 0.49  
2588: 38  6 33  0   37  6 32  0             423150.0200  -0.0371  0.050  -0.0372 0.49  
2589: 38  6 33  0   37  5 32  0             423150.0200  -0.0371  0.050  -0.0372 0.01  
2590: 37  6 31  0   36  7 30  0             423156.4961  -0.0519  0.050  -0.0520 0.01  
2591: 37  6 31  0   36  6 30  0             423156.4961  -0.0519  0.050  -0.0520 0.49  
2592: 37  7 31  0   36  6 30  0             423156.4961  -0.0519  0.050  -0.0520 0.01  
2593: 37  7 31  0   36  7 30  0             423156.4961  -0.0519  0.050  -0.0520 0.49  
2594: 35  8 27  0   34  8 26  0             423169.4781   0.0299  0.050   0.0300 0.49  
2595: 35  8 27  0   34  9 26  0             423169.4781   0.0299  0.050   0.0300 0.01  
2596: 35  9 27  0   34  8 26  0             423169.4781   0.0299  0.050   0.0300 0.01  
2597: 35  9 27  0   34  9 26  0             423169.4781   0.0299  0.050   0.0300 0.49  
2598: 34  9 25  0   33 10 24  0             423176.2769  -0.0458  0.050  -0.0459 0.01  
2599: 34  9 25  0   33  9 24  0             423176.2769  -0.0458  0.050  -0.0459 0.49  
2600: 34 10 25  0   33  9 24  0             423176.2769  -0.0458  0.050  -0.0459 0.01  
2601: 34 10 25  0   33 10 24  0             423176.2769  -0.0458  0.050  -0.0459 0.49  
2602: 33 10 23  0   32 11 22  0             423183.9074   0.0258  0.050   0.0259 0.01  
2603: 33 10 23  0   32 10 22  0             423183.9074   0.0258  0.050   0.0259 0.49  
2604: 33 11 23  0   32 10 22  0             423183.9074   0.0258  0.050   0.0259 0.01  
2605: 33 11 23  0   32 11 22  0             423183.9074   0.0258  0.050   0.0259 0.49  
2606: 32 11 21  0   31 11 20  0             423192.5793   0.0189  0.050   0.0189 0.49  
2607: 32 11 21  0   31 12 20  0             423192.5793   0.0189  0.050   0.0189 0.01  
2608: 32 12 21  0   31 11 20  0             423192.5793   0.0189  0.050   0.0189 0.01  
2609: 32 12 21  0   31 12 20  0             423192.5793   0.0189  0.050   0.0189 0.49  
2610: 31 12 19  0   30 13 18  0             423203.0007  -0.0178  0.050  -0.0179 0.01  
2611: 31 12 19  0   30 12 18  0             423203.0007  -0.0178  0.050  -0.0179 0.49  
2612: 31 13 19  0   30 12 18  0             423203.0007  -0.0178  0.050  -0.0179 0.01  
2613: 31 13 19  0   30 13 18  0             423203.0007  -0.0178  0.050  -0.0179 0.49  
2614: 30 13 17  0   29 14 16  0             423216.3735   0.0095  0.050   0.0095 0.01  
2615: 30 13 17  0   29 13 16  0             423216.3735   0.0095  0.050   0.0095 0.49  
2616: 30 14 17  0   29 13 16  0             423216.3735   0.0095  0.050   0.0095 0.01  
2617: 30 14 17  0   29 14 16  0             423216.3735   0.0095  0.050   0.0095 0.49  
2618: 29 14 15  0   28 14 14  0             423234.6686  -0.0024  0.050  -0.0024 0.49  
2619: 29 14 15  0   28 15 14  0             423234.6686  -0.0024  0.050  -0.0024 0.01  
2620: 29 15 15  0   28 14 14  0             423234.6686  -0.0024  0.050  -0.0024 0.01  
2621: 29 15 15  0   28 15 14  0             423234.6686  -0.0024  0.050  -0.0024 0.49  
2622: 27 16 11  0   26 17 10  0             423309.7187  -0.0570  0.050  -0.0571 0.01  
2623: 27 16 11  0   26 16 10  0             423309.7187  -0.0571  0.050  -0.0571 0.49  
2624: 27 17 11  0   26 17 10  0             423309.7187  -0.0570  0.050  -0.0571 0.49  
2625: 27 17 11  0   26 16 10  0             423309.7187  -0.0571  0.050  -0.0571 0.01  
2626: 26 17  9  0   25 18  8  0             423407.3053   0.0133  0.050   0.0103 0.01  
2627: 26 18  9  0   25 18  8  0             423407.3053   0.0102  0.050   0.0103 0.99  
2628: 44  0 44  0   43  0 43  0             432830.1778   0.0680  0.050   0.0681 0.49  
2629: 44  0 44  0   43  1 43  0             432830.1778   0.0680  0.050   0.0681 0.01  
2630: 44  1 44  0   43  1 43  0             432830.1778   0.0680  0.050   0.0681 0.49  
2631: 44  1 44  0   43  0 43  0             432830.1778   0.0680  0.050   0.0681 0.01  
2632: 43  1 42  0   42  2 41  0             432839.7539   0.0229  0.050   0.0230 0.01  
2633: 43  1 42  0   42  1 41  0             432839.7539   0.0229  0.050   0.0230 0.49  
2634: 43  2 42  0   42  2 41  0             432839.7539   0.0229  0.050   0.0230 0.49  
2635: 43  2 42  0   42  1 41  0             432839.7539   0.0229  0.050   0.0230 0.01  
2636: 42  2 40  0   41  3 39  0             432848.4077   0.0433  0.050   0.0433 0.01  
2637: 42  2 40  0   41  2 39  0             432848.4077   0.0433  0.050   0.0433 0.49  
2638: 42  3 40  0   41  3 39  0             432848.4077   0.0433  0.050   0.0433 0.49  
2639: 42  3 40  0   41  2 39  0             432848.4077   0.0433  0.050   0.0433 0.01  
2640: 41  3 38  0   40  4 37  0             432856.0920  -0.0778  0.050  -0.0778 0.01  
2641: 41  3 38  0   40  3 37  0             432856.0920  -0.0778  0.050  -0.0778 0.49  
2642: 41  4 38  0   40  4 37  0             432856.0920  -0.0778  0.050  -0.0778 0.49  
2643: 41  4 38  0   40  3 37  0             432856.0920  -0.0778  0.050  -0.0778 0.01  
2644: 40  4 36  0   39  5 35  0             432863.2945  -0.0155  0.050  -0.0155 0.01  
2645: 40  4 36  0   39  4 35  0             432863.2945  -0.0155  0.050  -0.0155 0.49  
2646: 40  5 36  0   39  5 35  0             432863.2945  -0.0155  0.050  -0.0155 0.49  
2647: 40  5 36  0   39  4 35  0             432863.2945  -0.0155  0.050  -0.0155 0.01  
2648: 38  6 32  0   37  6 31  0             432876.3097   0.0369  0.050   0.0370 0.49  
2649: 38  6 32  0   37  7 31  0             432876.3097   0.0369  0.050   0.0370 0.01  
2650: 38  7 32  0   37  6 31  0             432876.3097   0.0369  0.050   0.0370 0.01  
2651: 38  7 32  0   37  7 31  0             432876.3097   0.0369  0.050   0.0370 0.49  
2652: 37  7 30  0   36  8 29  0             432882.3829  -0.0747  0.050  -0.0747 0.01  
2653: 37  7 30  0   36  7 29  0             432882.3829  -0.0747  0.050  -0.0747 0.49  
2654: 37  8 30  0   36  7 29  0             432882.3829  -0.0747  0.050  -0.0747 0.01  
2655: 37  8 30  0   36  8 29  0             432882.3829  -0.0747  0.050  -0.0747 0.49  
2656: 36  8 28  0   35  9 27  0             432888.6974  -0.0167  0.050  -0.0168 0.01  
2657: 36  8 28  0   35  8 27  0             432888.6974  -0.0167  0.050  -0.0168 0.49  
2658: 36  9 28  0   35  9 27  0             432888.6974  -0.0167  0.050  -0.0168 0.49  
2659: 36  9 28  0   35  8 27  0             432888.6974  -0.0167  0.050  -0.0168 0.01  
2660: 35  9 26  0   34 10 25  0             432895.2631  -0.0182  0.050  -0.0182 0.01  
2661: 35  9 26  0   34  9 25  0             432895.2631  -0.0182  0.050  -0.0182 0.49  
2662: 35 10 26  0   34  9 25  0             432895.2631  -0.0182  0.050  -0.0182 0.01  
2663: 35 10 26  0   34 10 25  0             432895.2631  -0.0182  0.050  -0.0182 0.49  
2664: 34 10 24  0   33 11 23  0             432902.4935   0.0406  0.050   0.0406 0.01  
2665: 34 10 24  0   33 10 23  0             432902.4935   0.0406  0.050   0.0406 0.49  
2666: 34 11 24  0   33 11 23  0             432902.4935   0.0406  0.050   0.0406 0.49  
2667: 34 11 24  0   33 10 23  0             432902.4935   0.0406  0.050   0.0406 0.01  
2668: 33 11 22  0   32 12 21  0             432910.5777  -0.0417  0.050  -0.0417 0.01  
2669: 33 11 22  0   32 11 21  0             432910.5777  -0.0417  0.050  -0.0417 0.49  
2670: 33 12 22  0   32 11 21  0             432910.5777  -0.0417  0.050  -0.0417 0.01  
2671: 33 12 22  0   32 12 21  0             432910.5777  -0.0417  0.050  -0.0417 0.49  
2672: 32 12 20  0   31 13 19  0             432920.3658   0.0162  0.050   0.0163 0.01  
2673: 32 12 20  0   31 12 19  0             432920.3658   0.0162  0.050   0.0163 0.49  
2674: 32 13 20  0   31 13 19  0             432920.3658   0.0162  0.050   0.0163 0.49  
2675: 32 13 20  0   31 12 19  0             432920.3658   0.0162  0.050   0.0163 0.01  
2676: 31 13 18  0   30 14 17  0             432932.4692  -0.0883  0.050  -0.0883 0.01  
2677: 31 13 18  0   30 13 17  0             432932.4692  -0.0883  0.050  -0.0883 0.49  
2678: 31 14 18  0   30 13 17  0             432932.4692  -0.0883  0.050  -0.0883 0.01  
2679: 31 14 18  0   30 14 17  0             432932.4692  -0.0883  0.050  -0.0883 0.49  
2680: 30 14 16  0   29 15 15  0             432948.9560   0.0818  0.050   0.0818 0.01  
2681: 30 14 16  0   29 14 15  0             432948.9560   0.0818  0.050   0.0818 0.49  
2682: 30 15 16  0   29 15 15  0             432948.9560   0.0818  0.050   0.0818 0.49  
2683: 30 15 16  0   29 14 15  0             432948.9560   0.0818  0.050   0.0818 0.01  
2684: 29 15 14  0   28 16 13  0             432972.4991  -0.0449  0.050  -0.0449 0.01  
2685: 29 15 14  0   28 15 13  0             432972.4991  -0.0449  0.050  -0.0449 0.49  
2686: 29 16 14  0   28 16 13  0             432972.4991  -0.0449  0.050  -0.0449 0.49  
2687: 29 16 14  0   28 15 13  0             432972.4991  -0.0449  0.050  -0.0449 0.01  
2688: 28 16 12  0   27 17 11  0             433010.9119   0.0531  0.050   0.0531 0.01  
2689: 28 16 12  0   27 16 11  0             433010.9119   0.0531  0.050   0.0531 0.49  
2690: 28 17 12  0   27 17 11  0             433010.9119   0.0531  0.050   0.0531 0.49  
2691: 28 17 12  0   27 16 11  0             433010.9119   0.0531  0.050   0.0531 0.01  
2692: 27 17 10  0   26 18  9  0             433082.9789   0.0875  0.050   0.0859 0.01  
2693: 27 17 10  0   26 17  9  0             433082.9789   0.0844  0.050   0.0859 0.49  
2694: 27 18 10  0   26 18  9  0             433082.9789   0.0874  0.050   0.0859 0.49  
2695: 27 18 10  0   26 17  9  0             433082.9789   0.0843  0.050   0.0859 0.01  
2696: 45  0 45  0   44  1 44  0             442550.0279   0.0516  0.050   0.0517 0.01  
2697: 45  0 45  0   44  0 44  0             442550.0279   0.0516  0.050   0.0517 0.49  
2698: 45  1 45  0   44  0 44  0             442550.0279   0.0516  0.050   0.0517 0.01  
2699: 45  1 45  0   44  1 44  0             442550.0279   0.0516  0.050   0.0517 0.49  
2700: 44  1 43  0   43  2 42  0             442559.6203   0.0450  0.050   0.0450 0.01  
2701: 44  1 43  0   43  1 42  0             442559.6203   0.0450  0.050   0.0450 0.49  
2702: 44  2 43  0   43  1 42  0             442559.6203   0.0450  0.050   0.0450 0.01  
2703: 44  2 43  0   43  2 42  0             442559.6203   0.0450  0.050   0.0450 0.49  
2704: 43  2 41  0   42  3 40  0             442568.1798   0.0211  0.050   0.0212 0.01  
2705: 43  2 41  0   42  2 40  0             442568.1798   0.0211  0.050   0.0212 0.49  
2706: 43  3 41  0   42  3 40  0             442568.1798   0.0211  0.050   0.0212 0.49  
2707: 43  3 41  0   42  2 40  0             442568.1798   0.0211  0.050   0.0212 0.01  
2708: 42  3 39  0   41  4 38  0             442575.8875   0.0019  0.050   0.0020 0.01  
2709: 42  3 39  0   41  3 38  0             442575.8875   0.0019  0.050   0.0020 0.49  
2710: 42  4 39  0   41  4 38  0             442575.8875   0.0019  0.050   0.0020 0.49  
2711: 42  4 39  0   41  3 38  0             442575.8875   0.0019  0.050   0.0020 0.01  
2712: 41  4 37  0   40  5 36  0             442582.9311   0.0127  0.050   0.0128 0.01  
2713: 41  4 37  0   40  4 36  0             442582.9311   0.0127  0.050   0.0128 0.49  
2714: 41  5 37  0   40  4 36  0             442582.9311   0.0127  0.050   0.0128 0.01  
2715: 41  5 37  0   40  5 36  0             442582.9311   0.0127  0.050   0.0128 0.49  
2716: 40  5 35  0   39  6 34  0             442589.3954  -0.0280  0.050  -0.0280 0.01  
2717: 40  5 35  0   39  5 34  0             442589.3954  -0.0280  0.050  -0.0280 0.49  
2718: 40  6 35  0   39  6 34  0             442589.3954  -0.0280  0.050  -0.0280 0.49  
2719: 40  6 35  0   39  5 34  0             442589.3954  -0.0280  0.050  -0.0280 0.01  
2720: 39  6 33  0   38  7 32  0             442595.6418   0.0678  0.050   0.0679 0.01  
2721: 39  6 33  0   38  6 32  0             442595.6418   0.0678  0.050   0.0679 0.49  
2722: 39  7 33  0   38  7 32  0             442595.6418   0.0678  0.050   0.0679 0.49  
2723: 39  7 33  0   38  6 32  0             442595.6418   0.0678  0.050   0.0679 0.01  
2724: 38  7 31  0   37  8 30  0             442601.5131  -0.0407  0.050  -0.0407 0.01  
2725: 38  7 31  0   37  7 30  0             442601.5131  -0.0407  0.050  -0.0407 0.49  
2726: 38  8 31  0   37  8 30  0             442601.5131  -0.0407  0.050  -0.0407 0.49  
2727: 38  8 31  0   37  7 30  0             442601.5131  -0.0407  0.050  -0.0407 0.01  
2728: 37  8 29  0   36  9 28  0             442607.5513  -0.0124  0.050  -0.0125 0.01  
2729: 37  8 29  0   36  8 28  0             442607.5513  -0.0124  0.050  -0.0125 0.49  
2730: 37  9 29  0   36  9 28  0             442607.5513  -0.0124  0.050  -0.0125 0.49  
2731: 37  9 29  0   36  8 28  0             442607.5513  -0.0124  0.050  -0.0125 0.01  
2732: 36  9 27  0   35  9 26  0             442613.8774   0.0452  0.050   0.0452 0.49  
2733: 36  9 27  0   35 10 26  0             442613.8774   0.0452  0.050   0.0452 0.01  
2734: 36 10 27  0   35  9 26  0             442613.8774   0.0452  0.050   0.0452 0.01  
2735: 36 10 27  0   35 10 26  0             442613.8774   0.0452  0.050   0.0452 0.49  
2736: 35 10 25  0   34 10 24  0             442620.5964  -0.0372  0.050  -0.0372 0.49  
2737: 35 10 25  0   34 11 24  0             442620.5964  -0.0372  0.050  -0.0372 0.01  
2738: 35 11 25  0   34 11 24  0             442620.5964  -0.0372  0.050  -0.0372 0.49  
2739: 35 11 25  0   34 10 24  0             442620.5964  -0.0372  0.050  -0.0372 0.01  
2740: 33 12 21  0   32 13 20  0             442637.4067   0.0105  0.050   0.0105 0.01  
2741: 33 12 21  0   32 12 20  0             442637.4067   0.0105  0.050   0.0105 0.49  
2742: 33 13 21  0   32 12 20  0             442637.4067   0.0105  0.050   0.0105 0.01  
2743: 33 13 21  0   32 13 20  0             442637.4067   0.0105  0.050   0.0105 0.49  
2744: 32 13 19  0   31 14 18  0             442648.6194  -0.0040  0.050  -0.0040 0.01  
2745: 32 13 19  0   31 13 18  0             442648.6194  -0.0040  0.050  -0.0040 0.49  
2746: 32 14 19  0   31 14 18  0             442648.6194  -0.0040  0.050  -0.0040 0.49  
2747: 32 14 19  0   31 13 18  0             442648.6194  -0.0040  0.050  -0.0040 0.01  
2748: 31 14 17  0   30 15 16  0             442663.2893  -0.0242  0.050  -0.0242 0.01  
2749: 31 14 17  0   30 14 16  0             442663.2893  -0.0242  0.050  -0.0242 0.49  
2750: 31 15 17  0   30 15 16  0             442663.2893  -0.0242  0.050  -0.0242 0.49  
2751: 31 15 17  0   30 14 16  0             442663.2893  -0.0242  0.050  -0.0242 0.01  
2752: 30 15 15  0   29 16 14  0             442683.9878   0.0461  0.050   0.0461 0.01  
2753: 30 15 15  0   29 15 14  0             442683.9878   0.0461  0.050   0.0461 0.49  
2754: 30 16 15  0   29 16 14  0             442683.9878   0.0461  0.050   0.0461 0.49  
2755: 30 16 15  0   29 15 14  0             442683.9878   0.0461  0.050   0.0461 0.01  
2756: 29 16 13  0   28 17 12  0             442715.7778   0.0361  0.050   0.0361 0.01  
2757: 29 16 13  0   28 16 12  0             442715.7778   0.0361  0.050   0.0361 0.49  
2758: 29 17 13  0   28 17 12  0             442715.7778   0.0361  0.050   0.0361 0.49  
2759: 29 17 13  0   28 16 12  0             442715.7778   0.0361  0.050   0.0361 0.01  
2760: 28 17 11  0   27 18 10  0             442771.4288   0.0735  0.050   0.0735 0.01  
2761: 28 17 11  0   27 17 10  0             442771.4288   0.0734  0.050   0.0735 0.49  
2762: 28 18 11  0   27 18 10  0             442771.4288   0.0735  0.050   0.0735 0.49  
2763: 28 18 11  0   27 17 10  0             442771.4288   0.0734  0.050   0.0735 0.01  
2764: 27 18  9  0   26 19  8  0             442887.3083   0.1197  0.050   0.0556 0.01  
2765: 27 18  9  0   26 18  8  0             442887.3083  -0.0022  0.050   0.0556 0.49  
2766: 27 19  9  0   26 19  8  0             442887.3083   0.1135  0.050   0.0556 0.49  
2767: 27 19  9  0   26 18  8  0             442887.3083  -0.0084  0.050   0.0556 0.01  
2768: 25 22  4  0   24 22  3  0             448449.2535   0.0089  0.050               
2769: 46  0 46  0   45  1 45  0             452269.4796   0.0723  0.050   0.0723 0.01  
2770: 46  0 46  0   45  0 45  0             452269.4796   0.0723  0.050   0.0723 0.49  
2771: 46  1 46  0   45  1 45  0             452269.4796   0.0723  0.050   0.0723 0.49  
2772: 46  1 46  0   45  0 45  0             452269.4796   0.0723  0.050   0.0723 0.01  
2773: 45  1 44  0   44  1 43  0             452278.9832  -0.0010  0.050  -0.0010 0.49  
2774: 45  1 44  0   44  2 43  0             452278.9832  -0.0010  0.050  -0.0010 0.01  
2775: 45  2 44  0   44  2 43  0             452278.9832  -0.0010  0.050  -0.0010 0.49  
2776: 45  2 44  0   44  1 43  0             452278.9832  -0.0010  0.050  -0.0010 0.01  
2777: 44  2 42  0   43  3 41  0             452287.5348   0.0172  0.050   0.0172 0.01  
2778: 44  2 42  0   43  2 41  0             452287.5348   0.0172  0.050   0.0172 0.49  
2779: 44  3 42  0   43  3 41  0             452287.5348   0.0172  0.050   0.0172 0.49  
2780: 44  3 42  0   43  2 41  0             452287.5348   0.0172  0.050   0.0172 0.01  
2781: 43  3 40  0   42  4 39  0             452295.2153   0.0491  0.050   0.0491 0.01  
2782: 43  3 40  0   42  3 39  0             452295.2153   0.0491  0.050   0.0491 0.49  
2783: 43  4 40  0   42  3 39  0             452295.2153   0.0491  0.050   0.0491 0.01  
2784: 43  4 40  0   42  4 39  0             452295.2153   0.0491  0.050   0.0491 0.49  
2785: 42  4 38  0   41  5 37  0             452302.1020   0.0101  0.050   0.0102 0.01  
2786: 42  4 38  0   41  4 37  0             452302.1020   0.0101  0.050   0.0102 0.49  
2787: 42  5 38  0   41  5 37  0             452302.1020   0.0101  0.050   0.0102 0.49  
2788: 42  5 38  0   41  4 37  0             452302.1020   0.0101  0.050   0.0102 0.01  
2789: 41  5 36  0   40  5 35  0             452308.4309  -0.0290  0.050  -0.0290 0.49  
2790: 41  5 36  0   40  6 35  0             452308.4309  -0.0290  0.050  -0.0290 0.01  
2791: 41  6 36  0   40  5 35  0             452308.4309  -0.0290  0.050  -0.0290 0.01  
2792: 41  6 36  0   40  6 35  0             452308.4309  -0.0290  0.050  -0.0290 0.49  
2793: 40  6 34  0   39  6 33  0             452314.4934   0.0513  0.050   0.0514 0.49  
2794: 40  6 34  0   39  7 33  0             452314.4934   0.0513  0.050   0.0514 0.01  
2795: 40  7 34  0   39  7 33  0             452314.4934   0.0513  0.050   0.0514 0.49  
2796: 40  7 34  0   39  6 33  0             452314.4934   0.0513  0.050   0.0514 0.01  
2797: 39  7 32  0   38  7 31  0             452320.2630   0.0441  0.050   0.0442 0.49  
2798: 39  7 32  0   38  8 31  0             452320.2630   0.0441  0.050   0.0442 0.01  
2799: 39  8 32  0   38  7 31  0             452320.2630   0.0441  0.050   0.0442 0.01  
2800: 39  8 32  0   38  8 31  0             452320.2630   0.0441  0.050   0.0442 0.49  
2801: 38  8 30  0   37  9 29  0             452326.0249   0.0388  0.050   0.0389 0.01  
2802: 38  8 30  0   37  8 29  0             452326.0249   0.0388  0.050   0.0389 0.49  
2803: 38  9 30  0   37  8 29  0             452326.0249   0.0388  0.050   0.0389 0.01  
2804: 38  9 30  0   37  9 29  0             452326.0249   0.0388  0.050   0.0389 0.49  
2805: 37  9 28  0   36 10 27  0             452332.0305   0.0674  0.050   0.0675 0.01  
2806: 37  9 28  0   36  9 27  0             452332.0305   0.0674  0.050   0.0675 0.49  
2807: 37 10 28  0   36 10 27  0             452332.0305   0.0674  0.050   0.0675 0.49  
2808: 37 10 28  0   36  9 27  0             452332.0305   0.0674  0.050   0.0675 0.01  
2809: 36 10 26  0   35 11 25  0             452338.4801   0.0716  0.050   0.0716 0.01  
2810: 36 10 26  0   35 10 25  0             452338.4801   0.0716  0.050   0.0716 0.49  
2811: 36 11 26  0   35 10 25  0             452338.4801   0.0716  0.050   0.0716 0.01  
2812: 36 11 26  0   35 11 25  0             452338.4801   0.0716  0.050   0.0716 0.49  
2813: 35 11 24  0   34 11 23  0             452345.6832   0.0360  0.050   0.0360 0.49  
2814: 35 11 24  0   34 12 23  0             452345.6832   0.0360  0.050   0.0360 0.01  
2815: 35 12 24  0   34 12 23  0             452345.6832   0.0360  0.050   0.0360 0.49  
2816: 35 12 24  0   34 11 23  0             452345.6832   0.0360  0.050   0.0360 0.01  
2817: 33 13 20  0   32 13 19  0             452364.5085   0.0221  0.050   0.0222 0.49  
2818: 33 13 20  0   32 14 19  0             452364.5085   0.0221  0.050   0.0222 0.01  
2819: 33 14 20  0   32 13 19  0             452364.5085   0.0221  0.050   0.0222 0.01  
2820: 33 14 20  0   32 14 19  0             452364.5085   0.0221  0.050   0.0222 0.49  
2821: 32 14 18  0   31 15 17  0             452377.8136  -0.0013  0.050  -0.0014 0.01  
2822: 32 14 18  0   31 14 17  0             452377.8136  -0.0013  0.050  -0.0014 0.49  
2823: 32 15 18  0   31 15 17  0             452377.8136  -0.0013  0.050  -0.0014 0.49  
2824: 32 15 18  0   31 14 17  0             452377.8136  -0.0013  0.050  -0.0014 0.01  
2825: 31 15 16  0   30 16 15  0             452396.1171   0.0772  0.050   0.0772 0.01  
2826: 31 15 16  0   30 15 15  0             452396.1171   0.0772  0.050   0.0772 0.49  
2827: 31 16 16  0   30 16 15  0             452396.1171   0.0772  0.050   0.0772 0.49  
2828: 31 16 16  0   30 15 15  0             452396.1171   0.0772  0.050   0.0772 0.01  
2829: 30 16 14  0   29 16 13  0             452423.0855   0.0558  0.050   0.0559 0.49  
2830: 30 16 14  0   29 17 13  0             452423.0855   0.0558  0.050   0.0559 0.01  
2831: 30 17 14  0   29 16 13  0             452423.0855   0.0558  0.050   0.0559 0.01  
2832: 30 17 14  0   29 17 13  0             452423.0855   0.0558  0.050   0.0559 0.49  
2833: 29 17 12  0   28 17 11  0             452467.5323   0.0225  0.050   0.0225 0.49  
2834: 29 17 12  0   28 18 11  0             452467.5323   0.0225  0.050   0.0225 0.01  
2835: 29 18 12  0   28 18 11  0             452467.5323   0.0225  0.050   0.0225 0.49  
2836: 29 18 12  0   28 17 11  0             452467.5323   0.0225  0.050   0.0225 0.01  
2837: 27 20  8  0   26 20  7  0             452750.6787   0.0951  0.050               
2838: 26 21  6  0   25 21  5  0             453128.1825   0.0762  0.050               
2839: 47  0 47  0   46  1 46  0             461988.4504   0.0569  0.050   0.0570 0.01  
2840: 47  0 47  0   46  0 46  0             461988.4504   0.0569  0.050   0.0570 0.49  
2841: 47  1 47  0   46  1 46  0             461988.4504   0.0569  0.050   0.0570 0.49  
2842: 47  1 47  0   46  0 46  0             461988.4504   0.0569  0.050   0.0570 0.01  
2843: 46  1 45  0   45  2 44  0             461997.9267  -0.0216  0.050  -0.0217 0.01  
2844: 46  1 45  0   45  1 44  0             461997.9267  -0.0216  0.050  -0.0217 0.49  
2845: 46  2 45  0   45  1 44  0             461997.9267  -0.0216  0.050  -0.0217 0.01  
2846: 46  2 45  0   45  2 44  0             461997.9267  -0.0216  0.050  -0.0217 0.49  
2847: 45  2 43  0   44  3 42  0             462006.4585   0.0268  0.050   0.0268 0.01  
2848: 45  2 43  0   44  2 42  0             462006.4585   0.0268  0.050   0.0268 0.49  
2849: 45  3 43  0   44  3 42  0             462006.4585   0.0268  0.050   0.0268 0.49  
2850: 45  3 43  0   44  2 42  0             462006.4585   0.0268  0.050   0.0268 0.01  
2851: 44  3 41  0   43  4 40  0             462014.0376   0.0354  0.050   0.0354 0.01  
2852: 44  3 41  0   43  3 40  0             462014.0376   0.0354  0.050   0.0354 0.49  
2853: 44  4 41  0   43  4 40  0             462014.0376   0.0354  0.050   0.0354 0.49  
2854: 44  4 41  0   43  3 40  0             462014.0376   0.0354  0.050   0.0354 0.01  
2855: 43  4 39  0   42  5 38  0             462020.8679   0.0468  0.050   0.0469 0.01  
2856: 43  4 39  0   42  4 38  0             462020.8679   0.0468  0.050   0.0469 0.49  
2857: 43  5 39  0   42  5 38  0             462020.8679   0.0468  0.050   0.0469 0.49  
2858: 43  5 39  0   42  4 38  0             462020.8679   0.0468  0.050   0.0469 0.01  
2859: 42  5 37  0   41  5 36  0             462027.0315  -0.0211  0.050  -0.0212 0.49  
2860: 42  5 37  0   41  6 36  0             462027.0315  -0.0211  0.050  -0.0212 0.01  
2861: 42  6 37  0   41  5 36  0             462027.0315  -0.0211  0.050  -0.0212 0.01  
2862: 42  6 37  0   41  6 36  0             462027.0315  -0.0211  0.050  -0.0212 0.49  
2863: 41  6 35  0   40  6 34  0             462032.8200  -0.0471  0.050  -0.0471 0.49  
2864: 41  6 35  0   40  7 34  0             462032.8200  -0.0471  0.050  -0.0471 0.01  
2865: 41  7 35  0   40  6 34  0             462032.8200  -0.0471  0.050  -0.0471 0.01  
2866: 41  7 35  0   40  7 34  0             462032.8200  -0.0471  0.050  -0.0471 0.49  
2867: 40  7 33  0   39  8 32  0             462038.4958   0.0531  0.050   0.0532 0.01  
2868: 40  7 33  0   39  7 32  0             462038.4958   0.0531  0.050   0.0532 0.49  
2869: 40  8 33  0   39  7 32  0             462038.4958   0.0531  0.050   0.0532 0.01  
2870: 40  8 33  0   39  8 32  0             462038.4958   0.0531  0.050   0.0532 0.49  
2871: 39  8 31  0   38  9 30  0             462043.9135  -0.0568  0.050  -0.0569 0.01  
2872: 39  8 31  0   38  8 30  0             462043.9135  -0.0568  0.050  -0.0569 0.49  
2873: 39  9 31  0   38  9 30  0             462043.9135  -0.0568  0.050  -0.0569 0.49  
2874: 39  9 31  0   38  8 30  0             462043.9135  -0.0568  0.050  -0.0569 0.01  
2875: 38  9 29  0   37 10 28  0             462049.6487  -0.0134  0.050  -0.0134 0.01  
2876: 38  9 29  0   37  9 28  0             462049.6487  -0.0134  0.050  -0.0134 0.49  
2877: 38 10 29  0   37  9 28  0             462049.6487  -0.0134  0.050  -0.0134 0.01  
2878: 38 10 29  0   37 10 28  0             462049.6487  -0.0134  0.050  -0.0134 0.49  
2879: 37 10 27  0   36 11 26  0             462055.7248  -0.0384  0.050  -0.0384 0.01  
2880: 37 10 27  0   36 10 26  0             462055.7248  -0.0384  0.050  -0.0384 0.49  
2881: 37 11 27  0   36 11 26  0             462055.7248  -0.0384  0.050  -0.0384 0.49  
2882: 37 11 27  0   36 10 26  0             462055.7248  -0.0384  0.050  -0.0384 0.01  
2883: 36 11 25  0   35 12 24  0             462062.5524  -0.0221  0.050  -0.0221 0.01  
2884: 36 11 25  0   35 11 24  0             462062.5524  -0.0221  0.050  -0.0221 0.49  
2885: 36 12 25  0   35 12 24  0             462062.5524  -0.0221  0.050  -0.0221 0.49  
2886: 36 12 25  0   35 11 24  0             462062.5524  -0.0221  0.050  -0.0221 0.01  
2887: 35 12 23  0   34 13 22  0             462070.5242   0.0312  0.050   0.0312 0.01  
2888: 35 12 23  0   34 12 22  0             462070.5242   0.0312  0.050   0.0312 0.49  
2889: 35 13 23  0   34 13 22  0             462070.5242   0.0312  0.050   0.0312 0.49  
2890: 35 13 23  0   34 12 22  0             462070.5242   0.0312  0.050   0.0312 0.01  
2891: 34 13 21  0   33 14 20  0             462080.1077   0.0199  0.050   0.0200 0.01  
2892: 34 13 21  0   33 13 20  0             462080.1077   0.0199  0.050   0.0200 0.49  
2893: 34 14 21  0   33 13 20  0             462080.1077   0.0199  0.050   0.0200 0.01  
2894: 34 14 21  0   33 14 20  0             462080.1077   0.0199  0.050   0.0200 0.49  
2895: 33 14 19  0   32 15 18  0             462092.1827  -0.0695  0.050  -0.0696 0.01  
2896: 33 14 19  0   32 14 18  0             462092.1827  -0.0695  0.050  -0.0696 0.49  
2897: 33 15 19  0   32 14 18  0             462092.1827  -0.0695  0.050  -0.0696 0.01  
2898: 33 15 19  0   32 15 18  0             462092.1827  -0.0695  0.050  -0.0696 0.49  
2899: 32 15 17  0   31 16 16  0             462108.5926   0.0648  0.050   0.0649 0.01  
2900: 32 15 17  0   31 15 16  0             462108.5926   0.0648  0.050   0.0649 0.49  
2901: 32 16 17  0   31 16 16  0             462108.5926   0.0648  0.050   0.0649 0.49  
2902: 32 16 17  0   31 15 16  0             462108.5926   0.0648  0.050   0.0649 0.01  
2903: 31 16 15  0   30 17 14  0             462131.8555   0.0067  0.050   0.0067 0.01  
2904: 31 16 15  0   30 16 14  0             462131.8555   0.0067  0.050   0.0067 0.49  
2905: 31 17 15  0   30 17 14  0             462131.8555   0.0067  0.050   0.0067 0.49  
2906: 31 17 15  0   30 16 14  0             462131.8555   0.0067  0.050   0.0067 0.01  
2907: 30 17 13  0   29 17 12  0             462168.4766   0.0297  0.050   0.0297 0.49  
2908: 30 17 13  0   29 18 12  0             462168.4766   0.0297  0.050   0.0297 0.01  
2909: 30 18 13  0   29 17 12  0             462168.4766   0.0297  0.050   0.0297 0.01  
2910: 30 18 13  0   29 18 12  0             462168.4766   0.0297  0.050   0.0297 0.49  
2911: 28 19  9  0   27 20  8  0             462370.4830   0.1900  0.050   0.0722 0.01  
2912: 28 19  9  0   27 19  8  0             462370.4830  -0.0336  0.050   0.0722 0.49  
2913: 28 20  9  0   27 20  8  0             462370.4830   0.1780  0.050   0.0722 0.49  
2914: 28 20  9  0   27 19  8  0             462370.4830  -0.0455  0.050   0.0722 0.01  
2915: 27 20  7  0   26 20  6  0             462782.1140  -0.0055  0.050               
2916: 46  2 44  0   45  3 43  0             471724.9522   0.0606  0.050   0.0606 0.01  
2917: 46  2 44  0   45  2 43  0             471724.9522   0.0606  0.050   0.0606 0.49  
2918: 46  3 44  0   45  3 43  0             471724.9522   0.0606  0.050   0.0606 0.49  
2919: 46  3 44  0   45  2 43  0             471724.9522   0.0606  0.050   0.0606 0.01  
2920: 45  3 42  0   44  4 41  0             471732.3267  -0.0573  0.050  -0.0574 0.01  
2921: 45  3 42  0   44  3 41  0             471732.3267  -0.0573  0.050  -0.0574 0.49  
2922: 45  4 42  0   44  3 41  0             471732.3267  -0.0573  0.050  -0.0574 0.01  
2923: 45  4 42  0   44  4 41  0             471732.3267  -0.0573  0.050  -0.0574 0.49  
2924: 44  4 40  0   43  5 39  0             471739.0075  -0.0887  0.050  -0.0887 0.01  
2925: 44  4 40  0   43  4 39  0             471739.0075  -0.0887  0.050  -0.0887 0.49  
2926: 44  5 40  0   43  4 39  0             471739.0075  -0.0887  0.050  -0.0887 0.01  
2927: 44  5 40  0   43  5 39  0             471739.0075  -0.0887  0.050  -0.0887 0.49  
2928: 43  5 38  0   42  6 37  0             471745.1226  -0.0692  0.050  -0.0692 0.01  
2929: 43  5 38  0   42  5 37  0             471745.1226  -0.0692  0.050  -0.0692 0.49  
2930: 43  6 38  0   42  6 37  0             471745.1226  -0.0692  0.050  -0.0692 0.49  
2931: 43  6 38  0   42  5 37  0             471745.1226  -0.0692  0.050  -0.0692 0.01  
2932: 42  6 36  0   41  7 35  0             471750.9037   0.0641  0.050   0.0642 0.01  
2933: 42  6 36  0   41  6 35  0             471750.9037   0.0641  0.050   0.0642 0.49  
2934: 42  7 36  0   41  6 35  0             471750.9037   0.0641  0.050   0.0642 0.01  
2935: 42  7 36  0   41  7 35  0             471750.9037   0.0641  0.050   0.0642 0.49  
2936: 41  7 34  0   40  8 33  0             471756.1781  -0.0370  0.050  -0.0371 0.01  
2937: 41  7 34  0   40  7 33  0             471756.1781  -0.0370  0.050  -0.0371 0.49  
2938: 41  8 34  0   40  8 33  0             471756.1781  -0.0370  0.050  -0.0371 0.49  
2939: 41  8 34  0   40  7 33  0             471756.1781  -0.0370  0.050  -0.0371 0.01  
2940: 40  8 32  0   39  9 31  0             471761.5021  -0.0041  0.050  -0.0041 0.01  
2941: 40  8 32  0   39  8 31  0             471761.5021  -0.0041  0.050  -0.0041 0.49  
2942: 40  9 32  0   39  8 31  0             471761.5021  -0.0041  0.050  -0.0041 0.01  
2943: 40  9 32  0   39  9 31  0             471761.5021  -0.0041  0.050  -0.0041 0.49  
2944: 39  9 30  0   38 10 29  0             471766.8909  -0.0271  0.050  -0.0271 0.01  
2945: 39  9 30  0   38  9 29  0             471766.8909  -0.0271  0.050  -0.0271 0.49  
2946: 39 10 30  0   38 10 29  0             471766.8909  -0.0271  0.050  -0.0271 0.49  
2947: 39 10 30  0   38  9 29  0             471766.8909  -0.0271  0.050  -0.0271 0.01  
2948: 37 11 26  0   36 12 25  0             471779.0715  -0.0153  0.050  -0.0153 0.01  
2949: 37 11 26  0   36 11 25  0             471779.0715  -0.0153  0.050  -0.0153 0.49  
2950: 37 12 26  0   36 11 25  0             471779.0715  -0.0153  0.050  -0.0153 0.01  
2951: 37 12 26  0   36 12 25  0             471779.0715  -0.0153  0.050  -0.0153 0.49  
2952: 36 12 24  0   35 13 23  0             471786.4527  -0.0329  0.050  -0.0330 0.01  
2953: 36 12 24  0   35 12 23  0             471786.4527  -0.0329  0.050  -0.0330 0.49  
2954: 36 13 24  0   35 13 23  0             471786.4527  -0.0329  0.050  -0.0330 0.49  
2955: 36 13 24  0   35 12 23  0             471786.4527  -0.0329  0.050  -0.0330 0.01  
2956: 35 13 22  0   34 14 21  0             471795.3080  -0.0736  0.050  -0.0736 0.01  
2957: 35 13 22  0   34 13 21  0             471795.3080  -0.0736  0.050  -0.0736 0.49  
2958: 35 14 22  0   34 14 21  0             471795.3080  -0.0736  0.050  -0.0736 0.49  
2959: 35 14 22  0   34 13 21  0             471795.3080  -0.0736  0.050  -0.0736 0.01  
2960: 34 14 20  0   33 15 19  0             471806.5193  -0.0120  0.050  -0.0121 0.01  
2961: 34 14 20  0   33 14 19  0             471806.5193  -0.0120  0.050  -0.0121 0.49  
2962: 34 15 20  0   33 15 19  0             471806.5193  -0.0120  0.050  -0.0121 0.49  
2963: 34 15 20  0   33 14 19  0             471806.5193  -0.0120  0.050  -0.0121 0.01  
2964: 33 15 18  0   32 16 17  0             471821.1854  -0.0022  0.050  -0.0023 0.01  
2965: 33 15 18  0   32 15 17  0             471821.1854  -0.0022  0.050  -0.0023 0.49  
2966: 33 16 18  0   32 16 17  0             471821.1854  -0.0022  0.050  -0.0023 0.49  
2967: 33 16 18  0   32 15 17  0             471821.1854  -0.0022  0.050  -0.0023 0.01  
2968: 32 16 16  0   31 17 15  0             471841.6331   0.0046  0.050   0.0046 0.01  
2969: 32 16 16  0   31 16 15  0             471841.6331   0.0046  0.050   0.0046 0.49  
2970: 32 17 16  0   31 17 15  0             471841.6331   0.0046  0.050   0.0046 0.49  
2971: 32 17 16  0   31 16 15  0             471841.6331   0.0046  0.050   0.0046 0.01  
2972: 31 17 14  0   30 18 13  0             471872.4717   0.0344  0.050   0.0345 0.01  
2973: 31 17 14  0   30 17 13  0             471872.4717   0.0344  0.050   0.0345 0.49  
2974: 31 18 14  0   30 17 13  0             471872.4717   0.0344  0.050   0.0345 0.01  
2975: 31 18 14  0   30 18 13  0             471872.4717   0.0344  0.050   0.0345 0.49  
2976: 30 18 12  0   29 19 11  0             471924.0683   0.0877  0.050   0.0878 0.01  
2977: 30 18 12  0   29 18 11  0             471924.0683   0.0877  0.050   0.0878 0.49  
2978: 30 19 12  0   29 19 11  0             471924.0683   0.0877  0.050   0.0878 0.49  
2979: 30 19 12  0   29 18 11  0             471924.0683   0.0877  0.050   0.0878 0.01  
2980: 29 19 10  0   28 20  9  0             472023.4521  -0.0507  0.050  -0.0570 0.01  
2981: 29 19 10  0   28 19  9  0             472023.4521  -0.0626  0.050  -0.0570 0.49  
2982: 29 20 10  0   28 20  9  0             472023.4521  -0.0512  0.050  -0.0570 0.49  
2983: 29 20 10  0   28 19  9  0             472023.4521  -0.0632  0.050  -0.0570 0.01  
2984: 49  0 49  0   48  0 48  0             481424.9603  -0.0321  0.050  -0.0322 0.49  
2985: 49  0 49  0   48  1 48  0             481424.9603  -0.0321  0.050  -0.0322 0.01  
2986: 49  1 49  0   48  0 48  0             481424.9603  -0.0321  0.050  -0.0322 0.01  
2987: 49  1 49  0   48  1 48  0             481424.9603  -0.0321  0.050  -0.0322 0.49  
2988: 48  1 47  0   47  2 46  0             481434.4137  -0.0900  0.050  -0.0901 0.01  
2989: 48  1 47  0   47  1 46  0             481434.4137  -0.0900  0.050  -0.0901 0.49  
2990: 48  2 47  0   47  1 46  0             481434.4137  -0.0900  0.050  -0.0901 0.01  
2991: 48  2 47  0   47  2 46  0             481434.4137  -0.0900  0.050  -0.0901 0.49  
2992: 47  2 45  0   46  3 44  0             481442.9035   0.0160  0.050   0.0160 0.01  
2993: 47  2 45  0   46  2 44  0             481442.9035   0.0160  0.050   0.0160 0.49  
2994: 47  3 45  0   46  3 44  0             481442.9035   0.0160  0.050   0.0160 0.49  
2995: 47  3 45  0   46  2 44  0             481442.9035   0.0160  0.050   0.0160 0.01  
2996: 43  6 37  0   42  6 36  0             481468.2983  -0.0511  0.050  -0.0511 0.49  
2997: 43  6 37  0   42  7 36  0             481468.2983  -0.0511  0.050  -0.0511 0.01  
2998: 43  7 37  0   42  7 36  0             481468.2983  -0.0511  0.050  -0.0511 0.49  
2999: 43  7 37  0   42  6 36  0             481468.2983  -0.0511  0.050  -0.0511 0.01  
3000: 42  7 35  0   41  8 34  0             481473.5076  -0.0189  0.050  -0.0190 0.01  
3001: 42  7 35  0   41  7 34  0             481473.5076  -0.0189  0.050  -0.0190 0.49  
3002: 42  8 35  0   41  7 34  0             481473.5076  -0.0189  0.050  -0.0190 0.01  
3003: 42  8 35  0   41  8 34  0             481473.5076  -0.0189  0.050  -0.0190 0.49  
3004: 41  8 33  0   40  8 32  0             481478.6189   0.0355  0.050   0.0355 0.50  
3005: 41  9 33  0   40  9 32  0             481478.6189   0.0355  0.050   0.0355 0.50  
3006: 41  9 33  0   40  8 32  0             481478.6189   0.0355  0.050   0.0355 0.01  
3007: 40  9 31  0   39 10 30  0             481483.7292   0.0096  0.050   0.0097 0.01  
3008: 40  9 31  0   39  9 30  0             481483.7292   0.0096  0.050   0.0097 0.49  
3009: 40 10 31  0   39  9 30  0             481483.7292   0.0096  0.050   0.0097 0.01  
3010: 40 10 31  0   39 10 30  0             481483.7292   0.0096  0.050   0.0097 0.49  
3011: 37 12 25  0   36 13 24  0             481502.0913   0.0147  0.050   0.0147 0.01  
3012: 37 12 25  0   36 12 24  0             481502.0913   0.0147  0.050   0.0147 0.49  
3013: 37 13 25  0   36 12 24  0             481502.0913   0.0147  0.050   0.0147 0.01  
3014: 37 13 25  0   36 13 24  0             481502.0913   0.0147  0.050   0.0147 0.49  
3015: 36 13 23  0   35 14 22  0             481510.2666  -0.0637  0.050  -0.0638 0.01  
3016: 36 13 23  0   35 13 22  0             481510.2666  -0.0637  0.050  -0.0638 0.49  
3017: 36 14 23  0   35 14 22  0             481510.2666  -0.0637  0.050  -0.0638 0.49  
3018: 36 14 23  0   35 13 22  0             481510.2666  -0.0637  0.050  -0.0638 0.01  
3019: 35 14 21  0   34 15 20  0             481520.5574  -0.0228  0.050  -0.0229 0.01  
3020: 35 14 21  0   34 14 20  0             481520.5574  -0.0228  0.050  -0.0229 0.49  
3021: 35 15 21  0   34 14 20  0             481520.5574  -0.0228  0.050  -0.0229 0.01  
3022: 35 15 21  0   34 15 20  0             481520.5574  -0.0228  0.050  -0.0229 0.49  
3023: 31 18 13  0   30 18 12  0             481620.5541   0.0695  0.050   0.0695 0.49  
3024: 31 18 13  0   30 19 12  0             481620.5541   0.0695  0.050   0.0695 0.01  
3025: 31 19 13  0   30 19 12  0             481620.5541   0.0695  0.050   0.0695 0.49  
3026: 31 19 13  0   30 18 12  0             481620.5541   0.0695  0.050   0.0695 0.01  
3027: 50  0 50  0   49  1 49  0             491142.5909   0.0046  0.050   0.0046 0.01  
3028: 50  0 50  0   49  0 49  0             491142.5909   0.0046  0.050   0.0046 0.49  
3029: 50  1 50  0   49  1 49  0             491142.5909   0.0046  0.050   0.0046 0.49  
3030: 50  1 50  0   49  0 49  0             491142.5909   0.0046  0.050   0.0046 0.01  
3031: 49  1 48  0   48  2 47  0             491152.0195  -0.0563  0.050  -0.0564 0.01  
3032: 49  1 48  0   48  1 47  0             491152.0195  -0.0563  0.050  -0.0564 0.49  
3033: 49  2 48  0   48  2 47  0             491152.0195  -0.0563  0.050  -0.0564 0.49  
3034: 49  2 48  0   48  1 47  0             491152.0195  -0.0563  0.050  -0.0564 0.01  
3035: 48  2 46  0   47  3 45  0             491160.3923  -0.0175  0.050  -0.0176 0.01  
3036: 48  2 46  0   47  2 45  0             491160.3923  -0.0175  0.050  -0.0176 0.49  
3037: 48  3 46  0   47  2 45  0             491160.3923  -0.0175  0.050  -0.0176 0.01  
3038: 48  3 46  0   47  3 45  0             491160.3923  -0.0175  0.050  -0.0176 0.49  
3039: 45  5 40  0   44  6 39  0             491180.0449  -0.0260  0.050  -0.0261 0.01  
3040: 45  5 40  0   44  5 39  0             491180.0449  -0.0260  0.050  -0.0261 0.49  
3041: 45  6 40  0   44  6 39  0             491180.0449  -0.0260  0.050  -0.0261 0.49  
3042: 45  6 40  0   44  5 39  0             491180.0449  -0.0260  0.050  -0.0261 0.01  
3043: 44  6 38  0   43  7 37  0             491185.3331  -0.0540  0.050  -0.0540 0.01  
3044: 44  6 38  0   43  6 37  0             491185.3331  -0.0540  0.050  -0.0540 0.49  
3045: 44  7 38  0   43  7 37  0             491185.3331  -0.0540  0.050  -0.0540 0.49  
3046: 44  7 38  0   43  6 37  0             491185.3331  -0.0540  0.050  -0.0540 0.01  
3047: 43  7 36  0   42  8 35  0             491190.3028  -0.0641  0.050  -0.0642 0.01  
3048: 43  7 36  0   42  7 35  0             491190.3028  -0.0641  0.050  -0.0642 0.49  
3049: 43  8 36  0   42  8 35  0             491190.3028  -0.0641  0.050  -0.0642 0.49  
3050: 43  8 36  0   42  7 35  0             491190.3028  -0.0641  0.050  -0.0642 0.01  
3051: 42  8 34  0   41  9 33  0             491195.1364  -0.0552  0.050  -0.0552 0.01  
3052: 42  8 34  0   41  8 33  0             491195.1364  -0.0552  0.050  -0.0552 0.49  
3053: 42  9 34  0   41  9 33  0             491195.1364  -0.0552  0.050  -0.0552 0.49  
3054: 42  9 34  0   41  8 33  0             491195.1364  -0.0552  0.050  -0.0552 0.01  
3055: 41  9 32  0   40 10 31  0             491200.1171   0.0610  0.050   0.0611 0.01  
3056: 41  9 32  0   40  9 31  0             491200.1171   0.0610  0.050   0.0611 0.49  
3057: 41 10 32  0   40 10 31  0             491200.1171   0.0610  0.050   0.0611 0.49  
3058: 41 10 32  0   40  9 31  0             491200.1171   0.0610  0.050   0.0611 0.01  
3059: 40 10 30  0   39 11 29  0             491205.1859   0.0091  0.050   0.0092 0.01  
3060: 40 10 30  0   39 10 29  0             491205.1859   0.0091  0.050   0.0092 0.49  
3061: 40 11 30  0   39 10 29  0             491205.1859   0.0091  0.050   0.0092 0.01  
3062: 40 11 30  0   39 11 29  0             491205.1859   0.0091  0.050   0.0092 0.49  
3063: 39 11 28  0   38 12 27  0             491210.8725   0.0682  0.050   0.0682 0.01  
3064: 39 11 28  0   38 11 27  0             491210.8725   0.0682  0.050   0.0682 0.49  
3065: 39 12 28  0   38 11 27  0             491210.8725   0.0682  0.050   0.0682 0.01  
3066: 39 12 28  0   38 12 27  0             491210.8725   0.0682  0.050   0.0682 0.49  
3067: 38 12 26  0   37 13 25  0             491217.2281  -0.0176  0.050  -0.0177 0.01  
3068: 38 12 26  0   37 12 25  0             491217.2281  -0.0176  0.050  -0.0177 0.49  
3069: 38 13 26  0   37 13 25  0             491217.2281  -0.0176  0.050  -0.0177 0.49  
3070: 38 13 26  0   37 12 25  0             491217.2281  -0.0176  0.050  -0.0177 0.01  
3071: 37 13 24  0   36 14 23  0             491224.9235   0.0208  0.050   0.0208 0.01  
3072: 37 13 24  0   36 13 23  0             491224.9235   0.0208  0.050   0.0208 0.49  
3073: 37 14 24  0   36 13 23  0             491224.9235   0.0208  0.050   0.0208 0.01  
3074: 37 14 24  0   36 14 23  0             491224.9235   0.0208  0.050   0.0208 0.49  
3075: 36 14 22  0   35 15 21  0             491234.3644   0.0219  0.050   0.0220 0.01  
3076: 36 14 22  0   35 14 21  0             491234.3644   0.0219  0.050   0.0220 0.49  
3077: 36 15 22  0   35 15 21  0             491234.3644   0.0219  0.050   0.0220 0.49  
3078: 36 15 22  0   35 14 21  0             491234.3644   0.0219  0.050   0.0220 0.01  
3079: 34 16 18  0   33 17 17  0             491262.6829   0.0403  0.050   0.0404 0.01  
3080: 34 16 18  0   33 16 17  0             491262.6829   0.0403  0.050   0.0404 0.49  
3081: 34 17 18  0   33 16 17  0             491262.6829   0.0403  0.050   0.0404 0.01  
3082: 34 17 18  0   33 17 17  0             491262.6829   0.0403  0.050   0.0404 0.49  
3083: 33 17 16  0   32 18 15  0             491285.6274  -0.0046  0.050  -0.0047 0.01  
3084: 33 17 16  0   32 17 15  0             491285.6274  -0.0046  0.050  -0.0047 0.49  
3085: 33 18 16  0   32 18 15  0             491285.6274  -0.0046  0.050  -0.0047 0.49  
3086: 33 18 16  0   32 17 15  0             491285.6274  -0.0046  0.050  -0.0047 0.01  
3087: 32 18 14  0   31 19 13  0             491320.7679  -0.0335  0.050  -0.0335 0.01  
3088: 32 18 14  0   31 18 13  0             491320.7679  -0.0335  0.050  -0.0335 0.49  
3089: 32 19 14  0   31 19 13  0             491320.7679  -0.0335  0.050  -0.0335 0.49  
3090: 32 19 14  0   31 18 13  0             491320.7679  -0.0335  0.050  -0.0335 0.01  
3091: 30 20 10  0   29 20  9  0             491496.6525   0.0031  0.050   0.0140 0.49  
3092: 30 20 10  0   29 21  9  0             491496.6525   0.0258  0.050   0.0140 0.01  
3093: 30 21 10  0   29 20  9  0             491496.6525   0.0020  0.050   0.0140 0.01  
3094: 30 21 10  0   29 21  9  0             491496.6525   0.0247  0.050   0.0140 0.49  
3095: 59  0 59  0   58  0 58  0             578578.0193  -0.0223  0.050  -0.0224 0.49  
3096: 59  0 59  0   58  1 58  0             578578.0193  -0.0223  0.050  -0.0224 0.01  
3097: 59  1 59  0   58  0 58  0             578578.0193  -0.0223  0.050  -0.0224 0.01  
3098: 59  1 59  0   58  1 58  0             578578.0193  -0.0223  0.050  -0.0224 0.49  
3099: 60  0 60  0   59  1 59  0             588290.4308   0.0566  0.050   0.0566 0.01  
3100: 60  0 60  0   59  0 59  0             588290.4308   0.0566  0.050   0.0566 0.49  
3101: 60  1 60  0   59  0 59  0             588290.4308   0.0566  0.050   0.0566 0.01  
3102: 60  1 60  0   59  1 59  0             588290.4308   0.0566  0.050   0.0566 0.49  
3103: 42 18 24  0   41 19 23  0             588378.5008   0.0601  0.050   0.0601 0.01  
3104: 42 18 24  0   41 18 23  0             588378.5008   0.0601  0.050   0.0601 0.49  
3105: 42 19 24  0   41 19 23  0             588378.5008   0.0601  0.050   0.0601 0.49  
3106: 42 19 24  0   41 18 23  0             588378.5008   0.0601  0.050   0.0601 0.01  
3107: 61  0 61  0   60  1 60  0             598002.1048  -0.0231  0.050  -0.0231 0.01  
3108: 61  0 61  0   60  0 60  0             598002.1048  -0.0231  0.050  -0.0231 0.49  
3109: 61  1 61  0   60  1 60  0             598002.1048  -0.0231  0.050  -0.0231 0.49  
3110: 61  1 61  0   60  0 60  0             598002.1048  -0.0231  0.050  -0.0231 0.01  
3111: 60  1 59  0   59  2 58  0             598011.4456   0.0616  0.050   0.0617 0.01  
3112: 60  1 59  0   59  1 58  0             598011.4456   0.0616  0.050   0.0617 0.49  
3113: 60  2 59  0   59  2 58  0             598011.4456   0.0616  0.050   0.0617 0.49  
3114: 60  2 59  0   59  1 58  0             598011.4456   0.0616  0.050   0.0617 0.01  
3115: 59  2 57  0   58  3 56  0             598019.1209  -0.0559  0.050  -0.0560 0.01  
3116: 59  2 57  0   58  2 56  0             598019.1209  -0.0559  0.050  -0.0560 0.49  
3117: 59  3 57  0   58  3 56  0             598019.1209  -0.0559  0.050  -0.0560 0.49  
3118: 59  3 57  0   58  2 56  0             598019.1209  -0.0559  0.050  -0.0560 0.01  
3119: 58  3 55  0   57  4 54  0             598025.5778  -0.0864  0.050  -0.0864 0.01  
3120: 58  3 55  0   57  3 54  0             598025.5778  -0.0864  0.050  -0.0864 0.49  
3121: 58  4 55  0   57  4 54  0             598025.5778  -0.0864  0.050  -0.0864 0.49  
3122: 58  4 55  0   57  3 54  0             598025.5778  -0.0864  0.050  -0.0864 0.01  
3123: 57  4 53  0   56  5 52  0             598031.0533   0.0492  0.050   0.0493 0.01  
3124: 57  4 53  0   56  4 52  0             598031.0533   0.0492  0.050   0.0493 0.49  
3125: 57  5 53  0   56  5 52  0             598031.0533   0.0492  0.050   0.0493 0.49  
3126: 57  5 53  0   56  4 52  0             598031.0533   0.0492  0.050   0.0493 0.01  
3127: 55  6 49  0   54  7 48  0             598038.8694  -0.0084  0.050  -0.0085 0.01  
3128: 55  6 49  0   54  6 48  0             598038.8694  -0.0084  0.050  -0.0085 0.49  
3129: 55  7 49  0   54  6 48  0             598038.8694  -0.0084  0.050  -0.0085 0.01  
3130: 55  7 49  0   54  7 48  0             598038.8694  -0.0084  0.050  -0.0085 0.49  
3131: 54  7 47  0   53  8 46  0             598041.7445   0.0105  0.050   0.0105 0.01  
3132: 54  7 47  0   53  7 46  0             598041.7445   0.0105  0.050   0.0105 0.49  
3133: 54  8 47  0   53  8 46  0             598041.7445   0.0105  0.050   0.0105 0.49  
3134: 54  8 47  0   53  7 46  0             598041.7445   0.0105  0.050   0.0105 0.01  
3135: 62  0 62  0   61  1 61  0             607713.2755  -0.0180  0.050  -0.0181 0.01  
3136: 62  0 62  0   61  0 61  0             607713.2755  -0.0180  0.050  -0.0181 0.49  
3137: 62  1 62  0   61  1 61  0             607713.2755  -0.0180  0.050  -0.0181 0.49  
3138: 62  1 62  0   61  0 61  0             607713.2755  -0.0180  0.050  -0.0181 0.01  
3139: 61  1 60  0   60  2 59  0             607722.5501   0.0213  0.050   0.0213 0.01  
3140: 61  1 60  0   60  1 59  0             607722.5501   0.0213  0.050   0.0213 0.49  
3141: 61  2 60  0   60  2 59  0             607722.5501   0.0213  0.050   0.0213 0.49  
3142: 61  2 60  0   60  1 59  0             607722.5501   0.0213  0.050   0.0213 0.01  
3143: 60  2 58  0   59  3 57  0             607730.2900   0.0171  0.050   0.0171 0.01  
3144: 60  2 58  0   59  2 57  0             607730.2900   0.0171  0.050   0.0171 0.49  
3145: 60  3 58  0   59  2 57  0             607730.2900   0.0171  0.050   0.0171 0.01  
3146: 60  3 58  0   59  3 57  0             607730.2900   0.0171  0.050   0.0171 0.49  
3147: 57  5 52  0   56  6 51  0             607746.1376   0.0012  0.050   0.0012 0.01  
3148: 57  5 52  0   56  5 51  0             607746.1376   0.0012  0.050   0.0012 0.49  
3149: 57  6 52  0   56  5 51  0             607746.1376   0.0012  0.050   0.0012 0.01  
3150: 57  6 52  0   56  6 51  0             607746.1376   0.0012  0.050   0.0012 0.49  
3151: 51 11 40  0   50 11 39  0             607759.1736  -0.0433  0.050  -0.0433 0.49  
3152: 51 11 40  0   50 12 39  0             607759.1736  -0.0433  0.050  -0.0433 0.01  
3153: 51 12 40  0   50 12 39  0             607759.1736  -0.0433  0.050  -0.0433 0.49  
3154: 51 12 40  0   50 11 39  0             607759.1736  -0.0433  0.050  -0.0433 0.01  
3155: 48 14 34  0   47 15 33  0             607765.9259   0.0617  0.050   0.0617 0.01  
3156: 48 14 34  0   47 14 33  0             607765.9259   0.0617  0.050   0.0617 0.49  
3157: 48 15 34  0   47 14 33  0             607765.9259   0.0617  0.050   0.0617 0.01  
3158: 48 15 34  0   47 15 33  0             607765.9259   0.0617  0.050   0.0617 0.49  
3159: 46 16 30  0   45 17 29  0             607774.3543  -0.0035  0.050  -0.0036 0.01  
3160: 46 16 30  0   45 16 29  0             607774.3543  -0.0035  0.050  -0.0036 0.49  
3161: 46 17 30  0   45 17 29  0             607774.3543  -0.0035  0.050  -0.0036 0.49  
3162: 46 17 30  0   45 16 29  0             607774.3543  -0.0035  0.050  -0.0036 0.01  
3163: 45 17 28  0   44 18 27  0             607780.8139  -0.0076  0.050  -0.0077 0.01  
3164: 45 17 28  0   44 17 27  0             607780.8139  -0.0076  0.050  -0.0077 0.49  
3165: 45 18 28  0   44 18 27  0             607780.8139  -0.0076  0.050  -0.0077 0.49  
3166: 45 18 28  0   44 17 27  0             607780.8139  -0.0076  0.050  -0.0077 0.01  
--------------------------------------------------------------------------------

PARAMETERS IN FIT (values truncated and Nlines statistics):

        1000000         A_gs  /MHz         9835.05510(39)                      1
        2000000         B_gs  /MHz         9636.71745(30)                      2
        3000000         C_gs  /MHz         4864.78102(13)                      3
          20000        DJ_gs  /kHz            2.07138(33)                      4
         110000       DJK_gs  /kHz           -0.9745(13)                       5
         200000        DK_gs  /kHz            2.5166(11)                       6
        4010000        dJ_gs  /kHz            0.83611(16)                      7
        4100000        dK_gs  /kHz            1.28736(33)                      8
          30000        HJ_gs  /Hz             0.000638(14)                     9
         120000       HJK_gs  /Hz             0.00236(18)                     10
         210000       HKJ_gs  /Hz            -0.01176(46)                     11
         300000        HK_gs  /Hz             0.00930(40)                     12
        4020000        hJ_gs  /Hz           [ 0.0003022]                      13
        4110000       hJK_gs  /Hz           [ 0.001403]                       14
        4200000        hK_gs  /Hz           [ 0.0020967]                      15

 MICROWAVE AVG =       -0.000544 MHz, IR AVG =        0.00000                 
 MICROWAVE RMS =        0.035658 MHz, IR RMS =        0.00000                 
 END OF ITERATION  1 OLD, NEW RMS ERROR=        0.71316         0.71316       

  distinct frequency lines in fit:  1057
       distinct parameters of fit:    12

MICROWAVE       lines fitted       lines    lines      RMS      RMS ERROR    J range  Ka range    freq. range
            total   dv=0 dv.ne.0   UNFITTD  e>900
v"= 0       1057   1057      0        0      0       0.035653     0.71307     5  62    0  32    82375   607781
--------------------------------------------------------------------------------------------
total:      1057   1057      0        0      0       0.035653     0.71307

NOTE: the RMS values above are for Nlines statistics, but the 'total' values may differ slightly from
      those in the .FIT file since the o-c values for this evaluation are as rounded in the .FIT.


 PARAMETERS IN FIT WITH STANDARD ERRORS ON THOSE THAT ARE FITTED:
 (values rounded and degrees of freedom, Ndegf=Nlines-Nconst, statistics)

        1000000         A_gs  /MHz       9835.05510(28)                        1
        2000000         B_gs  /MHz       9636.71745(22)                        2
        3000000         C_gs  /MHz       4864.781026(94)                       3
          20000        DJ_gs  /kHz          2.07138(24)                        4
         110000       DJK_gs  /kHz         -0.97451(95)                        5
         200000        DK_gs  /kHz          2.51662(81)                        6
        4010000        dJ_gs  /kHz          0.83612(12)                        7
        4100000        dK_gs  /kHz          1.28736(24)                        8
          30000        HJ_gs  /Hz           0.000639(10)                       9
         120000       HJK_gs  /Hz           0.00236(13)                       10
         210000       HKJ_gs  /Hz          -0.01176(33)                       11
         300000        HK_gs  /Hz           0.00930(29)                       12
        4020000        hJ_gs  /Hz           [ 0.0003022]                      13
        4110000       hJK_gs  /Hz           [ 0.001403]                       14
        4200000        hK_gs  /Hz           [ 0.0020967]                      15

 CORRELATION COEFFICIENTS, C.ij:

           A_gs     B_gs     C_gs     -DJ_gs   -DJK_gs  -DK_gs   -dJ_gs   -dK_gs  

A_gs        1.0000
B_gs       -0.3500   1.0000
C_gs        0.2038   0.2830   1.0000
-DJ_gs      0.5671  -0.8492  -0.2492   1.0000
-DJK_gs    -0.6276   0.5271   0.0414  -0.8178   1.0000
-DK_gs     -0.0924   0.0216   0.0111   0.1369  -0.5685   1.0000
-dJ_gs      0.6045  -0.8262  -0.0178   0.9655  -0.8207   0.1414   1.0000
-dK_gs     -0.0571   0.0290   0.0821  -0.2270   0.6198  -0.8454  -0.2244   1.0000
HJ_gs       0.0341   0.1037   0.7546  -0.1893   0.0907  -0.0336   0.0563   0.0053
HJK_gs      0.0836   0.3580   0.2372  -0.2868   0.0104   0.1603  -0.2560   0.1253
HKJ_gs      0.4247  -0.3389  -0.1845   0.4873  -0.3622  -0.1526   0.4320  -0.0841
HK_gs      -0.3555   0.4099   0.0705  -0.5312   0.4146  -0.0070  -0.4998  -0.0844

           HJ_gs    HJK_gs   HKJ_gs   HK_gs   

HJ_gs       1.0000
HJK_gs     -0.0997   1.0000
HKJ_gs     -0.0979  -0.6622   1.0000
HK_gs       0.0931   0.3438  -0.7910   1.0000

 Mean value of |C.ij|, i.ne.j =   0.3109
 Mean value of  C.ij,  i.ne.j =  -0.0403


 No correlations with absolute value greater than 0.9950


 Worst fitted lines (obs-calc/error):

  2338:    2.0       2462:    1.9       2837:    1.9       2342:    1.9
  2246:    1.9       2016:    1.8       2242:    1.8       2988:   -1.8
  1962:   -1.8       2924:   -1.8       2478:    1.8       2676:   -1.8
  1956:    1.8       2191:    1.8       1724:   -1.8        683:   -1.8
  2976:    1.8       2178:    1.7       3119:   -1.7       2692:    1.7
  2566:    1.7       1274:    1.7       2474:    1.7        735:    1.7
  2235:    1.7       1279:   -1.7       1968:    1.7        755:    1.7
  2680:    1.6       2159:   -1.6       2470:    1.6       2482:    1.6
   814:    1.6       1850:   -1.6        488:   -1.6       2341:    1.6
  2640:   -1.6       2825:    1.5       1172:    1.5       2556:   -1.5
  2215:    1.5        142:    1.5       2564:    1.5       2838:    1.5
   349:    1.5        624:    1.5       1027:   -1.5       2496:    1.5
  2652:   -1.5       2171:    1.5

  2338: 19 17  2  0   18 15  3  0             386947.8573   0.0976  0.050
  2462: 31 10 21  0   30 11 20  0             403745.7331   0.0965  0.050   0.0966 0.01
  2837: 27 20  8  0   26 20  7  0             452750.6787   0.0951  0.050
  2342: 54 14 40  0   54 13 41  0             393705.3202   0.0950  0.050   0.0950 0.01
  2246: 24 14 10  0   23 15  9  0             374682.0247   0.0929  0.050   0.0928 0.01
  2016: 16 14  3  0   15 12  4  0             345426.7780   0.0920  0.050
  2242: 25 13 12  0   24 13 11  0             374638.9045   0.0918  0.050   0.0918 0.49
  2988: 48  1 47  0   47  2 46  0             481434.4137  -0.0900  0.050  -0.0901 0.01
  1962: 47 12 35  0   47 11 36  0             345258.8773  -0.0894  0.050  -0.0895 0.01
  2924: 44  4 40  0   43  5 39  0             471739.0075  -0.0887  0.050  -0.0887 0.01
                                           _____________________________________
__________________________________________/ SPFIT output reformatted with PIFORM
