# Supplementary material for: Improved Accuracy in Semi-Experimental Structure Determination by Resolving Problems Associated with Rotation of Principal Inertial Axes of Isotopologues: Structures of 1,3-Oxazole (c‑C3H3NO)
Source: J Phys Chem A. 2026 Apr 24;130(18):3623–41. doi: 10.1021/acs.jpca.6c01535 (PMC13158917; doi:10.1021/acs.jpca.6c01535)
Supplement: Supplementary file 2 [file jp6c01535_si_002.zip › Supporting Information/Least-Squares Fits/oxazole_003_A_I_r.res]

   oxazole 13C4 GS                                    Sat Sep 20 13:42:25 2025

-------------------------------------------------------------------------------------=========
                                              obs         o-c     error     blends     Notes
                                                                         o-c      wt
    / instead of : below denotes (o-c)>3*err
-------------------------------------------------------------------------------------=========
   1: 18 10  8  0   18  9  9  0              82286.8519   0.0512  0.050   0.0343 0.30  
   2: 18 10  8  0   18 10  9  0              82286.8519   0.0518  0.050   0.0343 0.20  
   3: 18 11  8  0   18  9  9  0              82286.8519   0.0168  0.050   0.0343 0.20  
   4: 18 11  8  0   18 10  9  0              82286.8519   0.0174  0.050   0.0343 0.30  
   5: 17  9  8  0   17  9  9  0              82356.5469  -0.0031  0.050  -0.0099 0.50  
   6: 17 10  8  0   17  8  9  0              82356.5469  -0.0167  0.050  -0.0099 0.50  
   7: 16  8  8  0   16  8  9  0              82415.5347   0.0210  0.050   0.0186 0.50  
   8: 16  9  8  0   16  7  9  0              82415.5347   0.0162  0.050   0.0186 0.50  
   9: 15  7  8  0   15  7  9  0              82464.9414   0.0159  0.050   0.0151 0.50  
  10: 15  8  8  0   15  6  9  0              82464.9414   0.0143  0.050   0.0151 0.50  
  11: 14  6  8  0   14  6  9  0              82505.9090  -0.0179  0.050  -0.0182 0.50  
  12: 14  7  8  0   14  5  9  0              82505.9090  -0.0184  0.050  -0.0182 0.50  
  13: 13  5  8  0   13  5  9  0              82539.5446  -0.0277  0.050  -0.0278 0.50  
  14: 13  6  8  0   13  4  9  0              82539.5446  -0.0278  0.050  -0.0278 0.50  
  15:  8  0  8  0    7  0  7  0              82544.2950   0.0271  0.050   0.0272 0.50  
  16:  8  1  8  0    7  1  7  0              82544.2950   0.0271  0.050   0.0272 0.50  
  17:  7  1  6  0    6  1  5  0              82555.4804   0.0244  0.050   0.0272 0.50  
  18:  7  2  6  0    6  2  5  0              82555.4804   0.0299  0.050   0.0272 0.50  
  19:  5  3  2  0    4  3  1  0              83726.5769   0.0015  0.050               
  20: 27 19  9  0   27 17 10  0              91128.4657   0.0542  0.050   0.0833 0.39  
  21: 27 19  9  0   27 18 10  0              91128.4657   0.1015  0.050   0.0833 0.61  
  22: 24 16  9  0   24 14 10  0              91582.6018  -0.0173  0.050  -0.0147 0.39  
  23: 24 16  9  0   24 15 10  0              91582.6018  -0.0130  0.050  -0.0147 0.61  
  24: 23 14  9  0   23 14 10  0              91700.8166  -0.0561  0.050               
  25: 21 12  9  0   21 12 10  0              91896.2879  -0.0052  0.050  -0.0115 0.50  
  26: 21 13  9  0   21 11 10  0              91896.2879  -0.0177  0.050  -0.0115 0.50  
  27: 20 11  9  0   20 11 10  0              91975.8256   0.0072  0.050   0.0047 0.50  
  28: 20 12  9  0   20 10 10  0              91975.8256   0.0022  0.050   0.0047 0.50  
  29: 18  9  9  0   18  8 10  0              92104.1184  -0.0002  0.050  -0.0006 0.02  
  30: 18  9  9  0   18  9 10  0              92104.1184  -0.0002  0.050  -0.0006 0.48  
  31: 18 10  9  0   18  8 10  0              92104.1184  -0.0009  0.050  -0.0006 0.48  
  32: 18 10  9  0   18  9 10  0              92104.1184  -0.0009  0.050  -0.0006 0.02  
  33: 17  8  9  0   17  7 10  0              92154.9263   0.0100  0.050   0.0100 0.02  
  34: 17  8  9  0   17  8 10  0              92154.9263   0.0100  0.050   0.0100 0.48  
  35: 17  9  9  0   17  7 10  0              92154.9263   0.0098  0.050   0.0100 0.48  
  36: 17  9  9  0   17  8 10  0              92154.9263   0.0098  0.050   0.0100 0.02  
  37: 16  7  9  0   16  6 10  0              92198.0550   0.0062  0.050   0.0062 0.02  
  38: 16  7  9  0   16  7 10  0              92198.0550   0.0062  0.050   0.0062 0.48  
  39: 16  8  9  0   16  6 10  0              92198.0550   0.0061  0.050   0.0062 0.48  
  40: 16  8  9  0   16  7 10  0              92198.0550   0.0061  0.050   0.0062 0.02  
  41: 15  6  9  0   15  6 10  0              92234.3667   0.0003  0.050   0.0003 0.50  
  42: 15  7  9  0   15  5 10  0              92234.3667   0.0003  0.050   0.0003 0.50  
  43:  9  0  9  0    8  0  8  0              92254.4166  -0.0295  0.050  -0.0296 0.50  
  44:  9  1  9  0    8  1  8  0              92254.4166  -0.0295  0.050  -0.0296 0.50  
  45:  7  3  5  0    6  3  4  0              92279.7867  -0.0259  0.050               
  46:  7  2  5  0    6  2  4  0              92280.6900   0.0189  0.050               
  47: 13  4  9  0   13  4 10  0              92289.6225  -0.0468  0.050  -0.0468 0.50  
  48: 13  5  9  0   13  3 10  0              92289.6225  -0.0468  0.050  -0.0468 0.50  
  49: 32 22 10  0   32 21 11  0             100286.7350  -0.0058  0.050   0.0188 0.62  
  50: 32 22 10  0   32 22 11  0             100286.7350   0.0588  0.050   0.0188 0.38  
  51: 32 23 10  0   32 21 11  0             100288.1302  -0.0528  0.050               
  52: 32 23 10  0   32 22 11  0             100288.1335   0.0152  0.050               
  53: 29 20 10  0   29 18 11  0             100863.1448  -0.0697  0.050  -0.0654 0.39  
  54: 29 20 10  0   29 19 11  0             100863.1448  -0.0626  0.050  -0.0654 0.61  
  55: 28 18 10  0   28 17 11  0             101018.8080   0.0648  0.050   0.0170 0.31  
  56: 28 18 10  0   28 18 11  0             101018.8080   0.0681  0.050   0.0170 0.19  
  57: 28 19 10  0   28 17 11  0             101018.8080  -0.0340  0.050   0.0170 0.19  
  58: 28 19 10  0   28 18 11  0             101018.8080  -0.0308  0.050   0.0170 0.31  
  59: 27 17 10  0   27 16 11  0             101158.6912   0.0359  0.050   0.0130 0.30  
  60: 27 17 10  0   27 17 11  0             101158.6912   0.0373  0.050   0.0130 0.20  
  61: 27 18 10  0   27 16 11  0             101158.6912  -0.0113  0.050   0.0130 0.20  
  62: 27 18 10  0   27 17 11  0             101158.6912  -0.0099  0.050   0.0130 0.30  
  63: 26 16 10  0   26 15 11  0             101284.0459   0.0415  0.050   0.0308 0.30  
  64: 26 16 10  0   26 16 11  0             101284.0459   0.0421  0.050   0.0308 0.20  
  65: 26 17 10  0   26 15 11  0             101284.0459   0.0195  0.050   0.0308 0.20  
  66: 26 17 10  0   26 16 11  0             101284.0459   0.0201  0.050   0.0308 0.30  
  67: 25 15 10  0   25 14 11  0             101395.9358  -0.0212  0.050  -0.0260 0.30  
  68: 25 15 10  0   25 15 11  0             101395.9358  -0.0210  0.050  -0.0260 0.20  
  69: 25 16 10  0   25 14 11  0             101395.9358  -0.0310  0.050  -0.0260 0.20  
  70: 25 16 10  0   25 15 11  0             101395.9358  -0.0308  0.050  -0.0260 0.30  
  71: 24 14 10  0   24 13 11  0             101495.6270   0.0250  0.050   0.0230 0.30  
  72: 24 14 10  0   24 14 11  0             101495.6270   0.0251  0.050   0.0230 0.20  
  73: 24 15 10  0   24 13 11  0             101495.6270   0.0208  0.050   0.0230 0.20  
  74: 24 15 10  0   24 14 11  0             101495.6270   0.0209  0.050   0.0230 0.30  
  75: 22 12 10  0   22 11 11  0             101662.0389   0.0582  0.050   0.0579 0.30  
  76: 22 12 10  0   22 12 11  0             101662.0389   0.0582  0.050   0.0579 0.20  
  77: 22 13 10  0   22 11 11  0             101662.0389   0.0575  0.050   0.0579 0.20  
  78: 22 13 10  0   22 12 11  0             101662.0389   0.0575  0.050   0.0579 0.30  
  79: 21 11 10  0   21 10 11  0             101730.5566  -0.0110  0.050  -0.0112 0.30  
  80: 21 11 10  0   21 11 11  0             101730.5566  -0.0110  0.050  -0.0112 0.20  
  81: 21 12 10  0   21 10 11  0             101730.5566  -0.0113  0.050  -0.0112 0.20  
  82: 21 12 10  0   21 11 11  0             101730.5566  -0.0113  0.050  -0.0112 0.30  
  83: 20 10 10  0   20  9 11  0             101790.6406   0.0783  0.050   0.0784 0.30  
  84: 20 10 10  0   20 10 11  0             101790.6406   0.0784  0.050   0.0784 0.20  
  85: 20 11 10  0   20  9 11  0             101790.6406   0.0783  0.050   0.0784 0.20  
  86: 20 11 10  0   20 10 11  0             101790.6406   0.0783  0.050   0.0784 0.30  
  87: 19  9 10  0   19  8 11  0             101842.7642   0.0067  0.050   0.0068 0.30  
  88: 19  9 10  0   19  9 11  0             101842.7642   0.0067  0.050   0.0068 0.20  
  89: 19 10 10  0   19  8 11  0             101842.7642   0.0067  0.050   0.0068 0.20  
  90: 19 10 10  0   19  9 11  0             101842.7642   0.0067  0.050   0.0068 0.30  
  91: 18  8 10  0   18  7 11  0             101887.8927  -0.0060  0.050  -0.0061 0.29  
  92: 18  8 10  0   18  8 11  0             101887.8927  -0.0060  0.050  -0.0061 0.21  
  93: 18  9 10  0   18  7 11  0             101887.8927  -0.0061  0.050  -0.0061 0.21  
  94: 18  9 10  0   18  8 11  0             101887.8927  -0.0061  0.050  -0.0061 0.29  
  95: 17  7 10  0   17  6 11  0             101926.6902   0.0033  0.050   0.0034 0.29  
  96: 17  7 10  0   17  7 11  0             101926.6902   0.0033  0.050   0.0034 0.21  
  97: 17  8 10  0   17  6 11  0             101926.6902   0.0033  0.050   0.0034 0.21  
  98: 17  8 10  0   17  7 11  0             101926.6902   0.0033  0.050   0.0034 0.29  
  99: 16  6 10  0   16  5 11  0             101959.7994   0.0203  0.050   0.0204 0.29  
 100: 16  6 10  0   16  6 11  0             101959.7994   0.0203  0.050   0.0204 0.21  
 101: 16  7 10  0   16  5 11  0             101959.7994   0.0203  0.050   0.0204 0.21  
 102: 16  7 10  0   16  6 11  0             101959.7994   0.0203  0.050   0.0204 0.29  
 103: 10  0 10  0    9  0  9  0             101964.5473   0.0104  0.050   0.0104 0.22  
 104: 10  0 10  0    9  1  9  0             101964.5473   0.0104  0.050   0.0104 0.28  
 105: 10  1 10  0    9  0  9  0             101964.5473   0.0104  0.050   0.0104 0.28  
 106: 10  1 10  0    9  1  9  0             101964.5473   0.0104  0.050   0.0104 0.22  
 107:  9  1  8  0    8  2  7  0             101975.2643  -0.0289  0.050               
 108: 14  4 10  0   14  3 11  0             102011.2792  -0.0210  0.050  -0.0211 0.29  
 109: 14  4 10  0   14  4 11  0             102011.2792  -0.0210  0.050  -0.0211 0.21  
 110: 14  5 10  0   14  3 11  0             102011.2792  -0.0210  0.050  -0.0211 0.21  
 111: 14  5 10  0   14  4 11  0             102011.2792  -0.0210  0.050  -0.0211 0.29  
 112: 13  3 10  0   13  2 11  0             102030.8376  -0.0051  0.050  -0.0051 0.29  
 113: 13  3 10  0   13  3 11  0             102030.8376  -0.0051  0.050  -0.0051 0.21  
 114: 13  4 10  0   13  2 11  0             102030.8376  -0.0051  0.050  -0.0051 0.21  
 115: 13  4 10  0   13  3 11  0             102030.8376  -0.0051  0.050  -0.0051 0.29  
 116:  7  3  4  0    6  3  3  0             102050.3927   0.0534  0.050               
 117:  7  4  4  0    6  3  3  0             102053.5670  -0.0341  0.050               
 118: 34 23 11  0   34 22 12  0             110053.6652   0.0941  0.050   0.0981 0.62  
 119: 34 23 11  0   34 23 12  0             110053.6652   0.1043  0.050   0.0981 0.38  
 120: 33 22 11  0   33 21 12  0             110246.4687   0.0652  0.050   0.0037 0.31  
 121: 33 22 11  0   33 22 12  0             110246.4687   0.0701  0.050   0.0037 0.19  
 122: 33 23 11  0   33 21 12  0             110246.4687  -0.0627  0.050   0.0037 0.19  
 123: 33 23 11  0   33 22 12  0             110246.4687  -0.0578  0.050   0.0037 0.31  
 124: 32 21 11  0   32 20 12  0             110422.2721   0.0658  0.050   0.0347 0.31  
 125: 32 21 11  0   32 21 12  0             110422.2721   0.0682  0.050   0.0347 0.19  
 126: 32 22 11  0   32 20 12  0             110422.2721   0.0011  0.050   0.0347 0.19  
 127: 32 22 11  0   32 21 12  0             110422.2721   0.0034  0.050   0.0347 0.31  
 128: 31 20 11  0   31 19 12  0             110582.2435   0.0548  0.050   0.0394 0.31  
 129: 31 20 11  0   31 20 12  0             110582.2435   0.0558  0.050   0.0394 0.19  
 130: 31 21 11  0   31 19 12  0             110582.2435   0.0228  0.050   0.0394 0.19  
 131: 31 21 11  0   31 20 12  0             110582.2435   0.0239  0.050   0.0394 0.31  
 132: 30 19 11  0   30 18 12  0             110727.5149   0.0383  0.050   0.0309 0.30  
 133: 30 19 11  0   30 19 12  0             110727.5149   0.0388  0.050   0.0309 0.20  
 134: 30 20 11  0   30 18 12  0             110727.5149   0.0230  0.050   0.0309 0.20  
 135: 30 20 11  0   30 19 12  0             110727.5149   0.0234  0.050   0.0309 0.30  
 136: 29 18 11  0   29 17 12  0             110859.1617   0.0395  0.050   0.0361 0.30  
 137: 29 18 11  0   29 18 12  0             110859.1617   0.0397  0.050   0.0361 0.20  
 138: 29 19 11  0   29 17 12  0             110859.1617   0.0324  0.050   0.0361 0.20  
 139: 29 19 11  0   29 18 12  0             110859.1617   0.0326  0.050   0.0361 0.30  
 140: 28 17 11  0   28 16 12  0             110978.1285   0.0164  0.050   0.0148 0.30  
 141: 28 17 11  0   28 17 12  0             110978.1285   0.0164  0.050   0.0148 0.20  
 142: 28 18 11  0   28 16 12  0             110978.1285   0.0131  0.050   0.0148 0.20  
 143: 28 18 11  0   28 17 12  0             110978.1285   0.0132  0.050   0.0148 0.30  
 144: 27 16 11  0   27 15 12  0             111085.3694  -0.0044  0.050  -0.0052 0.30  
 145: 27 16 11  0   27 16 12  0             111085.3694  -0.0044  0.050  -0.0052 0.20  
 146: 27 17 11  0   27 15 12  0             111085.3694  -0.0059  0.050  -0.0052 0.20  
 147: 27 17 11  0   27 16 12  0             111085.3694  -0.0058  0.050  -0.0052 0.30  
 148: 26 15 11  0   26 14 12  0             111181.8306   0.0497  0.050   0.0494 0.30  
 149: 26 15 11  0   26 15 12  0             111181.8306   0.0497  0.050   0.0494 0.20  
 150: 26 16 11  0   26 14 12  0             111181.8306   0.0491  0.050   0.0494 0.20  
 151: 26 16 11  0   26 15 12  0             111181.8306   0.0491  0.050   0.0494 0.30  
 152: 25 14 11  0   25 13 12  0             111268.1869   0.0298  0.050   0.0297 0.30  
 153: 25 14 11  0   25 14 12  0             111268.1869   0.0298  0.050   0.0297 0.20  
 154: 25 15 11  0   25 13 12  0             111268.1869   0.0296  0.050   0.0297 0.20  
 155: 25 15 11  0   25 14 12  0             111268.1869   0.0296  0.050   0.0297 0.30  
 156: 24 13 11  0   24 12 12  0             111345.3292   0.0490  0.050   0.0490 0.30  
 157: 24 13 11  0   24 13 12  0             111345.3292   0.0490  0.050   0.0490 0.20  
 158: 24 14 11  0   24 12 12  0             111345.3292   0.0489  0.050   0.0490 0.20  
 159: 24 14 11  0   24 13 12  0             111345.3292   0.0489  0.050   0.0490 0.30  
 160: 22 11 11  0   22 10 12  0             111474.7513   0.0825  0.050   0.0825 0.30  
 161: 22 11 11  0   22 11 12  0             111474.7513   0.0825  0.050   0.0825 0.20  
 162: 22 12 11  0   22 10 12  0             111474.7513   0.0825  0.050   0.0825 0.20  
 163: 22 12 11  0   22 11 12  0             111474.7513   0.0825  0.050   0.0825 0.30  
 164: 21 10 11  0   21  9 12  0             111528.2747  -0.0119  0.050  -0.0120 0.30  
 165: 21 10 11  0   21 10 12  0             111528.2747  -0.0119  0.050  -0.0120 0.20  
 166: 21 11 11  0   21  9 12  0             111528.2747  -0.0119  0.050  -0.0120 0.20  
 167: 21 11 11  0   21 10 12  0             111528.2747  -0.0119  0.050  -0.0120 0.30  
 168: 20  9 11  0   20  8 12  0             111575.3442  -0.0168  0.050  -0.0168 0.30  
 169: 20  9 11  0   20  9 12  0             111575.3442  -0.0168  0.050  -0.0168 0.20  
 170: 20 10 11  0   20  8 12  0             111575.3442  -0.0168  0.050  -0.0168 0.20  
 171: 20 10 11  0   20  9 12  0             111575.3442  -0.0168  0.050  -0.0168 0.30  
 172: 19  8 11  0   19  7 12  0             111616.4651  -0.0141  0.050  -0.0141 0.29  
 173: 19  8 11  0   19  8 12  0             111616.4651  -0.0141  0.050  -0.0141 0.21  
 174: 19  9 11  0   19  7 12  0             111616.4651  -0.0141  0.050  -0.0141 0.21  
 175: 19  9 11  0   19  8 12  0             111616.4651  -0.0141  0.050  -0.0141 0.29  
 176: 18  7 11  0   18  6 12  0             111652.1710  -0.0249  0.050  -0.0249 0.29  
 177: 18  7 11  0   18  7 12  0             111652.1710  -0.0249  0.050  -0.0249 0.21  
 178: 18  8 11  0   18  6 12  0             111652.1710  -0.0249  0.050  -0.0249 0.21  
 179: 18  8 11  0   18  7 12  0             111652.1710  -0.0249  0.050  -0.0249 0.29  
 180: 11  0 11  0   10  0 10  0             111674.5552   0.0259  0.050   0.0260 0.22  
 181: 11  0 11  0   10  1 10  0             111674.5552   0.0259  0.050   0.0260 0.28  
 182: 11  1 11  0   10  0 10  0             111674.5552   0.0259  0.050   0.0260 0.28  
 183: 11  1 11  0   10  1 10  0             111674.5552   0.0259  0.050   0.0260 0.22  
 184: 17  6 11  0   17  5 12  0             111683.0422   0.0081  0.050   0.0082 0.29  
 185: 17  6 11  0   17  6 12  0             111683.0422   0.0081  0.050   0.0082 0.21  
 186: 17  7 11  0   17  5 12  0             111683.0422   0.0081  0.050   0.0082 0.21  
 187: 17  7 11  0   17  6 12  0             111683.0422   0.0081  0.050   0.0082 0.29  
 188: 10  1  9  0    9  1  8  0             111685.1845   0.0094  0.050   0.0095 0.22  
 189: 10  1  9  0    9  2  8  0             111685.1845   0.0094  0.050   0.0095 0.28  
 190: 10  2  9  0    9  1  8  0             111685.1845   0.0094  0.050   0.0095 0.28  
 191: 10  2  9  0    9  2  8  0             111685.1845   0.0094  0.050   0.0095 0.22  
 192:  8  4  5  0    7  3  4  0             111720.7926   0.0226  0.050               
 193: 15  4 11  0   15  3 12  0             111732.0340   0.0196  0.050   0.0196 0.29  
 194: 15  4 11  0   15  4 12  0             111732.0340   0.0196  0.050   0.0196 0.21  
 195: 15  5 11  0   15  3 12  0             111732.0340   0.0196  0.050   0.0196 0.21  
 196: 15  5 11  0   15  4 12  0             111732.0340   0.0196  0.050   0.0196 0.29  
 197: 14  3 11  0   14  2 12  0             111751.0991   0.0459  0.050   0.0460 0.29  
 198: 14  3 11  0   14  3 12  0             111751.0991   0.0459  0.050   0.0460 0.21  
 199: 14  4 11  0   14  2 12  0             111751.0991   0.0459  0.050   0.0460 0.21  
 200: 14  4 11  0   14  3 12  0             111751.0991   0.0459  0.050   0.0460 0.29  
 201: 13  2 11  0   13  1 12  0             111767.0738   0.0667  0.050   0.0668 0.29  
 202: 13  2 11  0   13  2 12  0             111767.0738   0.0667  0.050   0.0668 0.21  
 203: 13  3 11  0   13  1 12  0             111767.0738   0.0667  0.050   0.0668 0.21  
 204: 13  3 11  0   13  2 12  0             111767.0738   0.0667  0.050   0.0668 0.29  
 205: 37 25 12  0   37 24 13  0             119601.5032   0.0545  0.050   0.0167 0.31  
 206: 37 25 12  0   37 25 13  0             119601.5032   0.0578  0.050   0.0167 0.19  
 207: 37 26 12  0   37 24 13  0             119601.5032  -0.0245  0.050   0.0167 0.19  
 208: 37 26 12  0   37 25 13  0             119601.5032  -0.0212  0.050   0.0167 0.31  
 209: 36 24 12  0   36 23 13  0             119795.9336   0.0830  0.050   0.0634 0.31  
 210: 36 24 12  0   36 24 13  0             119795.9336   0.0846  0.050   0.0634 0.19  
 211: 36 25 12  0   36 23 13  0             119795.9336   0.0422  0.050   0.0634 0.19  
 212: 36 25 12  0   36 24 13  0             119795.9336   0.0437  0.050   0.0634 0.31  
 213: 35 23 12  0   35 22 13  0             119974.5797   0.0331  0.050   0.0232 0.31  
 214: 35 23 12  0   35 23 13  0             119974.5797   0.0338  0.050   0.0232 0.19  
 215: 35 24 12  0   35 22 13  0             119974.5797   0.0125  0.050   0.0232 0.19  
 216: 35 24 12  0   35 23 13  0             119974.5797   0.0132  0.050   0.0232 0.31  
 217:  6  6  0  0    5  5  1  0             119978.1697  -0.0441  0.050               
 218: 34 22 12  0   34 21 13  0             120138.5599   0.0068  0.050   0.0019 0.31  
 219: 34 22 12  0   34 22 13  0             120138.5599   0.0071  0.050   0.0019 0.19  
 220: 34 23 12  0   34 21 13  0             120138.5599  -0.0033  0.050   0.0019 0.19  
 221: 34 23 12  0   34 22 13  0             120138.5599  -0.0030  0.050   0.0019 0.31  
 222: 33 21 12  0   33 20 13  0             120288.8369   0.0127  0.050   0.0103 0.30  
 223: 33 21 12  0   33 21 13  0             120288.8369   0.0128  0.050   0.0103 0.20  
 224: 33 22 12  0   33 20 13  0             120288.8369   0.0077  0.050   0.0103 0.20  
 225: 33 22 12  0   33 21 13  0             120288.8369   0.0079  0.050   0.0103 0.30  
 226: 32 20 12  0   32 19 13  0             120426.3016   0.0438  0.050   0.0427 0.30  
 227: 32 20 12  0   32 20 13  0             120426.3016   0.0438  0.050   0.0427 0.20  
 228: 32 21 12  0   32 19 13  0             120426.3016   0.0414  0.050   0.0427 0.20  
 229: 32 21 12  0   32 20 13  0             120426.3016   0.0415  0.050   0.0427 0.30  
 230: 31 19 12  0   31 18 13  0             120551.6981  -0.0027  0.050  -0.0033 0.30  
 231: 31 19 12  0   31 19 13  0             120551.6981  -0.0027  0.050  -0.0033 0.20  
 232: 31 20 12  0   31 18 13  0             120551.6981  -0.0038  0.050  -0.0033 0.20  
 233: 31 20 12  0   31 19 13  0             120551.6981  -0.0037  0.050  -0.0033 0.30  
 234: 30 18 12  0   30 17 13  0             120665.9416  -0.0118  0.050  -0.0121 0.30  
 235: 30 18 12  0   30 18 13  0             120665.9416  -0.0118  0.050  -0.0121 0.20  
 236: 30 19 12  0   30 17 13  0             120665.9416  -0.0123  0.050  -0.0121 0.20  
 237: 30 19 12  0   30 18 13  0             120665.9416  -0.0123  0.050  -0.0121 0.30  
 238: 29 17 12  0   29 16 13  0             120769.8059   0.0329  0.050   0.0328 0.30  
 239: 29 17 12  0   29 17 13  0             120769.8059   0.0329  0.050   0.0328 0.20  
 240: 29 18 12  0   29 16 13  0             120769.8059   0.0327  0.050   0.0328 0.20  
 241: 29 18 12  0   29 17 13  0             120769.8059   0.0327  0.050   0.0328 0.30  
 242: 28 16 12  0   28 15 13  0             120863.9196   0.0424  0.050   0.0424 0.30  
 243: 28 16 12  0   28 16 13  0             120863.9196   0.0424  0.050   0.0424 0.20  
 244: 28 17 12  0   28 15 13  0             120863.9196   0.0423  0.050   0.0424 0.20  
 245: 28 17 12  0   28 16 13  0             120863.9196   0.0423  0.050   0.0424 0.30  
 246: 27 15 12  0   27 14 13  0             120948.9341  -0.0126  0.050  -0.0126 0.30  
 247: 27 15 12  0   27 15 13  0             120948.9341  -0.0126  0.050  -0.0126 0.20  
 248: 27 16 12  0   27 14 13  0             120948.9341  -0.0126  0.050  -0.0126 0.20  
 249: 27 16 12  0   27 15 13  0             120948.9341  -0.0126  0.050  -0.0126 0.30  
 250: 26 14 12  0   26 13 13  0             121025.6591   0.0312  0.050   0.0312 0.30  
 251: 26 14 12  0   26 14 13  0             121025.6591   0.0312  0.050   0.0312 0.20  
 252: 26 15 12  0   26 13 13  0             121025.6591   0.0312  0.050   0.0312 0.20  
 253: 26 15 12  0   26 14 13  0             121025.6591   0.0312  0.050   0.0312 0.30  
 254: 25 13 12  0   25 12 13  0             121094.5601   0.0258  0.050   0.0258 0.30  
 255: 25 13 12  0   25 13 13  0             121094.5601   0.0258  0.050   0.0258 0.20  
 256: 25 14 12  0   25 12 13  0             121094.5601   0.0257  0.050   0.0258 0.20  
 257: 25 14 12  0   25 13 13  0             121094.5601   0.0257  0.050   0.0258 0.30  
 258: 24 12 12  0   24 11 13  0             121156.2852   0.0362  0.050   0.0362 0.30  
 259: 24 12 12  0   24 12 13  0             121156.2852   0.0362  0.050   0.0362 0.20  
 260: 24 13 12  0   24 11 13  0             121156.2852   0.0362  0.050   0.0362 0.20  
 261: 24 13 12  0   24 12 13  0             121156.2852   0.0362  0.050   0.0362 0.30  
 262: 23 11 12  0   23 10 13  0             121211.3202  -0.0059  0.050  -0.0059 0.30  
 263: 23 11 12  0   23 11 13  0             121211.3202  -0.0059  0.050  -0.0059 0.20  
 264: 23 12 12  0   23 10 13  0             121211.3202  -0.0059  0.050  -0.0059 0.20  
 265: 23 12 12  0   23 11 13  0             121211.3202  -0.0059  0.050  -0.0059 0.30  
 266: 22 10 12  0   22  9 13  0             121260.3032   0.0114  0.050   0.0114 0.30  
 267: 22 10 12  0   22 10 13  0             121260.3032   0.0114  0.050   0.0114 0.20  
 268: 22 11 12  0   22  9 13  0             121260.3032   0.0114  0.050   0.0114 0.20  
 269: 22 11 12  0   22 10 13  0             121260.3032   0.0114  0.050   0.0114 0.30  
 270: 21  9 12  0   21  8 13  0             121303.7129   0.0671  0.050   0.0671 0.30  
 271: 21  9 12  0   21  9 13  0             121303.7129   0.0671  0.050   0.0671 0.20  
 272: 21 10 12  0   21  8 13  0             121303.7129   0.0671  0.050   0.0671 0.20  
 273: 21 10 12  0   21  9 13  0             121303.7129   0.0671  0.050   0.0671 0.30  
 274: 20  8 12  0   20  7 13  0             121341.8641   0.0019  0.050   0.0019 0.29  
 275: 20  8 12  0   20  8 13  0             121341.8641   0.0019  0.050   0.0019 0.21  
 276: 20  9 12  0   20  7 13  0             121341.8641   0.0019  0.050   0.0019 0.21  
 277: 20  9 12  0   20  8 13  0             121341.8641   0.0019  0.050   0.0019 0.29  
 278: 19  7 12  0   19  6 13  0             121375.3530  -0.0375  0.050  -0.0375 0.29  
 279: 19  7 12  0   19  7 13  0             121375.3530  -0.0375  0.050  -0.0375 0.21  
 280: 19  8 12  0   19  6 13  0             121375.3530  -0.0375  0.050  -0.0375 0.21  
 281: 19  8 12  0   19  7 13  0             121375.3530  -0.0375  0.050  -0.0375 0.29  
 282: 12  0 12  0   11  0 11  0             121384.4003  -0.0126  0.050  -0.0127 0.22  
 283: 12  0 12  0   11  1 11  0             121384.4003  -0.0126  0.050  -0.0127 0.28  
 284: 12  1 12  0   11  0 11  0             121384.4003  -0.0126  0.050  -0.0127 0.28  
 285: 12  1 12  0   11  1 11  0             121384.4003  -0.0126  0.050  -0.0127 0.22  
 286: 11  1 10  0   10  1  9  0             121395.0029   0.0261  0.050   0.0262 0.22  
 287: 11  1 10  0   10  2  9  0             121395.0029   0.0261  0.050   0.0262 0.28  
 288: 11  2 10  0   10  1  9  0             121395.0029   0.0261  0.050   0.0262 0.28  
 289: 11  2 10  0   10  2  9  0             121395.0029   0.0261  0.050   0.0262 0.22  
 290: 18  6 12  0   18  5 13  0             121404.6874   0.0311  0.050   0.0312 0.29  
 291: 18  6 12  0   18  6 13  0             121404.6874   0.0311  0.050   0.0312 0.21  
 292: 18  7 12  0   18  5 13  0             121404.6874   0.0311  0.050   0.0312 0.21  
 293: 18  7 12  0   18  6 13  0             121404.6874   0.0311  0.050   0.0312 0.29  
 294: 10  2  8  0    9  2  7  0             121406.4583   0.0285  0.050   0.0286 0.22  
 295: 10  2  8  0    9  3  7  0             121406.4583   0.0286  0.050   0.0286 0.28  
 296: 10  3  8  0    9  2  7  0             121406.4583   0.0285  0.050   0.0286 0.28  
 297: 10  3  8  0    9  3  7  0             121406.4583   0.0286  0.050   0.0286 0.22  
 298:  8  4  4  0    7  5  3  0             121410.8548   0.0298  0.050               
 299: 17  5 12  0   17  4 13  0             121430.0440  -0.0175  0.050  -0.0176 0.29  
 300: 17  5 12  0   17  5 13  0             121430.0440  -0.0175  0.050  -0.0176 0.21  
 301: 17  6 12  0   17  4 13  0             121430.0440  -0.0175  0.050  -0.0176 0.21  
 302: 17  6 12  0   17  5 13  0             121430.0440  -0.0175  0.050  -0.0176 0.29  
 303: 16  4 12  0   16  3 13  0             121451.9243  -0.0616  0.050  -0.0617 0.29  
 304: 16  4 12  0   16  4 13  0             121451.9243  -0.0616  0.050  -0.0617 0.21  
 305: 16  5 12  0   16  3 13  0             121451.9243  -0.0616  0.050  -0.0617 0.21  
 306: 16  5 12  0   16  4 13  0             121451.9243  -0.0616  0.050  -0.0617 0.29  
 307: 15  3 12  0   15  2 13  0             121470.7874   0.0009  0.050   0.0009 0.37  
 308: 15  4 12  0   15  2 13  0             121470.7874   0.0009  0.050   0.0009 0.26  
 309: 15  4 12  0   15  3 13  0             121470.7874   0.0009  0.050   0.0009 0.37  
 310:  8  4  4  0    7  4  3  0             121553.1439   0.0120  0.050               
 311:  8  5  4  0    7  4  3  0             121562.8542  -0.0172  0.050               
 312: 38 24 14  0   38 23 15  0             139535.9910  -0.0081  0.050  -0.0083 0.03  
 313: 38 24 14  0   38 24 15  0             139535.9910  -0.0081  0.050  -0.0083 0.47  
 314: 38 25 14  0   38 23 15  0             139535.9910  -0.0083  0.050  -0.0083 0.47  
 315: 38 25 14  0   38 24 15  0             139535.9910  -0.0083  0.050  -0.0083 0.03  
 316: 37 23 14  0   37 22 15  0             139673.0528  -0.0145  0.050  -0.0146 0.03  
 317: 37 23 14  0   37 23 15  0             139673.0528  -0.0145  0.050  -0.0146 0.47  
 318: 37 24 14  0   37 22 15  0             139673.0528  -0.0146  0.050  -0.0146 0.47  
 319: 37 24 14  0   37 23 15  0             139673.0528  -0.0146  0.050  -0.0146 0.03  
 320: 36 22 14  0   36 21 15  0             139799.8691  -0.0296  0.050  -0.0297 0.03  
 321: 36 22 14  0   36 22 15  0             139799.8691  -0.0296  0.050  -0.0297 0.47  
 322: 36 23 14  0   36 21 15  0             139799.8691  -0.0297  0.050  -0.0297 0.47  
 323: 36 23 14  0   36 22 15  0             139799.8691  -0.0297  0.050  -0.0297 0.03  
 324: 35 21 14  0   35 20 15  0             139917.0567  -0.0222  0.050  -0.0222 0.03  
 325: 35 21 14  0   35 21 15  0             139917.0567  -0.0222  0.050  -0.0222 0.47  
 326: 35 22 14  0   35 20 15  0             139917.0567  -0.0222  0.050  -0.0222 0.47  
 327: 35 22 14  0   35 21 15  0             139917.0567  -0.0222  0.050  -0.0222 0.03  
 328: 34 20 14  0   34 19 15  0             140025.1725   0.0062  0.050   0.0062 0.03  
 329: 34 20 14  0   34 20 15  0             140025.1725   0.0062  0.050   0.0062 0.47  
 330: 34 21 14  0   34 19 15  0             140025.1725   0.0062  0.050   0.0062 0.47  
 331: 34 21 14  0   34 20 15  0             140025.1725   0.0062  0.050   0.0062 0.03  
 332: 33 19 14  0   33 18 15  0             140124.6943   0.0000  0.050  -0.0001 0.03  
 333: 33 19 14  0   33 19 15  0             140124.6943   0.0000  0.050  -0.0001 0.47  
 334: 33 20 14  0   33 18 15  0             140124.6943   0.0000  0.050  -0.0001 0.47  
 335: 33 20 14  0   33 19 15  0             140124.6943   0.0000  0.050  -0.0001 0.03  
 336: 31 17 14  0   31 16 15  0             140300.1033   0.0132  0.050   0.0132 0.03  
 337: 31 17 14  0   31 17 15  0             140300.1033   0.0132  0.050   0.0132 0.47  
 338: 31 18 14  0   31 16 15  0             140300.1033   0.0132  0.050   0.0132 0.47  
 339: 31 18 14  0   31 17 15  0             140300.1033   0.0132  0.050   0.0132 0.03  
 340: 30 16 14  0   30 15 15  0             140376.8974  -0.0145  0.050  -0.0146 0.25  
 341: 30 16 14  0   30 16 15  0             140376.8974  -0.0145  0.050  -0.0146 0.25  
 342: 30 17 14  0   30 15 15  0             140376.8974  -0.0145  0.050  -0.0146 0.25  
 343: 30 17 14  0   30 16 15  0             140376.8974  -0.0145  0.050  -0.0146 0.25  
 344: 29 15 14  0   29 14 15  0             140447.1265   0.0412  0.050   0.0412 0.25  
 345: 29 15 14  0   29 15 15  0             140447.1265   0.0412  0.050   0.0412 0.25  
 346: 29 16 14  0   29 14 15  0             140447.1265   0.0412  0.050   0.0412 0.25  
 347: 29 16 14  0   29 15 15  0             140447.1265   0.0412  0.050   0.0412 0.25  
 348: 28 14 14  0   28 13 15  0             140511.0528   0.0155  0.050   0.0155 0.03  
 349: 28 14 14  0   28 14 15  0             140511.0528   0.0155  0.050   0.0155 0.47  
 350: 28 15 14  0   28 13 15  0             140511.0528   0.0155  0.050   0.0155 0.47  
 351: 28 15 14  0   28 14 15  0             140511.0528   0.0155  0.050   0.0155 0.03  
 352: 27 13 14  0   27 12 15  0             140569.1586  -0.0184  0.050  -0.0184 0.02  
 353: 27 13 14  0   27 13 15  0             140569.1586  -0.0184  0.050  -0.0184 0.48  
 354: 27 14 14  0   27 12 15  0             140569.1586  -0.0184  0.050  -0.0184 0.48  
 355: 27 14 14  0   27 13 15  0             140569.1586  -0.0184  0.050  -0.0184 0.02  
 356: 26 12 14  0   26 11 15  0             140621.8968   0.0008  0.050   0.0009 0.02  
 357: 26 12 14  0   26 12 15  0             140621.8968   0.0008  0.050   0.0009 0.48  
 358: 26 13 14  0   26 11 15  0             140621.8968   0.0008  0.050   0.0009 0.48  
 359: 26 13 14  0   26 12 15  0             140621.8968   0.0008  0.050   0.0009 0.02  
 360: 25 11 14  0   25 10 15  0             140669.5786   0.0100  0.050   0.0101 0.02  
 361: 25 11 14  0   25 11 15  0             140669.5786   0.0100  0.050   0.0101 0.48  
 362: 25 12 14  0   25 10 15  0             140669.5786   0.0100  0.050   0.0101 0.48  
 363: 25 12 14  0   25 11 15  0             140669.5786   0.0100  0.050   0.0101 0.02  
 364: 23  9 14  0   23  8 15  0             140751.1920   0.0009  0.050   0.0009 0.02  
 365: 23  9 14  0   23  9 15  0             140751.1920   0.0009  0.050   0.0009 0.48  
 366: 23 10 14  0   23  8 15  0             140751.1920   0.0009  0.050   0.0009 0.48  
 367: 23 10 14  0   23  9 15  0             140751.1920   0.0009  0.050   0.0009 0.02  
 368: 22  8 14  0   22  7 15  0             140785.8098   0.0000  0.050  -0.0001 0.02  
 369: 22  8 14  0   22  8 15  0             140785.8098   0.0000  0.050  -0.0001 0.48  
 370: 22  9 14  0   22  7 15  0             140785.8098   0.0000  0.050  -0.0001 0.48  
 371: 22  9 14  0   22  8 15  0             140785.8098   0.0000  0.050  -0.0001 0.02  
 372: 14  0 14  0   13  0 13  0             140803.7952  -0.0192  0.050  -0.0193 0.26  
 373: 14  0 14  0   13  1 13  0             140803.7952  -0.0192  0.050  -0.0193 0.24  
 374: 14  1 14  0   13  0 13  0             140803.7952  -0.0192  0.050  -0.0193 0.24  
 375: 14  1 14  0   13  1 13  0             140803.7952  -0.0192  0.050  -0.0193 0.26  
 376: 13  1 12  0   12  1 11  0             140814.2503  -0.0091  0.050  -0.0092 0.26  
 377: 13  1 12  0   12  2 11  0             140814.2503  -0.0091  0.050  -0.0092 0.24  
 378: 13  2 12  0   12  1 11  0             140814.2503  -0.0091  0.050  -0.0092 0.24  
 379: 13  2 12  0   12  2 11  0             140814.2503  -0.0091  0.050  -0.0092 0.26  
 380: 21  7 14  0   21  6 15  0             140816.7230   0.0022  0.050   0.0023 0.02  
 381: 21  7 14  0   21  7 15  0             140816.7230   0.0022  0.050   0.0023 0.48  
 382: 21  8 14  0   21  6 15  0             140816.7230   0.0022  0.050   0.0023 0.48  
 383: 21  8 14  0   21  7 15  0             140816.7230   0.0022  0.050   0.0023 0.02  
 384: 12  2 10  0   11  2  9  0             140825.1026   0.0119  0.050   0.0119 0.27  
 385: 12  2 10  0   11  3  9  0             140825.1026   0.0119  0.050   0.0119 0.23  
 386: 12  3 10  0   11  2  9  0             140825.1026   0.0119  0.050   0.0119 0.23  
 387: 12  3 10  0   11  3  9  0             140825.1026   0.0119  0.050   0.0119 0.27  
 388: 11  3  8  0   10  3  7  0             140838.1715   0.0047  0.050   0.0048 0.27  
 389: 11  3  8  0   10  4  7  0             140838.1715   0.0048  0.050   0.0048 0.23  
 390: 11  4  8  0   10  3  7  0             140838.1715   0.0046  0.050   0.0048 0.23  
 391: 11  4  8  0   10  4  7  0             140838.1715   0.0048  0.050   0.0048 0.27  
 392: 19  5 14  0   19  5 15  0             140868.6202   0.0286  0.050   0.0287 0.50  
 393: 19  6 14  0   19  4 15  0             140868.6202   0.0286  0.050   0.0287 0.50  
 394: 18  4 14  0   18  3 15  0             140890.1365   0.0346  0.050   0.0347 0.25  
 395: 18  4 14  0   18  4 15  0             140890.1365   0.0346  0.050   0.0347 0.25  
 396: 18  5 14  0   18  3 15  0             140890.1365   0.0346  0.050   0.0347 0.25  
 397: 18  5 14  0   18  4 15  0             140890.1365   0.0346  0.050   0.0347 0.25  
 398: 16  2 14  0   16  2 15  0             140925.4653  -0.0767  0.050  -0.0768 0.50  
 399: 16  3 14  0   16  1 15  0             140925.4653  -0.0767  0.050  -0.0768 0.50  
 400:  9  5  4  0    8  5  3  0             141115.1814   0.0190  0.050               
 401: 44 29 15  0   44 28 16  0             148586.3176  -0.0497  0.050  -0.0501 0.26  
 402: 44 29 15  0   44 29 16  0             148586.3176  -0.0497  0.050  -0.0501 0.24  
 403: 44 30 15  0   44 28 16  0             148586.3176  -0.0504  0.050  -0.0501 0.24  
 404: 44 30 15  0   44 29 16  0             148586.3176  -0.0504  0.050  -0.0501 0.26  
 405: 43 28 15  0   43 27 16  0             148761.5758  -0.0254  0.050  -0.0256 0.26  
 406: 43 28 15  0   43 28 16  0             148761.5758  -0.0254  0.050  -0.0256 0.24  
 407: 43 29 15  0   43 27 16  0             148761.5758  -0.0258  0.050  -0.0256 0.24  
 408: 43 29 15  0   43 28 16  0             148761.5758  -0.0257  0.050  -0.0256 0.26  
 409: 41 26 15  0   41 25 16  0             149078.0917   0.0066  0.050   0.0066 0.26  
 410: 41 26 15  0   41 26 16  0             149078.0917   0.0066  0.050   0.0066 0.24  
 411: 41 27 15  0   41 25 16  0             149078.0917   0.0066  0.050   0.0066 0.24  
 412: 41 27 15  0   41 26 16  0             149078.0917   0.0066  0.050   0.0066 0.26  
 413: 40 25 15  0   40 24 16  0             149220.5559   0.0542  0.050   0.0542 0.26  
 414: 40 25 15  0   40 25 16  0             149220.5559   0.0542  0.050   0.0542 0.24  
 415: 40 26 15  0   40 24 16  0             149220.5559   0.0541  0.050   0.0542 0.24  
 416: 40 26 15  0   40 25 16  0             149220.5559   0.0541  0.050   0.0542 0.26  
 417: 38 23 15  0   38 22 16  0             149476.3528  -0.0547  0.050  -0.0547 0.26  
 418: 38 23 15  0   38 23 16  0             149476.3528  -0.0547  0.050  -0.0547 0.24  
 419: 38 24 15  0   38 22 16  0             149476.3528  -0.0547  0.050  -0.0547 0.24  
 420: 38 24 15  0   38 23 16  0             149476.3528  -0.0547  0.050  -0.0547 0.26  
 421: 37 22 15  0   37 21 16  0             149590.9133  -0.0018  0.050  -0.0019 0.26  
 422: 37 22 15  0   37 22 16  0             149590.9133  -0.0018  0.050  -0.0019 0.24  
 423: 37 23 15  0   37 21 16  0             149590.9133  -0.0018  0.050  -0.0019 0.24  
 424: 37 23 15  0   37 22 16  0             149590.9133  -0.0018  0.050  -0.0019 0.26  
 425: 36 21 15  0   36 20 16  0             149697.1181   0.0157  0.050   0.0157 0.26  
 426: 36 21 15  0   36 21 16  0             149697.1181   0.0157  0.050   0.0157 0.24  
 427: 36 22 15  0   36 20 16  0             149697.1181   0.0157  0.050   0.0157 0.24  
 428: 36 22 15  0   36 21 16  0             149697.1181   0.0157  0.050   0.0157 0.26  
 429: 35 20 15  0   35 19 16  0             149795.4321   0.0056  0.050   0.0057 0.26  
 430: 35 20 15  0   35 20 16  0             149795.4321   0.0056  0.050   0.0057 0.24  
 431: 35 21 15  0   35 19 16  0             149795.4321   0.0056  0.050   0.0057 0.24  
 432: 35 21 15  0   35 20 16  0             149795.4321   0.0056  0.050   0.0057 0.26  
 433: 34 19 15  0   34 18 16  0             149886.3057  -0.0199  0.050  -0.0200 0.26  
 434: 34 19 15  0   34 19 16  0             149886.3057  -0.0199  0.050  -0.0200 0.24  
 435: 34 20 15  0   34 18 16  0             149886.3057  -0.0199  0.050  -0.0200 0.24  
 436: 34 20 15  0   34 19 16  0             149886.3057  -0.0199  0.050  -0.0200 0.26  
 437: 33 18 15  0   33 17 16  0             149970.2077  -0.0130  0.050  -0.0131 0.25  
 438: 33 18 15  0   33 18 16  0             149970.2077  -0.0130  0.050  -0.0131 0.25  
 439: 33 19 15  0   33 17 16  0             149970.2077  -0.0130  0.050  -0.0131 0.25  
 440: 33 19 15  0   33 18 16  0             149970.2077  -0.0130  0.050  -0.0131 0.25  
 441: 32 17 15  0   32 16 16  0             150047.5050  -0.0104  0.050  -0.0104 0.25  
 442: 32 17 15  0   32 17 16  0             150047.5050  -0.0104  0.050  -0.0104 0.25  
 443: 32 18 15  0   32 16 16  0             150047.5050  -0.0104  0.050  -0.0104 0.25  
 444: 32 18 15  0   32 17 16  0             150047.5050  -0.0104  0.050  -0.0104 0.25  
 445: 31 16 15  0   31 15 16  0             150118.5984   0.0014  0.050   0.0014 0.25  
 446: 31 16 15  0   31 16 16  0             150118.5984   0.0014  0.050   0.0014 0.25  
 447: 31 17 15  0   31 15 16  0             150118.5984   0.0014  0.050   0.0014 0.25  
 448: 31 17 15  0   31 16 16  0             150118.5984   0.0014  0.050   0.0014 0.25  
 449: 30 15 15  0   30 14 16  0             150183.8487   0.0111  0.050   0.0112 0.25  
 450: 30 15 15  0   30 15 16  0             150183.8487   0.0111  0.050   0.0112 0.25  
 451: 30 16 15  0   30 14 16  0             150183.8487   0.0111  0.050   0.0112 0.25  
 452: 30 16 15  0   30 15 16  0             150183.8487   0.0111  0.050   0.0112 0.25  
 453: 29 14 15  0   29 13 16  0             150243.6434   0.0493  0.050   0.0493 0.25  
 454: 29 14 15  0   29 14 16  0             150243.6434   0.0493  0.050   0.0493 0.25  
 455: 29 15 15  0   29 13 16  0             150243.6434   0.0493  0.050   0.0493 0.25  
 456: 29 15 15  0   29 14 16  0             150243.6434   0.0493  0.050   0.0493 0.25  
 457: 28 13 15  0   28 12 16  0             150298.2343   0.0249  0.050   0.0249 0.25  
 458: 28 13 15  0   28 13 16  0             150298.2343   0.0249  0.050   0.0249 0.25  
 459: 28 14 15  0   28 12 16  0             150298.2343   0.0249  0.050   0.0249 0.25  
 460: 28 14 15  0   28 13 16  0             150298.2343   0.0249  0.050   0.0249 0.25  
 461: 27 12 15  0   27 11 16  0             150348.0140   0.0019  0.050   0.0020 0.25  
 462: 27 12 15  0   27 12 16  0             150348.0140   0.0019  0.050   0.0020 0.25  
 463: 27 13 15  0   27 11 16  0             150348.0140   0.0019  0.050   0.0020 0.25  
 464: 27 13 15  0   27 12 16  0             150348.0140   0.0019  0.050   0.0020 0.25  
 465: 26 11 15  0   26 10 16  0             150393.3206   0.0028  0.050   0.0029 0.25  
 466: 26 11 15  0   26 11 16  0             150393.3206   0.0028  0.050   0.0029 0.25  
 467: 26 12 15  0   26 10 16  0             150393.3206   0.0028  0.050   0.0029 0.25  
 468: 26 12 15  0   26 11 16  0             150393.3206   0.0028  0.050   0.0029 0.25  
 469: 25 10 15  0   25  9 16  0             150434.4351   0.0065  0.050   0.0066 0.25  
 470: 25 10 15  0   25 10 16  0             150434.4351   0.0065  0.050   0.0066 0.25  
 471: 25 11 15  0   25  9 16  0             150434.4351   0.0065  0.050   0.0066 0.25  
 472: 25 11 15  0   25 10 16  0             150434.4351   0.0065  0.050   0.0066 0.25  
 473: 24  9 15  0   24  8 16  0             150471.6182  -0.0159  0.050  -0.0160 0.25  
 474: 24  9 15  0   24  9 16  0             150471.6182  -0.0159  0.050  -0.0160 0.25  
 475: 24 10 15  0   24  8 16  0             150471.6182  -0.0159  0.050  -0.0160 0.25  
 476: 24 10 15  0   24  9 16  0             150471.6182  -0.0159  0.050  -0.0160 0.25  
 477: 23  8 15  0   23  7 16  0             150505.2319   0.0201  0.050   0.0201 0.25  
 478: 23  8 15  0   23  8 16  0             150505.2319   0.0201  0.050   0.0201 0.25  
 479: 23  9 15  0   23  7 16  0             150505.2319   0.0201  0.050   0.0201 0.25  
 480: 23  9 15  0   23  8 16  0             150505.2319   0.0201  0.050   0.0201 0.25  
 481: 15  0 15  0   14  0 14  0             150513.3133   0.0006  0.050   0.0006 0.26  
 482: 15  0 15  0   14  1 14  0             150513.3133   0.0006  0.050   0.0006 0.24  
 483: 15  1 15  0   14  0 14  0             150513.3133   0.0006  0.050   0.0006 0.24  
 484: 15  1 15  0   14  1 14  0             150513.3133   0.0006  0.050   0.0006 0.26  
 485: 14  1 13  0   13  1 12  0             150523.6953  -0.0157  0.050  -0.0158 0.26  
 486: 14  1 13  0   13  2 12  0             150523.6953  -0.0157  0.050  -0.0158 0.24  
 487: 14  2 13  0   13  1 12  0             150523.6953  -0.0157  0.050  -0.0158 0.24  
 488: 14  2 13  0   13  2 12  0             150523.6953  -0.0157  0.050  -0.0158 0.26  
 489: 13  2 11  0   12  2 10  0             150534.3477  -0.0003  0.050  -0.0003 0.27  
 490: 13  2 11  0   12  3 10  0             150534.3477  -0.0003  0.050  -0.0003 0.23  
 491: 13  3 11  0   12  2 10  0             150534.3477  -0.0003  0.050  -0.0003 0.23  
 492: 13  3 11  0   12  3 10  0             150534.3477  -0.0003  0.050  -0.0003 0.27  
 493: 12  3  9  0   11  3  8  0             150546.5586   0.0030  0.050   0.0030 0.27  
 494: 12  3  9  0   11  4  8  0             150546.5586   0.0030  0.050   0.0030 0.23  
 495: 12  4  9  0   11  3  8  0             150546.5586   0.0030  0.050   0.0030 0.23  
 496: 12  4  9  0   11  4  8  0             150546.5586   0.0030  0.050   0.0030 0.27  
 497: 21  6 15  0   21  5 16  0             150562.5307  -0.0004  0.050  -0.0004 0.25  
 498: 21  6 15  0   21  6 16  0             150562.5307  -0.0004  0.050  -0.0004 0.25  
 499: 21  7 15  0   21  5 16  0             150562.5307  -0.0004  0.050  -0.0004 0.25  
 500: 21  7 15  0   21  6 16  0             150562.5307  -0.0004  0.050  -0.0004 0.25  
 501: 11  4  7  0   10  4  6  0             150565.3617  -0.0129  0.050  -0.0020 0.27  
 502: 11  4  7  0   10  5  6  0             150565.3617   0.0098  0.050  -0.0020 0.23  
 503: 11  5  7  0   10  4  6  0             150565.3617  -0.0138  0.050  -0.0020 0.23  
 504: 11  5  7  0   10  5  6  0             150565.3617   0.0089  0.050  -0.0020 0.27  
 505: 20  5 15  0   20  4 16  0             150586.7366  -0.0306  0.050  -0.0307 0.25  
 506: 20  5 15  0   20  5 16  0             150586.7366  -0.0306  0.050  -0.0307 0.25  
 507: 20  6 15  0   20  4 16  0             150586.7366  -0.0306  0.050  -0.0307 0.25  
 508: 20  6 15  0   20  5 16  0             150586.7366  -0.0306  0.050  -0.0307 0.25  
 509: 10  5  5  0    9  6  4  0             150607.5853  -0.0535  0.050               
 510: 18  3 15  0   18  2 16  0             150627.5752   0.0338  0.050   0.0338 0.25  
 511: 18  3 15  0   18  3 16  0             150627.5752   0.0338  0.050   0.0338 0.25  
 512: 18  4 15  0   18  2 16  0             150627.5752   0.0338  0.050   0.0338 0.25  
 513: 18  4 15  0   18  3 16  0             150627.5752   0.0338  0.050   0.0338 0.25  
 514: 10  5  5  0    9  5  4  0             150632.7599  -0.0304  0.050               
 515: 10  6  5  0    9  5  4  0             150634.2882  -0.0364  0.050               
 516: 16  1 15  0   16  0 16  0             150659.3699  -0.0803  0.050  -0.0803 0.25  
 517: 16  1 15  0   16  1 16  0             150659.3699  -0.0803  0.050  -0.0803 0.25  
 518: 16  2 15  0   16  0 16  0             150659.3699  -0.0803  0.050  -0.0803 0.25  
 519: 16  2 15  0   16  1 16  0             150659.3699  -0.0803  0.050  -0.0803 0.25  
 520: 45 29 16  0   45 28 17  0             158453.8000   0.0592  0.050   0.0593 0.26  
 521: 45 29 16  0   45 29 17  0             158453.8000   0.0592  0.050   0.0593 0.24  
 522: 45 30 16  0   45 28 17  0             158453.8000   0.0592  0.050   0.0593 0.24  
 523: 45 30 16  0   45 29 17  0             158453.8000   0.0592  0.050   0.0593 0.26  
 524: 44 28 16  0   44 27 17  0             158611.2084   0.0088  0.050   0.0089 0.26  
 525: 44 28 16  0   44 28 17  0             158611.2084   0.0088  0.050   0.0089 0.24  
 526: 44 29 16  0   44 27 17  0             158611.2084   0.0088  0.050   0.0089 0.24  
 527: 44 29 16  0   44 28 17  0             158611.2084   0.0088  0.050   0.0089 0.26  
 528: 43 27 16  0   43 26 17  0             158758.7991   0.0552  0.050   0.0553 0.30  
 529: 43 27 16  0   43 27 17  0             158758.7991   0.0552  0.050   0.0553 0.20  
 530: 43 28 16  0   43 26 17  0             158758.7991   0.0552  0.050   0.0553 0.20  
 531: 43 28 16  0   43 27 17  0             158758.7991   0.0552  0.050   0.0553 0.30  
 532: 42 26 16  0   42 25 17  0             158896.8553  -0.0040  0.050  -0.0041 0.38  
 533: 42 27 16  0   42 25 17  0             158896.8553  -0.0040  0.050  -0.0041 0.25  
 534: 42 27 16  0   42 26 17  0             158896.8553  -0.0040  0.050  -0.0041 0.38  
 535: 41 25 16  0   41 24 17  0             159025.9643  -0.0475  0.050  -0.0475 0.30  
 536: 41 25 16  0   41 25 17  0             159025.9643  -0.0475  0.050  -0.0475 0.20  
 537: 41 26 16  0   41 24 17  0             159025.9643  -0.0475  0.050  -0.0475 0.20  
 538: 41 26 16  0   41 25 17  0             159025.9643  -0.0475  0.050  -0.0475 0.30  
 539: 40 24 16  0   40 23 17  0             159146.5905  -0.0575  0.050  -0.0575 0.26  
 540: 40 24 16  0   40 24 17  0             159146.5905  -0.0575  0.050  -0.0575 0.24  
 541: 40 25 16  0   40 23 17  0             159146.5905  -0.0575  0.050  -0.0575 0.24  
 542: 40 25 16  0   40 24 17  0             159146.5905  -0.0575  0.050  -0.0575 0.26  
 543: 39 23 16  0   39 22 17  0             159259.2084   0.0114  0.050   0.0114 0.26  
 544: 39 23 16  0   39 23 17  0             159259.2084   0.0114  0.050   0.0114 0.24  
 545: 39 24 16  0   39 22 17  0             159259.2084   0.0114  0.050   0.0114 0.24  
 546: 39 24 16  0   39 23 17  0             159259.2084   0.0114  0.050   0.0114 0.26  
 547: 37 21 16  0   37 20 17  0             159461.6639  -0.0020  0.050  -0.0021 0.26  
 548: 37 21 16  0   37 21 17  0             159461.6639  -0.0020  0.050  -0.0021 0.24  
 549: 37 22 16  0   37 20 17  0             159461.6639  -0.0020  0.050  -0.0021 0.24  
 550: 37 22 16  0   37 21 17  0             159461.6639  -0.0020  0.050  -0.0021 0.26  
 551: 36 20 16  0   36 19 17  0             159552.3401  -0.0229  0.050  -0.0230 0.26  
 552: 36 20 16  0   36 20 17  0             159552.3401  -0.0229  0.050  -0.0230 0.24  
 553: 36 21 16  0   36 19 17  0             159552.3401  -0.0229  0.050  -0.0230 0.24  
 554: 36 21 16  0   36 20 17  0             159552.3401  -0.0229  0.050  -0.0230 0.26  
 555: 35 19 16  0   35 18 17  0             159636.5161  -0.0128  0.050  -0.0128 0.25  
 556: 35 19 16  0   35 19 17  0             159636.5161  -0.0128  0.050  -0.0128 0.25  
 557: 35 20 16  0   35 18 17  0             159636.5161  -0.0128  0.050  -0.0128 0.25  
 558: 35 20 16  0   35 19 17  0             159636.5161  -0.0128  0.050  -0.0128 0.25  
 559: 33 17 16  0   33 16 17  0             159786.6292  -0.0347  0.050  -0.0348 0.25  
 560: 33 17 16  0   33 17 17  0             159786.6292  -0.0347  0.050  -0.0348 0.25  
 561: 33 18 16  0   33 16 17  0             159786.6292  -0.0347  0.050  -0.0348 0.25  
 562: 33 18 16  0   33 17 17  0             159786.6292  -0.0347  0.050  -0.0348 0.25  
 563: 32 16 16  0   32 15 17  0             159853.2742  -0.0250  0.050  -0.0250 0.25  
 564: 32 16 16  0   32 16 17  0             159853.2742  -0.0250  0.050  -0.0250 0.25  
 565: 32 17 16  0   32 15 17  0             159853.2742  -0.0250  0.050  -0.0250 0.25  
 566: 32 17 16  0   32 16 17  0             159853.2742  -0.0250  0.050  -0.0250 0.25  
 567: 31 15 16  0   31 14 17  0             159914.7450   0.0088  0.050   0.0088 0.25  
 568: 31 15 16  0   31 15 17  0             159914.7450   0.0088  0.050   0.0088 0.25  
 569: 31 16 16  0   31 14 17  0             159914.7450   0.0088  0.050   0.0088 0.25  
 570: 31 16 16  0   31 15 17  0             159914.7450   0.0088  0.050   0.0088 0.25  
 571: 30 14 16  0   30 13 17  0             159971.2793   0.0018  0.050   0.0018 0.25  
 572: 30 14 16  0   30 14 17  0             159971.2793   0.0018  0.050   0.0018 0.25  
 573: 30 15 16  0   30 13 17  0             159971.2793   0.0018  0.050   0.0018 0.25  
 574: 30 15 16  0   30 14 17  0             159971.2793   0.0018  0.050   0.0018 0.25  
 575: 29 13 16  0   29 12 17  0             160023.1952  -0.0189  0.050  -0.0189 0.25  
 576: 29 13 16  0   29 13 17  0             160023.1952  -0.0189  0.050  -0.0189 0.25  
 577: 29 14 16  0   29 12 17  0             160023.1952  -0.0189  0.050  -0.0189 0.25  
 578: 29 14 16  0   29 13 17  0             160023.1952  -0.0189  0.050  -0.0189 0.25  
 579: 28 12 16  0   28 11 17  0             160070.8087  -0.0172  0.050  -0.0172 0.25  
 580: 28 12 16  0   28 12 17  0             160070.8087  -0.0172  0.050  -0.0172 0.25  
 581: 28 13 16  0   28 11 17  0             160070.8087  -0.0172  0.050  -0.0172 0.25  
 582: 28 13 16  0   28 12 17  0             160070.8087  -0.0172  0.050  -0.0172 0.25  
 583: 27 11 16  0   27 10 17  0             160114.3649  -0.0170  0.050  -0.0171 0.25  
 584: 27 11 16  0   27 11 17  0             160114.3649  -0.0170  0.050  -0.0171 0.25  
 585: 27 12 16  0   27 10 17  0             160114.3649  -0.0170  0.050  -0.0171 0.25  
 586: 27 12 16  0   27 11 17  0             160114.3649  -0.0170  0.050  -0.0171 0.25  
 587: 26 10 16  0   26  9 17  0             160154.1281  -0.0126  0.050  -0.0127 0.25  
 588: 26 10 16  0   26 10 17  0             160154.1281  -0.0126  0.050  -0.0127 0.25  
 589: 26 11 16  0   26  9 17  0             160154.1281  -0.0126  0.050  -0.0127 0.25  
 590: 26 11 16  0   26 10 17  0             160154.1281  -0.0126  0.050  -0.0127 0.25  
 591: 25  9 16  0   25  8 17  0             160190.3288  -0.0216  0.050  -0.0216 0.25  
 592: 25  9 16  0   25  9 17  0             160190.3288  -0.0216  0.050  -0.0216 0.25  
 593: 25 10 16  0   25  8 17  0             160190.3288  -0.0216  0.050  -0.0216 0.25  
 594: 25 10 16  0   25  9 17  0             160190.3288  -0.0216  0.050  -0.0216 0.25  
 595: 16  0 16  0   15  0 15  0             160222.6786   0.0155  0.050   0.0155 0.26  
 596: 16  0 16  0   15  1 15  0             160222.6786   0.0155  0.050   0.0155 0.24  
 597: 16  1 16  0   15  0 15  0             160222.6786   0.0155  0.050   0.0155 0.24  
 598: 16  1 16  0   15  1 15  0             160222.6786   0.0155  0.050   0.0155 0.26  
 599: 14  2 12  0   13  2 11  0             160243.4813  -0.0210  0.050  -0.0211 0.27  
 600: 14  2 12  0   13  3 11  0             160243.4813  -0.0210  0.050  -0.0211 0.23  
 601: 14  3 12  0   13  2 11  0             160243.4813  -0.0210  0.050  -0.0211 0.23  
 602: 14  3 12  0   13  3 11  0             160243.4813  -0.0210  0.050  -0.0211 0.27  
 603: 23  7 16  0   23  6 17  0             160253.0931   0.0292  0.050   0.0293 0.25  
 604: 23  7 16  0   23  7 17  0             160253.0931   0.0292  0.050   0.0293 0.25  
 605: 23  8 16  0   23  6 17  0             160253.0931   0.0292  0.050   0.0293 0.25  
 606: 23  8 16  0   23  7 17  0             160253.0931   0.0292  0.050   0.0293 0.25  
 607: 13  3 10  0   12  3  9  0             160255.1208   0.0035  0.050   0.0036 0.27  
 608: 13  3 10  0   12  4  9  0             160255.1208   0.0035  0.050   0.0036 0.23  
 609: 13  4 10  0   12  3  9  0             160255.1208   0.0035  0.050   0.0036 0.23  
 610: 13  4 10  0   12  4  9  0             160255.1208   0.0035  0.050   0.0036 0.27  
 611: 12  4  8  0   11  4  7  0             160271.0882  -0.0088  0.050  -0.0085 0.27  
 612: 12  4  8  0   11  5  7  0             160271.0882  -0.0080  0.050  -0.0085 0.23  
 613: 12  5  8  0   11  4  7  0             160271.0882  -0.0089  0.050  -0.0085 0.23  
 614: 12  5  8  0   11  5  7  0             160271.0882  -0.0080  0.050  -0.0085 0.27  
 615: 22  6 16  0   22  5 17  0             160279.9750  -0.0390  0.050  -0.0391 0.25  
 616: 22  6 16  0   22  6 17  0             160279.9750  -0.0390  0.050  -0.0391 0.25  
 617: 22  7 16  0   22  5 17  0             160279.9750  -0.0390  0.050  -0.0391 0.25  
 618: 22  7 16  0   22  6 17  0             160279.9750  -0.0390  0.050  -0.0391 0.25  
 619: 21  5 16  0   21  4 17  0             160304.2823  -0.0254  0.050  -0.0255 0.25  
 620: 21  5 16  0   21  5 17  0             160304.2823  -0.0254  0.050  -0.0255 0.25  
 621: 21  6 16  0   21  4 17  0             160304.2823  -0.0254  0.050  -0.0255 0.25  
 622: 21  6 16  0   21  5 17  0             160304.2823  -0.0254  0.050  -0.0255 0.25  
 623: 11  5  6  0   10  6  5  0             160305.5543   0.0387  0.050  -0.0039 0.45  
 624: 11  6  6  0   10  6  5  0             160305.5543  -0.0386  0.050  -0.0039 0.55  
 625: 11  5  6  0   10  5  5  0             160307.0911   0.0412  0.050   0.0065 0.55  
 626: 11  6  6  0   10  5  5  0             160307.0911  -0.0360  0.050   0.0065 0.45  
 627: 20  4 16  0   20  3 17  0             160326.1552   0.0109  0.050   0.0109 0.25  
 628: 20  4 16  0   20  4 17  0             160326.1552   0.0109  0.050   0.0109 0.25  
 629: 20  5 16  0   20  3 17  0             160326.1552   0.0109  0.050   0.0109 0.25  
 630: 20  5 16  0   20  4 17  0             160326.1552   0.0109  0.050   0.0109 0.25  
 631: 49 32 17  0   49 31 18  0             167800.9515  -0.0210  0.050  -0.0210 0.31  
 632: 49 32 17  0   49 32 18  0             167800.9515  -0.0210  0.050  -0.0210 0.19  
 633: 49 33 17  0   49 31 18  0             167800.9515  -0.0210  0.050  -0.0210 0.19  
 634: 49 33 17  0   49 32 18  0             167800.9515  -0.0210  0.050  -0.0210 0.31  
 635: 47 30 17  0   47 29 18  0             168134.9846   0.0304  0.050   0.0304 0.31  
 636: 47 30 17  0   47 30 18  0             168134.9846   0.0304  0.050   0.0304 0.19  
 637: 47 31 17  0   47 29 18  0             168134.9846   0.0303  0.050   0.0304 0.19  
 638: 47 31 17  0   47 30 18  0             168134.9846   0.0303  0.050   0.0304 0.31  
 639: 46 29 17  0   46 28 18  0             168287.4326  -0.0231  0.050  -0.0231 0.30  
 640: 46 29 17  0   46 29 18  0             168287.4326  -0.0231  0.050  -0.0231 0.20  
 641: 46 30 17  0   46 28 18  0             168287.4326  -0.0231  0.050  -0.0231 0.20  
 642: 46 30 17  0   46 29 18  0             168287.4326  -0.0231  0.050  -0.0231 0.30  
 643: 45 28 17  0   45 27 18  0             168430.9093   0.0241  0.050   0.0242 0.26  
 644: 45 28 17  0   45 28 18  0             168430.9093   0.0241  0.050   0.0242 0.24  
 645: 45 29 17  0   45 27 18  0             168430.9093   0.0241  0.050   0.0242 0.24  
 646: 45 29 17  0   45 28 18  0             168430.9093   0.0241  0.050   0.0242 0.26  
 647: 44 27 17  0   44 26 18  0             168565.6182  -0.0435  0.050  -0.0436 0.26  
 648: 44 27 17  0   44 27 18  0             168565.6182  -0.0435  0.050  -0.0436 0.24  
 649: 44 28 17  0   44 26 18  0             168565.6182  -0.0435  0.050  -0.0436 0.24  
 650: 44 28 17  0   44 27 18  0             168565.6182  -0.0435  0.050  -0.0436 0.26  
 651: 43 26 17  0   43 25 18  0             168692.1990   0.0104  0.050   0.0104 0.26  
 652: 43 26 17  0   43 26 18  0             168692.1990   0.0104  0.050   0.0104 0.24  
 653: 43 27 17  0   43 25 18  0             168692.1990   0.0104  0.050   0.0104 0.24  
 654: 43 27 17  0   43 26 18  0             168692.1990   0.0104  0.050   0.0104 0.26  
 655: 42 25 17  0   42 24 18  0             168810.8889   0.0357  0.050   0.0357 0.26  
 656: 42 25 17  0   42 25 18  0             168810.8889   0.0357  0.050   0.0357 0.24  
 657: 42 26 17  0   42 24 18  0             168810.8889   0.0357  0.050   0.0357 0.24  
 658: 42 26 17  0   42 25 18  0             168810.8889   0.0357  0.050   0.0357 0.26  
 659: 41 24 17  0   41 23 18  0             168921.9985  -0.0306  0.050  -0.0307 0.26  
 660: 41 24 17  0   41 24 18  0             168921.9985  -0.0306  0.050  -0.0307 0.24  
 661: 41 25 17  0   41 23 18  0             168921.9985  -0.0306  0.050  -0.0307 0.24  
 662: 41 25 17  0   41 24 18  0             168921.9985  -0.0306  0.050  -0.0307 0.26  
 663: 40 23 17  0   40 22 18  0             169026.0718  -0.0043  0.050  -0.0043 0.26  
 664: 40 23 17  0   40 23 18  0             169026.0718  -0.0043  0.050  -0.0043 0.24  
 665: 40 24 17  0   40 22 18  0             169026.0718  -0.0043  0.050  -0.0043 0.24  
 666: 40 24 17  0   40 23 18  0             169026.0718  -0.0043  0.050  -0.0043 0.26  
 667: 38 21 17  0   38 20 18  0             169214.1729   0.0162  0.050   0.0163 0.25  
 668: 38 21 17  0   38 21 18  0             169214.1729   0.0162  0.050   0.0163 0.25  
 669: 38 22 17  0   38 20 18  0             169214.1729   0.0162  0.050   0.0163 0.25  
 670: 38 22 17  0   38 21 18  0             169214.1729   0.0162  0.050   0.0163 0.25  
 671: 36 19 17  0   36 18 18  0             169377.6892  -0.0321  0.050  -0.0321 0.25  
 672: 36 19 17  0   36 19 18  0             169377.6892  -0.0321  0.050  -0.0321 0.25  
 673: 36 20 17  0   36 18 18  0             169377.6892  -0.0321  0.050  -0.0321 0.25  
 674: 36 20 17  0   36 19 18  0             169377.6892  -0.0321  0.050  -0.0321 0.25  
 675: 35 18 17  0   35 17 18  0             169451.0527  -0.0275  0.050  -0.0276 0.25  
 676: 35 18 17  0   35 18 18  0             169451.0527  -0.0275  0.050  -0.0276 0.25  
 677: 35 19 17  0   35 17 18  0             169451.0527  -0.0275  0.050  -0.0276 0.25  
 678: 35 19 17  0   35 18 18  0             169451.0527  -0.0275  0.050  -0.0276 0.25  
 679: 33 16 17  0   33 15 18  0             169582.3560  -0.0418  0.050  -0.0419 0.25  
 680: 33 16 17  0   33 16 18  0             169582.3560  -0.0418  0.050  -0.0419 0.25  
 681: 33 17 17  0   33 15 18  0             169582.3560  -0.0418  0.050  -0.0419 0.25  
 682: 33 17 17  0   33 16 18  0             169582.3560  -0.0418  0.050  -0.0419 0.25  
 683: 32 15 17  0   32 14 18  0             169640.9113   0.0069  0.050   0.0070 0.25  
 684: 32 15 17  0   32 15 18  0             169640.9113   0.0069  0.050   0.0070 0.25  
 685: 32 16 17  0   32 14 18  0             169640.9113   0.0069  0.050   0.0070 0.25  
 686: 32 16 17  0   32 15 18  0             169640.9113   0.0069  0.050   0.0070 0.25  
 687: 31 14 17  0   31 13 18  0             169694.9976   0.0058  0.050   0.0059 0.25  
 688: 31 14 17  0   31 14 18  0             169694.9976   0.0058  0.050   0.0059 0.25  
 689: 31 15 17  0   31 13 18  0             169694.9976   0.0058  0.050   0.0059 0.25  
 690: 31 15 17  0   31 14 18  0             169694.9976   0.0058  0.050   0.0059 0.25  
 691: 30 13 17  0   30 12 18  0             169744.9368   0.0268  0.050   0.0268 0.25  
 692: 30 13 17  0   30 13 18  0             169744.9368   0.0268  0.050   0.0268 0.25  
 693: 30 14 17  0   30 12 18  0             169744.9368   0.0268  0.050   0.0268 0.25  
 694: 30 14 17  0   30 13 18  0             169744.9368   0.0268  0.050   0.0268 0.25  
 695: 28 11 17  0   28 10 18  0             169833.1446  -0.0493  0.050  -0.0493 0.25  
 696: 28 11 17  0   28 11 18  0             169833.1446  -0.0493  0.050  -0.0493 0.25  
 697: 28 12 17  0   28 10 18  0             169833.1446  -0.0493  0.050  -0.0493 0.25  
 698: 28 12 17  0   28 11 18  0             169833.1446  -0.0493  0.050  -0.0493 0.25  
 699: 27 10 17  0   27  9 18  0             169872.0034  -0.0116  0.050  -0.0117 0.25  
 700: 27 10 17  0   27 10 18  0             169872.0034  -0.0116  0.050  -0.0117 0.25  
 701: 27 11 17  0   27  9 18  0             169872.0034  -0.0116  0.050  -0.0117 0.25  
 702: 27 11 17  0   27 10 18  0             169872.0034  -0.0116  0.050  -0.0117 0.25  
 703: 26  9 17  0   26  8 18  0             169907.5776  -0.0004  0.050  -0.0005 0.25  
 704: 26  9 17  0   26  9 18  0             169907.5776  -0.0004  0.050  -0.0005 0.25  
 705: 26 10 17  0   26  8 18  0             169907.5776  -0.0004  0.050  -0.0005 0.25  
 706: 26 10 17  0   26  9 18  0             169907.5776  -0.0004  0.050  -0.0005 0.25  
 707: 17  0 17  0   16  0 16  0             169931.8424  -0.0134  0.050  -0.0135 0.26  
 708: 17  0 17  0   16  1 16  0             169931.8424  -0.0134  0.050  -0.0135 0.24  
 709: 17  1 17  0   16  0 16  0             169931.8424  -0.0134  0.050  -0.0135 0.24  
 710: 17  1 17  0   16  1 16  0             169931.8424  -0.0134  0.050  -0.0135 0.26  
 711: 25  8 17  0   25  7 18  0             169940.0982   0.0085  0.050   0.0086 0.25  
 712: 25  8 17  0   25  8 18  0             169940.0982   0.0085  0.050   0.0086 0.25  
 713: 25  9 17  0   25  7 18  0             169940.0982   0.0085  0.050   0.0086 0.25  
 714: 25  9 17  0   25  8 18  0             169940.0982   0.0085  0.050   0.0086 0.25  
 715: 16  1 15  0   15  1 14  0             169942.1287  -0.0460  0.050  -0.0460 0.22  
 716: 16  1 15  0   15  2 14  0             169942.1287  -0.0460  0.050  -0.0460 0.28  
 717: 16  2 15  0   15  1 14  0             169942.1287  -0.0460  0.050  -0.0460 0.28  
 718: 16  2 15  0   15  2 14  0             169942.1287  -0.0460  0.050  -0.0460 0.22  
 719: 14  3 11  0   13  3 10  0             169963.7228   0.0101  0.050   0.0101 0.27  
 720: 14  3 11  0   13  4 10  0             169963.7228   0.0101  0.050   0.0101 0.23  
 721: 14  4 11  0   13  3 10  0             169963.7228   0.0101  0.050   0.0101 0.23  
 722: 14  4 11  0   13  4 10  0             169963.7228   0.0101  0.050   0.0101 0.27  
 723: 24  7 17  0   24  6 18  0             169969.7576   0.0099  0.050   0.0099 0.25  
 724: 24  7 17  0   24  7 18  0             169969.7576   0.0099  0.050   0.0099 0.25  
 725: 24  8 17  0   24  6 18  0             169969.7576   0.0099  0.050   0.0099 0.25  
 726: 24  8 17  0   24  7 18  0             169969.7576   0.0099  0.050   0.0099 0.25  
 727: 13  4  9  0   12  4  8  0             169977.9665   0.0144  0.050   0.0144 0.27  
 728: 13  4  9  0   12  5  8  0             169977.9665   0.0144  0.050   0.0144 0.23  
 729: 13  5  9  0   12  4  8  0             169977.9665   0.0144  0.050   0.0144 0.23  
 730: 13  5  9  0   12  5  8  0             169977.9665   0.0144  0.050   0.0144 0.27  
 731: 23  6 17  0   23  5 18  0             169996.7068  -0.0355  0.050  -0.0355 0.25  
 732: 23  6 17  0   23  6 18  0             169996.7068  -0.0355  0.050  -0.0355 0.25  
 733: 23  7 17  0   23  5 18  0             169996.7068  -0.0355  0.050  -0.0355 0.25  
 734: 23  7 17  0   23  6 18  0             169996.7068  -0.0355  0.050  -0.0355 0.25  
 735: 12  5  7  0   11  5  6  0             170003.7058  -0.0169  0.050   0.0200 0.27  
 736: 12  5  7  0   11  6  6  0             170003.7058   0.0603  0.050   0.0200 0.23  
 737: 12  6  7  0   11  5  6  0             170003.7058  -0.0203  0.050   0.0200 0.23  
 738: 12  6  7  0   11  6  6  0             170003.7058   0.0569  0.050   0.0200 0.27  
 739: 22  5 17  0   22  4 18  0             170021.2855   0.0299  0.050   0.0299 0.25  
 740: 22  5 17  0   22  5 18  0             170021.2855   0.0299  0.050   0.0299 0.25  
 741: 22  6 17  0   22  4 18  0             170021.2855   0.0299  0.050   0.0299 0.25  
 742: 22  6 17  0   22  5 18  0             170021.2855   0.0299  0.050   0.0299 0.25  
 743: 21  4 17  0   21  3 18  0             170043.4237  -0.0378  0.050  -0.0378 0.29  
 744: 21  4 17  0   21  4 18  0             170043.4237  -0.0378  0.050  -0.0378 0.21  
 745: 21  5 17  0   21  3 18  0             170043.4237  -0.0378  0.050  -0.0378 0.21  
 746: 21  5 17  0   21  4 18  0             170043.4237  -0.0378  0.050  -0.0378 0.29  
 747: 11  6  5  0   10  7  4  0             170060.3546   0.0070  0.050               
 748: 11  7  5  0   10  6  4  0             170122.4846  -0.0688  0.050               
 749:  9  9  1  0    8  8  0  0             175816.3425   0.0606  0.050               
 750:  9  9  0  0    8  8  1  0             177821.4791   0.0036  0.050               
 751: 47 29 18  0   47 28 19  0             178095.1063   0.0359  0.050   0.0359 0.26  
 752: 47 29 18  0   47 29 19  0             178095.1063   0.0359  0.050   0.0359 0.24  
 753: 47 30 18  0   47 28 19  0             178095.1063   0.0359  0.050   0.0359 0.24  
 754: 47 30 18  0   47 29 19  0             178095.1063   0.0359  0.050   0.0359 0.26  
 755: 45 27 18  0   45 26 19  0             178351.8576  -0.0157  0.050  -0.0157 0.26  
 756: 45 27 18  0   45 27 19  0             178351.8576  -0.0157  0.050  -0.0157 0.24  
 757: 45 28 18  0   45 26 19  0             178351.8576  -0.0157  0.050  -0.0157 0.24  
 758: 45 28 18  0   45 27 19  0             178351.8576  -0.0157  0.050  -0.0157 0.26  
 759: 44 26 18  0   44 25 19  0             178469.1507   0.0056  0.050   0.0056 0.26  
 760: 44 26 18  0   44 26 19  0             178469.1507   0.0056  0.050   0.0056 0.24  
 761: 44 27 18  0   44 25 19  0             178469.1507   0.0056  0.050   0.0056 0.24  
 762: 44 27 18  0   44 26 19  0             178469.1507   0.0056  0.050   0.0056 0.26  
 763: 43 25 18  0   43 24 19  0             178579.4300  -0.0081  0.050  -0.0081 0.30  
 764: 43 25 18  0   43 25 19  0             178579.4300  -0.0081  0.050  -0.0081 0.20  
 765: 43 26 18  0   43 24 19  0             178579.4300  -0.0081  0.050  -0.0081 0.20  
 766: 43 26 18  0   43 25 19  0             178579.4300  -0.0081  0.050  -0.0081 0.30  
 767: 41 23 18  0   41 22 19  0             178780.3617   0.0181  0.050   0.0181 0.30  
 768: 41 23 18  0   41 23 19  0             178780.3617   0.0181  0.050   0.0181 0.20  
 769: 41 24 18  0   41 22 19  0             178780.3617   0.0181  0.050   0.0181 0.20  
 770: 41 24 18  0   41 23 19  0             178780.3617   0.0181  0.050   0.0181 0.30  
 771: 40 22 18  0   40 21 19  0             178871.5341  -0.0229  0.050  -0.0229 0.25  
 772: 40 22 18  0   40 22 19  0             178871.5341  -0.0229  0.050  -0.0229 0.25  
 773: 40 23 18  0   40 21 19  0             178871.5341  -0.0229  0.050  -0.0229 0.25  
 774: 40 23 18  0   40 22 19  0             178871.5341  -0.0229  0.050  -0.0229 0.25  
 775: 39 21 18  0   39 20 19  0             178957.0372   0.0421  0.050   0.0422 0.25  
 776: 39 21 18  0   39 21 19  0             178957.0372   0.0421  0.050   0.0422 0.25  
 777: 39 22 18  0   39 20 19  0             178957.0372   0.0421  0.050   0.0422 0.25  
 778: 39 22 18  0   39 21 19  0             178957.0372   0.0421  0.050   0.0422 0.25  
 779: 38 20 18  0   38 19 19  0             179036.9364   0.0031  0.050   0.0032 0.25  
 780: 38 20 18  0   38 20 19  0             179036.9364   0.0031  0.050   0.0032 0.25  
 781: 38 21 18  0   38 19 19  0             179036.9364   0.0031  0.050   0.0032 0.25  
 782: 38 21 18  0   38 20 19  0             179036.9364   0.0031  0.050   0.0032 0.25  
 783: 37 19 18  0   37 18 19  0             179111.6709   0.0324  0.050   0.0325 0.25  
 784: 37 19 18  0   37 19 19  0             179111.6709   0.0324  0.050   0.0325 0.25  
 785: 37 20 18  0   37 18 19  0             179111.6709   0.0324  0.050   0.0325 0.25  
 786: 37 20 18  0   37 19 19  0             179111.6709   0.0324  0.050   0.0325 0.25  
 787: 36 18 18  0   36 17 19  0             179181.3537  -0.0145  0.050  -0.0146 0.25  
 788: 36 18 18  0   36 18 19  0             179181.3537  -0.0145  0.050  -0.0146 0.25  
 789: 36 19 18  0   36 17 19  0             179181.3537  -0.0145  0.050  -0.0146 0.25  
 790: 36 19 18  0   36 18 19  0             179181.3537  -0.0145  0.050  -0.0146 0.25  
 791: 35 17 18  0   35 16 19  0             179246.3482  -0.0237  0.050  -0.0238 0.25  
 792: 35 17 18  0   35 17 19  0             179246.3482  -0.0237  0.050  -0.0238 0.25  
 793: 35 18 18  0   35 16 19  0             179246.3482  -0.0237  0.050  -0.0238 0.25  
 794: 35 18 18  0   35 17 19  0             179246.3482  -0.0237  0.050  -0.0238 0.25  
 795: 34 16 18  0   34 15 19  0             179306.8312  -0.0589  0.050  -0.0590 0.25  
 796: 34 16 18  0   34 16 19  0             179306.8312  -0.0589  0.050  -0.0590 0.25  
 797: 34 17 18  0   34 15 19  0             179306.8312  -0.0589  0.050  -0.0590 0.25  
 798: 34 17 18  0   34 16 19  0             179306.8312  -0.0589  0.050  -0.0590 0.25  
 799: 33 15 18  0   33 14 19  0             179363.1373  -0.0183  0.050  -0.0183 0.25  
 800: 33 15 18  0   33 15 19  0             179363.1373  -0.0183  0.050  -0.0183 0.25  
 801: 33 16 18  0   33 14 19  0             179363.1373  -0.0183  0.050  -0.0183 0.25  
 802: 33 16 18  0   33 15 19  0             179363.1373  -0.0183  0.050  -0.0183 0.25  
 803: 32 14 18  0   32 13 19  0             179415.3926  -0.0002  0.050  -0.0003 0.25  
 804: 32 14 18  0   32 14 19  0             179415.3926  -0.0002  0.050  -0.0003 0.25  
 805: 32 15 18  0   32 13 19  0             179415.3926  -0.0002  0.050  -0.0003 0.25  
 806: 32 15 18  0   32 14 19  0             179415.3926  -0.0002  0.050  -0.0003 0.25  
 807: 11  7  4  0   10  8  3  0             179442.8570   0.0264  0.050               
 808: 31 13 18  0   31 12 19  0             179463.7820  -0.0370  0.050  -0.0370 0.25  
 809: 31 13 18  0   31 13 19  0             179463.7820  -0.0370  0.050  -0.0370 0.25  
 810: 31 14 18  0   31 12 19  0             179463.7820  -0.0370  0.050  -0.0370 0.25  
 811: 31 14 18  0   31 13 19  0             179463.7820  -0.0370  0.050  -0.0370 0.25  
 812: 30 12 18  0   30 11 19  0             179508.6749   0.0312  0.050   0.0313 0.29  
 813: 30 12 18  0   30 12 19  0             179508.6749   0.0312  0.050   0.0313 0.21  
 814: 30 13 18  0   30 11 19  0             179508.6749   0.0312  0.050   0.0313 0.21  
 815: 30 13 18  0   30 12 19  0             179508.6749   0.0312  0.050   0.0313 0.29  
 816: 29 11 18  0   29 10 19  0             179550.0707   0.0022  0.050   0.0022 0.25  
 817: 29 11 18  0   29 11 19  0             179550.0707   0.0022  0.050   0.0022 0.25  
 818: 29 12 18  0   29 10 19  0             179550.0707   0.0022  0.050   0.0022 0.25  
 819: 29 12 18  0   29 11 19  0             179550.0707   0.0022  0.050   0.0022 0.25  
 820: 28 10 18  0   28  9 19  0             179588.2864  -0.0019  0.050  -0.0020 0.25  
 821: 28 10 18  0   28 10 19  0             179588.2864  -0.0019  0.050  -0.0020 0.25  
 822: 28 11 18  0   28  9 19  0             179588.2864  -0.0019  0.050  -0.0020 0.25  
 823: 28 11 18  0   28 10 19  0             179588.2864  -0.0019  0.050  -0.0020 0.25  
 824: 27  9 18  0   27  8 19  0             179623.4598  -0.0313  0.050  -0.0314 0.25  
 825: 27  9 18  0   27  9 19  0             179623.4598  -0.0313  0.050  -0.0314 0.25  
 826: 27 10 18  0   27  8 19  0             179623.4598  -0.0313  0.050  -0.0314 0.25  
 827: 27 10 18  0   27  9 19  0             179623.4598  -0.0313  0.050  -0.0314 0.25  
 828: 18  0 18  0   17  0 17  0             179640.8478  -0.0337  0.050  -0.0337 0.26  
 829: 18  0 18  0   17  1 17  0             179640.8478  -0.0337  0.050  -0.0337 0.24  
 830: 18  1 18  0   17  0 17  0             179640.8478  -0.0337  0.050  -0.0337 0.24  
 831: 18  1 18  0   17  1 17  0             179640.8478  -0.0337  0.050  -0.0337 0.26  
 832: 17  1 16  0   16  1 15  0             179651.1655   0.0004  0.050   0.0004 0.26  
 833: 17  1 16  0   16  2 15  0             179651.1655   0.0004  0.050   0.0004 0.24  
 834: 17  2 16  0   16  1 15  0             179651.1655   0.0004  0.050   0.0004 0.24  
 835: 17  2 16  0   16  2 15  0             179651.1655   0.0004  0.050   0.0004 0.26  
 836: 26  8 18  0   26  7 19  0             179655.8614   0.0040  0.050   0.0040 0.25  
 837: 26  8 18  0   26  8 19  0             179655.8614   0.0040  0.050   0.0040 0.25  
 838: 26  9 18  0   26  7 19  0             179655.8614   0.0040  0.050   0.0040 0.25  
 839: 26  9 18  0   26  8 19  0             179655.8614   0.0040  0.050   0.0040 0.25  
 840: 16  2 14  0   15  2 13  0             179661.4225   0.0132  0.050   0.0132 0.27  
 841: 16  2 14  0   15  3 13  0             179661.4225   0.0132  0.050   0.0132 0.23  
 842: 16  3 14  0   15  2 13  0             179661.4225   0.0132  0.050   0.0132 0.23  
 843: 16  3 14  0   15  3 13  0             179661.4225   0.0132  0.050   0.0132 0.27  
 844: 15  3 12  0   14  3 11  0             179672.2527  -0.0097  0.050  -0.0097 0.27  
 845: 15  3 12  0   14  4 11  0             179672.2527  -0.0097  0.050  -0.0097 0.23  
 846: 15  4 12  0   14  3 11  0             179672.2527  -0.0097  0.050  -0.0097 0.23  
 847: 15  4 12  0   14  4 11  0             179672.2527  -0.0097  0.050  -0.0097 0.27  
 848: 14  4 10  0   13  4  9  0             179685.3803   0.0367  0.050   0.0367 0.27  
 849: 14  4 10  0   13  5  9  0             179685.3803   0.0367  0.050   0.0367 0.23  
 850: 14  5 10  0   13  4  9  0             179685.3803   0.0367  0.050   0.0367 0.23  
 851: 14  5 10  0   13  5  9  0             179685.3803   0.0367  0.050   0.0367 0.27  
 852: 13  5  8  0   12  5  7  0             179705.9320   0.0135  0.050   0.0152 0.27  
 853: 13  5  8  0   12  6  7  0             179705.9320   0.0169  0.050   0.0152 0.23  
 854: 13  6  8  0   12  5  7  0             179705.9320   0.0134  0.050   0.0152 0.23  
 855: 13  6  8  0   12  6  7  0             179705.9320   0.0168  0.050   0.0152 0.27  
 856: 24  6 18  0   24  5 19  0             179712.7742   0.0058  0.050   0.0058 0.25  
 857: 24  6 18  0   24  6 19  0             179712.7742   0.0058  0.050   0.0058 0.25  
 858: 24  7 18  0   24  5 19  0             179712.7742   0.0058  0.050   0.0058 0.25  
 859: 24  7 18  0   24  6 19  0             179712.7742   0.0058  0.050   0.0058 0.25  
 860: 23  5 18  0   23  4 19  0             179737.6419   0.0017  0.050   0.0018 0.25  
 861: 23  5 18  0   23  5 19  0             179737.6419   0.0017  0.050   0.0018 0.25  
 862: 23  6 18  0   23  4 19  0             179737.6419   0.0017  0.050   0.0018 0.25  
 863: 23  6 18  0   23  5 19  0             179737.6419   0.0017  0.050   0.0018 0.25  
 864: 21  3 18  0   21  2 19  0             179780.9637  -0.0199  0.050  -0.0199 0.25  
 865: 21  3 18  0   21  3 19  0             179780.9637  -0.0199  0.050  -0.0199 0.25  
 866: 21  4 18  0   21  2 19  0             179780.9637  -0.0199  0.050  -0.0199 0.25  
 867: 21  4 18  0   21  3 19  0             179780.9637  -0.0199  0.050  -0.0199 0.25  
 868: 20  2 18  0   20  1 19  0             179799.7015  -0.0410  0.050  -0.0410 0.25  
 869: 20  2 18  0   20  2 19  0             179799.7015  -0.0410  0.050  -0.0410 0.25  
 870: 20  3 18  0   20  1 19  0             179799.7015  -0.0410  0.050  -0.0410 0.25  
 871: 20  3 18  0   20  2 19  0             179799.7015  -0.0410  0.050  -0.0410 0.25  
 872: 19  1 18  0   19  0 19  0             179816.7118  -0.0282  0.050  -0.0283 0.25  
 873: 19  1 18  0   19  1 19  0             179816.7118  -0.0282  0.050  -0.0283 0.25  
 874: 19  2 18  0   19  0 19  0             179816.7118  -0.0282  0.050  -0.0283 0.25  
 875: 19  2 18  0   19  1 19  0             179816.7118  -0.0282  0.050  -0.0283 0.25  
 876: 10  8  2  0    9  8  1  0             180048.2119  -0.0517  0.050               
 877: 11  7  4  0   10  7  3  0             180531.6197  -0.0027  0.050               
 878: 11  8  4  0   10  7  3  0             180654.6362   0.0103  0.050               
 879: 48 29 19  0   48 28 20  0             187882.0837   0.0820  0.050   0.0820 0.26  
 880: 48 29 19  0   48 29 20  0             187882.0837   0.0820  0.050   0.0820 0.24  
 881: 48 30 19  0   48 28 20  0             187882.0837   0.0820  0.050   0.0820 0.24  
 882: 48 30 19  0   48 29 20  0             187882.0837   0.0820  0.050   0.0820 0.26  
 883: 47 28 19  0   47 27 20  0             188005.2007   0.0014  0.050   0.0014 0.26  
 884: 47 28 19  0   47 28 20  0             188005.2007   0.0014  0.050   0.0014 0.24  
 885: 47 29 19  0   47 27 20  0             188005.2007   0.0014  0.050   0.0014 0.24  
 886: 47 29 19  0   47 28 20  0             188005.2007   0.0014  0.050   0.0014 0.26  
 887: 46 27 19  0   46 26 20  0             188121.6517   0.0848  0.050   0.0849 0.26  
 888: 46 27 19  0   46 27 20  0             188121.6517   0.0848  0.050   0.0849 0.24  
 889: 46 28 19  0   46 26 20  0             188121.6517   0.0848  0.050   0.0849 0.24  
 890: 46 28 19  0   46 27 20  0             188121.6517   0.0848  0.050   0.0849 0.26  
 891: 45 26 19  0   45 25 20  0             188231.3570  -0.0374  0.050  -0.0374 0.26  
 892: 45 26 19  0   45 26 20  0             188231.3570  -0.0374  0.050  -0.0374 0.24  
 893: 45 27 19  0   45 25 20  0             188231.3570  -0.0374  0.050  -0.0374 0.24  
 894: 45 27 19  0   45 26 20  0             188231.3570  -0.0374  0.050  -0.0374 0.26  
 895: 44 25 19  0   44 24 20  0             188334.9069  -0.0559  0.050  -0.0560 0.26  
 896: 44 25 19  0   44 25 20  0             188334.9069  -0.0559  0.050  -0.0560 0.24  
 897: 44 26 19  0   44 24 20  0             188334.9069  -0.0559  0.050  -0.0560 0.24  
 898: 44 26 19  0   44 25 20  0             188334.9069  -0.0559  0.050  -0.0560 0.26  
 899: 43 24 19  0   43 23 20  0             188432.5723   0.0283  0.050   0.0284 0.26  
 900: 43 24 19  0   43 24 20  0             188432.5723   0.0283  0.050   0.0284 0.24  
 901: 43 25 19  0   43 23 20  0             188432.5723   0.0283  0.050   0.0284 0.24  
 902: 43 25 19  0   43 24 20  0             188432.5723   0.0283  0.050   0.0284 0.26  
 903: 42 23 19  0   42 22 20  0             188524.3469  -0.0535  0.050  -0.0536 0.25  
 904: 42 23 19  0   42 23 20  0             188524.3469  -0.0535  0.050  -0.0536 0.25  
 905: 42 24 19  0   42 22 20  0             188524.3469  -0.0535  0.050  -0.0536 0.25  
 906: 42 24 19  0   42 23 20  0             188524.3469  -0.0535  0.050  -0.0536 0.25  
 907: 41 22 19  0   41 21 20  0             188610.7418  -0.0454  0.050  -0.0454 0.25  
 908: 41 22 19  0   41 22 20  0             188610.7418  -0.0454  0.050  -0.0454 0.25  
 909: 41 23 19  0   41 21 20  0             188610.7418  -0.0454  0.050  -0.0454 0.25  
 910: 41 23 19  0   41 22 20  0             188610.7418  -0.0454  0.050  -0.0454 0.25  
 911: 39 20 19  0   39 19 20  0             188768.1177  -0.0114  0.050  -0.0114 0.25  
 912: 39 20 19  0   39 20 20  0             188768.1177  -0.0114  0.050  -0.0114 0.25  
 913: 39 21 19  0   39 19 20  0             188768.1177  -0.0114  0.050  -0.0114 0.25  
 914: 39 21 19  0   39 20 20  0             188768.1177  -0.0114  0.050  -0.0114 0.25  
 915: 38 19 19  0   38 18 20  0             188839.5887   0.0343  0.050   0.0343 0.25  
 916: 38 19 19  0   38 19 20  0             188839.5887   0.0343  0.050   0.0343 0.25  
 917: 38 20 19  0   38 18 20  0             188839.5887   0.0343  0.050   0.0343 0.25  
 918: 38 20 19  0   38 19 20  0             188839.5887   0.0343  0.050   0.0343 0.25  
 919: 37 18 19  0   37 17 20  0             188906.4375  -0.0123  0.050  -0.0123 0.25  
 920: 37 18 19  0   37 18 20  0             188906.4375  -0.0123  0.050  -0.0123 0.25  
 921: 37 19 19  0   37 17 20  0             188906.4375  -0.0123  0.050  -0.0123 0.25  
 922: 37 19 19  0   37 18 20  0             188906.4375  -0.0123  0.050  -0.0123 0.25  
 923: 36 17 19  0   36 16 20  0             188969.0385   0.0060  0.050   0.0060 0.25  
 924: 36 17 19  0   36 17 20  0             188969.0385   0.0060  0.050   0.0060 0.25  
 925: 36 18 19  0   36 16 20  0             188969.0385   0.0060  0.050   0.0060 0.25  
 926: 36 18 19  0   36 17 20  0             188969.0385   0.0060  0.050   0.0060 0.25  
 927: 35 16 19  0   35 15 20  0             189027.5577   0.0457  0.050   0.0457 0.25  
 928: 35 16 19  0   35 16 20  0             189027.5577   0.0457  0.050   0.0457 0.25  
 929: 35 17 19  0   35 15 20  0             189027.5577   0.0457  0.050   0.0457 0.25  
 930: 35 17 19  0   35 16 20  0             189027.5577   0.0457  0.050   0.0457 0.25  
 931: 34 15 19  0   34 14 20  0             189082.0932   0.0019  0.050   0.0019 0.25  
 932: 34 15 19  0   34 15 20  0             189082.0932   0.0019  0.050   0.0019 0.25  
 933: 34 16 19  0   34 14 20  0             189082.0932   0.0019  0.050   0.0019 0.25  
 934: 34 16 19  0   34 15 20  0             189082.0932   0.0019  0.050   0.0019 0.25  
 935: 33 14 19  0   33 13 20  0             189132.9630  -0.0039  0.050  -0.0039 0.25  
 936: 33 14 19  0   33 14 20  0             189132.9630  -0.0039  0.050  -0.0039 0.25  
 937: 33 15 19  0   33 13 20  0             189132.9630  -0.0039  0.050  -0.0039 0.25  
 938: 33 15 19  0   33 14 20  0             189132.9630  -0.0039  0.050  -0.0039 0.25  
 939: 32 13 19  0   32 12 20  0             189180.3272  -0.0014  0.050  -0.0015 0.25  
 940: 32 13 19  0   32 13 20  0             189180.3272  -0.0014  0.050  -0.0015 0.25  
 941: 32 14 19  0   32 12 20  0             189180.3272  -0.0014  0.050  -0.0015 0.25  
 942: 32 14 19  0   32 13 20  0             189180.3272  -0.0014  0.050  -0.0015 0.25  
 943: 31 12 19  0   31 11 20  0             189224.3647   0.0042  0.050   0.0042 0.25  
 944: 31 12 19  0   31 12 20  0             189224.3647   0.0042  0.050   0.0042 0.25  
 945: 31 13 19  0   31 11 20  0             189224.3647   0.0042  0.050   0.0042 0.25  
 946: 31 13 19  0   31 12 20  0             189224.3647   0.0042  0.050   0.0042 0.25  
 947: 30 11 19  0   30 10 20  0             189265.2422   0.0028  0.050   0.0029 0.25  
 948: 30 11 19  0   30 11 20  0             189265.2422   0.0028  0.050   0.0029 0.25  
 949: 30 12 19  0   30 10 20  0             189265.2422   0.0028  0.050   0.0029 0.25  
 950: 30 12 19  0   30 11 20  0             189265.2422   0.0028  0.050   0.0029 0.25  
 951: 29 10 19  0   29  9 20  0             189303.1661   0.0291  0.050   0.0292 0.25  
 952: 29 10 19  0   29 10 20  0             189303.1661   0.0291  0.050   0.0292 0.25  
 953: 29 11 19  0   29  9 20  0             189303.1661   0.0291  0.050   0.0292 0.25  
 954: 29 11 19  0   29 10 20  0             189303.1661   0.0291  0.050   0.0292 0.25  
 955: 28  9 19  0   28  8 20  0             189338.2396   0.0213  0.050   0.0213 0.25  
 956: 28  9 19  0   28  9 20  0             189338.2396   0.0213  0.050   0.0213 0.25  
 957: 28 10 19  0   28  8 20  0             189338.2396   0.0213  0.050   0.0213 0.25  
 958: 28 10 19  0   28  9 20  0             189338.2396   0.0213  0.050   0.0213 0.25  
 959: 19  0 19  0   18  0 18  0             189349.7502   0.0198  0.050   0.0198 0.26  
 960: 19  0 19  0   18  1 18  0             189349.7502   0.0198  0.050   0.0198 0.24  
 961: 19  1 19  0   18  0 18  0             189349.7502   0.0198  0.050   0.0198 0.24  
 962: 19  1 19  0   18  1 18  0             189349.7502   0.0198  0.050   0.0198 0.26  
 963: 18  1 17  0   17  1 16  0             189359.8930  -0.0877  0.050  -0.0877 0.26  
 964: 18  1 17  0   17  2 16  0             189359.8930  -0.0877  0.050  -0.0877 0.24  
 965: 18  2 17  0   17  1 16  0             189359.8930  -0.0877  0.050  -0.0877 0.24  
 966: 18  2 17  0   17  2 16  0             189359.8930  -0.0877  0.050  -0.0877 0.26  
 967: 17  2 15  0   16  2 14  0             189370.0997  -0.0279  0.050  -0.0279 0.26  
 968: 17  2 15  0   16  3 14  0             189370.0997  -0.0279  0.050  -0.0279 0.24  
 969: 17  3 15  0   16  2 14  0             189370.0997  -0.0279  0.050  -0.0279 0.24  
 970: 17  3 15  0   16  3 14  0             189370.0997  -0.0279  0.050  -0.0279 0.26  
 971: 16  3 13  0   15  3 12  0             189380.6835  -0.0327  0.050  -0.0327 0.27  
 972: 16  3 13  0   15  4 12  0             189380.6835  -0.0327  0.050  -0.0327 0.23  
 973: 16  4 13  0   15  3 12  0             189380.6835  -0.0327  0.050  -0.0327 0.23  
 974: 16  4 13  0   15  4 12  0             189380.6835  -0.0327  0.050  -0.0327 0.27  
 975: 15  4 11  0   14  4 10  0             189392.9761  -0.0005  0.050  -0.0005 0.27  
 976: 15  4 11  0   14  5 10  0             189392.9761  -0.0005  0.050  -0.0005 0.23  
 977: 15  5 11  0   14  4 10  0             189392.9761  -0.0005  0.050  -0.0005 0.23  
 978: 15  5 11  0   14  5 10  0             189392.9761  -0.0005  0.050  -0.0005 0.27  
 979: 26  7 19  0   26  6 20  0             189400.5359  -0.0281  0.050  -0.0282 0.25  
 980: 26  7 19  0   26  7 20  0             189400.5359  -0.0281  0.050  -0.0282 0.25  
 981: 26  8 19  0   26  6 20  0             189400.5359  -0.0281  0.050  -0.0282 0.25  
 982: 26  8 19  0   26  7 20  0             189400.5359  -0.0281  0.050  -0.0282 0.25  
 983: 14  5  9  0   13  5  8  0             189410.4683   0.0358  0.050   0.0359 0.27  
 984: 14  5  9  0   13  6  8  0             189410.4683   0.0359  0.050   0.0359 0.23  
 985: 14  6  9  0   13  5  8  0             189410.4683   0.0358  0.050   0.0359 0.23  
 986: 14  6  9  0   13  6  8  0             189410.4683   0.0359  0.050   0.0359 0.27  
 987: 25  6 19  0   25  5 20  0             189428.0999  -0.0298  0.050  -0.0299 0.25  
 988: 25  6 19  0   25  6 20  0             189428.0999  -0.0298  0.050  -0.0299 0.25  
 989: 25  7 19  0   25  5 20  0             189428.0999  -0.0298  0.050  -0.0299 0.25  
 990: 25  7 19  0   25  6 20  0             189428.0999  -0.0298  0.050  -0.0299 0.25  
 991: 13  6  7  0   12  6  6  0             189446.4363  -0.1042  0.050   0.0056 0.28  
 992: 13  6  7  0   12  7  6  0             189446.4363   0.1267  0.050   0.0056 0.23  
 993: 13  7  7  0   12  6  6  0             189446.4363  -0.1155  0.050   0.0056 0.23  
 994: 13  7  7  0   12  7  6  0             189446.4363   0.1154  0.050   0.0056 0.28  
 995: 23  4 19  0   23  3 20  0             189476.7405  -0.0159  0.050  -0.0159 0.25  
 996: 23  4 19  0   23  4 20  0             189476.7405  -0.0159  0.050  -0.0159 0.25  
 997: 23  5 19  0   23  3 20  0             189476.7405  -0.0159  0.050  -0.0159 0.25  
 998: 23  5 19  0   23  4 20  0             189476.7405  -0.0159  0.050  -0.0159 0.25  
 999: 22  3 19  0   22  2 20  0             189498.1070   0.0226  0.050   0.0226 0.25  
1000: 22  3 19  0   22  3 20  0             189498.1070   0.0226  0.050   0.0226 0.25  
1001: 22  4 19  0   22  2 20  0             189498.1070   0.0226  0.050   0.0226 0.25  
1002: 22  4 19  0   22  3 20  0             189498.1070   0.0226  0.050   0.0226 0.25  
1003: 21  2 19  0   21  1 20  0             189517.6310   0.0401  0.050   0.0401 0.25  
1004: 21  2 19  0   21  2 20  0             189517.6310   0.0401  0.050   0.0401 0.25  
1005: 21  3 19  0   21  1 20  0             189517.6310   0.0401  0.050   0.0401 0.25  
1006: 21  3 19  0   21  2 20  0             189517.6310   0.0401  0.050   0.0401 0.25  
1007: 12  8  5  0   11  8  4  0             189524.5847  -0.0176  0.050               
1008: 20  1 19  0   20  0 20  0             189535.3357  -0.0594  0.050  -0.0594 0.25  
1009: 20  1 19  0   20  1 20  0             189535.3357  -0.0594  0.050  -0.0594 0.25  
1010: 20  2 19  0   20  0 20  0             189535.3357  -0.0594  0.050  -0.0594 0.25  
1011: 20  2 19  0   20  1 20  0             189535.3357  -0.0594  0.050  -0.0594 0.25  
1012: 12  7  5  0   11  7  4  0             189637.8078   0.0111  0.050               
1013: 12  8  5  0   11  7  4  0             189647.5833  -0.0224  0.050               
1014: 11  8  3  0   10  8  2  0             192503.5123   0.0531  0.050               
1015: 10 10  1  0    9  9  0  0             195903.8358   0.0514  0.050               
1016: 10 10  0  0    9  9  1  0             197310.2051   0.0219  0.050               
1017: 48 28 20  0   48 27 21  0             197768.0990  -0.0060  0.050  -0.0060 0.26  
1018: 48 28 20  0   48 28 21  0             197768.0990  -0.0060  0.050  -0.0060 0.24  
1019: 48 29 20  0   48 27 21  0             197768.0990  -0.0060  0.050  -0.0060 0.24  
1020: 48 29 20  0   48 28 21  0             197768.0990  -0.0060  0.050  -0.0060 0.26  
1021: 47 27 20  0   47 26 21  0             197877.7901  -0.0384  0.050  -0.0384 0.26  
1022: 47 27 20  0   47 27 21  0             197877.7901  -0.0384  0.050  -0.0384 0.24  
1023: 47 28 20  0   47 26 21  0             197877.7901  -0.0384  0.050  -0.0384 0.24  
1024: 47 28 20  0   47 27 21  0             197877.7901  -0.0384  0.050  -0.0384 0.26  
1025: 46 26 20  0   46 25 21  0             197981.7020   0.0585  0.050   0.0585 0.26  
1026: 46 26 20  0   46 26 21  0             197981.7020   0.0585  0.050   0.0585 0.24  
1027: 46 27 20  0   46 25 21  0             197981.7020   0.0585  0.050   0.0585 0.24  
1028: 46 27 20  0   46 26 21  0             197981.7020   0.0585  0.050   0.0585 0.26  
1029: 45 25 20  0   45 24 21  0             198079.7996   0.0066  0.050   0.0066 0.26  
1030: 45 25 20  0   45 25 21  0             198079.7996   0.0066  0.050   0.0066 0.24  
1031: 45 26 20  0   45 24 21  0             198079.7996   0.0066  0.050   0.0066 0.24  
1032: 45 26 20  0   45 25 21  0             198079.7996   0.0066  0.050   0.0066 0.26  
1033: 44 24 20  0   44 23 21  0             198172.5602   0.0476  0.050   0.0476 0.25  
1034: 44 24 20  0   44 24 21  0             198172.5602   0.0476  0.050   0.0476 0.25  
1035: 44 25 20  0   44 23 21  0             198172.5602   0.0476  0.050   0.0476 0.25  
1036: 44 25 20  0   44 24 21  0             198172.5602   0.0476  0.050   0.0476 0.25  
1037: 43 23 20  0   43 22 21  0             198259.9919  -0.0388  0.050  -0.0389 0.25  
1038: 43 23 20  0   43 23 21  0             198259.9919  -0.0388  0.050  -0.0389 0.25  
1039: 43 24 20  0   43 22 21  0             198259.9919  -0.0388  0.050  -0.0389 0.25  
1040: 43 24 20  0   43 23 21  0             198259.9919  -0.0388  0.050  -0.0389 0.25  
1041: 42 22 20  0   42 21 21  0             198342.6604   0.0913  0.050   0.0914 0.30  
1042: 42 22 20  0   42 22 21  0             198342.6604   0.0913  0.050   0.0914 0.20  
1043: 42 23 20  0   42 21 21  0             198342.6604   0.0913  0.050   0.0914 0.20  
1044: 42 23 20  0   42 22 21  0             198342.6604   0.0913  0.050   0.0914 0.30  
1045: 41 21 20  0   41 20 21  0             198420.3073  -0.0351  0.050  -0.0352 0.25  
1046: 41 21 20  0   41 21 21  0             198420.3073  -0.0351  0.050  -0.0352 0.25  
1047: 41 22 20  0   41 20 21  0             198420.3073  -0.0351  0.050  -0.0352 0.25  
1048: 41 22 20  0   41 21 21  0             198420.3073  -0.0351  0.050  -0.0352 0.25  
1049: 11  9  2  0   10  9  1  0             198446.0769   0.0519  0.050               
1050: 40 20 20  0   40 19 21  0             198493.5535  -0.0060  0.050  -0.0060 0.25  
1051: 40 20 20  0   40 20 21  0             198493.5535  -0.0060  0.050  -0.0060 0.25  
1052: 40 21 20  0   40 19 21  0             198493.5535  -0.0060  0.050  -0.0060 0.25  
1053: 40 21 20  0   40 20 21  0             198493.5535  -0.0060  0.050  -0.0060 0.25  
1054: 39 19 20  0   39 18 21  0             198562.4482   0.0259  0.050   0.0260 0.25  
1055: 39 19 20  0   39 19 21  0             198562.4482   0.0259  0.050   0.0260 0.25  
1056: 39 20 20  0   39 18 21  0             198562.4482   0.0259  0.050   0.0260 0.25  
1057: 39 20 20  0   39 19 21  0             198562.4482   0.0259  0.050   0.0260 0.25  
1058: 12  8  4  0   11  9  3  0             198614.0928  -0.0018  0.050               
1059: 38 18 20  0   38 17 21  0             198627.1376   0.0107  0.050   0.0108 0.25  
1060: 38 18 20  0   38 18 21  0             198627.1376   0.0107  0.050   0.0108 0.25  
1061: 38 19 20  0   38 17 21  0             198627.1376   0.0107  0.050   0.0108 0.25  
1062: 38 19 20  0   38 18 21  0             198627.1376   0.0107  0.050   0.0108 0.25  
1063: 35 15 20  0   35 14 21  0             198798.1345  -0.0293  0.050  -0.0294 0.25  
1064: 35 15 20  0   35 15 21  0             198798.1345  -0.0293  0.050  -0.0294 0.25  
1065: 35 16 20  0   35 14 21  0             198798.1345  -0.0293  0.050  -0.0294 0.25  
1066: 35 16 20  0   35 15 21  0             198798.1345  -0.0293  0.050  -0.0294 0.25  
1067: 34 14 20  0   34 13 21  0             198848.0645  -0.0150  0.050  -0.0150 0.25  
1068: 34 14 20  0   34 14 21  0             198848.0645  -0.0150  0.050  -0.0150 0.25  
1069: 34 15 20  0   34 13 21  0             198848.0645  -0.0150  0.050  -0.0150 0.25  
1070: 34 15 20  0   34 14 21  0             198848.0645  -0.0150  0.050  -0.0150 0.25  
1071: 12  9  4  0   11  9  3  0             198855.9611  -0.0157  0.050               
1072: 33 13 20  0   33 12 21  0             198894.7383   0.0076  0.050   0.0076 0.25  
1073: 33 13 20  0   33 13 21  0             198894.7383   0.0076  0.050   0.0076 0.25  
1074: 33 14 20  0   33 12 21  0             198894.7383   0.0076  0.050   0.0076 0.25  
1075: 33 14 20  0   33 13 21  0             198894.7383   0.0076  0.050   0.0076 0.25  
1076: 32 12 20  0   32 11 21  0             198938.2948   0.0152  0.050   0.0153 0.25  
1077: 32 12 20  0   32 12 21  0             198938.2948   0.0152  0.050   0.0153 0.25  
1078: 32 13 20  0   32 11 21  0             198938.2948   0.0152  0.050   0.0153 0.25  
1079: 32 13 20  0   32 12 21  0             198938.2948   0.0152  0.050   0.0153 0.25  
1080: 31 11 20  0   31 10 21  0             198978.8682  -0.0149  0.050  -0.0149 0.25  
1081: 31 11 20  0   31 11 21  0             198978.8682  -0.0149  0.050  -0.0149 0.25  
1082: 31 12 20  0   31 10 21  0             198978.8682  -0.0149  0.050  -0.0149 0.25  
1083: 31 12 20  0   31 11 21  0             198978.8682  -0.0149  0.050  -0.0149 0.25  
1084: 30 10 20  0   30  9 21  0             199016.6835  -0.0094  0.050  -0.0095 0.25  
1085: 30 10 20  0   30 10 21  0             199016.6835  -0.0094  0.050  -0.0095 0.25  
1086: 30 11 20  0   30  9 21  0             199016.6835  -0.0094  0.050  -0.0095 0.25  
1087: 30 11 20  0   30 10 21  0             199016.6835  -0.0094  0.050  -0.0095 0.25  
1088: 29  9 20  0   29  8 21  0             199051.8874   0.0313  0.050   0.0314 0.25  
1089: 29  9 20  0   29  9 21  0             199051.8874   0.0313  0.050   0.0314 0.25  
1090: 29 10 20  0   29  8 21  0             199051.8874   0.0313  0.050   0.0314 0.25  
1091: 29 10 20  0   29  9 21  0             199051.8874   0.0313  0.050   0.0314 0.25  
1092: 20  0 20  0   19  0 19  0             199058.4075   0.0146  0.050   0.0147 0.26  
1093: 20  0 20  0   19  1 19  0             199058.4075   0.0146  0.050   0.0147 0.24  
1094: 20  1 20  0   19  0 19  0             199058.4075   0.0146  0.050   0.0147 0.24  
1095: 20  1 20  0   19  1 19  0             199058.4075   0.0146  0.050   0.0147 0.26  
1096: 19  1 18  0   18  1 17  0             199068.6092  -0.0025  0.050  -0.0025 0.26  
1097: 19  1 18  0   18  2 17  0             199068.6092  -0.0025  0.050  -0.0025 0.24  
1098: 19  2 18  0   18  1 17  0             199068.6092  -0.0025  0.050  -0.0025 0.24  
1099: 19  2 18  0   18  2 17  0             199068.6092  -0.0025  0.050  -0.0025 0.26  
1100: 18  2 16  0   17  2 15  0             199078.6425  -0.0281  0.050  -0.0281 0.26  
1101: 18  2 16  0   17  3 15  0             199078.6425  -0.0281  0.050  -0.0281 0.24  
1102: 18  3 16  0   17  2 15  0             199078.6425  -0.0281  0.050  -0.0281 0.24  
1103: 18  3 16  0   17  3 15  0             199078.6425  -0.0281  0.050  -0.0281 0.26  
1104: 28  8 20  0   28  7 21  0             199084.4791  -0.0344  0.050  -0.0344 0.25  
1105: 28  8 20  0   28  8 21  0             199084.4791  -0.0344  0.050  -0.0344 0.25  
1106: 28  9 20  0   28  7 21  0             199084.4791  -0.0344  0.050  -0.0344 0.25  
1107: 28  9 20  0   28  8 21  0             199084.4791  -0.0344  0.050  -0.0344 0.25  
1108: 17  3 14  0   16  3 13  0             199089.0300  -0.0094  0.050  -0.0094 0.27  
1109: 17  3 14  0   16  4 13  0             199089.0300  -0.0094  0.050  -0.0094 0.23  
1110: 17  4 14  0   16  3 13  0             199089.0300  -0.0094  0.050  -0.0094 0.23  
1111: 17  4 14  0   16  4 13  0             199089.0300  -0.0094  0.050  -0.0094 0.27  
1112: 16  4 12  0   15  4 11  0             199100.7082   0.0204  0.050   0.0204 0.27  
1113: 16  4 12  0   15  5 11  0             199100.7082   0.0204  0.050   0.0204 0.23  
1114: 16  5 12  0   15  4 11  0             199100.7082   0.0204  0.050   0.0204 0.23  
1115: 16  5 12  0   15  5 11  0             199100.7082   0.0204  0.050   0.0204 0.27  
1116: 27  7 20  0   27  6 21  0             199114.7997  -0.0024  0.050  -0.0025 0.25  
1117: 27  7 20  0   27  7 21  0             199114.7997  -0.0024  0.050  -0.0025 0.25  
1118: 27  8 20  0   27  6 21  0             199114.7997  -0.0024  0.050  -0.0025 0.25  
1119: 27  8 20  0   27  7 21  0             199114.7997  -0.0024  0.050  -0.0025 0.25  
1120: 15  5 10  0   14  5  9  0             199116.1087   0.0017  0.050   0.0018 0.27  
1121: 15  5 10  0   14  6  9  0             199116.1087   0.0017  0.050   0.0018 0.23  
1122: 15  6 10  0   14  5  9  0             199116.1087   0.0017  0.050   0.0018 0.23  
1123: 15  6 10  0   14  6  9  0             199116.1087   0.0017  0.050   0.0018 0.27  
1124: 14  6  8  0   13  6  7  0             199143.4568   0.0185  0.050   0.0240 0.27  
1125: 14  6  8  0   13  7  7  0             199143.4568   0.0298  0.050   0.0240 0.23  
1126: 14  7  8  0   13  6  7  0             199143.4568   0.0180  0.050   0.0240 0.23  
1127: 14  7  8  0   13  7  7  0             199143.4568   0.0293  0.050   0.0240 0.27  
1128: 25  5 20  0   25  4 21  0             199168.7643  -0.0299  0.050  -0.0300 0.25  
1129: 25  5 20  0   25  5 21  0             199168.7643  -0.0299  0.050  -0.0300 0.25  
1130: 25  6 20  0   25  4 21  0             199168.7643  -0.0299  0.050  -0.0300 0.25  
1131: 25  6 20  0   25  5 21  0             199168.7643  -0.0299  0.050  -0.0300 0.25  
1132: 22  2 20  0   22  1 21  0             199235.1694   0.0224  0.050   0.0225 0.25  
1133: 22  2 20  0   22  2 21  0             199235.1694   0.0224  0.050   0.0225 0.25  
1134: 22  3 20  0   22  1 21  0             199235.1694   0.0224  0.050   0.0225 0.25  
1135: 22  3 20  0   22  2 21  0             199235.1694   0.0224  0.050   0.0225 0.25  
1136: 12  8  4  0   11  8  3  0             200443.3730  -0.0058  0.050               
1137: 12 10  3  0   11 10  2  0             205523.0386   0.0499  0.050               
1138: 51 30 21  0   51 29 22  0             207292.8660  -0.0757  0.050  -0.0757 0.30  
1139: 51 30 21  0   51 30 22  0             207292.8660  -0.0757  0.050  -0.0757 0.20  
1140: 51 31 21  0   51 29 22  0             207292.8660  -0.0757  0.050  -0.0757 0.20  
1141: 51 31 21  0   51 30 22  0             207292.8660  -0.0757  0.050  -0.0757 0.30  
1142: 49 28 21  0   49 27 22  0             207518.6228  -0.0182  0.050  -0.0182 0.26  
1143: 49 28 21  0   49 28 22  0             207518.6228  -0.0182  0.050  -0.0182 0.24  
1144: 49 29 21  0   49 27 22  0             207518.6228  -0.0182  0.050  -0.0182 0.24  
1145: 49 29 21  0   49 28 22  0             207518.6228  -0.0182  0.050  -0.0182 0.26  
1146: 48 27 21  0   48 26 22  0             207623.0081   0.0318  0.050   0.0318 0.26  
1147: 48 27 21  0   48 27 22  0             207623.0081   0.0318  0.050   0.0318 0.24  
1148: 48 28 21  0   48 26 22  0             207623.0081   0.0318  0.050   0.0318 0.24  
1149: 48 28 21  0   48 27 22  0             207623.0081   0.0318  0.050   0.0318 0.26  
1150: 47 26 21  0   47 25 22  0             207721.9270  -0.0018  0.050  -0.0018 0.26  
1151: 47 26 21  0   47 26 22  0             207721.9270  -0.0018  0.050  -0.0018 0.24  
1152: 47 27 21  0   47 25 22  0             207721.9270  -0.0018  0.050  -0.0018 0.24  
1153: 47 27 21  0   47 26 22  0             207721.9270  -0.0018  0.050  -0.0018 0.26  
1154: 46 25 21  0   46 24 22  0             207815.7428   0.0316  0.050   0.0317 0.25  
1155: 46 25 21  0   46 25 22  0             207815.7428   0.0316  0.050   0.0317 0.25  
1156: 46 26 21  0   46 24 22  0             207815.7428   0.0316  0.050   0.0317 0.25  
1157: 46 26 21  0   46 25 22  0             207815.7428   0.0316  0.050   0.0317 0.25  
1158: 45 24 21  0   45 23 22  0             207904.4684  -0.0607  0.050  -0.0607 0.25  
1159: 45 24 21  0   45 24 22  0             207904.4684  -0.0607  0.050  -0.0607 0.25  
1160: 45 25 21  0   45 23 22  0             207904.4684  -0.0607  0.050  -0.0607 0.25  
1161: 45 25 21  0   45 24 22  0             207904.4684  -0.0607  0.050  -0.0607 0.25  
1162: 44 23 21  0   44 22 22  0             207988.5729  -0.0102  0.050  -0.0103 0.25  
1163: 44 23 21  0   44 23 22  0             207988.5729  -0.0102  0.050  -0.0103 0.25  
1164: 44 24 21  0   44 22 22  0             207988.5729  -0.0102  0.050  -0.0103 0.25  
1165: 44 24 21  0   44 23 22  0             207988.5729  -0.0102  0.050  -0.0103 0.25  
1166: 42 21 21  0   42 20 22  0             208143.1921   0.0204  0.050   0.0204 0.25  
1167: 42 21 21  0   42 21 22  0             208143.1921   0.0204  0.050   0.0204 0.25  
1168: 42 22 21  0   42 20 22  0             208143.1921   0.0204  0.050   0.0204 0.25  
1169: 42 22 21  0   42 21 22  0             208143.1921   0.0204  0.050   0.0204 0.25  
1170: 41 20 21  0   41 19 22  0             208214.0870   0.0082  0.050   0.0083 0.25  
1171: 41 20 21  0   41 20 22  0             208214.0870   0.0082  0.050   0.0083 0.25  
1172: 41 21 21  0   41 19 22  0             208214.0870   0.0082  0.050   0.0083 0.25  
1173: 41 21 21  0   41 20 22  0             208214.0870   0.0082  0.050   0.0083 0.25  
1174: 40 19 21  0   40 18 22  0             208280.9258  -0.0412  0.050  -0.0412 0.25  
1175: 40 19 21  0   40 19 22  0             208280.9258  -0.0412  0.050  -0.0412 0.25  
1176: 40 20 21  0   40 18 22  0             208280.9258  -0.0412  0.050  -0.0412 0.25  
1177: 40 20 21  0   40 19 22  0             208280.9258  -0.0412  0.050  -0.0412 0.25  
1178: 39 18 21  0   39 17 22  0             208343.9675  -0.0420  0.050  -0.0420 0.25  
1179: 39 18 21  0   39 18 22  0             208343.9675  -0.0420  0.050  -0.0420 0.25  
1180: 39 19 21  0   39 17 22  0             208343.9675  -0.0420  0.050  -0.0420 0.25  
1181: 39 19 21  0   39 18 22  0             208343.9675  -0.0420  0.050  -0.0420 0.25  
1182: 38 17 21  0   38 16 22  0             208403.3248  -0.0497  0.050  -0.0497 0.25  
1183: 38 17 21  0   38 17 22  0             208403.3248  -0.0497  0.050  -0.0497 0.25  
1184: 38 18 21  0   38 16 22  0             208403.3248  -0.0497  0.050  -0.0497 0.25  
1185: 38 18 21  0   38 17 22  0             208403.3248  -0.0497  0.050  -0.0497 0.25  
1186: 37 16 21  0   37 15 22  0             208459.2423   0.0174  0.050   0.0174 0.25  
1187: 37 16 21  0   37 16 22  0             208459.2423   0.0174  0.050   0.0174 0.25  
1188: 37 17 21  0   37 15 22  0             208459.2423   0.0174  0.050   0.0174 0.25  
1189: 37 17 21  0   37 16 22  0             208459.2423   0.0174  0.050   0.0174 0.25  
1190: 36 15 21  0   36 14 22  0             208511.7038  -0.0152  0.050  -0.0152 0.25  
1191: 36 15 21  0   36 15 22  0             208511.7038  -0.0152  0.050  -0.0152 0.25  
1192: 36 16 21  0   36 14 22  0             208511.7038  -0.0152  0.050  -0.0152 0.25  
1193: 36 16 21  0   36 15 22  0             208511.7038  -0.0152  0.050  -0.0152 0.25  
1194: 35 14 21  0   35 13 22  0             208560.9544  -0.0561  0.050  -0.0561 0.25  
1195: 35 14 21  0   35 14 22  0             208560.9544  -0.0561  0.050  -0.0561 0.25  
1196: 35 15 21  0   35 13 22  0             208560.9544  -0.0561  0.050  -0.0561 0.25  
1197: 35 15 21  0   35 14 22  0             208560.9544  -0.0561  0.050  -0.0561 0.25  
1198: 34 13 21  0   34 12 22  0             208607.2135  -0.0345  0.050  -0.0345 0.25  
1199: 34 13 21  0   34 13 22  0             208607.2135  -0.0345  0.050  -0.0345 0.25  
1200: 34 14 21  0   34 12 22  0             208607.2135  -0.0345  0.050  -0.0345 0.25  
1201: 34 14 21  0   34 13 22  0             208607.2135  -0.0345  0.050  -0.0345 0.25  
1202: 33 12 21  0   33 11 22  0             208650.5845   0.0086  0.050   0.0086 0.25  
1203: 33 12 21  0   33 12 22  0             208650.5845   0.0086  0.050   0.0086 0.25  
1204: 33 13 21  0   33 11 22  0             208650.5845   0.0086  0.050   0.0086 0.25  
1205: 33 13 21  0   33 12 22  0             208650.5845   0.0086  0.050   0.0086 0.25  
1206: 32 11 21  0   32 10 22  0             208691.1109  -0.0231  0.050  -0.0232 0.25  
1207: 32 11 21  0   32 11 22  0             208691.1109  -0.0231  0.050  -0.0232 0.25  
1208: 32 12 21  0   32 10 22  0             208691.1109  -0.0231  0.050  -0.0232 0.25  
1209: 32 12 21  0   32 11 22  0             208691.1109  -0.0231  0.050  -0.0232 0.25  
1210: 30  9 21  0   30  8 22  0             208764.5018   0.0243  0.050   0.0243 0.25  
1211: 30  9 21  0   30  9 22  0             208764.5018   0.0243  0.050   0.0243 0.25  
1212: 30 10 21  0   30  8 22  0             208764.5018   0.0243  0.050   0.0243 0.25  
1213: 30 10 21  0   30  9 22  0             208764.5018   0.0243  0.050   0.0243 0.25  
1214: 21  0 21  0   20  0 20  0             208766.8502  -0.0092  0.050  -0.0092 0.26  
1215: 21  0 21  0   20  1 20  0             208766.8502  -0.0092  0.050  -0.0092 0.24  
1216: 21  1 21  0   20  0 20  0             208766.8502  -0.0092  0.050  -0.0092 0.24  
1217: 21  1 21  0   20  1 20  0             208766.8502  -0.0092  0.050  -0.0092 0.26  
1218: 20  1 19  0   19  1 18  0             208777.0112  -0.0367  0.050  -0.0367 0.26  
1219: 20  1 19  0   19  2 18  0             208777.0112  -0.0367  0.050  -0.0367 0.24  
1220: 20  2 19  0   19  1 18  0             208777.0112  -0.0367  0.050  -0.0367 0.24  
1221: 20  2 19  0   19  2 18  0             208777.0112  -0.0367  0.050  -0.0367 0.26  
1222: 19  2 17  0   18  2 16  0             208787.0147  -0.0110  0.050  -0.0111 0.27  
1223: 19  2 17  0   18  3 16  0             208787.0147  -0.0110  0.050  -0.0111 0.23  
1224: 19  3 17  0   18  2 16  0             208787.0147  -0.0110  0.050  -0.0111 0.23  
1225: 19  3 17  0   18  3 16  0             208787.0147  -0.0110  0.050  -0.0111 0.27  
1226: 18  3 15  0   17  3 14  0             208797.2778   0.0711  0.050   0.0712 0.27  
1227: 18  3 15  0   17  4 14  0             208797.2778   0.0711  0.050   0.0712 0.23  
1228: 18  4 15  0   17  3 14  0             208797.2778   0.0711  0.050   0.0712 0.23  
1229: 18  4 15  0   17  4 14  0             208797.2778   0.0711  0.050   0.0712 0.27  
1230: 17  4 13  0   16  4 12  0             208808.3910   0.0128  0.050   0.0129 0.27  
1231: 17  4 13  0   16  5 12  0             208808.3910   0.0128  0.050   0.0129 0.23  
1232: 17  5 13  0   16  4 12  0             208808.3910   0.0128  0.050   0.0129 0.23  
1233: 17  5 13  0   16  5 12  0             208808.3910   0.0128  0.050   0.0129 0.27  
1234: 16  5 11  0   15  5 10  0             208822.3721  -0.0102  0.050  -0.0102 0.27  
1235: 16  5 11  0   15  6 10  0             208822.3721  -0.0102  0.050  -0.0102 0.23  
1236: 16  6 11  0   15  5 10  0             208822.3721  -0.0102  0.050  -0.0102 0.23  
1237: 16  6 11  0   15  6 10  0             208822.3721  -0.0102  0.050  -0.0102 0.27  
1238: 28  7 21  0   28  6 22  0             208828.2905  -0.0175  0.050  -0.0175 0.25  
1239: 28  7 21  0   28  7 22  0             208828.2905  -0.0175  0.050  -0.0175 0.25  
1240: 28  8 21  0   28  6 22  0             208828.2905  -0.0175  0.050  -0.0175 0.25  
1241: 28  8 21  0   28  7 22  0             208828.2905  -0.0175  0.050  -0.0175 0.25  
1242: 15  6  9  0   14  6  8  0             208844.5667   0.0202  0.050   0.0205 0.27  
1243: 15  6  9  0   14  7  8  0             208844.5667   0.0207  0.050   0.0205 0.23  
1244: 15  7  9  0   14  6  8  0             208844.5667   0.0202  0.050   0.0205 0.23  
1245: 15  7  9  0   14  7  8  0             208844.5667   0.0207  0.050   0.0205 0.27  
1246: 27  6 21  0   27  5 22  0             208856.9901   0.0312  0.050   0.0312 0.25  
1247: 27  6 21  0   27  6 22  0             208856.9901   0.0312  0.050   0.0312 0.25  
1248: 27  7 21  0   27  5 22  0             208856.9901   0.0312  0.050   0.0312 0.25  
1249: 27  7 21  0   27  6 22  0             208856.9901   0.0312  0.050   0.0312 0.25  
1250: 26  5 21  0   26  4 22  0             208883.5720  -0.0144  0.050  -0.0144 0.25  
1251: 26  5 21  0   26  5 22  0             208883.5720  -0.0144  0.050  -0.0144 0.25  
1252: 26  6 21  0   26  4 22  0             208883.5720  -0.0144  0.050  -0.0144 0.25  
1253: 26  6 21  0   26  5 22  0             208883.5720  -0.0144  0.050  -0.0144 0.25  
1254: 14  7  7  0   13  8  6  0             208894.6308  -0.0702  0.050               
1255: 14  7  7  0   13  7  6  0             208895.3888   0.0638  0.050   0.0458 0.46  
1256: 14  8  7  0   13  7  6  0             208895.3888   0.0301  0.050   0.0458 0.54  
1257: 25  4 21  0   25  3 22  0             208908.3076   0.0073  0.050   0.0073 0.25  
1258: 25  4 21  0   25  4 22  0             208908.3076   0.0073  0.050   0.0073 0.25  
1259: 25  5 21  0   25  3 22  0             208908.3076   0.0073  0.050   0.0073 0.25  
1260: 25  5 21  0   25  4 22  0             208908.3076   0.0073  0.050   0.0073 0.25  
1261: 24  3 21  0   24  2 22  0             208931.2288   0.0230  0.050   0.0231 0.25  
1262: 24  3 21  0   24  3 22  0             208931.2288   0.0230  0.050   0.0231 0.25  
1263: 24  4 21  0   24  2 22  0             208931.2288   0.0230  0.050   0.0231 0.25  
1264: 24  4 21  0   24  3 22  0             208931.2288   0.0230  0.050   0.0231 0.25  
1265: 23  2 21  0   23  1 22  0             208952.3700  -0.0338  0.050  -0.0338 0.25  
1266: 23  2 21  0   23  2 22  0             208952.3700  -0.0338  0.050  -0.0338 0.25  
1267: 23  3 21  0   23  1 22  0             208952.3700  -0.0338  0.050  -0.0338 0.25  
1268: 23  3 21  0   23  2 22  0             208952.3700  -0.0338  0.050  -0.0338 0.25  
1269: 13  8  5  0   12  9  4  0             208964.3491   0.0597  0.050               
1270: 13  9  5  0   12  9  4  0             208986.1514  -0.0023  0.050               
1271: 13  8  5  0   12  8  4  0             209206.1720   0.0004  0.050               
1272: 12  9  3  0   11  9  2  0             212432.1261   0.0031  0.050               
1273: 12 10  3  0   11  9  2  0             215322.6812   0.0152  0.050               
1274: 11 11  1  0   10 10  0  0             215917.1713   0.0031  0.050               
1275: 11 11  0  0   10 10  1  0             216882.0259   0.0163  0.050               
1276: 51 29 22  0   51 28 23  0             217153.6981  -0.0120  0.050  -0.0120 0.26  
1277: 51 29 22  0   51 29 23  0             217153.6981  -0.0120  0.050  -0.0120 0.24  
1278: 51 30 22  0   51 28 23  0             217153.6981  -0.0120  0.050  -0.0120 0.24  
1279: 51 30 22  0   51 29 23  0             217153.6981  -0.0120  0.050  -0.0120 0.26  
1280: 48 26 22  0   48 25 23  0             217453.7659  -0.0419  0.050  -0.0420 0.25  
1281: 48 26 22  0   48 26 23  0             217453.7659  -0.0419  0.050  -0.0420 0.25  
1282: 48 27 22  0   48 25 23  0             217453.7659  -0.0419  0.050  -0.0420 0.25  
1283: 48 27 22  0   48 26 23  0             217453.7659  -0.0419  0.050  -0.0420 0.25  
1284: 47 25 22  0   47 24 23  0             217544.0963   0.0137  0.050   0.0138 0.25  
1285: 47 25 22  0   47 25 23  0             217544.0963   0.0137  0.050   0.0138 0.25  
1286: 47 26 22  0   47 24 23  0             217544.0963   0.0137  0.050   0.0138 0.25  
1287: 47 26 22  0   47 25 23  0             217544.0963   0.0137  0.050   0.0138 0.25  
1288: 13  9  4  0   12 10  3  0             217622.1499   0.0548  0.050               
1289: 46 24 22  0   46 23 23  0             217629.7399  -0.0455  0.050  -0.0456 0.25  
1290: 46 24 22  0   46 24 23  0             217629.7399  -0.0455  0.050  -0.0456 0.25  
1291: 46 25 22  0   46 23 23  0             217629.7399  -0.0455  0.050  -0.0456 0.25  
1292: 46 25 22  0   46 24 23  0             217629.7399  -0.0455  0.050  -0.0456 0.25  
1293: 45 23 22  0   45 22 23  0             217711.1086   0.0149  0.050   0.0150 0.25  
1294: 45 23 22  0   45 23 23  0             217711.1086   0.0149  0.050   0.0150 0.25  
1295: 45 24 22  0   45 22 23  0             217711.1086   0.0149  0.050   0.0150 0.25  
1296: 45 24 22  0   45 23 23  0             217711.1086   0.0149  0.050   0.0150 0.25  
1297: 44 22 22  0   44 21 23  0             217788.1298  -0.0492  0.050  -0.0492 0.25  
1298: 44 22 22  0   44 22 23  0             217788.1298  -0.0492  0.050  -0.0492 0.25  
1299: 44 23 22  0   44 21 23  0             217788.1298  -0.0492  0.050  -0.0492 0.25  
1300: 44 23 22  0   44 22 23  0             217788.1298  -0.0492  0.050  -0.0492 0.25  
1301: 43 21 22  0   43 20 23  0             217861.1802  -0.0286  0.050  -0.0286 0.25  
1302: 43 21 22  0   43 21 23  0             217861.1802  -0.0286  0.050  -0.0286 0.25  
1303: 43 22 22  0   43 20 23  0             217861.1802  -0.0286  0.050  -0.0286 0.25  
1304: 43 22 22  0   43 21 23  0             217861.1802  -0.0286  0.050  -0.0286 0.25  
1305: 42 20 22  0   42 19 23  0             217930.3140  -0.0317  0.050  -0.0317 0.25  
1306: 42 20 22  0   42 20 23  0             217930.3140  -0.0317  0.050  -0.0317 0.25  
1307: 42 21 22  0   42 19 23  0             217930.3140  -0.0317  0.050  -0.0317 0.25  
1308: 42 21 22  0   42 20 23  0             217930.3140  -0.0317  0.050  -0.0317 0.25  
1309: 41 19 22  0   41 18 23  0             217995.6847  -0.0635  0.050  -0.0635 0.25  
1310: 41 19 22  0   41 19 23  0             217995.6847  -0.0635  0.050  -0.0635 0.25  
1311: 41 20 22  0   41 18 23  0             217995.6847  -0.0635  0.050  -0.0635 0.25  
1312: 41 20 22  0   41 19 23  0             217995.6847  -0.0635  0.050  -0.0635 0.25  
1313: 40 18 22  0   40 17 23  0             218057.5697  -0.0001  0.050  -0.0001 0.25  
1314: 40 18 22  0   40 18 23  0             218057.5697  -0.0001  0.050  -0.0001 0.25  
1315: 40 19 22  0   40 17 23  0             218057.5697  -0.0001  0.050  -0.0001 0.25  
1316: 40 19 22  0   40 18 23  0             218057.5697  -0.0001  0.050  -0.0001 0.25  
1317: 13 10  4  0   12 10  3  0             218068.9296  -0.0557  0.050               
1318: 39 17 22  0   39 16 23  0             218115.8875  -0.0727  0.050  -0.0728 0.25  
1319: 39 17 22  0   39 17 23  0             218115.8875  -0.0727  0.050  -0.0728 0.25  
1320: 39 18 22  0   39 16 23  0             218115.8875  -0.0727  0.050  -0.0728 0.25  
1321: 39 18 22  0   39 17 23  0             218115.8875  -0.0727  0.050  -0.0728 0.25  
1322: 38 16 22  0   38 15 23  0             218171.0009  -0.0638  0.050  -0.0638 0.25  
1323: 38 16 22  0   38 16 23  0             218171.0009  -0.0638  0.050  -0.0638 0.25  
1324: 38 17 22  0   38 15 23  0             218171.0009  -0.0638  0.050  -0.0638 0.25  
1325: 38 17 22  0   38 16 23  0             218171.0009  -0.0638  0.050  -0.0638 0.25  
1326: 37 15 22  0   37 14 23  0             218222.9924  -0.0318  0.050  -0.0319 0.25  
1327: 37 15 22  0   37 15 23  0             218222.9924  -0.0318  0.050  -0.0319 0.25  
1328: 37 16 22  0   37 14 23  0             218222.9924  -0.0318  0.050  -0.0319 0.25  
1329: 37 16 22  0   37 15 23  0             218222.9924  -0.0318  0.050  -0.0319 0.25  
1330: 36 14 22  0   36 13 23  0             218272.0057   0.0295  0.050   0.0296 0.25  
1331: 36 14 22  0   36 14 23  0             218272.0057   0.0295  0.050   0.0296 0.25  
1332: 36 15 22  0   36 13 23  0             218272.0057   0.0295  0.050   0.0296 0.25  
1333: 36 15 22  0   36 14 23  0             218272.0057   0.0295  0.050   0.0296 0.25  
1334: 35 13 22  0   35 12 23  0             218318.0290  -0.0242  0.050  -0.0243 0.25  
1335: 35 13 22  0   35 13 23  0             218318.0290  -0.0242  0.050  -0.0243 0.25  
1336: 35 14 22  0   35 12 23  0             218318.0290  -0.0242  0.050  -0.0243 0.25  
1337: 35 14 22  0   35 13 23  0             218318.0290  -0.0242  0.050  -0.0243 0.25  
1338: 34 12 22  0   34 11 23  0             218361.3394  -0.0454  0.050  -0.0455 0.25  
1339: 34 12 22  0   34 12 23  0             218361.3394  -0.0454  0.050  -0.0455 0.25  
1340: 34 13 22  0   34 11 23  0             218361.3394  -0.0454  0.050  -0.0455 0.25  
1341: 34 13 22  0   34 12 23  0             218361.3394  -0.0454  0.050  -0.0455 0.25  
1342: 33 11 22  0   33 10 23  0             218402.0876  -0.0083  0.050  -0.0084 0.25  
1343: 33 11 22  0   33 11 23  0             218402.0876  -0.0083  0.050  -0.0084 0.25  
1344: 33 12 22  0   33 10 23  0             218402.0876  -0.0083  0.050  -0.0084 0.25  
1345: 33 12 22  0   33 11 23  0             218402.0876  -0.0083  0.050  -0.0084 0.25  
1346: 32 10 22  0   32  9 23  0             218440.2894  -0.0185  0.050  -0.0186 0.25  
1347: 32 10 22  0   32 10 23  0             218440.2894  -0.0185  0.050  -0.0186 0.25  
1348: 32 11 22  0   32  9 23  0             218440.2894  -0.0185  0.050  -0.0186 0.25  
1349: 32 11 22  0   32 10 23  0             218440.2894  -0.0185  0.050  -0.0186 0.25  
1350: 22  0 22  0   21  0 21  0             218475.1239   0.0034  0.050   0.0034 0.26  
1351: 22  0 22  0   21  1 21  0             218475.1239   0.0034  0.050   0.0034 0.24  
1352: 22  1 22  0   21  0 21  0             218475.1239   0.0034  0.050   0.0034 0.24  
1353: 22  1 22  0   21  1 21  0             218475.1239   0.0034  0.050   0.0034 0.26  
1354: 31  9 22  0   31  8 23  0             218476.2081   0.0696  0.050   0.0696 0.25  
1355: 31  9 22  0   31  9 23  0             218476.2081   0.0696  0.050   0.0696 0.25  
1356: 31 10 22  0   31  8 23  0             218476.2081   0.0696  0.050   0.0696 0.25  
1357: 31 10 22  0   31  9 23  0             218476.2081   0.0696  0.050   0.0696 0.25  
1358: 20  2 18  0   19  2 17  0             218495.1081  -0.0738  0.050  -0.0738 0.26  
1359: 20  2 18  0   19  3 17  0             218495.1081  -0.0738  0.050  -0.0738 0.24  
1360: 20  3 18  0   19  2 17  0             218495.1081  -0.0738  0.050  -0.0738 0.24  
1361: 20  3 18  0   19  3 17  0             218495.1081  -0.0738  0.050  -0.0738 0.26  
1362: 19  3 16  0   18  3 15  0             218505.1945  -0.0029  0.050  -0.0030 0.27  
1363: 19  3 16  0   18  4 15  0             218505.1945  -0.0029  0.050  -0.0030 0.23  
1364: 19  4 16  0   18  3 15  0             218505.1945  -0.0029  0.050  -0.0030 0.23  
1365: 19  4 16  0   18  4 15  0             218505.1945  -0.0029  0.050  -0.0030 0.27  
1366: 30  8 22  0   30  7 23  0             218509.6749  -0.0261  0.050  -0.0261 0.25  
1367: 30  8 22  0   30  8 23  0             218509.6749  -0.0261  0.050  -0.0261 0.25  
1368: 30  9 22  0   30  7 23  0             218509.6749  -0.0261  0.050  -0.0261 0.25  
1369: 30  9 22  0   30  8 23  0             218509.6749  -0.0261  0.050  -0.0261 0.25  
1370: 18  4 14  0   17  4 13  0             218515.9965   0.0127  0.050   0.0128 0.27  
1371: 18  4 14  0   17  5 13  0             218515.9965   0.0127  0.050   0.0128 0.23  
1372: 18  5 14  0   17  4 13  0             218515.9965   0.0127  0.050   0.0128 0.23  
1373: 18  5 14  0   17  5 13  0             218515.9965   0.0127  0.050   0.0128 0.27  
1374: 17  5 12  0   16  5 11  0             218528.9678   0.0140  0.050   0.0140 0.27  
1375: 17  5 12  0   16  6 11  0             218528.9678   0.0140  0.050   0.0140 0.23  
1376: 17  6 12  0   16  5 11  0             218528.9678   0.0140  0.050   0.0140 0.23  
1377: 17  6 12  0   16  6 11  0             218528.9678   0.0140  0.050   0.0140 0.27  
1378: 16  6 10  0   15  6  9  0             218547.7693  -0.0255  0.050  -0.0256 0.27  
1379: 16  6 10  0   15  7  9  0             218547.7693  -0.0255  0.050  -0.0256 0.23  
1380: 16  7 10  0   15  6  9  0             218547.7693  -0.0255  0.050  -0.0256 0.23  
1381: 16  7 10  0   15  7  9  0             218547.7693  -0.0255  0.050  -0.0256 0.27  
1382: 28  6 22  0   28  5 23  0             218570.4831   0.0239  0.050   0.0240 0.25  
1383: 28  6 22  0   28  6 23  0             218570.4831   0.0239  0.050   0.0240 0.25  
1384: 28  7 22  0   28  5 23  0             218570.4831   0.0239  0.050   0.0240 0.25  
1385: 28  7 22  0   28  6 23  0             218570.4831   0.0239  0.050   0.0240 0.25  
1386: 15  7  8  0   14  7  7  0             218584.5840   0.0043  0.050   0.0204 0.27  
1387: 15  7  8  0   14  8  7  0             218584.5840   0.0380  0.050   0.0204 0.23  
1388: 15  8  8  0   14  7  7  0             218584.5840   0.0027  0.050   0.0204 0.23  
1389: 15  8  8  0   14  8  7  0             218584.5840   0.0364  0.050   0.0204 0.27  
1390: 27  5 22  0   27  4 23  0             218597.8504  -0.0130  0.050  -0.0130 0.25  
1391: 27  5 22  0   27  5 23  0             218597.8504  -0.0130  0.050  -0.0130 0.25  
1392: 27  6 22  0   27  4 23  0             218597.8504  -0.0130  0.050  -0.0130 0.25  
1393: 27  6 22  0   27  5 23  0             218597.8504  -0.0130  0.050  -0.0130 0.25  
1394: 26  4 22  0   26  3 23  0             218623.4002  -0.0174  0.050  -0.0175 0.25  
1395: 26  4 22  0   26  4 23  0             218623.4002  -0.0174  0.050  -0.0175 0.25  
1396: 26  5 22  0   26  3 23  0             218623.4002  -0.0174  0.050  -0.0175 0.25  
1397: 26  5 22  0   26  4 23  0             218623.4002  -0.0174  0.050  -0.0175 0.25  
1398: 25  3 22  0   25  2 23  0             218647.2236   0.0062  0.050   0.0063 0.25  
1399: 25  3 22  0   25  3 23  0             218647.2236   0.0062  0.050   0.0063 0.25  
1400: 25  4 22  0   25  2 23  0             218647.2236   0.0062  0.050   0.0063 0.25  
1401: 25  4 22  0   25  3 23  0             218647.2236   0.0062  0.050   0.0063 0.25  
1402: 24  2 22  0   24  1 23  0             218669.3080  -0.0461  0.050  -0.0461 0.25  
1403: 24  2 22  0   24  2 23  0             218669.3080  -0.0461  0.050  -0.0461 0.25  
1404: 24  3 22  0   24  1 23  0             218669.3080  -0.0461  0.050  -0.0461 0.25  
1405: 24  3 22  0   24  2 23  0             218669.3080  -0.0461  0.050  -0.0461 0.25  
1406: 14  8  6  0   13  8  5  0             218704.7304  -0.0364  0.050               
1407: 14  9  6  0   13  8  5  0             218706.2583  -0.0586  0.050               
1408: 33 10 23  0   33  9 24  0             228150.4935  -0.0107  0.050  -0.0107 0.25  
1409: 33 10 23  0   33 10 24  0             228150.4935  -0.0107  0.050  -0.0107 0.25  
1410: 33 11 23  0   33  9 24  0             228150.4935  -0.0107  0.050  -0.0107 0.25  
1411: 33 11 23  0   33 10 24  0             228150.4935  -0.0107  0.050  -0.0107 0.25  
1412: 23  0 23  0   22  0 22  0             228183.1549  -0.0114  0.050  -0.0115 0.26  
1413: 23  0 23  0   22  1 22  0             228183.1549  -0.0114  0.050  -0.0115 0.24  
1414: 23  1 23  0   22  0 22  0             228183.1549  -0.0114  0.050  -0.0115 0.24  
1415: 23  1 23  0   22  1 22  0             228183.1549  -0.0114  0.050  -0.0115 0.26  
1416: 22  1 21  0   21  1 20  0             228193.3763   0.0792  0.050   0.0793 0.26  
1417: 22  1 21  0   21  2 20  0             228193.3763   0.0792  0.050   0.0793 0.24  
1418: 22  2 21  0   21  1 20  0             228193.3763   0.0792  0.050   0.0793 0.24  
1419: 22  2 21  0   21  2 20  0             228193.3763   0.0792  0.050   0.0793 0.26  
1420: 21  2 19  0   20  2 18  0             228203.0817  -0.0462  0.050  -0.0462 0.26  
1421: 21  2 19  0   20  3 18  0             228203.0817  -0.0462  0.050  -0.0462 0.24  
1422: 21  3 19  0   20  2 18  0             228203.0817  -0.0462  0.050  -0.0462 0.24  
1423: 21  3 19  0   20  3 18  0             228203.0817  -0.0462  0.050  -0.0462 0.26  
1424: 20  3 17  0   19  3 16  0             228213.0294   0.0341  0.050   0.0342 0.27  
1425: 20  3 17  0   19  4 16  0             228213.0294   0.0341  0.050   0.0342 0.23  
1426: 20  4 17  0   19  3 16  0             228213.0294   0.0341  0.050   0.0342 0.23  
1427: 20  4 17  0   19  4 16  0             228213.0294   0.0341  0.050   0.0342 0.27  
1428: 19  4 15  0   18  4 14  0             228223.4892   0.0290  0.050   0.0290 0.27  
1429: 19  4 15  0   18  5 14  0             228223.4892   0.0290  0.050   0.0290 0.23  
1430: 19  5 15  0   18  4 14  0             228223.4892   0.0290  0.050   0.0290 0.23  
1431: 19  5 15  0   18  5 14  0             228223.4892   0.0290  0.050   0.0290 0.27  
1432: 18  5 13  0   17  5 12  0             228235.6051  -0.0364  0.050  -0.0365 0.27  
1433: 18  5 13  0   17  6 12  0             228235.6051  -0.0364  0.050  -0.0365 0.23  
1434: 18  6 13  0   17  5 12  0             228235.6051  -0.0364  0.050  -0.0365 0.23  
1435: 18  6 13  0   17  6 12  0             228235.6051  -0.0364  0.050  -0.0365 0.27  
1436: 17  6 11  0   16  6 10  0             228252.2409   0.0321  0.050   0.0322 0.27  
1437: 17  6 11  0   16  7 10  0             228252.2409   0.0321  0.050   0.0322 0.23  
1438: 17  7 11  0   16  6 10  0             228252.2409   0.0321  0.050   0.0322 0.23  
1439: 17  7 11  0   16  7 10  0             228252.2409   0.0321  0.050   0.0322 0.27  
1440: 16  7  9  0   15  7  8  0             228280.9510   0.0329  0.050   0.0337 0.27  
1441: 16  7  9  0   15  8  8  0             228280.9510   0.0345  0.050   0.0337 0.23  
1442: 16  8  9  0   15  7  8  0             228280.9510   0.0328  0.050   0.0337 0.23  
1443: 16  8  9  0   15  8  8  0             228280.9510   0.0344  0.050   0.0337 0.27  
1444: 12 12  0  0   11 11  1  0             236518.3357  -0.0035  0.050               
1445: 48 24 24  0   48 23 25  0             237063.6184   0.0890  0.050   0.0891 0.25  
1446: 48 24 24  0   48 24 25  0             237063.6184   0.0890  0.050   0.0891 0.25  
1447: 48 25 24  0   48 23 25  0             237063.6184   0.0890  0.050   0.0891 0.25  
1448: 48 25 24  0   48 24 25  0             237063.6184   0.0890  0.050   0.0891 0.25  
1449: 47 23 24  0   47 22 25  0             237140.9753  -0.0695  0.050  -0.0696 0.25  
1450: 47 23 24  0   47 23 25  0             237140.9753  -0.0695  0.050  -0.0696 0.25  
1451: 47 24 24  0   47 22 25  0             237140.9753  -0.0695  0.050  -0.0696 0.25  
1452: 47 24 24  0   47 23 25  0             237140.9753  -0.0695  0.050  -0.0696 0.25  
1453: 14 11  4  0   13 11  3  0             237184.2063   0.0387  0.050               
1454: 46 22 24  0   46 21 25  0             237214.7863  -0.0992  0.050  -0.0992 0.25  
1455: 46 22 24  0   46 22 25  0             237214.7863  -0.0992  0.050  -0.0992 0.25  
1456: 46 23 24  0   46 21 25  0             237214.7863  -0.0992  0.050  -0.0992 0.25  
1457: 46 23 24  0   46 22 25  0             237214.7863  -0.0992  0.050  -0.0992 0.25  
1458: 45 21 24  0   45 20 25  0             237285.1157  -0.0692  0.050  -0.0693 0.25  
1459: 45 21 24  0   45 21 25  0             237285.1157  -0.0692  0.050  -0.0693 0.25  
1460: 45 22 24  0   45 20 25  0             237285.1157  -0.0692  0.050  -0.0693 0.25  
1461: 45 22 24  0   45 21 25  0             237285.1157  -0.0692  0.050  -0.0693 0.25  
1462: 44 20 24  0   44 19 25  0             237352.0835   0.0101  0.050   0.0102 0.25  
1463: 44 20 24  0   44 20 25  0             237352.0835   0.0101  0.050   0.0102 0.25  
1464: 44 21 24  0   44 19 25  0             237352.0835   0.0101  0.050   0.0102 0.25  
1465: 44 21 24  0   44 20 25  0             237352.0835   0.0101  0.050   0.0102 0.25  
1466: 43 19 24  0   43 18 25  0             237415.6559  -0.0217  0.050  -0.0217 0.25  
1467: 43 19 24  0   43 19 25  0             237415.6559  -0.0217  0.050  -0.0217 0.25  
1468: 43 20 24  0   43 18 25  0             237415.6559  -0.0217  0.050  -0.0217 0.25  
1469: 43 20 24  0   43 19 25  0             237415.6559  -0.0217  0.050  -0.0217 0.25  
1470: 40 16 24  0   40 15 25  0             237587.9749  -0.0316  0.050  -0.0316 0.25  
1471: 40 16 24  0   40 16 25  0             237587.9749  -0.0316  0.050  -0.0316 0.25  
1472: 40 17 24  0   40 15 25  0             237587.9749  -0.0316  0.050  -0.0316 0.25  
1473: 40 17 24  0   40 16 25  0             237587.9749  -0.0316  0.050  -0.0316 0.25  
1474: 39 15 24  0   39 14 25  0             237639.6879   0.0089  0.050   0.0089 0.25  
1475: 39 15 24  0   39 15 25  0             237639.6879   0.0089  0.050   0.0089 0.25  
1476: 39 16 24  0   39 14 25  0             237639.6879   0.0089  0.050   0.0089 0.25  
1477: 39 16 24  0   39 15 25  0             237639.6879   0.0089  0.050   0.0089 0.25  
1478: 38 14 24  0   38 13 25  0             237688.6642   0.0103  0.050   0.0104 0.25  
1479: 38 14 24  0   38 14 25  0             237688.6642   0.0103  0.050   0.0104 0.25  
1480: 38 15 24  0   38 13 25  0             237688.6642   0.0103  0.050   0.0104 0.25  
1481: 38 15 24  0   38 14 25  0             237688.6642   0.0103  0.050   0.0104 0.25  
1482: 37 13 24  0   37 12 25  0             237735.0974   0.0582  0.050   0.0582 0.25  
1483: 37 13 24  0   37 13 25  0             237735.0974   0.0582  0.050   0.0582 0.25  
1484: 37 14 24  0   37 12 25  0             237735.0974   0.0582  0.050   0.0582 0.25  
1485: 37 14 24  0   37 13 25  0             237735.0974   0.0582  0.050   0.0582 0.25  
1486: 35 11 24  0   35 10 25  0             237820.4491  -0.0088  0.050  -0.0089 0.25  
1487: 35 11 24  0   35 11 25  0             237820.4491  -0.0088  0.050  -0.0089 0.25  
1488: 35 12 24  0   35 10 25  0             237820.4491  -0.0088  0.050  -0.0089 0.25  
1489: 35 12 24  0   35 11 25  0             237820.4491  -0.0088  0.050  -0.0089 0.25  
1490: 34 10 24  0   34  9 25  0             237859.6916  -0.0010  0.050  -0.0010 0.25  
1491: 34 10 24  0   34 10 25  0             237859.6916  -0.0010  0.050  -0.0010 0.25  
1492: 34 11 24  0   34  9 25  0             237859.6916  -0.0010  0.050  -0.0010 0.25  
1493: 34 11 24  0   34 10 25  0             237859.6916  -0.0010  0.050  -0.0010 0.25  
1494: 24  0 24  0   23  0 23  0             237890.9674  -0.0202  0.050  -0.0202 0.26  
1495: 24  0 24  0   23  1 23  0             237890.9674  -0.0202  0.050  -0.0202 0.24  
1496: 24  1 24  0   23  0 23  0             237890.9674  -0.0202  0.050  -0.0202 0.24  
1497: 24  1 24  0   23  1 23  0             237890.9674  -0.0202  0.050  -0.0202 0.26  
1498: 33  9 24  0   33  8 25  0             237896.7865   0.0465  0.050   0.0465 0.25  
1499: 33  9 24  0   33  9 25  0             237896.7865   0.0465  0.050   0.0465 0.25  
1500: 33 10 24  0   33  8 25  0             237896.7865   0.0465  0.050   0.0465 0.25  
1501: 33 10 24  0   33  9 25  0             237896.7865   0.0465  0.050   0.0465 0.25  
1502: 23  1 22  0   22  1 21  0             237901.0889  -0.0016  0.050  -0.0017 0.26  
1503: 23  1 22  0   22  2 21  0             237901.0889  -0.0016  0.050  -0.0017 0.24  
1504: 23  2 22  0   22  1 21  0             237901.0889  -0.0016  0.050  -0.0017 0.24  
1505: 23  2 22  0   22  2 21  0             237901.0889  -0.0016  0.050  -0.0017 0.26  
1506: 22  2 20  0   21  2 19  0             237910.8577   0.0045  0.050   0.0046 0.26  
1507: 22  2 20  0   21  3 19  0             237910.8577   0.0045  0.050   0.0046 0.24  
1508: 22  3 20  0   21  2 19  0             237910.8577   0.0045  0.050   0.0046 0.24  
1509: 22  3 20  0   21  3 19  0             237910.8577   0.0045  0.050   0.0046 0.26  
1510: 21  3 18  0   20  3 17  0             237920.5748  -0.0103  0.050  -0.0103 0.27  
1511: 21  3 18  0   20  4 17  0             237920.5748  -0.0103  0.050  -0.0103 0.23  
1512: 21  4 18  0   20  3 17  0             237920.5748  -0.0103  0.050  -0.0103 0.23  
1513: 21  4 18  0   20  4 17  0             237920.5748  -0.0103  0.050  -0.0103 0.27  
1514: 20  4 16  0   19  4 15  0             237930.7609  -0.0139  0.050  -0.0140 0.27  
1515: 20  4 16  0   19  5 15  0             237930.7609  -0.0139  0.050  -0.0140 0.23  
1516: 20  5 16  0   19  4 15  0             237930.7609  -0.0139  0.050  -0.0140 0.23  
1517: 20  5 16  0   19  5 15  0             237930.7609  -0.0139  0.050  -0.0140 0.27  
1518: 32  8 24  0   32  7 25  0             237931.6948   0.0015  0.050   0.0015 0.25  
1519: 32  8 24  0   32  8 25  0             237931.6948   0.0015  0.050   0.0015 0.25  
1520: 32  9 24  0   32  7 25  0             237931.6948   0.0015  0.050   0.0015 0.25  
1521: 32  9 24  0   32  8 25  0             237931.6948   0.0015  0.050   0.0015 0.25  
1522: 19  5 14  0   18  5 13  0             237942.3391   0.0066  0.050   0.0067 0.27  
1523: 19  5 14  0   18  6 13  0             237942.3391   0.0066  0.050   0.0067 0.23  
1524: 19  6 14  0   18  5 13  0             237942.3391   0.0066  0.050   0.0067 0.23  
1525: 19  6 14  0   18  6 13  0             237942.3391   0.0066  0.050   0.0067 0.27  
1526: 18  6 12  0   17  6 11  0             237957.2874   0.0235  0.050   0.0236 0.27  
1527: 18  6 12  0   17  7 11  0             237957.2874   0.0235  0.050   0.0236 0.23  
1528: 18  7 12  0   17  6 11  0             237957.2874   0.0235  0.050   0.0236 0.23  
1529: 18  7 12  0   17  7 11  0             237957.2874   0.0235  0.050   0.0236 0.27  
1530: 31  7 24  0   31  6 25  0             237964.6887   0.0457  0.050   0.0457 0.25  
1531: 31  7 24  0   31  7 25  0             237964.6887   0.0457  0.050   0.0457 0.25  
1532: 31  8 24  0   31  6 25  0             237964.6887   0.0457  0.050   0.0457 0.25  
1533: 31  8 24  0   31  7 25  0             237964.6887   0.0457  0.050   0.0457 0.25  
1534: 17  7 10  0   16  7  9  0             237980.8470   0.0001  0.050   0.0002 0.27  
1535: 17  7 10  0   16  8  9  0             237980.8470   0.0002  0.050   0.0002 0.23  
1536: 17  8 10  0   16  7  9  0             237980.8470   0.0001  0.050   0.0002 0.23  
1537: 17  8 10  0   16  8  9  0             237980.8470   0.0002  0.050   0.0002 0.27  
1538: 30  6 24  0   30  5 25  0             237995.7464   0.0698  0.050   0.0698 0.25  
1539: 30  6 24  0   30  6 25  0             237995.7464   0.0698  0.050   0.0698 0.25  
1540: 30  7 24  0   30  5 25  0             237995.7464   0.0698  0.050   0.0698 0.25  
1541: 30  7 24  0   30  6 25  0             237995.7464   0.0698  0.050   0.0698 0.25  
1542: 29  5 24  0   29  4 25  0             238024.8587  -0.0201  0.050  -0.0202 0.25  
1543: 29  5 24  0   29  5 25  0             238024.8587  -0.0201  0.050  -0.0202 0.25  
1544: 29  6 24  0   29  4 25  0             238024.8587  -0.0201  0.050  -0.0202 0.25  
1545: 29  6 24  0   29  5 25  0             238024.8587  -0.0201  0.050  -0.0202 0.25  
1546: 16  8  8  0   15  8  7  0             238030.3819  -0.0096  0.050   0.0341 0.28  
1547: 16  8  8  0   15  9  7  0             238030.3819   0.0826  0.050   0.0341 0.22  
1548: 16  9  8  0   15  8  7  0             238030.3819  -0.0144  0.050   0.0341 0.22  
1549: 16  9  8  0   15  9  7  0             238030.3819   0.0778  0.050   0.0341 0.28  
1550: 28  4 24  0   28  3 25  0             238052.3331   0.0013  0.050   0.0014 0.25  
1551: 28  4 24  0   28  4 25  0             238052.3331   0.0013  0.050   0.0014 0.25  
1552: 28  5 24  0   28  3 25  0             238052.3331   0.0013  0.050   0.0014 0.25  
1553: 28  5 24  0   28  4 25  0             238052.3331   0.0013  0.050   0.0014 0.25  
1554: 15 10  6  0   14 10  5  0             238164.5258   0.0340  0.050               
1555: 15  9  6  0   14  9  5  0             238206.5073  -0.0100  0.050               
1556: 15 10  6  0   14  9  5  0             238210.0652  -0.0413  0.050               
1557: 45 20 25  0   45 19 26  0             247058.2834   0.0184  0.050   0.0184 0.25  
1558: 45 20 25  0   45 20 26  0             247058.2834   0.0184  0.050   0.0184 0.25  
1559: 45 21 25  0   45 19 26  0             247058.2834   0.0184  0.050   0.0184 0.25  
1560: 45 21 25  0   45 20 26  0             247058.2834   0.0184  0.050   0.0184 0.25  
1561: 43 18 25  0   43 17 26  0             247181.5835  -0.0544  0.050  -0.0544 0.25  
1562: 43 18 25  0   43 18 26  0             247181.5835  -0.0544  0.050  -0.0544 0.25  
1563: 43 19 25  0   43 17 26  0             247181.5835  -0.0544  0.050  -0.0544 0.25  
1564: 43 19 25  0   43 18 26  0             247181.5835  -0.0544  0.050  -0.0544 0.25  
1565: 42 17 25  0   42 16 26  0             247238.9524   0.0084  0.050   0.0084 0.25  
1566: 42 17 25  0   42 17 26  0             247238.9524   0.0084  0.050   0.0084 0.25  
1567: 42 18 25  0   42 16 26  0             247238.9524   0.0084  0.050   0.0084 0.25  
1568: 42 18 25  0   42 17 26  0             247238.9524   0.0084  0.050   0.0084 0.25  
1569: 41 16 25  0   41 15 26  0             247293.5058   0.0334  0.050   0.0334 0.25  
1570: 41 16 25  0   41 16 26  0             247293.5058   0.0334  0.050   0.0334 0.25  
1571: 41 17 25  0   41 15 26  0             247293.5058   0.0334  0.050   0.0334 0.25  
1572: 41 17 25  0   41 16 26  0             247293.5058   0.0334  0.050   0.0334 0.25  
1573: 40 15 25  0   40 14 26  0             247345.3529   0.0266  0.050   0.0267 0.25  
1574: 40 15 25  0   40 15 26  0             247345.3529   0.0266  0.050   0.0267 0.25  
1575: 40 16 25  0   40 14 26  0             247345.3529   0.0266  0.050   0.0267 0.25  
1576: 40 16 25  0   40 15 26  0             247345.3529   0.0266  0.050   0.0267 0.25  
1577: 39 14 25  0   39 13 26  0             247394.6394   0.0330  0.050   0.0330 0.25  
1578: 39 14 25  0   39 14 26  0             247394.6394   0.0330  0.050   0.0330 0.25  
1579: 39 15 25  0   39 13 26  0             247394.6394   0.0330  0.050   0.0330 0.25  
1580: 39 15 25  0   39 14 26  0             247394.6394   0.0330  0.050   0.0330 0.25  
1581: 37 12 25  0   37 11 26  0             247485.8021  -0.0325  0.050  -0.0325 0.25  
1582: 37 12 25  0   37 12 26  0             247485.8021  -0.0325  0.050  -0.0325 0.25  
1583: 37 13 25  0   37 11 26  0             247485.8021  -0.0325  0.050  -0.0325 0.25  
1584: 37 13 25  0   37 12 26  0             247485.8021  -0.0325  0.050  -0.0325 0.25  
1585: 36 11 25  0   36 10 26  0             247528.0235   0.0526  0.050   0.0527 0.25  
1586: 36 11 25  0   36 11 26  0             247528.0235   0.0526  0.050   0.0527 0.25  
1587: 36 12 25  0   36 10 26  0             247528.0235   0.0526  0.050   0.0527 0.25  
1588: 36 12 25  0   36 11 26  0             247528.0235   0.0526  0.050   0.0527 0.25  
1589: 35 10 25  0   35  9 26  0             247567.8457  -0.0638  0.050  -0.0638 0.25  
1590: 35 10 25  0   35 10 26  0             247567.8457  -0.0638  0.050  -0.0638 0.25  
1591: 35 11 25  0   35  9 26  0             247567.8457  -0.0638  0.050  -0.0638 0.25  
1592: 35 11 25  0   35 10 26  0             247567.8457  -0.0638  0.050  -0.0638 0.25  
1593: 25  0 25  0   24  0 24  0             247598.5768   0.0022  0.050   0.0023 0.26  
1594: 25  0 25  0   24  1 24  0             247598.5768   0.0022  0.050   0.0023 0.24  
1595: 25  1 25  0   24  0 24  0             247598.5768   0.0022  0.050   0.0023 0.24  
1596: 25  1 25  0   24  1 24  0             247598.5768   0.0022  0.050   0.0023 0.26  
1597: 34  9 25  0   34  8 26  0             247605.7279  -0.0103  0.050  -0.0103 0.25  
1598: 34  9 25  0   34  9 26  0             247605.7279  -0.0103  0.050  -0.0103 0.25  
1599: 34 10 25  0   34  8 26  0             247605.7279  -0.0103  0.050  -0.0103 0.25  
1600: 34 10 25  0   34  9 26  0             247605.7279  -0.0103  0.050  -0.0103 0.25  
1601: 24  1 23  0   23  1 22  0             247608.6374  -0.0129  0.050  -0.0130 0.26  
1602: 24  1 23  0   23  2 22  0             247608.6374  -0.0129  0.050  -0.0130 0.24  
1603: 24  2 23  0   23  1 22  0             247608.6374  -0.0129  0.050  -0.0130 0.24  
1604: 24  2 23  0   23  2 22  0             247608.6374  -0.0129  0.050  -0.0130 0.26  
1605: 23  2 21  0   22  2 20  0             247618.3209  -0.0264  0.050  -0.0265 0.26  
1606: 23  2 21  0   22  3 20  0             247618.3209  -0.0264  0.050  -0.0265 0.24  
1607: 23  3 21  0   22  2 20  0             247618.3209  -0.0264  0.050  -0.0265 0.24  
1608: 23  3 21  0   22  3 20  0             247618.3209  -0.0264  0.050  -0.0265 0.26  
1609: 22  3 19  0   21  3 18  0             247627.9413  -0.0126  0.050  -0.0127 0.27  
1610: 22  3 19  0   21  4 18  0             247627.9413  -0.0126  0.050  -0.0127 0.23  
1611: 22  4 19  0   21  3 18  0             247627.9413  -0.0126  0.050  -0.0127 0.23  
1612: 22  4 19  0   21  4 18  0             247627.9413  -0.0126  0.050  -0.0127 0.27  
1613: 21  4 17  0   20  4 16  0             247637.8940  -0.0083  0.050  -0.0084 0.27  
1614: 21  4 17  0   20  5 16  0             247637.8940  -0.0083  0.050  -0.0084 0.23  
1615: 21  5 17  0   20  4 16  0             247637.8940  -0.0083  0.050  -0.0084 0.23  
1616: 21  5 17  0   20  5 16  0             247637.8940  -0.0083  0.050  -0.0084 0.27  
1617: 33  8 25  0   33  7 26  0             247641.5182  -0.0238  0.050  -0.0238 0.25  
1618: 33  8 25  0   33  8 26  0             247641.5182  -0.0238  0.050  -0.0238 0.25  
1619: 33  9 25  0   33  7 26  0             247641.5182  -0.0238  0.050  -0.0238 0.25  
1620: 33  9 25  0   33  8 26  0             247641.5182  -0.0238  0.050  -0.0238 0.25  
1621: 20  5 15  0   19  5 14  0             247648.9436  -0.0070  0.050  -0.0070 0.27  
1622: 20  5 15  0   19  6 14  0             247648.9436  -0.0070  0.050  -0.0070 0.23  
1623: 20  6 15  0   19  5 14  0             247648.9436  -0.0070  0.050  -0.0070 0.23  
1624: 20  6 15  0   19  6 14  0             247648.9436  -0.0070  0.050  -0.0070 0.27  
1625: 19  6 13  0   18  6 12  0             247662.6461  -0.0087  0.050  -0.0087 0.27  
1626: 19  6 13  0   18  7 12  0             247662.6461  -0.0087  0.050  -0.0087 0.23  
1627: 19  7 13  0   18  6 12  0             247662.6461  -0.0087  0.050  -0.0087 0.23  
1628: 19  7 13  0   18  7 12  0             247662.6461  -0.0087  0.050  -0.0087 0.27  
1629: 32  7 25  0   32  6 26  0             247675.4353   0.0319  0.050   0.0319 0.25  
1630: 32  7 25  0   32  7 26  0             247675.4353   0.0319  0.050   0.0319 0.25  
1631: 32  8 25  0   32  6 26  0             247675.4353   0.0319  0.050   0.0319 0.25  
1632: 32  8 25  0   32  7 26  0             247675.4353   0.0319  0.050   0.0319 0.25  
1633: 18  7 11  0   17  7 10  0             247682.7897   0.0168  0.050   0.0168 0.27  
1634: 18  7 11  0   17  8 10  0             247682.7897   0.0168  0.050   0.0168 0.23  
1635: 18  8 11  0   17  7 10  0             247682.7897   0.0168  0.050   0.0168 0.23  
1636: 18  8 11  0   17  8 10  0             247682.7897   0.0168  0.050   0.0168 0.27  
1637: 31  6 25  0   31  5 26  0             247707.3804  -0.0217  0.050  -0.0218 0.25  
1638: 31  6 25  0   31  6 26  0             247707.3804  -0.0217  0.050  -0.0218 0.25  
1639: 31  7 25  0   31  5 26  0             247707.3804  -0.0217  0.050  -0.0218 0.25  
1640: 31  7 25  0   31  6 26  0             247707.3804  -0.0217  0.050  -0.0218 0.25  
1641: 17  8  9  0   16  8  8  0             247720.2256  -0.0237  0.050  -0.0215 0.27  
1642: 17  8  9  0   16  9  8  0             247720.2256  -0.0189  0.050  -0.0215 0.23  
1643: 17  9  9  0   16  8  8  0             247720.2256  -0.0239  0.050  -0.0215 0.23  
1644: 17  9  9  0   16  9  8  0             247720.2256  -0.0191  0.050  -0.0215 0.27  
1645: 30  5 25  0   30  4 26  0             247737.5862  -0.0298  0.050  -0.0298 0.25  
1646: 30  5 25  0   30  5 26  0             247737.5862  -0.0298  0.050  -0.0298 0.25  
1647: 30  6 25  0   30  4 26  0             247737.5862  -0.0298  0.050  -0.0298 0.25  
1648: 30  6 25  0   30  5 26  0             247737.5862  -0.0298  0.050  -0.0298 0.25  
1649: 28  3 25  0   28  2 26  0             247793.0335   0.0473  0.050   0.0474 0.25  
1650: 28  3 25  0   28  3 26  0             247793.0335   0.0473  0.050   0.0474 0.25  
1651: 28  4 25  0   28  2 26  0             247793.0335   0.0473  0.050   0.0474 0.25  
1652: 28  4 25  0   28  3 26  0             247793.0335   0.0473  0.050   0.0474 0.25  
1653: 15 10  5  0   14 11  4  0             247794.7573  -0.0556  0.050               
1654: 16  9  7  0   15 10  6  0             247814.7098   0.0625  0.050               
1655: 27  2 25  0   27  1 26  0             247818.3403   0.0554  0.050   0.0554 0.29  
1656: 27  2 25  0   27  2 26  0             247818.3403   0.0554  0.050   0.0554 0.21  
1657: 27  3 25  0   27  1 26  0             247818.3403   0.0554  0.050   0.0554 0.21  
1658: 27  3 25  0   27  2 26  0             247818.3403   0.0554  0.050   0.0554 0.29  
1659: 15 11  5  0   14 11  4  0             247884.7311   0.0267  0.050               
1660: 15 10  5  0   14 10  4  0             248576.4833  -0.0322  0.050               
1661: 15 11  5  0   14 10  4  0             248666.3877  -0.0193  0.050               
1662: 14 11  3  0   13 11  2  0             251593.2171  -0.0731  0.050               
1663: 15 11  4  0   14 12  3  0             254879.6645  -0.0963  0.050               
1664: 13 13  1  0   12 12  0  0             255770.5235  -0.0071  0.050               
1665: 15 12  4  0   14 12  3  0             256181.3597  -0.0231  0.050               
1666: 13 13  0  0   12 12  1  0             256202.2012  -0.0422  0.050               
1667: 53 27 26  0   53 26 27  0             256231.9762   0.0019  0.050   0.0019 0.25  
1668: 53 27 26  0   53 27 27  0             256231.9762   0.0019  0.050   0.0019 0.25  
1669: 53 28 26  0   53 26 27  0             256231.9762   0.0019  0.050   0.0019 0.25  
1670: 53 28 26  0   53 27 27  0             256231.9762   0.0019  0.050   0.0019 0.25  
1671: 51 25 26  0   51 24 27  0             256400.2646   0.0247  0.050   0.0247 0.25  
1672: 51 25 26  0   51 25 27  0             256400.2646   0.0247  0.050   0.0247 0.25  
1673: 51 26 26  0   51 24 27  0             256400.2646   0.0247  0.050   0.0247 0.25  
1674: 51 26 26  0   51 25 27  0             256400.2646   0.0247  0.050   0.0247 0.25  
1675: 50 24 26  0   50 23 27  0             256479.1111   0.0379  0.050   0.0380 0.25  
1676: 50 24 26  0   50 24 27  0             256479.1111   0.0379  0.050   0.0380 0.25  
1677: 50 25 26  0   50 23 27  0             256479.1111   0.0379  0.050   0.0380 0.25  
1678: 50 25 26  0   50 24 27  0             256479.1111   0.0379  0.050   0.0380 0.25  
1679: 49 23 26  0   49 22 27  0             256554.5324   0.0059  0.050   0.0059 0.25  
1680: 49 23 26  0   49 23 27  0             256554.5324   0.0059  0.050   0.0059 0.25  
1681: 49 24 26  0   49 22 27  0             256554.5324   0.0059  0.050   0.0059 0.25  
1682: 49 24 26  0   49 23 27  0             256554.5324   0.0059  0.050   0.0059 0.25  
1683: 48 22 26  0   48 21 27  0             256626.7307   0.0189  0.050   0.0189 0.25  
1684: 48 22 26  0   48 22 27  0             256626.7307   0.0189  0.050   0.0189 0.25  
1685: 48 23 26  0   48 21 27  0             256626.7307   0.0189  0.050   0.0189 0.25  
1686: 48 23 26  0   48 22 27  0             256626.7307   0.0189  0.050   0.0189 0.25  
1687: 47 21 26  0   47 20 27  0             256695.7581   0.0200  0.050   0.0201 0.25  
1688: 47 21 26  0   47 21 27  0             256695.7581   0.0200  0.050   0.0201 0.25  
1689: 47 22 26  0   47 20 27  0             256695.7581   0.0200  0.050   0.0201 0.25  
1690: 47 22 26  0   47 21 27  0             256695.7581   0.0200  0.050   0.0201 0.25  
1691: 13 12  1  0   12 11  2  0             256757.1536  -0.0161  0.050               
1692: 46 20 26  0   46 19 27  0             256761.7012  -0.0103  0.050  -0.0103 0.25  
1693: 46 20 26  0   46 20 27  0             256761.7012  -0.0103  0.050  -0.0103 0.25  
1694: 46 21 26  0   46 19 27  0             256761.7012  -0.0103  0.050  -0.0103 0.25  
1695: 46 21 26  0   46 20 27  0             256761.7012  -0.0103  0.050  -0.0103 0.25  
1696: 45 19 26  0   45 18 27  0             256824.7434   0.0072  0.050   0.0073 0.25  
1697: 45 19 26  0   45 19 27  0             256824.7434   0.0072  0.050   0.0073 0.25  
1698: 45 20 26  0   45 18 27  0             256824.7434   0.0072  0.050   0.0073 0.25  
1699: 45 20 26  0   45 19 27  0             256824.7434   0.0072  0.050   0.0073 0.25  
1700: 44 18 26  0   44 17 27  0             256884.8685  -0.0448  0.050  -0.0448 0.25  
1701: 44 18 26  0   44 18 27  0             256884.8685  -0.0448  0.050  -0.0448 0.25  
1702: 44 19 26  0   44 17 27  0             256884.8685  -0.0448  0.050  -0.0448 0.25  
1703: 44 19 26  0   44 18 27  0             256884.8685  -0.0448  0.050  -0.0448 0.25  
1704: 43 17 26  0   43 16 27  0             256942.3074  -0.0345  0.050  -0.0345 0.25  
1705: 43 17 26  0   43 17 27  0             256942.3074  -0.0345  0.050  -0.0345 0.25  
1706: 43 18 26  0   43 16 27  0             256942.3074  -0.0345  0.050  -0.0345 0.25  
1707: 43 18 26  0   43 17 27  0             256942.3074  -0.0345  0.050  -0.0345 0.25  
1708: 42 16 26  0   42 15 27  0             256997.0987  -0.0197  0.050  -0.0197 0.25  
1709: 42 16 26  0   42 16 27  0             256997.0987  -0.0197  0.050  -0.0197 0.25  
1710: 42 17 26  0   42 15 27  0             256997.0987  -0.0197  0.050  -0.0197 0.25  
1711: 42 17 26  0   42 16 27  0             256997.0987  -0.0197  0.050  -0.0197 0.25  
1712: 41 15 26  0   41 14 27  0             257049.3941   0.0572  0.050   0.0573 0.25  
1713: 41 15 26  0   41 15 27  0             257049.3941   0.0572  0.050   0.0573 0.25  
1714: 41 16 26  0   41 14 27  0             257049.3941   0.0572  0.050   0.0573 0.25  
1715: 41 16 26  0   41 15 27  0             257049.3941   0.0572  0.050   0.0573 0.25  
1716: 38 12 26  0   38 11 27  0             257191.5806   0.0324  0.050   0.0324 0.25  
1717: 38 12 26  0   38 12 27  0             257191.5806   0.0324  0.050   0.0324 0.25  
1718: 38 13 26  0   38 11 27  0             257191.5806   0.0324  0.050   0.0324 0.25  
1719: 38 13 26  0   38 12 27  0             257191.5806   0.0324  0.050   0.0324 0.25  
1720: 37 11 26  0   37 10 27  0             257234.4537   0.0265  0.050   0.0265 0.25  
1721: 37 11 26  0   37 11 27  0             257234.4537   0.0265  0.050   0.0265 0.25  
1722: 37 12 26  0   37 10 27  0             257234.4537   0.0265  0.050   0.0265 0.25  
1723: 37 12 26  0   37 11 27  0             257234.4537   0.0265  0.050   0.0265 0.25  
1724: 36 10 26  0   36  9 27  0             257275.2397   0.0567  0.050   0.0567 0.25  
1725: 36 10 26  0   36 10 27  0             257275.2397   0.0567  0.050   0.0567 0.25  
1726: 36 11 26  0   36  9 27  0             257275.2397   0.0567  0.050   0.0567 0.25  
1727: 36 11 26  0   36 10 27  0             257275.2397   0.0567  0.050   0.0567 0.25  
1728: 26  0 26  0   25  1 25  0             257305.9127  -0.0050  0.050  -0.0050 0.47  
1729: 26  1 26  0   25  1 25  0             257305.9127  -0.0050  0.050  -0.0050 0.53  
1730: 35  9 26  0   35  8 27  0             257313.9481   0.0525  0.050   0.0526 0.25  
1731: 35  9 26  0   35  9 27  0             257313.9481   0.0525  0.050   0.0526 0.25  
1732: 35 10 26  0   35  8 27  0             257313.9481   0.0525  0.050   0.0526 0.25  
1733: 35 10 26  0   35  9 27  0             257313.9481   0.0525  0.050   0.0526 0.25  
1734: 25  1 24  0   24  1 23  0             257315.9585  -0.0083  0.050  -0.0084 0.26  
1735: 25  1 24  0   24  2 23  0             257315.9585  -0.0083  0.050  -0.0084 0.24  
1736: 25  2 24  0   24  1 23  0             257315.9585  -0.0083  0.050  -0.0084 0.24  
1737: 25  2 24  0   24  2 23  0             257315.9585  -0.0083  0.050  -0.0084 0.26  
1738: 24  2 22  0   23  2 21  0             257325.5924  -0.0081  0.050  -0.0082 0.26  
1739: 24  2 22  0   23  3 21  0             257325.5924  -0.0081  0.050  -0.0082 0.24  
1740: 24  3 22  0   23  2 21  0             257325.5924  -0.0081  0.050  -0.0082 0.24  
1741: 24  3 22  0   23  3 21  0             257325.5924  -0.0081  0.050  -0.0082 0.26  
1742: 23  3 20  0   22  3 19  0             257335.0730  -0.0163  0.050  -0.0164 0.27  
1743: 23  3 20  0   22  4 19  0             257335.0730  -0.0163  0.050  -0.0164 0.23  
1744: 23  4 20  0   22  3 19  0             257335.0730  -0.0163  0.050  -0.0164 0.23  
1745: 23  4 20  0   22  4 19  0             257335.0730  -0.0163  0.050  -0.0164 0.27  
1746: 22  4 18  0   21  4 17  0             257344.8232   0.0011  0.050   0.0011 0.27  
1747: 22  4 18  0   21  5 17  0             257344.8232   0.0011  0.050   0.0011 0.23  
1748: 22  5 18  0   21  4 17  0             257344.8232   0.0011  0.050   0.0011 0.23  
1749: 22  5 18  0   21  5 17  0             257344.8232   0.0011  0.050   0.0011 0.27  
1750: 34  8 26  0   34  7 27  0             257350.6415  -0.0011  0.050  -0.0012 0.25  
1751: 34  8 26  0   34  8 27  0             257350.6415  -0.0011  0.050  -0.0012 0.25  
1752: 34  9 26  0   34  7 27  0             257350.6415  -0.0011  0.050  -0.0012 0.25  
1753: 34  9 26  0   34  8 27  0             257350.6415  -0.0011  0.050  -0.0012 0.25  
1754: 21  5 16  0   20  5 15  0             257355.4390  -0.0038  0.050  -0.0039 0.27  
1755: 21  5 16  0   20  6 15  0             257355.4390  -0.0038  0.050  -0.0039 0.23  
1756: 21  6 16  0   20  5 15  0             257355.4390  -0.0038  0.050  -0.0039 0.23  
1757: 21  6 16  0   20  6 15  0             257355.4390  -0.0038  0.050  -0.0039 0.27  
1758: 20  6 14  0   19  6 13  0             257368.1935   0.0008  0.050   0.0009 0.27  
1759: 20  6 14  0   19  7 13  0             257368.1935   0.0008  0.050   0.0009 0.23  
1760: 20  7 14  0   19  6 13  0             257368.1935   0.0008  0.050   0.0009 0.23  
1761: 20  7 14  0   19  7 13  0             257368.1935   0.0008  0.050   0.0009 0.27  
1762: 19  7 12  0   18  7 11  0             257385.8005  -0.0488  0.050  -0.0489 0.27  
1763: 19  7 12  0   18  8 11  0             257385.8005  -0.0488  0.050  -0.0489 0.23  
1764: 19  8 12  0   18  7 11  0             257385.8005  -0.0488  0.050  -0.0489 0.23  
1765: 19  8 12  0   18  8 11  0             257385.8005  -0.0488  0.050  -0.0489 0.27  
1766: 18  8 10  0   17  8  9  0             257415.7701   0.0146  0.050   0.0147 0.27  
1767: 18  8 10  0   17  9  9  0             257415.7701   0.0148  0.050   0.0147 0.23  
1768: 18  9 10  0   17  8  9  0             257415.7701   0.0146  0.050   0.0147 0.23  
1769: 18  9 10  0   17  9  9  0             257415.7701   0.0148  0.050   0.0147 0.27  
1770: 32  6 26  0   32  5 27  0             257418.5235  -0.0172  0.050  -0.0173 0.25  
1771: 32  6 26  0   32  6 27  0             257418.5235  -0.0172  0.050  -0.0173 0.25  
1772: 32  7 26  0   32  5 27  0             257418.5235  -0.0172  0.050  -0.0173 0.25  
1773: 32  7 26  0   32  6 27  0             257418.5235  -0.0172  0.050  -0.0173 0.25  
1774: 31  5 26  0   31  4 27  0             257449.8552   0.0190  0.050   0.0191 0.25  
1775: 31  5 26  0   31  5 27  0             257449.8552   0.0190  0.050   0.0191 0.25  
1776: 31  6 26  0   31  4 27  0             257449.8552   0.0190  0.050   0.0191 0.25  
1777: 31  6 26  0   31  5 27  0             257449.8552   0.0190  0.050   0.0191 0.25  
1778: 30  4 26  0   30  3 27  0             257479.4248  -0.0301  0.050  -0.0302 0.25  
1779: 30  4 26  0   30  4 27  0             257479.4248  -0.0301  0.050  -0.0302 0.25  
1780: 30  5 26  0   30  3 27  0             257479.4248  -0.0301  0.050  -0.0302 0.25  
1781: 30  5 26  0   30  4 27  0             257479.4248  -0.0301  0.050  -0.0302 0.25  
1782: 17  9  8  0   16  9  7  0             257481.9259  -0.1360  0.050  -0.0255 0.28  
1783: 17  9  8  0   16 10  7  0             257481.9259   0.0984  0.050  -0.0255 0.22  
1784: 17 10  8  0   16  9  7  0             257481.9259  -0.1493  0.050  -0.0255 0.22  
1785: 17 10  8  0   16 10  7  0             257481.9259   0.0851  0.050  -0.0255 0.28  
1786: 29  3 26  0   29  2 27  0             257507.4196  -0.0442  0.050  -0.0442 0.25  
1787: 29  3 26  0   29  3 27  0             257507.4196  -0.0442  0.050  -0.0442 0.25  
1788: 29  4 26  0   29  2 27  0             257507.4196  -0.0442  0.050  -0.0442 0.25  
1789: 29  4 26  0   29  3 27  0             257507.4196  -0.0442  0.050  -0.0442 0.25  
1790: 28  2 26  0   28  1 27  0             257533.9864   0.0589  0.050   0.0590 0.25  
1791: 28  2 26  0   28  2 27  0             257533.9864   0.0589  0.050   0.0590 0.25  
1792: 28  3 26  0   28  1 27  0             257533.9864   0.0589  0.050   0.0590 0.25  
1793: 28  3 26  0   28  2 27  0             257533.9864   0.0589  0.050   0.0590 0.25  
1794: 16 10  6  0   15 11  5  0             257647.7583   0.0483  0.050               
1795: 16 11  6  0   15 10  5  0             257745.3889  -0.0353  0.050               
1796: 47 20 27  0   47 19 28  0             266462.6822   0.0569  0.050   0.0570 0.25  
1797: 47 20 27  0   47 20 28  0             266462.6822   0.0569  0.050   0.0570 0.25  
1798: 47 21 27  0   47 19 28  0             266462.6822   0.0569  0.050   0.0570 0.25  
1799: 47 21 27  0   47 20 28  0             266462.6822   0.0569  0.050   0.0570 0.25  
1800: 45 18 27  0   45 17 28  0             266586.0990  -0.0012  0.050  -0.0013 0.25  
1801: 45 18 27  0   45 18 28  0             266586.0990  -0.0012  0.050  -0.0013 0.25  
1802: 45 19 27  0   45 17 28  0             266586.0990  -0.0012  0.050  -0.0013 0.25  
1803: 45 19 27  0   45 18 28  0             266586.0990  -0.0012  0.050  -0.0013 0.25  
1804: 44 17 27  0   44 16 28  0             266643.8510   0.0045  0.050   0.0045 0.25  
1805: 44 17 27  0   44 17 28  0             266643.8510   0.0045  0.050   0.0045 0.25  
1806: 44 18 27  0   44 16 28  0             266643.8510   0.0045  0.050   0.0045 0.25  
1807: 44 18 27  0   44 17 28  0             266643.8510   0.0045  0.050   0.0045 0.25  
1808: 43 16 27  0   43 15 28  0             266699.0381  -0.0119  0.050  -0.0120 0.25  
1809: 43 16 27  0   43 16 28  0             266699.0381  -0.0119  0.050  -0.0120 0.25  
1810: 43 17 27  0   43 15 28  0             266699.0381  -0.0119  0.050  -0.0120 0.25  
1811: 43 17 27  0   43 16 28  0             266699.0381  -0.0119  0.050  -0.0120 0.25  
1812: 42 15 27  0   42 14 28  0             266751.7297  -0.0669  0.050  -0.0669 0.25  
1813: 42 15 27  0   42 15 28  0             266751.7297  -0.0669  0.050  -0.0669 0.25  
1814: 42 16 27  0   42 14 28  0             266751.7297  -0.0669  0.050  -0.0669 0.25  
1815: 42 16 27  0   42 15 28  0             266751.7297  -0.0669  0.050  -0.0669 0.25  
1816: 41 14 27  0   41 13 28  0             266802.1549  -0.0151  0.050  -0.0152 0.25  
1817: 41 14 27  0   41 14 28  0             266802.1549  -0.0151  0.050  -0.0152 0.25  
1818: 41 15 27  0   41 13 28  0             266802.1549  -0.0151  0.050  -0.0152 0.25  
1819: 41 15 27  0   41 14 28  0             266802.1549  -0.0151  0.050  -0.0152 0.25  
1820: 40 13 27  0   40 12 28  0             266850.2091  -0.0429  0.050  -0.0429 0.25  
1821: 40 13 27  0   40 13 28  0             266850.2091  -0.0429  0.050  -0.0429 0.25  
1822: 40 14 27  0   40 12 28  0             266850.2091  -0.0429  0.050  -0.0429 0.25  
1823: 40 14 27  0   40 13 28  0             266850.2091  -0.0429  0.050  -0.0429 0.25  
1824: 39 12 27  0   39 11 28  0             266896.0914  -0.0307  0.050  -0.0308 0.29  
1825: 39 12 27  0   39 12 28  0             266896.0914  -0.0307  0.050  -0.0308 0.21  
1826: 39 13 27  0   39 11 28  0             266896.0914  -0.0307  0.050  -0.0308 0.21  
1827: 39 13 27  0   39 12 28  0             266896.0914  -0.0307  0.050  -0.0308 0.29  
1828: 38 11 27  0   38 10 28  0             266939.9315   0.0736  0.050   0.0736 0.29  
1829: 38 11 27  0   38 11 28  0             266939.9315   0.0736  0.050   0.0736 0.21  
1830: 38 12 27  0   38 10 28  0             266939.9315   0.0736  0.050   0.0736 0.21  
1831: 38 12 27  0   38 11 28  0             266939.9315   0.0736  0.050   0.0736 0.29  
1832: 27  0 27  0   26  0 26  0             267012.9870  -0.0204  0.050  -0.0205 0.26  
1833: 27  0 27  0   26  1 26  0             267012.9870  -0.0204  0.050  -0.0205 0.24  
1834: 27  1 27  0   26  0 26  0             267012.9870  -0.0204  0.050  -0.0205 0.24  
1835: 27  1 27  0   26  1 26  0             267012.9870  -0.0204  0.050  -0.0205 0.26  
1836: 36  9 27  0   36  8 28  0             267021.1691  -0.0568  0.050  -0.0568 0.25  
1837: 36  9 27  0   36  9 28  0             267021.1691  -0.0568  0.050  -0.0568 0.25  
1838: 36 10 27  0   36  8 28  0             267021.1691  -0.0568  0.050  -0.0568 0.25  
1839: 36 10 27  0   36  9 28  0             267021.1691  -0.0568  0.050  -0.0568 0.25  
1840: 26  1 25  0   25  1 24  0             267022.9992  -0.0312  0.050  -0.0313 0.26  
1841: 26  1 25  0   25  2 24  0             267022.9992  -0.0312  0.050  -0.0313 0.24  
1842: 26  2 25  0   25  1 24  0             267022.9992  -0.0312  0.050  -0.0313 0.24  
1843: 26  2 25  0   25  2 24  0             267022.9992  -0.0312  0.050  -0.0313 0.26  
1844: 25  2 23  0   24  2 22  0             267032.6057   0.0030  0.050   0.0031 0.26  
1845: 25  2 23  0   24  3 22  0             267032.6057   0.0030  0.050   0.0031 0.24  
1846: 25  3 23  0   24  2 22  0             267032.6057   0.0030  0.050   0.0031 0.24  
1847: 25  3 23  0   24  3 22  0             267032.6057   0.0030  0.050   0.0031 0.26  
1848: 24  3 21  0   23  3 20  0             267041.9775  -0.0024  0.050  -0.0024 0.26  
1849: 24  3 21  0   23  4 20  0             267041.9775  -0.0024  0.050  -0.0024 0.24  
1850: 24  4 21  0   23  3 20  0             267041.9775  -0.0024  0.050  -0.0024 0.24  
1851: 24  4 21  0   23  4 20  0             267041.9775  -0.0024  0.050  -0.0024 0.26  
1852: 23  4 19  0   22  4 18  0             267051.5211   0.0048  0.050   0.0049 0.27  
1853: 23  4 19  0   22  5 18  0             267051.5211   0.0048  0.050   0.0049 0.23  
1854: 23  5 19  0   22  4 18  0             267051.5211   0.0048  0.050   0.0049 0.23  
1855: 23  5 19  0   22  5 18  0             267051.5211   0.0048  0.050   0.0049 0.27  
1856: 22  5 17  0   21  5 16  0             267061.7700   0.0002  0.050   0.0002 0.27  
1857: 22  5 17  0   21  6 16  0             267061.7700   0.0002  0.050   0.0002 0.23  
1858: 22  6 17  0   21  5 16  0             267061.7700   0.0002  0.050   0.0002 0.23  
1859: 22  6 17  0   21  6 16  0             267061.7700   0.0002  0.050   0.0002 0.27  
1860: 21  6 15  0   20  6 14  0             267073.7609   0.0073  0.050   0.0074 0.27  
1861: 21  6 15  0   20  7 14  0             267073.7609   0.0073  0.050   0.0074 0.23  
1862: 21  7 15  0   20  6 14  0             267073.7609   0.0073  0.050   0.0074 0.23  
1863: 21  7 15  0   20  7 14  0             267073.7609   0.0073  0.050   0.0074 0.27  
1864: 20  7 13  0   19  7 12  0             267089.5849  -0.0029  0.050  -0.0029 0.27  
1865: 20  7 13  0   19  8 12  0             267089.5849  -0.0029  0.050  -0.0029 0.23  
1866: 20  8 13  0   19  7 12  0             267089.5849  -0.0029  0.050  -0.0029 0.23  
1867: 20  8 13  0   19  8 12  0             267089.5849  -0.0029  0.050  -0.0029 0.27  
1868: 19  8 11  0   18  8 10  0             267114.4528   0.0229  0.050   0.0229 0.27  
1869: 19  8 11  0   18  9 10  0             267114.4528   0.0229  0.050   0.0229 0.23  
1870: 19  9 11  0   18  8 10  0             267114.4528   0.0229  0.050   0.0229 0.23  
1871: 19  9 11  0   18  9 10  0             267114.4528   0.0229  0.050   0.0229 0.27  
1872: 33  6 27  0   33  5 28  0             267129.1307   0.0392  0.050   0.0392 0.25  
1873: 33  6 27  0   33  6 28  0             267129.1307   0.0392  0.050   0.0392 0.25  
1874: 33  7 27  0   33  5 28  0             267129.1307   0.0392  0.050   0.0392 0.25  
1875: 33  7 27  0   33  6 28  0             267129.1307   0.0392  0.050   0.0392 0.25  
1876: 18  9  9  0   17  9  8  0             267163.3499   0.0260  0.050   0.0323 0.28  
1877: 18  9  9  0   17 10  8  0             267163.3499   0.0393  0.050   0.0323 0.22  
1878: 18 10  9  0   17  9  8  0             267163.3499   0.0253  0.050   0.0323 0.22  
1879: 18 10  9  0   17 10  8  0             267163.3499   0.0386  0.050   0.0323 0.28  
1880: 15 12  3  0   14 12  2  0             270695.0720   0.0176  0.050               
1881: 16 13  4  0   15 13  3  0             275042.3001  -0.0087  0.050               
1882: 56 28 28  0   56 27 29  0             275549.6134  -0.0186  0.050  -0.0187 0.25  
1883: 56 28 28  0   56 28 29  0             275549.6134  -0.0186  0.050  -0.0187 0.25  
1884: 56 29 28  0   56 27 29  0             275549.6134  -0.0186  0.050  -0.0187 0.25  
1885: 56 29 28  0   56 28 29  0             275549.6134  -0.0186  0.050  -0.0187 0.25  
1886: 14 14  1  0   13 13  0  0             275636.6158  -0.0112  0.050               
1887: 14 13  1  0   13 12  2  0             275657.8387  -0.0044  0.050               
1888: 52 24 28  0   52 23 29  0             275879.9185   0.0697  0.050   0.0698 0.25  
1889: 52 24 28  0   52 24 29  0             275879.9185   0.0697  0.050   0.0698 0.25  
1890: 52 25 28  0   52 23 29  0             275879.9185   0.0697  0.050   0.0698 0.25  
1891: 52 25 28  0   52 24 29  0             275879.9185   0.0697  0.050   0.0698 0.25  
1892: 14 14  0  0   13 13  1  0             275919.8469  -0.0116  0.050               
1893: 51 23 28  0   51 22 29  0             275954.4803  -0.0517  0.050  -0.0517 0.25  
1894: 51 23 28  0   51 23 29  0             275954.4803  -0.0517  0.050  -0.0517 0.25  
1895: 51 24 28  0   51 22 29  0             275954.4803  -0.0517  0.050  -0.0517 0.25  
1896: 51 24 28  0   51 23 29  0             275954.4803  -0.0517  0.050  -0.0517 0.25  
1897: 50 22 28  0   50 21 29  0             276026.2452  -0.0097  0.050  -0.0097 0.25  
1898: 50 22 28  0   50 22 29  0             276026.2452  -0.0097  0.050  -0.0097 0.25  
1899: 50 23 28  0   50 21 29  0             276026.2452  -0.0097  0.050  -0.0097 0.25  
1900: 50 23 28  0   50 22 29  0             276026.2452  -0.0097  0.050  -0.0097 0.25  
1901: 49 21 28  0   49 20 29  0             276095.0879  -0.0201  0.050  -0.0202 0.25  
1902: 49 21 28  0   49 21 29  0             276095.0879  -0.0201  0.050  -0.0202 0.25  
1903: 49 22 28  0   49 20 29  0             276095.0879  -0.0201  0.050  -0.0202 0.25  
1904: 49 22 28  0   49 21 29  0             276095.0879  -0.0201  0.050  -0.0202 0.25  
1905: 48 20 28  0   48 19 29  0             276161.2591   0.0792  0.050   0.0792 0.25  
1906: 48 20 28  0   48 20 29  0             276161.2591   0.0792  0.050   0.0792 0.25  
1907: 48 21 28  0   48 19 29  0             276161.2591   0.0792  0.050   0.0792 0.25  
1908: 48 21 28  0   48 20 29  0             276161.2591   0.0792  0.050   0.0792 0.25  
1909: 47 19 28  0   47 18 29  0             276224.5631   0.0063  0.050   0.0063 0.25  
1910: 47 19 28  0   47 19 29  0             276224.5631   0.0063  0.050   0.0063 0.25  
1911: 47 20 28  0   47 18 29  0             276224.5631   0.0063  0.050   0.0063 0.25  
1912: 47 20 28  0   47 19 29  0             276224.5631   0.0063  0.050   0.0063 0.25  
1913: 46 18 28  0   46 17 29  0             276285.3595   0.0364  0.050   0.0364 0.25  
1914: 46 18 28  0   46 18 29  0             276285.3595   0.0364  0.050   0.0364 0.25  
1915: 46 19 28  0   46 17 29  0             276285.3595   0.0364  0.050   0.0364 0.25  
1916: 46 19 28  0   46 18 29  0             276285.3595   0.0364  0.050   0.0364 0.25  
1917: 45 17 28  0   45 16 29  0             276343.5886   0.0269  0.050   0.0270 0.02  
1918: 45 17 28  0   45 17 29  0             276343.5886   0.0269  0.050   0.0270 0.48  
1919: 45 18 28  0   45 16 29  0             276343.5886   0.0269  0.050   0.0270 0.48  
1920: 45 18 28  0   45 17 29  0             276343.5886   0.0269  0.050   0.0270 0.02  
1921: 44 16 28  0   44 15 29  0             276399.3523  -0.0003  0.050  -0.0004 0.02  
1922: 44 16 28  0   44 16 29  0             276399.3523  -0.0003  0.050  -0.0004 0.48  
1923: 44 17 28  0   44 15 29  0             276399.3523  -0.0003  0.050  -0.0004 0.48  
1924: 44 17 28  0   44 16 29  0             276399.3523  -0.0003  0.050  -0.0004 0.02  
1925: 43 15 28  0   43 14 29  0             276452.7461  -0.0290  0.050  -0.0290 0.02  
1926: 43 15 28  0   43 15 29  0             276452.7461  -0.0290  0.050  -0.0290 0.48  
1927: 43 16 28  0   43 14 29  0             276452.7461  -0.0290  0.050  -0.0290 0.48  
1928: 43 16 28  0   43 15 29  0             276452.7461  -0.0290  0.050  -0.0290 0.02  
1929: 42 14 28  0   42 13 29  0             276503.8906  -0.0152  0.050  -0.0152 0.25  
1930: 42 14 28  0   42 14 29  0             276503.8906  -0.0152  0.050  -0.0152 0.25  
1931: 42 15 28  0   42 13 29  0             276503.8906  -0.0152  0.050  -0.0152 0.25  
1932: 42 15 28  0   42 14 29  0             276503.8906  -0.0152  0.050  -0.0152 0.25  
1933: 41 13 28  0   41 12 29  0             276552.7265  -0.0929  0.050  -0.0930 0.25  
1934: 41 13 28  0   41 13 29  0             276552.7265  -0.0929  0.050  -0.0930 0.25  
1935: 41 14 28  0   41 12 29  0             276552.7265  -0.0929  0.050  -0.0930 0.25  
1936: 41 14 28  0   41 13 29  0             276552.7265  -0.0929  0.050  -0.0930 0.25  
1937: 40 12 28  0   40 11 29  0             276599.6003   0.0109  0.050   0.0109 0.02  
1938: 40 12 28  0   40 12 29  0             276599.6003   0.0109  0.050   0.0109 0.48  
1939: 40 13 28  0   40 11 29  0             276599.6003   0.0109  0.050   0.0109 0.48  
1940: 40 13 28  0   40 12 29  0             276599.6003   0.0109  0.050   0.0109 0.02  
1941: 39 11 28  0   39 10 29  0             276644.2549  -0.0318  0.050  -0.0319 0.02  
1942: 39 11 28  0   39 11 29  0             276644.2549  -0.0318  0.050  -0.0319 0.48  
1943: 39 12 28  0   39 10 29  0             276644.2549  -0.0318  0.050  -0.0319 0.48  
1944: 39 12 28  0   39 11 29  0             276644.2549  -0.0318  0.050  -0.0319 0.02  
1945: 38 10 28  0   38  9 29  0             276686.9730  -0.0080  0.050  -0.0081 0.02  
1946: 38 10 28  0   38 10 29  0             276686.9730  -0.0080  0.050  -0.0081 0.48  
1947: 38 11 28  0   38  9 29  0             276686.9730  -0.0080  0.050  -0.0081 0.48  
1948: 38 11 28  0   38 10 29  0             276686.9730  -0.0080  0.050  -0.0081 0.02  
1949: 28  0 28  0   27  0 27  0             276719.8234  -0.0109  0.050  -0.0110 0.48  
1950: 28  0 28  0   27  1 27  0             276719.8234  -0.0109  0.050  -0.0110 0.02  
1951: 28  1 28  0   27  0 27  0             276719.8234  -0.0109  0.050  -0.0110 0.02  
1952: 28  1 28  0   27  1 27  0             276719.8234  -0.0109  0.050  -0.0110 0.48  
1953: 37  9 28  0   37  8 29  0             276727.7031  -0.0367  0.050  -0.0367 0.02  
1954: 37  9 28  0   37  9 29  0             276727.7031  -0.0367  0.050  -0.0367 0.48  
1955: 37 10 28  0   37  8 29  0             276727.7031  -0.0367  0.050  -0.0367 0.48  
1956: 37 10 28  0   37  9 29  0             276727.7031  -0.0367  0.050  -0.0367 0.02  
1957: 27  1 26  0   26  1 25  0             276729.7888  -0.0427  0.050  -0.0428 0.48  
1958: 27  1 26  0   26  2 25  0             276729.7888  -0.0427  0.050  -0.0428 0.02  
1959: 27  2 26  0   26  1 25  0             276729.7888  -0.0427  0.050  -0.0428 0.02  
1960: 27  2 26  0   26  2 25  0             276729.7888  -0.0427  0.050  -0.0428 0.48  
1961: 26  2 24  0   25  2 23  0             276739.3252  -0.0183  0.050  -0.0183 0.48  
1962: 26  2 24  0   25  3 23  0             276739.3252  -0.0183  0.050  -0.0183 0.02  
1963: 26  3 24  0   25  2 23  0             276739.3252  -0.0183  0.050  -0.0183 0.02  
1964: 26  3 24  0   25  3 23  0             276739.3252  -0.0183  0.050  -0.0183 0.48  
1965: 25  3 22  0   24  3 21  0             276748.6174   0.0030  0.050   0.0031 0.48  
1966: 25  3 22  0   24  4 21  0             276748.6174   0.0030  0.050   0.0031 0.02  
1967: 25  4 22  0   24  3 21  0             276748.6174   0.0030  0.050   0.0031 0.02  
1968: 25  4 22  0   24  4 21  0             276748.6174   0.0030  0.050   0.0031 0.48  
1969: 24  4 20  0   23  4 19  0             276757.9639  -0.0057  0.050  -0.0058 0.48  
1970: 24  4 20  0   23  5 19  0             276757.9639  -0.0057  0.050  -0.0058 0.02  
1971: 24  5 20  0   23  4 19  0             276757.9639  -0.0057  0.050  -0.0058 0.02  
1972: 24  5 20  0   23  5 19  0             276757.9639  -0.0057  0.050  -0.0058 0.48  
1973: 23  5 18  0   22  5 17  0             276767.9019   0.0010  0.050   0.0011 0.48  
1974: 23  5 18  0   22  6 17  0             276767.9019   0.0010  0.050   0.0011 0.02  
1975: 23  6 18  0   22  5 17  0             276767.9019   0.0010  0.050   0.0011 0.02  
1976: 23  6 18  0   22  6 17  0             276767.9019   0.0010  0.050   0.0011 0.48  
1977: 21  7 14  0   20  7 13  0             276793.6916   0.0030  0.050   0.0030 0.48  
1978: 21  7 14  0   20  8 13  0             276793.6916   0.0030  0.050   0.0030 0.02  
1979: 21  8 14  0   20  7 13  0             276793.6916   0.0030  0.050   0.0030 0.02  
1980: 21  8 14  0   20  8 13  0             276793.6916   0.0030  0.050   0.0030 0.48  
1981: 35  7 28  0   35  6 29  0             276803.7667   0.0546  0.050   0.0546 0.02  
1982: 35  7 28  0   35  7 29  0             276803.7667   0.0546  0.050   0.0546 0.48  
1983: 35  8 28  0   35  6 29  0             276803.7667   0.0546  0.050   0.0546 0.48  
1984: 35  8 28  0   35  7 29  0             276803.7667   0.0546  0.050   0.0546 0.02  
1985: 20  8 12  0   19  8 11  0             276814.9584  -0.0122  0.050  -0.0123 0.48  
1986: 20  8 12  0   19  9 11  0             276814.9584  -0.0122  0.050  -0.0123 0.02  
1987: 20  9 12  0   19  8 11  0             276814.9584  -0.0122  0.050  -0.0123 0.02  
1988: 20  9 12  0   19  9 11  0             276814.9584  -0.0122  0.050  -0.0123 0.48  
1989: 34  6 28  0   34  5 29  0             276839.0842   0.0323  0.050   0.0323 0.02  
1990: 34  6 28  0   34  6 29  0             276839.0842   0.0323  0.050   0.0323 0.48  
1991: 34  7 28  0   34  5 29  0             276839.0842   0.0323  0.050   0.0323 0.48  
1992: 34  7 28  0   34  6 29  0             276839.0842   0.0323  0.050   0.0323 0.02  
1993: 19  9 10  0   18  9  9  0             276853.0597  -0.0089  0.050  -0.0086 0.48  
1994: 19  9 10  0   18 10  9  0             276853.0597  -0.0082  0.050  -0.0086 0.02  
1995: 19 10 10  0   18  9  9  0             276853.0597  -0.0089  0.050  -0.0086 0.02  
1996: 19 10 10  0   18 10  9  0             276853.0597  -0.0082  0.050  -0.0086 0.48  
1997: 33  5 28  0   33  4 29  0             276872.7621   0.0534  0.050   0.0534 0.02  
1998: 33  5 28  0   33  5 29  0             276872.7621   0.0534  0.050   0.0534 0.48  
1999: 33  6 28  0   33  4 29  0             276872.7621   0.0534  0.050   0.0534 0.48  
2000: 33  6 28  0   33  5 29  0             276872.7621   0.0534  0.050   0.0534 0.02  
2001: 18 10  8  0   17 11  7  0             276940.3956   0.0130  0.050  -0.0201 0.04  
2002: 18 11  8  0   17 11  7  0             276940.3956  -0.0213  0.050  -0.0201 0.96  
2003: 18 10  8  0   17 10  7  0             276940.9831   0.0413  0.050   0.0400 0.96  
2004: 18 11  8  0   17 10  7  0             276940.9831   0.0068  0.050   0.0400 0.04  
2005: 30  2 28  0   30  1 29  0             276964.1508  -0.0081  0.050  -0.0082 0.29  
2006: 30  2 28  0   30  2 29  0             276964.1508  -0.0081  0.050  -0.0082 0.21  
2007: 30  3 28  0   30  1 29  0             276964.1508  -0.0081  0.050  -0.0082 0.21  
2008: 30  3 28  0   30  2 29  0             276964.1508  -0.0081  0.050  -0.0082 0.29  
2009: 17 12  6  0   16 12  5  0             277156.2909  -0.0243  0.050               
2010: 17 12  6  0   16 11  5  0             277324.8358   0.0164  0.050               
2011: 16 12  4  0   15 12  3  0             281394.9354   0.0033  0.050               
2012: 16 13  4  0   15 12  3  0             283465.9555  -0.0085  0.050               
2013: 14 12  2  0   13 11  3  0             284288.2223  -0.0159  0.050               
2014: 56 27 29  0   56 26 30  0             285333.5365   0.0160  0.050   0.0160 0.25  
2015: 56 27 29  0   56 27 30  0             285333.5365   0.0160  0.050   0.0160 0.25  
2016: 56 28 29  0   56 26 30  0             285333.5365   0.0160  0.050   0.0160 0.25  
2017: 56 28 29  0   56 27 30  0             285333.5365   0.0160  0.050   0.0160 0.25  
2018: 53 24 29  0   53 23 30  0             285575.5235   0.0781  0.050   0.0782 0.25  
2019: 53 24 29  0   53 24 30  0             285575.5235   0.0781  0.050   0.0782 0.25  
2020: 53 25 29  0   53 23 30  0             285575.5235   0.0781  0.050   0.0782 0.25  
2021: 53 25 29  0   53 24 30  0             285575.5235   0.0781  0.050   0.0782 0.25  
2022: 52 23 29  0   52 22 30  0             285650.1446   0.0117  0.050   0.0118 0.25  
2023: 52 23 29  0   52 23 30  0             285650.1446   0.0117  0.050   0.0118 0.25  
2024: 52 24 29  0   52 22 30  0             285650.1446   0.0117  0.050   0.0118 0.25  
2025: 52 24 29  0   52 23 30  0             285650.1446   0.0117  0.050   0.0118 0.25  
2026: 51 22 29  0   51 21 30  0             285721.9423  -0.0435  0.050  -0.0436 0.25  
2027: 51 22 29  0   51 22 30  0             285721.9423  -0.0435  0.050  -0.0436 0.25  
2028: 51 23 29  0   51 21 30  0             285721.9423  -0.0435  0.050  -0.0436 0.25  
2029: 51 23 29  0   51 22 30  0             285721.9423  -0.0435  0.050  -0.0436 0.25  
2030: 50 21 29  0   50 20 30  0             285791.1577   0.0703  0.050   0.0703 0.25  
2031: 50 21 29  0   50 21 30  0             285791.1577   0.0703  0.050   0.0703 0.25  
2032: 50 22 29  0   50 20 30  0             285791.1577   0.0703  0.050   0.0703 0.25  
2033: 50 22 29  0   50 21 30  0             285791.1577   0.0703  0.050   0.0703 0.25  
2034: 48 19 29  0   48 18 30  0             285921.3184  -0.0397  0.050  -0.0397 0.25  
2035: 48 19 29  0   48 19 30  0             285921.3184  -0.0397  0.050  -0.0397 0.25  
2036: 48 20 29  0   48 18 30  0             285921.3184  -0.0397  0.050  -0.0397 0.25  
2037: 48 20 29  0   48 19 30  0             285921.3184  -0.0397  0.050  -0.0397 0.25  
2038: 47 18 29  0   47 17 30  0             285982.6957   0.0115  0.050   0.0115 0.02  
2039: 47 18 29  0   47 18 30  0             285982.6957   0.0115  0.050   0.0115 0.48  
2040: 47 19 29  0   47 17 30  0             285982.6957   0.0115  0.050   0.0115 0.48  
2041: 47 19 29  0   47 18 30  0             285982.6957   0.0115  0.050   0.0115 0.02  
2042: 46 17 29  0   46 16 30  0             286041.5742   0.0020  0.050   0.0020 0.02  
2043: 46 17 29  0   46 17 30  0             286041.5742   0.0020  0.050   0.0020 0.48  
2044: 46 18 29  0   46 16 30  0             286041.5742   0.0020  0.050   0.0020 0.48  
2045: 46 18 29  0   46 17 30  0             286041.5742   0.0020  0.050   0.0020 0.02  
2046: 45 16 29  0   45 15 30  0             286098.0835  -0.0129  0.050  -0.0129 0.02  
2047: 45 16 29  0   45 16 30  0             286098.0835  -0.0129  0.050  -0.0129 0.48  
2048: 45 17 29  0   45 15 30  0             286098.0835  -0.0129  0.050  -0.0129 0.48  
2049: 45 17 29  0   45 16 30  0             286098.0835  -0.0129  0.050  -0.0129 0.02  
2050: 44 15 29  0   44 14 30  0             286152.3167  -0.0124  0.050  -0.0124 0.02  
2051: 44 15 29  0   44 15 30  0             286152.3167  -0.0124  0.050  -0.0124 0.49  
2052: 44 16 29  0   44 14 30  0             286152.3167  -0.0124  0.050  -0.0124 0.49  
2053: 12  8  5  0   11  5  6  0             286240.8278  -0.0234  0.050   0.0163 0.49  
2054: 12  8  5  0   11  6  6  0             286240.8278   0.0538  0.050   0.0163 0.51  
2055: 42 13 29  0   42 12 30  0             286254.2425   0.0415  0.050   0.0416 0.02  
2056: 42 13 29  0   42 13 30  0             286254.2425   0.0415  0.050   0.0416 0.48  
2057: 42 14 29  0   42 12 30  0             286254.2425   0.0415  0.050   0.0416 0.48  
2058: 42 14 29  0   42 13 30  0             286254.2425   0.0415  0.050   0.0416 0.02  
2059: 41 12 29  0   41 11 30  0             286301.9612  -0.0151  0.050  -0.0151 0.02  
2060: 41 12 29  0   41 12 30  0             286301.9612  -0.0151  0.050  -0.0151 0.48  
2061: 41 13 29  0   41 11 30  0             286301.9612  -0.0151  0.050  -0.0151 0.48  
2062: 41 13 29  0   41 12 30  0             286301.9612  -0.0151  0.050  -0.0151 0.02  
2063: 40 11 29  0   40 10 30  0             286347.7426   0.0096  0.050   0.0097 0.02  
2064: 40 11 29  0   40 11 30  0             286347.7426   0.0096  0.050   0.0097 0.48  
2065: 40 12 29  0   40 10 30  0             286347.7426   0.0096  0.050   0.0097 0.48  
2066: 40 12 29  0   40 11 30  0             286347.7426   0.0096  0.050   0.0097 0.02  
2067: 17 12  5  0   16 13  4  0             286368.0275  -0.0467  0.050               
2068: 29  0 29  0   28  0 28  0             286426.3841  -0.0044  0.050  -0.0045 0.48  
2069: 29  0 29  0   28  1 28  0             286426.3841  -0.0044  0.050  -0.0045 0.02  
2070: 29  1 29  0   28  0 28  0             286426.3841  -0.0044  0.050  -0.0045 0.02  
2071: 29  1 29  0   28  1 28  0             286426.3841  -0.0044  0.050  -0.0045 0.48  
2072: 38  9 29  0   38  8 30  0             286433.4643   0.0199  0.050   0.0200 0.02  
2073: 38  9 29  0   38  9 30  0             286433.4643   0.0199  0.050   0.0200 0.48  
2074: 38 10 29  0   38  8 30  0             286433.4643   0.0199  0.050   0.0200 0.48  
2075: 38 10 29  0   38  9 30  0             286433.4643   0.0199  0.050   0.0200 0.02  
2076: 28  1 27  0   27  1 26  0             286436.3446  -0.0158  0.050  -0.0158 0.48  
2077: 28  1 27  0   27  2 26  0             286436.3446  -0.0158  0.050  -0.0158 0.02  
2078: 28  2 27  0   27  1 26  0             286436.3446  -0.0158  0.050  -0.0158 0.02  
2079: 28  2 27  0   27  2 26  0             286436.3446  -0.0158  0.050  -0.0158 0.48  
2080: 27  2 25  0   26  2 24  0             286445.8001  -0.0135  0.050  -0.0135 0.48  
2081: 27  2 25  0   26  3 24  0             286445.8001  -0.0135  0.050  -0.0135 0.02  
2082: 27  3 25  0   26  2 24  0             286445.8001  -0.0135  0.050  -0.0135 0.02  
2083: 27  3 25  0   26  3 24  0             286445.8001  -0.0135  0.050  -0.0135 0.48  
2084: 26  3 23  0   25  3 22  0             286454.9583  -0.0235  0.050  -0.0236 0.48  
2085: 26  3 23  0   25  4 22  0             286454.9583  -0.0235  0.050  -0.0236 0.02  
2086: 26  4 23  0   25  3 22  0             286454.9583  -0.0235  0.050  -0.0236 0.02  
2087: 26  4 23  0   25  4 22  0             286454.9583  -0.0235  0.050  -0.0236 0.48  
2088: 25  4 21  0   24  4 20  0             286464.1644  -0.0039  0.050  -0.0039 0.48  
2089: 25  4 21  0   24  5 20  0             286464.1644  -0.0039  0.050  -0.0039 0.02  
2090: 25  5 21  0   24  4 20  0             286464.1644  -0.0039  0.050  -0.0039 0.02  
2091: 25  5 21  0   24  5 20  0             286464.1644  -0.0039  0.050  -0.0039 0.48  
2092: 24  5 19  0   23  5 18  0             286473.7763  -0.0350  0.050  -0.0351 0.48  
2093: 24  5 19  0   23  6 18  0             286473.7763  -0.0350  0.050  -0.0351 0.02  
2094: 24  6 19  0   23  5 18  0             286473.7763  -0.0350  0.050  -0.0351 0.02  
2095: 24  6 19  0   23  6 18  0             286473.7763  -0.0350  0.050  -0.0351 0.48  
2096: 23  6 17  0   22  6 16  0             286484.6213  -0.0078  0.050  -0.0078 0.48  
2097: 23  6 17  0   22  7 16  0             286484.6213  -0.0078  0.050  -0.0078 0.02  
2098: 23  7 17  0   22  6 16  0             286484.6213  -0.0078  0.050  -0.0078 0.02  
2099: 23  7 17  0   22  7 16  0             286484.6213  -0.0078  0.050  -0.0078 0.48  
2100: 22  7 15  0   21  7 14  0             286497.9632   0.0048  0.050   0.0049 0.48  
2101: 22  7 15  0   21  8 14  0             286497.9632   0.0048  0.050   0.0049 0.02  
2102: 22  8 15  0   21  7 14  0             286497.9632   0.0048  0.050   0.0049 0.02  
2103: 22  8 15  0   21  8 14  0             286497.9632   0.0048  0.050   0.0049 0.48  
2104: 36  7 29  0   36  6 30  0             286511.8168  -0.0110  0.050  -0.0111 0.02  
2105: 36  7 29  0   36  7 30  0             286511.8168  -0.0110  0.050  -0.0111 0.48  
2106: 36  8 29  0   36  6 30  0             286511.8168  -0.0110  0.050  -0.0111 0.48  
2107: 36  8 29  0   36  7 30  0             286511.8168  -0.0110  0.050  -0.0111 0.02  
2108: 21  8 13  0   20  8 12  0             286516.6315  -0.0011  0.050  -0.0012 0.48  
2109: 21  8 13  0   20  9 12  0             286516.6315  -0.0011  0.050  -0.0012 0.02  
2110: 21  9 13  0   20  8 12  0             286516.6315  -0.0011  0.050  -0.0012 0.02  
2111: 21  9 13  0   20  9 12  0             286516.6315  -0.0011  0.050  -0.0012 0.48  
2112: 20  9 11  0   19  9 10  0             286547.5549  -0.0194  0.050  -0.0195 0.48  
2113: 20  9 11  0   19 10 10  0             286547.5549  -0.0194  0.050  -0.0195 0.02  
2114: 20 10 11  0   19  9 10  0             286547.5549  -0.0194  0.050  -0.0195 0.02  
2115: 20 10 11  0   19 10 10  0             286547.5549  -0.0194  0.050  -0.0195 0.48  
2116: 35  6 29  0   35  5 30  0             286548.4320   0.0132  0.050   0.0133 0.25  
2117: 35  6 29  0   35  6 30  0             286548.4320   0.0132  0.050   0.0133 0.25  
2118: 35  7 29  0   35  5 30  0             286548.4320   0.0132  0.050   0.0133 0.25  
2119: 35  7 29  0   35  6 30  0             286548.4320   0.0132  0.050   0.0133 0.25  
2120: 19 10  9  0   18 10  8  0             286610.9967  -0.0161  0.050   0.0001 0.48  
2121: 19 10  9  0   18 11  8  0             286610.9967   0.0182  0.050   0.0001 0.02  
2122: 19 11  9  0   18 10  8  0             286610.9967  -0.0180  0.050   0.0001 0.02  
2123: 19 11  9  0   18 11  8  0             286610.9967   0.0163  0.050   0.0001 0.48  
2124: 32  3 29  0   32  2 30  0             286648.4093  -0.0453  0.050  -0.0453 0.02  
2125: 32  3 29  0   32  3 30  0             286648.4093  -0.0453  0.050  -0.0453 0.48  
2126: 32  4 29  0   32  2 30  0             286648.4093  -0.0453  0.050  -0.0453 0.48  
2127: 32  4 29  0   32  3 30  0             286648.4093  -0.0453  0.050  -0.0453 0.02  
2128: 17 13  5  0   16 13  4  0             286670.1030  -0.0423  0.050               
2129: 31  2 29  0   31  1 30  0             286678.6908  -0.0395  0.050  -0.0395 0.25  
2130: 31  2 29  0   31  2 30  0             286678.6908  -0.0395  0.050  -0.0395 0.25  
2131: 31  3 29  0   31  1 30  0             286678.6908  -0.0395  0.050  -0.0395 0.25  
2132: 31  3 29  0   31  2 30  0             286678.6908  -0.0395  0.050  -0.0395 0.25  
2133: 18 11  7  0   17 12  6  0             286775.5387  -0.0135  0.050               
2134: 18 12  7  0   17 12  6  0             286776.7692  -0.0439  0.050               
2135: 18 11  7  0   17 11  6  0             286791.7480   0.0231  0.050               
2136: 18 12  7  0   17 11  6  0             286793.0337   0.0479  0.050               
2137: 17 12  5  0   16 12  4  0             288439.0940  -0.0121  0.050               
2138: 14 12  2  0   13 10  3  0             288613.7349   0.0694  0.050               
2139: 17 13  5  0   16 12  4  0             288741.1384  -0.0389  0.050               
2140: 16 13  3  0   15 13  2  0             289416.2784  -0.0451  0.050               
2141: 15 14  2  0   14 13  1  0             290864.6173   0.0336  0.050               
2142: 17 14  4  0   16 14  3  0             293751.5115  -0.0197  0.050               
2143: 15 14  1  0   14 13  2  0             294740.0360  -0.0186  0.050               
2144: 54 24 30  0   54 23 31  0             295268.1066  -0.0381  0.050  -0.0382 0.25  
2145: 54 24 30  0   54 24 31  0             295268.1066  -0.0381  0.050  -0.0382 0.25  
2146: 54 25 30  0   54 23 31  0             295268.1066  -0.0381  0.050  -0.0382 0.25  
2147: 54 25 30  0   54 24 31  0             295268.1066  -0.0381  0.050  -0.0382 0.25  
2148: 53 23 30  0   53 22 31  0             295343.1055   0.0472  0.050   0.0472 0.25  
2149: 53 23 30  0   53 23 31  0             295343.1055   0.0472  0.050   0.0472 0.25  
2150: 53 24 30  0   53 22 31  0             295343.1055   0.0472  0.050   0.0472 0.25  
2151: 53 24 30  0   53 23 31  0             295343.1055   0.0472  0.050   0.0472 0.25  
2152: 52 22 30  0   52 21 31  0             295415.2755   0.0274  0.050   0.0275 0.25  
2153: 52 22 30  0   52 22 31  0             295415.2755   0.0274  0.050   0.0275 0.25  
2154: 52 23 30  0   52 21 31  0             295415.2755   0.0274  0.050   0.0275 0.25  
2155: 52 23 30  0   52 22 31  0             295415.2755   0.0274  0.050   0.0275 0.25  
2156: 15 15  1  0   14 14  0  0             295476.5988   0.0005  0.050               
2157: 51 21 30  0   51 20 31  0             295484.8277   0.0376  0.050   0.0376 0.25  
2158: 51 21 30  0   51 21 31  0             295484.8277   0.0376  0.050   0.0376 0.25  
2159: 51 22 30  0   51 20 31  0             295484.8277   0.0376  0.050   0.0376 0.25  
2160: 51 22 30  0   51 21 31  0             295484.8277   0.0376  0.050   0.0376 0.25  
2161: 50 20 30  0   50 19 31  0             295551.7090  -0.0500  0.050  -0.0500 0.25  
2162: 50 20 30  0   50 20 31  0             295551.7090  -0.0500  0.050  -0.0500 0.25  
2163: 50 21 30  0   50 19 31  0             295551.7090  -0.0500  0.050  -0.0500 0.25  
2164: 50 21 30  0   50 20 31  0             295551.7090  -0.0500  0.050  -0.0500 0.25  
2165: 13 10  4  0   12  7  5  0             295573.7257  -0.0248  0.050               
2166: 49 19 30  0   49 18 31  0             295616.1705  -0.0572  0.050  -0.0572 0.29  
2167: 49 19 30  0   49 19 31  0             295616.1705  -0.0572  0.050  -0.0572 0.21  
2168: 49 20 30  0   49 18 31  0             295616.1705  -0.0572  0.050  -0.0572 0.21  
2169: 49 20 30  0   49 19 31  0             295616.1705  -0.0572  0.050  -0.0572 0.29  
2170: 15 15  0  0   14 14  1  0             295660.5080  -0.0415  0.050               
2171: 48 18 30  0   48 17 31  0             295678.2480  -0.0196  0.050  -0.0196 0.25  
2172: 48 18 30  0   48 18 31  0             295678.2480  -0.0196  0.050  -0.0196 0.25  
2173: 48 19 30  0   48 17 31  0             295678.2480  -0.0196  0.050  -0.0196 0.25  
2174: 48 19 30  0   48 18 31  0             295678.2480  -0.0196  0.050  -0.0196 0.25  
2175: 47 17 30  0   47 16 31  0             295737.9546   0.0060  0.050   0.0061 0.02  
2176: 47 17 30  0   47 17 31  0             295737.9546   0.0060  0.050   0.0061 0.48  
2177: 47 18 30  0   47 16 31  0             295737.9546   0.0060  0.050   0.0061 0.48  
2178: 47 18 30  0   47 17 31  0             295737.9546   0.0060  0.050   0.0061 0.02  
2179: 46 16 30  0   46 16 31  0             295795.3317  -0.0069  0.050  -0.0069 0.33  
2180: 46 17 30  0   46 15 31  0             295795.3317  -0.0069  0.050  -0.0069 0.33  
2181: 46 17 30  0   46 16 31  0             295795.3317  -0.0069  0.050  -0.0069 0.33  
2182: 42 12 30  0   42 11 31  0             296003.2876  -0.0159  0.050  -0.0159 0.02  
2183: 42 12 30  0   42 12 31  0             296003.2876  -0.0159  0.050  -0.0159 0.48  
2184: 42 13 30  0   42 11 31  0             296003.2876  -0.0159  0.050  -0.0159 0.48  
2185: 42 13 30  0   42 12 31  0             296003.2876  -0.0159  0.050  -0.0159 0.02  
2186: 41 11 30  0   41 10 31  0             296050.1952  -0.0155  0.050  -0.0155 0.02  
2187: 41 11 30  0   41 11 31  0             296050.1952  -0.0155  0.050  -0.0155 0.49  
2188: 41 12 30  0   41 10 31  0             296050.1952  -0.0155  0.050  -0.0155 0.49  
2189: 40 10 30  0   40  9 31  0             296095.1125  -0.0925  0.050  -0.0925 0.02  
2190: 40 10 30  0   40 10 31  0             296095.1125  -0.0925  0.050  -0.0925 0.48  
2191: 40 11 30  0   40  9 31  0             296095.1125  -0.0925  0.050  -0.0925 0.48  
2192: 40 11 30  0   40 10 31  0             296095.1125  -0.0925  0.050  -0.0925 0.02  
2193: 30  0 30  0   29  0 29  0             296132.6429  -0.0179  0.050  -0.0180 0.48  
2194: 30  0 30  0   29  1 29  0             296132.6429  -0.0179  0.050  -0.0180 0.02  
2195: 30  1 30  0   29  0 29  0             296132.6429  -0.0179  0.050  -0.0180 0.02  
2196: 30  1 30  0   29  1 29  0             296132.6429  -0.0179  0.050  -0.0180 0.48  
2197: 39  9 30  0   39  8 31  0             296138.3073  -0.0370  0.050  -0.0370 0.02  
2198: 39  9 30  0   39  9 31  0             296138.3073  -0.0370  0.050  -0.0370 0.48  
2199: 39 10 30  0   39  8 31  0             296138.3073  -0.0370  0.050  -0.0370 0.48  
2200: 39 10 30  0   39  9 31  0             296138.3073  -0.0370  0.050  -0.0370 0.02  
2201: 29  1 28  0   28  1 27  0             296142.6024  -0.0051  0.050  -0.0052 0.92  
2202: 29  1 28  0   28  2 27  0             296142.6024  -0.0051  0.050  -0.0052 0.04  
2203: 29  2 28  0   28  1 27  0             296142.6024  -0.0051  0.050  -0.0052 0.04  
2204: 28  2 26  0   27  2 25  0             296151.9925  -0.0104  0.050  -0.0104 0.48  
2205: 28  2 26  0   27  3 25  0             296151.9925  -0.0104  0.050  -0.0104 0.02  
2206: 28  3 26  0   27  2 25  0             296151.9925  -0.0104  0.050  -0.0104 0.02  
2207: 28  3 26  0   27  3 25  0             296151.9925  -0.0104  0.050  -0.0104 0.48  
2208: 27  3 24  0   26  3 23  0             296161.0419  -0.0302  0.050  -0.0303 0.26  
2209: 27  3 24  0   26  4 23  0             296161.0419  -0.0302  0.050  -0.0303 0.24  
2210: 27  4 24  0   26  3 23  0             296161.0419  -0.0302  0.050  -0.0303 0.24  
2211: 27  4 24  0   26  4 23  0             296161.0419  -0.0302  0.050  -0.0303 0.26  
2212: 26  4 22  0   25  4 21  0             296170.0830  -0.0163  0.050  -0.0163 0.48  
2213: 26  4 22  0   25  5 21  0             296170.0830  -0.0163  0.050  -0.0163 0.02  
2214: 26  5 22  0   25  4 21  0             296170.0830  -0.0163  0.050  -0.0163 0.02  
2215: 26  5 22  0   25  5 21  0             296170.0830  -0.0163  0.050  -0.0163 0.48  
2216: 25  5 20  0   24  5 19  0             296179.4948   0.0139  0.050   0.0140 0.48  
2217: 25  5 20  0   24  6 19  0             296179.4948   0.0139  0.050   0.0140 0.02  
2218: 25  6 20  0   24  5 19  0             296179.4948   0.0139  0.050   0.0140 0.02  
2219: 25  6 20  0   24  6 19  0             296179.4948   0.0139  0.050   0.0140 0.48  
2220: 24  6 18  0   23  6 17  0             296189.8303  -0.0071  0.050  -0.0071 0.48  
2221: 24  6 18  0   23  7 17  0             296189.8303  -0.0071  0.050  -0.0071 0.02  
2222: 24  7 18  0   23  6 17  0             296189.8303  -0.0071  0.050  -0.0071 0.02  
2223: 24  7 18  0   23  7 17  0             296189.8303  -0.0071  0.050  -0.0071 0.48  
2224: 23  7 16  0   22  7 15  0             296202.2600  -0.0064  0.050  -0.0065 0.48  
2225: 23  7 16  0   22  8 15  0             296202.2600  -0.0064  0.050  -0.0065 0.02  
2226: 23  8 16  0   22  7 15  0             296202.2600  -0.0064  0.050  -0.0065 0.02  
2227: 23  8 16  0   22  8 15  0             296202.2600  -0.0064  0.050  -0.0065 0.48  
2228: 22  8 14  0   21  8 13  0             296218.9821   0.0201  0.050   0.0201 0.48  
2229: 22  8 14  0   21  9 13  0             296218.9821   0.0201  0.050   0.0201 0.02  
2230: 22  9 14  0   21  8 13  0             296218.9821   0.0201  0.050   0.0201 0.02  
2231: 22  9 14  0   21  9 13  0             296218.9821   0.0201  0.050   0.0201 0.48  
2232: 21  9 12  0   20  9 11  0             296244.9173   0.0000  0.050  -0.0001 0.48  
2233: 21  9 12  0   20 10 11  0             296244.9173   0.0000  0.050  -0.0001 0.02  
2234: 21 10 12  0   20  9 11  0             296244.9173   0.0000  0.050  -0.0001 0.02  
2235: 21 10 12  0   20 10 11  0             296244.9173   0.0000  0.050  -0.0001 0.48  
2236: 36  6 30  0   36  5 31  0             296257.2059   0.0182  0.050   0.0182 0.02  
2237: 36  6 30  0   36  6 31  0             296257.2059   0.0182  0.050   0.0182 0.48  
2238: 36  7 30  0   36  5 31  0             296257.2059   0.0182  0.050   0.0182 0.48  
2239: 36  7 30  0   36  6 31  0             296257.2059   0.0182  0.050   0.0182 0.02  
2240: 20 10 10  0   19 10  9  0             296293.3793  -0.0124  0.050  -0.0115 0.48  
2241: 20 10 10  0   19 11  9  0             296293.3793  -0.0105  0.050  -0.0115 0.02  
2242: 20 11 10  0   19 10  9  0             296293.3793  -0.0125  0.050  -0.0115 0.02  
2243: 20 11 10  0   19 11  9  0             296293.3793  -0.0106  0.050  -0.0115 0.48  
2244: 34  4 30  0   34  3 31  0             296328.2048   0.0692  0.050   0.0693 0.25  
2245: 34  4 30  0   34  4 31  0             296328.2048   0.0692  0.050   0.0693 0.25  
2246: 34  5 30  0   34  3 31  0             296328.2048   0.0692  0.050   0.0693 0.25  
2247: 34  5 30  0   34  4 31  0             296328.2048   0.0692  0.050   0.0693 0.25  
2248: 33  3 30  0   33  2 31  0             296361.2694  -0.0073  0.050  -0.0073 0.29  
2249: 33  3 30  0   33  3 31  0             296361.2694  -0.0073  0.050  -0.0073 0.21  
2250: 33  4 30  0   33  2 31  0             296361.2694  -0.0073  0.050  -0.0073 0.21  
2251: 33  4 30  0   33  3 31  0             296361.2694  -0.0073  0.050  -0.0073 0.29  
2252: 32  2 30  0   32  1 31  0             296392.9412   0.0142  0.050   0.0143 0.25  
2253: 32  2 30  0   32  2 31  0             296392.9412   0.0142  0.050   0.0143 0.25  
2254: 32  3 30  0   32  1 31  0             296392.9412   0.0142  0.050   0.0143 0.25  
2255: 32  3 30  0   32  2 31  0             296392.9412   0.0142  0.050   0.0143 0.25  
2256: 19 11  8  0   18 12  7  0             296407.3249   0.0072  0.050  -0.0403 0.43  
2257: 19 12  8  0   18 12  7  0             296407.3249  -0.0766  0.050  -0.0403 0.57  
2258: 18 12  6  0   17 13  5  0             296631.7255  -0.0964  0.050               
2259: 18 13  6  0   17 13  5  0             296663.7449   0.0141  0.050               
2260: 18 12  6  0   17 12  5  0             296933.8951   0.0019  0.050               
2261: 18 13  6  0   17 12  5  0             296965.8135   0.0115  0.050               
2262: 16 14  3  0   15 13  2  0             300501.3168   0.0007  0.050               
2263: 14 11  3  0   13  9  4  0             300629.1632  -0.0502  0.050               
2264: 17 13  4  0   16 13  3  0             301679.0638  -0.0135  0.050               
2265: 15 13  2  0   14 12  3  0             301950.1045  -0.0361  0.050               
2266: 17 14  4  0   16 13  3  0             304836.5078  -0.0160  0.050               
2267: 56 25 31  0   56 24 32  0             304880.1027   0.0155  0.050   0.0155 0.29  
2268: 56 25 31  0   56 25 32  0             304880.1027   0.0155  0.050   0.0155 0.21  
2269: 56 26 31  0   56 24 32  0             304880.1027   0.0155  0.050   0.0155 0.21  
2270: 56 26 31  0   56 25 32  0             304880.1027   0.0155  0.050   0.0155 0.29  
2271: 54 23 31  0   54 22 32  0             305033.4060  -0.0564  0.050  -0.0565 0.30  
2272: 54 23 31  0   54 23 32  0             305033.4060  -0.0564  0.050  -0.0565 0.20  
2273: 54 24 31  0   54 22 32  0             305033.4060  -0.0564  0.050  -0.0565 0.20  
2274: 54 24 31  0   54 23 32  0             305033.4060  -0.0564  0.050  -0.0565 0.30  
2275: 53 22 31  0   53 21 32  0             305106.1555  -0.0194  0.050  -0.0194 0.25  
2276: 53 22 31  0   53 22 32  0             305106.1555  -0.0194  0.050  -0.0194 0.25  
2277: 53 23 31  0   53 21 32  0             305106.1555  -0.0194  0.050  -0.0194 0.25  
2278: 53 23 31  0   53 22 32  0             305106.1555  -0.0194  0.050  -0.0194 0.25  
2279: 52 21 31  0   52 20 32  0             305176.3047  -0.0264  0.050  -0.0265 0.25  
2280: 52 21 31  0   52 21 32  0             305176.3047  -0.0264  0.050  -0.0265 0.25  
2281: 52 22 31  0   52 20 32  0             305176.3047  -0.0264  0.050  -0.0265 0.25  
2282: 52 22 31  0   52 21 32  0             305176.3047  -0.0264  0.050  -0.0265 0.25  
2283: 51 20 31  0   51 19 32  0             305244.0130   0.0130  0.050   0.0130 0.25  
2284: 51 20 31  0   51 20 32  0             305244.0130   0.0130  0.050   0.0130 0.25  
2285: 51 21 31  0   51 19 32  0             305244.0130   0.0130  0.050   0.0130 0.25  
2286: 51 21 31  0   51 20 32  0             305244.0130   0.0130  0.050   0.0130 0.25  
2287: 50 19 31  0   50 18 32  0             305309.2529   0.0041  0.050   0.0041 0.25  
2288: 50 19 31  0   50 19 32  0             305309.2529   0.0041  0.050   0.0041 0.25  
2289: 50 20 31  0   50 18 32  0             305309.2529   0.0041  0.050   0.0041 0.25  
2290: 50 20 31  0   50 19 32  0             305309.2529   0.0041  0.050   0.0041 0.25  
2291: 49 18 31  0   49 17 32  0             305372.1612   0.0178  0.050   0.0179 0.25  
2292: 49 18 31  0   49 18 32  0             305372.1612   0.0178  0.050   0.0179 0.25  
2293: 49 19 31  0   49 17 32  0             305372.1612   0.0178  0.050   0.0179 0.25  
2294: 49 19 31  0   49 18 32  0             305372.1612   0.0178  0.050   0.0179 0.25  
2295: 48 17 31  0   48 16 32  0             305432.7464  -0.0018  0.050  -0.0019 0.25  
2296: 48 17 31  0   48 17 32  0             305432.7464  -0.0018  0.050  -0.0019 0.25  
2297: 48 18 31  0   48 16 32  0             305432.7464  -0.0018  0.050  -0.0019 0.25  
2298: 48 18 31  0   48 17 32  0             305432.7464  -0.0018  0.050  -0.0019 0.25  
2299: 18 13  5  0   17 14  4  0             305458.8412  -0.0197  0.050               
2300: 47 16 31  0   47 15 32  0             305491.1082  -0.0181  0.050  -0.0182 0.25  
2301: 47 16 31  0   47 16 32  0             305491.1082  -0.0181  0.050  -0.0182 0.25  
2302: 47 17 31  0   47 15 32  0             305491.1082  -0.0181  0.050  -0.0182 0.25  
2303: 47 17 31  0   47 16 32  0             305491.1082  -0.0181  0.050  -0.0182 0.25  
2304: 13  8  5  0   12  6  6  0             305508.7671  -0.1093  0.050   0.0023 0.52  
2305: 13  8  5  0   12  7  6  0             305508.7671   0.1216  0.050   0.0023 0.48  
2306: 46 15 31  0   46 14 32  0             305547.3415   0.0017  0.050   0.0017 0.02  
2307: 46 15 31  0   46 15 32  0             305547.3415   0.0017  0.050   0.0017 0.48  
2308: 46 16 31  0   46 14 32  0             305547.3415   0.0017  0.050   0.0017 0.48  
2309: 46 16 31  0   46 15 32  0             305547.3415   0.0017  0.050   0.0017 0.02  
2310: 44 13 31  0   44 12 32  0             305653.5049  -0.0069  0.050  -0.0070 0.25  
2311: 44 13 31  0   44 13 32  0             305653.5049  -0.0069  0.050  -0.0070 0.25  
2312: 44 14 31  0   44 12 32  0             305653.5049  -0.0069  0.050  -0.0070 0.25  
2313: 44 14 31  0   44 13 32  0             305653.5049  -0.0069  0.050  -0.0070 0.25  
2314: 43 12 31  0   43 11 32  0             305703.5868  -0.0004  0.050  -0.0004 0.25  
2315: 43 12 31  0   43 12 32  0             305703.5868  -0.0004  0.050  -0.0004 0.25  
2316: 43 13 31  0   43 11 32  0             305703.5868  -0.0004  0.050  -0.0004 0.25  
2317: 43 13 31  0   43 12 32  0             305703.5868  -0.0004  0.050  -0.0004 0.25  
2318: 42 11 31  0   42 10 32  0             305751.7354   0.0043  0.050   0.0044 0.25  
2319: 42 11 31  0   42 11 32  0             305751.7354   0.0043  0.050   0.0044 0.25  
2320: 42 12 31  0   42 10 32  0             305751.7354   0.0043  0.050   0.0044 0.25  
2321: 42 12 31  0   42 11 32  0             305751.7354   0.0043  0.050   0.0044 0.25  
2322: 41 10 31  0   41  9 32  0             305798.0006   0.0024  0.050   0.0024 0.25  
2323: 41 10 31  0   41 10 32  0             305798.0006   0.0024  0.050   0.0024 0.25  
2324: 41 11 31  0   41  9 32  0             305798.0006   0.0024  0.050   0.0024 0.25  
2325: 41 11 31  0   41 10 32  0             305798.0006   0.0024  0.050   0.0024 0.25  
2326: 31  0 31  0   30  0 30  0             305838.6204  -0.0210  0.050  -0.0211 0.48  
2327: 31  0 31  0   30  1 30  0             305838.6204  -0.0210  0.050  -0.0211 0.02  
2328: 31  1 31  0   30  0 30  0             305838.6204  -0.0210  0.050  -0.0211 0.02  
2329: 31  1 31  0   30  1 30  0             305838.6204  -0.0210  0.050  -0.0211 0.48  
2330: 40  9 31  0   40  8 32  0             305842.4499   0.0075  0.050   0.0076 0.02  
2331: 40  9 31  0   40  9 32  0             305842.4499   0.0075  0.050   0.0076 0.48  
2332: 40 10 31  0   40  8 32  0             305842.4499   0.0075  0.050   0.0076 0.48  
2333: 40 10 31  0   40  9 32  0             305842.4499   0.0075  0.050   0.0076 0.02  
2334: 30  1 29  0   29  1 28  0             305848.5548  -0.0086  0.050  -0.0086 0.48  
2335: 30  1 29  0   29  2 28  0             305848.5548  -0.0086  0.050  -0.0086 0.02  
2336: 30  2 29  0   29  1 28  0             305848.5548  -0.0086  0.050  -0.0086 0.02  
2337: 30  2 29  0   29  2 28  0             305848.5548  -0.0086  0.050  -0.0086 0.48  
2338: 29  2 27  0   28  2 26  0             305857.8856  -0.0162  0.050  -0.0163 0.48  
2339: 29  2 27  0   28  3 26  0             305857.8856  -0.0162  0.050  -0.0163 0.02  
2340: 29  3 27  0   28  2 26  0             305857.8856  -0.0162  0.050  -0.0163 0.02  
2341: 29  3 27  0   28  3 26  0             305857.8856  -0.0162  0.050  -0.0163 0.48  
2342: 28  3 25  0   27  3 24  0             305866.8646  -0.0101  0.050  -0.0101 0.48  
2343: 28  3 25  0   27  4 24  0             305866.8646  -0.0101  0.050  -0.0101 0.02  
2344: 28  4 25  0   27  3 24  0             305866.8646  -0.0101  0.050  -0.0101 0.02  
2345: 28  4 25  0   27  4 24  0             305866.8646  -0.0101  0.050  -0.0101 0.48  
2346: 27  4 23  0   26  4 22  0             305875.7428  -0.0076  0.050  -0.0077 0.48  
2347: 27  4 23  0   26  5 22  0             305875.7428  -0.0076  0.050  -0.0077 0.02  
2348: 27  5 23  0   26  4 22  0             305875.7428  -0.0076  0.050  -0.0077 0.02  
2349: 27  5 23  0   26  5 22  0             305875.7428  -0.0076  0.050  -0.0077 0.48  
2350: 26  5 21  0   25  5 20  0             305884.8953   0.0037  0.050   0.0038 0.48  
2351: 26  5 21  0   25  6 20  0             305884.8953   0.0037  0.050   0.0038 0.02  
2352: 26  6 21  0   25  5 20  0             305884.8953   0.0037  0.050   0.0038 0.02  
2353: 26  6 21  0   25  6 20  0             305884.8953   0.0037  0.050   0.0038 0.48  
2354: 25  6 19  0   24  6 18  0             305894.8252  -0.0170  0.050  -0.0170 0.48  
2355: 25  6 19  0   24  7 18  0             305894.8252  -0.0170  0.050  -0.0170 0.02  
2356: 25  7 19  0   24  6 18  0             305894.8252  -0.0170  0.050  -0.0170 0.02  
2357: 25  7 19  0   24  7 18  0             305894.8252  -0.0170  0.050  -0.0170 0.48  
2358: 24  7 17  0   23  7 16  0             305906.5151  -0.0060  0.050  -0.0061 0.27  
2359: 24  7 17  0   23  8 16  0             305906.5151  -0.0060  0.050  -0.0061 0.23  
2360: 24  8 17  0   23  7 16  0             305906.5151  -0.0060  0.050  -0.0061 0.23  
2361: 24  8 17  0   23  8 16  0             305906.5151  -0.0060  0.050  -0.0061 0.27  
2362: 23  8 15  0   22  8 14  0             305921.6666  -0.0018  0.050  -0.0018 0.48  
2363: 23  8 15  0   22  9 14  0             305921.6666  -0.0018  0.050  -0.0018 0.02  
2364: 23  9 15  0   22  8 14  0             305921.6666  -0.0018  0.050  -0.0018 0.02  
2365: 23  9 15  0   22  9 14  0             305921.6666  -0.0018  0.050  -0.0018 0.48  
2366: 38  7 31  0   38  6 32  0             305926.0619  -0.0079  0.050  -0.0080 0.02  
2367: 38  7 31  0   38  7 32  0             305926.0619  -0.0079  0.050  -0.0080 0.48  
2368: 38  8 31  0   38  6 32  0             305926.0619  -0.0079  0.050  -0.0080 0.48  
2369: 38  8 31  0   38  7 32  0             305926.0619  -0.0079  0.050  -0.0080 0.02  
2370: 22  9 13  0   21  9 12  0             305943.9939  -0.0099  0.050  -0.0099 0.48  
2371: 22  9 13  0   21 10 12  0             305943.9939  -0.0099  0.050  -0.0099 0.02  
2372: 22 10 13  0   21  9 12  0             305943.9939  -0.0099  0.050  -0.0099 0.02  
2373: 22 10 13  0   21 10 12  0             305943.9939  -0.0099  0.050  -0.0099 0.48  
2374: 37  6 31  0   37  5 32  0             305965.3693   0.0153  0.050   0.0154 0.02  
2375: 37  6 31  0   37  6 32  0             305965.3693   0.0153  0.050   0.0154 0.48  
2376: 37  7 31  0   37  5 32  0             305965.3693   0.0153  0.050   0.0154 0.48  
2377: 37  7 31  0   37  6 32  0             305965.3693   0.0153  0.050   0.0154 0.02  
2378: 18 14  5  0   17 14  4  0             305978.8809   0.0389  0.050               
2379: 21 10 11  0   20 10 10  0             305982.6378  -0.0040  0.050  -0.0040 0.48  
2380: 21 10 11  0   20 11 10  0             305982.6378  -0.0039  0.050  -0.0040 0.02  
2381: 21 11 11  0   20 10 10  0             305982.6378  -0.0040  0.050  -0.0040 0.02  
2382: 21 11 11  0   20 11 10  0             305982.6378  -0.0039  0.050  -0.0040 0.48  
2383: 36  5 31  0   36  4 32  0             306003.0213   0.0048  0.050   0.0048 0.02  
2384: 36  5 31  0   36  5 32  0             306003.0213   0.0048  0.050   0.0048 0.48  
2385: 36  6 31  0   36  4 32  0             306003.0213   0.0048  0.050   0.0048 0.48  
2386: 36  6 31  0   36  5 32  0             306003.0213   0.0048  0.050   0.0048 0.02  
2387: 35  4 31  0   35  3 32  0             306039.0782  -0.0264  0.050  -0.0265 0.02  
2388: 35  4 31  0   35  4 32  0             306039.0782  -0.0264  0.050  -0.0265 0.48  
2389: 35  5 31  0   35  3 32  0             306039.0782  -0.0264  0.050  -0.0265 0.48  
2390: 35  5 31  0   35  4 32  0             306039.0782  -0.0264  0.050  -0.0265 0.02  
2391: 20 11  9  0   19 11  8  0             306064.2445  -0.0390  0.050   0.0005 0.48  
2392: 20 11  9  0   19 12  8  0             306064.2445   0.0449  0.050   0.0005 0.02  
2393: 20 12  9  0   19 11  8  0             306064.2445  -0.0439  0.050   0.0005 0.02  
2394: 20 12  9  0   19 12  8  0             306064.2445   0.0400  0.050   0.0005 0.48  
2395: 34  3 31  0   34  2 32  0             306073.7006   0.0364  0.050   0.0365 0.02  
2396: 34  3 31  0   34  3 32  0             306073.7006   0.0364  0.050   0.0365 0.48  
2397: 34  4 31  0   34  2 32  0             306073.7006   0.0364  0.050   0.0365 0.48  
2398: 34  4 31  0   34  3 32  0             306073.7006   0.0364  0.050   0.0365 0.02  
2399: 19 12  7  0   18 13  6  0             306274.4255   0.0047  0.050               
2400: 19 13  7  0   18 13  6  0             306277.1126  -0.0148  0.050               
2401: 19 12  7  0   18 12  6  0             306306.3791   0.0494  0.050               
2402: 17 14  3  0   16 14  2  0             307727.3261   0.0663  0.050               
2403: 18 14  5  0   17 13  4  0             309136.3322   0.0438  0.050               
2404: 16 15  2  0   15 14  1  0             311196.5170   0.0268  0.050               
2405: 18 15  4  0   17 15  3  0             312297.3946  -0.0030  0.050               
2406: 18 16  3  0   17 16  2  0             313379.1769   0.0596  0.050               
2407: 16 15  1  0   15 14  2  0             313985.8740  -0.0260  0.050               
2408: 14 10  4  0   13  9  5  0             314039.9562   0.0513  0.050               
2409: 58 26 32  0   58 25 33  0             314485.7428  -0.0127  0.050  -0.0127 0.30  
2410: 58 26 32  0   58 26 33  0             314485.7428  -0.0127  0.050  -0.0127 0.20  
2411: 58 27 32  0   58 25 33  0             314485.7428  -0.0127  0.050  -0.0127 0.20  
2412: 58 27 32  0   58 26 33  0             314485.7428  -0.0127  0.050  -0.0127 0.30  
2413: 57 25 32  0   57 24 33  0             314566.9284  -0.0515  0.050  -0.0515 0.30  
2414: 57 25 32  0   57 25 33  0             314566.9284  -0.0515  0.050  -0.0515 0.20  
2415: 57 26 32  0   57 24 33  0             314566.9284  -0.0515  0.050  -0.0515 0.20  
2416: 57 26 32  0   57 25 33  0             314566.9284  -0.0515  0.050  -0.0515 0.30  
2417: 56 24 32  0   56 23 33  0             314645.4816  -0.0488  0.050  -0.0488 0.29  
2418: 56 24 32  0   56 24 33  0             314645.4816  -0.0488  0.050  -0.0488 0.21  
2419: 56 25 32  0   56 23 33  0             314645.4816  -0.0488  0.050  -0.0488 0.21  
2420: 56 25 32  0   56 24 33  0             314645.4816  -0.0488  0.050  -0.0488 0.29  
2421: 55 23 32  0   55 22 33  0             314721.4844   0.0098  0.050   0.0098 0.29  
2422: 55 23 32  0   55 23 33  0             314721.4844   0.0098  0.050   0.0098 0.21  
2423: 55 24 32  0   55 22 33  0             314721.4844   0.0098  0.050   0.0098 0.21  
2424: 55 24 32  0   55 23 33  0             314721.4844   0.0098  0.050   0.0098 0.29  
2425: 54 22 32  0   54 22 33  0             314794.8566  -0.0217  0.050  -0.0218 0.33  
2426: 54 23 32  0   54 21 33  0             314794.8566  -0.0217  0.050  -0.0218 0.33  
2427: 54 23 32  0   54 22 33  0             314794.8566  -0.0217  0.050  -0.0218 0.33  
2428: 14 11  4  0   13  9  5  0             314821.6348   0.0272  0.050               
2429: 53 21 32  0   53 20 33  0             314865.8443   0.0373  0.050   0.0374 0.33  
2430: 53 21 32  0   53 21 33  0             314865.8443   0.0373  0.050   0.0374 0.33  
2431: 53 22 32  0   53 20 33  0             314865.8443   0.0373  0.050   0.0374 0.33  
2432: 52 20 32  0   52 19 33  0             314934.3686   0.0449  0.050   0.0450 0.25  
2433: 52 20 32  0   52 20 33  0             314934.3686   0.0449  0.050   0.0450 0.25  
2434: 52 21 32  0   52 19 33  0             314934.3686   0.0449  0.050   0.0450 0.25  
2435: 52 21 32  0   52 20 33  0             314934.3686   0.0449  0.050   0.0450 0.25  
2436: 51 19 32  0   51 18 33  0             315000.5228   0.0320  0.050   0.0321 0.25  
2437: 51 19 32  0   51 19 33  0             315000.5228   0.0320  0.050   0.0321 0.25  
2438: 51 20 32  0   51 18 33  0             315000.5228   0.0320  0.050   0.0321 0.25  
2439: 51 20 32  0   51 19 33  0             315000.5228   0.0320  0.050   0.0321 0.25  
2440: 50 18 32  0   50 17 33  0             315064.3899   0.0205  0.050   0.0205 0.25  
2441: 50 18 32  0   50 18 33  0             315064.3899   0.0205  0.050   0.0205 0.25  
2442: 50 19 32  0   50 17 33  0             315064.3899   0.0205  0.050   0.0205 0.25  
2443: 50 19 32  0   50 18 33  0             315064.3899   0.0205  0.050   0.0205 0.25  
2444: 49 17 32  0   49 16 33  0             315126.0258   0.0066  0.050   0.0066 0.25  
2445: 49 17 32  0   49 17 33  0             315126.0258   0.0066  0.050   0.0066 0.25  
2446: 49 18 32  0   49 16 33  0             315126.0258   0.0066  0.050   0.0066 0.25  
2447: 49 18 32  0   49 17 33  0             315126.0258   0.0066  0.050   0.0066 0.25  
2448: 47 15 32  0   47 14 33  0             315242.7905  -0.0746  0.050  -0.0747 0.25  
2449: 47 15 32  0   47 15 33  0             315242.7905  -0.0746  0.050  -0.0747 0.25  
2450: 47 16 32  0   47 14 33  0             315242.7905  -0.0746  0.050  -0.0747 0.25  
2451: 47 16 32  0   47 15 33  0             315242.7905  -0.0746  0.050  -0.0747 0.25  
2452: 16 16  1  0   15 15  0  0             315298.0664   0.0087  0.050               
2453: 16 16  0  0   15 15  1  0             315416.4961  -0.0138  0.050               
2454: 43 11 32  0   43 10 33  0             315452.3021   0.0003  0.050   0.0003 0.25  
2455: 43 11 32  0   43 11 33  0             315452.3021   0.0003  0.050   0.0003 0.25  
2456: 43 12 32  0   43 10 33  0             315452.3021   0.0003  0.050   0.0003 0.25  
2457: 43 12 32  0   43 11 33  0             315452.3021   0.0003  0.050   0.0003 0.25  
2458: 42 10 32  0   42  9 33  0             315499.8937  -0.0245  0.050  -0.0246 0.25  
2459: 42 10 32  0   42 10 33  0             315499.8937  -0.0245  0.050  -0.0246 0.25  
2460: 42 11 32  0   42  9 33  0             315499.8937  -0.0245  0.050  -0.0246 0.25  
2461: 42 11 32  0   42 10 33  0             315499.8937  -0.0245  0.050  -0.0246 0.25  
2462: 32  0 32  0   31  0 31  0             315544.3044  -0.0164  0.050  -0.0165 0.48  
2463: 32  0 32  0   31  1 31  0             315544.3044  -0.0164  0.050  -0.0165 0.02  
2464: 32  1 32  0   31  0 31  0             315544.3044  -0.0164  0.050  -0.0165 0.02  
2465: 32  1 32  0   31  1 31  0             315544.3044  -0.0164  0.050  -0.0165 0.48  
2466: 41  9 32  0   41  8 33  0             315545.8227   0.0832  0.050   0.0833 0.02  
2467: 41  9 32  0   41  9 33  0             315545.8227   0.0832  0.050   0.0833 0.48  
2468: 41 10 32  0   41  8 33  0             315545.8227   0.0832  0.050   0.0833 0.48  
2469: 41 10 32  0   41  9 33  0             315545.8227   0.0832  0.050   0.0833 0.02  
2470: 31  1 30  0   30  1 29  0             315554.2019  -0.0164  0.050  -0.0164 0.48  
2471: 31  1 30  0   30  2 29  0             315554.2019  -0.0164  0.050  -0.0164 0.02  
2472: 31  2 30  0   30  1 29  0             315554.2019  -0.0164  0.050  -0.0164 0.02  
2473: 31  2 30  0   30  2 29  0             315554.2019  -0.0164  0.050  -0.0164 0.48  
2474: 30  2 28  0   29  2 27  0             315563.5000  -0.0006  0.050  -0.0007 0.48  
2475: 30  2 28  0   29  3 27  0             315563.5000  -0.0006  0.050  -0.0007 0.02  
2476: 30  3 28  0   29  2 27  0             315563.5000  -0.0006  0.050  -0.0007 0.02  
2477: 30  3 28  0   29  3 27  0             315563.5000  -0.0006  0.050  -0.0007 0.48  
2478: 29  3 26  0   28  3 25  0             315572.3683  -0.0112  0.050  -0.0113 0.48  
2479: 29  3 26  0   28  4 25  0             315572.3683  -0.0112  0.050  -0.0113 0.02  
2480: 29  4 26  0   28  3 25  0             315572.3683  -0.0112  0.050  -0.0113 0.02  
2481: 29  4 26  0   28  4 25  0             315572.3683  -0.0112  0.050  -0.0113 0.48  
2482: 28  4 24  0   27  4 23  0             315581.0912  -0.0191  0.050  -0.0192 0.48  
2483: 28  4 24  0   27  5 23  0             315581.0912  -0.0191  0.050  -0.0192 0.02  
2484: 28  5 24  0   27  4 23  0             315581.0912  -0.0191  0.050  -0.0192 0.02  
2485: 28  5 24  0   27  5 23  0             315581.0912  -0.0191  0.050  -0.0192 0.48  
2486: 27  5 22  0   26  5 21  0             315589.9934  -0.0341  0.050  -0.0341 0.27  
2487: 27  5 22  0   26  6 21  0             315589.9934  -0.0341  0.050  -0.0341 0.23  
2488: 27  6 22  0   26  5 21  0             315589.9934  -0.0341  0.050  -0.0341 0.23  
2489: 27  6 22  0   26  6 21  0             315589.9934  -0.0341  0.050  -0.0341 0.27  
2490: 26  6 20  0   25  6 19  0             315599.5949  -0.0203  0.050  -0.0203 0.48  
2491: 26  6 20  0   25  7 19  0             315599.5949  -0.0203  0.050  -0.0203 0.02  
2492: 26  7 20  0   25  6 19  0             315599.5949  -0.0203  0.050  -0.0203 0.02  
2493: 26  7 20  0   25  7 19  0             315599.5949  -0.0203  0.050  -0.0203 0.48  
2494: 25  7 18  0   24  7 17  0             315610.6441  -0.0113  0.050  -0.0114 0.48  
2495: 25  7 18  0   24  8 17  0             315610.6441  -0.0113  0.050  -0.0114 0.02  
2496: 25  8 18  0   24  7 17  0             315610.6441  -0.0113  0.050  -0.0114 0.02  
2497: 25  8 18  0   24  8 17  0             315610.6441  -0.0113  0.050  -0.0114 0.48  
2498: 24  8 16  0   23  8 15  0             315624.5467  -0.0114  0.050  -0.0114 0.48  
2499: 24  8 16  0   23  9 15  0             315624.5467  -0.0114  0.050  -0.0114 0.02  
2500: 24  9 16  0   23  8 15  0             315624.5467  -0.0114  0.050  -0.0114 0.02  
2501: 24  9 16  0   23  9 15  0             315624.5467  -0.0114  0.050  -0.0114 0.48  
2502: 39  7 32  0   39  6 33  0             315632.1268  -0.0624  0.050  -0.0625 0.02  
2503: 39  7 32  0   39  7 33  0             315632.1268  -0.0624  0.050  -0.0625 0.48  
2504: 39  8 32  0   39  6 33  0             315632.1268  -0.0624  0.050  -0.0625 0.48  
2505: 39  8 32  0   39  7 33  0             315632.1268  -0.0624  0.050  -0.0625 0.02  
2506: 23  9 14  0   22  9 13  0             315644.1650  -0.0069  0.050  -0.0069 0.48  
2507: 23  9 14  0   22 10 13  0             315644.1650  -0.0069  0.050  -0.0069 0.02  
2508: 23 10 14  0   22  9 13  0             315644.1650  -0.0069  0.050  -0.0069 0.02  
2509: 23 10 14  0   22 10 13  0             315644.1650  -0.0069  0.050  -0.0069 0.48  
2510: 38  6 32  0   38  5 33  0             315672.8908  -0.0209  0.050  -0.0210 0.02  
2511: 38  6 32  0   38  6 33  0             315672.8908  -0.0209  0.050  -0.0210 0.48  
2512: 38  7 32  0   38  5 33  0             315672.8908  -0.0209  0.050  -0.0210 0.48  
2513: 38  7 32  0   38  6 33  0             315672.8908  -0.0209  0.050  -0.0210 0.02  
2514: 22 10 12  0   21 10 11  0             315676.0004  -0.0085  0.050  -0.0085 0.48  
2515: 22 10 12  0   21 11 11  0             315676.0004  -0.0085  0.050  -0.0085 0.02  
2516: 22 11 12  0   21 10 11  0             315676.0004  -0.0085  0.050  -0.0085 0.02  
2517: 22 11 12  0   21 11 11  0             315676.0004  -0.0085  0.050  -0.0085 0.48  
2518: 37  5 32  0   37  4 33  0             315712.0771   0.0504  0.050   0.0504 0.25  
2519: 37  5 32  0   37  5 33  0             315712.0771   0.0504  0.050   0.0504 0.25  
2520: 37  6 32  0   37  4 33  0             315712.0771   0.0504  0.050   0.0504 0.25  
2521: 37  6 32  0   37  5 33  0             315712.0771   0.0504  0.050   0.0504 0.25  
2522: 36  4 32  0   36  3 33  0             315749.5966   0.0186  0.050   0.0187 0.25  
2523: 36  4 32  0   36  4 33  0             315749.5966   0.0186  0.050   0.0187 0.25  
2524: 36  5 32  0   36  3 33  0             315749.5966   0.0186  0.050   0.0187 0.25  
2525: 36  5 32  0   36  4 33  0             315749.5966   0.0186  0.050   0.0187 0.25  
2526: 34  2 32  0   34  1 33  0             315820.1698   0.0103  0.050   0.0103 0.25  
2527: 34  2 32  0   34  2 33  0             315820.1698   0.0103  0.050   0.0103 0.25  
2528: 34  3 32  0   34  1 33  0             315820.1698   0.0103  0.050   0.0103 0.25  
2529: 34  3 32  0   34  2 33  0             315820.1698   0.0103  0.050   0.0103 0.25  
2530: 33  1 32  0   33  0 33  0             315853.3607   0.0888  0.050   0.0888 0.25  
2531: 33  1 32  0   33  1 33  0             315853.3607   0.0888  0.050   0.0888 0.25  
2532: 33  2 32  0   33  0 33  0             315853.3607   0.0888  0.050   0.0888 0.25  
2533: 33  2 32  0   33  1 33  0             315853.3607   0.0888  0.050   0.0888 0.25  
2534: 20 13  8  0   19 13  7  0             315884.1686  -0.0885  0.050               
2535: 20 12  8  0   19 12  7  0             315886.8356   0.0664  0.050               
2536: 19 13  6  0   18 14  5  0             316111.8988  -0.0321  0.050               
2537: 19 13  6  0   18 13  5  0             316631.9162   0.0041  0.050               
2538: 19 14  6  0   18 13  5  0             316692.3128   0.0225  0.050               
2539: 15 12  3  0   14 11  4  0             317799.1490   0.0238  0.050               
2540: 16 14  2  0   15 13  3  0             319705.0236   0.0451  0.050               
2541: 18 14  4  0   17 14  3  0             321796.9301   0.0024  0.050               
2542: 17 15  3  0   16 14  2  0             321849.3830  -0.0071  0.050               
2543: 19 14  5  0   18 15  4  0             324342.8750   0.0343  0.050               
2544: 55 22 33  0   55 21 34  0             324481.5224   0.0699  0.050   0.0699 0.25  
2545: 55 22 33  0   55 22 34  0             324481.5224   0.0699  0.050   0.0699 0.25  
2546: 55 23 33  0   55 21 34  0             324481.5224   0.0699  0.050   0.0699 0.25  
2547: 55 23 33  0   55 22 34  0             324481.5224   0.0699  0.050   0.0699 0.25  
2548: 53 20 33  0   53 19 34  0             324622.8093   0.0109  0.050   0.0109 0.25  
2549: 53 20 33  0   53 20 34  0             324622.8093   0.0109  0.050   0.0109 0.25  
2550: 53 21 33  0   53 19 34  0             324622.8093   0.0109  0.050   0.0109 0.25  
2551: 53 21 33  0   53 20 34  0             324622.8093   0.0109  0.050   0.0109 0.25  
2552: 51 18 33  0   51 17 34  0             324755.0591   0.0652  0.050   0.0652 0.25  
2553: 51 18 33  0   51 18 34  0             324755.0591   0.0652  0.050   0.0652 0.25  
2554: 51 19 33  0   51 17 34  0             324755.0591   0.0652  0.050   0.0652 0.25  
2555: 51 19 33  0   51 18 34  0             324755.0591   0.0652  0.050   0.0652 0.25  
2556: 50 17 33  0   50 16 34  0             324817.7304  -0.0707  0.050  -0.0707 0.29  
2557: 50 17 33  0   50 17 34  0             324817.7304  -0.0707  0.050  -0.0707 0.21  
2558: 50 18 33  0   50 16 34  0             324817.7304  -0.0707  0.050  -0.0707 0.21  
2559: 50 18 33  0   50 17 34  0             324817.7304  -0.0707  0.050  -0.0707 0.29  
2560: 49 16 33  0   49 15 34  0             324878.4025  -0.0849  0.050  -0.0849 0.25  
2561: 49 16 33  0   49 16 34  0             324878.4025  -0.0849  0.050  -0.0849 0.25  
2562: 49 17 33  0   49 15 34  0             324878.4025  -0.0849  0.050  -0.0849 0.25  
2563: 49 17 33  0   49 16 34  0             324878.4025  -0.0849  0.050  -0.0849 0.25  
2564: 48 15 33  0   48 14 34  0             324937.1222   0.0160  0.050   0.0161 0.25  
2565: 48 15 33  0   48 15 34  0             324937.1222   0.0160  0.050   0.0161 0.25  
2566: 48 16 33  0   48 14 34  0             324937.1222   0.0160  0.050   0.0161 0.25  
2567: 48 16 33  0   48 15 34  0             324937.1222   0.0160  0.050   0.0161 0.25  
2568: 47 14 33  0   47 13 34  0             324993.6957  -0.0134  0.050  -0.0135 0.25  
2569: 47 14 33  0   47 14 34  0             324993.6957  -0.0134  0.050  -0.0135 0.25  
2570: 47 15 33  0   47 13 34  0             324993.6957  -0.0134  0.050  -0.0135 0.25  
2571: 47 15 33  0   47 14 34  0             324993.6957  -0.0134  0.050  -0.0135 0.25  
2572: 45 12 33  0   45 11 34  0             325101.0358  -0.0352  0.050  -0.0353 0.25  
2573: 45 12 33  0   45 12 34  0             325101.0358  -0.0352  0.050  -0.0353 0.25  
2574: 45 13 33  0   45 11 34  0             325101.0358  -0.0352  0.050  -0.0353 0.25  
2575: 45 13 33  0   45 12 34  0             325101.0358  -0.0352  0.050  -0.0353 0.25  
2576: 43 10 33  0   43  9 34  0             325200.9891   0.0213  0.050   0.0214 0.25  
2577: 43 10 33  0   43 10 34  0             325200.9891   0.0213  0.050   0.0214 0.25  
2578: 43 11 33  0   43  9 34  0             325200.9891   0.0213  0.050   0.0214 0.25  
2579: 43 11 33  0   43 10 34  0             325200.9891   0.0213  0.050   0.0214 0.25  
2580: 19 15  5  0   18 15  4  0             325204.9220  -0.0318  0.050               
2581: 33  0 33  0   32  0 32  0             325249.6637  -0.0257  0.050  -0.0258 0.48  
2582: 33  0 33  0   32  1 32  0             325249.6637  -0.0257  0.050  -0.0258 0.02  
2583: 33  1 33  0   32  0 32  0             325249.6637  -0.0257  0.050  -0.0258 0.02  
2584: 33  1 33  0   32  1 32  0             325249.6637  -0.0257  0.050  -0.0258 0.48  
2585: 32  1 31  0   31  1 30  0             325259.5396  -0.0231  0.050  -0.0231 0.48  
2586: 32  1 31  0   31  2 30  0             325259.5396  -0.0231  0.050  -0.0231 0.02  
2587: 32  2 31  0   31  1 30  0             325259.5396  -0.0231  0.050  -0.0231 0.02  
2588: 32  2 31  0   31  2 30  0             325259.5396  -0.0231  0.050  -0.0231 0.48  
2589: 31  2 29  0   30  2 28  0             325268.7866  -0.0031  0.050  -0.0032 0.48  
2590: 31  2 29  0   30  3 28  0             325268.7866  -0.0031  0.050  -0.0032 0.02  
2591: 31  3 29  0   30  2 28  0             325268.7866  -0.0031  0.050  -0.0032 0.02  
2592: 31  3 29  0   30  3 28  0             325268.7866  -0.0031  0.050  -0.0032 0.48  
2593: 30  3 27  0   29  3 26  0             325277.5612  -0.0154  0.050  -0.0155 0.48  
2594: 30  3 27  0   29  4 26  0             325277.5612  -0.0154  0.050  -0.0155 0.02  
2595: 30  4 27  0   29  3 26  0             325277.5612  -0.0154  0.050  -0.0155 0.02  
2596: 30  4 27  0   29  4 26  0             325277.5612  -0.0154  0.050  -0.0155 0.48  
2597: 29  4 25  0   28  4 24  0             325286.1451  -0.0226  0.050  -0.0226 0.48  
2598: 29  4 25  0   28  5 24  0             325286.1451  -0.0226  0.050  -0.0226 0.02  
2599: 29  5 25  0   28  4 24  0             325286.1451  -0.0226  0.050  -0.0226 0.02  
2600: 29  5 25  0   28  5 24  0             325286.1451  -0.0226  0.050  -0.0226 0.48  
2601: 13  6  7  0   12  4  8  0             325290.4054  -0.0400  0.050  -0.0457 0.26  
2602: 13  6  7  0   12  5  8  0             325290.4054  -0.0400  0.050  -0.0457 0.24  
2603: 13  7  7  0   12  4  8  0             325290.4054  -0.0513  0.050  -0.0457 0.24  
2604: 13  7  7  0   12  5  8  0             325290.4054  -0.0513  0.050  -0.0457 0.26  
2605: 28  5 23  0   27  5 22  0             325294.8575  -0.0170  0.050  -0.0170 0.48  
2606: 28  5 23  0   27  6 22  0             325294.8575  -0.0170  0.050  -0.0170 0.02  
2607: 28  6 23  0   27  5 22  0             325294.8575  -0.0170  0.050  -0.0170 0.02  
2608: 28  6 23  0   27  6 22  0             325294.8575  -0.0170  0.050  -0.0170 0.48  
2609: 27  6 21  0   26  6 20  0             325304.1209  -0.0119  0.050  -0.0120 0.48  
2610: 27  6 21  0   26  7 20  0             325304.1209  -0.0119  0.050  -0.0120 0.02  
2611: 27  7 21  0   26  6 20  0             325304.1209  -0.0119  0.050  -0.0120 0.02  
2612: 27  7 21  0   26  7 20  0             325304.1209  -0.0119  0.050  -0.0120 0.48  
2613: 26  7 19  0   25  7 18  0             325314.6202   0.0016  0.050   0.0017 0.48  
2614: 26  7 19  0   25  8 18  0             325314.6202   0.0016  0.050   0.0017 0.02  
2615: 26  8 19  0   25  7 18  0             325314.6202   0.0016  0.050   0.0017 0.02  
2616: 26  8 19  0   25  8 18  0             325314.6202   0.0016  0.050   0.0017 0.48  
2617: 25  8 17  0   24  8 16  0             325327.4862  -0.0101  0.050  -0.0101 0.27  
2618: 25  8 17  0   24  9 16  0             325327.4862  -0.0101  0.050  -0.0101 0.23  
2619: 25  9 17  0   24  8 16  0             325327.4862  -0.0101  0.050  -0.0101 0.23  
2620: 25  9 17  0   24  9 16  0             325327.4862  -0.0101  0.050  -0.0101 0.27  
2621: 40  7 33  0   40  6 34  0             325337.6659   0.0310  0.050   0.0310 0.02  
2622: 40  7 33  0   40  7 34  0             325337.6659   0.0310  0.050   0.0310 0.48  
2623: 40  8 33  0   40  6 34  0             325337.6659   0.0310  0.050   0.0310 0.48  
2624: 40  8 33  0   40  7 34  0             325337.6659   0.0310  0.050   0.0310 0.02  
2625: 24  9 15  0   23  9 14  0             325344.9893  -0.0118  0.050  -0.0118 0.49  
2626: 24  9 15  0   23 10 14  0             325344.9893  -0.0118  0.050  -0.0118 0.02  
2627: 24 10 15  0   23 10 14  0             325344.9893  -0.0118  0.050  -0.0118 0.49  
2628: 23 10 13  0   22 10 12  0             325371.9320  -0.0065  0.050  -0.0066 0.27  
2629: 23 10 13  0   22 11 12  0             325371.9320  -0.0065  0.050  -0.0066 0.23  
2630: 23 11 13  0   22 10 12  0             325371.9320  -0.0065  0.050  -0.0066 0.23  
2631: 23 11 13  0   22 11 12  0             325371.9320  -0.0065  0.050  -0.0066 0.27  
2632: 39  6 33  0   39  5 34  0             325379.8463  -0.0087  0.050  -0.0087 0.25  
2633: 39  6 33  0   39  6 34  0             325379.8463  -0.0087  0.050  -0.0087 0.25  
2634: 39  7 33  0   39  5 34  0             325379.8463  -0.0087  0.050  -0.0087 0.25  
2635: 39  7 33  0   39  6 34  0             325379.8463  -0.0087  0.050  -0.0087 0.25  
2636: 37  4 33  0   37  3 34  0             325459.5165  -0.0306  0.050  -0.0307 0.25  
2637: 37  4 33  0   37  4 34  0             325459.5165  -0.0306  0.050  -0.0307 0.25  
2638: 37  5 33  0   37  3 34  0             325459.5165  -0.0306  0.050  -0.0307 0.25  
2639: 37  5 33  0   37  4 34  0             325459.5165  -0.0306  0.050  -0.0307 0.25  
2640: 36  3 33  0   36  2 34  0             325497.0091  -0.0912  0.050  -0.0912 0.25  
2641: 36  3 33  0   36  3 34  0             325497.0091  -0.0912  0.050  -0.0912 0.25  
2642: 36  4 33  0   36  2 34  0             325497.0091  -0.0912  0.050  -0.0912 0.25  
2643: 36  4 33  0   36  3 34  0             325497.0091  -0.0912  0.050  -0.0912 0.25  
2644: 21 12  9  0   20 12  8  0             325524.1216  -0.0884  0.050   0.0027 0.28  
2645: 21 12  9  0   20 13  8  0             325524.1216   0.1060  0.050   0.0027 0.22  
2646: 21 13  9  0   20 12  8  0             325524.1216  -0.1007  0.050   0.0027 0.22  
2647: 21 13  9  0   20 13  8  0             325524.1216   0.0938  0.050   0.0027 0.28  
2648: 35  2 33  0   35  1 34  0             325533.1523  -0.0249  0.050  -0.0249 0.25  
2649: 35  2 33  0   35  2 34  0             325533.1523  -0.0249  0.050  -0.0249 0.25  
2650: 35  3 33  0   35  1 34  0             325533.1523  -0.0249  0.050  -0.0249 0.25  
2651: 35  3 33  0   35  2 34  0             325533.1523  -0.0249  0.050  -0.0249 0.25  
2652: 34  1 33  0   34  0 34  0             325567.7490  -0.0668  0.050  -0.0668 0.25  
2653: 34  1 33  0   34  1 34  0             325567.7490  -0.0668  0.050  -0.0668 0.25  
2654: 34  2 33  0   34  0 34  0             325567.7490  -0.0668  0.050  -0.0668 0.25  
2655: 34  2 33  0   34  1 34  0             325567.7490  -0.0668  0.050  -0.0668 0.25  
2656: 20 13  7  0   19 14  6  0             325786.1177   0.0335  0.050               
2657: 20 14  7  0   19 14  6  0             325791.6441   0.0000  0.050               
2658: 20 13  7  0   19 13  6  0             325846.4737   0.0113  0.050               
2659: 20 14  7  0   19 13  6  0             325851.9835  -0.0388  0.050               
2660: 18 15  4  0   17 14  3  0             326419.4909  -0.0371  0.050               
2661: 16 14  2  0   15 12  3  0             328128.5934  -0.0403  0.050               
2662: 19 16  4  0   18 16  3  0             330672.5666  -0.0439  0.050               
2663: 19 17  3  0   18 17  2  0             330856.1263   0.0280  0.050               
2664: 17 16  2  0   16 15  1  0             331399.5852   0.0258  0.050               
2665: 17 16  1  0   16 15  2  0             333369.2594  -0.0226  0.050               
2666: 15 12  4  0   14  9  5  0             334133.1879  -0.0353  0.050               
2667: 55 21 34  0   55 20 35  0             334238.9223   0.0501  0.050   0.0501 0.25  
2668: 55 21 34  0   55 21 35  0             334238.9223   0.0501  0.050   0.0501 0.25  
2669: 55 22 34  0   55 20 35  0             334238.9223   0.0501  0.050   0.0501 0.25  
2670: 55 22 34  0   55 21 35  0             334238.9223   0.0501  0.050   0.0501 0.25  
2671: 54 20 34  0   54 19 35  0             334309.5554   0.0734  0.050   0.0734 0.25  
2672: 54 20 34  0   54 20 35  0             334309.5554   0.0734  0.050   0.0734 0.25  
2673: 54 21 34  0   54 19 35  0             334309.5554   0.0734  0.050   0.0734 0.25  
2674: 54 21 34  0   54 20 35  0             334309.5554   0.0734  0.050   0.0734 0.25  
2675: 53 19 34  0   53 18 35  0             334377.9201   0.0606  0.050   0.0607 0.25  
2676: 53 19 34  0   53 19 35  0             334377.9201   0.0606  0.050   0.0607 0.25  
2677: 53 20 34  0   53 18 35  0             334377.9201   0.0606  0.050   0.0607 0.25  
2678: 53 20 34  0   53 19 35  0             334377.9201   0.0606  0.050   0.0607 0.25  
2679: 52 18 34  0   52 17 35  0             334444.0694   0.0123  0.050   0.0123 0.25  
2680: 52 18 34  0   52 18 35  0             334444.0694   0.0123  0.050   0.0123 0.25  
2681: 52 19 34  0   52 17 35  0             334444.0694   0.0123  0.050   0.0123 0.25  
2682: 52 19 34  0   52 18 35  0             334444.0694   0.0123  0.050   0.0123 0.25  
2683: 50 16 34  0   50 15 35  0             334570.1160  -0.0026  0.050  -0.0027 0.25  
2684: 50 16 34  0   50 16 35  0             334570.1160  -0.0026  0.050  -0.0027 0.25  
2685: 50 17 34  0   50 15 35  0             334570.1160  -0.0026  0.050  -0.0027 0.25  
2686: 50 17 34  0   50 16 35  0             334570.1160  -0.0026  0.050  -0.0027 0.25  
2687: 49 15 34  0   49 14 35  0             334630.0230  -0.0598  0.050  -0.0598 0.25  
2688: 49 15 34  0   49 15 35  0             334630.0230  -0.0598  0.050  -0.0598 0.25  
2689: 49 16 34  0   49 14 35  0             334630.0230  -0.0598  0.050  -0.0598 0.25  
2690: 49 16 34  0   49 15 35  0             334630.0230  -0.0598  0.050  -0.0598 0.25  
2691: 48 14 34  0   48 13 35  0             334688.0819   0.0144  0.050   0.0144 0.29  
2692: 48 14 34  0   48 14 35  0             334688.0819   0.0144  0.050   0.0144 0.21  
2693: 48 15 34  0   48 13 35  0             334688.0819   0.0144  0.050   0.0144 0.21  
2694: 48 15 34  0   48 14 35  0             334688.0819   0.0144  0.050   0.0144 0.29  
2695: 46 12 34  0   46 11 35  0             334798.2999   0.0122  0.050   0.0123 0.25  
2696: 46 12 34  0   46 12 35  0             334798.2999   0.0122  0.050   0.0123 0.25  
2697: 46 13 34  0   46 11 35  0             334798.2999   0.0122  0.050   0.0123 0.25  
2698: 46 13 34  0   46 12 35  0             334798.2999   0.0122  0.050   0.0123 0.25  
2699: 44 10 34  0   44  9 35  0             334901.0612  -0.0860  0.050  -0.0860 0.25  
2700: 44 10 34  0   44 10 35  0             334901.0612  -0.0860  0.050  -0.0860 0.25  
2701: 44 11 34  0   44  9 35  0             334901.0612  -0.0860  0.050  -0.0860 0.25  
2702: 44 11 34  0   44 10 35  0             334901.0612  -0.0860  0.050  -0.0860 0.25  
2703: 43  9 34  0   43  8 35  0             334949.9392   0.0117  0.050   0.0117 0.25  
2704: 43  9 34  0   43  9 35  0             334949.9392   0.0117  0.050   0.0117 0.25  
2705: 43 10 34  0   43  8 35  0             334949.9392   0.0117  0.050   0.0117 0.25  
2706: 43 10 34  0   43  9 35  0             334949.9392   0.0117  0.050   0.0117 0.25  
2707: 34  0 34  0   33  0 33  0             334954.7452   0.0074  0.050   0.0075 0.48  
2708: 34  0 34  0   33  1 33  0             334954.7452   0.0074  0.050   0.0075 0.02  
2709: 34  1 34  0   33  0 33  0             334954.7452   0.0074  0.050   0.0075 0.02  
2710: 34  1 34  0   33  1 33  0             334954.7452   0.0074  0.050   0.0075 0.48  
2711: 33  1 32  0   32  1 31  0             334964.5700  -0.0170  0.050  -0.0171 0.48  
2712: 33  1 32  0   32  2 31  0             334964.5700  -0.0170  0.050  -0.0171 0.02  
2713: 33  2 32  0   32  1 31  0             334964.5700  -0.0170  0.050  -0.0171 0.02  
2714: 33  2 32  0   32  2 31  0             334964.5700  -0.0170  0.050  -0.0171 0.48  
2715: 32  2 30  0   31  2 29  0             334973.7267  -0.0325  0.050  -0.0326 0.48  
2716: 32  2 30  0   31  3 29  0             334973.7267  -0.0325  0.050  -0.0326 0.02  
2717: 32  3 30  0   31  2 29  0             334973.7267  -0.0325  0.050  -0.0326 0.02  
2718: 32  3 30  0   31  3 29  0             334973.7267  -0.0325  0.050  -0.0326 0.48  
2719: 31  3 28  0   30  3 27  0             334982.4276  -0.0284  0.050  -0.0284 0.48  
2720: 31  3 28  0   30  4 27  0             334982.4276  -0.0284  0.050  -0.0284 0.02  
2721: 31  4 28  0   30  3 27  0             334982.4276  -0.0284  0.050  -0.0284 0.02  
2722: 31  4 28  0   30  4 27  0             334982.4276  -0.0284  0.050  -0.0284 0.48  
2723: 30  4 26  0   29  4 25  0             334990.9080  -0.0038  0.050  -0.0039 0.48  
2724: 30  4 26  0   29  5 25  0             334990.9080  -0.0038  0.050  -0.0039 0.02  
2725: 30  5 26  0   29  4 25  0             334990.9080  -0.0038  0.050  -0.0039 0.02  
2726: 30  5 26  0   29  5 25  0             334990.9080  -0.0038  0.050  -0.0039 0.48  
2727: 42  8 34  0   42  7 35  0             334997.0061   0.0077  0.050   0.0077 0.02  
2728: 42  8 34  0   42  8 35  0             334997.0061   0.0077  0.050   0.0077 0.48  
2729: 42  9 34  0   42  7 35  0             334997.0061   0.0077  0.050   0.0077 0.48  
2730: 42  9 34  0   42  8 35  0             334997.0061   0.0077  0.050   0.0077 0.02  
2731: 29  5 24  0   28  5 23  0             334999.4547   0.0356  0.050   0.0356 0.48  
2732: 29  5 24  0   28  6 23  0             334999.4547   0.0356  0.050   0.0356 0.02  
2733: 29  6 24  0   28  5 23  0             334999.4547   0.0356  0.050   0.0356 0.02  
2734: 29  6 24  0   28  6 23  0             334999.4547   0.0356  0.050   0.0356 0.48  
2735: 28  6 22  0   27  6 21  0             335008.3578  -0.0169  0.050  -0.0169 0.48  
2736: 28  6 22  0   27  7 21  0             335008.3578  -0.0169  0.050  -0.0169 0.02  
2737: 28  7 22  0   27  6 21  0             335008.3578  -0.0169  0.050  -0.0169 0.02  
2738: 28  7 22  0   27  7 21  0             335008.3578  -0.0169  0.050  -0.0169 0.48  
2739: 27  7 20  0   26  7 19  0             335018.3414  -0.0294  0.050  -0.0295 0.48  
2740: 27  7 20  0   26  8 19  0             335018.3414  -0.0294  0.050  -0.0295 0.02  
2741: 27  8 20  0   26  7 19  0             335018.3414  -0.0294  0.050  -0.0295 0.02  
2742: 27  8 20  0   26  8 19  0             335018.3414  -0.0294  0.050  -0.0295 0.48  
2743: 26  8 18  0   25  8 17  0             335030.3892   0.0028  0.050   0.0028 0.48  
2744: 26  8 18  0   25  9 17  0             335030.3892   0.0028  0.050   0.0028 0.02  
2745: 26  9 18  0   25  8 17  0             335030.3892   0.0028  0.050   0.0028 0.02  
2746: 26  9 18  0   25  9 17  0             335030.3892   0.0028  0.050   0.0028 0.48  
2747: 41  7 34  0   41  6 35  0             335042.4052   0.0036  0.050   0.0037 0.02  
2748: 41  7 34  0   41  7 35  0             335042.4052   0.0036  0.050   0.0037 0.48  
2749: 41  8 34  0   41  6 35  0             335042.4052   0.0036  0.050   0.0037 0.48  
2750: 41  8 34  0   41  7 35  0             335042.4052   0.0036  0.050   0.0037 0.02  
2751: 25  9 16  0   24  9 15  0             335046.2173   0.0047  0.050   0.0048 0.48  
2752: 25  9 16  0   24 10 15  0             335046.2173   0.0047  0.050   0.0048 0.02  
2753: 25 10 16  0   24  9 15  0             335046.2173   0.0047  0.050   0.0048 0.02  
2754: 25 10 16  0   24 10 15  0             335046.2173   0.0047  0.050   0.0048 0.48  
2755: 24 10 14  0   23 10 13  0             335069.4897  -0.0058  0.050  -0.0058 0.48  
2756: 24 10 14  0   23 11 13  0             335069.4897  -0.0058  0.050  -0.0058 0.02  
2757: 24 11 14  0   23 10 13  0             335069.4897  -0.0058  0.050  -0.0058 0.02  
2758: 24 11 14  0   23 11 13  0             335069.4897  -0.0058  0.050  -0.0058 0.48  
2759: 40  6 34  0   40  5 35  0             335086.1400  -0.0372  0.050  -0.0372 0.25  
2760: 40  6 34  0   40  6 35  0             335086.1400  -0.0372  0.050  -0.0372 0.25  
2761: 40  7 34  0   40  5 35  0             335086.1400  -0.0372  0.050  -0.0372 0.25  
2762: 40  7 34  0   40  6 35  0             335086.1400  -0.0372  0.050  -0.0372 0.25  
2763: 17 17  1  0   16 16  0  0             335106.4555  -0.0143  0.050               
2764: 23 11 12  0   22 11 11  0             335108.5937  -0.0022  0.050  -0.0023 0.48  
2765: 23 11 12  0   22 12 11  0             335108.5937  -0.0022  0.050  -0.0023 0.02  
2766: 23 12 12  0   22 11 11  0             335108.5937  -0.0022  0.050  -0.0023 0.02  
2767: 23 12 12  0   22 12 11  0             335108.5937  -0.0022  0.050  -0.0023 0.48  
2768: 39  5 34  0   39  4 35  0             335128.3467  -0.0185  0.050  -0.0186 0.25  
2769: 39  5 34  0   39  5 35  0             335128.3467  -0.0185  0.050  -0.0186 0.25  
2770: 39  6 34  0   39  4 35  0             335128.3467  -0.0185  0.050  -0.0186 0.25  
2771: 39  6 34  0   39  5 35  0             335128.3467  -0.0185  0.050  -0.0186 0.25  
2772: 38  4 34  0   38  3 35  0             335169.0026  -0.0015  0.050  -0.0015 0.25  
2773: 38  4 34  0   38  4 35  0             335169.0026  -0.0015  0.050  -0.0015 0.25  
2774: 38  5 34  0   38  3 35  0             335169.0026  -0.0015  0.050  -0.0015 0.25  
2775: 38  5 34  0   38  4 35  0             335169.0026  -0.0015  0.050  -0.0015 0.25  
2776: 37  3 34  0   37  2 35  0             335208.1121  -0.0194  0.050  -0.0194 0.25  
2777: 37  3 34  0   37  3 35  0             335208.1121  -0.0194  0.050  -0.0194 0.25  
2778: 37  4 34  0   37  2 35  0             335208.1121  -0.0194  0.050  -0.0194 0.25  
2779: 37  4 34  0   37  3 35  0             335208.1121  -0.0194  0.050  -0.0194 0.25  
2780: 35  1 34  0   35  0 35  0             335282.0077   0.0107  0.050   0.0108 0.29  
2781: 35  1 34  0   35  1 35  0             335282.0077   0.0107  0.050   0.0108 0.21  
2782: 35  2 34  0   35  0 35  0             335282.0077   0.0107  0.050   0.0108 0.21  
2783: 35  2 34  0   35  1 35  0             335282.0077   0.0107  0.050   0.0108 0.29  
2784: 20 14  6  0   19 15  5  0             335563.7255  -0.0535  0.050               
2785: 20 15  6  0   19 15  5  0             335673.8274   0.0461  0.050               
2786: 16 13  3  0   15 11  4  0             336486.6854  -0.0180  0.050               
2787: 20 15  6  0   19 14  5  0             336535.9311   0.0366  0.050               
2788: 17 15  2  0   16 14  3  0             337611.7960  -0.0625  0.050               
2789: 19 15  4  0   18 15  3  0             341653.0185  -0.0169  0.050               
2790: 20 15  5  0   19 16  4  0             342947.8969  -0.0181  0.050               
2791: 19 16  3  0   18 16  2  0             343071.2398  -0.0113  0.050               
2792: 18 16  3  0   17 15  2  0             343104.8245   0.0607  0.050               
2793: 58 23 35  0   58 22 36  0             343772.1785   0.0171  0.050   0.0172 0.25  
2794: 58 23 35  0   58 23 36  0             343772.1785   0.0171  0.050   0.0172 0.25  
2795: 58 24 35  0   58 22 36  0             343772.1785   0.0171  0.050   0.0172 0.25  
2796: 58 24 35  0   58 23 36  0             343772.1785   0.0171  0.050   0.0172 0.25  
2797: 57 22 35  0   57 21 36  0             343848.4900  -0.0266  0.050  -0.0266 0.25  
2798: 57 22 35  0   57 22 36  0             343848.4900  -0.0266  0.050  -0.0266 0.25  
2799: 57 23 35  0   57 21 36  0             343848.4900  -0.0266  0.050  -0.0266 0.25  
2800: 57 23 35  0   57 22 36  0             343848.4900  -0.0266  0.050  -0.0266 0.25  
2801: 56 21 35  0   56 20 36  0             343922.5502  -0.0365  0.050  -0.0366 0.25  
2802: 56 21 35  0   56 21 36  0             343922.5502  -0.0365  0.050  -0.0366 0.25  
2803: 56 22 35  0   56 20 36  0             343922.5502  -0.0365  0.050  -0.0366 0.25  
2804: 56 22 35  0   56 21 36  0             343922.5502  -0.0365  0.050  -0.0366 0.25  
2805: 15 10  5  0   14  9  6  0             343931.9267  -0.0412  0.050               
2806: 15 10  5  0   14  8  6  0             343933.4867  -0.0313  0.050               
2807: 55 20 35  0   55 19 36  0             343994.3952  -0.0276  0.050  -0.0276 0.25  
2808: 55 20 35  0   55 20 36  0             343994.3952  -0.0276  0.050  -0.0276 0.25  
2809: 55 21 35  0   55 19 36  0             343994.3952  -0.0276  0.050  -0.0276 0.25  
2810: 55 21 35  0   55 20 36  0             343994.3952  -0.0276  0.050  -0.0276 0.25  
2811: 53 18 35  0   53 17 36  0             344131.5835  -0.0088  0.050  -0.0088 0.25  
2812: 53 18 35  0   53 18 36  0             344131.5835  -0.0088  0.050  -0.0088 0.25  
2813: 53 19 35  0   53 17 36  0             344131.5835  -0.0088  0.050  -0.0088 0.25  
2814: 53 19 35  0   53 18 36  0             344131.5835  -0.0088  0.050  -0.0088 0.25  
2815: 51 16 35  0   51 15 36  0             344260.4351   0.0212  0.050   0.0212 0.25  
2816: 51 16 35  0   51 16 36  0             344260.4351   0.0212  0.050   0.0212 0.25  
2817: 51 17 35  0   51 15 36  0             344260.4351   0.0212  0.050   0.0212 0.25  
2818: 51 17 35  0   51 16 36  0             344260.4351   0.0212  0.050   0.0212 0.25  
2819: 50 15 35  0   50 14 36  0             344321.8043  -0.0073  0.050  -0.0073 0.25  
2820: 50 15 35  0   50 15 36  0             344321.8043  -0.0073  0.050  -0.0073 0.25  
2821: 50 16 35  0   50 14 36  0             344321.8043  -0.0073  0.050  -0.0073 0.25  
2822: 50 16 35  0   50 15 36  0             344321.8043  -0.0073  0.050  -0.0073 0.25  
2823: 20 16  5  0   19 16  4  0             344327.5592  -0.0324  0.050               
2824: 47 12 35  0   47 11 36  0             344494.4727  -0.0215  0.050  -0.0215 0.25  
2825: 47 12 35  0   47 12 36  0             344494.4727  -0.0215  0.050  -0.0215 0.25  
2826: 47 13 35  0   47 11 36  0             344494.4727  -0.0215  0.050  -0.0215 0.25  
2827: 47 13 35  0   47 12 36  0             344494.4727  -0.0215  0.050  -0.0215 0.25  
2828: 45 10 35  0   45  9 36  0             344600.4850   0.0288  0.050   0.0289 0.25  
2829: 45 10 35  0   45 10 36  0             344600.4850   0.0288  0.050   0.0289 0.25  
2830: 45 11 35  0   45  9 36  0             344600.4850   0.0288  0.050   0.0289 0.25  
2831: 45 11 35  0   45 10 36  0             344600.4850   0.0288  0.050   0.0289 0.25  
2832: 14  7  7  0   13  5  8  0             344641.2580   0.0064  0.050  -0.0103 0.26  
2833: 14  7  7  0   13  6  8  0             344641.2580   0.0066  0.050  -0.0103 0.24  
2834: 14  8  7  0   13  5  8  0             344641.2580  -0.0272  0.050  -0.0103 0.24  
2835: 14  8  7  0   13  6  8  0             344641.2580  -0.0271  0.050  -0.0103 0.26  
2836: 44  9 35  0   44  8 36  0             344650.8031  -0.0109  0.050  -0.0110 0.02  
2837: 44  9 35  0   44  9 36  0             344650.8031  -0.0109  0.050  -0.0110 0.48  
2838: 44 10 35  0   44  8 36  0             344650.8031  -0.0109  0.050  -0.0110 0.48  
2839: 44 10 35  0   44  9 36  0             344650.8031  -0.0109  0.050  -0.0110 0.02  
2840: 35  0 35  0   34  0 34  0             344659.4458  -0.0103  0.050  -0.0103 0.48  
2841: 35  0 35  0   34  1 34  0             344659.4458  -0.0103  0.050  -0.0103 0.02  
2842: 35  1 35  0   34  0 34  0             344659.4458  -0.0103  0.050  -0.0103 0.02  
2843: 35  1 35  0   34  1 34  0             344659.4458  -0.0103  0.050  -0.0103 0.48  
2844: 34  1 33  0   33  1 32  0             344669.2594  -0.0223  0.050  -0.0223 0.48  
2845: 34  1 33  0   33  2 32  0             344669.2594  -0.0223  0.050  -0.0223 0.02  
2846: 34  2 33  0   33  1 32  0             344669.2594  -0.0223  0.050  -0.0223 0.02  
2847: 34  2 33  0   33  2 32  0             344669.2594  -0.0223  0.050  -0.0223 0.48  
2848: 33  2 31  0   32  2 30  0             344678.3721  -0.0276  0.050  -0.0277 0.48  
2849: 33  2 31  0   32  3 30  0             344678.3721  -0.0276  0.050  -0.0277 0.02  
2850: 33  3 31  0   32  2 30  0             344678.3721  -0.0276  0.050  -0.0277 0.02  
2851: 33  3 31  0   32  3 30  0             344678.3721  -0.0276  0.050  -0.0277 0.48  
2852: 32  3 29  0   31  3 28  0             344686.9910  -0.0167  0.050  -0.0167 0.48  
2853: 32  3 29  0   31  4 28  0             344686.9910  -0.0167  0.050  -0.0167 0.02  
2854: 32  4 29  0   31  3 28  0             344686.9910  -0.0167  0.050  -0.0167 0.02  
2855: 32  4 29  0   31  4 28  0             344686.9910  -0.0167  0.050  -0.0167 0.48  
2856: 31  4 27  0   30  4 26  0             344695.3178  -0.0141  0.050  -0.0142 0.48  
2857: 31  4 27  0   30  5 26  0             344695.3178  -0.0141  0.050  -0.0142 0.02  
2858: 31  5 27  0   30  4 26  0             344695.3178  -0.0141  0.050  -0.0142 0.02  
2859: 31  5 27  0   30  5 26  0             344695.3178  -0.0141  0.050  -0.0142 0.48  
2860: 43  8 35  0   43  7 36  0             344699.4407  -0.0362  0.050  -0.0362 0.02  
2861: 43  8 35  0   43  8 36  0             344699.4407  -0.0362  0.050  -0.0362 0.48  
2862: 43  9 35  0   43  7 36  0             344699.4407  -0.0362  0.050  -0.0362 0.48  
2863: 43  9 35  0   43  8 36  0             344699.4407  -0.0362  0.050  -0.0362 0.02  
2864: 30  5 25  0   29  5 24  0             344703.6401  -0.0088  0.050  -0.0088 0.48  
2865: 30  5 25  0   29  6 24  0             344703.6401  -0.0088  0.050  -0.0088 0.02  
2866: 30  6 25  0   29  5 24  0             344703.6401  -0.0088  0.050  -0.0088 0.02  
2867: 30  6 25  0   29  6 24  0             344703.6401  -0.0088  0.050  -0.0088 0.48  
2868: 29  6 23  0   28  6 22  0             344712.3132  -0.0100  0.050  -0.0100 0.48  
2869: 29  6 23  0   28  7 22  0             344712.3132  -0.0100  0.050  -0.0100 0.02  
2870: 29  7 23  0   28  6 22  0             344712.3132  -0.0100  0.050  -0.0100 0.02  
2871: 29  7 23  0   28  7 22  0             344712.3132  -0.0100  0.050  -0.0100 0.48  
2872: 28  7 21  0   27  7 20  0             344721.8776  -0.0029  0.050  -0.0030 0.48  
2873: 28  7 21  0   27  8 20  0             344721.8776  -0.0029  0.050  -0.0030 0.02  
2874: 28  8 21  0   27  7 20  0             344721.8776  -0.0029  0.050  -0.0030 0.02  
2875: 28  8 21  0   27  8 20  0             344721.8776  -0.0029  0.050  -0.0030 0.48  
2876: 27  8 19  0   26  8 18  0             344733.1376  -0.0187  0.050  -0.0187 0.48  
2877: 27  8 19  0   26  9 18  0             344733.1376  -0.0187  0.050  -0.0187 0.02  
2878: 27  9 19  0   26  8 18  0             344733.1376  -0.0187  0.050  -0.0187 0.02  
2879: 27  9 19  0   26  9 18  0             344733.1376  -0.0187  0.050  -0.0187 0.48  
2880: 26  9 17  0   25  9 16  0             344747.5970  -0.0170  0.050  -0.0171 0.48  
2881: 26  9 17  0   25 10 16  0             344747.5970  -0.0170  0.050  -0.0171 0.02  
2882: 26 10 17  0   25  9 16  0             344747.5970  -0.0170  0.050  -0.0171 0.02  
2883: 26 10 17  0   25 10 16  0             344747.5970  -0.0170  0.050  -0.0171 0.48  
2884: 25 10 15  0   24 10 14  0             344768.0774  -0.0107  0.050  -0.0107 0.48  
2885: 25 10 15  0   24 11 14  0             344768.0774  -0.0107  0.050  -0.0107 0.02  
2886: 25 11 15  0   24 10 14  0             344768.0774  -0.0107  0.050  -0.0107 0.02  
2887: 25 11 15  0   24 11 14  0             344768.0774  -0.0107  0.050  -0.0107 0.48  
2888: 41  6 35  0   41  5 36  0             344791.8555  -0.0159  0.050  -0.0160 0.02  
2889: 41  6 35  0   41  6 36  0             344791.8555  -0.0159  0.050  -0.0160 0.48  
2890: 41  7 35  0   41  5 36  0             344791.8555  -0.0159  0.050  -0.0160 0.48  
2891: 41  7 35  0   41  6 36  0             344791.8555  -0.0159  0.050  -0.0160 0.02  
2892: 24 11 13  0   23 11 12  0             344800.6894  -0.0085  0.050  -0.0086 0.48  
2893: 24 11 13  0   23 12 12  0             344800.6894  -0.0085  0.050  -0.0086 0.02  
2894: 24 12 13  0   23 11 12  0             344800.6894  -0.0085  0.050  -0.0086 0.02  
2895: 24 12 13  0   23 12 12  0             344800.6894  -0.0085  0.050  -0.0086 0.48  
2896: 40  5 35  0   40  4 36  0             344835.6430  -0.0354  0.050  -0.0355 0.02  
2897: 40  5 35  0   40  5 36  0             344835.6430  -0.0354  0.050  -0.0355 0.48  
2898: 40  6 35  0   40  4 36  0             344835.6430  -0.0354  0.050  -0.0355 0.48  
2899: 40  6 35  0   40  5 36  0             344835.6430  -0.0354  0.050  -0.0355 0.02  
2900: 23 12 11  0   22 12 10  0             344860.4817  -0.0193  0.050  -0.0190 0.28  
2901: 23 12 11  0   22 13 10  0             344860.4817  -0.0186  0.050  -0.0190 0.22  
2902: 23 13 11  0   22 12 10  0             344860.4817  -0.0193  0.050  -0.0190 0.22  
2903: 23 13 11  0   22 13 10  0             344860.4817  -0.0186  0.050  -0.0190 0.28  
2904: 39  4 35  0   39  3 36  0             344877.9135  -0.0269  0.050  -0.0269 0.25  
2905: 39  4 35  0   39  4 36  0             344877.9135  -0.0269  0.050  -0.0269 0.25  
2906: 39  5 35  0   39  3 36  0             344877.9135  -0.0269  0.050  -0.0269 0.25  
2907: 39  5 35  0   39  4 36  0             344877.9135  -0.0269  0.050  -0.0269 0.25  
2908: 38  3 35  0   38  2 36  0             344918.6874  -0.0055  0.050  -0.0055 0.25  
2909: 38  3 35  0   38  3 36  0             344918.6874  -0.0055  0.050  -0.0055 0.25  
2910: 38  4 35  0   38  2 36  0             344918.6874  -0.0055  0.050  -0.0055 0.25  
2911: 38  4 35  0   38  3 36  0             344918.6874  -0.0055  0.050  -0.0055 0.25  
2912: 37  2 35  0   37  1 36  0             344957.9585  -0.0115  0.050  -0.0116 0.25  
2913: 37  2 35  0   37  2 36  0             344957.9585  -0.0115  0.050  -0.0116 0.25  
2914: 37  3 35  0   37  1 36  0             344957.9585  -0.0115  0.050  -0.0116 0.25  
2915: 37  3 35  0   37  2 36  0             344957.9585  -0.0115  0.050  -0.0116 0.25  
2916: 21 14  7  0   20 15  6  0             345309.4804  -0.0095  0.050               
2917: 21 15  7  0   20 15  6  0             345320.4725   0.0042  0.050               
2918: 21 14  7  0   20 14  6  0             345419.4856  -0.0065  0.050               
2919: 21 15  7  0   20 14  6  0             345430.4421  -0.0284  0.050               
2920: 16 14  3  0   15 12  4  0             346270.0617  -0.0122  0.050               
2921: 20 17  4  0   19 17  3  0             348874.5932   0.0443  0.050               
2922: 20 15  5  0   19 15  4  0             349460.7965   0.0281  0.050               
2923: 20 16  5  0   19 15  4  0             350840.4198  -0.0251  0.050               
2924: 18 17  2  0   17 16  1  0             351493.5153  -0.0252  0.050               
2925: 17 14  3  0   16 13  4  0             352390.0137   0.0843  0.050               
2926: 18 17  1  0   17 16  2  0             352862.1033   0.0194  0.050               
2927: 55 19 36  0   55 18 37  0             353748.6573  -0.0349  0.050  -0.0350 0.25  
2928: 55 19 36  0   55 19 37  0             353748.6573  -0.0349  0.050  -0.0350 0.25  
2929: 55 20 36  0   55 18 37  0             353748.6573  -0.0349  0.050  -0.0350 0.25  
2930: 55 20 36  0   55 19 37  0             353748.6573  -0.0349  0.050  -0.0350 0.25  
2931: 53 17 36  0   53 16 37  0             353884.5964   0.0843  0.050   0.0844 0.25  
2932: 53 17 36  0   53 17 37  0             353884.5964   0.0843  0.050   0.0844 0.25  
2933: 53 18 36  0   53 16 37  0             353884.5964   0.0843  0.050   0.0844 0.25  
2934: 53 18 36  0   53 17 37  0             353884.5964   0.0843  0.050   0.0844 0.25  
2935: 51 15 36  0   51 14 37  0             354012.2841  -0.0216  0.050  -0.0216 0.25  
2936: 51 15 36  0   51 15 37  0             354012.2841  -0.0216  0.050  -0.0216 0.25  
2937: 51 16 36  0   51 14 37  0             354012.2841  -0.0216  0.050  -0.0216 0.25  
2938: 51 16 36  0   51 15 37  0             354012.2841  -0.0216  0.050  -0.0216 0.25  
2939: 49 13 36  0   49 12 37  0             354132.4368   0.0204  0.050   0.0205 0.25  
2940: 49 13 36  0   49 13 37  0             354132.4368   0.0204  0.050   0.0205 0.25  
2941: 49 14 36  0   49 12 37  0             354132.4368   0.0204  0.050   0.0205 0.25  
2942: 49 14 36  0   49 13 37  0             354132.4368   0.0204  0.050   0.0205 0.25  
2943: 47 11 36  0   47 10 37  0             354245.1286  -0.0443  0.050  -0.0444 0.25  
2944: 47 11 36  0   47 11 37  0             354245.1286  -0.0443  0.050  -0.0444 0.25  
2945: 47 12 36  0   47 10 37  0             354245.1286  -0.0443  0.050  -0.0444 0.25  
2946: 47 12 36  0   47 11 37  0             354245.1286  -0.0443  0.050  -0.0444 0.25  
2947: 46 10 36  0   46  9 37  0             354298.8517  -0.0410  0.050  -0.0410 0.25  
2948: 46 10 36  0   46 10 37  0             354298.8517  -0.0410  0.050  -0.0410 0.25  
2949: 46 11 36  0   46  9 37  0             354298.8517  -0.0410  0.050  -0.0410 0.25  
2950: 46 11 36  0   46 10 37  0             354298.8517  -0.0410  0.050  -0.0410 0.25  
2951: 45  9 36  0   45  8 37  0             354350.8241  -0.0673  0.050  -0.0673 0.02  
2952: 45  9 36  0   45  9 37  0             354350.8241  -0.0673  0.050  -0.0673 0.48  
2953: 45 10 36  0   45  8 37  0             354350.8241  -0.0673  0.050  -0.0673 0.48  
2954: 45 10 36  0   45  9 37  0             354350.8241  -0.0673  0.050  -0.0673 0.02  
2955: 36  0 36  0   35  0 35  0             354363.7918  -0.0432  0.050  -0.0433 0.48  
2956: 36  0 36  0   35  1 35  0             354363.7918  -0.0432  0.050  -0.0433 0.02  
2957: 36  1 36  0   35  0 35  0             354363.7918  -0.0432  0.050  -0.0433 0.02  
2958: 36  1 36  0   35  1 35  0             354363.7918  -0.0432  0.050  -0.0433 0.48  
2959: 35  1 34  0   34  1 33  0             354373.6222  -0.0149  0.050  -0.0149 0.48  
2960: 35  1 34  0   34  2 33  0             354373.6222  -0.0149  0.050  -0.0149 0.02  
2961: 35  2 34  0   34  1 33  0             354373.6222  -0.0149  0.050  -0.0149 0.02  
2962: 35  2 34  0   34  2 33  0             354373.6222  -0.0149  0.050  -0.0149 0.48  
2963: 34  2 32  0   33  2 31  0             354382.6880  -0.0134  0.050  -0.0135 0.48  
2964: 34  2 32  0   33  3 31  0             354382.6880  -0.0134  0.050  -0.0135 0.02  
2965: 34  3 32  0   33  2 31  0             354382.6880  -0.0134  0.050  -0.0135 0.02  
2966: 34  3 32  0   33  3 31  0             354382.6880  -0.0134  0.050  -0.0135 0.48  
2967: 33  3 30  0   32  3 29  0             354391.2085  -0.0134  0.050  -0.0135 0.48  
2968: 33  3 30  0   32  4 29  0             354391.2085  -0.0134  0.050  -0.0135 0.02  
2969: 33  4 30  0   32  3 29  0             354391.2085  -0.0134  0.050  -0.0135 0.02  
2970: 33  4 30  0   32  4 29  0             354391.2085  -0.0134  0.050  -0.0135 0.48  
2971: 32  4 28  0   31  4 27  0             354399.3976  -0.0202  0.050  -0.0203 0.48  
2972: 32  4 28  0   31  5 27  0             354399.3976  -0.0202  0.050  -0.0203 0.02  
2973: 32  5 28  0   31  4 27  0             354399.3976  -0.0202  0.050  -0.0203 0.02  
2974: 32  5 28  0   31  5 27  0             354399.3976  -0.0202  0.050  -0.0203 0.48  
2975: 44  8 36  0   44  7 37  0             354401.1781  -0.0283  0.050  -0.0283 0.02  
2976: 44  8 36  0   44  8 37  0             354401.1781  -0.0283  0.050  -0.0283 0.48  
2977: 44  9 36  0   44  7 37  0             354401.1781  -0.0283  0.050  -0.0283 0.48  
2978: 44  9 36  0   44  8 37  0             354401.1781  -0.0283  0.050  -0.0283 0.02  
2979: 31  5 26  0   30  5 25  0             354407.5096  -0.0425  0.050  -0.0425 0.48  
2980: 31  5 26  0   30  6 25  0             354407.5096  -0.0425  0.050  -0.0425 0.02  
2981: 31  6 26  0   30  5 25  0             354407.5096  -0.0425  0.050  -0.0425 0.02  
2982: 31  6 26  0   30  6 25  0             354407.5096  -0.0425  0.050  -0.0425 0.48  
2983: 30  6 24  0   29  6 23  0             354415.9498  -0.0125  0.050  -0.0126 0.48  
2984: 30  6 24  0   29  7 23  0             354415.9498  -0.0125  0.050  -0.0126 0.02  
2985: 30  7 24  0   29  6 23  0             354415.9498  -0.0125  0.050  -0.0126 0.02  
2986: 30  7 24  0   29  7 23  0             354415.9498  -0.0125  0.050  -0.0126 0.48  
2987: 29  7 22  0   28  7 21  0             354425.1209  -0.0001  0.050  -0.0001 0.48  
2988: 29  7 22  0   28  8 21  0             354425.1209  -0.0001  0.050  -0.0001 0.02  
2989: 29  8 22  0   28  7 21  0             354425.1209  -0.0001  0.050  -0.0001 0.02  
2990: 29  8 22  0   28  8 21  0             354425.1209  -0.0001  0.050  -0.0001 0.48  
2991: 28  8 20  0   27  8 19  0             354435.7469  -0.0043  0.050  -0.0043 0.48  
2992: 28  8 20  0   27  9 19  0             354435.7469  -0.0043  0.050  -0.0043 0.02  
2993: 28  9 20  0   27  8 19  0             354435.7469  -0.0043  0.050  -0.0043 0.02  
2994: 28  9 20  0   27  9 19  0             354435.7469  -0.0043  0.050  -0.0043 0.48  
2995: 27  9 18  0   26  9 17  0             354449.0376  -0.0317  0.050  -0.0317 0.48  
2996: 27  9 18  0   26 10 17  0             354449.0376  -0.0317  0.050  -0.0317 0.02  
2997: 27 10 18  0   26  9 17  0             354449.0376  -0.0317  0.050  -0.0317 0.02  
2998: 27 10 18  0   26 10 17  0             354449.0376  -0.0317  0.050  -0.0317 0.48  
2999: 17 14  3  0   16 12  4  0             354460.9812   0.0198  0.050               
3000: 26 10 16  0   25 10 15  0             354467.3059  -0.0204  0.050  -0.0204 0.48  
3001: 26 10 16  0   25 11 15  0             354467.3059  -0.0204  0.050  -0.0204 0.02  
3002: 26 11 16  0   25 10 15  0             354467.3059  -0.0204  0.050  -0.0204 0.02  
3003: 26 11 16  0   25 11 15  0             354467.3059  -0.0204  0.050  -0.0204 0.48  
3004: 25 11 14  0   24 11 13  0             354495.1102  -0.0179  0.050  -0.0180 0.48  
3005: 25 11 14  0   24 12 13  0             354495.1102  -0.0179  0.050  -0.0180 0.02  
3006: 25 12 14  0   24 11 13  0             354495.1102  -0.0179  0.050  -0.0180 0.02  
3007: 25 12 14  0   24 12 13  0             354495.1102  -0.0179  0.050  -0.0180 0.48  
3008: 42  6 36  0   42  5 37  0             354496.9031  -0.0274  0.050  -0.0274 0.25  
3009: 42  6 36  0   42  6 37  0             354496.9031  -0.0274  0.050  -0.0274 0.25  
3010: 42  7 36  0   42  5 37  0             354496.9031  -0.0274  0.050  -0.0274 0.25  
3011: 42  7 36  0   42  6 37  0             354496.9031  -0.0274  0.050  -0.0274 0.25  
3012: 24 12 12  0   23 12 11  0             354543.0592  -0.0021  0.050  -0.0021 0.28  
3013: 24 12 12  0   23 13 11  0             354543.0592  -0.0021  0.050  -0.0021 0.22  
3014: 24 13 12  0   23 12 11  0             354543.0592  -0.0021  0.050  -0.0021 0.22  
3015: 24 13 12  0   23 13 11  0             354543.0592  -0.0021  0.050  -0.0021 0.28  
3016: 23 13 10  0   22 13  9  0             354639.4224   0.0107  0.050   0.0244 0.28  
3017: 23 13 10  0   22 14  9  0             354639.4224   0.0398  0.050   0.0244 0.22  
3018: 23 14 10  0   22 13  9  0             354639.4224   0.0090  0.050   0.0244 0.22  
3019: 23 14 10  0   22 14  9  0             354639.4224   0.0380  0.050   0.0244 0.28  
3020: 37  1 36  0   37  0 37  0             354709.1872  -0.0457  0.050  -0.0457 0.25  
3021: 37  1 36  0   37  1 37  0             354709.1872  -0.0457  0.050  -0.0457 0.25  
3022: 37  2 36  0   37  0 37  0             354709.1872  -0.0457  0.050  -0.0457 0.25  
3023: 37  2 36  0   37  1 37  0             354709.1872  -0.0457  0.050  -0.0457 0.25  
3024: 22 15  8  0   21 15  7  0             354873.7789   0.0873  0.050               
3025: 22 14  8  0   21 14  7  0             354883.7389  -0.0170  0.050               
3026: 22 15  8  0   21 14  7  0             354884.6778   0.0078  0.050               
3027: 18 18  1  0   17 17  0  0             354905.6429   0.0201  0.050               
3028: 18 18  0  0   17 17  1  0             354953.6524  -0.0593  0.050               
3029: 21 15  6  0   20 16  5  0             354963.2063  -0.0220  0.050               
3030: 21 16  6  0   20 16  5  0             355156.7965  -0.0096  0.050               
3031: 18 16  2  0   17 15  3  0             355720.5391  -0.0012  0.050               
3032: 21 15  6  0   20 15  5  0             356342.9290   0.0239  0.050               
3033: 21 16  6  0   20 15  5  0             356536.4616  -0.0211  0.050               
3034: 37  0 37  0   36  0 36  0             364067.8164  -0.0485  0.050  -0.0486 0.22  
3035: 37  0 37  0   36  1 36  0             364067.8164  -0.0485  0.050  -0.0486 0.28  
3036: 37  1 37  0   36  0 36  0             364067.8164  -0.0485  0.050  -0.0486 0.28  
3037: 37  1 37  0   36  1 36  0             364067.8164  -0.0485  0.050  -0.0486 0.22  
3038: 36  1 35  0   35  1 34  0             364077.7027   0.0589  0.050   0.0589 0.22  
3039: 36  1 35  0   35  2 34  0             364077.7027   0.0589  0.050   0.0589 0.28  
3040: 36  2 35  0   35  1 34  0             364077.7027   0.0589  0.050   0.0589 0.28  
3041: 36  2 35  0   35  2 34  0             364077.7027   0.0589  0.050   0.0589 0.22  
3042: 35  2 33  0   34  2 32  0             364086.6414  -0.0134  0.050  -0.0135 0.22  
3043: 35  2 33  0   34  3 32  0             364086.6414  -0.0134  0.050  -0.0135 0.28  
3044: 35  3 33  0   34  2 32  0             364086.6414  -0.0134  0.050  -0.0135 0.28  
3045: 35  3 33  0   34  3 32  0             364086.6414  -0.0134  0.050  -0.0135 0.22  
3046: 34  3 31  0   33  3 30  0             364095.0947   0.0057  0.050   0.0057 0.22  
3047: 34  3 31  0   33  4 30  0             364095.0947   0.0057  0.050   0.0057 0.28  
3048: 34  4 31  0   33  3 30  0             364095.0947   0.0057  0.050   0.0057 0.28  
3049: 34  4 31  0   33  4 30  0             364095.0947   0.0057  0.050   0.0057 0.22  
3050: 33  4 29  0   32  4 28  0             364103.1538  -0.0054  0.050  -0.0054 0.22  
3051: 33  4 29  0   32  5 28  0             364103.1538  -0.0054  0.050  -0.0054 0.28  
3052: 33  5 29  0   32  4 28  0             364103.1538  -0.0054  0.050  -0.0054 0.28  
3053: 33  5 29  0   32  5 28  0             364103.1538  -0.0054  0.050  -0.0054 0.22  
3054: 32  5 27  0   31  5 26  0             364111.0683  -0.0487  0.050  -0.0488 0.22  
3055: 32  5 27  0   31  6 26  0             364111.0683  -0.0487  0.050  -0.0488 0.28  
3056: 32  6 27  0   31  5 26  0             364111.0683  -0.0487  0.050  -0.0488 0.28  
3057: 32  6 27  0   31  6 26  0             364111.0683  -0.0487  0.050  -0.0488 0.22  
3058: 31  6 25  0   30  6 24  0             364119.2815   0.0037  0.050   0.0038 0.22  
3059: 31  6 25  0   30  7 24  0             364119.2815   0.0037  0.050   0.0038 0.28  
3060: 31  7 25  0   30  6 24  0             364119.2815   0.0037  0.050   0.0038 0.28  
3061: 31  7 25  0   30  7 24  0             364119.2815   0.0037  0.050   0.0038 0.22  
3062: 30  7 23  0   29  7 22  0             364128.1311   0.0611  0.050   0.0612 0.22  
3063: 30  7 23  0   29  8 22  0             364128.1311   0.0611  0.050   0.0612 0.28  
3064: 30  8 23  0   29  7 22  0             364128.1311   0.0611  0.050   0.0612 0.28  
3065: 30  8 23  0   29  8 22  0             364128.1311   0.0611  0.050   0.0612 0.22  
3066: 29  8 21  0   28  8 20  0             364138.1289   0.0012  0.050   0.0012 0.22  
3067: 29  8 21  0   28  9 20  0             364138.1289   0.0012  0.050   0.0012 0.28  
3068: 29  9 21  0   28  8 20  0             364138.1289   0.0012  0.050   0.0012 0.28  
3069: 29  9 21  0   28  9 20  0             364138.1289   0.0012  0.050   0.0012 0.22  
3070: 28  9 19  0   27  9 18  0             364150.4966   0.0182  0.050   0.0183 0.22  
3071: 28  9 19  0   27 10 18  0             364150.4966   0.0182  0.050   0.0183 0.28  
3072: 28 10 19  0   27  9 18  0             364150.4966   0.0182  0.050   0.0183 0.28  
3073: 28 10 19  0   27 10 18  0             364150.4966   0.0182  0.050   0.0183 0.22  
3074: 27 10 17  0   26 10 16  0             364166.9783   0.0347  0.050   0.0348 0.23  
3075: 27 10 17  0   26 11 16  0             364166.9783   0.0347  0.050   0.0348 0.27  
3076: 27 11 17  0   26 10 16  0             364166.9783   0.0347  0.050   0.0348 0.27  
3077: 27 11 17  0   26 11 16  0             364166.9783   0.0347  0.050   0.0348 0.23  
3078: 25 12 13  0   24 12 12  0             364230.6295   0.0626  0.050   0.0626 0.23  
3079: 25 12 13  0   24 13 12  0             364230.6295   0.0626  0.050   0.0626 0.27  
3080: 25 13 13  0   24 12 12  0             364230.6295   0.0626  0.050   0.0626 0.27  
3081: 25 13 13  0   24 13 12  0             364230.6295   0.0626  0.050   0.0626 0.23  
3082: 24 13 11  0   23 13 10  0             364304.4049   0.0213  0.050   0.0221 0.23  
3083: 24 13 11  0   23 14 10  0             364304.4049   0.0230  0.050   0.0221 0.27  
3084: 24 14 11  0   23 13 10  0             364304.4049   0.0212  0.050   0.0221 0.27  
3085: 24 14 11  0   23 14 10  0             364304.4049   0.0229  0.050   0.0221 0.23  
3086: 37  1 36  0   36  1 35  0             373781.3127   0.0205  0.050   0.0205 0.22  
3087: 37  1 36  0   36  2 35  0             373781.3127   0.0205  0.050   0.0205 0.28  
3088: 37  2 36  0   36  1 35  0             373781.3127   0.0205  0.050   0.0205 0.28  
3089: 37  2 36  0   36  2 35  0             373781.3127   0.0205  0.050   0.0205 0.22  
3090: 36  2 34  0   35  2 33  0             373790.2622   0.0117  0.050   0.0118 0.22  
3091: 36  2 34  0   35  3 33  0             373790.2622   0.0117  0.050   0.0118 0.28  
3092: 36  3 34  0   35  2 33  0             373790.2622   0.0117  0.050   0.0118 0.28  
3093: 36  3 34  0   35  3 33  0             373790.2622   0.0117  0.050   0.0118 0.22  
3094: 35  3 32  0   34  3 31  0             373798.6191   0.0201  0.050   0.0201 0.22  
3095: 35  3 32  0   34  4 31  0             373798.6191   0.0201  0.050   0.0201 0.28  
3096: 35  4 32  0   34  3 31  0             373798.6191   0.0201  0.050   0.0201 0.28  
3097: 35  4 32  0   34  4 31  0             373798.6191   0.0201  0.050   0.0201 0.22  
3098: 34  4 30  0   33  4 29  0             373806.5642   0.0182  0.050   0.0182 0.22  
3099: 34  4 30  0   33  5 29  0             373806.5642   0.0182  0.050   0.0182 0.28  
3100: 34  5 30  0   33  4 29  0             373806.5642   0.0182  0.050   0.0182 0.28  
3101: 34  5 30  0   33  5 29  0             373806.5642   0.0182  0.050   0.0182 0.22  
3102: 32  6 26  0   31  6 25  0             373822.3210   0.0654  0.050   0.0654 0.22  
3103: 32  6 26  0   31  7 25  0             373822.3210   0.0654  0.050   0.0654 0.28  
3104: 32  7 26  0   31  6 25  0             373822.3210   0.0654  0.050   0.0654 0.28  
3105: 32  7 26  0   31  7 25  0             373822.3210   0.0654  0.050   0.0654 0.22  
3106: 31  7 24  0   30  7 23  0             373830.7544   0.0470  0.050   0.0471 0.22  
3107: 31  7 24  0   30  8 23  0             373830.7544   0.0470  0.050   0.0471 0.28  
3108: 31  8 24  0   30  7 23  0             373830.7544   0.0470  0.050   0.0471 0.28  
3109: 31  8 24  0   30  8 23  0             373830.7544   0.0470  0.050   0.0471 0.22  
3110: 30  8 22  0   29  8 21  0             373840.2485  -0.0022  0.050  -0.0022 0.22  
3111: 30  8 22  0   29  9 21  0             373840.2485  -0.0022  0.050  -0.0022 0.28  
3112: 30  9 22  0   29  8 21  0             373840.2485  -0.0022  0.050  -0.0022 0.28  
3113: 30  9 22  0   29  9 21  0             373840.2485  -0.0022  0.050  -0.0022 0.22  
3114: 29  9 20  0   28  9 19  0             373851.7418  -0.0236  0.050  -0.0237 0.22  
3115: 29  9 20  0   28 10 19  0             373851.7418  -0.0236  0.050  -0.0237 0.28  
3116: 29 10 20  0   28  9 19  0             373851.7418  -0.0236  0.050  -0.0237 0.28  
3117: 29 10 20  0   28 10 19  0             373851.7418  -0.0236  0.050  -0.0237 0.22  
3118: 27 11 16  0   26 11 15  0             373888.0453   0.0373  0.050   0.0374 0.23  
3119: 27 11 16  0   26 12 15  0             373888.0453   0.0373  0.050   0.0374 0.27  
3120: 27 12 16  0   26 11 15  0             373888.0453   0.0373  0.050   0.0374 0.27  
3121: 27 12 16  0   26 12 15  0             373888.0453   0.0373  0.050   0.0374 0.23  
3122: 26 12 14  0   25 12 13  0             373921.3382   0.0545  0.050   0.0545 0.23  
3123: 26 12 14  0   25 13 13  0             373921.3382   0.0545  0.050   0.0545 0.27  
3124: 26 13 14  0   25 12 13  0             373921.3382   0.0545  0.050   0.0545 0.27  
3125: 26 13 14  0   25 13 13  0             373921.3382   0.0545  0.050   0.0545 0.23  
3126: 42  4 38  0   42  3 39  0             374001.5491   0.0099  0.050   0.0099 0.29  
3127: 42  4 38  0   42  4 39  0             374001.5491   0.0099  0.050   0.0099 0.21  
3128: 42  5 38  0   42  3 39  0             374001.5491   0.0099  0.050   0.0099 0.21  
3129: 42  5 38  0   42  4 39  0             374001.5491   0.0099  0.050   0.0099 0.29  
3130: 41  3 38  0   41  2 39  0             374047.5006   0.0319  0.050   0.0319 0.29  
3131: 41  3 38  0   41  3 39  0             374047.5006   0.0319  0.050   0.0319 0.21  
3132: 41  4 38  0   41  2 39  0             374047.5006   0.0319  0.050   0.0319 0.21  
3133: 41  4 38  0   41  3 39  0             374047.5006   0.0319  0.050   0.0319 0.29  
3134: 24 14 10  0   23 14  9  0             374099.0901  -0.0209  0.050   0.0100 0.24  
3135: 24 14 10  0   23 15  9  0             374099.0901   0.0450  0.050   0.0100 0.26  
3136: 24 15 10  0   23 14  9  0             374099.0901  -0.0251  0.050   0.0100 0.26  
3137: 24 15 10  0   23 15  9  0             374099.0901   0.0408  0.050   0.0100 0.24  
3138: 23 15  8  0   22 16  7  0             374387.4733   0.0801  0.050               
3139: 23 16  8  0   22 16  7  0             374389.3190   0.0571  0.050               
3140: 19 19  1  0   18 18  0  0             374698.1155   0.0439  0.050               
3141: 22 16  6  0   21 16  5  0             376411.4162   0.0862  0.050               
3142: 22 18  5  0   21 18  4  0             382183.6581   0.0824  0.050               
3143: 50 11 39  0   50 10 40  0             383330.0494   0.0883  0.050   0.0883 0.29  
3144: 50 11 39  0   50 11 40  0             383330.0494   0.0883  0.050   0.0883 0.21  
3145: 50 12 39  0   50 10 40  0             383330.0494   0.0883  0.050   0.0883 0.21  
3146: 50 12 39  0   50 11 40  0             383330.0494   0.0883  0.050   0.0883 0.29  
3147: 39  0 39  0   38  0 38  0             383474.8199  -0.0196  0.050  -0.0196 0.22  
3148: 39  0 39  0   38  1 38  0             383474.8199  -0.0196  0.050  -0.0196 0.28  
3149: 39  1 39  0   38  0 38  0             383474.8199  -0.0196  0.050  -0.0196 0.28  
3150: 39  1 39  0   38  1 38  0             383474.8199  -0.0196  0.050  -0.0196 0.22  
3151: 38  1 37  0   37  1 36  0             383484.5356  -0.0369  0.050  -0.0369 0.22  
3152: 38  1 37  0   37  2 36  0             383484.5356  -0.0369  0.050  -0.0369 0.28  
3153: 38  2 37  0   37  1 36  0             383484.5356  -0.0369  0.050  -0.0369 0.28  
3154: 38  2 37  0   37  2 36  0             383484.5356  -0.0369  0.050  -0.0369 0.22  
3155: 37  2 35  0   36  2 34  0             383493.4455  -0.0328  0.050  -0.0328 0.22  
3156: 37  2 35  0   36  3 34  0             383493.4455  -0.0328  0.050  -0.0328 0.28  
3157: 37  3 35  0   36  2 34  0             383493.4455  -0.0328  0.050  -0.0328 0.28  
3158: 37  3 35  0   36  3 34  0             383493.4455  -0.0328  0.050  -0.0328 0.22  
3159: 36  3 33  0   35  3 32  0             383501.7886   0.0461  0.050   0.0461 0.22  
3160: 36  3 33  0   35  4 32  0             383501.7886   0.0461  0.050   0.0461 0.28  
3161: 36  4 33  0   35  3 32  0             383501.7886   0.0461  0.050   0.0461 0.28  
3162: 36  4 33  0   35  4 32  0             383501.7886   0.0461  0.050   0.0461 0.22  
3163: 35  4 31  0   34  4 30  0             383509.5335  -0.0347  0.050  -0.0347 0.22  
3164: 35  4 31  0   34  5 30  0             383509.5335  -0.0347  0.050  -0.0347 0.28  
3165: 35  5 31  0   34  4 30  0             383509.5335  -0.0347  0.050  -0.0347 0.28  
3166: 35  5 31  0   34  5 30  0             383509.5335  -0.0347  0.050  -0.0347 0.22  
3167: 34  5 29  0   33  5 28  0             383517.2367   0.0485  0.050   0.0485 0.22  
3168: 34  5 29  0   33  6 28  0             383517.2367   0.0485  0.050   0.0485 0.28  
3169: 34  6 29  0   33  5 28  0             383517.2367   0.0485  0.050   0.0485 0.28  
3170: 34  6 29  0   33  6 28  0             383517.2367   0.0485  0.050   0.0485 0.22  
3171: 33  6 27  0   32  6 26  0             383524.8656  -0.0176  0.050  -0.0176 0.22  
3172: 33  6 27  0   32  7 26  0             383524.8656  -0.0176  0.050  -0.0176 0.28  
3173: 33  7 27  0   32  6 26  0             383524.8656  -0.0176  0.050  -0.0176 0.28  
3174: 33  7 27  0   32  7 26  0             383524.8656  -0.0176  0.050  -0.0176 0.22  
3175: 32  7 25  0   31  7 24  0             383533.0002  -0.0157  0.050  -0.0158 0.22  
3176: 32  7 25  0   31  8 24  0             383533.0002  -0.0157  0.050  -0.0158 0.28  
3177: 32  8 25  0   31  7 24  0             383533.0002  -0.0157  0.050  -0.0158 0.28  
3178: 32  8 25  0   31  8 24  0             383533.0002  -0.0157  0.050  -0.0158 0.22  
3179: 31  8 23  0   30  8 22  0             383542.1043   0.0130  0.050   0.0130 0.22  
3180: 31  8 23  0   30  9 22  0             383542.1043   0.0130  0.050   0.0130 0.28  
3181: 31  9 23  0   30  8 22  0             383542.1043   0.0130  0.050   0.0130 0.28  
3182: 31  9 23  0   30  9 22  0             383542.1043   0.0130  0.050   0.0130 0.22  
3183: 30  9 21  0   29  9 20  0             383552.8860   0.0137  0.050   0.0138 0.22  
3184: 30  9 21  0   29 10 20  0             383552.8860   0.0137  0.050   0.0138 0.28  
3185: 30 10 21  0   29  9 20  0             383552.8860   0.0137  0.050   0.0138 0.28  
3186: 30 10 21  0   29 10 20  0             383552.8860   0.0137  0.050   0.0138 0.22  
3187: 29 10 19  0   28 10 18  0             383566.6138  -0.0001  0.050  -0.0001 0.22  
3188: 29 10 19  0   28 11 18  0             383566.6138  -0.0001  0.050  -0.0001 0.28  
3189: 29 11 19  0   28 10 18  0             383566.6138  -0.0001  0.050  -0.0001 0.28  
3190: 29 11 19  0   28 11 18  0             383566.6138  -0.0001  0.050  -0.0001 0.22  
3191: 28 11 17  0   27 11 16  0             383585.5152  -0.0483  0.050  -0.0483 0.23  
3192: 28 11 17  0   27 12 16  0             383585.5152  -0.0483  0.050  -0.0483 0.27  
3193: 28 12 17  0   27 11 16  0             383585.5152  -0.0483  0.050  -0.0483 0.27  
3194: 28 12 17  0   27 12 16  0             383585.5152  -0.0483  0.050  -0.0483 0.23  
3195: 45  6 39  0   45  5 40  0             383608.3159   0.0953  0.050   0.0954 0.29  
3196: 45  6 39  0   45  6 40  0             383608.3159   0.0953  0.050   0.0954 0.21  
3197: 45  7 39  0   45  5 40  0             383608.3159   0.0953  0.050   0.0954 0.21  
3198: 45  7 39  0   45  6 40  0             383608.3159   0.0953  0.050   0.0954 0.29  
3199: 27 12 15  0   26 12 14  0             383614.1056  -0.0184  0.050  -0.0184 0.23  
3200: 27 12 15  0   26 13 14  0             383614.1056  -0.0184  0.050  -0.0184 0.27  
3201: 27 13 15  0   26 12 14  0             383614.1056  -0.0184  0.050  -0.0184 0.27  
3202: 27 13 15  0   26 13 14  0             383614.1056  -0.0184  0.050  -0.0184 0.23  
3203: 25 14 11  0   24 14 10  0             383752.3750  -0.0010  0.050   0.0009 0.24  
3204: 25 14 11  0   24 15 10  0             383752.3750   0.0031  0.050   0.0009 0.26  
3205: 25 15 11  0   24 14 10  0             383752.3750  -0.0013  0.050   0.0009 0.26  
3206: 25 15 11  0   24 15 10  0             383752.3750   0.0029  0.050   0.0009 0.24  
3207: 24 16  9  0   23 16  8  0             383954.9204  -0.0257  0.050               
3208: 24 15  9  0   23 15  8  0             383956.7347   0.0636  0.050  -0.0103 0.49  
3209: 24 16  9  0   23 15  8  0             383956.7347  -0.0802  0.050  -0.0103 0.51  
3210: 23 17  7  0   22 17  6  0             384415.3872   0.0214  0.050               
3211: 20 18  3  0   19 17  2  0             385149.2258   0.0517  0.050               
3212: 22 17  5  0   21 17  4  0             390629.8427   0.0576  0.050               
3213: 20 19  2  0   19 18  1  0             391440.4414   0.0261  0.050               
3214: 20 19  1  0   19 18  2  0             392075.5937  -0.0518  0.050               
3215: 20 18  2  0   19 17  3  0             392653.8602   0.0595  0.050               
3216: 40  0 40  0   39  0 39  0             393177.7542  -0.0108  0.050  -0.0109 0.22  
3217: 40  0 40  0   39  1 39  0             393177.7542  -0.0108  0.050  -0.0109 0.28  
3218: 40  1 40  0   39  0 39  0             393177.7542  -0.0108  0.050  -0.0109 0.28  
3219: 40  1 40  0   39  1 39  0             393177.7542  -0.0108  0.050  -0.0109 0.22  
3220: 39  1 38  0   38  1 37  0             393187.4349  -0.0405  0.050  -0.0406 0.22  
3221: 39  1 38  0   38  2 37  0             393187.4349  -0.0405  0.050  -0.0406 0.28  
3222: 39  2 38  0   38  1 37  0             393187.4349  -0.0405  0.050  -0.0406 0.28  
3223: 39  2 38  0   38  2 37  0             393187.4349  -0.0405  0.050  -0.0406 0.22  
3224: 38  2 36  0   37  2 35  0             393196.3269  -0.0023  0.050  -0.0024 0.22  
3225: 38  2 36  0   37  3 35  0             393196.3269  -0.0023  0.050  -0.0024 0.28  
3226: 38  3 36  0   37  2 35  0             393196.3269  -0.0023  0.050  -0.0024 0.28  
3227: 38  3 36  0   37  3 35  0             393196.3269  -0.0023  0.050  -0.0024 0.22  
3228: 37  3 34  0   36  3 33  0             393204.4659  -0.0435  0.050  -0.0436 0.22  
3229: 37  3 34  0   36  4 33  0             393204.4659  -0.0435  0.050  -0.0436 0.28  
3230: 37  4 34  0   36  3 33  0             393204.4659  -0.0435  0.050  -0.0436 0.28  
3231: 37  4 34  0   36  4 33  0             393204.4659  -0.0435  0.050  -0.0436 0.22  
3232: 36  4 32  0   35  4 31  0             393212.1745  -0.0412  0.050  -0.0412 0.22  
3233: 36  4 32  0   35  5 31  0             393212.1745  -0.0412  0.050  -0.0412 0.28  
3234: 36  5 32  0   35  4 31  0             393212.1745  -0.0412  0.050  -0.0412 0.28  
3235: 36  5 32  0   35  5 31  0             393212.1745  -0.0412  0.050  -0.0412 0.22  
3236: 35  5 30  0   34  5 29  0             393219.6337  -0.0392  0.050  -0.0392 0.22  
3237: 35  5 30  0   34  6 29  0             393219.6337  -0.0392  0.050  -0.0392 0.28  
3238: 35  6 30  0   34  5 29  0             393219.6337  -0.0392  0.050  -0.0392 0.28  
3239: 35  6 30  0   34  6 29  0             393219.6337  -0.0392  0.050  -0.0392 0.22  
3240: 34  6 28  0   33  6 27  0             393227.1399  -0.0086  0.050  -0.0087 0.22  
3241: 34  6 28  0   33  7 27  0             393227.1399  -0.0086  0.050  -0.0087 0.28  
3242: 34  7 28  0   33  6 27  0             393227.1399  -0.0086  0.050  -0.0087 0.28  
3243: 34  7 28  0   33  7 27  0             393227.1399  -0.0086  0.050  -0.0087 0.22  
3244: 33  7 26  0   32  7 25  0             393234.9710  -0.0088  0.050  -0.0089 0.22  
3245: 33  7 26  0   32  8 25  0             393234.9710  -0.0088  0.050  -0.0089 0.28  
3246: 33  8 26  0   32  7 25  0             393234.9710  -0.0088  0.050  -0.0089 0.28  
3247: 33  8 26  0   32  8 25  0             393234.9710  -0.0088  0.050  -0.0089 0.22  
3248: 32  8 24  0   31  8 23  0             393243.5860  -0.0383  0.050  -0.0383 0.22  
3249: 32  8 24  0   31  9 23  0             393243.5860  -0.0383  0.050  -0.0383 0.28  
3250: 32  9 24  0   31  8 23  0             393243.5860  -0.0383  0.050  -0.0383 0.28  
3251: 32  9 24  0   31  9 23  0             393243.5860  -0.0383  0.050  -0.0383 0.22  
3252: 31  9 22  0   30  9 21  0             393253.7680   0.0158  0.050   0.0158 0.22  
3253: 31  9 22  0   30 10 21  0             393253.7680   0.0158  0.050   0.0158 0.28  
3254: 31 10 22  0   30  9 21  0             393253.7680   0.0158  0.050   0.0158 0.28  
3255: 31 10 22  0   30 10 21  0             393253.7680   0.0158  0.050   0.0158 0.22  
3256: 30 10 20  0   29 10 19  0             393266.4533   0.0249  0.050   0.0249 0.22  
3257: 30 10 20  0   29 11 19  0             393266.4533   0.0249  0.050   0.0249 0.28  
3258: 30 11 20  0   29 10 19  0             393266.4533   0.0249  0.050   0.0249 0.28  
3259: 30 11 20  0   29 11 19  0             393266.4533   0.0249  0.050   0.0249 0.22  
3260: 29 11 18  0   28 11 17  0             393283.4826  -0.0058  0.050  -0.0058 0.23  
3261: 29 11 18  0   28 12 17  0             393283.4826  -0.0058  0.050  -0.0058 0.27  
3262: 29 12 18  0   28 11 17  0             393283.4826  -0.0058  0.050  -0.0058 0.27  
3263: 29 12 18  0   28 12 17  0             393283.4826  -0.0058  0.050  -0.0058 0.23  
3264: 28 12 16  0   27 12 15  0             393308.3692  -0.0083  0.050  -0.0083 0.23  
3265: 28 12 16  0   27 13 15  0             393308.3692  -0.0083  0.050  -0.0083 0.27  
3266: 28 13 16  0   27 12 15  0             393308.3692  -0.0083  0.050  -0.0083 0.27  
3267: 28 13 16  0   27 13 15  0             393308.3692  -0.0083  0.050  -0.0083 0.23  
3268: 46  6 40  0   46  5 41  0             393310.7057   0.0438  0.050   0.0439 0.29  
3269: 46  6 40  0   46  6 41  0             393310.7057   0.0438  0.050   0.0439 0.21  
3270: 46  7 40  0   46  5 41  0             393310.7057   0.0438  0.050   0.0439 0.21  
3271: 46  7 40  0   46  6 41  0             393310.7057   0.0438  0.050   0.0439 0.29  
3272: 27 13 14  0   26 13 13  0             393348.1845  -0.0106  0.050  -0.0107 0.23  
3273: 27 13 14  0   26 14 13  0             393348.1845  -0.0106  0.050  -0.0107 0.27  
3274: 27 14 14  0   26 13 13  0             393348.1845  -0.0106  0.050  -0.0107 0.27  
3275: 27 14 14  0   26 14 13  0             393348.1845  -0.0106  0.050  -0.0107 0.23  
3276: 45  5 40  0   45  4 41  0             393363.3956   0.0366  0.050   0.0366 0.29  
3277: 45  5 40  0   45  5 41  0             393363.3956   0.0366  0.050   0.0366 0.21  
3278: 45  6 40  0   45  4 41  0             393363.3956   0.0366  0.050   0.0366 0.21  
3279: 45  6 40  0   45  5 41  0             393363.3956   0.0366  0.050   0.0366 0.29  
3280: 26 14 12  0   25 14 11  0             393419.3235  -0.0025  0.050  -0.0024 0.23  
3281: 26 14 12  0   25 15 11  0             393419.3235  -0.0023  0.050  -0.0024 0.27  
3282: 26 15 12  0   25 14 11  0             393419.3235  -0.0025  0.050  -0.0024 0.27  
3283: 26 15 12  0   25 15 11  0             393419.3235  -0.0023  0.050  -0.0024 0.23  
3284: 25 15 10  0   24 15  9  0             393565.7471  -0.1108  0.050  -0.0438 0.24  
3285: 25 15 10  0   24 16  9  0             393565.7471   0.0330  0.050  -0.0438 0.26  
3286: 25 16 10  0   24 15  9  0             393565.7471  -0.1206  0.050  -0.0438 0.26  
3287: 25 16 10  0   24 16  9  0             393565.7471   0.0232  0.050  -0.0438 0.24  
3288: 20 20  0  0   19 19  1  0             394504.6663   0.0810  0.050               
3289: 23 19  5  0   22 19  4  0             400883.3832   0.0595  0.050               
3290: 41  0 41  0   40  0 40  0             402880.3059   0.0025  0.050   0.0025 0.22  
3291: 41  0 41  0   40  1 40  0             402880.3059   0.0025  0.050   0.0025 0.28  
3292: 41  1 41  0   40  0 40  0             402880.3059   0.0025  0.050   0.0025 0.28  
3293: 41  1 41  0   40  1 40  0             402880.3059   0.0025  0.050   0.0025 0.22  
3294: 40  1 39  0   39  1 38  0             402890.0156   0.0242  0.050   0.0243 0.22  
3295: 40  1 39  0   39  2 38  0             402890.0156   0.0242  0.050   0.0243 0.28  
3296: 40  2 39  0   39  1 38  0             402890.0156   0.0242  0.050   0.0243 0.28  
3297: 40  2 39  0   39  2 38  0             402890.0156   0.0242  0.050   0.0243 0.22  
3298: 39  2 37  0   38  2 36  0             402898.8219   0.0285  0.050   0.0286 0.22  
3299: 39  2 37  0   38  3 36  0             402898.8219   0.0285  0.050   0.0286 0.28  
3300: 39  3 37  0   38  2 36  0             402898.8219   0.0285  0.050   0.0286 0.28  
3301: 39  3 37  0   38  3 36  0             402898.8219   0.0285  0.050   0.0286 0.22  
3302: 38  3 35  0   37  3 34  0             402906.9687   0.0781  0.050   0.0781 0.22  
3303: 38  3 35  0   37  4 34  0             402906.9687   0.0781  0.050   0.0781 0.28  
3304: 38  4 35  0   37  3 34  0             402906.9687   0.0781  0.050   0.0781 0.28  
3305: 38  4 35  0   37  4 34  0             402906.9687   0.0781  0.050   0.0781 0.22  
3306: 37  4 33  0   36  4 32  0             402914.4147  -0.0640  0.050  -0.0641 0.22  
3307: 37  4 33  0   36  5 32  0             402914.4147  -0.0640  0.050  -0.0641 0.28  
3308: 37  5 33  0   36  4 32  0             402914.4147  -0.0640  0.050  -0.0641 0.28  
3309: 37  5 33  0   36  5 32  0             402914.4147  -0.0640  0.050  -0.0641 0.22  
3310: 36  5 31  0   35  5 30  0             402921.7845   0.0078  0.050   0.0078 0.22  
3311: 36  5 31  0   35  6 30  0             402921.7845   0.0078  0.050   0.0078 0.28  
3312: 36  6 31  0   35  5 30  0             402921.7845   0.0078  0.050   0.0078 0.28  
3313: 36  6 31  0   35  6 30  0             402921.7845   0.0078  0.050   0.0078 0.22  
3314: 35  6 29  0   34  6 28  0             402928.9904  -0.0493  0.050  -0.0494 0.22  
3315: 35  6 29  0   34  7 28  0             402928.9904  -0.0493  0.050  -0.0494 0.28  
3316: 35  7 29  0   34  6 28  0             402928.9904  -0.0493  0.050  -0.0494 0.28  
3317: 35  7 29  0   34  7 28  0             402928.9904  -0.0493  0.050  -0.0494 0.22  
3318: 34  7 27  0   33  7 26  0             402936.6083   0.0238  0.050   0.0239 0.22  
3319: 34  7 27  0   33  8 26  0             402936.6083   0.0238  0.050   0.0239 0.28  
3320: 34  8 27  0   33  7 26  0             402936.6083   0.0238  0.050   0.0239 0.28  
3321: 34  8 27  0   33  8 26  0             402936.6083   0.0238  0.050   0.0239 0.22  
3322: 33  8 25  0   32  8 24  0             402944.8202  -0.0084  0.050  -0.0085 0.22  
3323: 33  8 25  0   32  9 24  0             402944.8202  -0.0084  0.050  -0.0085 0.28  
3324: 33  9 25  0   32  8 24  0             402944.8202  -0.0084  0.050  -0.0085 0.28  
3325: 33  9 25  0   32  9 24  0             402944.8202  -0.0084  0.050  -0.0085 0.22  
3326: 32  9 23  0   31  9 22  0             402954.3070  -0.0606  0.050  -0.0607 0.22  
3327: 32  9 23  0   31 10 22  0             402954.3070  -0.0606  0.050  -0.0607 0.28  
3328: 32 10 23  0   31  9 22  0             402954.3070  -0.0606  0.050  -0.0607 0.28  
3329: 32 10 23  0   31 10 22  0             402954.3070  -0.0606  0.050  -0.0607 0.22  
3330: 31 10 21  0   30 10 20  0             402966.0466  -0.0701  0.050  -0.0702 0.22  
3331: 31 10 21  0   30 11 20  0             402966.0466  -0.0701  0.050  -0.0702 0.28  
3332: 31 11 21  0   30 10 20  0             402966.0466  -0.0701  0.050  -0.0702 0.28  
3333: 31 11 21  0   30 11 20  0             402966.0466  -0.0701  0.050  -0.0702 0.22  
3334: 29 12 17  0   28 12 16  0             403003.6015   0.0390  0.050   0.0390 0.23  
3335: 29 12 17  0   28 13 16  0             403003.6015   0.0390  0.050   0.0390 0.27  
3336: 29 13 17  0   28 12 16  0             403003.6015   0.0390  0.050   0.0390 0.27  
3337: 29 13 17  0   28 13 16  0             403003.6015   0.0390  0.050   0.0390 0.23  
3338: 28 13 15  0   27 13 14  0             403037.5005   0.0907  0.050   0.0907 0.23  
3339: 28 13 15  0   27 14 14  0             403037.5005   0.0907  0.050   0.0907 0.27  
3340: 28 14 15  0   27 13 14  0             403037.5005   0.0907  0.050   0.0907 0.27  
3341: 28 14 15  0   27 14 14  0             403037.5005   0.0907  0.050   0.0907 0.23  
3342: 27 14 13  0   26 14 12  0             403094.9952   0.0964  0.050   0.0964 0.23  
3343: 27 14 13  0   26 15 12  0             403094.9952   0.0964  0.050   0.0964 0.27  
3344: 27 15 13  0   26 14 12  0             403094.9952   0.0964  0.050   0.0964 0.27  
3345: 27 15 13  0   26 15 12  0             403094.9952   0.0964  0.050   0.0964 0.23  
3346: 26 16 11  0   25 15 10  0             403205.2457   0.0951  0.050   0.0998 0.53  
3347: 26 16 11  0   25 16 10  0             403205.2457   0.1049  0.050   0.0998 0.47  
3348: 24 18  7  0   23 17  6  0             404519.6536   0.0120  0.050               
3349: 21 20  1  0   20 19  2  0             411756.8310   0.0818  0.050               
3350: 42  0 42  0   41  0 41  0             412582.4368  -0.0081  0.050  -0.0081 0.22  
3351: 42  0 42  0   41  1 41  0             412582.4368  -0.0081  0.050  -0.0081 0.28  
3352: 42  1 42  0   41  0 41  0             412582.4368  -0.0081  0.050  -0.0081 0.28  
3353: 42  1 42  0   41  1 41  0             412582.4368  -0.0081  0.050  -0.0081 0.22  
3354: 41  1 40  0   40  1 39  0             412592.1472   0.0366  0.050   0.0366 0.22  
3355: 41  1 40  0   40  2 39  0             412592.1472   0.0366  0.050   0.0366 0.28  
3356: 41  2 40  0   40  1 39  0             412592.1472   0.0366  0.050   0.0366 0.28  
3357: 41  2 40  0   40  2 39  0             412592.1472   0.0366  0.050   0.0366 0.22  
3358: 40  2 38  0   39  2 37  0             412600.8445  -0.0167  0.050  -0.0167 0.22  
3359: 40  2 38  0   39  3 37  0             412600.8445  -0.0167  0.050  -0.0167 0.28  
3360: 40  3 38  0   39  2 37  0             412600.8445  -0.0167  0.050  -0.0167 0.28  
3361: 40  3 38  0   39  3 37  0             412600.8445  -0.0167  0.050  -0.0167 0.22  
3362: 39  3 36  0   38  3 35  0             412608.8721  -0.0039  0.050  -0.0039 0.22  
3363: 39  3 36  0   38  4 35  0             412608.8721  -0.0039  0.050  -0.0039 0.28  
3364: 39  4 36  0   38  3 35  0             412608.8721  -0.0039  0.050  -0.0039 0.28  
3365: 39  4 36  0   38  4 35  0             412608.8721  -0.0039  0.050  -0.0039 0.22  
3366: 38  4 34  0   37  4 33  0             412616.3752   0.0275  0.050   0.0276 0.22  
3367: 38  4 34  0   37  5 33  0             412616.3752   0.0275  0.050   0.0276 0.28  
3368: 38  5 34  0   37  4 33  0             412616.3752   0.0275  0.050   0.0276 0.28  
3369: 38  5 34  0   37  5 33  0             412616.3752   0.0275  0.050   0.0276 0.22  
3370: 37  5 32  0   36  5 31  0             412623.4956   0.0065  0.050   0.0066 0.22  
3371: 37  5 32  0   36  6 31  0             412623.4956   0.0065  0.050   0.0066 0.28  
3372: 37  6 32  0   36  5 31  0             412623.4956   0.0065  0.050   0.0066 0.28  
3373: 37  6 32  0   36  6 31  0             412623.4956   0.0065  0.050   0.0066 0.22  
3374: 36  6 30  0   35  6 29  0             412630.5494   0.0037  0.050   0.0037 0.22  
3375: 36  6 30  0   35  7 29  0             412630.5494   0.0037  0.050   0.0037 0.28  
3376: 36  7 30  0   35  6 29  0             412630.5494   0.0037  0.050   0.0037 0.28  
3377: 36  7 30  0   35  7 29  0             412630.5494   0.0037  0.050   0.0037 0.22  
3378: 35  7 28  0   34  7 27  0             412637.8172   0.0012  0.050   0.0012 0.22  
3379: 35  7 28  0   34  8 27  0             412637.8172   0.0012  0.050   0.0012 0.28  
3380: 35  8 28  0   34  7 27  0             412637.8172   0.0012  0.050   0.0012 0.28  
3381: 35  8 28  0   34  8 27  0             412637.8172   0.0012  0.050   0.0012 0.22  
3382: 34  8 26  0   33  8 25  0             412645.7351   0.0500  0.050   0.0500 0.22  
3383: 34  8 26  0   33  9 25  0             412645.7351   0.0500  0.050   0.0500 0.28  
3384: 34  9 26  0   33  8 25  0             412645.7351   0.0500  0.050   0.0500 0.28  
3385: 34  9 26  0   33  9 25  0             412645.7351   0.0500  0.050   0.0500 0.22  
3386: 33  9 24  0   32  9 23  0             412654.7129   0.0259  0.050   0.0259 0.22  
3387: 33  9 24  0   32 10 23  0             412654.7129   0.0259  0.050   0.0259 0.28  
3388: 33 10 24  0   32  9 23  0             412654.7129   0.0259  0.050   0.0259 0.28  
3389: 33 10 24  0   32 10 23  0             412654.7129   0.0259  0.050   0.0259 0.22  
3390: 32 10 22  0   31 10 21  0             412665.6097  -0.0083  0.050  -0.0084 0.22  
3391: 32 10 22  0   31 11 21  0             412665.6097  -0.0083  0.050  -0.0084 0.28  
3392: 32 11 22  0   31 10 21  0             412665.6097  -0.0083  0.050  -0.0084 0.28  
3393: 32 11 22  0   31 11 21  0             412665.6097  -0.0083  0.050  -0.0084 0.22  
3394: 31 11 20  0   30 11 19  0             412679.7668   0.0062  0.050   0.0063 0.22  
3395: 31 11 20  0   30 12 19  0             412679.7668   0.0062  0.050   0.0063 0.28  
3396: 31 12 20  0   30 11 19  0             412679.7668   0.0062  0.050   0.0063 0.28  
3397: 31 12 20  0   30 12 19  0             412679.7668   0.0062  0.050   0.0063 0.22  
3398: 30 12 18  0   29 12 17  0             412699.3400  -0.0029  0.050  -0.0029 0.23  
3399: 30 12 18  0   29 13 17  0             412699.3400  -0.0029  0.050  -0.0029 0.27  
3400: 30 13 18  0   29 12 17  0             412699.3400  -0.0029  0.050  -0.0029 0.27  
3401: 30 13 18  0   29 13 17  0             412699.3400  -0.0029  0.050  -0.0029 0.23  
3402: 29 13 16  0   28 13 15  0             412728.5409  -0.0263  0.050  -0.0263 0.23  
3403: 29 13 16  0   28 14 15  0             412728.5409  -0.0263  0.050  -0.0263 0.27  
3404: 29 14 16  0   28 13 15  0             412728.5409  -0.0263  0.050  -0.0263 0.27  
3405: 29 14 16  0   28 14 15  0             412728.5409  -0.0263  0.050  -0.0263 0.23  
3406: 28 14 14  0   27 14 13  0             412776.1937   0.0781  0.050   0.0781 0.23  
3407: 28 14 14  0   27 15 13  0             412776.1937   0.0781  0.050   0.0781 0.27  
3408: 28 15 14  0   27 14 13  0             412776.1937   0.0781  0.050   0.0781 0.27  
3409: 28 15 14  0   27 15 13  0             412776.1937   0.0781  0.050   0.0781 0.23  
3410: 27 15 12  0   26 15 11  0             412862.0984   0.0338  0.050   0.0341 0.24  
3411: 27 15 12  0   26 16 11  0             412862.0984   0.0344  0.050   0.0341 0.26  
3412: 27 16 12  0   26 15 11  0             412862.0984   0.0337  0.050   0.0341 0.26  
3413: 27 16 12  0   26 16 11  0             412862.0984   0.0344  0.050   0.0341 0.24  
3414: 26 16 10  0   25 16  9  0             413040.5713  -0.1406  0.050  -0.0002 0.24  
3415: 26 16 10  0   25 17  9  0             413040.5713   0.1622  0.050  -0.0002 0.26  
3416: 26 17 10  0   25 16  9  0             413040.5713  -0.1626  0.050  -0.0002 0.26  
3417: 26 17 10  0   25 17  9  0             413040.5713   0.1403  0.050  -0.0002 0.24  
3418: 21 21  1  0   20 20  0  0             414269.0067   0.0179  0.050               
3419: 21 21  0  0   20 20  1  0             414280.9656   0.0361  0.050               
3420: 43  0 43  0   42  0 42  0             422284.2649   0.0848  0.050   0.0848 0.22  
3421: 43  0 43  0   42  1 42  0             422284.2649   0.0848  0.050   0.0848 0.28  
3422: 43  1 43  0   42  0 42  0             422284.2649   0.0848  0.050   0.0848 0.28  
3423: 43  1 43  0   42  1 42  0             422284.2649   0.0848  0.050   0.0848 0.22  
3424: 42  1 41  0   41  1 40  0             422293.8651   0.0413  0.050   0.0414 0.22  
3425: 42  1 41  0   41  2 40  0             422293.8651   0.0413  0.050   0.0414 0.28  
3426: 42  2 41  0   41  1 40  0             422293.8651   0.0413  0.050   0.0414 0.28  
3427: 42  2 41  0   41  2 40  0             422293.8651   0.0413  0.050   0.0414 0.22  
3428: 41  2 39  0   40  2 38  0             422302.5774   0.0543  0.050   0.0543 0.22  
3429: 41  2 39  0   40  3 38  0             422302.5774   0.0543  0.050   0.0543 0.28  
3430: 41  3 39  0   40  2 38  0             422302.5774   0.0543  0.050   0.0543 0.28  
3431: 41  3 39  0   40  3 38  0             422302.5774   0.0543  0.050   0.0543 0.22  
3432: 40  3 37  0   39  3 36  0             422310.4791   0.0229  0.050   0.0230 0.22  
3433: 40  3 37  0   39  4 36  0             422310.4791   0.0229  0.050   0.0230 0.28  
3434: 40  4 37  0   39  3 36  0             422310.4791   0.0229  0.050   0.0230 0.28  
3435: 40  4 37  0   39  4 36  0             422310.4791   0.0229  0.050   0.0230 0.22  
3436: 39  4 35  0   38  4 34  0             422317.7698  -0.0424  0.050  -0.0425 0.22  
3437: 39  4 35  0   38  5 34  0             422317.7698  -0.0424  0.050  -0.0425 0.28  
3438: 39  5 35  0   38  4 34  0             422317.7698  -0.0424  0.050  -0.0425 0.28  
3439: 39  5 35  0   38  5 34  0             422317.7698  -0.0424  0.050  -0.0425 0.22  
3440: 38  5 33  0   37  5 32  0             422324.7862  -0.0134  0.050  -0.0135 0.22  
3441: 38  5 33  0   37  6 32  0             422324.7862  -0.0134  0.050  -0.0135 0.28  
3442: 38  6 33  0   37  5 32  0             422324.7862  -0.0134  0.050  -0.0135 0.28  
3443: 38  6 33  0   37  6 32  0             422324.7862  -0.0134  0.050  -0.0135 0.22  
3444: 37  6 31  0   36  6 30  0             422331.6020  -0.0532  0.050  -0.0532 0.22  
3445: 37  6 31  0   36  7 30  0             422331.6020  -0.0532  0.050  -0.0532 0.28  
3446: 37  7 31  0   36  6 30  0             422331.6020  -0.0532  0.050  -0.0532 0.28  
3447: 37  7 31  0   36  7 30  0             422331.6020  -0.0532  0.050  -0.0532 0.22  
3448: 36  7 29  0   35  7 28  0             422338.6947   0.0332  0.050   0.0332 0.22  
3449: 36  7 29  0   35  8 28  0             422338.6947   0.0332  0.050   0.0332 0.28  
3450: 36  8 29  0   35  7 28  0             422338.6947   0.0332  0.050   0.0332 0.28  
3451: 36  8 29  0   35  8 28  0             422338.6947   0.0332  0.050   0.0332 0.22  
3452: 35  8 27  0   34  8 26  0             422346.1495  -0.0270  0.050  -0.0270 0.22  
3453: 35  8 27  0   34  9 26  0             422346.1495  -0.0270  0.050  -0.0270 0.28  
3454: 35  9 27  0   34  8 26  0             422346.1495  -0.0270  0.050  -0.0270 0.28  
3455: 35  9 27  0   34  9 26  0             422346.1495  -0.0270  0.050  -0.0270 0.22  
3456: 34  9 25  0   33  9 24  0             422354.6984   0.0149  0.050   0.0150 0.22  
3457: 34  9 25  0   33 10 24  0             422354.6984   0.0149  0.050   0.0150 0.28  
3458: 34 10 25  0   33  9 24  0             422354.6984   0.0149  0.050   0.0150 0.28  
3459: 34 10 25  0   33 10 24  0             422354.6984   0.0149  0.050   0.0150 0.22  
3460: 33 10 23  0   32 10 22  0             422364.9051   0.0219  0.050   0.0220 0.22  
3461: 33 10 23  0   32 11 22  0             422364.9051   0.0219  0.050   0.0220 0.28  
3462: 33 11 23  0   32 10 22  0             422364.9051   0.0219  0.050   0.0220 0.28  
3463: 33 11 23  0   32 11 22  0             422364.9051   0.0219  0.050   0.0220 0.22  
3464: 32 11 21  0   31 11 20  0             422377.8661  -0.0028  0.050  -0.0029 0.22  
3465: 32 11 21  0   31 12 20  0             422377.8661  -0.0028  0.050  -0.0029 0.28  
3466: 32 12 21  0   31 11 20  0             422377.8661  -0.0028  0.050  -0.0029 0.28  
3467: 32 12 21  0   31 12 20  0             422377.8661  -0.0028  0.050  -0.0029 0.22  
3468: 31 12 19  0   30 12 18  0             422395.4816   0.0043  0.050   0.0043 0.23  
3469: 31 12 19  0   30 13 18  0             422395.4816   0.0043  0.050   0.0043 0.27  
3470: 31 13 19  0   30 12 18  0             422395.4816   0.0043  0.050   0.0043 0.27  
3471: 31 13 19  0   30 13 18  0             422395.4816   0.0043  0.050   0.0043 0.23  
3472: 30 13 17  0   29 13 16  0             422421.0651   0.0263  0.050   0.0264 0.23  
3473: 30 13 17  0   29 14 16  0             422421.0651   0.0263  0.050   0.0264 0.27  
3474: 30 14 17  0   29 13 16  0             422421.0651   0.0263  0.050   0.0264 0.27  
3475: 30 14 17  0   29 14 16  0             422421.0651   0.0263  0.050   0.0264 0.23  
3476: 29 14 15  0   28 14 14  0             422461.2111   0.0869  0.050   0.0869 0.23  
3477: 29 14 15  0   28 15 14  0             422461.2111   0.0869  0.050   0.0869 0.27  
3478: 29 15 15  0   28 14 14  0             422461.2111   0.0869  0.050   0.0869 0.27  
3479: 29 15 15  0   28 15 14  0             422461.2111   0.0869  0.050   0.0869 0.23  
3480: 28 15 13  0   27 15 12  0             422530.0310  -0.0290  0.050  -0.0290 0.23  
3481: 28 15 13  0   27 16 12  0             422530.0310  -0.0290  0.050  -0.0290 0.27  
3482: 28 16 13  0   27 15 12  0             422530.0310  -0.0290  0.050  -0.0290 0.27  
3483: 28 16 13  0   27 16 12  0             422530.0310  -0.0290  0.050  -0.0290 0.23  
3484: 27 16 11  0   26 17 10  0             422663.4344   0.0222  0.050   0.0215 0.52  
3485: 27 17 11  0   26 17 10  0             422663.4344   0.0208  0.050   0.0215 0.48  
3486: 43  1 42  0   42  1 41  0             431995.0541  -0.0669  0.050  -0.0670 0.22  
3487: 43  1 42  0   42  2 41  0             431995.0541  -0.0669  0.050  -0.0670 0.28  
3488: 43  2 42  0   42  1 41  0             431995.0541  -0.0669  0.050  -0.0670 0.28  
3489: 43  2 42  0   42  2 41  0             431995.0541  -0.0669  0.050  -0.0670 0.22  
3490: 42  2 40  0   41  2 39  0             432003.8340   0.0642  0.050   0.0643 0.22  
3491: 42  2 40  0   41  3 39  0             432003.8340   0.0642  0.050   0.0643 0.28  
3492: 42  3 40  0   41  2 39  0             432003.8340   0.0642  0.050   0.0643 0.28  
3493: 42  3 40  0   41  3 39  0             432003.8340   0.0642  0.050   0.0643 0.22  
3494: 41  3 38  0   40  3 37  0             432011.7085   0.0871  0.050   0.0871 0.22  
3495: 41  3 38  0   40  4 37  0             432011.7085   0.0871  0.050   0.0871 0.28  
3496: 41  4 38  0   40  3 37  0             432011.7085   0.0871  0.050   0.0871 0.28  
3497: 41  4 38  0   40  4 37  0             432011.7085   0.0871  0.050   0.0871 0.22  
3498: 40  4 36  0   39  4 35  0             432018.9112   0.0480  0.050   0.0480 0.22  
3499: 40  4 36  0   39  5 35  0             432018.9112   0.0480  0.050   0.0480 0.28  
3500: 40  5 36  0   39  4 35  0             432018.9112   0.0480  0.050   0.0480 0.28  
3501: 40  5 36  0   39  5 35  0             432018.9112   0.0480  0.050   0.0480 0.22  
3502: 39  5 34  0   38  5 33  0             432025.6743  -0.0245  0.050  -0.0245 0.22  
3503: 39  5 34  0   38  6 33  0             432025.6743  -0.0245  0.050  -0.0245 0.28  
3504: 39  6 34  0   38  5 33  0             432025.6743  -0.0245  0.050  -0.0245 0.28  
3505: 39  6 34  0   38  6 33  0             432025.6743  -0.0245  0.050  -0.0245 0.22  
3506: 38  6 32  0   37  6 31  0             432032.4364   0.0788  0.050   0.0789 0.22  
3507: 38  6 32  0   37  7 31  0             432032.4364   0.0788  0.050   0.0789 0.28  
3508: 38  7 32  0   37  6 31  0             432032.4364   0.0788  0.050   0.0789 0.28  
3509: 38  7 32  0   37  7 31  0             432032.4364   0.0788  0.050   0.0789 0.22  
3510: 37  7 30  0   36  7 29  0             432039.0335  -0.0753  0.050  -0.0753 0.22  
3511: 37  7 30  0   36  8 29  0             432039.0335  -0.0753  0.050  -0.0753 0.28  
3512: 37  8 30  0   36  7 29  0             432039.0335  -0.0753  0.050  -0.0753 0.28  
3513: 37  8 30  0   36  8 29  0             432039.0335  -0.0753  0.050  -0.0753 0.22  
3514: 36  8 28  0   35  8 27  0             432046.3155   0.0283  0.050   0.0284 0.22  
3515: 36  8 28  0   35  9 27  0             432046.3155   0.0283  0.050   0.0284 0.28  
3516: 36  9 28  0   35  8 27  0             432046.3155   0.0283  0.050   0.0284 0.28  
3517: 36  9 28  0   35  9 27  0             432046.3155   0.0283  0.050   0.0284 0.22  
3518: 35  9 26  0   34  9 25  0             432054.2846  -0.0491  0.050  -0.0491 0.22  
3519: 35  9 26  0   34 10 25  0             432054.2846  -0.0491  0.050  -0.0491 0.28  
3520: 35 10 26  0   34  9 25  0             432054.2846  -0.0491  0.050  -0.0491 0.28  
3521: 35 10 26  0   34 10 25  0             432054.2846  -0.0491  0.050  -0.0491 0.22  
3522: 34 10 24  0   33 10 23  0             432063.8725   0.0006  0.050   0.0006 0.22  
3523: 34 10 24  0   33 11 23  0             432063.8725   0.0006  0.050   0.0006 0.28  
3524: 34 11 24  0   33 10 23  0             432063.8725   0.0006  0.050   0.0006 0.28  
3525: 34 11 24  0   33 11 23  0             432063.8725   0.0006  0.050   0.0006 0.22  
3526: 33 11 22  0   32 11 21  0             432075.8614   0.0163  0.050   0.0163 0.22  
3527: 33 11 22  0   32 12 21  0             432075.8614   0.0163  0.050   0.0163 0.28  
3528: 33 12 22  0   32 11 21  0             432075.8614   0.0163  0.050   0.0163 0.28  
3529: 33 12 22  0   32 12 21  0             432075.8614   0.0163  0.050   0.0163 0.22  
3530: 32 12 20  0   31 12 19  0             432091.8741   0.0859  0.050   0.0860 0.23  
3531: 32 12 20  0   31 13 19  0             432091.8741   0.0859  0.050   0.0860 0.27  
3532: 32 13 20  0   31 12 19  0             432091.8741   0.0859  0.050   0.0860 0.27  
3533: 32 13 20  0   31 13 19  0             432091.8741   0.0859  0.050   0.0860 0.23  
3534: 30 14 16  0   29 14 15  0             432148.6809  -0.0412  0.050  -0.0412 0.23  
3535: 30 14 16  0   29 15 15  0             432148.6809  -0.0412  0.050  -0.0412 0.27  
3536: 30 15 16  0   29 14 15  0             432148.6809  -0.0412  0.050  -0.0412 0.27  
3537: 30 15 16  0   29 15 15  0             432148.6809  -0.0412  0.050  -0.0412 0.23  
3538: 29 15 14  0   28 15 13  0             432205.2914  -0.0267  0.050  -0.0267 0.23  
3539: 29 15 14  0   28 16 13  0             432205.2914  -0.0267  0.050  -0.0267 0.27  
3540: 29 16 14  0   28 15 13  0             432205.2914  -0.0267  0.050  -0.0267 0.27  
3541: 29 16 14  0   28 16 13  0             432205.2914  -0.0267  0.050  -0.0267 0.23  
3542: 45  0 45  0   44  0 44  0             441686.4632   0.0701  0.050   0.0701 0.22  
3543: 45  0 45  0   44  1 44  0             441686.4632   0.0701  0.050   0.0701 0.28  
3544: 45  1 45  0   44  0 44  0             441686.4632   0.0701  0.050   0.0701 0.28  
3545: 45  1 45  0   44  1 44  0             441686.4632   0.0701  0.050   0.0701 0.22  
3546: 44  1 43  0   43  1 42  0             441696.0405   0.0472  0.050   0.0472 0.22  
3547: 44  1 43  0   43  2 42  0             441696.0405   0.0472  0.050   0.0472 0.28  
3548: 44  2 43  0   43  1 42  0             441696.0405   0.0472  0.050   0.0472 0.28  
3549: 44  2 43  0   43  2 42  0             441696.0405   0.0472  0.050   0.0472 0.22  
3550: 43  2 41  0   42  2 40  0             441704.5283  -0.0629  0.050  -0.0629 0.22  
3551: 43  2 41  0   42  3 40  0             441704.5283  -0.0629  0.050  -0.0629 0.28  
3552: 43  3 41  0   42  2 40  0             441704.5283  -0.0629  0.050  -0.0629 0.28  
3553: 43  3 41  0   42  3 40  0             441704.5283  -0.0629  0.050  -0.0629 0.22  
3554: 42  3 39  0   41  3 38  0             441712.3254  -0.0366  0.050  -0.0367 0.22  
3555: 42  3 39  0   41  4 38  0             441712.3254  -0.0366  0.050  -0.0367 0.28  
3556: 42  4 39  0   41  3 38  0             441712.3254  -0.0366  0.050  -0.0367 0.28  
3557: 42  4 39  0   41  4 38  0             441712.3254  -0.0366  0.050  -0.0367 0.22  
3558: 41  4 37  0   40  4 36  0             441719.5364   0.0459  0.050   0.0459 0.22  
3559: 41  4 37  0   40  5 36  0             441719.5364   0.0459  0.050   0.0459 0.28  
3560: 41  5 37  0   40  4 36  0             441719.5364   0.0459  0.050   0.0459 0.28  
3561: 41  5 37  0   40  5 36  0             441719.5364   0.0459  0.050   0.0459 0.22  
3562: 40  5 35  0   39  5 34  0             441726.1621  -0.0142  0.050  -0.0142 0.22  
3563: 40  5 35  0   39  6 34  0             441726.1621  -0.0142  0.050  -0.0142 0.28  
3564: 40  6 35  0   39  5 34  0             441726.1621  -0.0142  0.050  -0.0142 0.28  
3565: 40  6 35  0   39  6 34  0             441726.1621  -0.0142  0.050  -0.0142 0.22  
3566: 39  6 33  0   38  6 32  0             441732.6131  -0.0290  0.050  -0.0290 0.22  
3567: 39  6 33  0   38  7 32  0             441732.6131  -0.0290  0.050  -0.0290 0.28  
3568: 39  7 33  0   38  6 32  0             441732.6131  -0.0290  0.050  -0.0290 0.28  
3569: 39  7 33  0   38  7 32  0             441732.6131  -0.0290  0.050  -0.0290 0.22  
3570: 38  7 31  0   37  7 30  0             441739.1425  -0.0033  0.050  -0.0034 0.22  
3571: 38  7 31  0   37  8 30  0             441739.1425  -0.0033  0.050  -0.0034 0.28  
3572: 38  8 31  0   37  7 30  0             441739.1425  -0.0033  0.050  -0.0034 0.28  
3573: 38  8 31  0   37  8 30  0             441739.1425  -0.0033  0.050  -0.0034 0.22  
3574: 37  8 29  0   36  8 28  0             441745.9809  -0.0214  0.050  -0.0214 0.22  
3575: 37  8 29  0   36  9 28  0             441745.9809  -0.0214  0.050  -0.0214 0.28  
3576: 37  9 29  0   36  8 28  0             441745.9809  -0.0214  0.050  -0.0214 0.28  
3577: 37  9 29  0   36  9 28  0             441745.9809  -0.0214  0.050  -0.0214 0.22  
3578: 35 10 25  0   34 10 24  0             441762.4701  -0.0805  0.050  -0.0805 0.22  
3579: 35 10 25  0   34 11 24  0             441762.4701  -0.0805  0.050  -0.0805 0.28  
3580: 35 11 25  0   34 10 24  0             441762.4701  -0.0805  0.050  -0.0805 0.28  
3581: 35 11 25  0   34 11 24  0             441762.4701  -0.0805  0.050  -0.0805 0.22  
3582: 34 11 23  0   33 11 22  0             441773.6623   0.0368  0.050   0.0368 0.22  
3583: 34 11 23  0   33 12 22  0             441773.6623   0.0368  0.050   0.0368 0.28  
3584: 34 12 23  0   33 11 22  0             441773.6623   0.0368  0.050   0.0368 0.28  
3585: 34 12 23  0   33 12 22  0             441773.6623   0.0368  0.050   0.0368 0.22  
3586: 33 12 21  0   32 12 20  0             441788.2120   0.0705  0.050   0.0705 0.22  
3587: 33 12 21  0   32 13 20  0             441788.2120   0.0705  0.050   0.0705 0.28  
3588: 33 13 21  0   32 12 20  0             441788.2120   0.0705  0.050   0.0705 0.28  
3589: 33 13 21  0   32 13 20  0             441788.2120   0.0705  0.050   0.0705 0.22  
3590: 28 17 11  0   27 17 10  0             442128.0188  -0.0013  0.050   0.0207 0.24  
3591: 28 17 11  0   27 18 10  0             442128.0188   0.0460  0.050   0.0207 0.26  
3592: 28 18 11  0   27 17 10  0             442128.0188  -0.0045  0.050   0.0207 0.26  
3593: 28 18 11  0   27 18 10  0             442128.0188   0.0427  0.050   0.0207 0.24  
3594: 23 21  2  0   22 20  3  0             449740.8697   0.0407  0.050               
3595: 46  0 46  0   45  0 45  0             451386.8546   0.0027  0.050   0.0027 0.22  
3596: 46  0 46  0   45  1 45  0             451386.8546   0.0027  0.050   0.0027 0.28  
3597: 46  1 46  0   45  0 45  0             451386.8546   0.0027  0.050   0.0027 0.28  
3598: 46  1 46  0   45  1 45  0             451386.8546   0.0027  0.050   0.0027 0.22  
3599: 45  1 44  0   44  1 43  0             451396.4494   0.0187  0.050   0.0188 0.22  
3600: 45  1 44  0   44  2 43  0             451396.4494   0.0187  0.050   0.0188 0.28  
3601: 45  2 44  0   44  1 43  0             451396.4494   0.0187  0.050   0.0188 0.28  
3602: 45  2 44  0   44  2 43  0             451396.4494   0.0187  0.050   0.0188 0.22  
3603: 44  2 42  0   43  2 41  0             451405.0124   0.0341  0.050   0.0342 0.22  
3604: 44  2 42  0   43  3 41  0             451405.0124   0.0341  0.050   0.0342 0.28  
3605: 44  3 42  0   43  2 41  0             451405.0124   0.0341  0.050   0.0342 0.28  
3606: 44  3 42  0   43  3 41  0             451405.0124   0.0341  0.050   0.0342 0.22  
3607: 43  3 40  0   42  3 39  0             451412.7005   0.0318  0.050   0.0319 0.22  
3608: 43  3 40  0   42  4 39  0             451412.7005   0.0318  0.050   0.0319 0.28  
3609: 43  4 40  0   42  3 39  0             451412.7005   0.0318  0.050   0.0319 0.28  
3610: 43  4 40  0   42  4 39  0             451412.7005   0.0318  0.050   0.0319 0.22  
3611: 42  4 38  0   41  4 37  0             451419.6987   0.0141  0.050   0.0142 0.22  
3612: 42  4 38  0   41  5 37  0             451419.6987   0.0141  0.050   0.0142 0.28  
3613: 42  5 38  0   41  4 37  0             451419.6987   0.0141  0.050   0.0142 0.28  
3614: 42  5 38  0   41  5 37  0             451419.6987   0.0141  0.050   0.0142 0.22  
3615: 41  5 36  0   40  5 35  0             451426.2081  -0.0141  0.050  -0.0142 0.22  
3616: 41  5 36  0   40  6 35  0             451426.2081  -0.0141  0.050  -0.0142 0.28  
3617: 41  6 36  0   40  5 35  0             451426.2081  -0.0141  0.050  -0.0142 0.28  
3618: 41  6 36  0   40  6 35  0             451426.2081  -0.0141  0.050  -0.0142 0.22  
3619: 40  6 34  0   39  6 33  0             451432.4369  -0.0616  0.050  -0.0616 0.22  
3620: 40  6 34  0   39  7 33  0             451432.4369  -0.0616  0.050  -0.0616 0.28  
3621: 40  7 34  0   39  6 33  0             451432.4369  -0.0616  0.050  -0.0616 0.28  
3622: 40  7 34  0   39  7 33  0             451432.4369  -0.0616  0.050  -0.0616 0.22  
3623: 39  7 32  0   38  7 31  0             451438.7506  -0.0108  0.050  -0.0108 0.22  
3624: 39  7 32  0   38  8 31  0             451438.7506  -0.0108  0.050  -0.0108 0.28  
3625: 39  8 32  0   38  7 31  0             451438.7506  -0.0108  0.050  -0.0108 0.28  
3626: 39  8 32  0   38  8 31  0             451438.7506  -0.0108  0.050  -0.0108 0.22  
3627: 38  8 30  0   37  8 29  0             451445.3235   0.0149  0.050   0.0150 0.22  
3628: 38  8 30  0   37  9 29  0             451445.3235   0.0149  0.050   0.0150 0.28  
3629: 38  9 30  0   37  8 29  0             451445.3235   0.0149  0.050   0.0150 0.28  
3630: 38  9 30  0   37  9 29  0             451445.3235   0.0149  0.050   0.0150 0.22  
3631: 36 10 26  0   35 10 25  0             451460.8907  -0.0002  0.050  -0.0002 0.22  
3632: 36 10 26  0   35 11 25  0             451460.8907  -0.0002  0.050  -0.0002 0.28  
3633: 36 11 26  0   35 10 25  0             451460.8907  -0.0002  0.050  -0.0002 0.28  
3634: 36 11 26  0   35 11 25  0             451460.8907  -0.0002  0.050  -0.0002 0.22  
3635: 35 11 24  0   34 11 23  0             451471.2269   0.0678  0.050   0.0679 0.22  
3636: 35 11 24  0   34 12 23  0             451471.2269   0.0678  0.050   0.0679 0.28  
3637: 35 12 24  0   34 11 23  0             451471.2269   0.0678  0.050   0.0679 0.28  
3638: 35 12 24  0   34 12 23  0             451471.2269   0.0678  0.050   0.0679 0.22  
3639: 34 12 22  0   33 12 21  0             451484.5178   0.0834  0.050   0.0835 0.22  
3640: 34 12 22  0   33 13 21  0             451484.5178   0.0834  0.050   0.0835 0.28  
3641: 34 13 22  0   33 12 21  0             451484.5178   0.0834  0.050   0.0835 0.28  
3642: 34 13 22  0   33 13 21  0             451484.5178   0.0834  0.050   0.0835 0.22  
3643: 33 13 20  0   32 13 19  0             451502.5455   0.0021  0.050   0.0021 0.23  
3644: 33 13 20  0   32 14 19  0             451502.5455   0.0021  0.050   0.0021 0.27  
3645: 33 14 20  0   32 13 19  0             451502.5455   0.0021  0.050   0.0021 0.27  
3646: 33 14 20  0   32 14 19  0             451502.5455   0.0021  0.050   0.0021 0.23  
3647: 29 17 12  0   28 17 11  0             451759.4093   0.0184  0.050   0.0200 0.24  
3648: 29 17 12  0   28 18 11  0             451759.4093   0.0216  0.050   0.0200 0.26  
3649: 29 18 12  0   28 17 11  0             451759.4093   0.0182  0.050   0.0200 0.26  
3650: 29 18 12  0   28 18 11  0             451759.4093   0.0214  0.050   0.0200 0.24  
3651: 47  0 47  0   46  0 46  0             461086.8618  -0.0042  0.050  -0.0043 0.22  
3652: 47  0 47  0   46  1 46  0             461086.8618  -0.0042  0.050  -0.0043 0.28  
3653: 47  1 47  0   46  0 46  0             461086.8618  -0.0042  0.050  -0.0043 0.28  
3654: 47  1 47  0   46  1 46  0             461086.8618  -0.0042  0.050  -0.0043 0.22  
3655: 46  1 45  0   45  1 44  0             461096.3856  -0.0379  0.050  -0.0379 0.22  
3656: 46  1 45  0   45  2 44  0             461096.3856  -0.0379  0.050  -0.0379 0.28  
3657: 46  2 45  0   45  1 44  0             461096.3856  -0.0379  0.050  -0.0379 0.28  
3658: 46  2 45  0   45  2 44  0             461096.3856  -0.0379  0.050  -0.0379 0.22  
3659: 45  2 43  0   44  2 42  0             461104.9640   0.0429  0.050   0.0430 0.22  
3660: 45  2 43  0   44  3 42  0             461104.9640   0.0429  0.050   0.0430 0.28  
3661: 45  3 43  0   44  2 42  0             461104.9640   0.0429  0.050   0.0430 0.28  
3662: 45  3 43  0   44  3 42  0             461104.9640   0.0429  0.050   0.0430 0.22  
3663: 44  3 41  0   43  3 40  0             461112.5634   0.0319  0.050   0.0320 0.22  
3664: 44  3 41  0   43  4 40  0             461112.5634   0.0319  0.050   0.0320 0.28  
3665: 44  4 41  0   43  3 40  0             461112.5634   0.0319  0.050   0.0320 0.28  
3666: 44  4 41  0   43  4 40  0             461112.5634   0.0319  0.050   0.0320 0.22  
3667: 43  4 39  0   42  4 38  0             461119.3926  -0.0430  0.050  -0.0431 0.22  
3668: 43  4 39  0   42  5 38  0             461119.3926  -0.0430  0.050  -0.0431 0.28  
3669: 43  5 39  0   42  4 38  0             461119.3926  -0.0430  0.050  -0.0431 0.28  
3670: 43  5 39  0   42  5 38  0             461119.3926  -0.0430  0.050  -0.0431 0.22  
3671: 42  5 37  0   41  5 36  0             461125.8174  -0.0094  0.050  -0.0095 0.22  
3672: 42  5 37  0   41  6 36  0             461125.8174  -0.0094  0.050  -0.0095 0.28  
3673: 42  6 37  0   41  5 36  0             461125.8174  -0.0094  0.050  -0.0095 0.28  
3674: 42  6 37  0   41  6 36  0             461125.8174  -0.0094  0.050  -0.0095 0.22  
3675: 41  6 35  0   40  6 34  0             461131.8968  -0.0197  0.050  -0.0197 0.22  
3676: 41  6 35  0   40  7 34  0             461131.8968  -0.0197  0.050  -0.0197 0.28  
3677: 41  7 35  0   40  6 34  0             461131.8968  -0.0197  0.050  -0.0197 0.28  
3678: 41  7 35  0   40  7 34  0             461131.8968  -0.0197  0.050  -0.0197 0.22  
3679: 40  7 33  0   39  7 32  0             461137.9631   0.0189  0.050   0.0189 0.22  
3680: 40  7 33  0   39  8 32  0             461137.9631   0.0189  0.050   0.0189 0.28  
3681: 40  8 33  0   39  7 32  0             461137.9631   0.0189  0.050   0.0189 0.28  
3682: 40  8 33  0   39  8 32  0             461137.9631   0.0189  0.050   0.0189 0.22  
3683: 39  8 31  0   38  8 30  0             461144.2142   0.0216  0.050   0.0216 0.22  
3684: 39  8 31  0   38  9 30  0             461144.2142   0.0216  0.050   0.0216 0.28  
3685: 39  9 31  0   38  8 30  0             461144.2142   0.0216  0.050   0.0216 0.28  
3686: 39  9 31  0   38  9 30  0             461144.2142   0.0216  0.050   0.0216 0.22  
3687: 38  9 29  0   37  9 28  0             461151.0562   0.0431  0.050   0.0432 0.22  
3688: 38  9 29  0   37 10 28  0             461151.0562   0.0431  0.050   0.0432 0.28  
3689: 38 10 29  0   37  9 28  0             461151.0562   0.0431  0.050   0.0432 0.28  
3690: 38 10 29  0   37 10 28  0             461151.0562   0.0431  0.050   0.0432 0.22  
3691: 37 10 27  0   36 10 26  0             461158.7954  -0.0724  0.050  -0.0725 0.22  
3692: 37 10 27  0   36 11 26  0             461158.7954  -0.0724  0.050  -0.0725 0.28  
3693: 37 11 27  0   36 10 26  0             461158.7954  -0.0724  0.050  -0.0725 0.28  
3694: 37 11 27  0   36 11 26  0             461158.7954  -0.0724  0.050  -0.0725 0.22  
3695: 36 11 25  0   35 11 24  0             461168.4345   0.0307  0.050   0.0307 0.22  
3696: 36 11 25  0   35 12 24  0             461168.4345   0.0307  0.050   0.0307 0.28  
3697: 36 12 25  0   35 11 24  0             461168.4345   0.0307  0.050   0.0307 0.28  
3698: 36 12 25  0   35 12 24  0             461168.4345   0.0307  0.050   0.0307 0.22  
3699: 34 13 21  0   33 13 20  0             461196.9659   0.0142  0.050   0.0142 0.23  
3700: 34 13 21  0   33 14 20  0             461196.9659   0.0142  0.050   0.0142 0.27  
3701: 34 14 21  0   33 13 20  0             461196.9659   0.0142  0.050   0.0142 0.27  
3702: 34 14 21  0   33 14 20  0             461196.9659   0.0142  0.050   0.0142 0.23  
3703: 32 15 17  0   31 15 16  0             461254.8663  -0.0008  0.050  -0.0008 0.23  
3704: 32 15 17  0   31 16 16  0             461254.8663  -0.0008  0.050  -0.0008 0.27  
3705: 32 16 17  0   31 15 16  0             461254.8663  -0.0008  0.050  -0.0008 0.27  
3706: 32 16 17  0   31 16 16  0             461254.8663  -0.0008  0.050  -0.0008 0.23  
3707: 31 16 15  0   30 16 14  0             461310.7672   0.0828  0.050   0.0829 0.23  
3708: 31 16 15  0   30 17 14  0             461310.7672   0.0828  0.050   0.0829 0.27  
3709: 31 17 15  0   30 16 14  0             461310.7672   0.0828  0.050   0.0829 0.27  
3710: 31 17 15  0   30 17 14  0             461310.7672   0.0828  0.050   0.0829 0.23  
3711: 30 17 13  0   29 17 12  0             461408.3476   0.0185  0.050   0.0186 0.24  
3712: 30 17 13  0   29 18 12  0             461408.3476   0.0187  0.050   0.0186 0.26  
3713: 30 18 13  0   29 17 12  0             461408.3476   0.0184  0.050   0.0186 0.26  
3714: 30 18 13  0   29 18 12  0             461408.3476   0.0186  0.050   0.0186 0.24  
3715: 29 18 11  0   28 18 10  0             461599.7343  -0.0355  0.050   0.0104 0.24  
3716: 29 18 11  0   28 19 10  0             461599.7343   0.0634  0.050   0.0104 0.26  
3717: 29 19 11  0   28 18 10  0             461599.7343  -0.0427  0.050   0.0104 0.26  
3718: 29 19 11  0   28 19 10  0             461599.7343   0.0562  0.050   0.0104 0.24  
3719: 48  0 48  0   47  0 47  0             470786.4238  -0.0023  0.050  -0.0024 0.22  
3720: 48  0 48  0   47  1 47  0             470786.4238  -0.0023  0.050  -0.0024 0.28  
3721: 48  1 48  0   47  0 47  0             470786.4238  -0.0023  0.050  -0.0024 0.28  
3722: 48  1 48  0   47  1 47  0             470786.4238  -0.0023  0.050  -0.0024 0.22  
3723: 47  1 46  0   46  1 45  0             470796.0102   0.0476  0.050   0.0476 0.22  
3724: 47  1 46  0   46  2 45  0             470796.0102   0.0476  0.050   0.0476 0.28  
3725: 47  2 46  0   46  1 45  0             470796.0102   0.0476  0.050   0.0476 0.28  
3726: 47  2 46  0   46  2 45  0             470796.0102   0.0476  0.050   0.0476 0.22  
3727: 46  2 44  0   45  2 43  0             470804.4004  -0.0098  0.050  -0.0098 0.22  
3728: 46  2 44  0   45  3 43  0             470804.4004  -0.0098  0.050  -0.0098 0.28  
3729: 46  3 44  0   45  2 43  0             470804.4004  -0.0098  0.050  -0.0098 0.28  
3730: 46  3 44  0   45  3 43  0             470804.4004  -0.0098  0.050  -0.0098 0.22  
3731: 45  3 42  0   44  3 41  0             470812.0172   0.0762  0.050   0.0763 0.22  
3732: 45  3 42  0   44  4 41  0             470812.0172   0.0762  0.050   0.0763 0.28  
3733: 45  4 42  0   44  3 41  0             470812.0172   0.0762  0.050   0.0763 0.28  
3734: 45  4 42  0   44  4 41  0             470812.0172   0.0762  0.050   0.0763 0.22  
3735: 44  4 40  0   43  4 39  0             470818.7227  -0.0114  0.050  -0.0115 0.22  
3736: 44  4 40  0   43  5 39  0             470818.7227  -0.0114  0.050  -0.0115 0.28  
3737: 44  5 40  0   43  4 39  0             470818.7227  -0.0114  0.050  -0.0115 0.28  
3738: 44  5 40  0   43  5 39  0             470818.7227  -0.0114  0.050  -0.0115 0.22  
3739: 43  5 38  0   42  5 37  0             470824.9548  -0.0253  0.050  -0.0254 0.22  
3740: 43  5 38  0   42  6 37  0             470824.9548  -0.0253  0.050  -0.0254 0.28  
3741: 43  6 38  0   42  5 37  0             470824.9548  -0.0253  0.050  -0.0254 0.28  
3742: 43  6 38  0   42  6 37  0             470824.9548  -0.0253  0.050  -0.0254 0.22  
3743: 42  6 36  0   41  6 35  0             470830.7880  -0.0978  0.050  -0.0979 0.22  
3744: 42  6 36  0   41  7 35  0             470830.7880  -0.0978  0.050  -0.0979 0.28  
3745: 42  7 36  0   41  6 35  0             470830.7880  -0.0978  0.050  -0.0979 0.28  
3746: 42  7 36  0   41  7 35  0             470830.7880  -0.0978  0.050  -0.0979 0.22  
3747: 41  7 34  0   40  7 33  0             470836.7432   0.0600  0.050   0.0601 0.22  
3748: 41  7 34  0   40  8 33  0             470836.7432   0.0600  0.050   0.0601 0.28  
3749: 41  8 34  0   40  7 33  0             470836.7432   0.0600  0.050   0.0601 0.28  
3750: 41  8 34  0   40  8 33  0             470836.7432   0.0600  0.050   0.0601 0.22  
3751: 40  8 32  0   39  8 31  0             470842.6306  -0.0115  0.050  -0.0115 0.22  
3752: 40  8 32  0   39  9 31  0             470842.6306  -0.0115  0.050  -0.0115 0.28  
3753: 40  9 32  0   39  8 31  0             470842.6306  -0.0115  0.050  -0.0115 0.28  
3754: 40  9 32  0   39  9 31  0             470842.6306  -0.0115  0.050  -0.0115 0.22  
3755: 39  9 30  0   38  9 29  0             470849.0863  -0.0062  0.050  -0.0062 0.22  
3756: 39  9 30  0   38 10 29  0             470849.0863  -0.0062  0.050  -0.0062 0.28  
3757: 39 10 30  0   38  9 29  0             470849.0863  -0.0062  0.050  -0.0062 0.28  
3758: 39 10 30  0   38 10 29  0             470849.0863  -0.0062  0.050  -0.0062 0.22  
3759: 38 10 28  0   37 10 27  0             470856.4918   0.0323  0.050   0.0324 0.22  
3760: 38 10 28  0   37 11 27  0             470856.4918   0.0323  0.050   0.0324 0.28  
3761: 38 11 28  0   37 10 27  0             470856.4918   0.0323  0.050   0.0324 0.28  
3762: 38 11 28  0   37 11 27  0             470856.4918   0.0323  0.050   0.0324 0.22  
3763: 37 11 26  0   36 11 25  0             470865.2845  -0.0396  0.050  -0.0396 0.22  
3764: 37 11 26  0   36 12 25  0             470865.2845  -0.0396  0.050  -0.0396 0.28  
3765: 37 12 26  0   36 11 25  0             470865.2845  -0.0396  0.050  -0.0396 0.28  
3766: 37 12 26  0   36 12 25  0             470865.2845  -0.0396  0.050  -0.0396 0.22  
3767: 35 13 22  0   34 13 21  0             470891.4668   0.0754  0.050   0.0755 0.23  
3768: 35 13 22  0   34 14 21  0             470891.4668   0.0754  0.050   0.0755 0.27  
3769: 35 14 22  0   34 13 21  0             470891.4668   0.0754  0.050   0.0755 0.27  
3770: 35 14 22  0   34 14 21  0             470891.4668   0.0754  0.050   0.0755 0.23  
3771: 34 14 20  0   33 14 19  0             470912.1635   0.0991  0.050   0.0992 0.23  
3772: 34 14 20  0   33 15 19  0             470912.1635   0.0991  0.050   0.0992 0.27  
3773: 34 15 20  0   33 14 19  0             470912.1635   0.0991  0.050   0.0992 0.27  
3774: 34 15 20  0   33 15 19  0             470912.1635   0.0991  0.050   0.0992 0.23  
3775: 33 15 18  0   32 15 17  0             470942.3094  -0.0592  0.050  -0.0592 0.23  
3776: 33 15 18  0   32 16 17  0             470942.3094  -0.0592  0.050  -0.0592 0.27  
3777: 33 16 18  0   32 15 17  0             470942.3094  -0.0592  0.050  -0.0592 0.27  
3778: 33 16 18  0   32 16 17  0             470942.3094  -0.0592  0.050  -0.0592 0.23  
3779: 31 17 14  0   30 17 13  0             471068.7477  -0.0218  0.050  -0.0219 0.23  
3780: 31 17 14  0   30 18 13  0             471068.7477  -0.0218  0.050  -0.0219 0.27  
3781: 31 18 14  0   30 17 13  0             471068.7477  -0.0218  0.050  -0.0219 0.27  
3782: 31 18 14  0   30 18 13  0             471068.7477  -0.0218  0.050  -0.0219 0.23  
3783: 30 18 12  0   29 18 11  0             471215.0914  -0.0689  0.050  -0.0656 0.24  
3784: 30 18 12  0   29 19 11  0             471215.0914  -0.0617  0.050  -0.0656 0.26  
3785: 30 19 12  0   29 18 11  0             471215.0914  -0.0694  0.050  -0.0656 0.26  
3786: 30 19 12  0   29 19 11  0             471215.0914  -0.0622  0.050  -0.0656 0.24  
3787: 49  0 49  0   48  0 48  0             480485.5668   0.0443  0.050   0.0443 0.22  
3788: 49  0 49  0   48  1 48  0             480485.5668   0.0443  0.050   0.0443 0.28  
3789: 49  1 49  0   48  0 48  0             480485.5668   0.0443  0.050   0.0443 0.28  
3790: 49  1 49  0   48  1 48  0             480485.5668   0.0443  0.050   0.0443 0.22  
3791: 48  1 47  0   47  1 46  0             480495.0576   0.0195  0.050   0.0196 0.22  
3792: 48  1 47  0   47  2 46  0             480495.0576   0.0195  0.050   0.0196 0.28  
3793: 48  2 47  0   47  1 46  0             480495.0576   0.0195  0.050   0.0196 0.28  
3794: 48  2 47  0   47  2 46  0             480495.0576   0.0195  0.050   0.0196 0.22  
3795: 47  2 45  0   46  2 44  0             480503.4737   0.0376  0.050   0.0376 0.22  
3796: 47  2 45  0   46  3 44  0             480503.4737   0.0376  0.050   0.0376 0.28  
3797: 47  3 45  0   46  2 44  0             480503.4737   0.0376  0.050   0.0376 0.28  
3798: 47  3 45  0   46  3 44  0             480503.4737   0.0376  0.050   0.0376 0.22  
3799: 46  3 43  0   45  3 42  0             480510.8493  -0.0382  0.050  -0.0383 0.22  
3800: 46  3 43  0   45  4 42  0             480510.8493  -0.0382  0.050  -0.0383 0.28  
3801: 46  4 43  0   45  3 42  0             480510.8493  -0.0382  0.050  -0.0383 0.28  
3802: 46  4 43  0   45  4 42  0             480510.8493  -0.0382  0.050  -0.0383 0.22  
3803: 44  5 39  0   43  5 38  0             480523.6524  -0.0201  0.050  -0.0201 0.22  
3804: 44  5 39  0   43  6 38  0             480523.6524  -0.0201  0.050  -0.0201 0.28  
3805: 44  6 39  0   43  5 38  0             480523.6524  -0.0201  0.050  -0.0201 0.28  
3806: 44  6 39  0   43  6 38  0             480523.6524  -0.0201  0.050  -0.0201 0.22  
3807: 43  6 37  0   42  6 36  0             480529.3590  -0.0375  0.050  -0.0375 0.22  
3808: 43  6 37  0   42  7 36  0             480529.3590  -0.0375  0.050  -0.0375 0.28  
3809: 43  7 37  0   42  6 36  0             480529.3590  -0.0375  0.050  -0.0375 0.28  
3810: 43  7 37  0   42  7 36  0             480529.3590  -0.0375  0.050  -0.0375 0.22  
3811: 42  7 35  0   41  7 34  0             480534.9196  -0.0481  0.050  -0.0482 0.22  
3812: 42  7 35  0   41  8 34  0             480534.9196  -0.0481  0.050  -0.0482 0.28  
3813: 42  8 35  0   41  7 34  0             480534.9196  -0.0481  0.050  -0.0482 0.28  
3814: 42  8 35  0   41  8 34  0             480534.9196  -0.0481  0.050  -0.0482 0.22  
3815: 41  8 33  0   40  8 32  0             480540.6619   0.0167  0.050   0.0167 0.22  
3816: 41  8 33  0   40  9 32  0             480540.6619   0.0167  0.050   0.0167 0.28  
3817: 41  9 33  0   40  8 32  0             480540.6619   0.0167  0.050   0.0167 0.28  
3818: 41  9 33  0   40  9 32  0             480540.6619   0.0167  0.050   0.0167 0.22  
3819: 40  9 31  0   39  9 30  0             480546.6777  -0.0624  0.050  -0.0625 0.22  
3820: 40  9 31  0   39 10 30  0             480546.6777  -0.0624  0.050  -0.0625 0.28  
3821: 40 10 31  0   39  9 30  0             480546.6777  -0.0624  0.050  -0.0625 0.28  
3822: 40 10 31  0   39 10 30  0             480546.6777  -0.0624  0.050  -0.0625 0.22  
3823: 39 10 29  0   38 10 28  0             480553.5756  -0.0707  0.050  -0.0707 0.22  
3824: 39 10 29  0   38 11 28  0             480553.5756  -0.0707  0.050  -0.0707 0.28  
3825: 39 11 29  0   38 10 28  0             480553.5756  -0.0707  0.050  -0.0707 0.28  
3826: 39 11 29  0   38 11 28  0             480553.5756  -0.0707  0.050  -0.0707 0.22  
3827: 38 11 27  0   37 11 26  0             480561.8632  -0.0269  0.050  -0.0269 0.22  
3828: 38 11 27  0   37 12 26  0             480561.8632  -0.0269  0.050  -0.0269 0.28  
3829: 38 12 27  0   37 11 26  0             480561.8632  -0.0269  0.050  -0.0269 0.28  
3830: 38 12 27  0   37 12 26  0             480561.8632  -0.0269  0.050  -0.0269 0.22  
3831: 37 12 25  0   36 12 24  0             480572.2143  -0.0046  0.050  -0.0046 0.22  
3832: 37 12 25  0   36 13 24  0             480572.2143  -0.0046  0.050  -0.0046 0.28  
3833: 37 13 25  0   36 12 24  0             480572.2143  -0.0046  0.050  -0.0046 0.28  
3834: 37 13 25  0   36 13 24  0             480572.2143  -0.0046  0.050  -0.0046 0.22  
3835: 35 14 21  0   34 14 20  0             480604.2635  -0.0587  0.050  -0.0588 0.23  
3836: 35 14 21  0   34 15 20  0             480604.2635  -0.0587  0.050  -0.0588 0.27  
3837: 35 15 21  0   34 14 20  0             480604.2635  -0.0587  0.050  -0.0588 0.27  
3838: 35 15 21  0   34 15 20  0             480604.2635  -0.0587  0.050  -0.0588 0.23  
3839: 34 15 19  0   33 15 18  0             480630.9629  -0.0371  0.050  -0.0372 0.23  
3840: 34 15 19  0   33 16 18  0             480630.9629  -0.0371  0.050  -0.0372 0.27  
3841: 34 16 19  0   33 15 18  0             480630.9629  -0.0371  0.050  -0.0372 0.27  
3842: 34 16 19  0   33 16 18  0             480630.9629  -0.0371  0.050  -0.0372 0.23  
3843: 33 16 17  0   32 16 16  0             480671.4340  -0.0333  0.050  -0.0333 0.23  
3844: 33 16 17  0   32 17 16  0             480671.4340  -0.0333  0.050  -0.0333 0.27  
3845: 33 17 17  0   32 16 16  0             480671.4340  -0.0333  0.050  -0.0333 0.27  
3846: 33 17 17  0   32 17 16  0             480671.4340  -0.0333  0.050  -0.0333 0.23  
3847: 32 17 15  0   31 17 14  0             480737.0283   0.0336  0.050   0.0336 0.23  
3848: 32 17 15  0   31 18 14  0             480737.0283   0.0336  0.050   0.0336 0.27  
3849: 32 18 15  0   31 17 14  0             480737.0283   0.0336  0.050   0.0336 0.27  
3850: 32 18 15  0   31 18 14  0             480737.0283   0.0336  0.050   0.0336 0.23  
3851: 31 18 13  0   30 18 12  0             480852.3341   0.0248  0.050   0.0251 0.24  
3852: 31 18 13  0   30 19 12  0             480852.3341   0.0253  0.050   0.0251 0.26  
3853: 31 19 13  0   30 18 12  0             480852.3341   0.0248  0.050   0.0251 0.26  
3854: 31 19 13  0   30 19 12  0             480852.3341   0.0252  0.050   0.0251 0.24  
3855: 50  0 50  0   49  0 49  0             490184.1467   0.0010  0.050   0.0011 0.22  
3856: 50  0 50  0   49  1 49  0             490184.1467   0.0010  0.050   0.0011 0.28  
3857: 50  1 50  0   49  0 49  0             490184.1467   0.0010  0.050   0.0011 0.28  
3858: 50  1 50  0   49  1 49  0             490184.1467   0.0010  0.050   0.0011 0.22  
3859: 49  1 48  0   48  1 47  0             490193.6389  -0.0017  0.050  -0.0017 0.22  
3860: 49  1 48  0   48  2 47  0             490193.6389  -0.0017  0.050  -0.0017 0.28  
3861: 49  2 48  0   48  1 47  0             490193.6389  -0.0017  0.050  -0.0017 0.28  
3862: 49  2 48  0   48  2 47  0             490193.6389  -0.0017  0.050  -0.0017 0.22  
3863: 48  2 46  0   47  2 45  0             490201.8916  -0.0976  0.050  -0.0976 0.22  
3864: 48  2 46  0   47  3 45  0             490201.8916  -0.0976  0.050  -0.0976 0.28  
3865: 48  3 46  0   47  2 45  0             490201.8916  -0.0976  0.050  -0.0976 0.28  
3866: 48  3 46  0   47  3 45  0             490201.8916  -0.0976  0.050  -0.0976 0.22  
3867: 47  3 44  0   46  3 43  0             490209.2948  -0.0670  0.050  -0.0670 0.22  
3868: 47  3 44  0   46  4 43  0             490209.2948  -0.0670  0.050  -0.0670 0.28  
3869: 47  4 44  0   46  3 43  0             490209.2948  -0.0670  0.050  -0.0670 0.28  
3870: 47  4 44  0   46  4 43  0             490209.2948  -0.0670  0.050  -0.0670 0.22  
3871: 46  4 42  0   45  4 41  0             490215.8642  -0.0706  0.050  -0.0706 0.22  
3872: 46  4 42  0   45  5 41  0             490215.8642  -0.0706  0.050  -0.0706 0.28  
3873: 46  5 42  0   45  4 41  0             490215.8642  -0.0706  0.050  -0.0706 0.28  
3874: 46  5 42  0   45  5 41  0             490215.8642  -0.0706  0.050  -0.0706 0.22  
3875: 44  6 38  0   43  6 37  0             490227.4427   0.0042  0.050   0.0042 0.22  
3876: 44  6 38  0   43  7 37  0             490227.4427   0.0042  0.050   0.0042 0.28  
3877: 44  7 38  0   43  6 37  0             490227.4427   0.0042  0.050   0.0042 0.28  
3878: 44  7 38  0   43  7 37  0             490227.4427   0.0042  0.050   0.0042 0.22  
3879: 42  8 34  0   41  8 33  0             490238.2317   0.0415  0.050   0.0415 0.22  
3880: 42  8 34  0   41  9 33  0             490238.2317   0.0415  0.050   0.0415 0.28  
3881: 42  9 34  0   41  8 33  0             490238.2317   0.0415  0.050   0.0415 0.28  
3882: 42  9 34  0   41  9 33  0             490238.2317   0.0415  0.050   0.0415 0.22  
3883: 41  9 32  0   40  9 31  0             490244.0412   0.0989  0.050   0.0989 0.22  
3884: 41  9 32  0   40 10 31  0             490244.0412   0.0989  0.050   0.0989 0.28  
3885: 41 10 32  0   40  9 31  0             490244.0412   0.0989  0.050   0.0989 0.28  
3886: 41 10 32  0   40 10 31  0             490244.0412   0.0989  0.050   0.0989 0.22  
3887: 40 10 30  0   39 10 29  0             490250.4818   0.0714  0.050   0.0715 0.22  
3888: 40 10 30  0   39 11 29  0             490250.4818   0.0714  0.050   0.0715 0.28  
3889: 40 11 30  0   39 10 29  0             490250.4818   0.0714  0.050   0.0715 0.28  
3890: 40 11 30  0   39 11 29  0             490250.4818   0.0714  0.050   0.0715 0.22  
3891: 39 11 28  0   38 11 27  0             490258.0298  -0.0454  0.050  -0.0455 0.22  
3892: 39 11 28  0   38 12 27  0             490258.0298  -0.0454  0.050  -0.0455 0.28  
3893: 39 12 28  0   38 11 27  0             490258.0298  -0.0454  0.050  -0.0455 0.28  
3894: 39 12 28  0   38 12 27  0             490258.0298  -0.0454  0.050  -0.0455 0.22  
3895: 38 12 26  0   37 12 25  0             490267.6244   0.0207  0.050   0.0207 0.22  
3896: 38 12 26  0   37 13 25  0             490267.6244   0.0207  0.050   0.0207 0.28  
3897: 38 13 26  0   37 12 25  0             490267.6244   0.0207  0.050   0.0207 0.28  
3898: 38 13 26  0   37 13 25  0             490267.6244   0.0207  0.050   0.0207 0.22  
3899: 37 13 24  0   36 13 23  0             490279.9245  -0.0520  0.050  -0.0521 0.22  
3900: 37 13 24  0   36 14 23  0             490279.9245  -0.0520  0.050  -0.0521 0.28  
3901: 37 14 24  0   36 13 23  0             490279.9245  -0.0520  0.050  -0.0521 0.28  
3902: 37 14 24  0   36 14 23  0             490279.9245  -0.0520  0.050  -0.0521 0.22  
3903: 36 14 22  0   35 14 21  0             490296.6352  -0.0905  0.050  -0.0905 0.23  
3904: 36 14 22  0   35 15 21  0             490296.6352  -0.0905  0.050  -0.0905 0.27  
3905: 36 15 22  0   35 14 21  0             490296.6352  -0.0905  0.050  -0.0905 0.27  
3906: 36 15 22  0   35 15 21  0             490296.6352  -0.0905  0.050  -0.0905 0.23  
3907: 35 15 20  0   34 15 19  0             490320.4937   0.0988  0.050   0.0988 0.23  
3908: 35 15 20  0   34 16 19  0             490320.4937   0.0988  0.050   0.0988 0.27  
3909: 35 16 20  0   34 15 19  0             490320.4937   0.0988  0.050   0.0988 0.27  
3910: 35 16 20  0   34 16 19  0             490320.4937   0.0988  0.050   0.0988 0.23  
3911: 34 16 18  0   33 16 17  0             490355.5206   0.0282  0.050   0.0283 0.23  
3912: 34 16 18  0   33 17 17  0             490355.5206   0.0282  0.050   0.0283 0.27  
3913: 34 17 18  0   33 16 17  0             490355.5206   0.0282  0.050   0.0283 0.27  
3914: 34 17 18  0   33 17 17  0             490355.5206   0.0282  0.050   0.0283 0.23  
3915: 50  1 49  0   49  1 48  0             499891.6726  -0.0879  0.050  -0.0879 0.22  
3916: 50  1 49  0   49  2 48  0             499891.6726  -0.0879  0.050  -0.0879 0.28  
3917: 50  2 49  0   49  1 48  0             499891.6726  -0.0879  0.050  -0.0879 0.28  
3918: 50  2 49  0   49  2 48  0             499891.6726  -0.0879  0.050  -0.0879 0.22  
3919: 52  6 46  0   51  6 45  0             567793.7705   0.0556  0.050   0.0556 0.22  
3920: 52  6 46  0   51  7 45  0             567793.7705   0.0556  0.050   0.0556 0.28  
3921: 52  7 46  0   51  6 45  0             567793.7705   0.0556  0.050   0.0556 0.28  
3922: 52  7 46  0   51  7 45  0             567793.7705   0.0556  0.050   0.0556 0.22  
3923: 47 11 36  0   46 11 35  0             567811.4734  -0.0011  0.050  -0.0012 0.22  
3924: 47 11 36  0   46 12 35  0             567811.4734  -0.0011  0.050  -0.0012 0.28  
3925: 47 12 36  0   46 11 35  0             567811.4734  -0.0011  0.050  -0.0012 0.28  
3926: 47 12 36  0   46 12 35  0             567811.4734  -0.0011  0.050  -0.0012 0.22  
3927: 52  7 45  0   51  7 44  0             577490.5693   0.0122  0.050   0.0122 0.22  
3928: 52  7 45  0   51  8 44  0             577490.5693   0.0122  0.050   0.0122 0.28  
3929: 52  8 45  0   51  7 44  0             577490.5693   0.0122  0.050   0.0122 0.28  
3930: 52  8 45  0   51  8 44  0             577490.5693   0.0122  0.050   0.0122 0.22  
3931: 47 12 35  0   46 12 34  0             577507.6495  -0.0316  0.050  -0.0317 0.22  
3932: 47 12 35  0   46 13 34  0             577507.6495  -0.0316  0.050  -0.0317 0.28  
3933: 47 13 35  0   46 12 34  0             577507.6495  -0.0316  0.050  -0.0317 0.28  
3934: 47 13 35  0   46 13 34  0             577507.6495  -0.0316  0.050  -0.0317 0.22  
3935: 60  0 60  0   59  0 59  0             587142.3311   0.0824  0.050   0.0824 0.22  
3936: 60  0 60  0   59  1 59  0             587142.3311   0.0824  0.050   0.0824 0.28  
3937: 60  1 60  0   59  0 59  0             587142.3311   0.0824  0.050   0.0824 0.28  
3938: 60  1 60  0   59  1 59  0             587142.3311   0.0824  0.050   0.0824 0.22  
3939: 61  0 61  0   60  0 60  0             596835.0640   0.0279  0.050   0.0279 0.22  
3940: 61  0 61  0   60  1 60  0             596835.0640   0.0279  0.050   0.0279 0.28  
3941: 61  1 61  0   60  0 60  0             596835.0640   0.0279  0.050   0.0279 0.28  
3942: 61  1 61  0   60  1 60  0             596835.0640   0.0279  0.050   0.0279 0.22  
3943: 59  2 57  0   58  2 56  0             596852.1273  -0.0094  0.050  -0.0094 0.22  
3944: 59  2 57  0   58  3 56  0             596852.1273  -0.0094  0.050  -0.0094 0.28  
3945: 59  3 57  0   58  2 56  0             596852.1273  -0.0094  0.050  -0.0094 0.28  
3946: 59  3 57  0   58  3 56  0             596852.1273  -0.0094  0.050  -0.0094 0.22  
3947: 54  7 47  0   53  7 46  0             596875.2863   0.0786  0.050   0.0787 0.22  
3948: 54  7 47  0   53  8 46  0             596875.2863   0.0786  0.050   0.0787 0.28  
3949: 54  8 47  0   53  7 46  0             596875.2863   0.0786  0.050   0.0787 0.28  
3950: 54  8 47  0   53  8 46  0             596875.2863   0.0786  0.050   0.0787 0.22  
3951: 53  8 45  0   52  8 44  0             596877.8525  -0.0125  0.050  -0.0125 0.22  
3952: 53  8 45  0   52  9 44  0             596877.8525  -0.0125  0.050  -0.0125 0.28  
3953: 53  9 45  0   52  8 44  0             596877.8525  -0.0125  0.050  -0.0125 0.28  
3954: 53  9 45  0   52  9 44  0             596877.8525  -0.0125  0.050  -0.0125 0.22  
3955: 52  9 43  0   51  9 42  0             596880.3177  -0.0098  0.050  -0.0099 0.22  
3956: 52  9 43  0   51 10 42  0             596880.3177  -0.0098  0.050  -0.0099 0.28  
3957: 52 10 43  0   51  9 42  0             596880.3177  -0.0098  0.050  -0.0099 0.28  
3958: 52 10 43  0   51 10 42  0             596880.3177  -0.0098  0.050  -0.0099 0.22  
3959: 49 12 37  0   48 12 36  0             596888.9504  -0.0257  0.050  -0.0257 0.22  
3960: 49 12 37  0   48 13 36  0             596888.9504  -0.0257  0.050  -0.0257 0.28  
3961: 49 13 37  0   48 12 36  0             596888.9504  -0.0257  0.050  -0.0257 0.28  
3962: 49 13 37  0   48 13 36  0             596888.9504  -0.0257  0.050  -0.0257 0.22  
3963: 62  0 62  0   61  0 61  0             606527.1788  -0.0568  0.050  -0.0568 0.22  
3964: 62  0 62  0   61  1 61  0             606527.1788  -0.0568  0.050  -0.0568 0.28  
3965: 62  1 62  0   61  0 61  0             606527.1788  -0.0568  0.050  -0.0568 0.28  
3966: 62  1 62  0   61  1 61  0             606527.1788  -0.0568  0.050  -0.0568 0.22  
3967: 61  1 60  0   60  1 59  0             606536.4161  -0.0828  0.050  -0.0828 0.22  
3968: 61  1 60  0   60  2 59  0             606536.4161  -0.0828  0.050  -0.0828 0.28  
3969: 61  2 60  0   60  1 59  0             606536.4161  -0.0828  0.050  -0.0828 0.28  
3970: 61  2 60  0   60  2 59  0             606536.4161  -0.0828  0.050  -0.0828 0.22  
3971: 62  1 61  0   61  1 60  0             616228.0855   0.0022  0.050   0.0022 0.22  
3972: 62  1 61  0   61  2 60  0             616228.0855   0.0022  0.050   0.0022 0.28  
3973: 62  2 61  0   61  1 60  0             616228.0855   0.0022  0.050   0.0022 0.28  
3974: 62  2 61  0   61  2 60  0             616228.0855   0.0022  0.050   0.0022 0.22  
3975: 61  2 59  0   60  2 58  0             616235.8364   0.0273  0.050   0.0274 0.22  
3976: 61  2 59  0   60  3 58  0             616235.8364   0.0273  0.050   0.0274 0.28  
3977: 61  3 59  0   60  2 58  0             616235.8364   0.0273  0.050   0.0274 0.28  
3978: 61  3 59  0   60  3 58  0             616235.8364   0.0273  0.050   0.0274 0.22  
--------------------------------------------------------------------------------

PARAMETERS IN FIT (values truncated and Nlines statistics):

        1000000         A_gs  /MHz         9899.11344(33)                      1
        2000000         B_gs  /MHz         9539.31894(26)                      2
        3000000         C_gs  /MHz         4855.28877(13)                      3
          20000        DJ_gs  /kHz            1.91521(30)                      4
         110000       DJK_gs  /kHz           -0.1821(18)                       5
         200000        DK_gs  /kHz            1.9790(18)                       6
        4010000        dJ_gs  /kHz            0.75829(15)                      7
        4100000        dK_gs  /kHz            1.48382(52)                      8
          30000        HJ_gs  /Hz             0.000806(14)                     9
         120000       HJK_gs  /Hz             0.00093(19)                     10
         210000       HKJ_gs  /Hz            -0.00892(49)                     11
         300000        HK_gs  /Hz             0.00841(44)                     12
        4020000        hJ_gs  /Hz           [ 0.0003955]                      13
        4110000       hJK_gs  /Hz           [ 0.0007659]                      14
        4200000        hK_gs  /Hz           [ 0.003137]                       15

 MICROWAVE AVG =       -0.000273 MHz, IR AVG =        0.00000                 
 MICROWAVE RMS =        0.035969 MHz, IR RMS =        0.00000                 
 END OF ITERATION  1 OLD, NEW RMS ERROR=        0.71938         0.71938       

  distinct frequency lines in fit:  1157
       distinct parameters of fit:    12

MICROWAVE       lines fitted       lines    lines      RMS      RMS ERROR    J range  Ka range    freq. range
            total   dv=0 dv.ne.0   UNFITTD  e>900
v"= 0       1157   1157      0        0      0       0.035962     0.71925     4  62    0  32    82287   616236
--------------------------------------------------------------------------------------------
total:      1157   1157      0        0      0       0.035962     0.71925

NOTE: the RMS values above are for Nlines statistics, but the 'total' values may differ slightly from
      those in the .FIT file since the o-c values for this evaluation are as rounded in the .FIT.


 PARAMETERS IN FIT WITH STANDARD ERRORS ON THOSE THAT ARE FITTED:
 (values rounded and degrees of freedom, Ndegf=Nlines-Nconst, statistics)

        1000000         A_gs  /MHz       9899.11344(24)                        1
        2000000         B_gs  /MHz       9539.31894(18)                        2
        3000000         C_gs  /MHz       4855.288772(91)                       3
          20000        DJ_gs  /kHz          1.91521(22)                        4
         110000       DJK_gs  /kHz         -0.1822(13)                         5
         200000        DK_gs  /kHz          1.9790(13)                         6
        4010000        dJ_gs  /kHz          0.75830(11)                        7
        4100000        dK_gs  /kHz          1.48382(38)                        8
          30000        HJ_gs  /Hz           0.0008065(100)                     9
         120000       HJK_gs  /Hz           0.00094(14)                       10
         210000       HKJ_gs  /Hz          -0.00892(35)                       11
         300000        HK_gs  /Hz           0.00841(32)                       12
        4020000        hJ_gs  /Hz           [ 0.0003955]                      13
        4110000       hJK_gs  /Hz           [ 0.0007659]                      14
        4200000        hK_gs  /Hz           [ 0.003137]                       15

 CORRELATION COEFFICIENTS, C.ij:

           A_gs     B_gs     C_gs     -DJ_gs   -DJK_gs  -DK_gs   -dJ_gs   -dK_gs  

A_gs        1.0000
B_gs       -0.2744   1.0000
C_gs        0.1387   0.3235   1.0000
-DJ_gs      0.5907  -0.7963  -0.2567   1.0000
-DJK_gs    -0.6186   0.5687   0.0828  -0.8622   1.0000
-DK_gs      0.2469  -0.4076  -0.0770   0.5844  -0.8684   1.0000
-dJ_gs      0.6204  -0.7636  -0.0123   0.9609  -0.8670   0.5913   1.0000
-dK_gs     -0.3205   0.4540   0.1363  -0.6511   0.8858  -0.9516  -0.6551   1.0000
HJ_gs      -0.0103   0.1353   0.7439  -0.2161   0.0986  -0.0624   0.0431   0.0418
HJK_gs      0.0951   0.3757   0.2258  -0.2972   0.0308   0.0368  -0.2601   0.1330
HKJ_gs      0.4257  -0.3368  -0.1631   0.5224  -0.3170   0.0187   0.4667  -0.1324
HK_gs      -0.4116   0.3359   0.0404  -0.5152   0.3491  -0.0799  -0.4826   0.0619

           HJ_gs    HJK_gs   HKJ_gs   HK_gs   

HJ_gs       1.0000
HJK_gs     -0.0749   1.0000
HKJ_gs     -0.1048  -0.6590   1.0000
HK_gs       0.0973   0.3799  -0.8857   1.0000

 Mean value of |C.ij|, i.ne.j =   0.3672
 Mean value of  C.ij,  i.ne.j =  -0.0386


 No correlations with absolute value greater than 0.9950


 Worst fitted lines (obs-calc/error):

  3346:    2.0       1454:   -2.0       3771:    2.0       3883:    2.0
  3907:    2.0        118:    2.0       3743:   -2.0       3863:   -2.0
  3342:    1.9       2258:   -1.9       1663:   -1.9       3195:    1.9
  1933:   -1.9       2189:   -1.9       1041:    1.8       2640:   -1.8
  3338:    1.8       3903:   -1.8       1445:    1.8       2530:    1.8
  2534:   -1.8       3143:    1.8       3915:   -1.8        963:   -1.8
  3024:    1.7       3494:    1.7       3476:    1.7       3141:    1.7
  2699:   -1.7       3530:    1.7       2560:   -1.7        887:    1.7
  3420:    1.7       2931:    1.7       2925:    1.7       3639:    1.7
    20:    1.7       2466:    1.7       3707:    1.7       3967:   -1.7
   160:    1.7       3935:    1.6       3142:    1.6        879:    1.6
  3349:    1.6       3288:    1.6       3578:   -1.6        516:   -1.6
  3138:    1.6       1416:    1.6

  3346: 26 16 11  0   25 15 10  0             403205.2457   0.0951  0.050   0.0998 0.53
  1454: 46 22 24  0   46 21 25  0             237214.7863  -0.0992  0.050  -0.0992 0.25
  3771: 34 14 20  0   33 14 19  0             470912.1635   0.0991  0.050   0.0992 0.23
  3883: 41  9 32  0   40  9 31  0             490244.0412   0.0989  0.050   0.0989 0.22
  3907: 35 15 20  0   34 15 19  0             490320.4937   0.0988  0.050   0.0988 0.23
   118: 34 23 11  0   34 22 12  0             110053.6652   0.0941  0.050   0.0981 0.62
  3743: 42  6 36  0   41  6 35  0             470830.7880  -0.0978  0.050  -0.0979 0.22
  3863: 48  2 46  0   47  2 45  0             490201.8916  -0.0976  0.050  -0.0976 0.22
  3342: 27 14 13  0   26 14 12  0             403094.9952   0.0964  0.050   0.0964 0.23
  2258: 18 12  6  0   17 13  5  0             296631.7255  -0.0964  0.050
                                           _____________________________________
__________________________________________/ SPFIT output reformatted with PIFORM
