# Supplementary material for: Improved Accuracy in Semi-Experimental Structure Determination by Resolving Problems Associated with Rotation of Principal Inertial Axes of Isotopologues: Structures of 1,3-Oxazole (c‑C3H3NO)
Source: J Phys Chem A. 2026 Apr 24;130(18):3623–41. doi: 10.1021/acs.jpca.6c01535 (PMC13158917; doi:10.1021/acs.jpca.6c01535)
Supplement: Supplementary file 2 [file jp6c01535_si_002.zip › Supporting Information/Least-Squares Fits/oxazole_004_A_I_r.res]

   oxazole 13C5 GS                                    Sat Sep 20 15:09:12 2025

-------------------------------------------------------------------------------------=========
                                              obs         o-c     error     blends     Notes
                                                                         o-c      wt
    / instead of : below denotes (o-c)>3*err
-------------------------------------------------------------------------------------=========
   1: 15  7  8  0   15  7  9  0              82446.5102  -0.0173  0.050  -0.0205 0.50  
   2: 15  8  8  0   15  6  9  0              82446.5102  -0.0236  0.050  -0.0205 0.50  
   3: 14  6  8  0   14  6  9  0              82502.8298   0.0141  0.050   0.0132 0.50  
   4: 14  7  8  0   14  5  9  0              82502.8298   0.0122  0.050   0.0132 0.50  
   5: 13  5  8  0   13  5  9  0              82548.8381  -0.0046  0.050  -0.0049 0.50  
   6: 13  6  8  0   13  4  9  0              82548.8381  -0.0051  0.050  -0.0049 0.50  
   7:  8  0  8  0    7  0  7  0              82585.1434   0.0307  0.050   0.0308 0.50  
   8:  8  1  8  0    7  1  7  0              82585.1434   0.0307  0.050   0.0308 0.50  
   9:  6  2  4  0    5  2  3  0              82635.0548  -0.0085  0.050               
  10: 22 13  9  0   22 13 10  0              91648.5993   0.0236  0.050  -0.0443 0.50  
  11: 22 14  9  0   22 12 10  0              91648.5993  -0.1121  0.050  -0.0443 0.50  
  12: 21 12  9  0   21 12 10  0              91775.3273   0.0708  0.050   0.0422 0.50  
  13: 21 13  9  0   21 11 10  0              91775.3273   0.0135  0.050   0.0422 0.50  
  14: 20 11  9  0   20 11 10  0              91885.3283  -0.0024  0.050  -0.0139 0.50  
  15: 20 12  9  0   20 10 10  0              91885.3283  -0.0254  0.050  -0.0139 0.50  
  16: 19 10  9  0   19 10 10  0              91980.4635   0.0106  0.050   0.0063 0.50  
  17: 19 11  9  0   19  9 10  0              91980.4635   0.0019  0.050   0.0063 0.50  
  18: 18  9  9  0   18  9 10  0              92062.1453  -0.0028  0.050  -0.0044 0.50  
  19: 18 10  9  0   18  8 10  0              92062.1453  -0.0060  0.050  -0.0044 0.50  
  20: 16  7  9  0   16  7 10  0              92190.7958  -0.0035  0.050  -0.0037 0.50  
  21: 16  8  9  0   16  6 10  0              92190.7958  -0.0038  0.050  -0.0037 0.50  
  22: 15  6  9  0   15  6 10  0              92240.3128   0.0367  0.050   0.0367 0.50  
  23: 15  7  9  0   15  5 10  0              92240.3128   0.0366  0.050   0.0367 0.50  
  24: 14  5  9  0   14  5 10  0              92281.3860   0.0031  0.050   0.0032 0.50  
  25: 14  6  9  0   14  4 10  0              92281.3860   0.0031  0.050   0.0032 0.50  
  26:  9  0  9  0    8  0  8  0              92300.0927   0.0022  0.050   0.0023 0.50  
  27:  9  1  9  0    8  1  8  0              92300.0927   0.0022  0.050   0.0023 0.50  
  28:  8  1  7  0    7  1  6  0              92311.1926   0.0028  0.050   0.0030 0.50  
  29:  8  2  7  0    7  2  6  0              92311.1926   0.0032  0.050   0.0030 0.50  
  30: 13  4  9  0   13  3 10  0              92315.1084  -0.0532  0.050  -0.0532 0.04  
  31: 13  4  9  0   13  4 10  0              92315.1084  -0.0532  0.050  -0.0532 0.46  
  32: 13  5  9  0   13  3 10  0              92315.1084  -0.0532  0.050  -0.0532 0.46  
  33: 13  5  9  0   13  4 10  0              92315.1084  -0.0532  0.050  -0.0532 0.04  
  34:  7  3  5  0    6  3  4  0              92326.9964  -0.0203  0.050               
  35:  7  2  5  0    6  2  4  0              92328.6854   0.0039  0.050               
  36: 33 23 10  0   33 23 11  0              99298.9451   0.0108  0.050               
  37: 33 24 10  0   33 22 11  0              99313.6253   0.0280  0.050               
  38: 31 21 10  0   31 20 11  0              99937.9918  -0.2111  0.050  -0.0261 0.09  
  39: 31 21 10  0   31 21 11  0              99937.9918  -0.0073  0.050  -0.0261 0.91  
  40: 31 22 10  0   31 20 11  0              99942.2690   0.0188  0.050   0.0376 0.91  
  41: 31 22 10  0   31 21 11  0              99942.2690   0.2226  0.050   0.0376 0.09  
  42: 30 20 10  0   30 19 11  0             100209.8580  -0.0780  0.050   0.0112 0.09  
  43: 30 20 10  0   30 20 11  0             100209.8580   0.0202  0.050   0.0112 0.91  
  44: 29 19 10  0   29 18 11  0             100453.9076  -0.0784  0.050  -0.0366 0.09  
  45: 29 19 10  0   29 19 11  0             100453.9076  -0.0324  0.050  -0.0366 0.91  
  46: 29 20 10  0   29 18 11  0             100455.1180   0.0597  0.050   0.0639 0.91  
  47: 29 20 10  0   29 19 11  0             100455.1180   0.1058  0.050   0.0639 0.09  
  48: 26 16 10  0   26 15 11  0             101043.7149   0.1108  0.050   0.0537 0.04  
  49: 26 16 10  0   26 16 11  0             101043.7149   0.1147  0.050   0.0537 0.46  
  50: 26 17 10  0   26 15 11  0             101043.7149  -0.0073  0.050   0.0537 0.46  
  51: 26 17 10  0   26 16 11  0             101043.7149  -0.0034  0.050   0.0537 0.04  
  52: 25 15 10  0   25 14 11  0             101199.3627   0.0698  0.050   0.0442 0.04  
  53: 25 15 10  0   25 15 11  0             101199.3627   0.0714  0.050   0.0442 0.46  
  54: 25 16 10  0   25 14 11  0             101199.3627   0.0168  0.050   0.0442 0.46  
  55: 25 16 10  0   25 15 11  0             101199.3627   0.0184  0.050   0.0442 0.04  
  56: 24 14 10  0   24 13 11  0             101337.4999   0.0564  0.050   0.0453 0.04  
  57: 24 14 10  0   24 14 11  0             101337.4999   0.0571  0.050   0.0453 0.46  
  58: 24 15 10  0   24 13 11  0             101337.4999   0.0335  0.050   0.0453 0.46  
  59: 24 15 10  0   24 14 11  0             101337.4999   0.0341  0.050   0.0453 0.04  
  60: 22 12 10  0   22 11 11  0             101567.1263   0.0038  0.050   0.0020 0.04  
  61: 22 12 10  0   22 12 11  0             101567.1263   0.0039  0.050   0.0020 0.46  
  62: 22 13 10  0   22 11 11  0             101567.1263   0.0001  0.050   0.0020 0.46  
  63: 22 13 10  0   22 12 11  0             101567.1263   0.0001  0.050   0.0020 0.04  
  64: 21 11 10  0   21 10 11  0             101661.4113   0.0307  0.050   0.0301 0.04  
  65: 21 11 10  0   21 11 11  0             101661.4113   0.0307  0.050   0.0301 0.46  
  66: 21 12 10  0   21 10 11  0             101661.4113   0.0293  0.050   0.0301 0.46  
  67: 21 12 10  0   21 11 11  0             101661.4113   0.0293  0.050   0.0301 0.04  
  68: 20 10 10  0   20  9 11  0             101743.6573   0.0750  0.050   0.0747 0.04  
  69: 20 10 10  0   20 10 11  0             101743.6573   0.0750  0.050   0.0747 0.46  
  70: 20 11 10  0   20  9 11  0             101743.6573   0.0745  0.050   0.0747 0.46  
  71: 20 11 10  0   20 10 11  0             101743.6573   0.0745  0.050   0.0747 0.04  
  72: 19  9 10  0   19  8 11  0             101814.8934   0.0204  0.050   0.0204 0.04  
  73: 19  9 10  0   19  9 11  0             101814.8934   0.0204  0.050   0.0204 0.46  
  74: 19 10 10  0   19  8 11  0             101814.8934   0.0203  0.050   0.0204 0.46  
  75: 19 10 10  0   19  9 11  0             101814.8934   0.0203  0.050   0.0204 0.04  
  76: 18  8 10  0   18  7 11  0             101876.3489   0.0266  0.050   0.0266 0.04  
  77: 18  8 10  0   18  8 11  0             101876.3489   0.0266  0.050   0.0266 0.46  
  78: 18  9 10  0   18  7 11  0             101876.3489   0.0265  0.050   0.0266 0.46  
  79: 18  9 10  0   18  8 11  0             101876.3489   0.0265  0.050   0.0266 0.04  
  80: 17  7 10  0   17  6 11  0             101928.9181  -0.0128  0.050  -0.0129 0.04  
  81: 17  7 10  0   17  7 11  0             101928.9181  -0.0128  0.050  -0.0129 0.46  
  82: 17  8 10  0   17  6 11  0             101928.9181  -0.0128  0.050  -0.0129 0.46  
  83: 17  8 10  0   17  7 11  0             101928.9181  -0.0128  0.050  -0.0129 0.04  
  84: 16  6 10  0   16  5 11  0             101973.6593   0.0251  0.050   0.0252 0.04  
  85: 16  6 10  0   16  6 11  0             101973.6593   0.0251  0.050   0.0252 0.46  
  86: 16  7 10  0   16  5 11  0             101973.6593   0.0251  0.050   0.0252 0.46  
  87: 16  7 10  0   16  6 11  0             101973.6593   0.0251  0.050   0.0252 0.04  
  88: 10  0 10  0    9  0  9  0             102014.9882   0.0063  0.050   0.0063 0.46  
  89: 10  0 10  0    9  1  9  0             102014.9882   0.0063  0.050   0.0063 0.04  
  90: 10  1 10  0    9  0  9  0             102014.9882   0.0063  0.050   0.0063 0.04  
  91: 10  1 10  0    9  1  9  0             102014.9882   0.0063  0.050   0.0063 0.46  
  92:  9  1  8  0    8  1  7  0             102025.8623  -0.0019  0.050  -0.0019 0.46  
  93:  9  1  8  0    8  2  7  0             102025.8623  -0.0019  0.050  -0.0019 0.04  
  94:  9  2  8  0    8  1  7  0             102025.8623  -0.0019  0.050  -0.0019 0.04  
  95:  9  2  8  0    8  2  7  0             102025.8623  -0.0019  0.050  -0.0019 0.46  
  96:  8  2  6  0    7  2  5  0             102039.8835  -0.0239  0.050   0.0138 0.47  
  97:  8  2  6  0    7  3  5  0             102039.8835   0.0548  0.050   0.0138 0.03  
  98:  8  3  6  0    7  2  5  0             102039.8835  -0.0271  0.050   0.0138 0.03  
  99:  8  3  6  0    7  3  5  0             102039.8835   0.0516  0.050   0.0138 0.47  
 100:  7  4  4  0    6  4  3  0             102040.7162   0.0029  0.050               
 101: 14  4 10  0   14  3 11  0             102042.7453  -0.0119  0.050  -0.0119 0.04  
 102: 14  4 10  0   14  4 11  0             102042.7453  -0.0119  0.050  -0.0119 0.46  
 103: 14  5 10  0   14  3 11  0             102042.7453  -0.0119  0.050  -0.0119 0.46  
 104: 14  5 10  0   14  4 11  0             102042.7453  -0.0119  0.050  -0.0119 0.04  
 105: 13  3 10  0   13  2 11  0             102068.7124  -0.0363  0.050  -0.0363 0.04  
 106: 13  3 10  0   13  3 11  0             102068.7124  -0.0363  0.050  -0.0363 0.46  
 107: 13  4 10  0   13  2 11  0             102068.7124  -0.0363  0.050  -0.0363 0.46  
 108: 13  4 10  0   13  3 11  0             102068.7124  -0.0363  0.050  -0.0363 0.04  
 109:  6  4  2  0    5  4  1  0             103488.1944   0.0343  0.050               
 110: 29 18 11  0   29 17 12  0             110574.3457   0.0153  0.050  -0.0069 0.04  
 111: 29 18 11  0   29 18 12  0             110574.3457   0.0169  0.050  -0.0069 0.46  
 112: 29 19 11  0   29 17 12  0             110574.3457  -0.0306  0.050  -0.0069 0.46  
 113: 29 19 11  0   29 18 12  0             110574.3457  -0.0291  0.050  -0.0069 0.04  
 114: 28 17 11  0   28 16 12  0             110739.5626   0.0112  0.050   0.0011 0.04  
 115: 28 17 11  0   28 17 12  0             110739.5626   0.0119  0.050   0.0011 0.46  
 116: 28 18 11  0   28 16 12  0             110739.5626  -0.0096  0.050   0.0011 0.46  
 117: 28 18 11  0   28 17 12  0             110739.5626  -0.0090  0.050   0.0011 0.04  
 118: 27 16 11  0   27 15 12  0             110888.0507   0.0085  0.050   0.0041 0.04  
 119: 27 16 11  0   27 16 12  0             110888.0507   0.0088  0.050   0.0041 0.46  
 120: 27 17 11  0   27 15 12  0             110888.0507  -0.0006  0.050   0.0041 0.46  
 121: 27 17 11  0   27 16 12  0             110888.0507  -0.0003  0.050   0.0041 0.04  
 122: 25 14 11  0   25 13 12  0             111140.0235   0.0246  0.050   0.0238 0.04  
 123: 25 14 11  0   25 14 12  0             111140.0235   0.0246  0.050   0.0238 0.46  
 124: 25 15 11  0   25 13 12  0             111140.0235   0.0230  0.050   0.0238 0.46  
 125: 25 15 11  0   25 14 12  0             111140.0235   0.0230  0.050   0.0238 0.04  
 126: 24 13 11  0   24 12 12  0             111245.8342  -0.0035  0.050  -0.0038 0.04  
 127: 24 13 11  0   24 13 12  0             111245.8342  -0.0035  0.050  -0.0038 0.46  
 128: 24 14 11  0   24 12 12  0             111245.8342  -0.0041  0.050  -0.0038 0.46  
 129: 24 14 11  0   24 13 12  0             111245.8342  -0.0041  0.050  -0.0038 0.04  
 130: 23 12 11  0   23 11 12  0             111339.7731   0.0651  0.050   0.0650 0.04  
 131: 23 12 11  0   23 12 12  0             111339.7731   0.0651  0.050   0.0650 0.46  
 132: 23 13 11  0   23 11 12  0             111339.7731   0.0649  0.050   0.0650 0.46  
 133: 23 13 11  0   23 12 12  0             111339.7731   0.0649  0.050   0.0650 0.04  
 134: 22 11 11  0   22 10 12  0             111422.6385   0.0188  0.050   0.0188 0.04  
 135: 22 11 11  0   22 11 12  0             111422.6385   0.0188  0.050   0.0188 0.46  
 136: 22 12 11  0   22 10 12  0             111422.6385   0.0188  0.050   0.0188 0.46  
 137: 22 12 11  0   22 11 12  0             111422.6385   0.0188  0.050   0.0188 0.04  
 138: 20  9 11  0   20  8 12  0             111559.3650   0.0571  0.050   0.0572 0.04  
 139: 20  9 11  0   20  9 12  0             111559.3650   0.0571  0.050   0.0572 0.46  
 140: 20 10 11  0   20  8 12  0             111559.3650   0.0571  0.050   0.0572 0.46  
 141: 20 10 11  0   20  9 12  0             111559.3650   0.0571  0.050   0.0572 0.04  
 142: 19  8 11  0   19  7 12  0             111614.7467  -0.0702  0.050  -0.0702 0.04  
 143: 19  8 11  0   19  8 12  0             111614.7467  -0.0702  0.050  -0.0702 0.46  
 144: 19  9 11  0   19  7 12  0             111614.7467  -0.0702  0.050  -0.0702 0.46  
 145: 19  9 11  0   19  8 12  0             111614.7467  -0.0702  0.050  -0.0702 0.04  
 146: 18  7 11  0   18  6 12  0             111662.8496   0.0104  0.050   0.0104 0.04  
 147: 18  7 11  0   18  7 12  0             111662.8496   0.0104  0.050   0.0104 0.46  
 148: 18  8 11  0   18  6 12  0             111662.8496   0.0104  0.050   0.0104 0.46  
 149: 18  8 11  0   18  7 12  0             111662.8496   0.0104  0.050   0.0104 0.04  
 150: 17  6 11  0   17  5 12  0             111704.1742   0.0574  0.050   0.0574 0.04  
 151: 17  6 11  0   17  6 12  0             111704.1742   0.0574  0.050   0.0574 0.46  
 152: 17  7 11  0   17  5 12  0             111704.1742   0.0574  0.050   0.0574 0.46  
 153: 17  7 11  0   17  6 12  0             111704.1742   0.0574  0.050   0.0574 0.04  
 154: 11  0 11  0   10  0 10  0             111729.7559  -0.0198  0.050  -0.0198 0.46  
 155: 11  0 11  0   10  1 10  0             111729.7559  -0.0198  0.050  -0.0198 0.04  
 156: 11  1 11  0   10  0 10  0             111729.7559  -0.0198  0.050  -0.0198 0.04  
 157: 11  1 11  0   10  1 10  0             111729.7559  -0.0198  0.050  -0.0198 0.46  
 158: 16  5 11  0   16  4 12  0             111739.3510   0.0041  0.050   0.0042 0.04  
 159: 16  5 11  0   16  5 12  0             111739.3510   0.0041  0.050   0.0042 0.46  
 160: 16  6 11  0   16  4 12  0             111739.3510   0.0041  0.050   0.0042 0.46  
 161: 16  6 11  0   16  5 12  0             111739.3510   0.0041  0.050   0.0042 0.04  
 162: 10  1  9  0    9  1  8  0             111740.4964  -0.0172  0.050  -0.0172 0.46  
 163: 10  1  9  0    9  2  8  0             111740.4964  -0.0172  0.050  -0.0172 0.04  
 164: 10  2  9  0    9  1  8  0             111740.4964  -0.0172  0.050  -0.0172 0.04  
 165: 10  2  9  0    9  2  8  0             111740.4964  -0.0172  0.050  -0.0172 0.46  
 166: 15  4 11  0   15  3 12  0             111769.1807  -0.0015  0.050  -0.0016 0.04  
 167: 15  4 11  0   15  4 12  0             111769.1807  -0.0015  0.050  -0.0016 0.46  
 168: 15  5 11  0   15  3 12  0             111769.1807  -0.0015  0.050  -0.0016 0.46  
 169: 15  5 11  0   15  4 12  0             111769.1807  -0.0015  0.050  -0.0016 0.04  
 170:  8  4  5  0    7  4  4  0             111776.7008   0.0024  0.050               
 171:  8  3  5  0    7  3  4  0             111782.6854  -0.0376  0.050               
 172: 13  2 11  0   13  1 12  0             111815.0868   0.0149  0.050   0.0149 0.04  
 173: 13  2 11  0   13  2 12  0             111815.0868   0.0149  0.050   0.0149 0.46  
 174: 13  3 11  0   13  1 12  0             111815.0868   0.0149  0.050   0.0149 0.46  
 175: 13  3 11  0   13  2 12  0             111815.0868   0.0149  0.050   0.0149 0.04  
 176: 33 21 12  0   33 20 13  0             119904.8896   0.0417  0.050   0.0236 0.04  
 177: 33 21 12  0   33 21 13  0             119904.8896   0.0431  0.050   0.0236 0.46  
 178: 33 22 12  0   33 20 13  0             119904.8896   0.0040  0.050   0.0236 0.46  
 179: 33 22 12  0   33 21 13  0             119904.8896   0.0054  0.050   0.0236 0.04  
 180: 32 20 12  0   32 19 13  0             120095.9695   0.0238  0.050   0.0153 0.04  
 181: 32 20 12  0   32 20 13  0             120095.9695   0.0244  0.050   0.0153 0.46  
 182: 32 21 12  0   32 19 13  0             120095.9695   0.0060  0.050   0.0153 0.46  
 183: 32 21 12  0   32 20 13  0             120095.9695   0.0067  0.050   0.0153 0.04  
 184: 31 19 12  0   31 18 13  0             120269.8603   0.0212  0.050   0.0173 0.04  
 185: 31 19 12  0   31 19 13  0             120269.8603   0.0214  0.050   0.0173 0.46  
 186: 31 20 12  0   31 18 13  0             120269.8603   0.0130  0.050   0.0173 0.46  
 187: 31 20 12  0   31 19 13  0             120269.8603   0.0133  0.050   0.0173 0.04  
 188: 30 18 12  0   30 17 13  0             120427.7724   0.0216  0.050   0.0199 0.04  
 189: 30 18 12  0   30 18 13  0             120427.7724   0.0217  0.050   0.0199 0.46  
 190: 30 19 12  0   30 17 13  0             120427.7724   0.0180  0.050   0.0199 0.46  
 191: 30 19 12  0   30 18 13  0             120427.7724   0.0181  0.050   0.0199 0.04  
 192: 29 17 12  0   29 16 13  0             120570.8372   0.0124  0.050   0.0117 0.04  
 193: 29 17 12  0   29 17 13  0             120570.8372   0.0124  0.050   0.0117 0.46  
 194: 29 18 12  0   29 16 13  0             120570.8372   0.0108  0.050   0.0117 0.46  
 195: 29 18 12  0   29 17 13  0             120570.8372   0.0108  0.050   0.0117 0.04  
 196: 28 16 12  0   28 15 13  0             120700.1936   0.0584  0.050   0.0581 0.04  
 197: 28 16 12  0   28 16 13  0             120700.1936   0.0584  0.050   0.0581 0.46  
 198: 28 17 12  0   28 15 13  0             120700.1936   0.0577  0.050   0.0581 0.46  
 199: 28 17 12  0   28 16 13  0             120700.1936   0.0577  0.050   0.0581 0.04  
 200: 27 15 12  0   27 14 13  0             120816.7332   0.0417  0.050   0.0416 0.04  
 201: 27 15 12  0   27 15 13  0             120816.7332   0.0417  0.050   0.0416 0.46  
 202: 27 16 12  0   27 14 13  0             120816.7332   0.0414  0.050   0.0416 0.46  
 203: 27 16 12  0   27 15 13  0             120816.7332   0.0414  0.050   0.0416 0.04  
 204: 26 14 12  0   26 13 13  0             120921.4652   0.0202  0.050   0.0202 0.04  
 205: 26 14 12  0   26 14 13  0             120921.4652   0.0202  0.050   0.0202 0.46  
 206: 26 15 12  0   26 13 13  0             120921.4652   0.0201  0.050   0.0202 0.46  
 207: 26 15 12  0   26 14 13  0             120921.4652   0.0201  0.050   0.0202 0.04  
 208: 25 13 12  0   25 12 13  0             121015.2991   0.0066  0.050   0.0066 0.04  
 209: 25 13 12  0   25 13 13  0             121015.2991   0.0066  0.050   0.0066 0.46  
 210: 25 14 12  0   25 12 13  0             121015.2991   0.0066  0.050   0.0066 0.46  
 211: 25 14 12  0   25 13 13  0             121015.2991   0.0066  0.050   0.0066 0.04  
 212: 24 12 12  0   24 11 13  0             121099.1162   0.0349  0.050   0.0350 0.04  
 213: 24 12 12  0   24 12 13  0             121099.1162   0.0349  0.050   0.0350 0.46  
 214: 24 13 12  0   24 11 13  0             121099.1162   0.0349  0.050   0.0350 0.46  
 215: 24 13 12  0   24 12 13  0             121099.1162   0.0349  0.050   0.0350 0.04  
 216: 23 11 12  0   23 10 13  0             121173.5869  -0.0246  0.050  -0.0246 0.04  
 217: 23 11 12  0   23 11 13  0             121173.5869  -0.0246  0.050  -0.0246 0.46  
 218: 23 12 12  0   23 10 13  0             121173.5869  -0.0246  0.050  -0.0246 0.46  
 219: 23 12 12  0   23 11 13  0             121173.5869  -0.0246  0.050  -0.0246 0.04  
 220: 20  8 12  0   20  7 13  0             121349.0390   0.0257  0.050   0.0257 0.04  
 221: 20  8 12  0   20  8 13  0             121349.0390   0.0257  0.050   0.0257 0.46  
 222: 20  9 12  0   20  7 13  0             121349.0390   0.0257  0.050   0.0257 0.46  
 223: 20  9 12  0   20  8 13  0             121349.0390   0.0257  0.050   0.0257 0.04  
 224: 12  0 12  0   11  0 11  0             121444.4773   0.0160  0.050   0.0161 0.46  
 225: 12  0 12  0   11  1 11  0             121444.4773   0.0160  0.050   0.0161 0.04  
 226: 12  1 12  0   11  0 11  0             121444.4773   0.0160  0.050   0.0161 0.04  
 227: 12  1 12  0   11  1 11  0             121444.4773   0.0160  0.050   0.0161 0.46  
 228: 11  1 10  0   10  1  9  0             121455.1048   0.0101  0.050   0.0102 0.46  
 229: 11  1 10  0   10  2  9  0             121455.1048   0.0101  0.050   0.0102 0.04  
 230: 11  2 10  0   10  1  9  0             121455.1048   0.0101  0.050   0.0102 0.04  
 231: 11  2 10  0   10  2  9  0             121455.1048   0.0101  0.050   0.0102 0.46  
 232: 16  4 12  0   16  3 13  0             121494.6805  -0.0040  0.050  -0.0040 0.04  
 233: 16  4 12  0   16  4 13  0             121494.6805  -0.0040  0.050  -0.0040 0.46  
 234: 16  5 12  0   16  3 13  0             121494.6805  -0.0040  0.050  -0.0040 0.46  
 235: 16  5 12  0   16  4 13  0             121494.6805  -0.0040  0.050  -0.0040 0.04  
 236: 14  2 12  0   14  1 13  0             121539.8151  -0.0110  0.050  -0.0110 0.04  
 237: 14  2 12  0   14  2 13  0             121539.8151  -0.0110  0.050  -0.0110 0.46  
 238: 14  3 12  0   14  1 13  0             121539.8151  -0.0110  0.050  -0.0110 0.46  
 239: 14  3 12  0   14  2 13  0             121539.8151  -0.0110  0.050  -0.0110 0.04  
 240: 40 26 14  0   40 26 15  0             138685.4736  -0.0010  0.050  -0.0068 0.50  
 241: 40 27 14  0   40 25 15  0             138685.4736  -0.0125  0.050  -0.0068 0.50  
 242: 38 24 14  0   38 24 15  0             139111.8676  -0.0282  0.050  -0.0296 0.50  
 243: 38 25 14  0   38 23 15  0             139111.8676  -0.0309  0.050  -0.0296 0.50  
 244: 37 23 14  0   37 23 15  0             139301.1912  -0.0113  0.050  -0.0120 0.50  
 245: 37 24 14  0   37 22 15  0             139301.1912  -0.0126  0.050  -0.0120 0.50  
 246: 36 22 14  0   36 22 15  0             139475.8549  -0.0002  0.050  -0.0005 0.50  
 247: 36 23 14  0   36 21 15  0             139475.8549  -0.0007  0.050  -0.0005 0.50  
 248: 35 21 14  0   35 21 15  0             139636.7717   0.0241  0.050   0.0240 0.50  
 249: 35 22 14  0   35 20 15  0             139636.7717   0.0239  0.050   0.0240 0.50  
 250: 34 20 14  0   34 20 15  0             139784.7297   0.0045  0.050   0.0045 0.50  
 251: 34 21 14  0   34 19 15  0             139784.7297   0.0044  0.050   0.0045 0.50  
 252: 33 19 14  0   33 19 15  0             139920.6083   0.0191  0.050   0.0192 0.50  
 253: 33 20 14  0   33 18 15  0             139920.6083   0.0191  0.050   0.0192 0.50  
 254: 32 18 14  0   32 18 15  0             140045.0987  -0.0001  0.050  -0.0002 0.50  
 255: 32 19 14  0   32 17 15  0             140045.0987  -0.0001  0.050  -0.0002 0.50  
 256: 30 16 14  0   30 16 15  0             140262.8788  -0.0277  0.050  -0.0277 0.50  
 257: 30 17 14  0   30 15 15  0             140262.8788  -0.0277  0.050  -0.0277 0.50  
 258: 29 15 14  0   29 15 15  0             140357.5256  -0.0175  0.050  -0.0175 0.50  
 259: 29 16 14  0   29 14 15  0             140357.5256  -0.0175  0.050  -0.0175 0.50  
 260: 28 14 14  0   28 14 15  0             140443.4838  -0.0231  0.050  -0.0232 0.50  
 261: 28 15 14  0   28 13 15  0             140443.4838  -0.0231  0.050  -0.0232 0.50  
 262: 27 13 14  0   27 13 15  0             140521.3944   0.0041  0.050   0.0042 0.50  
 263: 27 14 14  0   27 12 15  0             140521.3944   0.0041  0.050   0.0042 0.50  
 264: 26 12 14  0   26 12 15  0             140591.7539  -0.0028  0.050  -0.0028 0.50  
 265: 26 13 14  0   26 11 15  0             140591.7539  -0.0028  0.050  -0.0028 0.50  
 266: 25 11 14  0   25 11 15  0             140655.1478   0.0039  0.050   0.0039 0.50  
 267: 25 12 14  0   25 10 15  0             140655.1478   0.0039  0.050   0.0039 0.50  
 268: 22  8 14  0   22  8 15  0             140808.4061  -0.0243  0.050  -0.0243 0.50  
 269: 22  9 14  0   22  7 15  0             140808.4061  -0.0243  0.050  -0.0243 0.50  
 270: 21  7 14  0   21  7 15  0             140848.7447  -0.0383  0.050  -0.0384 0.50  
 271: 21  8 14  0   21  6 15  0             140848.7447  -0.0383  0.050  -0.0384 0.50  
 272:  9  6  4  0    8  6  3  0             140864.2996   0.0398  0.050               
 273: 14  0 14  0   13  0 13  0             140873.5119   0.0451  0.050   0.0452 0.46  
 274: 14  0 14  0   13  1 13  0             140873.5119   0.0451  0.050   0.0452 0.04  
 275: 14  1 14  0   13  0 13  0             140873.5119   0.0451  0.050   0.0452 0.04  
 276: 14  1 14  0   13  1 13  0             140873.5119   0.0451  0.050   0.0452 0.46  
 277: 13  1 12  0   12  1 11  0             140883.9448  -0.0096  0.050  -0.0096 0.50  
 278: 13  2 12  0   12  2 11  0             140883.9448  -0.0096  0.050  -0.0096 0.50  
 279: 12  2 10  0   11  2  9  0             140895.0486  -0.0016  0.050  -0.0016 0.46  
 280: 12  2 10  0   11  3  9  0             140895.0486  -0.0016  0.050  -0.0016 0.04  
 281: 12  3 10  0   11  2  9  0             140895.0486  -0.0016  0.050  -0.0016 0.04  
 282: 12  3 10  0   11  3  9  0             140895.0486  -0.0016  0.050  -0.0016 0.46  
 283: 11  3  8  0   10  3  7  0             140909.2724  -0.0240  0.050  -0.0238 0.50  
 284: 11  4  8  0   10  4  7  0             140909.2724  -0.0234  0.050  -0.0238 0.50  
 285: 19  5 14  0   19  5 15  0             140915.9285   0.0005  0.050   0.0006 0.50  
 286: 19  6 14  0   19  4 15  0             140915.9285   0.0005  0.050   0.0006 0.50  
 287: 10  5  6  0    9  5  5  0             140938.1386  -0.0015  0.050               
 288: 18  4 14  0   18  4 15  0             140943.4968   0.0000  0.050   0.0000 0.50  
 289: 18  5 14  0   18  3 15  0             140943.4968   0.0000  0.050   0.0000 0.50  
 290: 17  3 14  0   17  3 15  0             140967.4881  -0.0586  0.050  -0.0586 0.50  
 291: 17  4 14  0   17  2 15  0             140967.4881  -0.0586  0.050  -0.0586 0.50  
 292:  9  5  4  0    8  5  3  0             141318.1945   0.0168  0.050               
 293: 43 28 15  0   43 27 16  0             148167.6515  -0.0607  0.050  -0.0628 0.04  
 294: 43 28 15  0   43 28 16  0             148167.6515  -0.0605  0.050  -0.0628 0.46  
 295: 43 29 15  0   43 27 16  0             148167.6515  -0.0649  0.050  -0.0628 0.46  
 296: 43 29 15  0   43 28 16  0             148167.6515  -0.0647  0.050  -0.0628 0.04  
 297: 42 27 15  0   42 26 16  0             148394.6805  -0.0396  0.050  -0.0406 0.04  
 298: 42 27 15  0   42 27 16  0             148394.6805  -0.0395  0.050  -0.0406 0.46  
 299: 42 28 15  0   42 26 16  0             148394.6805  -0.0416  0.050  -0.0406 0.46  
 300: 42 28 15  0   42 27 16  0             148394.6805  -0.0415  0.050  -0.0406 0.04  
 301: 41 26 15  0   41 26 16  0             148605.9267   0.0023  0.050   0.0018 0.50  
 302: 41 27 15  0   41 25 16  0             148605.9267   0.0012  0.050   0.0018 0.50  
 303: 40 25 15  0   40 25 16  0             148802.2027  -0.0147  0.050  -0.0149 0.50  
 304: 40 26 15  0   40 24 16  0             148802.2027  -0.0151  0.050  -0.0149 0.50  
 305: 39 24 15  0   39 24 16  0             148984.4149  -0.0280  0.050  -0.0281 0.50  
 306: 39 25 15  0   39 23 16  0             148984.4149  -0.0282  0.050  -0.0281 0.50  
 307: 37 22 15  0   37 22 16  0             149309.8869   0.0395  0.050   0.0396 0.50  
 308: 37 23 15  0   37 21 16  0             149309.8869   0.0395  0.050   0.0396 0.50  
 309: 36 21 15  0   36 21 16  0             149454.5073   0.0024  0.050   0.0024 0.50  
 310: 36 22 15  0   36 20 16  0             149454.5073   0.0024  0.050   0.0024 0.50  
 311: 35 20 15  0   35 20 16  0             149588.0539  -0.0041  0.050  -0.0041 0.50  
 312: 35 21 15  0   35 19 16  0             149588.0539  -0.0041  0.050  -0.0041 0.50  
 313: 34 19 15  0   34 19 16  0             149711.1198  -0.0396  0.050  -0.0396 0.50  
 314: 34 20 15  0   34 18 16  0             149711.1198  -0.0396  0.050  -0.0396 0.50  
 315: 33 18 15  0   33 17 16  0             149824.4462   0.0150  0.050   0.0151 0.04  
 316: 33 18 15  0   33 18 16  0             149824.4462   0.0150  0.050   0.0151 0.46  
 317: 33 19 15  0   33 17 16  0             149824.4462   0.0150  0.050   0.0151 0.46  
 318: 33 19 15  0   33 18 16  0             149824.4462   0.0150  0.050   0.0151 0.04  
 319: 32 17 15  0   32 17 16  0             149928.4510  -0.0157  0.050  -0.0158 0.50  
 320: 32 18 15  0   32 16 16  0             149928.4510  -0.0157  0.050  -0.0158 0.50  
 321: 31 16 15  0   31 16 16  0             150023.8452   0.0123  0.050   0.0123 0.50  
 322: 31 17 15  0   31 15 16  0             150023.8452   0.0123  0.050   0.0123 0.50  
 323: 30 15 15  0   30 14 16  0             150111.1494   0.0787  0.050   0.0787 0.04  
 324: 30 15 15  0   30 15 16  0             150111.1494   0.0787  0.050   0.0787 0.46  
 325: 30 16 15  0   30 14 16  0             150111.1494   0.0787  0.050   0.0787 0.46  
 326: 30 16 15  0   30 15 16  0             150111.1494   0.0787  0.050   0.0787 0.04  
 327: 29 14 15  0   29 14 16  0             150190.7097   0.0121  0.050   0.0122 0.50  
 328: 29 15 15  0   29 13 16  0             150190.7097   0.0121  0.050   0.0122 0.50  
 329: 28 13 15  0   28 13 16  0             150263.1867  -0.0209  0.050  -0.0209 0.50  
 330: 28 14 15  0   28 12 16  0             150263.1867  -0.0209  0.050  -0.0209 0.50  
 331: 27 12 15  0   27 12 16  0             150329.0462  -0.0273  0.050  -0.0274 0.50  
 332: 27 13 15  0   27 11 16  0             150329.0462  -0.0273  0.050  -0.0274 0.50  
 333: 26 11 15  0   26 11 16  0             150388.7809   0.0337  0.050   0.0337 0.50  
 334: 26 12 15  0   26 10 16  0             150388.7809   0.0337  0.050   0.0337 0.50  
 335: 25 10 15  0   25 10 16  0             150442.6614   0.0011  0.050   0.0012 0.50  
 336: 25 11 15  0   25  9 16  0             150442.6614   0.0011  0.050   0.0012 0.50  
 337: 24  9 15  0   24  9 16  0             150491.2529   0.0280  0.050   0.0280 0.50  
 338: 24 10 15  0   24  8 16  0             150491.2529   0.0280  0.050   0.0280 0.50  
 339: 15  0 15  0   14  0 14  0             150587.7693   0.0023  0.050   0.0023 0.50  
 340: 15  1 15  0   14  1 14  0             150587.7693   0.0023  0.050   0.0023 0.50  
 341: 14  1 13  0   13  1 12  0             150598.1876  -0.0119  0.050  -0.0120 0.50  
 342: 14  2 13  0   13  2 12  0             150598.1876  -0.0119  0.050  -0.0120 0.50  
 343: 13  2 11  0   12  2 10  0             150609.0316  -0.0130  0.050  -0.0130 0.50  
 344: 13  3 11  0   12  3 10  0             150609.0316  -0.0130  0.050  -0.0130 0.50  
 345: 12  3  9  0   11  3  8  0             150622.1262   0.0198  0.050   0.0199 0.50  
 346: 12  4  9  0   11  4  8  0             150622.1262   0.0198  0.050   0.0199 0.50  
 347: 20  5 15  0   20  5 16  0             150639.5853  -0.0211  0.050  -0.0211 0.50  
 348: 20  6 15  0   20  4 16  0             150639.5853  -0.0211  0.050  -0.0211 0.50  
 349: 11  4  7  0   10  4  6  0             150644.3446  -0.0639  0.050  -0.0342 0.50  
 350: 11  5  7  0   10  5  6  0             150644.3446  -0.0044  0.050  -0.0342 0.50  
 351: 19  4 15  0   19  4 16  0             150667.0021   0.0219  0.050   0.0219 0.50  
 352: 19  5 15  0   19  3 16  0             150667.0021   0.0219  0.050   0.0219 0.50  
 353: 18  3 15  0   18  3 16  0             150691.0734  -0.0317  0.050  -0.0318 0.50  
 354: 18  4 15  0   18  2 16  0             150691.0734  -0.0317  0.050  -0.0318 0.50  
 355: 10  6  5  0    9  6  4  0             150695.9202   0.0066  0.050               
 356: 17  2 15  0   17  2 16  0             150712.2933   0.0208  0.050   0.0209 0.50  
 357: 17  3 15  0   17  1 16  0             150712.2933   0.0208  0.050   0.0209 0.50  
 358:  9  6  3  0    8  6  2  0             152874.2194  -0.0350  0.050               
 359: 44 28 16  0   44 28 17  0             158090.3239   0.0204  0.050   0.0202 0.50  
 360: 44 29 16  0   44 27 17  0             158090.3239   0.0200  0.050   0.0202 0.50  
 361: 42 26 16  0   42 26 17  0             158482.6264   0.0025  0.050   0.0026 0.50  
 362: 42 27 16  0   42 25 17  0             158482.6264   0.0025  0.050   0.0026 0.50  
 363: 41 25 16  0   41 25 17  0             158659.2813   0.0688  0.050   0.0688 0.50  
 364: 41 26 16  0   41 24 17  0             158659.2813   0.0687  0.050   0.0688 0.50  
 365: 40 24 16  0   40 24 17  0             158823.6897   0.0124  0.050   0.0124 0.50  
 366: 40 25 16  0   40 23 17  0             158823.6897   0.0124  0.050   0.0124 0.50  
 367: 39 23 16  0   39 23 17  0             158976.6214  -0.0486  0.050  -0.0487 0.50  
 368: 39 24 16  0   39 22 17  0             158976.6214  -0.0486  0.050  -0.0487 0.50  
 369: 38 22 16  0   38 22 17  0             159118.8486   0.0364  0.050   0.0364 0.50  
 370: 38 23 16  0   38 21 17  0             159118.8486   0.0364  0.050   0.0364 0.50  
 371: 37 21 16  0   37 21 17  0             159250.6840  -0.0128  0.050  -0.0128 0.50  
 372: 37 22 16  0   37 20 17  0             159250.6840  -0.0128  0.050  -0.0128 0.50  
 373: 36 20 16  0   36 20 17  0             159372.8789  -0.0120  0.050  -0.0121 0.50  
 374: 36 21 16  0   36 19 17  0             159372.8789  -0.0120  0.050  -0.0121 0.50  
 375: 35 19 16  0   35 19 17  0             159485.9391   0.0024  0.050   0.0024 0.50  
 376: 35 20 16  0   35 18 17  0             159485.9391   0.0024  0.050   0.0024 0.50  
 377: 34 18 16  0   34 18 17  0             159590.3387  -0.0140  0.050  -0.0140 0.50  
 378: 34 19 16  0   34 17 17  0             159590.3387  -0.0140  0.050  -0.0140 0.50  
 379: 33 17 16  0   33 17 17  0             159686.6198  -0.0159  0.050  -0.0159 0.50  
 380: 33 18 16  0   33 16 17  0             159686.6198  -0.0159  0.050  -0.0159 0.50  
 381: 32 16 16  0   32 16 17  0             159775.2533  -0.0082  0.050  -0.0083 0.50  
 382: 32 17 16  0   32 15 17  0             159775.2533  -0.0082  0.050  -0.0083 0.50  
 383: 31 15 16  0   31 15 17  0             159856.6787  -0.0072  0.050  -0.0073 0.50  
 384: 31 16 16  0   31 14 17  0             159856.6787  -0.0072  0.050  -0.0073 0.50  
 385: 30 14 16  0   30 14 17  0             159931.3666   0.0203  0.050   0.0204 0.50  
 386: 30 15 16  0   30 13 17  0             159931.3666   0.0203  0.050   0.0204 0.50  
 387: 29 13 16  0   29 13 17  0             159999.6437  -0.0173  0.050  -0.0173 0.50  
 388: 29 14 16  0   29 12 17  0             159999.6437  -0.0173  0.050  -0.0173 0.50  
 389: 28 12 16  0   28 12 17  0             160062.0127  -0.0191  0.050  -0.0192 0.50  
 390: 28 13 16  0   28 11 17  0             160062.0127  -0.0191  0.050  -0.0192 0.50  
 391: 27 11 16  0   27 11 17  0             160118.8441   0.0005  0.050   0.0005 0.50  
 392: 27 12 16  0   27 10 17  0             160118.8441   0.0005  0.050   0.0005 0.50  
 393: 26 10 16  0   26 10 17  0             160170.4608  -0.0041  0.050  -0.0041 0.50  
 394: 26 11 16  0   26  9 17  0             160170.4608  -0.0041  0.050  -0.0041 0.50  
 395: 25  9 16  0   25  9 17  0             160217.2289  -0.0197  0.050  -0.0198 0.50  
 396: 25 10 16  0   25  8 17  0             160217.2289  -0.0197  0.050  -0.0198 0.50  
 397: 24  8 16  0   24  8 17  0             160259.5822   0.0493  0.050   0.0493 0.50  
 398: 24  9 16  0   24  7 17  0             160259.5822   0.0493  0.050   0.0493 0.50  
 399: 23  7 16  0   23  7 17  0             160297.6477   0.0073  0.050   0.0073 0.50  
 400: 23  8 16  0   23  6 17  0             160297.6477   0.0073  0.050   0.0073 0.50  
 401: 16  0 16  0   15  0 15  0             160301.9166  -0.0027  0.050  -0.0028 0.50  
 402: 16  1 16  0   15  1 15  0             160301.9166  -0.0027  0.050  -0.0028 0.50  
 403: 15  1 14  0   14  1 13  0             160312.2733  -0.0305  0.050  -0.0305 0.50  
 404: 15  2 14  0   14  2 13  0             160312.2733  -0.0305  0.050  -0.0305 0.50  
 405: 14  2 12  0   13  2 11  0             160322.9364  -0.0173  0.050  -0.0174 0.50  
 406: 14  3 12  0   13  3 11  0             160322.9364  -0.0173  0.050  -0.0174 0.50  
 407: 22  6 16  0   22  6 17  0             160331.9449   0.0649  0.050   0.0649 0.50  
 408: 22  7 16  0   22  5 17  0             160331.9449   0.0649  0.050   0.0649 0.50  
 409: 13  3 10  0   12  3  9  0             160335.2094  -0.0081  0.050  -0.0081 0.50  
 410: 13  4 10  0   12  4  9  0             160335.2094  -0.0081  0.050  -0.0081 0.50  
 411: 12  4  8  0   11  4  7  0             160353.5347  -0.0314  0.050  -0.0301 0.50  
 412: 12  5  8  0   11  5  7  0             160353.5347  -0.0286  0.050  -0.0301 0.50  
 413: 21  5 16  0   21  4 17  0             160362.4683  -0.0778  0.050  -0.0778 0.04  
 414: 21  5 16  0   21  5 17  0             160362.4683  -0.0778  0.050  -0.0778 0.46  
 415: 21  6 16  0   21  4 17  0             160362.4683  -0.0778  0.050  -0.0778 0.46  
 416: 21  6 16  0   21  5 17  0             160362.4683  -0.0778  0.050  -0.0778 0.04  
 417: 20  4 16  0   20  4 17  0             160389.9442   0.0247  0.050   0.0247 0.50  
 418: 20  5 16  0   20  3 17  0             160389.9442   0.0247  0.050   0.0247 0.50  
 419: 11  6  6  0   10  6  5  0             160397.2066  -0.0188  0.050               
 420: 11  5  6  0   10  5  5  0             160400.5331  -0.0187  0.050               
 421: 19  3 16  0   19  2 17  0             160414.1929  -0.0742  0.050  -0.0743 0.04  
 422: 19  3 16  0   19  3 17  0             160414.1929  -0.0742  0.050  -0.0743 0.46  
 423: 19  4 16  0   19  2 17  0             160414.1929  -0.0742  0.050  -0.0743 0.46  
 424: 19  4 16  0   19  3 17  0             160414.1929  -0.0742  0.050  -0.0743 0.04  
 425: 18  2 16  0   18  2 17  0             160435.8617   0.0189  0.050   0.0189 0.50  
 426: 18  3 16  0   18  1 17  0             160435.8617   0.0189  0.050   0.0189 0.50  
 427: 17  1 16  0   17  1 17  0             160454.9276   0.0409  0.050   0.0409 0.50  
 428: 17  2 16  0   17  0 17  0             160454.9276   0.0409  0.050   0.0409 0.50  
 429: 10  6  4  0    9  6  3  0             161085.0577   0.0238  0.050               
 430: 44 27 17  0   44 27 18  0             168154.0511  -0.0176  0.050  -0.0177 0.50  
 431: 44 28 17  0   44 26 18  0             168154.0511  -0.0177  0.050  -0.0177 0.50  
 432: 43 26 17  0   43 26 18  0             168326.2101   0.0354  0.050   0.0354 0.50  
 433: 43 27 17  0   43 25 18  0             168326.2101   0.0354  0.050   0.0354 0.50  
 434: 42 25 17  0   42 25 18  0             168487.1033  -0.0125  0.050  -0.0126 0.50  
 435: 42 26 17  0   42 24 18  0             168487.1033  -0.0125  0.050  -0.0126 0.50  
 436: 41 24 17  0   41 24 18  0             168637.4274  -0.0311  0.050  -0.0312 0.50  
 437: 41 25 17  0   41 23 18  0             168637.4274  -0.0311  0.050  -0.0312 0.50  
 438: 40 23 17  0   40 23 18  0             168777.7147  -0.0298  0.050  -0.0299 0.50  
 439: 40 24 17  0   40 22 18  0             168777.7147  -0.0298  0.050  -0.0299 0.50  
 440: 39 22 17  0   39 22 18  0             168908.4996   0.0069  0.050   0.0069 0.50  
 441: 39 23 17  0   39 21 18  0             168908.4996   0.0069  0.050   0.0069 0.50  
 442: 38 21 17  0   38 20 18  0             169030.2535   0.0535  0.050   0.0536 0.04  
 443: 38 21 17  0   38 21 18  0             169030.2535   0.0535  0.050   0.0536 0.46  
 444: 38 22 17  0   38 20 18  0             169030.2535   0.0535  0.050   0.0536 0.46  
 445: 38 22 17  0   38 21 18  0             169030.2535   0.0535  0.050   0.0536 0.04  
 446: 36 19 17  0   36 19 18  0             169248.3806   0.0008  0.050   0.0009 0.50  
 447: 36 20 17  0   36 18 18  0             169248.3806   0.0008  0.050   0.0009 0.50  
 448: 35 18 17  0   35 18 18  0             169345.6983  -0.0502  0.050  -0.0502 0.50  
 449: 35 19 17  0   35 17 18  0             169345.6983  -0.0502  0.050  -0.0502 0.50  
 450: 34 17 17  0   34 16 18  0             169435.9134   0.0421  0.050   0.0421 0.04  
 451: 34 17 17  0   34 17 18  0             169435.9134   0.0421  0.050   0.0421 0.46  
 452: 34 18 17  0   34 16 18  0             169435.9134   0.0421  0.050   0.0421 0.46  
 453: 34 18 17  0   34 17 18  0             169435.9134   0.0421  0.050   0.0421 0.04  
 454: 33 16 17  0   33 15 18  0             169519.2081   0.0549  0.050   0.0550 0.04  
 455: 33 16 17  0   33 16 18  0             169519.2081   0.0549  0.050   0.0550 0.46  
 456: 33 17 17  0   33 15 18  0             169519.2081   0.0549  0.050   0.0550 0.46  
 457: 33 17 17  0   33 16 18  0             169519.2081   0.0549  0.050   0.0550 0.04  
 458: 32 15 17  0   32 15 18  0             169595.9895   0.0065  0.050   0.0066 0.50  
 459: 32 16 17  0   32 14 18  0             169595.9895   0.0065  0.050   0.0066 0.50  
 460: 31 14 17  0   31 14 18  0             169666.7256  -0.0092  0.050  -0.0092 0.50  
 461: 31 15 17  0   31 13 18  0             169666.7256  -0.0092  0.050  -0.0092 0.50  
 462: 30 13 17  0   30 13 18  0             169731.7532  -0.0149  0.050  -0.0149 0.50  
 463: 30 14 17  0   30 12 18  0             169731.7532  -0.0149  0.050  -0.0149 0.50  
 464: 28 11 17  0   28 11 18  0             169846.1001   0.0547  0.050   0.0547 0.50  
 465: 28 12 17  0   28 10 18  0             169846.1001   0.0547  0.050   0.0547 0.50  
 466: 27 10 17  0   27 10 18  0             169895.9292  -0.0099  0.050  -0.0100 0.50  
 467: 27 11 17  0   27  9 18  0             169895.9292  -0.0099  0.050  -0.0100 0.50  
 468: 25  8 17  0   25  8 18  0             169982.7408  -0.0241  0.050  -0.0241 0.50  
 469: 25  9 17  0   25  7 18  0             169982.7408  -0.0241  0.050  -0.0241 0.50  
 470: 17  0 17  0   16  0 16  0             170015.9104  -0.0035  0.050  -0.0036 0.50  
 471: 17  1 17  0   16  1 16  0             170015.9104  -0.0035  0.050  -0.0036 0.50  
 472: 24  7 17  0   24  7 18  0             170020.2899   0.0196  0.050   0.0196 0.50  
 473: 24  8 17  0   24  6 18  0             170020.2899   0.0196  0.050   0.0196 0.50  
 474: 16  1 15  0   15  1 14  0             170026.2478  -0.0076  0.050  -0.0076 0.50  
 475: 16  2 15  0   15  2 14  0             170026.2478  -0.0076  0.050  -0.0076 0.50  
 476: 15  2 13  0   14  2 12  0             170036.7464  -0.0005  0.050  -0.0005 0.50  
 477: 15  3 13  0   14  3 12  0             170036.7464  -0.0005  0.050  -0.0005 0.50  
 478: 14  3 11  0   13  3 10  0             170048.4103  -0.0288  0.050  -0.0288 0.50  
 479: 14  4 11  0   13  4 10  0             170048.4103  -0.0288  0.050  -0.0288 0.50  
 480: 22  5 17  0   22  5 18  0             170084.8475   0.0373  0.050   0.0373 0.50  
 481: 22  6 17  0   22  4 18  0             170084.8475   0.0373  0.050   0.0373 0.50  
 482: 12  5  7  0   11  5  6  0             170096.3857  -0.1090  0.050  -0.0088 0.50  
 483: 12  6  7  0   11  6  6  0             170096.3857   0.0914  0.050  -0.0088 0.50  
 484: 21  4 17  0   21  4 18  0             170112.3226  -0.0246  0.050  -0.0246 0.50  
 485: 21  5 17  0   21  3 18  0             170112.3226  -0.0246  0.050  -0.0246 0.50  
 486: 20  3 17  0   20  3 18  0             170137.0113  -0.0336  0.050  -0.0336 0.50  
 487: 20  4 17  0   20  2 18  0             170137.0113  -0.0336  0.050  -0.0336 0.50  
 488: 11  7  5  0   10  7  4  0             170164.8317   0.0279  0.050               
 489: 47 29 18  0   47 29 19  0             177637.7347  -0.0372  0.050  -0.0372 0.50  
 490: 47 30 18  0   47 28 19  0             177637.7347  -0.0372  0.050  -0.0372 0.50  
 491: 46 28 18  0   46 28 19  0             177817.2621   0.0560  0.050   0.0560 0.50  
 492: 46 29 18  0   46 27 19  0             177817.2621   0.0560  0.050   0.0560 0.50  
 493: 45 27 18  0   45 27 19  0             177985.8304   0.0599  0.050   0.0600 0.50  
 494: 45 28 18  0   45 26 19  0             177985.8304   0.0599  0.050   0.0600 0.50  
 495: 43 25 18  0   43 24 19  0             178292.2607  -0.0813  0.050  -0.0814 0.04  
 496: 43 25 18  0   43 25 19  0             178292.2607  -0.0813  0.050  -0.0814 0.46  
 497: 43 26 18  0   43 24 19  0             178292.2607  -0.0813  0.050  -0.0814 0.46  
 498: 43 26 18  0   43 25 19  0             178292.2607  -0.0813  0.050  -0.0814 0.04  
 499: 42 24 18  0   42 24 19  0             178431.2722  -0.0506  0.050  -0.0506 0.50  
 500: 42 25 18  0   42 23 19  0             178431.2722  -0.0506  0.050  -0.0506 0.50  
 501: 41 23 18  0   41 23 19  0             178561.4398   0.0563  0.050   0.0563 0.50  
 502: 41 24 18  0   41 22 19  0             178561.4398   0.0563  0.050   0.0563 0.50  
 503: 40 22 18  0   40 21 19  0             178683.0145   0.0510  0.050   0.0511 0.04  
 504: 40 22 18  0   40 22 19  0             178683.0145   0.0510  0.050   0.0511 0.46  
 505: 40 23 18  0   40 21 19  0             178683.0145   0.0510  0.050   0.0511 0.46  
 506: 40 23 18  0   40 22 19  0             178683.0145   0.0510  0.050   0.0511 0.04  
 507: 39 21 18  0   39 21 19  0             178796.4760  -0.0093  0.050  -0.0094 0.50  
 508: 39 22 18  0   39 20 19  0             178796.4760  -0.0093  0.050  -0.0094 0.50  
 509: 38 20 18  0   38 20 19  0             178902.3485  -0.0071  0.050  -0.0072 0.50  
 510: 38 21 18  0   38 19 19  0             178902.3485  -0.0071  0.050  -0.0072 0.50  
 511: 37 19 18  0   37 18 19  0             179000.9742   0.0089  0.050   0.0089 0.04  
 512: 37 19 18  0   37 19 19  0             179000.9742   0.0089  0.050   0.0089 0.46  
 513: 37 20 18  0   37 18 19  0             179000.9742   0.0089  0.050   0.0089 0.46  
 514: 37 20 18  0   37 19 19  0             179000.9742   0.0089  0.050   0.0089 0.04  
 515: 36 18 18  0   36 18 19  0             179092.6783  -0.0121  0.050  -0.0121 0.50  
 516: 36 19 18  0   36 17 19  0             179092.6783  -0.0121  0.050  -0.0121 0.50  
 517: 34 16 18  0   34 16 19  0             179256.9026  -0.0205  0.050  -0.0205 0.50  
 518: 34 17 18  0   34 15 19  0             179256.9026  -0.0205  0.050  -0.0205 0.50  
 519: 33 15 18  0   33 15 19  0             179330.1294   0.0140  0.050   0.0141 0.50  
 520: 33 16 18  0   33 14 19  0             179330.1294   0.0140  0.050   0.0141 0.50  
 521: 32 14 18  0   32 14 19  0             179397.7799  -0.0135  0.050  -0.0135 0.50  
 522: 32 15 18  0   32 13 19  0             179397.7799  -0.0135  0.050  -0.0135 0.50  
 523: 31 13 18  0   31 13 19  0             179460.2915   0.0226  0.050   0.0226 0.50  
 524: 31 14 18  0   31 12 19  0             179460.2915   0.0226  0.050   0.0226 0.50  
 525: 11  8  4  0   10  8  3  0             179515.8150   0.0059  0.050               
 526: 29 11 18  0   29 11 19  0             179570.7736  -0.0256  0.050  -0.0257 0.50  
 527: 29 12 18  0   29 10 19  0             179570.7736  -0.0256  0.050  -0.0257 0.50  
 528: 28 10 18  0   28 10 19  0             179619.4030  -0.0171  0.050  -0.0172 0.50  
 529: 28 11 18  0   28  9 19  0             179619.4030  -0.0171  0.050  -0.0172 0.50  
 530: 27  9 18  0   27  9 19  0             179663.9887   0.0180  0.050   0.0180 0.50  
 531: 27 10 18  0   27  8 19  0             179663.9887   0.0180  0.050   0.0180 0.50  
 532: 26  8 18  0   26  8 19  0             179704.7288   0.0214  0.050   0.0215 0.50  
 533: 26  9 18  0   26  7 19  0             179704.7288   0.0214  0.050   0.0215 0.50  
 534: 18  0 18  0   17  0 17  0             179729.7205  -0.0208  0.050  -0.0208 0.50  
 535: 18  1 18  0   17  1 17  0             179729.7205  -0.0208  0.050  -0.0208 0.50  
 536: 17  1 16  0   16  1 15  0             179740.0194  -0.0240  0.050  -0.0240 0.50  
 537: 17  2 16  0   16  2 15  0             179740.0194  -0.0240  0.050  -0.0240 0.50  
 538: 25  7 18  0   25  7 19  0             179741.8184  -0.0575  0.050  -0.0576 0.50  
 539: 25  8 18  0   25  6 19  0             179741.8184  -0.0575  0.050  -0.0576 0.50  
 540: 16  2 14  0   15  2 13  0             179750.3827  -0.0190  0.050  -0.0191 0.50  
 541: 16  3 14  0   15  3 13  0             179750.3827  -0.0190  0.050  -0.0191 0.50  
 542: 15  3 12  0   14  3 11  0             179761.6435  -0.0198  0.050  -0.0198 0.50  
 543: 15  4 12  0   14  4 11  0             179761.6435  -0.0198  0.050  -0.0198 0.50  
 544: 14  4 10  0   13  4  9  0             179775.9793  -0.0553  0.050  -0.0554 0.50  
 545: 14  5 10  0   13  5  9  0             179775.9793  -0.0553  0.050  -0.0554 0.50  
 546: 13  5  8  0   12  5  7  0             179800.8313  -0.0155  0.050  -0.0103 0.50  
 547: 13  6  8  0   12  6  7  0             179800.8313  -0.0050  0.050  -0.0103 0.50  
 548: 22  4 18  0   22  3 19  0             179834.2862   0.0004  0.050   0.0004 0.04  
 549: 22  4 18  0   22  4 19  0             179834.2862   0.0004  0.050   0.0004 0.46  
 550: 22  5 18  0   22  3 19  0             179834.2862   0.0004  0.050   0.0004 0.46  
 551: 22  5 18  0   22  4 19  0             179834.2862   0.0004  0.050   0.0004 0.04  
 552: 21  3 18  0   21  3 19  0             179859.4207  -0.0245  0.050  -0.0245 0.50  
 553: 21  4 18  0   21  2 19  0             179859.4207  -0.0245  0.050  -0.0245 0.50  
 554: 12  7  6  0   11  7  5  0             179865.7941   0.0248  0.050               
 555: 12  6  6  0   11  6  5  0             179874.5210   0.0214  0.050               
 556: 20  2 18  0   20  2 19  0             179882.1322   0.0124  0.050   0.0124 0.50  
 557: 20  3 18  0   20  1 19  0             179882.1322   0.0124  0.050   0.0124 0.50  
 558: 11  7  4  0   10  7  3  0             181015.2634   0.0524  0.050               
 559: 48 29 19  0   48 29 20  0             187472.4556  -0.0247  0.050  -0.0248 0.50  
 560: 48 30 19  0   48 28 20  0             187472.4556  -0.0247  0.050  -0.0248 0.50  
 561: 47 28 19  0   47 28 20  0             187638.3252   0.0408  0.050   0.0409 0.50  
 562: 47 29 19  0   47 27 20  0             187638.3252   0.0408  0.050   0.0409 0.50  
 563: 46 27 19  0   46 27 20  0             187794.4468   0.0126  0.050   0.0126 0.50  
 564: 46 28 19  0   46 26 20  0             187794.4468   0.0126  0.050   0.0126 0.50  
 565: 45 26 19  0   45 26 20  0             187941.3923   0.0226  0.050   0.0227 0.50  
 566: 45 27 19  0   45 25 20  0             187941.3923   0.0226  0.050   0.0227 0.50  
 567: 44 25 19  0   44 25 20  0             188079.4775  -0.0359  0.050  -0.0359 0.50  
 568: 44 26 19  0   44 24 20  0             188079.4775  -0.0359  0.050  -0.0359 0.50  
 569: 43 24 19  0   43 24 20  0             188209.2389  -0.0332  0.050  -0.0333 0.50  
 570: 43 25 19  0   43 23 20  0             188209.2389  -0.0332  0.050  -0.0333 0.50  
 571: 42 23 19  0   42 23 20  0             188331.0335  -0.0040  0.050  -0.0040 0.50  
 572: 42 24 19  0   42 22 20  0             188331.0335  -0.0040  0.050  -0.0040 0.50  
 573: 41 22 19  0   41 21 20  0             188445.2206   0.0338  0.050   0.0338 0.04  
 574: 41 22 19  0   41 22 20  0             188445.2206   0.0338  0.050   0.0338 0.46  
 575: 41 23 19  0   41 21 20  0             188445.2206   0.0338  0.050   0.0338 0.46  
 576: 41 23 19  0   41 22 20  0             188445.2206   0.0338  0.050   0.0338 0.04  
 577: 40 21 19  0   40 20 20  0             188552.0971   0.0137  0.050   0.0138 0.04  
 578: 40 21 19  0   40 21 20  0             188552.0971   0.0137  0.050   0.0138 0.46  
 579: 40 22 19  0   40 20 20  0             188552.0971   0.0137  0.050   0.0138 0.46  
 580: 40 22 19  0   40 21 20  0             188552.0971   0.0137  0.050   0.0138 0.04  
 581: 39 20 19  0   39 19 20  0             188652.0994   0.0216  0.050   0.0217 0.04  
 582: 39 20 19  0   39 20 20  0             188652.0994   0.0216  0.050   0.0217 0.46  
 583: 39 21 19  0   39 19 20  0             188652.0994   0.0216  0.050   0.0217 0.46  
 584: 39 21 19  0   39 20 20  0             188652.0994   0.0216  0.050   0.0217 0.04  
 585: 38 19 19  0   38 19 20  0             188745.4997  -0.0082  0.050  -0.0083 0.50  
 586: 38 20 19  0   38 18 20  0             188745.4997  -0.0082  0.050  -0.0083 0.50  
 587: 37 18 19  0   37 18 20  0             188832.6598  -0.0400  0.050  -0.0401 0.50  
 588: 37 19 19  0   37 17 20  0             188832.6598  -0.0400  0.050  -0.0401 0.50  
 589: 36 17 19  0   36 17 20  0             188913.9578  -0.0101  0.050  -0.0101 0.50  
 590: 36 18 19  0   36 16 20  0             188913.9578  -0.0101  0.050  -0.0101 0.50  
 591: 35 16 19  0   35 16 20  0             188989.5980  -0.0176  0.050  -0.0177 0.50  
 592: 35 17 19  0   35 15 20  0             188989.5980  -0.0176  0.050  -0.0177 0.50  
 593: 34 15 19  0   34 15 20  0             189059.9211  -0.0146  0.050  -0.0147 0.50  
 594: 34 16 19  0   34 14 20  0             189059.9211  -0.0146  0.050  -0.0147 0.50  
 595: 33 14 19  0   33 14 20  0             189125.2071  -0.0033  0.050  -0.0034 0.50  
 596: 33 15 19  0   33 13 20  0             189125.2071  -0.0033  0.050  -0.0034 0.50  
 597: 32 13 19  0   32 13 20  0             189185.7435   0.0312  0.050   0.0312 0.50  
 598: 32 14 19  0   32 12 20  0             189185.7435   0.0312  0.050   0.0312 0.50  
 599: 31 12 19  0   31 12 20  0             189241.7146   0.0110  0.050   0.0110 0.50  
 600: 31 13 19  0   31 11 20  0             189241.7146   0.0110  0.050   0.0110 0.50  
 601: 30 11 19  0   30 11 20  0             189293.4907   0.0529  0.050   0.0530 0.50  
 602: 30 12 19  0   30 10 20  0             189293.4907   0.0529  0.050   0.0530 0.50  
 603: 29 10 19  0   29 10 20  0             189341.1692   0.0105  0.050   0.0106 0.50  
 604: 29 11 19  0   29  9 20  0             189341.1692   0.0105  0.050   0.0106 0.50  
 605: 28  9 19  0   28  9 20  0             189385.0654  -0.0356  0.050  -0.0356 0.50  
 606: 28 10 19  0   28  8 20  0             189385.0654  -0.0356  0.050  -0.0356 0.50  
 607: 27  8 19  0   27  8 20  0             189425.4820  -0.0091  0.050  -0.0092 0.50  
 608: 27  9 19  0   27  7 20  0             189425.4820  -0.0091  0.050  -0.0092 0.50  
 609: 19  0 19  0   18  0 18  0             189443.3557  -0.0360  0.050  -0.0361 0.50  
 610: 19  1 19  0   18  1 18  0             189443.3557  -0.0360  0.050  -0.0361 0.50  
 611: 18  1 17  0   17  1 16  0             189453.6492  -0.0080  0.050  -0.0081 0.50  
 612: 18  2 17  0   17  2 16  0             189453.6492  -0.0080  0.050  -0.0081 0.50  
 613: 26  7 19  0   26  7 20  0             189462.5594   0.0129  0.050   0.0130 0.50  
 614: 26  8 19  0   26  6 20  0             189462.5594   0.0129  0.050   0.0130 0.50  
 615: 17  2 15  0   16  2 14  0             189463.9228   0.0224  0.050   0.0225 0.50  
 616: 17  3 15  0   16  3 14  0             189463.9228   0.0224  0.050   0.0225 0.50  
 617: 16  3 13  0   15  3 12  0             189474.8334   0.0100  0.050   0.0100 0.50  
 618: 16  4 13  0   15  4 12  0             189474.8334   0.0100  0.050   0.0100 0.50  
 619: 15  4 11  0   14  4 10  0             189488.0605  -0.0278  0.050  -0.0278 0.50  
 620: 15  5 11  0   14  5 10  0             189488.0605  -0.0278  0.050  -0.0278 0.50  
 621: 25  6 19  0   25  6 20  0             189496.4353  -0.0402  0.050  -0.0403 0.50  
 622: 25  7 19  0   25  5 20  0             189496.4353  -0.0402  0.050  -0.0403 0.50  
 623: 14  5  9  0   13  5  8  0             189508.5701  -0.0047  0.050  -0.0045 0.50  
 624: 14  6  9  0   13  6  8  0             189508.5701  -0.0042  0.050  -0.0045 0.50  
 625: 24  5 19  0   24  5 20  0             189527.4927   0.0133  0.050   0.0133 0.50  
 626: 24  6 19  0   24  4 20  0             189527.4927   0.0133  0.050   0.0133 0.50  
 627: 13  7  7  0   12  7  6  0             189554.6770  -0.0379  0.050               
 628: 22  3 19  0   22  3 20  0             189581.4637  -0.0077  0.050  -0.0077 0.50  
 629: 22  4 19  0   22  2 20  0             189581.4637  -0.0077  0.050  -0.0077 0.50  
 630: 21  2 19  0   21  2 20  0             189604.8039  -0.0160  0.050  -0.0161 0.50  
 631: 21  3 19  0   21  1 20  0             189604.8039  -0.0160  0.050  -0.0161 0.50  
 632: 20  1 19  0   20  1 20  0             189626.0002   0.0364  0.050   0.0364 0.50  
 633: 20  2 19  0   20  0 20  0             189626.0002   0.0364  0.050   0.0364 0.50  
 634: 12  8  5  0   11  8  4  0             189635.3385   0.0430  0.050               
 635: 12  7  5  0   11  7  4  0             189849.5992   0.0740  0.050               
 636: 11  8  3  0   10  8  2  0             192957.7279   0.0240  0.050               
 637:  9  7  2  0    8  5  3  0             194827.9236   0.0608  0.050               
 638: 50 30 20  0   50 29 21  0             197120.1707  -0.0159  0.050  -0.0159 0.04  
 639: 50 30 20  0   50 30 21  0             197120.1707  -0.0159  0.050  -0.0159 0.46  
 640: 50 31 20  0   50 29 21  0             197120.1707  -0.0159  0.050  -0.0159 0.46  
 641: 50 31 20  0   50 30 21  0             197120.1707  -0.0159  0.050  -0.0159 0.04  
 642: 49 29 20  0   49 29 21  0             197283.9388   0.0501  0.050   0.0501 0.50  
 643: 49 30 20  0   49 28 21  0             197283.9388   0.0501  0.050   0.0501 0.50  
 644: 48 28 20  0   48 28 21  0             197438.4787  -0.0613  0.050  -0.0613 0.50  
 645: 48 29 20  0   48 27 21  0             197438.4787  -0.0613  0.050  -0.0613 0.50  
 646: 47 27 20  0   47 27 21  0             197584.5954   0.0631  0.050   0.0631 0.50  
 647: 47 28 20  0   47 26 21  0             197584.5954   0.0631  0.050   0.0631 0.50  
 648: 46 26 20  0   46 26 21  0             197722.2798   0.0366  0.050   0.0367 0.50  
 649: 46 27 20  0   46 25 21  0             197722.2798   0.0366  0.050   0.0367 0.50  
 650: 45 25 20  0   45 24 21  0             197852.0984   0.0619  0.050   0.0619 0.04  
 651: 45 25 20  0   45 25 21  0             197852.0984   0.0619  0.050   0.0619 0.46  
 652: 45 26 20  0   45 24 21  0             197852.0984   0.0619  0.050   0.0619 0.46  
 653: 45 26 20  0   45 25 21  0             197852.0984   0.0619  0.050   0.0619 0.04  
 654: 44 24 20  0   44 24 21  0             197974.2497  -0.0136  0.050  -0.0137 0.50  
 655: 44 25 20  0   44 23 21  0             197974.2497  -0.0136  0.050  -0.0137 0.50  
 656: 43 23 20  0   43 23 21  0             198089.2813   0.0185  0.050   0.0185 0.50  
 657: 43 24 20  0   43 22 21  0             198089.2813   0.0185  0.050   0.0185 0.50  
 658: 42 22 20  0   42 22 21  0             198197.3429  -0.0189  0.050  -0.0190 0.50  
 659: 42 23 20  0   42 21 21  0             198197.3429  -0.0189  0.050  -0.0190 0.50  
 660: 41 21 20  0   41 21 21  0             198298.8442  -0.0323  0.050  -0.0324 0.50  
 661: 41 22 20  0   41 20 21  0             198298.8442  -0.0323  0.050  -0.0324 0.50  
 662: 40 20 20  0   40 19 21  0             198394.1148   0.0025  0.050   0.0026 0.04  
 663: 40 20 20  0   40 20 21  0             198394.1148   0.0025  0.050   0.0026 0.46  
 664: 40 21 20  0   40 19 21  0             198394.1148   0.0025  0.050   0.0026 0.46  
 665: 40 21 20  0   40 20 21  0             198394.1148   0.0025  0.050   0.0026 0.04  
 666: 38 18 20  0   38 17 21  0             198566.9526   0.0367  0.050   0.0367 0.04  
 667: 38 18 20  0   38 18 21  0             198566.9526   0.0367  0.050   0.0367 0.46  
 668: 38 19 20  0   38 17 21  0             198566.9526   0.0367  0.050   0.0367 0.46  
 669: 38 19 20  0   38 18 21  0             198566.9526   0.0367  0.050   0.0367 0.04  
 670: 37 17 20  0   37 17 21  0             198644.9847  -0.0597  0.050  -0.0598 0.50  
 671: 37 18 20  0   37 16 21  0             198644.9847  -0.0597  0.050  -0.0598 0.50  
 672: 36 16 20  0   36 16 21  0             198718.0355   0.0200  0.050   0.0200 0.50  
 673: 36 17 20  0   36 15 21  0             198718.0355   0.0200  0.050   0.0200 0.50  
 674: 12  9  4  0   11  9  3  0             198720.6571  -0.0011  0.050               
 675: 35 15 20  0   35 15 21  0             198786.0957   0.0095  0.050   0.0095 0.50  
 676: 35 16 20  0   35 14 21  0             198786.0957   0.0095  0.050   0.0095 0.50  
 677: 34 14 20  0   34 14 21  0             198849.5173   0.0120  0.050   0.0121 0.50  
 678: 34 15 20  0   34 13 21  0             198849.5173   0.0120  0.050   0.0121 0.50  
 679: 32 12 20  0   32 12 21  0             198963.4119   0.0714  0.050   0.0715 0.50  
 680: 32 13 20  0   32 11 21  0             198963.4119   0.0714  0.050   0.0715 0.50  
 681: 31 11 20  0   31 11 21  0             199014.2213   0.0090  0.050   0.0091 0.50  
 682: 31 12 20  0   31 10 21  0             199014.2213   0.0090  0.050   0.0091 0.50  
 683: 30 10 20  0   30 10 21  0             199061.3608   0.0164  0.050   0.0165 0.50  
 684: 30 11 20  0   30  9 21  0             199061.3608   0.0164  0.050   0.0165 0.50  
 685: 29  9 20  0   29  9 21  0             199104.9767   0.0317  0.050   0.0317 0.50  
 686: 29 10 20  0   29  8 21  0             199104.9767   0.0317  0.050   0.0317 0.50  
 687: 20  0 20  0   19  0 19  0             199156.8705   0.0148  0.050   0.0148 0.50  
 688: 20  1 20  0   19  1 19  0             199156.8705   0.0148  0.050   0.0148 0.50  
 689: 19  1 18  0   18  1 17  0             199167.0888   0.0020  0.050   0.0020 0.50  
 690: 19  2 18  0   18  2 17  0             199167.0888   0.0020  0.050   0.0020 0.50  
 691: 18  2 16  0   17  2 15  0             199177.2188  -0.0087  0.050  -0.0087 0.50  
 692: 18  3 16  0   17  3 15  0             199177.2188  -0.0087  0.050  -0.0087 0.50  
 693: 27  7 20  0   27  7 21  0             199182.3602   0.0122  0.050   0.0123 0.50  
 694: 27  8 20  0   27  6 21  0             199182.3602   0.0122  0.050   0.0123 0.50  
 695: 17  3 14  0   16  3 13  0             199187.8463  -0.0287  0.050  -0.0287 0.46  
 696: 17  3 14  0   16  4 13  0             199187.8463  -0.0287  0.050  -0.0287 0.04  
 697: 17  4 14  0   16  3 13  0             199187.8463  -0.0287  0.050  -0.0287 0.04  
 698: 17  4 14  0   16  4 13  0             199187.8463  -0.0287  0.050  -0.0287 0.46  
 699: 16  4 12  0   15  4 11  0             199200.3106  -0.0149  0.050  -0.0150 0.47  
 700: 16  4 12  0   15  5 11  0             199200.3106  -0.0149  0.050  -0.0150 0.03  
 701: 16  5 12  0   15  4 11  0             199200.3106  -0.0149  0.050  -0.0150 0.03  
 702: 16  5 12  0   15  5 11  0             199200.3106  -0.0149  0.050  -0.0150 0.47  
 703: 26  6 20  0   26  5 21  0             199216.5190  -0.0107  0.050  -0.0108 0.04  
 704: 26  6 20  0   26  6 21  0             199216.5190  -0.0107  0.050  -0.0108 0.46  
 705: 26  7 20  0   26  5 21  0             199216.5190  -0.0107  0.050  -0.0108 0.46  
 706: 26  7 20  0   26  6 21  0             199216.5190  -0.0107  0.050  -0.0108 0.04  
 707: 25  5 20  0   25  5 21  0             199247.9367  -0.0028  0.050  -0.0029 0.50  
 708: 25  6 20  0   25  4 21  0             199247.9367  -0.0028  0.050  -0.0029 0.50  
 709: 14  6  8  0   13  6  7  0             199252.2810  -0.0375  0.050  -0.0202 0.50  
 710: 14  7  8  0   13  7  7  0             199252.2810  -0.0028  0.050  -0.0202 0.50  
 711: 24  4 20  0   24  4 21  0             199276.7952   0.0457  0.050   0.0458 0.50  
 712: 24  5 20  0   24  3 21  0             199276.7952   0.0457  0.050   0.0458 0.50  
 713: 23  3 20  0   23  3 21  0             199303.1081  -0.0158  0.050  -0.0159 0.50  
 714: 23  4 20  0   23  2 21  0             199303.1081  -0.0158  0.050  -0.0159 0.50  
 715: 22  2 20  0   22  2 21  0             199327.2156  -0.0058  0.050  -0.0059 0.50  
 716: 22  3 20  0   22  1 21  0             199327.2156  -0.0058  0.050  -0.0059 0.50  
 717: 13  8  6  0   12  8  5  0             199345.6455   0.0102  0.050               
 718: 21  1 20  0   21  0 21  0             199349.1626  -0.0302  0.050  -0.0303 0.04  
 719: 21  1 20  0   21  1 21  0             199349.1626  -0.0302  0.050  -0.0303 0.46  
 720: 21  2 20  0   21  0 21  0             199349.1626  -0.0302  0.050  -0.0303 0.46  
 721: 21  2 20  0   21  1 21  0             199349.1626  -0.0302  0.050  -0.0303 0.04  
 722: 13  7  6  0   12  7  5  0             199366.4131  -0.0243  0.050               
 723: 53 32 21  0   53 31 22  0             206589.4137  -0.0444  0.050  -0.0445 0.04  
 724: 53 32 21  0   53 32 22  0             206589.4137  -0.0444  0.050  -0.0445 0.46  
 725: 53 33 21  0   53 31 22  0             206589.4137  -0.0444  0.050  -0.0445 0.46  
 726: 53 33 21  0   53 32 22  0             206589.4137  -0.0444  0.050  -0.0445 0.04  
 727: 52 31 21  0   52 30 22  0             206760.5724   0.0620  0.050   0.0621 0.04  
 728: 52 31 21  0   52 31 22  0             206760.5724   0.0620  0.050   0.0621 0.46  
 729: 52 32 21  0   52 30 22  0             206760.5724   0.0620  0.050   0.0621 0.46  
 730: 52 32 21  0   52 31 22  0             206760.5724   0.0620  0.050   0.0621 0.04  
 731: 50 29 21  0   50 29 22  0             207076.3900   0.0775  0.050   0.0775 0.50  
 732: 50 30 21  0   50 28 22  0             207076.3900   0.0775  0.050   0.0775 0.50  
 733: 49 28 21  0   49 28 22  0             207221.7602  -0.0178  0.050  -0.0179 0.50  
 734: 49 29 21  0   49 27 22  0             207221.7602  -0.0178  0.050  -0.0179 0.50  
 735: 48 27 21  0   48 27 22  0             207359.3239  -0.0857  0.050  -0.0857 0.50  
 736: 48 28 21  0   48 26 22  0             207359.3239  -0.0857  0.050  -0.0857 0.50  
 737: 47 26 21  0   47 26 22  0             207489.5245  -0.0104  0.050  -0.0104 0.50  
 738: 47 27 21  0   47 25 22  0             207489.5245  -0.0104  0.050  -0.0104 0.50  
 739: 45 24 21  0   45 24 22  0             207728.5151  -0.0075  0.050  -0.0076 0.50  
 740: 45 25 21  0   45 23 22  0             207728.5151  -0.0075  0.050  -0.0076 0.50  
 741: 44 23 21  0   44 23 22  0             207837.9953   0.0078  0.050   0.0078 0.50  
 742: 44 24 21  0   44 22 22  0             207837.9953   0.0078  0.050   0.0078 0.50  
 743: 43 22 21  0   43 21 22  0             207941.1660   0.0147  0.050   0.0148 0.04  
 744: 43 22 21  0   43 22 22  0             207941.1660   0.0147  0.050   0.0148 0.46  
 745: 43 23 21  0   43 21 22  0             207941.1660   0.0147  0.050   0.0148 0.46  
 746: 43 23 21  0   43 22 22  0             207941.1660   0.0147  0.050   0.0148 0.04  
 747: 42 21 21  0   42 21 22  0             208038.3134   0.0223  0.050   0.0224 0.50  
 748: 42 22 21  0   42 20 22  0             208038.3134   0.0223  0.050   0.0224 0.50  
 749: 41 20 21  0   41 19 22  0             208129.6876   0.0124  0.050   0.0125 0.04  
 750: 41 20 21  0   41 20 22  0             208129.6876   0.0124  0.050   0.0125 0.46  
 751: 41 21 21  0   41 19 22  0             208129.6876   0.0124  0.050   0.0125 0.46  
 752: 41 21 21  0   41 20 22  0             208129.6876   0.0124  0.050   0.0125 0.04  
 753: 40 19 21  0   40 18 22  0             208215.5792   0.0162  0.050   0.0162 0.04  
 754: 40 19 21  0   40 19 22  0             208215.5792   0.0162  0.050   0.0162 0.46  
 755: 40 20 21  0   40 18 22  0             208215.5792   0.0162  0.050   0.0162 0.46  
 756: 40 20 21  0   40 19 22  0             208215.5792   0.0162  0.050   0.0162 0.04  
 757: 39 18 21  0   39 18 22  0             208296.1711  -0.0347  0.050  -0.0347 0.50  
 758: 39 19 21  0   39 17 22  0             208296.1711  -0.0347  0.050  -0.0347 0.50  
 759: 38 17 21  0   38 17 22  0             208371.8803   0.0333  0.050   0.0334 0.50  
 760: 38 18 21  0   38 16 22  0             208371.8803   0.0333  0.050   0.0334 0.50  
 761: 37 16 21  0   37 16 22  0             208442.7328   0.0113  0.050   0.0113 0.50  
 762: 37 17 21  0   37 15 22  0             208442.7328   0.0113  0.050   0.0113 0.50  
 763: 36 15 21  0   36 15 22  0             208509.0665   0.0090  0.050   0.0090 0.50  
 764: 36 16 21  0   36 14 22  0             208509.0665   0.0090  0.050   0.0090 0.50  
 765: 35 14 21  0   35 14 22  0             208571.0578  -0.0172  0.050  -0.0172 0.50  
 766: 35 15 21  0   35 13 22  0             208571.0578  -0.0172  0.050  -0.0172 0.50  
 767: 34 13 21  0   34 13 22  0             208629.0379   0.0503  0.050   0.0503 0.50  
 768: 34 14 21  0   34 12 22  0             208629.0379   0.0503  0.050   0.0503 0.50  
 769: 33 12 21  0   33 12 22  0             208683.0292   0.0278  0.050   0.0279 0.50  
 770: 33 13 21  0   33 11 22  0             208683.0292   0.0278  0.050   0.0279 0.50  
 771: 32 11 21  0   32 11 22  0             208733.3132  -0.0021  0.050  -0.0021 0.50  
 772: 32 12 21  0   32 10 22  0             208733.3132  -0.0021  0.050  -0.0021 0.50  
 773: 31 10 21  0   31 10 22  0             208780.1103  -0.0122  0.050  -0.0123 0.50  
 774: 31 11 21  0   31  9 22  0             208780.1103  -0.0122  0.050  -0.0123 0.50  
 775: 30  9 21  0   30  9 22  0             208823.6224   0.0136  0.050   0.0136 0.50  
 776: 30 10 21  0   30  8 22  0             208823.6224   0.0136  0.050   0.0136 0.50  
 777: 29  8 21  0   29  8 22  0             208863.9788   0.0250  0.050   0.0251 0.50  
 778: 29  9 21  0   29  7 22  0             208863.9788   0.0250  0.050   0.0251 0.50  
 779: 21  0 21  0   20  0 20  0             208870.1521   0.0287  0.050   0.0288 0.50  
 780: 21  1 21  0   20  1 20  0             208870.1521   0.0287  0.050   0.0288 0.50  
 781: 20  1 19  0   19  1 18  0             208880.3165  -0.0053  0.050  -0.0053 0.50  
 782: 20  2 19  0   19  2 18  0             208880.3165  -0.0053  0.050  -0.0053 0.50  
 783: 19  2 17  0   18  2 16  0             208890.3289  -0.0411  0.050  -0.0411 0.50  
 784: 19  3 17  0   18  3 16  0             208890.3289  -0.0411  0.050  -0.0411 0.50  
 785: 18  3 15  0   17  3 14  0             208900.7593  -0.0266  0.050  -0.0267 0.50  
 786: 18  4 15  0   17  4 14  0             208900.7593  -0.0266  0.050  -0.0267 0.50  
 787: 17  4 13  0   16  4 12  0             208912.6469   0.0349  0.050   0.0350 0.50  
 788: 17  5 13  0   16  5 12  0             208912.6469   0.0349  0.050   0.0350 0.50  
 789: 16  5 11  0   15  5 10  0             208928.3715   0.0039  0.050   0.0040 0.50  
 790: 16  6 11  0   15  6 10  0             208928.3715   0.0039  0.050   0.0040 0.50  
 791: 27  6 21  0   27  6 22  0             208935.9100   0.0041  0.050   0.0042 0.50  
 792: 27  7 21  0   27  5 22  0             208935.9100   0.0041  0.050   0.0042 0.50  
 793: 15  6  9  0   14  6  8  0             208955.4875   0.0168  0.050   0.0177 0.50  
 794: 15  7  9  0   14  7  8  0             208955.4875   0.0186  0.050   0.0177 0.50  
 795: 26  5 21  0   26  5 22  0             208967.8725   0.0317  0.050   0.0317 0.50  
 796: 26  6 21  0   26  4 22  0             208967.8725   0.0317  0.050   0.0317 0.50  
 797: 25  4 21  0   25  4 22  0             208997.3198   0.0301  0.050   0.0301 0.50  
 798: 25  5 21  0   25  3 22  0             208997.3198   0.0301  0.050   0.0301 0.50  
 799: 14  7  7  0   13  8  6  0             209021.5403   0.1278  0.050   0.0256 0.06  
 800: 14  8  7  0   13  8  6  0             209021.5403   0.0186  0.050   0.0256 0.94  
 801: 22  1 21  0   22  1 22  0             209072.1670  -0.0095  0.050  -0.0095 0.50  
 802: 22  2 21  0   22  0 22  0             209072.1670  -0.0095  0.050  -0.0095 0.50  
 803: 13  9  5  0   12  9  4  0             209099.3941  -0.0484  0.050               
 804: 13  8  5  0   12  8  4  0             209511.6272   0.0342  0.050               
 805: 12  9  3  0   11  9  2  0             212698.0832   0.0308  0.050               
 806: 10  8  2  0    9  6  3  0             213064.6951  -0.0171  0.050               
 807: 50 28 22  0   50 28 23  0             216990.8332  -0.0553  0.050  -0.0554 0.50  
 808: 50 29 22  0   50 27 23  0             216990.8332  -0.0553  0.050  -0.0554 0.50  
 809: 49 27 22  0   49 27 23  0             217121.5482  -0.0638  0.050  -0.0639 0.50  
 810: 49 28 22  0   49 26 23  0             217121.5482  -0.0638  0.050  -0.0639 0.50  
 811: 46 24 22  0   46 24 23  0             217473.7117  -0.0427  0.050  -0.0428 0.50  
 812: 46 25 22  0   46 23 23  0             217473.7117  -0.0427  0.050  -0.0428 0.50  
 813: 45 23 22  0   45 23 23  0             217578.7616   0.0712  0.050   0.0712 0.50  
 814: 45 24 22  0   45 22 23  0             217578.7616   0.0712  0.050   0.0712 0.50  
 815: 44 22 22  0   44 21 23  0             217677.7814  -0.0504  0.050  -0.0505 0.04  
 816: 44 22 22  0   44 22 23  0             217677.7814  -0.0504  0.050  -0.0505 0.46  
 817: 44 23 22  0   44 21 23  0             217677.7814  -0.0504  0.050  -0.0505 0.46  
 818: 44 23 22  0   44 22 23  0             217677.7814  -0.0504  0.050  -0.0505 0.04  
 819: 43 21 22  0   43 21 23  0             217771.4150  -0.0087  0.050  -0.0087 0.50  
 820: 43 22 22  0   43 20 23  0             217771.4150  -0.0087  0.050  -0.0087 0.50  
 821: 13 10  4  0   12 10  3  0             217810.3795   0.0596  0.050               
 822: 42 20 22  0   42 19 23  0             217859.7214   0.0179  0.050   0.0179 0.04  
 823: 42 20 22  0   42 20 23  0             217859.7214   0.0179  0.050   0.0179 0.46  
 824: 42 21 22  0   42 19 23  0             217859.7214   0.0179  0.050   0.0179 0.46  
 825: 42 21 22  0   42 20 23  0             217859.7214   0.0179  0.050   0.0179 0.04  
 826: 41 19 22  0   41 18 23  0             217942.9188   0.0176  0.050   0.0176 0.04  
 827: 41 19 22  0   41 19 23  0             217942.9188   0.0176  0.050   0.0176 0.46  
 828: 41 20 22  0   41 18 23  0             217942.9188   0.0176  0.050   0.0176 0.46  
 829: 41 20 22  0   41 19 23  0             217942.9188   0.0176  0.050   0.0176 0.04  
 830: 40 18 22  0   40 18 23  0             218021.2278  -0.0120  0.050  -0.0120 0.50  
 831: 40 19 22  0   40 17 23  0             218021.2278  -0.0120  0.050  -0.0120 0.50  
 832: 39 17 22  0   39 17 23  0             218094.8424  -0.0931  0.050  -0.0932 0.50  
 833: 39 18 22  0   39 16 23  0             218094.8424  -0.0931  0.050  -0.0932 0.50  
 834: 38 16 22  0   38 16 23  0             218164.1532  -0.0447  0.050  -0.0447 0.50  
 835: 38 17 22  0   38 15 23  0             218164.1532  -0.0447  0.050  -0.0447 0.50  
 836: 37 15 22  0   37 15 23  0             218229.2154  -0.0145  0.050  -0.0145 0.50  
 837: 37 16 22  0   37 14 23  0             218229.2154  -0.0145  0.050  -0.0145 0.50  
 838: 36 14 22  0   36 14 23  0             218290.2522   0.0239  0.050   0.0239 0.50  
 839: 36 15 22  0   36 13 23  0             218290.2522   0.0239  0.050   0.0239 0.50  
 840: 35 13 22  0   35 13 23  0             218347.4322   0.0486  0.050   0.0487 0.50  
 841: 35 14 22  0   35 12 23  0             218347.4322   0.0486  0.050   0.0487 0.50  
 842: 34 12 22  0   34 12 23  0             218400.9065   0.0263  0.050   0.0264 0.50  
 843: 34 13 22  0   34 11 23  0             218400.9065   0.0263  0.050   0.0264 0.50  
 844: 33 11 22  0   33 11 23  0             218450.8902  -0.0063  0.050  -0.0064 0.50  
 845: 33 12 22  0   33 10 23  0             218450.8902  -0.0063  0.050  -0.0064 0.50  
 846: 32 10 22  0   32 10 23  0             218497.5527  -0.0530  0.050  -0.0530 0.50  
 847: 32 11 22  0   32  9 23  0             218497.5527  -0.0530  0.050  -0.0530 0.50  
 848: 30  8 22  0   30  8 23  0             218581.7356  -0.0290  0.050  -0.0290 0.50  
 849: 30  9 22  0   30  7 23  0             218581.7356  -0.0290  0.050  -0.0290 0.50  
 850: 22  0 22  0   21  0 21  0             218583.1911   0.0058  0.050   0.0059 0.50  
 851: 22  1 22  0   21  1 21  0             218583.1911   0.0058  0.050   0.0059 0.50  
 852: 21  1 20  0   20  1 19  0             218593.3391  -0.0133  0.050  -0.0134 0.50  
 853: 21  2 20  0   20  2 19  0             218593.3391  -0.0133  0.050  -0.0134 0.50  
 854: 20  2 18  0   19  2 17  0             218603.2925  -0.0231  0.050  -0.0231 0.50  
 855: 20  3 18  0   19  3 17  0             218603.2925  -0.0231  0.050  -0.0231 0.50  
 856: 19  3 16  0   18  3 15  0             218613.5301  -0.0018  0.050  -0.0019 0.50  
 857: 19  4 16  0   18  4 15  0             218613.5301  -0.0018  0.050  -0.0019 0.50  
 858: 29  7 22  0   29  6 23  0             218619.4509  -0.0808  0.050  -0.0809 0.04  
 859: 29  7 22  0   29  7 23  0             218619.4509  -0.0808  0.050  -0.0809 0.46  
 860: 29  8 22  0   29  6 23  0             218619.4509  -0.0808  0.050  -0.0809 0.46  
 861: 29  8 22  0   29  7 23  0             218619.4509  -0.0808  0.050  -0.0809 0.04  
 862: 18  4 14  0   17  4 13  0             218624.8801   0.0188  0.050   0.0188 0.50  
 863: 18  5 14  0   17  5 13  0             218624.8801   0.0188  0.050   0.0188 0.50  
 864: 17  5 12  0   16  5 11  0             218639.2230   0.0009  0.050   0.0010 0.50  
 865: 17  6 12  0   16  6 11  0             218639.2230   0.0009  0.050   0.0010 0.50  
 866: 28  6 22  0   28  6 23  0             218654.6267   0.0002  0.050   0.0002 0.50  
 867: 28  7 22  0   28  5 23  0             218654.6267   0.0002  0.050   0.0002 0.50  
 868: 16  6 10  0   15  6  9  0             218661.7036  -0.0220  0.050  -0.0220 0.50  
 869: 16  7 10  0   15  7  9  0             218661.7036  -0.0219  0.050  -0.0220 0.50  
 870: 27  5 22  0   27  5 23  0             218687.2402   0.0464  0.050   0.0464 0.50  
 871: 27  6 22  0   27  4 23  0             218687.2402   0.0464  0.050   0.0464 0.50  
 872: 15  7  8  0   14  7  7  0             218709.2574  -0.0796  0.050  -0.0281 0.50  
 873: 15  8  8  0   14  8  7  0             218709.2574   0.0234  0.050  -0.0281 0.50  
 874: 26  4 22  0   26  4 23  0             218717.3974   0.0239  0.050   0.0239 0.50  
 875: 26  5 22  0   26  3 23  0             218717.3974   0.0239  0.050   0.0239 0.50  
 876: 25  3 22  0   25  3 23  0             218745.3191   0.0190  0.050   0.0191 0.50  
 877: 25  4 22  0   25  2 23  0             218745.3191   0.0190  0.050   0.0191 0.50  
 878: 24  2 22  0   24  2 23  0             218771.1696   0.0667  0.050   0.0667 0.50  
 879: 24  3 22  0   24  1 23  0             218771.1696   0.0667  0.050   0.0667 0.50  
 880: 23  1 22  0   23  1 23  0             218794.9624   0.0564  0.050   0.0565 0.50  
 881: 23  2 22  0   23  0 23  0             218794.9624   0.0564  0.050   0.0565 0.50  
 882: 14  9  6  0   13  9  5  0             218838.0053   0.0101  0.050               
 883: 23  0 23  0   22  0 22  0             228296.0561   0.0243  0.050   0.0243 0.50  
 884: 23  1 23  0   22  1 22  0             228296.0561   0.0243  0.050   0.0243 0.50  
 885: 22  1 21  0   21  1 20  0             228306.1613  -0.0075  0.050  -0.0076 0.50  
 886: 22  2 21  0   21  2 20  0             228306.1613  -0.0075  0.050  -0.0076 0.50  
 887: 21  2 19  0   20  2 18  0             228316.0473  -0.0053  0.050  -0.0054 0.50  
 888: 21  3 19  0   20  3 18  0             228316.0473  -0.0053  0.050  -0.0054 0.50  
 889: 20  3 17  0   19  3 16  0             228326.1029   0.0095  0.050   0.0096 0.50  
 890: 20  4 17  0   19  4 16  0             228326.1029   0.0095  0.050   0.0096 0.50  
 891: 19  4 15  0   18  4 14  0             228336.9956  -0.0198  0.050  -0.0199 0.50  
 892: 19  5 15  0   18  5 14  0             228336.9956  -0.0198  0.050  -0.0199 0.50  
 893: 17  6 11  0   16  6 10  0             228369.7147   0.0100  0.050   0.0100 0.50  
 894: 17  7 11  0   16  7 10  0             228369.7147   0.0100  0.050   0.0100 0.50  
 895: 14 11  4  0   13 11  3  0             236759.4679   0.0688  0.050               
 896: 43 19 24  0   43 19 25  0             237385.3331  -0.0185  0.050  -0.0186 0.50  
 897: 43 20 24  0   43 18 25  0             237385.3331  -0.0185  0.050  -0.0186 0.50  
 898: 41 17 24  0   41 17 25  0             237531.5426  -0.0932  0.050  -0.0933 0.50  
 899: 41 18 24  0   41 16 25  0             237531.5426  -0.0932  0.050  -0.0933 0.50  
 900: 40 16 24  0   40 16 25  0             237598.7487  -0.0933  0.050  -0.0934 0.50  
 901: 40 17 24  0   40 15 25  0             237598.7487  -0.0933  0.050  -0.0934 0.50  
 902: 39 15 24  0   39 15 25  0             237662.3560   0.0446  0.050   0.0447 0.50  
 903: 39 16 24  0   39 14 25  0             237662.3560   0.0446  0.050   0.0447 0.50  
 904: 38 14 24  0   38 14 25  0             237722.1350  -0.0680  0.050  -0.0681 0.50  
 905: 38 15 24  0   38 13 25  0             237722.1350  -0.0680  0.050  -0.0681 0.50  
 906: 36 12 24  0   36 12 25  0             237831.9542   0.0862  0.050   0.0862 0.50  
 907: 36 13 24  0   36 11 25  0             237831.9542   0.0862  0.050   0.0862 0.50  
 908: 35 11 24  0   35 11 25  0             237881.9558   0.0191  0.050   0.0191 0.50  
 909: 35 12 24  0   35 10 25  0             237881.9558   0.0191  0.050   0.0191 0.50  
 910: 24  0 24  0   23  0 23  0             238008.6342  -0.0190  0.050  -0.0191 0.50  
 911: 24  1 24  0   23  1 23  0             238008.6342  -0.0190  0.050  -0.0191 0.50  
 912: 32  8 24  0   32  7 25  0             238014.6829  -0.0866  0.050  -0.0866 0.04  
 913: 32  8 24  0   32  8 25  0             238014.6829  -0.0866  0.050  -0.0866 0.46  
 914: 32  9 24  0   32  7 25  0             238014.6829  -0.0866  0.050  -0.0866 0.46  
 915: 32  9 24  0   32  8 25  0             238014.6829  -0.0866  0.050  -0.0866 0.04  
 916: 23  1 22  0   22  1 21  0             238018.7333  -0.0278  0.050  -0.0279 0.50  
 917: 23  2 22  0   22  2 21  0             238018.7333  -0.0278  0.050  -0.0279 0.50  
 918: 22  2 20  0   21  2 19  0             238028.5742   0.0039  0.050   0.0040 0.50  
 919: 22  3 20  0   21  3 19  0             238028.5742   0.0039  0.050   0.0040 0.50  
 920: 21  3 18  0   20  3 17  0             238038.4495  -0.0035  0.050  -0.0036 0.50  
 921: 21  4 18  0   20  4 17  0             238038.4495  -0.0035  0.050  -0.0036 0.50  
 922: 20  4 16  0   19  4 15  0             238049.0427   0.0101  0.050   0.0102 0.50  
 923: 20  5 16  0   19  5 15  0             238049.0427   0.0101  0.050   0.0102 0.50  
 924: 31  7 24  0   31  6 25  0             238053.7486   0.0509  0.050   0.0509 0.04  
 925: 31  7 24  0   31  7 25  0             238053.7486   0.0509  0.050   0.0509 0.46  
 926: 31  8 24  0   31  6 25  0             238053.7486   0.0509  0.050   0.0509 0.46  
 927: 31  8 24  0   31  7 25  0             238053.7486   0.0509  0.050   0.0509 0.04  
 928: 19  5 14  0   18  5 13  0             238061.5170  -0.0054  0.050  -0.0055 0.50  
 929: 19  6 14  0   18  6 13  0             238061.5170  -0.0054  0.050  -0.0055 0.50  
 930: 18  6 12  0   17  6 11  0             238078.6862   0.0126  0.050   0.0126 0.50  
 931: 18  7 12  0   17  7 11  0             238078.6862   0.0126  0.050   0.0126 0.50  
 932: 30  6 24  0   30  5 25  0             238090.1153  -0.0461  0.050  -0.0461 0.04  
 933: 30  6 24  0   30  6 25  0             238090.1153  -0.0461  0.050  -0.0461 0.46  
 934: 30  7 24  0   30  5 25  0             238090.1153  -0.0461  0.050  -0.0461 0.46  
 935: 30  7 24  0   30  6 25  0             238090.1153  -0.0461  0.050  -0.0461 0.04  
 936: 17  7 10  0   16  7  9  0             238107.8361  -0.0002  0.050  -0.0001 0.50  
 937: 17  8 10  0   16  8  9  0             238107.8361   0.0000  0.050  -0.0001 0.50  
 938: 29  5 24  0   29  4 25  0             238124.2719  -0.0086  0.050  -0.0086 0.04  
 939: 29  5 24  0   29  5 25  0             238124.2719  -0.0086  0.050  -0.0086 0.46  
 940: 29  6 24  0   29  4 25  0             238124.2719  -0.0086  0.050  -0.0086 0.46  
 941: 29  6 24  0   29  5 25  0             238124.2719  -0.0086  0.050  -0.0086 0.04  
 942: 16  8  8  0   15  8  7  0             238173.2828  -0.1729  0.050  -0.0329 0.50  
 943: 16  9  8  0   15  9  7  0             238173.2828   0.1070  0.050  -0.0329 0.50  
 944: 27  3 24  0   27  3 25  0             238186.0296   0.0852  0.050   0.0852 0.50  
 945: 27  4 24  0   27  2 25  0             238186.0296   0.0852  0.050   0.0852 0.50  
 946: 26  2 24  0   26  2 25  0             238213.7453   0.0367  0.050   0.0368 0.50  
 947: 26  3 24  0   26  1 25  0             238213.7453   0.0367  0.050   0.0368 0.50  
 948: 15 10  6  0   14 10  5  0             238342.7525  -0.0057  0.050               
 949: 15  9  6  0   14  9  5  0             238436.7859   0.0199  0.050               
 950: 47 22 25  0   47 22 26  0             246854.1017  -0.0674  0.050  -0.0674 0.50  
 951: 47 23 25  0   47 21 26  0             246854.1017  -0.0674  0.050  -0.0674 0.50  
 952: 41 16 25  0   41 16 26  0             247312.5332   0.0038  0.050   0.0038 0.50  
 953: 41 17 25  0   41 15 26  0             247312.5332   0.0038  0.050   0.0038 0.50  
 954: 40 15 25  0   40 15 26  0             247375.6137  -0.0329  0.050  -0.0329 0.50  
 955: 40 16 25  0   40 14 26  0             247375.6137  -0.0329  0.050  -0.0329 0.50  
 956: 39 14 25  0   39 14 26  0             247435.3741   0.0039  0.050   0.0039 0.50  
 957: 39 15 25  0   39 13 26  0             247435.3741   0.0039  0.050   0.0039 0.50  
 958: 38 13 25  0   38 13 26  0             247491.8468   0.0065  0.050   0.0066 0.50  
 959: 38 14 25  0   38 12 26  0             247491.8468   0.0065  0.050   0.0066 0.50  
 960: 37 12 25  0   37 12 26  0             247545.2051   0.0119  0.050   0.0119 0.50  
 961: 37 13 25  0   37 11 26  0             247545.2051   0.0119  0.050   0.0119 0.50  
 962: 36 11 25  0   36 11 26  0             247595.6145   0.0530  0.050   0.0531 0.50  
 963: 36 12 25  0   36 10 26  0             247595.6145   0.0530  0.050   0.0531 0.50  
 964: 35 10 25  0   35  9 26  0             247643.0542  -0.0192  0.050  -0.0192 0.04  
 965: 35 10 25  0   35 10 26  0             247643.0542  -0.0192  0.050  -0.0192 0.46  
 966: 35 11 25  0   35  9 26  0             247643.0542  -0.0192  0.050  -0.0192 0.46  
 967: 35 11 25  0   35 10 26  0             247643.0542  -0.0192  0.050  -0.0192 0.04  
 968: 34  9 25  0   34  9 26  0             247687.8455  -0.0084  0.050  -0.0084 0.50  
 969: 34 10 25  0   34  8 26  0             247687.8455  -0.0084  0.050  -0.0084 0.50  
 970: 25  0 25  0   24  0 24  0             247721.0330  -0.0073  0.050  -0.0073 0.50  
 971: 25  1 25  0   24  1 24  0             247721.0330  -0.0073  0.050  -0.0073 0.50  
 972: 24  1 23  0   23  1 22  0             247731.1093  -0.0105  0.050  -0.0105 0.50  
 973: 24  2 23  0   23  2 22  0             247731.1093  -0.0105  0.050  -0.0105 0.50  
 974: 23  2 21  0   22  2 20  0             247740.8376  -0.0201  0.050  -0.0202 0.50  
 975: 23  3 21  0   22  3 20  0             247740.8376  -0.0201  0.050  -0.0202 0.50  
 976: 22  3 19  0   21  3 18  0             247750.5911  -0.0053  0.050  -0.0053 0.50  
 977: 22  4 19  0   21  4 18  0             247750.5911  -0.0053  0.050  -0.0053 0.50  
 978: 21  4 17  0   20  4 16  0             247760.8893   0.0085  0.050   0.0085 0.50  
 979: 21  5 17  0   20  5 16  0             247760.8893   0.0085  0.050   0.0085 0.50  
 980: 20  5 15  0   19  5 14  0             247772.6968  -0.0142  0.050  -0.0143 0.50  
 981: 20  6 15  0   19  6 14  0             247772.6968  -0.0142  0.050  -0.0143 0.50  
 982: 19  6 13  0   18  6 12  0             247788.1947  -0.0124  0.050  -0.0125 0.50  
 983: 19  7 13  0   18  7 12  0             247788.1947  -0.0124  0.050  -0.0125 0.50  
 984: 31  6 25  0   31  5 26  0             247806.9884  -0.0065  0.050  -0.0066 0.04  
 985: 31  6 25  0   31  6 26  0             247806.9884  -0.0065  0.050  -0.0066 0.46  
 986: 31  7 25  0   31  5 26  0             247806.9884  -0.0065  0.050  -0.0066 0.46  
 987: 31  7 25  0   31  6 26  0             247806.9884  -0.0065  0.050  -0.0066 0.04  
 988: 30  5 25  0   30  4 26  0             247842.0131  -0.0067  0.050  -0.0068 0.04  
 989: 30  5 25  0   30  5 26  0             247842.0131  -0.0067  0.050  -0.0068 0.46  
 990: 30  6 25  0   30  4 26  0             247842.0131  -0.0067  0.050  -0.0068 0.46  
 991: 30  6 25  0   30  5 26  0             247842.0131  -0.0067  0.050  -0.0068 0.04  
 992: 17  8  9  0   16  8  8  0             247861.1739  -0.0158  0.050  -0.0071 0.50  
 993: 17  9  9  0   16  9  8  0             247861.1739   0.0016  0.050  -0.0071 0.50  
 994: 29  4 25  0   29  4 26  0             247874.8897   0.0094  0.050   0.0095 0.50  
 995: 29  5 25  0   29  3 26  0             247874.8897   0.0094  0.050   0.0095 0.50  
 996: 15 11  5  0   14 11  4  0             247954.5195  -0.0337  0.050               
 997: 16 10  7  0   15 10  6  0             247988.4342  -0.0463  0.050               
 998: 16  9  7  0   15  9  6  0             247997.5133   0.0551  0.050               
 999: 15 10  5  0   14 10  4  0             249210.5734  -0.0182  0.050               
1000: 15 12  4  0   14 12  3  0             255545.2358   0.0237  0.050               
1001: 45 19 26  0   45 19 27  0             256814.3115   0.0010  0.050   0.0011 0.50  
1002: 45 20 26  0   45 18 27  0             256814.3115   0.0010  0.050   0.0011 0.50  
1003: 44 18 26  0   44 18 27  0             256887.7883  -0.0304  0.050  -0.0304 0.50  
1004: 44 19 26  0   44 17 27  0             256887.7883  -0.0304  0.050  -0.0304 0.50  
1005: 42 16 26  0   42 16 27  0             257024.0179  -0.0391  0.050  -0.0391 0.50  
1006: 42 17 26  0   42 15 27  0             257024.0179  -0.0391  0.050  -0.0391 0.50  
1007: 41 15 26  0   41 15 27  0             257087.0376  -0.0235  0.050  -0.0236 0.50  
1008: 41 16 26  0   41 14 27  0             257087.0376  -0.0235  0.050  -0.0236 0.50  
1009: 39 13 26  0   39 13 27  0             257203.5150   0.0175  0.050   0.0176 0.50  
1010: 39 14 26  0   39 12 27  0             257203.5150   0.0175  0.050   0.0176 0.50  
1011: 38 12 26  0   38 12 27  0             257257.1893   0.0076  0.050   0.0076 0.50  
1012: 38 13 26  0   38 11 27  0             257257.1893   0.0076  0.050   0.0076 0.50  
1013: 37 11 26  0   37 11 27  0             257308.0037  -0.0020  0.050  -0.0020 0.50  
1014: 37 12 26  0   37 10 27  0             257308.0037  -0.0020  0.050  -0.0020 0.50  
1015: 35  9 26  0   35  9 27  0             257401.4659  -0.0735  0.050  -0.0735 0.50  
1016: 35 10 26  0   35  8 27  0             257401.4659  -0.0735  0.050  -0.0735 0.50  
1017: 26  0 26  0   25  0 25  0             257433.1738  -0.0094  0.050  -0.0094 0.50  
1018: 26  1 26  0   25  1 25  0             257433.1738  -0.0094  0.050  -0.0094 0.50  
1019: 25  1 24  0   24  1 23  0             257443.2173  -0.0176  0.050  -0.0176 0.50  
1020: 25  2 24  0   24  2 23  0             257443.2173  -0.0176  0.050  -0.0176 0.50  
1021: 24  2 22  0   23  2 21  0             257452.8845  -0.0202  0.050  -0.0202 0.50  
1022: 24  3 22  0   23  3 21  0             257452.8845  -0.0202  0.050  -0.0202 0.50  
1023: 23  3 20  0   22  3 19  0             257462.4992  -0.0110  0.050  -0.0110 0.50  
1024: 23  4 20  0   22  4 19  0             257462.4992  -0.0110  0.050  -0.0110 0.50  
1025: 22  4 18  0   21  4 17  0             257472.5468   0.0118  0.050   0.0118 0.50  
1026: 22  5 18  0   21  5 17  0             257472.5468   0.0118  0.050   0.0118 0.50  
1027: 21  5 16  0   20  5 15  0             257483.8136  -0.0068  0.050  -0.0068 0.50  
1028: 21  6 16  0   20  6 15  0             257483.8136  -0.0068  0.050  -0.0068 0.50  
1029: 20  6 14  0   19  6 13  0             257498.0437  -0.0002  0.050  -0.0003 0.50  
1030: 20  7 14  0   19  7 13  0             257498.0437  -0.0002  0.050  -0.0003 0.50  
1031: 19  7 12  0   18  7 11  0             257519.0373  -0.0040  0.050  -0.0041 0.50  
1032: 19  8 12  0   18  8 11  0             257519.0373  -0.0040  0.050  -0.0041 0.50  
1033: 32  6 26  0   32  6 27  0             257523.2182   0.0047  0.050   0.0048 0.50  
1034: 32  7 26  0   32  5 27  0             257523.2182   0.0047  0.050   0.0048 0.50  
1035: 18  8 10  0   17  8  9  0             257557.0884   0.0122  0.050   0.0127 0.47  
1036: 18  8 10  0   17  9  9  0             257557.0884   0.0132  0.050   0.0127 0.03  
1037: 18  9 10  0   17  8  9  0             257557.0884   0.0121  0.050   0.0127 0.03  
1038: 18  9 10  0   17  9  9  0             257557.0884   0.0131  0.050   0.0127 0.47  
1039: 31  5 26  0   31  4 27  0             257559.1344  -0.0892  0.050  -0.0893 0.04  
1040: 31  5 26  0   31  5 27  0             257559.1344  -0.0892  0.050  -0.0893 0.46  
1041: 31  6 26  0   31  4 27  0             257559.1344  -0.0892  0.050  -0.0893 0.46  
1042: 31  6 26  0   31  5 27  0             257559.1344  -0.0892  0.050  -0.0893 0.04  
1043: 30  4 26  0   30  3 27  0             257593.1224  -0.0027  0.050  -0.0028 0.04  
1044: 30  4 26  0   30  4 27  0             257593.1224  -0.0027  0.050  -0.0028 0.46  
1045: 30  5 26  0   30  3 27  0             257593.1224  -0.0027  0.050  -0.0028 0.46  
1046: 30  5 26  0   30  4 27  0             257593.1224  -0.0027  0.050  -0.0028 0.04  
1047: 29  3 26  0   29  3 27  0             257625.0401   0.0278  0.050   0.0278 0.50  
1048: 29  4 26  0   29  2 27  0             257625.0401   0.0278  0.050   0.0278 0.50  
1049: 17 10  8  0   16 10  7  0             257645.7433  -0.0143  0.050               
1050: 17  9  8  0   16  9  7  0             257646.4708   0.0070  0.050               
1051: 16 10  6  0   15 10  5  0             258039.8403  -0.0500  0.050               
1052: 15 11  4  0   14 11  3  0             262206.7610   0.0556  0.050               
1053: 48 21 27  0   48 21 28  0             266367.3699   0.0222  0.050   0.0222 0.50  
1054: 48 22 27  0   48 20 28  0             266367.3699   0.0222  0.050   0.0222 0.50  
1055: 46 19 27  0   46 18 28  0             266524.4540  -0.0394  0.050  -0.0395 0.04  
1056: 46 19 27  0   46 19 28  0             266524.4540  -0.0394  0.050  -0.0395 0.46  
1057: 46 20 27  0   46 18 28  0             266524.4540  -0.0394  0.050  -0.0395 0.46  
1058: 46 20 27  0   46 19 28  0             266524.4540  -0.0394  0.050  -0.0395 0.04  
1059: 45 18 27  0   45 18 28  0             266597.5487  -0.0603  0.050  -0.0603 0.50  
1060: 45 19 27  0   45 17 28  0             266597.5487  -0.0603  0.050  -0.0603 0.50  
1061: 43 16 27  0   43 15 28  0             266733.5337  -0.0430  0.050  -0.0430 0.04  
1062: 43 16 27  0   43 16 28  0             266733.5337  -0.0430  0.050  -0.0430 0.46  
1063: 43 17 27  0   43 15 28  0             266733.5337  -0.0430  0.050  -0.0430 0.46  
1064: 43 17 27  0   43 16 28  0             266733.5337  -0.0430  0.050  -0.0430 0.04  
1065: 41 14 27  0   41 14 28  0             266856.7156   0.0265  0.050   0.0266 0.50  
1066: 41 15 27  0   41 13 28  0             266856.7156   0.0265  0.050   0.0266 0.50  
1067: 40 13 27  0   40 13 28  0             266913.7823   0.0592  0.050   0.0592 0.50  
1068: 40 14 27  0   40 12 28  0             266913.7823   0.0592  0.050   0.0592 0.50  
1069: 39 12 27  0   39 12 28  0             266967.9077   0.0123  0.050   0.0124 0.50  
1070: 39 13 27  0   39 11 28  0             266967.9077   0.0123  0.050   0.0124 0.50  
1071: 27  0 27  0   26  0 26  0             267145.0638  -0.0085  0.050  -0.0085 0.50  
1072: 27  1 27  0   26  1 26  0             267145.0638  -0.0085  0.050  -0.0085 0.50  
1073: 26  1 25  0   25  1 24  0             267155.0978   0.0008  0.050   0.0009 0.50  
1074: 26  2 25  0   25  2 24  0             267155.0978   0.0008  0.050   0.0009 0.50  
1075: 25  2 23  0   24  2 22  0             267164.7169   0.0159  0.050   0.0159 0.50  
1076: 25  3 23  0   24  3 22  0             267164.7169   0.0159  0.050   0.0159 0.50  
1077: 24  3 21  0   23  3 20  0             267174.1277  -0.0542  0.050  -0.0543 0.50  
1078: 24  4 21  0   23  4 20  0             267174.1277  -0.0542  0.050  -0.0543 0.50  
1079: 23  4 19  0   22  4 18  0             267183.9481  -0.0263  0.050  -0.0263 0.50  
1080: 23  5 19  0   22  5 18  0             267183.9481  -0.0263  0.050  -0.0263 0.50  
1081: 22  5 17  0   21  5 16  0             267194.7491  -0.0500  0.050  -0.0500 0.50  
1082: 22  6 17  0   21  6 16  0             267194.7491  -0.0500  0.050  -0.0500 0.50  
1083: 21  6 15  0   20  6 14  0             267207.9979  -0.0163  0.050  -0.0163 0.50  
1084: 21  7 15  0   20  7 14  0             267207.9979  -0.0163  0.050  -0.0163 0.50  
1085: 20  7 13  0   19  7 12  0             267226.5327   0.0007  0.050   0.0008 0.50  
1086: 20  8 13  0   19  8 12  0             267226.5327   0.0007  0.050   0.0008 0.50  
1087: 19  8 11  0   18  8 10  0             267257.5821   0.0460  0.050   0.0461 0.50  
1088: 19  9 11  0   18  9 10  0             267257.5821   0.0461  0.050   0.0461 0.50  
1089: 12 10  3  0   11  8  4  0             267322.1682  -0.0588  0.050  -0.0196 0.08  
1090: 18  9  9  0   17  9  8  0             267322.1682  -0.0403  0.050  -0.0196 0.43  
1091: 18  9  9  0   17 10  8  0             267322.1682   0.0108  0.050  -0.0196 0.03  
1092: 18 10  9  0   17  9  8  0             267322.1682  -0.0433  0.050  -0.0196 0.03  
1093: 18 10  9  0   17 10  8  0             267322.1682   0.0077  0.050  -0.0196 0.43  
1094: 17 11  7  0   16 11  6  0             267492.6174   0.0033  0.050               
1095: 17 10  7  0   16 10  6  0             267511.9358  -0.0154  0.050               
1096: 13 11  2  0   12  9  3  0             269142.7554   0.0375  0.050               
1097: 16 11  5  0   15 11  4  0             269317.5692  -0.0070  0.050               
1098: 16 13  4  0   15 13  3  0             274149.3860   0.0198  0.050               
1099: 53 25 28  0   53 25 29  0             275717.8690  -0.0320  0.050  -0.0321 0.50  
1100: 53 26 28  0   53 24 29  0             275717.8690  -0.0320  0.050  -0.0321 0.50  
1101: 51 23 28  0   51 23 29  0             275904.7110   0.0053  0.050   0.0053 0.50  
1102: 51 24 28  0   51 22 29  0             275904.7110   0.0053  0.050   0.0053 0.50  
1103: 47 19 28  0   47 19 29  0             276232.1652   0.0549  0.050   0.0549 0.50  
1104: 47 20 28  0   47 18 29  0             276232.1652   0.0549  0.050   0.0549 0.50  
1105: 46 18 28  0   46 18 29  0             276305.1192   0.0379  0.050   0.0379 0.50  
1106: 46 19 28  0   46 17 29  0             276305.1192   0.0379  0.050   0.0379 0.50  
1107: 45 17 28  0   45 17 29  0             276374.7724   0.0290  0.050   0.0291 0.50  
1108: 45 18 28  0   45 16 29  0             276374.7724   0.0290  0.050   0.0291 0.50  
1109: 44 16 28  0   44 16 29  0             276441.2079  -0.0048  0.050  -0.0048 0.50  
1110: 44 17 28  0   44 15 29  0             276441.2079  -0.0048  0.050  -0.0048 0.50  
1111: 43 15 28  0   43 15 29  0             276504.5774  -0.0251  0.050  -0.0251 0.50  
1112: 43 16 28  0   43 14 29  0             276504.5774  -0.0251  0.050  -0.0251 0.50  
1113: 41 13 28  0   41 13 29  0             276622.5830   0.0006  0.050   0.0006 0.50  
1114: 41 14 28  0   41 12 29  0             276622.5830   0.0006  0.050   0.0006 0.50  
1115: 40 12 28  0   40 12 29  0             276677.4296   0.0451  0.050   0.0452 0.50  
1116: 40 13 28  0   40 11 29  0             276677.4296   0.0451  0.050   0.0452 0.50  
1117: 37  9 28  0   37  9 29  0             276826.2641   0.0105  0.050   0.0106 0.50  
1118: 37 10 28  0   37  8 29  0             276826.2641   0.0105  0.050   0.0106 0.50  
1119: 28  0 28  0   27  0 27  0             276856.6777  -0.0204  0.050  -0.0205 0.50  
1120: 28  1 28  0   27  1 27  0             276856.6777  -0.0204  0.050  -0.0205 0.50  
1121: 27  1 26  0   26  1 25  0             276866.6882  -0.0079  0.050  -0.0079 0.50  
1122: 27  2 26  0   26  2 25  0             276866.6882  -0.0079  0.050  -0.0079 0.50  
1123: 36  8 28  0   36  8 29  0             276871.0330   0.0141  0.050   0.0141 0.50  
1124: 36  9 28  0   36  7 29  0             276871.0330   0.0141  0.050   0.0141 0.50  
1125: 26  2 24  0   25  2 23  0             276876.2379   0.0014  0.050   0.0014 0.50  
1126: 26  3 24  0   25  3 23  0             276876.2379   0.0014  0.050   0.0014 0.50  
1127: 25  3 22  0   24  3 21  0             276885.5847  -0.0151  0.050  -0.0151 0.50  
1128: 25  4 22  0   24  4 21  0             276885.5847  -0.0151  0.050  -0.0151 0.50  
1129: 24  4 20  0   23  4 19  0             276895.1660  -0.0154  0.050  -0.0154 0.50  
1130: 24  5 20  0   23  5 19  0             276895.1660  -0.0154  0.050  -0.0154 0.50  
1131: 23  5 18  0   22  5 17  0             276905.5948  -0.0132  0.050  -0.0133 0.50  
1132: 23  6 18  0   22  6 17  0             276905.5948  -0.0132  0.050  -0.0133 0.50  
1133: 35  7 28  0   35  7 29  0             276913.5444   0.0351  0.050   0.0352 0.50  
1134: 35  8 28  0   35  6 29  0             276913.5444   0.0351  0.050   0.0352 0.50  
1135: 22  6 16  0   21  6 15  0             276918.0039   0.0012  0.050   0.0012 0.50  
1136: 22  7 16  0   21  7 15  0             276918.0039   0.0012  0.050   0.0012 0.50  
1137: 21  7 14  0   20  7 13  0             276934.6332  -0.0027  0.050  -0.0028 0.50  
1138: 21  8 14  0   20  8 13  0             276934.6332  -0.0027  0.050  -0.0028 0.50  
1139: 34  6 28  0   34  5 29  0             276953.7921  -0.0209  0.050  -0.0209 0.04  
1140: 34  6 28  0   34  6 29  0             276953.7921  -0.0209  0.050  -0.0209 0.46  
1141: 34  7 28  0   34  5 29  0             276953.7921  -0.0209  0.050  -0.0209 0.46  
1142: 34  7 28  0   34  6 29  0             276953.7921  -0.0209  0.050  -0.0209 0.04  
1143: 20  8 12  0   19  8 11  0             276960.7385   0.0101  0.050   0.0101 0.50  
1144: 20  9 12  0   19  9 11  0             276960.7385   0.0101  0.050   0.0101 0.50  
1145: 19  9 10  0   18  9  9  0             277010.2516  -0.0090  0.050  -0.0076 0.50  
1146: 19 10 10  0   18 10  9  0             277010.2516  -0.0060  0.050  -0.0076 0.50  
1147: 32  4 28  0   32  4 29  0             277028.2094   0.0078  0.050   0.0078 0.50  
1148: 32  5 28  0   32  3 29  0             277028.2094   0.0078  0.050   0.0078 0.50  
1149: 31  3 28  0   31  3 29  0             277062.4371  -0.0129  0.050  -0.0129 0.50  
1150: 31  4 28  0   31  2 29  0             277062.4371  -0.0129  0.050  -0.0129 0.50  
1151: 30  2 28  0   30  2 29  0             277094.8382  -0.0015  0.050  -0.0015 0.50  
1152: 30  3 28  0   30  1 29  0             277094.8382  -0.0015  0.050  -0.0015 0.50  
1153: 29  1 28  0   29  1 29  0             277125.3894  -0.0564  0.050  -0.0564 0.50  
1154: 29  2 28  0   29  0 29  0             277125.3894  -0.0564  0.050  -0.0564 0.50  
1155: 18 11  8  0   17 11  7  0             277128.8094   0.0342  0.050               
1156: 18 10  8  0   17 10  7  0             277130.4548   0.0109  0.050               
1157: 17 12  6  0   16 12  5  0             277378.5122   0.0055  0.050               
1158: 17 11  6  0   16 11  5  0             277712.8167   0.0107  0.050               
1159: 16 12  4  0   15 12  3  0             282501.7834  -0.0046  0.050               
1160: 52 23 29  0   52 23 30  0             285611.1985   0.0121  0.050   0.0121 0.50  
1161: 52 24 29  0   52 22 30  0             285611.1985   0.0121  0.050   0.0121 0.50  
1162: 51 22 29  0   51 22 30  0             285698.0747   0.0269  0.050   0.0269 0.50  
1163: 51 23 29  0   51 21 30  0             285698.0747   0.0269  0.050   0.0269 0.50  
1164: 50 21 29  0   50 21 30  0             285781.3320   0.0504  0.050   0.0504 0.50  
1165: 50 22 29  0   50 20 30  0             285781.3320   0.0504  0.050   0.0504 0.50  
1166: 49 20 29  0   49 20 30  0             285861.0292   0.0233  0.050   0.0234 0.50  
1167: 49 21 29  0   49 19 30  0             285861.0292   0.0233  0.050   0.0234 0.50  
1168: 48 19 29  0   48 19 30  0             285937.2577  -0.0778  0.050  -0.0779 0.50  
1169: 48 20 29  0   48 18 30  0             285937.2577  -0.0778  0.050  -0.0779 0.50  
1170: 47 18 29  0   47 18 30  0             286010.3931   0.0099  0.050   0.0100 0.50  
1171: 47 19 29  0   47 17 30  0             286010.3931   0.0099  0.050   0.0100 0.50  
1172: 46 17 29  0   46 17 30  0             286080.2361  -0.0219  0.050  -0.0219 0.50  
1173: 46 18 29  0   46 16 30  0             286080.2361  -0.0219  0.050  -0.0219 0.50  
1174: 44 15 29  0   44 15 30  0             286210.8607  -0.0536  0.050  -0.0537 0.50  
1175: 44 16 29  0   44 14 30  0             286210.8607  -0.0536  0.050  -0.0537 0.50  
1176: 12  7  5  0   11  5  6  0             286211.8695   0.0272  0.050               
1177: 43 14 29  0   43 14 30  0             286271.8839  -0.0177  0.050  -0.0177 0.50  
1178: 43 15 29  0   43 13 30  0             286271.8839  -0.0177  0.050  -0.0177 0.50  
1179: 41 12 29  0   41 12 30  0             286385.6611  -0.0283  0.050  -0.0284 0.50  
1180: 41 13 29  0   41 11 30  0             286385.6611  -0.0283  0.050  -0.0284 0.50  
1181: 40 11 29  0   40 11 30  0             286438.6892   0.0087  0.050   0.0087 0.50  
1182: 40 12 29  0   40 10 30  0             286438.6892   0.0087  0.050   0.0087 0.50  
1183: 39 10 29  0   39  9 30  0             286489.1882  -0.0042  0.050  -0.0042 0.04  
1184: 39 10 29  0   39 10 30  0             286489.1882  -0.0042  0.050  -0.0042 0.46  
1185: 39 11 29  0   39  9 30  0             286489.1882  -0.0042  0.050  -0.0042 0.46  
1186: 39 11 29  0   39 10 30  0             286489.1882  -0.0042  0.050  -0.0042 0.04  
1187: 38  9 29  0   38  9 30  0             286537.3204   0.0061  0.050   0.0061 0.50  
1188: 38 10 29  0   38  8 30  0             286537.3204   0.0061  0.050   0.0061 0.50  
1189: 29  0 29  0   28  0 28  0             286568.0319  -0.0190  0.050  -0.0191 0.50  
1190: 29  1 29  0   28  1 28  0             286568.0319  -0.0190  0.050  -0.0191 0.50  
1191: 28  1 27  0   27  1 26  0             286578.0353   0.0124  0.050   0.0124 0.50  
1192: 28  2 27  0   27  2 26  0             286578.0353   0.0124  0.050   0.0124 0.50  
1193: 37  8 29  0   37  8 30  0             286583.2101   0.0773  0.050   0.0773 0.50  
1194: 37  9 29  0   37  7 30  0             286583.2101   0.0773  0.050   0.0773 0.50  
1195: 27  2 25  0   26  2 24  0             286587.4975  -0.0037  0.050  -0.0038 0.50  
1196: 27  3 25  0   26  3 24  0             286587.4975  -0.0037  0.050  -0.0038 0.50  
1197: 26  3 23  0   25  3 22  0             286596.7380  -0.0146  0.050  -0.0146 0.50  
1198: 26  4 23  0   25  4 22  0             286596.7380  -0.0146  0.050  -0.0146 0.50  
1199: 25  4 21  0   24  4 20  0             286606.1239  -0.0162  0.050  -0.0162 0.50  
1200: 25  5 21  0   24  5 20  0             286606.1239  -0.0162  0.050  -0.0162 0.50  
1201: 24  5 19  0   23  5 18  0             286616.2146  -0.0023  0.050  -0.0023 0.50  
1202: 24  6 19  0   23  6 18  0             286616.2146  -0.0023  0.050  -0.0023 0.50  
1203: 36  7 29  0   36  6 30  0             286626.6640  -0.0679  0.050  -0.0680 0.04  
1204: 36  7 29  0   36  7 30  0             286626.6640  -0.0679  0.050  -0.0680 0.46  
1205: 36  8 29  0   36  6 30  0             286626.6640  -0.0679  0.050  -0.0680 0.46  
1206: 36  8 29  0   36  7 30  0             286626.6640  -0.0679  0.050  -0.0680 0.04  
1207: 23  6 17  0   22  6 16  0             286627.9277  -0.0001  0.050  -0.0002 0.50  
1208: 23  7 17  0   22  7 16  0             286627.9277  -0.0001  0.050  -0.0002 0.50  
1209: 22  7 15  0   21  7 14  0             286643.0781  -0.0077  0.050  -0.0078 0.50  
1210: 22  8 15  0   21  8 14  0             286643.0781  -0.0077  0.050  -0.0078 0.50  
1211: 21  8 13  0   20  8 12  0             286665.6053  -0.0003  0.050  -0.0004 0.50  
1212: 21  9 13  0   20  9 12  0             286665.6053  -0.0003  0.050  -0.0004 0.50  
1213: 35  6 29  0   35  5 30  0             286668.1532  -0.0407  0.050  -0.0407 0.04  
1214: 35  6 29  0   35  6 30  0             286668.1532  -0.0407  0.050  -0.0407 0.46  
1215: 35  7 29  0   35  5 30  0             286668.1532  -0.0407  0.050  -0.0407 0.46  
1216: 35  7 29  0   35  6 30  0             286668.1532  -0.0407  0.050  -0.0407 0.04  
1217: 20  9 11  0   19  9 10  0             286705.1637   0.0004  0.050   0.0005 0.50  
1218: 20 10 11  0   19 10 10  0             286705.1637   0.0006  0.050   0.0005 0.50  
1219: 34  5 29  0   34  5 30  0             286707.6030   0.0050  0.050   0.0050 0.50  
1220: 34  6 29  0   34  4 30  0             286707.6030   0.0050  0.050   0.0050 0.50  
1221: 33  4 29  0   33  4 30  0             286745.0599   0.0384  0.050   0.0384 0.50  
1222: 33  5 29  0   33  3 30  0             286745.0599   0.0384  0.050   0.0384 0.50  
1223: 32  3 29  0   32  2 30  0             286780.4843  -0.0547  0.050  -0.0548 0.04  
1224: 32  3 29  0   32  3 30  0             286780.4843  -0.0547  0.050  -0.0548 0.46  
1225: 32  4 29  0   32  2 30  0             286780.4843  -0.0547  0.050  -0.0548 0.46  
1226: 32  4 29  0   32  3 30  0             286780.4843  -0.0547  0.050  -0.0548 0.04  
1227: 19 10  9  0   18 10  8  0             286790.2826  -0.0701  0.050  -0.0085 0.50  
1228: 19 11  9  0   18 11  8  0             286790.2826   0.0532  0.050  -0.0085 0.50  
1229: 31  2 29  0   31  2 30  0             286814.2293   0.0058  0.050   0.0058 0.50  
1230: 31  3 29  0   31  1 30  0             286814.2293   0.0058  0.050   0.0058 0.50  
1231: 30  1 29  0   30  1 30  0             286846.1309  -0.0139  0.050  -0.0139 0.50  
1232: 30  2 29  0   30  0 30  0             286846.1309  -0.0139  0.050  -0.0139 0.50  
1233: 13 11  3  0   12  9  4  0             287097.0902   0.0396  0.050               
1234: 16 13  3  0   15 13  2  0             287744.3964  -0.0365  0.050               
1235: 17 12  5  0   16 12  4  0             289626.1461  -0.0042  0.050               
1236: 17 14  4  0   16 14  3  0             292558.9582   0.0159  0.050               
1237: 13  9  4  0   12  7  5  0             294674.3506  -0.0600  0.050               
1238: 55 25 30  0   55 24 31  0             295130.4843   0.0275  0.050   0.0276 0.04  
1239: 55 25 30  0   55 25 31  0             295130.4843   0.0275  0.050   0.0276 0.46  
1240: 55 26 30  0   55 24 31  0             295130.4843   0.0275  0.050   0.0276 0.46  
1241: 55 26 30  0   55 25 31  0             295130.4843   0.0275  0.050   0.0276 0.04  
1242: 53 23 30  0   53 23 31  0             295314.4734   0.0264  0.050   0.0264 0.50  
1243: 53 24 30  0   53 22 31  0             295314.4734   0.0264  0.050   0.0264 0.50  
1244: 51 21 30  0   51 21 31  0             295484.0430  -0.0639  0.050  -0.0640 0.50  
1245: 51 22 30  0   51 20 31  0             295484.0430  -0.0639  0.050  -0.0640 0.50  
1246: 13 10  4  0   12  8  5  0             295497.2504  -0.0010  0.050               
1247: 49 19 30  0   49 19 31  0             295640.3098  -0.0048  0.050  -0.0049 0.50  
1248: 49 20 30  0   49 18 31  0             295640.3098  -0.0048  0.050  -0.0049 0.50  
1249: 47 17 30  0   47 17 31  0             295783.8570  -0.0505  0.050  -0.0505 0.50  
1250: 47 18 30  0   47 16 31  0             295783.8570  -0.0505  0.050  -0.0505 0.50  
1251: 46 16 30  0   46 16 31  0             295851.2295   0.0052  0.050   0.0053 0.50  
1252: 46 17 30  0   46 15 31  0             295851.2295   0.0052  0.050   0.0053 0.50  
1253: 45 15 30  0   45 15 31  0             295915.6644  -0.0191  0.050  -0.0192 0.50  
1254: 45 16 30  0   45 14 31  0             295915.6644  -0.0191  0.050  -0.0192 0.50  
1255: 44 14 30  0   44 14 31  0             295977.4040   0.0247  0.050   0.0248 0.50  
1256: 44 15 30  0   44 13 31  0             295977.4040   0.0247  0.050   0.0248 0.50  
1257: 43 13 30  0   43 13 31  0             296036.4163   0.0135  0.050   0.0135 0.50  
1258: 43 14 30  0   43 12 31  0             296036.4163   0.0135  0.050   0.0135 0.50  
1259: 42 12 30  0   42 12 31  0             296092.8095  -0.0338  0.050  -0.0338 0.50  
1260: 42 13 30  0   42 11 31  0             296092.8095  -0.0338  0.050  -0.0338 0.50  
1261: 41 11 30  0   41 11 31  0             296146.8073   0.0194  0.050   0.0194 0.50  
1262: 41 12 30  0   41 10 31  0             296146.8073   0.0194  0.050   0.0194 0.50  
1263: 40 10 30  0   40  9 31  0             296198.2912  -0.0301  0.050  -0.0301 0.04  
1264: 40 10 30  0   40 10 31  0             296198.2912  -0.0301  0.050  -0.0301 0.46  
1265: 40 11 30  0   40  9 31  0             296198.2912  -0.0301  0.050  -0.0301 0.46  
1266: 40 11 30  0   40 10 31  0             296198.2912  -0.0301  0.050  -0.0301 0.04  
1267: 39  9 30  0   39  9 31  0             296247.5281   0.0022  0.050   0.0022 0.50  
1268: 39 10 30  0   39  8 31  0             296247.5281   0.0022  0.050   0.0022 0.50  
1269: 30  0 30  0   29  0 29  0             296279.1048  -0.0166  0.050  -0.0167 0.50  
1270: 30  1 30  0   29  1 29  0             296279.1048  -0.0166  0.050  -0.0167 0.50  
1271: 29  1 28  0   28  1 27  0             296289.0486  -0.0189  0.050  -0.0189 0.50  
1272: 29  2 28  0   28  2 27  0             296289.0486  -0.0189  0.050  -0.0189 0.50  
1273: 28  2 26  0   27  2 25  0             296298.4725  -0.0128  0.050  -0.0129 0.50  
1274: 28  3 26  0   27  3 25  0             296298.4725  -0.0128  0.050  -0.0129 0.50  
1275: 27  3 24  0   26  3 23  0             296307.6144  -0.0149  0.050  -0.0150 0.50  
1276: 27  4 24  0   26  4 23  0             296307.6144  -0.0149  0.050  -0.0150 0.50  
1277: 26  4 22  0   25  4 21  0             296316.8272  -0.0091  0.050  -0.0092 0.50  
1278: 26  5 22  0   25  5 21  0             296316.8272  -0.0091  0.050  -0.0092 0.50  
1279: 25  5 20  0   24  5 19  0             296326.5846  -0.0157  0.050  -0.0158 0.50  
1280: 25  6 20  0   24  6 19  0             296326.5846  -0.0157  0.050  -0.0158 0.50  
1281: 24  6 18  0   23  6 17  0             296337.7258  -0.0041  0.050  -0.0042 0.50  
1282: 24  7 18  0   23  7 17  0             296337.7258  -0.0041  0.050  -0.0042 0.50  
1283: 37  7 30  0   37  7 31  0             296339.3014   0.0334  0.050   0.0334 0.50  
1284: 37  8 30  0   37  6 31  0             296339.3014   0.0334  0.050   0.0334 0.50  
1285: 23  7 16  0   22  7 15  0             296351.6850  -0.0171  0.050  -0.0171 0.50  
1286: 23  8 16  0   22  8 15  0             296351.6850  -0.0171  0.050  -0.0171 0.50  
1287: 22  8 14  0   21  8 13  0             296371.5164  -0.0167  0.050  -0.0168 0.50  
1288: 22  9 14  0   21  9 13  0             296371.5164  -0.0167  0.050  -0.0168 0.50  
1289: 36  6 30  0   36  6 31  0             296381.9736   0.0139  0.050   0.0140 0.50  
1290: 36  7 30  0   36  5 31  0             296381.9736   0.0139  0.050   0.0140 0.50  
1291: 21  9 12  0   20  9 11  0             296404.1792  -0.0004  0.050  -0.0004 0.50  
1292: 21 10 12  0   20 10 11  0             296404.1792  -0.0004  0.050  -0.0004 0.50  
1293: 35  5 30  0   35  5 31  0             296422.6506   0.0195  0.050   0.0196 0.50  
1294: 35  6 30  0   35  4 31  0             296422.6506   0.0195  0.050   0.0196 0.50  
1295: 34  4 30  0   34  4 31  0             296461.3744   0.0206  0.050   0.0206 0.50  
1296: 34  5 30  0   34  3 31  0             296461.3744   0.0206  0.050   0.0206 0.50  
1297: 20 10 10  0   19 10  9  0             296468.2695  -0.0230  0.050  -0.0190 0.50  
1298: 20 11 10  0   19 11  9  0             296468.2695  -0.0149  0.050  -0.0190 0.50  
1299: 33  3 30  0   33  2 31  0             296498.2411   0.0434  0.050   0.0434 0.04  
1300: 33  3 30  0   33  3 31  0             296498.2411   0.0434  0.050   0.0434 0.46  
1301: 33  4 30  0   33  2 31  0             296498.2411   0.0434  0.050   0.0434 0.46  
1302: 33  4 30  0   33  3 31  0             296498.2411   0.0434  0.050   0.0434 0.04  
1303: 32  2 30  0   32  2 31  0             296533.1855  -0.0447  0.050  -0.0448 0.50  
1304: 32  3 30  0   32  1 31  0             296533.1855  -0.0447  0.050  -0.0448 0.50  
1305: 19 12  8  0   18 12  7  0             296624.1542   0.0152  0.050               
1306: 19 11  8  0   18 11  7  0             296627.8575  -0.0079  0.050               
1307: 18 13  6  0   17 13  5  0             296896.3897   0.0146  0.050               
1308: 17 13  4  0   16 13  3  0             302558.1683  -0.0005  0.050               
1309: 53 22 31  0   53 22 32  0             305101.2241   0.0021  0.050   0.0021 0.50  
1310: 53 23 31  0   53 21 32  0             305101.2241   0.0021  0.050   0.0021 0.50  
1311: 51 20 31  0   51 20 32  0             305264.3202  -0.0327  0.050  -0.0327 0.50  
1312: 51 21 31  0   51 19 32  0             305264.3202  -0.0327  0.050  -0.0327 0.50  
1313: 17 14  3  0   16 14  2  0             305318.0850   0.0705  0.050               
1314: 50 19 31  0   50 19 32  0             305341.1555  -0.0128  0.050  -0.0129 0.50  
1315: 50 20 31  0   50 18 32  0             305341.1555  -0.0128  0.050  -0.0129 0.50  
1316: 49 18 31  0   49 18 32  0             305414.9688   0.0234  0.050   0.0235 0.50  
1317: 49 19 31  0   49 17 32  0             305414.9688   0.0234  0.050   0.0235 0.50  
1318: 13  9  5  0   12  7  6  0             305483.5784   0.0189  0.050               
1319: 48 17 31  0   48 17 32  0             305485.6836  -0.0933  0.050  -0.0934 0.50  
1320: 48 18 31  0   48 16 32  0             305485.6836  -0.0933  0.050  -0.0934 0.50  
1321: 47 16 31  0   47 16 32  0             305553.7506  -0.0040  0.050  -0.0040 0.50  
1322: 47 17 31  0   47 15 32  0             305553.7506  -0.0040  0.050  -0.0040 0.50  
1323: 46 15 31  0   46 15 32  0             305618.9821   0.0149  0.050   0.0149 0.50  
1324: 46 16 31  0   46 14 32  0             305618.9821   0.0149  0.050   0.0149 0.50  
1325: 14 13  2  0   13 11  3  0             305633.1808  -0.0673  0.050               
1326: 45 14 31  0   45 14 32  0             305681.5816   0.0800  0.050   0.0800 0.50  
1327: 45 15 31  0   45 13 32  0             305681.5816   0.0800  0.050   0.0800 0.50  
1328: 18 14  5  0   17 14  4  0             305741.8416  -0.0619  0.050   0.0796 0.69  
1329: 44 13 31  0   44 12 32  0             305741.8416   0.3992  0.050   0.0796 0.01  
1330: 44 13 31  0   44 13 32  0             305741.8416   0.3992  0.050   0.0796 0.14  
1331: 44 14 31  0   44 12 32  0             305741.8416   0.3992  0.050   0.0796 0.14  
1332: 44 14 31  0   44 13 32  0             305741.8416   0.3992  0.050   0.0796 0.01  
1333: 43 12 31  0   43 12 32  0             305798.8918   0.0191  0.050   0.0192 0.50  
1334: 43 13 31  0   43 11 32  0             305798.8918   0.0191  0.050   0.0192 0.50  
1335: 42 11 31  0   42 10 32  0             305853.8529  -0.0200  0.050  -0.0200 0.04  
1336: 42 11 31  0   42 11 32  0             305853.8529  -0.0200  0.050  -0.0200 0.46  
1337: 42 12 31  0   42 10 32  0             305853.8529  -0.0200  0.050  -0.0200 0.46  
1338: 42 12 31  0   42 11 32  0             305853.8529  -0.0200  0.050  -0.0200 0.04  
1339: 40  9 31  0   40  9 32  0             305956.9215   0.0256  0.050   0.0256 0.50  
1340: 40 10 31  0   40  8 32  0             305956.9215   0.0256  0.050   0.0256 0.50  
1341: 31  0 31  0   30  0 30  0             305989.8784  -0.0213  0.050  -0.0214 0.50  
1342: 31  1 31  0   30  1 30  0             305989.8784  -0.0213  0.050  -0.0214 0.50  
1343: 30  1 29  0   29  1 28  0             305999.8023  -0.0181  0.050  -0.0181 0.50  
1344: 30  2 29  0   29  2 28  0             305999.8023  -0.0181  0.050  -0.0181 0.50  
1345: 39  8 31  0   39  8 32  0             306005.1132   0.0432  0.050   0.0432 0.50  
1346: 39  9 31  0   39  7 32  0             306005.1132   0.0432  0.050   0.0432 0.50  
1347: 29  2 27  0   28  2 26  0             306009.1607  -0.0183  0.050  -0.0184 0.50  
1348: 29  3 27  0   28  3 26  0             306009.1607  -0.0183  0.050  -0.0184 0.50  
1349: 28  3 25  0   27  3 24  0             306018.2023  -0.0173  0.050  -0.0173 0.50  
1350: 28  4 25  0   27  4 24  0             306018.2023  -0.0173  0.050  -0.0173 0.50  
1351: 27  4 23  0   26  4 22  0             306027.2456  -0.0113  0.050  -0.0114 0.50  
1352: 27  5 23  0   26  5 22  0             306027.2456  -0.0113  0.050  -0.0114 0.50  
1353: 26  5 21  0   25  5 20  0             306036.7322  -0.0053  0.050  -0.0054 0.50  
1354: 26  6 21  0   25  6 20  0             306036.7322  -0.0053  0.050  -0.0054 0.50  
1355: 25  6 19  0   24  6 18  0             306047.3561  -0.0071  0.050  -0.0071 0.50  
1356: 25  7 19  0   24  7 18  0             306047.3561  -0.0071  0.050  -0.0071 0.50  
1357: 38  7 31  0   38  7 32  0             306051.1072  -0.0096  0.050  -0.0096 0.50  
1358: 38  8 31  0   38  6 32  0             306051.1072  -0.0096  0.050  -0.0096 0.50  
1359: 24  7 17  0   23  7 16  0             306060.3457  -0.0141  0.050  -0.0142 0.50  
1360: 24  8 17  0   23  8 16  0             306060.3457  -0.0141  0.050  -0.0142 0.50  
1361: 23  8 15  0   22  8 14  0             306078.1001  -0.0066  0.050  -0.0067 0.50  
1362: 23  9 15  0   22  9 14  0             306078.1001  -0.0066  0.050  -0.0067 0.50  
1363: 37  6 31  0   37  6 32  0             306095.1030  -0.0041  0.050  -0.0041 0.50  
1364: 37  7 31  0   37  5 32  0             306095.1030  -0.0041  0.050  -0.0041 0.50  
1365: 22  9 13  0   21  9 12  0             306105.7566  -0.0103  0.050  -0.0104 0.50  
1366: 22 10 13  0   21 10 12  0             306105.7566  -0.0103  0.050  -0.0104 0.50  
1367: 36  5 31  0   36  5 32  0             306137.1319   0.0221  0.050   0.0221 0.50  
1368: 36  6 31  0   36  4 32  0             306137.1319   0.0221  0.050   0.0221 0.50  
1369: 21 10 11  0   20 10 10  0             306156.0963  -0.0230  0.050  -0.0228 0.50  
1370: 21 11 11  0   20 11 10  0             306156.0963  -0.0225  0.050  -0.0228 0.50  
1371: 35  4 31  0   35  4 32  0             306177.2061   0.0145  0.050   0.0145 0.50  
1372: 35  5 31  0   35  3 32  0             306177.2061   0.0145  0.050   0.0145 0.50  
1373: 34  3 31  0   34  3 32  0             306215.3946  -0.0231  0.050  -0.0232 0.50  
1374: 34  4 31  0   34  2 32  0             306215.3946  -0.0231  0.050  -0.0232 0.50  
1375: 33  2 31  0   33  1 32  0             306251.8706   0.0193  0.050   0.0194 0.04  
1376: 33  2 31  0   33  2 32  0             306251.8706   0.0193  0.050   0.0194 0.46  
1377: 33  3 31  0   33  1 32  0             306251.8706   0.0193  0.050   0.0194 0.46  
1378: 33  3 31  0   33  2 32  0             306251.8706   0.0193  0.050   0.0194 0.04  
1379: 20 11  9  0   19 11  8  0             306266.9370  -0.1438  0.050   0.0056 0.50  
1380: 20 12  9  0   19 12  8  0             306266.9370   0.1549  0.050   0.0056 0.50  
1381: 19 13  7  0   18 13  6  0             306549.3025   0.0085  0.050               
1382: 19 12  7  0   18 12  6  0             306625.9878   0.0093  0.050               
1383: 14 12  3  0   13 10  4  0             307053.8380   0.0050  0.050               
1384: 15 13  2  0   14 11  3  0             308964.0427  -0.0080  0.050               
1385: 18 13  5  0   17 13  4  0             310125.2465   0.0354  0.050               
1386: 14 10  4  0   13  8  5  0             313347.7359  -0.0403  0.050               
1387: 58 26 32  0   58 26 33  0             314431.8706  -0.0373  0.050  -0.0373 0.50  
1388: 58 27 32  0   58 25 33  0             314431.8706  -0.0373  0.050  -0.0373 0.50  
1389: 57 25 32  0   57 25 33  0             314528.7497  -0.0406  0.050  -0.0406 0.50  
1390: 57 26 32  0   57 24 33  0             314528.7497  -0.0406  0.050  -0.0406 0.50  
1391: 56 24 32  0   56 24 33  0             314622.2090   0.0351  0.050   0.0352 0.50  
1392: 56 25 32  0   56 23 33  0             314622.2090   0.0351  0.050   0.0352 0.50  
1393: 55 23 32  0   55 22 33  0             314712.1073  -0.0501  0.050  -0.0501 0.04  
1394: 55 23 32  0   55 23 33  0             314712.1073  -0.0501  0.050  -0.0501 0.46  
1395: 55 24 32  0   55 22 33  0             314712.1073  -0.0501  0.050  -0.0501 0.46  
1396: 55 24 32  0   55 23 33  0             314712.1073  -0.0501  0.050  -0.0501 0.04  
1397: 14 11  4  0   13  9  5  0             314757.0328   0.0256  0.050               
1398: 54 22 32  0   54 22 33  0             314798.8067  -0.0313  0.050  -0.0313 0.50  
1399: 54 23 32  0   54 21 33  0             314798.8067  -0.0313  0.050  -0.0313 0.50  
1400: 53 21 32  0   53 21 33  0             314882.3839   0.0735  0.050   0.0736 0.50  
1401: 53 22 32  0   53 20 33  0             314882.3839   0.0735  0.050   0.0736 0.50  
1402: 52 20 32  0   52 20 33  0             314962.7245   0.0576  0.050   0.0576 0.50  
1403: 52 21 32  0   52 19 33  0             314962.7245   0.0576  0.050   0.0576 0.50  
1404: 51 19 32  0   51 19 33  0             315040.0525   0.0542  0.050   0.0542 0.50  
1405: 51 20 32  0   51 18 33  0             315040.0525   0.0542  0.050   0.0542 0.50  
1406: 50 18 32  0   50 18 33  0             315114.3707  -0.0222  0.050  -0.0223 0.50  
1407: 50 19 32  0   50 17 33  0             315114.3707  -0.0222  0.050  -0.0223 0.50  
1408: 48 16 32  0   48 16 33  0             315254.7124  -0.0040  0.050  -0.0041 0.50  
1409: 48 17 32  0   48 15 33  0             315254.7124  -0.0040  0.050  -0.0041 0.50  
1410: 47 15 32  0   47 15 33  0             315320.7908  -0.0214  0.050  -0.0214 0.50  
1411: 47 16 32  0   47 14 33  0             315320.7908  -0.0214  0.050  -0.0214 0.50  
1412: 46 14 32  0   46 14 33  0             315384.2180  -0.0877  0.050  -0.0877 0.50  
1413: 46 15 32  0   46 13 33  0             315384.2180  -0.0877  0.050  -0.0877 0.50  
1414: 45 13 32  0   45 13 33  0             315445.2367  -0.0388  0.050  -0.0389 0.50  
1415: 45 14 32  0   45 12 33  0             315445.2367  -0.0388  0.050  -0.0389 0.50  
1416: 13  7  6  0   12  5  7  0             315481.7594  -0.0255  0.050  -0.0247 0.92  
1417: 13  7  6  0   12  6  7  0             315481.7594  -0.0145  0.050  -0.0247 0.08  
1418: 13  8  6  0   12  5  7  0             315483.3896  -0.0966  0.050  -0.0865 0.08  
1419: 13  8  6  0   12  6  7  0             315483.3896  -0.0856  0.050  -0.0865 0.92  
1420: 44 12 32  0   44 12 33  0             315503.7373  -0.0614  0.050  -0.0614 0.50  
1421: 44 13 32  0   44 11 33  0             315503.7373  -0.0614  0.050  -0.0614 0.50  
1422: 43 11 32  0   43 10 33  0             315559.9293  -0.0208  0.050  -0.0209 0.04  
1423: 43 11 32  0   43 11 33  0             315559.9293  -0.0208  0.050  -0.0209 0.46  
1424: 43 12 32  0   43 10 33  0             315559.9293  -0.0208  0.050  -0.0209 0.46  
1425: 43 12 32  0   43 11 33  0             315559.9293  -0.0208  0.050  -0.0209 0.04  
1426: 42 10 32  0   42  9 33  0             315613.7426  -0.0606  0.050  -0.0607 0.04  
1427: 42 10 32  0   42 10 33  0             315613.7426  -0.0606  0.050  -0.0607 0.46  
1428: 42 11 32  0   42  9 33  0             315613.7426  -0.0606  0.050  -0.0607 0.46  
1429: 42 11 32  0   42 10 33  0             315613.7426  -0.0606  0.050  -0.0607 0.04  
1430: 41  9 32  0   41  9 33  0             315665.3957  -0.0336  0.050  -0.0336 0.50  
1431: 41 10 32  0   41  8 33  0             315665.3957  -0.0336  0.050  -0.0336 0.50  
1432: 32  0 32  0   31  0 31  0             315700.3611  -0.0154  0.050  -0.0154 0.50  
1433: 32  1 32  0   31  1 31  0             315700.3611  -0.0154  0.050  -0.0154 0.50  
1434: 31  1 30  0   30  1 29  0             315710.2562  -0.0159  0.050  -0.0159 0.50  
1435: 31  2 30  0   30  2 29  0             315710.2562  -0.0159  0.050  -0.0159 0.50  
1436: 40  8 32  0   40  8 33  0             315714.8741  -0.0237  0.050  -0.0238 0.50  
1437: 40  9 32  0   40  7 33  0             315714.8741  -0.0237  0.050  -0.0238 0.50  
1438: 30  2 28  0   29  2 27  0             315719.5499  -0.0226  0.050  -0.0226 0.50  
1439: 30  3 28  0   29  3 27  0             315719.5499  -0.0226  0.050  -0.0226 0.50  
1440: 29  3 26  0   28  3 25  0             315728.4893  -0.0235  0.050  -0.0235 0.50  
1441: 29  4 26  0   28  4 25  0             315728.4893  -0.0235  0.050  -0.0235 0.50  
1442: 28  4 24  0   27  4 23  0             315737.3755  -0.0139  0.050  -0.0139 0.46  
1443: 28  4 24  0   27  5 23  0             315737.3755  -0.0139  0.050  -0.0139 0.04  
1444: 28  5 24  0   27  4 23  0             315737.3755  -0.0139  0.050  -0.0139 0.04  
1445: 28  5 24  0   27  5 23  0             315737.3755  -0.0139  0.050  -0.0139 0.46  
1446: 27  5 22  0   26  5 21  0             315746.6001  -0.0098  0.050  -0.0098 0.50  
1447: 27  6 22  0   26  6 21  0             315746.6001  -0.0098  0.050  -0.0098 0.50  
1448: 26  6 20  0   25  6 19  0             315756.7836  -0.0081  0.050  -0.0081 0.50  
1449: 26  7 20  0   25  7 19  0             315756.7836  -0.0081  0.050  -0.0081 0.50  
1450: 39  7 32  0   39  7 33  0             315762.3018   0.0250  0.050   0.0250 0.50  
1451: 39  8 32  0   39  6 33  0             315762.3018   0.0250  0.050   0.0250 0.50  
1452: 25  7 18  0   24  7 17  0             315768.9596  -0.0093  0.050  -0.0093 0.50  
1453: 25  8 18  0   24  8 17  0             315768.9596  -0.0093  0.050  -0.0093 0.50  
1454: 24  8 16  0   23  8 15  0             315785.0549  -0.0028  0.050  -0.0029 0.50  
1455: 24  9 16  0   23  9 15  0             315785.0549  -0.0028  0.050  -0.0029 0.50  
1456: 38  6 32  0   38  6 33  0             315807.5636  -0.0686  0.050  -0.0686 0.50  
1457: 38  7 32  0   38  5 33  0             315807.5636  -0.0686  0.050  -0.0686 0.50  
1458: 23  9 14  0   22  9 13  0             315808.9924  -0.0034  0.050  -0.0034 0.50  
1459: 23 10 14  0   22 10 13  0             315808.9924  -0.0034  0.050  -0.0034 0.50  
1460: 22 10 12  0   21 10 11  0             315849.8771  -0.0077  0.050  -0.0078 0.50  
1461: 22 11 12  0   21 11 11  0             315849.8771  -0.0077  0.050  -0.0078 0.50  
1462: 36  4 32  0   36  3 33  0             315892.5516   0.0241  0.050   0.0241 0.04  
1463: 36  4 32  0   36  4 33  0             315892.5516   0.0241  0.050   0.0241 0.46  
1464: 36  5 32  0   36  3 33  0             315892.5516   0.0241  0.050   0.0241 0.46  
1465: 36  5 32  0   36  4 33  0             315892.5516   0.0241  0.050   0.0241 0.04  
1466: 21 11 10  0   20 11  9  0             315932.1577  -0.0109  0.050  -0.0004 0.50  
1467: 21 12 10  0   20 12  9  0             315932.1577   0.0101  0.050  -0.0004 0.50  
1468: 34  2 32  0   34  1 33  0             315970.0166  -0.0608  0.050  -0.0609 0.04  
1469: 34  2 32  0   34  2 33  0             315970.0166  -0.0608  0.050  -0.0609 0.46  
1470: 34  3 32  0   34  1 33  0             315970.0166  -0.0608  0.050  -0.0609 0.46  
1471: 34  3 32  0   34  2 33  0             315970.0166  -0.0608  0.050  -0.0609 0.04  
1472: 33  1 32  0   33  0 33  0             316006.3119   0.0673  0.050   0.0673 0.04  
1473: 33  1 32  0   33  1 33  0             316006.3119   0.0673  0.050   0.0673 0.46  
1474: 33  2 32  0   33  0 33  0             316006.3119   0.0673  0.050   0.0673 0.46  
1475: 33  2 32  0   33  1 33  0             316006.3119   0.0673  0.050   0.0673 0.04  
1476: 20 13  8  0   19 13  7  0             316133.8086  -0.0055  0.050               
1477: 20 12  8  0   19 12  7  0             316141.7141  -0.0140  0.050               
1478: 19 14  6  0   18 14  5  0             316399.0724  -0.0163  0.050               
1479: 16 16  0  0   15 15  1  0             316515.5891   0.0165  0.050               
1480: 15 12  3  0   14 10  4  0             316613.1944   0.0188  0.050               
1481: 19 13  6  0   18 13  5  0             317377.8083   0.0266  0.050               
1482: 18 14  4  0   17 14  3  0             322262.6789  -0.0353  0.050               
1483: 58 25 33  0   58 25 34  0             324223.1928  -0.0167  0.050  -0.0167 0.50  
1484: 58 26 33  0   58 24 34  0             324223.1928  -0.0167  0.050  -0.0167 0.50  
1485: 57 24 33  0   57 24 34  0             324316.7664   0.0486  0.050   0.0487 0.50  
1486: 57 25 33  0   57 23 34  0             324316.7664   0.0486  0.050   0.0487 0.50  
1487: 56 23 33  0   56 23 34  0             324406.9821   0.0318  0.050   0.0319 0.50  
1488: 56 24 33  0   56 22 34  0             324406.9821   0.0318  0.050   0.0319 0.50  
1489: 55 22 33  0   55 21 34  0             324494.0510   0.0542  0.050   0.0542 0.04  
1490: 55 22 33  0   55 22 34  0             324494.0510   0.0542  0.050   0.0542 0.46  
1491: 55 23 33  0   55 21 34  0             324494.0510   0.0542  0.050   0.0542 0.46  
1492: 55 23 33  0   55 22 34  0             324494.0510   0.0542  0.050   0.0542 0.04  
1493: 14  9  5  0   13  7  6  0             324594.4339  -0.0062  0.050               
1494: 53 20 33  0   53 20 34  0             324658.9112   0.0297  0.050   0.0297 0.50  
1495: 53 21 33  0   53 19 34  0             324658.9112   0.0297  0.050   0.0297 0.50  
1496: 52 19 33  0   52 19 34  0             324736.9438   0.0540  0.050   0.0541 0.50  
1497: 52 20 33  0   52 18 34  0             324736.9438   0.0540  0.050   0.0541 0.50  
1498: 19 15  5  0   18 15  4  0             324771.3337  -0.0278  0.050               
1499: 51 18 33  0   51 18 34  0             324812.1099   0.0580  0.050   0.0580 0.50  
1500: 51 19 33  0   51 17 34  0             324812.1099   0.0580  0.050   0.0580 0.50  
1501: 50 17 33  0   50 17 34  0             324884.3995  -0.0490  0.050  -0.0490 0.50  
1502: 50 18 33  0   50 16 34  0             324884.3995  -0.0490  0.050  -0.0490 0.50  
1503: 49 16 33  0   49 16 34  0             324954.0949  -0.0634  0.050  -0.0634 0.50  
1504: 49 17 33  0   49 15 34  0             324954.0949  -0.0634  0.050  -0.0634 0.50  
1505: 48 15 33  0   48 15 34  0             325021.2159  -0.0420  0.050  -0.0420 0.50  
1506: 48 16 33  0   48 14 34  0             325021.2159  -0.0420  0.050  -0.0420 0.50  
1507: 46 13 33  0   46 13 34  0             325147.9036  -0.0221  0.050  -0.0221 0.50  
1508: 46 14 33  0   46 12 34  0             325147.9036  -0.0221  0.050  -0.0221 0.50  
1509: 45 12 33  0   45 12 34  0             325207.5577  -0.0809  0.050  -0.0810 0.50  
1510: 45 13 33  0   45 11 34  0             325207.5577  -0.0809  0.050  -0.0810 0.50  
1511: 44 11 33  0   44 11 34  0             325265.0227  -0.0090  0.050  -0.0091 0.50  
1512: 44 12 33  0   44 10 34  0             325265.0227  -0.0090  0.050  -0.0091 0.50  
1513: 43 10 33  0   43 10 34  0             325320.1772   0.0041  0.050   0.0041 0.50  
1514: 43 11 33  0   43  9 34  0             325320.1772   0.0041  0.050   0.0041 0.50  
1515: 33  0 33  0   32  0 32  0             325410.5236  -0.0183  0.050  -0.0184 0.50  
1516: 33  1 33  0   32  1 32  0             325410.5236  -0.0183  0.050  -0.0184 0.50  
1517: 41  8 33  0   41  8 34  0             325423.9441  -0.0216  0.050  -0.0216 0.50  
1518: 41  9 33  0   41  7 34  0             325423.9441  -0.0216  0.050  -0.0216 0.50  
1519: 31  2 29  0   30  2 28  0             325429.6291  -0.0268  0.050  -0.0268 0.50  
1520: 31  3 29  0   30  3 28  0             325429.6291  -0.0268  0.050  -0.0268 0.50  
1521: 30  3 27  0   29  3 26  0             325438.4895  -0.0092  0.050  -0.0093 0.50  
1522: 30  4 27  0   29  4 26  0             325438.4895  -0.0092  0.050  -0.0093 0.50  
1523: 29  4 25  0   28  4 24  0             325447.2199  -0.0022  0.050  -0.0023 0.50  
1524: 29  5 25  0   28  5 24  0             325447.2199  -0.0022  0.050  -0.0023 0.50  
1525: 28  5 23  0   27  5 22  0             325456.1853  -0.0160  0.050  -0.0161 0.50  
1526: 28  6 23  0   27  6 22  0             325456.1853  -0.0160  0.050  -0.0161 0.50  
1527: 27  6 21  0   26  6 20  0             325465.9720  -0.0140  0.050  -0.0141 0.50  
1528: 27  7 21  0   26  7 20  0             325465.9720  -0.0140  0.050  -0.0141 0.50  
1529: 40  7 33  0   40  7 34  0             325472.7529   0.0075  0.050   0.0076 0.50  
1530: 40  8 33  0   40  6 34  0             325472.7529   0.0075  0.050   0.0076 0.50  
1531: 26  7 19  0   25  7 18  0             325477.4449  -0.0171  0.050  -0.0171 0.50  
1532: 26  8 19  0   25  8 18  0             325477.4449  -0.0171  0.050  -0.0171 0.50  
1533: 25  8 17  0   24  8 16  0             325492.1982  -0.0027  0.050  -0.0028 0.50  
1534: 25  9 17  0   24  9 16  0             325492.1982  -0.0027  0.050  -0.0028 0.50  
1535: 24  9 15  0   23  9 14  0             325513.2896   0.0116  0.050   0.0117 0.50  
1536: 24 10 15  0   23 10 14  0             325513.2896   0.0116  0.050   0.0117 0.50  
1537: 39  6 33  0   39  6 34  0             325519.4599  -0.0701  0.050  -0.0702 0.50  
1538: 39  7 33  0   39  5 34  0             325519.4599  -0.0701  0.050  -0.0702 0.50  
1539: 23 10 13  0   22 10 12  0             325547.3765  -0.0112  0.050  -0.0113 0.50  
1540: 23 11 13  0   22 11 12  0             325547.3765  -0.0112  0.050  -0.0113 0.50  
1541: 38  5 33  0   38  4 34  0             325564.3822   0.0020  0.050   0.0021 0.04  
1542: 38  5 33  0   38  5 34  0             325564.3822   0.0020  0.050   0.0021 0.46  
1543: 38  6 33  0   38  4 34  0             325564.3822   0.0020  0.050   0.0021 0.46  
1544: 38  6 33  0   38  5 34  0             325564.3822   0.0020  0.050   0.0021 0.04  
1545: 37  4 33  0   37  3 34  0             325607.3818   0.0277  0.050   0.0278 0.04  
1546: 37  4 33  0   37  4 34  0             325607.3818   0.0277  0.050   0.0278 0.46  
1547: 37  5 33  0   37  3 34  0             325607.3818   0.0277  0.050   0.0278 0.46  
1548: 37  5 33  0   37  4 34  0             325607.3818   0.0277  0.050   0.0278 0.04  
1549: 22 11 11  0   21 11 10  0             325611.1648   0.0407  0.050   0.0414 0.50  
1550: 22 12 11  0   21 12 10  0             325611.1648   0.0421  0.050   0.0414 0.50  
1551: 36  3 33  0   36  2 34  0             325648.4876  -0.0212  0.050  -0.0212 0.04  
1552: 36  3 33  0   36  3 34  0             325648.4876  -0.0212  0.050  -0.0212 0.46  
1553: 36  4 33  0   36  2 34  0             325648.4876  -0.0212  0.050  -0.0212 0.46  
1554: 36  4 33  0   36  3 34  0             325648.4876  -0.0212  0.050  -0.0212 0.04  
1555: 35  2 33  0   35  1 34  0             325687.9174   0.0175  0.050   0.0175 0.04  
1556: 35  2 33  0   35  2 34  0             325687.9174   0.0175  0.050   0.0175 0.46  
1557: 35  3 33  0   35  1 34  0             325687.9174   0.0175  0.050   0.0175 0.46  
1558: 35  3 33  0   35  2 34  0             325687.9174   0.0175  0.050   0.0175 0.04  
1559: 34  1 33  0   34  0 34  0             325725.5532  -0.0277  0.050  -0.0278 0.04  
1560: 34  1 33  0   34  1 34  0             325725.5532  -0.0277  0.050  -0.0278 0.46  
1561: 34  2 33  0   34  0 34  0             325725.5532  -0.0277  0.050  -0.0278 0.46  
1562: 34  2 33  0   34  1 34  0             325725.5532  -0.0277  0.050  -0.0278 0.04  
1563: 21 13  9  0   20 13  8  0             325753.3255  -0.0285  0.050               
1564: 21 12  9  0   20 12  8  0             325754.0162  -0.0244  0.050               
1565: 20 14  7  0   19 14  6  0             326101.9158  -0.0068  0.050               
1566: 20 13  7  0   19 13  6  0             326244.6194   0.0257  0.050               
1567: 15 13  3  0   14 11  4  0             327224.4573  -0.0156  0.050               
1568: 19 16  4  0   18 16  3  0             328774.1821   0.0635  0.050               
1569: 19 14  5  0   18 14  4  0             330761.9783   0.0396  0.050               
1570: 15 11  4  0   14  9  5  0             331769.7685  -0.0326  0.050               
1571: 15 12  4  0   14 10  5  0             334054.1826   0.0026  0.050               
1572: 55 21 34  0   55 21 35  0             334271.4694   0.0619  0.050   0.0619 0.50  
1573: 55 22 34  0   55 20 35  0             334271.4694   0.0619  0.050   0.0619 0.50  
1574: 54 20 34  0   54 20 35  0             334353.0932   0.0114  0.050   0.0115 0.50  
1575: 54 21 34  0   54 19 35  0             334353.0932   0.0114  0.050   0.0115 0.50  
1576: 53 19 34  0   53 19 35  0             334431.9432   0.0287  0.050   0.0287 0.50  
1577: 53 20 34  0   53 18 35  0             334431.9432   0.0287  0.050   0.0287 0.50  
1578: 16 13  3  0   15 11  4  0             334501.7398  -0.0385  0.050               
1579: 50 16 34  0   50 15 35  0             334652.2058   0.0848  0.050   0.0848 0.04  
1580: 50 16 34  0   50 16 35  0             334652.2058   0.0848  0.050   0.0848 0.46  
1581: 50 17 34  0   50 15 35  0             334652.2058   0.0848  0.050   0.0848 0.46  
1582: 50 17 34  0   50 16 35  0             334652.2058   0.0848  0.050   0.0848 0.04  
1583: 49 15 34  0   49 15 35  0             334720.3274  -0.0093  0.050  -0.0094 0.50  
1584: 49 16 34  0   49 14 35  0             334720.3274  -0.0093  0.050  -0.0094 0.50  
1585: 14  8  6  0   13  6  7  0             334762.6452  -0.0142  0.050               
1586: 48 14 34  0   48 14 35  0             334786.1046   0.0271  0.050   0.0271 0.50  
1587: 48 15 34  0   48 13 35  0             334786.1046   0.0271  0.050   0.0271 0.50  
1588: 46 12 34  0   46 12 35  0             334910.4560   0.0499  0.050   0.0500 0.50  
1589: 46 13 34  0   46 11 35  0             334910.4560   0.0499  0.050   0.0500 0.50  
1590: 45 11 34  0   45 11 35  0             334969.1185  -0.0076  0.050  -0.0077 0.50  
1591: 45 12 34  0   45 10 35  0             334969.1185  -0.0076  0.050  -0.0077 0.50  
1592: 44 10 34  0   44 10 35  0             335025.6408   0.0047  0.050   0.0048 0.50  
1593: 44 11 34  0   44  9 35  0             335025.6408   0.0047  0.050   0.0048 0.50  
1594: 43  9 34  0   43  9 35  0             335079.9470  -0.0507  0.050  -0.0507 0.50  
1595: 43 10 34  0   43  8 35  0             335079.9470  -0.0507  0.050  -0.0507 0.50  
1596: 34  0 34  0   33  0 33  0             335120.3885   0.0019  0.050   0.0020 0.46  
1597: 34  0 34  0   33  1 33  0             335120.3885   0.0019  0.050   0.0020 0.04  
1598: 34  1 34  0   33  0 33  0             335120.3885   0.0019  0.050   0.0020 0.04  
1599: 34  1 34  0   33  1 33  0             335120.3885   0.0019  0.050   0.0020 0.46  
1600: 33  1 32  0   32  1 31  0             335130.2224  -0.0105  0.050  -0.0106 0.50  
1601: 33  2 32  0   32  2 31  0             335130.2224  -0.0105  0.050  -0.0106 0.50  
1602: 42  8 34  0   42  8 35  0             335132.2252  -0.0469  0.050  -0.0470 0.50  
1603: 42  9 34  0   42  7 35  0             335132.2252  -0.0469  0.050  -0.0470 0.50  
1604: 32  2 30  0   31  2 29  0             335139.3797  -0.0400  0.050  -0.0400 0.50  
1605: 32  3 30  0   31  3 29  0             335139.3797  -0.0400  0.050  -0.0400 0.50  
1606: 31  3 28  0   30  3 27  0             335148.1305  -0.0369  0.050  -0.0369 0.50  
1607: 31  4 28  0   30  4 27  0             335148.1305  -0.0369  0.050  -0.0369 0.50  
1608: 30  4 26  0   29  4 25  0             335156.7310  -0.0126  0.050  -0.0127 0.50  
1609: 30  5 26  0   29  5 25  0             335156.7310  -0.0126  0.050  -0.0127 0.50  
1610: 29  5 24  0   28  5 23  0             335165.4862  -0.0107  0.050  -0.0108 0.50  
1611: 29  6 24  0   28  6 23  0             335165.4862  -0.0107  0.050  -0.0108 0.50  
1612: 28  6 22  0   27  6 21  0             335174.9157  -0.0062  0.050  -0.0062 0.50  
1613: 28  7 22  0   27  7 21  0             335174.9157  -0.0062  0.050  -0.0062 0.50  
1614: 27  7 20  0   26  7 19  0             335185.7607  -0.0268  0.050  -0.0268 0.50  
1615: 27  8 20  0   26  8 19  0             335185.7607  -0.0268  0.050  -0.0268 0.50  
1616: 26  8 18  0   25  8 17  0             335199.3933  -0.0111  0.050  -0.0112 0.50  
1617: 26  9 18  0   25  9 17  0             335199.3933  -0.0111  0.050  -0.0112 0.50  
1618: 25  9 16  0   24  9 15  0             335218.2222  -0.0025  0.050  -0.0026 0.50  
1619: 25 10 16  0   24 10 15  0             335218.2222  -0.0025  0.050  -0.0026 0.50  
1620: 40  6 34  0   40  6 35  0             335230.7213  -0.0741  0.050  -0.0742 0.50  
1621: 40  7 34  0   40  5 35  0             335230.7213  -0.0741  0.050  -0.0742 0.50  
1622: 24 10 14  0   23 10 13  0             335247.3083  -0.0017  0.050  -0.0017 0.50  
1623: 24 11 14  0   23 11 13  0             335247.3083  -0.0017  0.050  -0.0017 0.50  
1624: 39  5 34  0   39  4 35  0             335277.0807  -0.0779  0.050  -0.0780 0.04  
1625: 39  5 34  0   39  5 35  0             335277.0807  -0.0779  0.050  -0.0780 0.46  
1626: 39  6 34  0   39  4 35  0             335277.0807  -0.0779  0.050  -0.0780 0.46  
1627: 39  6 34  0   39  5 35  0             335277.0807  -0.0779  0.050  -0.0780 0.04  
1628: 23 11 12  0   22 11 11  0             335298.3850   0.0053  0.050   0.0054 0.50  
1629: 23 12 12  0   22 12 11  0             335298.3850   0.0054  0.050   0.0054 0.50  
1630: 38  4 34  0   38  3 35  0             335321.6324  -0.0308  0.050  -0.0308 0.04  
1631: 38  4 34  0   38  4 35  0             335321.6324  -0.0308  0.050  -0.0308 0.46  
1632: 38  5 34  0   38  3 35  0             335321.6324  -0.0308  0.050  -0.0308 0.46  
1633: 38  5 34  0   38  4 35  0             335321.6324  -0.0308  0.050  -0.0308 0.04  
1634: 37  3 34  0   37  2 35  0             335364.3168  -0.0459  0.050  -0.0459 0.04  
1635: 37  3 34  0   37  3 35  0             335364.3168  -0.0459  0.050  -0.0459 0.46  
1636: 37  4 34  0   37  2 35  0             335364.3168  -0.0459  0.050  -0.0459 0.46  
1637: 37  4 34  0   37  3 35  0             335364.3168  -0.0459  0.050  -0.0459 0.04  
1638: 22 13 10  0   21 13  9  0             335402.9474   0.0109  0.050               
1639: 36  2 34  0   36  1 35  0             335405.2560  -0.0533  0.050  -0.0534 0.04  
1640: 36  2 34  0   36  2 35  0             335405.2560  -0.0533  0.050  -0.0534 0.46  
1641: 36  3 34  0   36  1 35  0             335405.2560  -0.0533  0.050  -0.0534 0.46  
1642: 36  3 34  0   36  2 35  0             335405.2560  -0.0533  0.050  -0.0534 0.04  
1643: 35  1 34  0   35  0 35  0             335444.5864   0.0327  0.050   0.0328 0.04  
1644: 35  1 34  0   35  1 35  0             335444.5864   0.0327  0.050   0.0328 0.46  
1645: 35  2 34  0   35  0 35  0             335444.5864   0.0327  0.050   0.0328 0.46  
1646: 35  2 34  0   35  1 35  0             335444.5864   0.0327  0.050   0.0328 0.04  
1647: 21 14  8  0   20 14  7  0             335659.6995  -0.0125  0.050               
1648: 21 13  8  0   20 13  7  0             335675.8035   0.0246  0.050               
1649: 20 15  6  0   19 15  5  0             335869.9329  -0.0215  0.050               
1650: 20 14  6  0   19 14  5  0             337437.8255   0.0481  0.050               
1651: 19 15  4  0   18 15  3  0             341527.1250  -0.0560  0.050               
1652: 20 16  5  0   19 16  4  0             343642.4392  -0.0654  0.050               
1653: 15 10  5  0   14  8  6  0             343674.6446   0.0257  0.050               
1654: 58 23 35  0   58 23 36  0             343789.0620  -0.0182  0.050  -0.0182 0.50  
1655: 58 24 35  0   58 22 36  0             343789.0620  -0.0182  0.050  -0.0182 0.50  
1656: 54 19 35  0   54 18 36  0             344125.0535  -0.0801  0.050  -0.0801 0.04  
1657: 54 19 35  0   54 19 36  0             344125.0535  -0.0801  0.050  -0.0801 0.46  
1658: 54 20 35  0   54 18 36  0             344125.0535  -0.0801  0.050  -0.0801 0.46  
1659: 54 20 35  0   54 19 36  0             344125.0535  -0.0801  0.050  -0.0801 0.04  
1660: 52 17 35  0   52 17 36  0             344276.6493  -0.0644  0.050  -0.0644 0.50  
1661: 52 18 35  0   52 16 36  0             344276.6493  -0.0644  0.050  -0.0644 0.50  
1662: 51 16 35  0   51 15 36  0             344348.6346  -0.0037  0.050  -0.0037 0.04  
1663: 51 16 35  0   51 16 36  0             344348.6346  -0.0037  0.050  -0.0037 0.46  
1664: 51 17 35  0   51 15 36  0             344348.6346  -0.0037  0.050  -0.0037 0.46  
1665: 51 17 35  0   51 16 36  0             344348.6346  -0.0037  0.050  -0.0037 0.04  
1666: 47 12 35  0   47 12 36  0             344612.0688  -0.0423  0.050  -0.0424 0.50  
1667: 47 13 35  0   47 11 36  0             344612.0688  -0.0423  0.050  -0.0424 0.50  
1668: 46 11 35  0   46 11 36  0             344672.2098  -0.0302  0.050  -0.0303 0.50  
1669: 46 12 35  0   46 10 36  0             344672.2098  -0.0302  0.050  -0.0303 0.50  
1670: 45 10 35  0   45 10 36  0             344730.2136   0.0187  0.050   0.0188 0.50  
1671: 45 11 35  0   45  9 36  0             344730.2136   0.0187  0.050   0.0188 0.50  
1672: 44  9 35  0   44  9 36  0             344786.0196  -0.0144  0.050  -0.0145 0.50  
1673: 44 10 35  0   44  8 36  0             344786.0196  -0.0144  0.050  -0.0145 0.50  
1674: 35  0 35  0   34  0 34  0             344829.8712  -0.0295  0.050  -0.0296 0.46  
1675: 35  0 35  0   34  1 34  0             344829.8712  -0.0295  0.050  -0.0296 0.04  
1676: 35  1 35  0   34  0 34  0             344829.8712  -0.0295  0.050  -0.0296 0.04  
1677: 35  1 35  0   34  1 34  0             344829.8712  -0.0295  0.050  -0.0296 0.46  
1678: 34  1 33  0   33  1 32  0             344839.7028  -0.0202  0.050  -0.0203 0.50  
1679: 34  2 33  0   33  2 32  0             344839.7028  -0.0202  0.050  -0.0203 0.50  
1680: 33  2 31  0   32  2 30  0             344848.8230  -0.0309  0.050  -0.0310 0.50  
1681: 33  3 31  0   32  3 30  0             344848.8230  -0.0309  0.050  -0.0310 0.50  
1682: 32  3 29  0   31  3 28  0             344857.4824  -0.0262  0.050  -0.0262 0.50  
1683: 32  4 29  0   31  4 28  0             344857.4824  -0.0262  0.050  -0.0262 0.50  
1684: 31  4 27  0   30  4 26  0             344865.9305  -0.0124  0.050  -0.0125 0.50  
1685: 31  5 27  0   30  5 26  0             344865.9305  -0.0124  0.050  -0.0125 0.50  
1686: 30  5 25  0   29  5 24  0             344874.4691  -0.0140  0.050  -0.0140 0.50  
1687: 30  6 25  0   29  6 24  0             344874.4691  -0.0140  0.050  -0.0140 0.50  
1688: 29  6 23  0   28  6 22  0             344883.5670  -0.0113  0.050  -0.0114 0.50  
1689: 29  7 23  0   28  7 22  0             344883.5670  -0.0113  0.050  -0.0114 0.50  
1690: 42  7 35  0   42  6 36  0             344891.5392  -0.0536  0.050  -0.0537 0.04  
1691: 42  7 35  0   42  7 36  0             344891.5392  -0.0536  0.050  -0.0537 0.46  
1692: 42  8 35  0   42  6 36  0             344891.5392  -0.0536  0.050  -0.0537 0.46  
1693: 42  8 35  0   42  7 36  0             344891.5392  -0.0536  0.050  -0.0537 0.04  
1694: 28  7 21  0   27  7 20  0             344893.8925  -0.0120  0.050  -0.0120 0.50  
1695: 28  8 21  0   27  8 20  0             344893.8925  -0.0120  0.050  -0.0120 0.50  
1696: 27  8 19  0   26  8 18  0             344906.5532  -0.0182  0.050  -0.0182 0.50  
1697: 27  9 19  0   26  9 18  0             344906.5532  -0.0182  0.050  -0.0182 0.50  
1698: 26  9 17  0   25  9 16  0             344923.5456  -0.0249  0.050  -0.0250 0.50  
1699: 26 10 17  0   25 10 16  0             344923.5456  -0.0249  0.050  -0.0250 0.50  
1700: 41  6 35  0   41  5 36  0             344941.4054  -0.0170  0.050  -0.0171 0.04  
1701: 41  6 35  0   41  6 36  0             344941.4054  -0.0170  0.050  -0.0171 0.46  
1702: 41  7 35  0   41  5 36  0             344941.4054  -0.0170  0.050  -0.0171 0.46  
1703: 41  7 35  0   41  6 36  0             344941.4054  -0.0170  0.050  -0.0171 0.04  
1704: 25 10 15  0   24 10 14  0             344948.8089  -0.0121  0.050  -0.0121 0.50  
1705: 25 11 15  0   24 11 14  0             344948.8089  -0.0121  0.050  -0.0121 0.50  
1706: 40  5 35  0   40  4 36  0             344989.3802   0.0235  0.050   0.0236 0.04  
1707: 40  5 35  0   40  5 36  0             344989.3802   0.0235  0.050   0.0236 0.46  
1708: 40  6 35  0   40  4 36  0             344989.3802   0.0235  0.050   0.0236 0.46  
1709: 40  6 35  0   40  5 36  0             344989.3802   0.0235  0.050   0.0236 0.04  
1710: 24 11 13  0   23 11 12  0             344990.8504  -0.0245  0.050  -0.0245 0.50  
1711: 24 12 13  0   23 12 12  0             344990.8504  -0.0245  0.050  -0.0245 0.50  
1712: 39  4 35  0   39  3 36  0             345035.4789   0.0318  0.050   0.0318 0.04  
1713: 39  4 35  0   39  4 36  0             345035.4789   0.0318  0.050   0.0318 0.46  
1714: 39  5 35  0   39  3 36  0             345035.4789   0.0318  0.050   0.0318 0.46  
1715: 39  5 35  0   39  4 36  0             345035.4789   0.0318  0.050   0.0318 0.04  
1716: 38  3 35  0   38  2 36  0             345079.7693   0.0250  0.050   0.0251 0.04  
1717: 38  3 35  0   38  3 36  0             345079.7693   0.0250  0.050   0.0251 0.46  
1718: 38  4 35  0   38  2 36  0             345079.7693   0.0250  0.050   0.0251 0.46  
1719: 38  4 35  0   38  3 36  0             345079.7693   0.0250  0.050   0.0251 0.04  
1720: 36  1 35  0   36  0 36  0             345163.1092  -0.0437  0.050  -0.0437 0.04  
1721: 36  1 35  0   36  1 36  0             345163.1092  -0.0437  0.050  -0.0437 0.46  
1722: 36  2 35  0   36  0 36  0             345163.1092  -0.0437  0.050  -0.0437 0.46  
1723: 36  2 35  0   36  1 36  0             345163.1092  -0.0437  0.050  -0.0437 0.04  
1724: 22 14  9  0   21 14  8  0             345251.6791   0.0703  0.050               
1725: 22 13  9  0   21 13  8  0             345253.1498   0.0350  0.050               
1726: 21 15  7  0   20 15  6  0             345668.0046   0.0073  0.050               
1727: 21 14  7  0   20 14  6  0             345922.9564  -0.0090  0.050               
1728: 16 14  3  0   15 12  4  0             347635.3267   0.0668  0.050               
1729: 16 12  4  0   15 10  5  0             349904.3510  -0.0209  0.050               
1730: 20 15  5  0   19 15  4  0             351440.0329   0.0305  0.050               
1731: 17 14  3  0   16 12  4  0             352679.6423   0.0118  0.050               
1732: 53 17 36  0   53 17 37  0             353970.5302  -0.0147  0.050  -0.0148 0.50  
1733: 53 18 36  0   53 16 37  0             353970.5302  -0.0147  0.050  -0.0148 0.50  
1734: 15  9  6  0   14  7  7  0             354008.1085   0.0161  0.050               
1735: 48 12 36  0   48 12 37  0             354312.7889   0.0266  0.050   0.0267 0.50  
1736: 48 13 36  0   48 11 37  0             354312.7889   0.0266  0.050   0.0267 0.50  
1737: 45  9 36  0   45  9 37  0             354491.1740  -0.0636  0.050  -0.0636 0.50  
1738: 45 10 36  0   45  8 37  0             354491.1740  -0.0636  0.050  -0.0636 0.50  
1739: 36  0 36  0   35  0 35  0             354539.0447  -0.0303  0.050  -0.0303 0.46  
1740: 36  0 36  0   35  1 35  0             354539.0447  -0.0303  0.050  -0.0303 0.04  
1741: 36  1 36  0   35  0 35  0             354539.0447  -0.0303  0.050  -0.0303 0.04  
1742: 36  1 36  0   35  1 35  0             354539.0447  -0.0303  0.050  -0.0303 0.46  
1743: 35  1 34  0   34  1 33  0             354548.8614  -0.0119  0.050  -0.0120 0.50  
1744: 35  2 34  0   34  2 33  0             354548.8614  -0.0119  0.050  -0.0120 0.50  
1745: 34  2 32  0   33  2 31  0             354557.9330  -0.0162  0.050  -0.0163 0.50  
1746: 34  3 32  0   33  3 31  0             354557.9330  -0.0162  0.050  -0.0163 0.50  
1747: 33  3 30  0   32  3 29  0             354566.4785  -0.0340  0.050  -0.0341 0.50  
1748: 33  4 30  0   32  4 29  0             354566.4785  -0.0340  0.050  -0.0341 0.50  
1749: 32  4 28  0   31  4 27  0             354574.7667  -0.0428  0.050  -0.0428 0.50  
1750: 32  5 28  0   31  5 27  0             354574.7667  -0.0428  0.050  -0.0428 0.50  
1751: 31  5 26  0   30  5 25  0             354583.1163  -0.0304  0.050  -0.0305 0.50  
1752: 31  6 26  0   30  6 25  0             354583.1163  -0.0304  0.050  -0.0305 0.50  
1753: 30  6 24  0   29  6 23  0             354591.9251  -0.0116  0.050  -0.0116 0.50  
1754: 30  7 24  0   29  7 23  0             354591.9251  -0.0116  0.050  -0.0116 0.50  
1755: 29  7 22  0   28  7 21  0             354601.7826   0.0029  0.050   0.0029 0.50  
1756: 29  8 22  0   28  8 21  0             354601.7826   0.0029  0.050   0.0029 0.50  
1757: 28  8 20  0   27  8 19  0             354613.6115  -0.0168  0.050  -0.0169 0.50  
1758: 28  9 20  0   27  9 19  0             354613.6115  -0.0168  0.050  -0.0169 0.50  
1759: 27  9 18  0   26  9 17  0             354629.1102  -0.0172  0.050  -0.0172 0.50  
1760: 27 10 18  0   26 10 17  0             354629.1102  -0.0172  0.050  -0.0172 0.50  
1761: 26 10 16  0   25 10 15  0             354651.3550  -0.0202  0.050  -0.0203 0.50  
1762: 26 11 16  0   25 11 15  0             354651.3550  -0.0202  0.050  -0.0203 0.50  
1763: 25 11 14  0   24 11 13  0             354686.7884  -0.0001  0.050  -0.0001 0.50  
1764: 25 12 14  0   24 12 13  0             354686.7884  -0.0001  0.050  -0.0001 0.50  
1765: 24 12 12  0   23 12 11  0             354750.2196  -0.0285  0.050  -0.0284 0.50  
1766: 24 13 12  0   23 13 11  0             354750.2196  -0.0282  0.050  -0.0284 0.50  
1767: 23 13 10  0   22 13  9  0             354881.8929  -0.0747  0.050  -0.0135 0.50  
1768: 23 14 10  0   22 14  9  0             354881.8929   0.0477  0.050  -0.0135 0.50  
1769: 22 15  8  0   21 15  7  0             355203.5120  -0.0072  0.050               
1770: 22 14  8  0   21 14  7  0             355234.8212  -0.0097  0.050               
1771: 20 16  4  0   19 16  3  0             360289.0065   0.0624  0.050               
1772: 37  0 37  0   36  0 36  0             364247.9210   0.0213  0.050   0.0213 0.46  
1773: 37  0 37  0   36  1 36  0             364247.9210   0.0213  0.050   0.0213 0.04  
1774: 37  1 37  0   36  0 36  0             364247.9210   0.0213  0.050   0.0213 0.04  
1775: 37  1 37  0   36  1 36  0             364247.9210   0.0213  0.050   0.0213 0.46  
1776: 36  1 35  0   35  1 34  0             364257.7174   0.0430  0.050   0.0430 0.46  
1777: 36  1 35  0   35  2 34  0             364257.7174   0.0430  0.050   0.0430 0.04  
1778: 36  2 35  0   35  1 34  0             364257.7174   0.0430  0.050   0.0430 0.04  
1779: 36  2 35  0   35  2 34  0             364257.7174   0.0430  0.050   0.0430 0.46  
1780: 35  2 33  0   34  2 32  0             364266.7465   0.0507  0.050   0.0507 0.46  
1781: 35  2 33  0   34  3 32  0             364266.7465   0.0507  0.050   0.0507 0.04  
1782: 35  3 33  0   34  2 32  0             364266.7465   0.0507  0.050   0.0507 0.04  
1783: 35  3 33  0   34  3 32  0             364266.7465   0.0507  0.050   0.0507 0.46  
1784: 34  3 31  0   33  3 30  0             364275.2099   0.0406  0.050   0.0406 0.46  
1785: 34  3 31  0   33  4 30  0             364275.2099   0.0406  0.050   0.0406 0.04  
1786: 34  4 31  0   33  3 30  0             364275.2099   0.0406  0.050   0.0406 0.04  
1787: 34  4 31  0   33  4 30  0             364275.2099   0.0406  0.050   0.0406 0.46  
1788: 33  4 29  0   32  4 28  0             364283.2698  -0.0626  0.050  -0.0626 0.46  
1789: 33  4 29  0   32  5 28  0             364283.2698  -0.0626  0.050  -0.0626 0.04  
1790: 33  5 29  0   32  4 28  0             364283.2698  -0.0626  0.050  -0.0626 0.04  
1791: 33  5 29  0   32  5 28  0             364283.2698  -0.0626  0.050  -0.0626 0.46  
1792: 32  5 27  0   31  5 26  0             364291.4753  -0.0005  0.050  -0.0006 0.46  
1793: 32  5 27  0   31  6 26  0             364291.4753  -0.0005  0.050  -0.0006 0.04  
1794: 32  6 27  0   31  5 26  0             364291.4753  -0.0005  0.050  -0.0006 0.04  
1795: 32  6 27  0   31  6 26  0             364291.4753  -0.0005  0.050  -0.0006 0.46  
1796: 31  6 25  0   30  6 24  0             364300.0499   0.0694  0.050   0.0695 0.46  
1797: 31  6 25  0   30  7 24  0             364300.0499   0.0694  0.050   0.0695 0.04  
1798: 31  7 25  0   30  6 24  0             364300.0499   0.0694  0.050   0.0695 0.04  
1799: 31  7 25  0   30  7 24  0             364300.0499   0.0694  0.050   0.0695 0.46  
1800: 30  7 23  0   29  7 22  0             364309.4227   0.0374  0.050   0.0374 0.47  
1801: 30  7 23  0   29  8 22  0             364309.4227   0.0374  0.050   0.0374 0.04  
1802: 30  8 23  0   29  7 22  0             364309.4227   0.0374  0.050   0.0374 0.04  
1803: 30  8 23  0   29  8 22  0             364309.4227   0.0374  0.050   0.0374 0.47  
1804: 29  8 21  0   28  8 20  0             364320.5400   0.0216  0.050   0.0216 0.47  
1805: 29  8 21  0   28  9 20  0             364320.5400   0.0216  0.050   0.0216 0.03  
1806: 29  9 21  0   28  8 20  0             364320.5400   0.0216  0.050   0.0216 0.03  
1807: 29  9 21  0   28  9 20  0             364320.5400   0.0216  0.050   0.0216 0.47  
1808: 28  9 19  0   27  9 18  0             364334.8524   0.0937  0.050   0.0938 0.47  
1809: 28  9 19  0   27 10 18  0             364334.8524   0.0937  0.050   0.0938 0.03  
1810: 28 10 19  0   27  9 18  0             364334.8524   0.0937  0.050   0.0938 0.03  
1811: 28 10 19  0   27 10 18  0             364334.8524   0.0937  0.050   0.0938 0.47  
1812: 26 11 15  0   25 11 14  0             364385.0382   0.0596  0.050   0.0597 0.47  
1813: 26 11 15  0   25 12 14  0             364385.0382   0.0596  0.050   0.0597 0.03  
1814: 26 12 15  0   25 11 14  0             364385.0382   0.0596  0.050   0.0597 0.03  
1815: 26 12 15  0   25 12 14  0             364385.0382   0.0596  0.050   0.0597 0.47  
1816: 25 12 13  0   24 12 12  0             364436.7103   0.0395  0.050   0.0395 0.47  
1817: 25 12 13  0   24 13 12  0             364436.7103   0.0395  0.050   0.0395 0.03  
1818: 25 13 13  0   24 12 12  0             364436.7103   0.0395  0.050   0.0395 0.03  
1819: 25 13 13  0   24 13 12  0             364436.7103   0.0395  0.050   0.0395 0.47  
1820: 24 13 11  0   23 13 10  0             364536.5186   0.0145  0.050   0.0190 0.47  
1821: 24 13 11  0   23 14 10  0             364536.5186   0.0240  0.050   0.0190 0.03  
1822: 24 14 11  0   23 13 10  0             364536.5186   0.0139  0.050   0.0190 0.03  
1823: 24 14 11  0   23 14 10  0             364536.5186   0.0234  0.050   0.0190 0.47  
1824: 48 10 38  0   48  9 39  0             373838.4240  -0.0314  0.050  -0.0314 0.04  
1825: 48 10 38  0   48 10 39  0             373838.4240  -0.0314  0.050  -0.0314 0.46  
1826: 48 11 38  0   48  9 39  0             373838.4240  -0.0314  0.050  -0.0314 0.46  
1827: 48 11 38  0   48 10 39  0             373838.4240  -0.0314  0.050  -0.0314 0.04  
1828: 47  9 38  0   47  8 39  0             373899.1691   0.0325  0.050   0.0325 0.04  
1829: 47  9 38  0   47  9 39  0             373899.1691   0.0325  0.050   0.0325 0.46  
1830: 47 10 38  0   47  8 39  0             373899.1691   0.0325  0.050   0.0325 0.46  
1831: 47 10 38  0   47  9 39  0             373899.1691   0.0325  0.050   0.0325 0.04  
1832: 38  0 38  0   37  0 37  0             373956.3545  -0.0107  0.050  -0.0107 0.46  
1833: 38  0 38  0   37  1 37  0             373956.3545  -0.0107  0.050  -0.0107 0.04  
1834: 38  1 38  0   37  0 37  0             373956.3545  -0.0107  0.050  -0.0107 0.04  
1835: 38  1 38  0   37  1 37  0             373956.3545  -0.0107  0.050  -0.0107 0.46  
1836: 37  1 36  0   36  1 35  0             373966.2019   0.0853  0.050   0.0854 0.46  
1837: 37  1 36  0   36  2 35  0             373966.2019   0.0853  0.050   0.0854 0.04  
1838: 37  2 36  0   36  1 35  0             373966.2019   0.0853  0.050   0.0854 0.04  
1839: 37  2 36  0   36  2 35  0             373966.2019   0.0853  0.050   0.0854 0.46  
1840: 36  2 34  0   35  2 33  0             373975.1223   0.0383  0.050   0.0383 0.46  
1841: 36  2 34  0   35  3 33  0             373975.1223   0.0383  0.050   0.0383 0.04  
1842: 36  3 34  0   35  2 33  0             373975.1223   0.0383  0.050   0.0383 0.04  
1843: 36  3 34  0   35  3 33  0             373975.1223   0.0383  0.050   0.0383 0.46  
1844: 35  3 32  0   34  3 31  0             373983.4094  -0.0595  0.050  -0.0596 0.46  
1845: 35  3 32  0   34  4 31  0             373983.4094  -0.0595  0.050  -0.0596 0.04  
1846: 35  4 32  0   34  3 31  0             373983.4094  -0.0595  0.050  -0.0596 0.04  
1847: 35  4 32  0   34  4 31  0             373983.4094  -0.0595  0.050  -0.0596 0.46  
1848: 34  4 30  0   33  4 29  0             373991.5928   0.0912  0.050   0.0912 0.46  
1849: 34  4 30  0   33  5 29  0             373991.5928   0.0912  0.050   0.0912 0.04  
1850: 34  5 30  0   33  4 29  0             373991.5928   0.0912  0.050   0.0912 0.04  
1851: 34  5 30  0   33  5 29  0             373991.5928   0.0912  0.050   0.0912 0.46  
1852: 33  5 28  0   32  5 27  0             373999.5335   0.0749  0.050   0.0750 0.46  
1853: 33  5 28  0   32  6 27  0             373999.5335   0.0749  0.050   0.0750 0.04  
1854: 33  6 28  0   32  5 27  0             373999.5335   0.0749  0.050   0.0750 0.04  
1855: 33  6 28  0   32  6 27  0             373999.5335   0.0749  0.050   0.0750 0.46  
1856: 32  6 26  0   31  6 25  0             374007.6274  -0.0668  0.050  -0.0669 0.46  
1857: 32  6 26  0   31  7 25  0             374007.6274  -0.0668  0.050  -0.0669 0.04  
1858: 32  7 26  0   31  6 25  0             374007.6274  -0.0668  0.050  -0.0669 0.04  
1859: 32  7 26  0   31  7 25  0             374007.6274  -0.0668  0.050  -0.0669 0.46  
1860: 31  7 24  0   30  7 23  0             374016.7166   0.0189  0.050   0.0189 0.47  
1861: 31  7 24  0   30  8 23  0             374016.7166   0.0189  0.050   0.0189 0.04  
1862: 31  8 24  0   30  7 23  0             374016.7166   0.0189  0.050   0.0189 0.04  
1863: 31  8 24  0   30  8 23  0             374016.7166   0.0189  0.050   0.0189 0.47  
1864: 30  8 22  0   29  8 21  0             374027.1381  -0.0581  0.050  -0.0582 0.47  
1865: 30  8 22  0   29  9 21  0             374027.1381  -0.0581  0.050  -0.0582 0.03  
1866: 30  9 22  0   29  8 21  0             374027.1381  -0.0581  0.050  -0.0582 0.03  
1867: 30  9 22  0   29  9 21  0             374027.1381  -0.0581  0.050  -0.0582 0.47  
1868: 29  9 20  0   28  9 19  0             374040.2917  -0.0705  0.050  -0.0706 0.47  
1869: 29  9 20  0   28 10 19  0             374040.2917  -0.0705  0.050  -0.0706 0.03  
1870: 29 10 20  0   28  9 19  0             374040.2917  -0.0705  0.050  -0.0706 0.03  
1871: 29 10 20  0   28 10 19  0             374040.2917  -0.0705  0.050  -0.0706 0.47  
1872: 28 10 18  0   27 10 17  0             374058.1802  -0.0594  0.050  -0.0594 0.47  
1873: 28 10 18  0   27 11 17  0             374058.1802  -0.0594  0.050  -0.0594 0.03  
1874: 28 11 18  0   27 10 17  0             374058.1802  -0.0594  0.050  -0.0594 0.03  
1875: 28 11 18  0   27 11 17  0             374058.1802  -0.0594  0.050  -0.0594 0.47  
1876: 27 11 16  0   26 11 15  0             374084.6808  -0.0173  0.050  -0.0173 0.47  
1877: 27 11 16  0   26 12 15  0             374084.6808  -0.0173  0.050  -0.0173 0.03  
1878: 27 12 16  0   26 11 15  0             374084.6808  -0.0173  0.050  -0.0173 0.03  
1879: 27 12 16  0   26 12 15  0             374084.6808  -0.0173  0.050  -0.0173 0.47  
1880: 26 12 14  0   25 12 13  0             374127.8543   0.0824  0.050   0.0825 0.47  
1881: 26 12 14  0   25 13 13  0             374127.8543   0.0824  0.050   0.0825 0.03  
1882: 26 13 14  0   25 12 13  0             374127.8543   0.0824  0.050   0.0825 0.03  
1883: 26 13 14  0   25 13 13  0             374127.8543   0.0824  0.050   0.0825 0.47  
1884: 25 13 12  0   24 13 11  0             374206.1064  -0.0191  0.050  -0.0189 0.47  
1885: 25 13 12  0   24 14 11  0             374206.1064  -0.0185  0.050  -0.0189 0.03  
1886: 25 14 12  0   24 13 11  0             374206.1064  -0.0192  0.050  -0.0189 0.03  
1887: 25 14 12  0   24 14 11  0             374206.1064  -0.0186  0.050  -0.0189 0.47  
1888: 23 16  8  0   22 16  7  0             374766.4327  -0.0082  0.050               
1889: 23 15  8  0   22 15  7  0             374825.2722   0.0523  0.050               
1890: 22 16  6  0   21 16  5  0             378170.1902   0.0003  0.050               
1891: 22 18  5  0   21 18  4  0             380832.0644   0.0730  0.050               
1892: 39  0 39  0   38  0 38  0             383664.5453   0.0833  0.050   0.0833 0.46  
1893: 39  0 39  0   38  1 38  0             383664.5453   0.0833  0.050   0.0833 0.04  
1894: 39  1 39  0   38  0 38  0             383664.5453   0.0833  0.050   0.0833 0.04  
1895: 39  1 39  0   38  1 38  0             383664.5453   0.0833  0.050   0.0833 0.46  
1896: 38  1 37  0   37  1 36  0             383674.2132   0.0231  0.050   0.0232 0.46  
1897: 38  1 37  0   37  2 36  0             383674.2132   0.0231  0.050   0.0232 0.04  
1898: 38  2 37  0   37  1 36  0             383674.2132   0.0231  0.050   0.0232 0.04  
1899: 38  2 37  0   37  2 36  0             383674.2132   0.0231  0.050   0.0232 0.46  
1900: 37  2 35  0   36  2 34  0             383683.0829  -0.0211  0.050  -0.0211 0.46  
1901: 37  2 35  0   36  3 34  0             383683.0829  -0.0211  0.050  -0.0211 0.04  
1902: 37  3 35  0   36  2 34  0             383683.0829  -0.0211  0.050  -0.0211 0.04  
1903: 37  3 35  0   36  3 34  0             383683.0829  -0.0211  0.050  -0.0211 0.46  
1904: 36  3 33  0   35  3 32  0             383691.3652  -0.0365  0.050  -0.0366 0.46  
1905: 36  3 33  0   35  4 32  0             383691.3652  -0.0365  0.050  -0.0366 0.04  
1906: 36  4 33  0   35  3 32  0             383691.3652  -0.0365  0.050  -0.0366 0.04  
1907: 36  4 33  0   35  4 32  0             383691.3652  -0.0365  0.050  -0.0366 0.46  
1908: 35  4 31  0   34  4 30  0             383699.3175   0.0107  0.050   0.0108 0.46  
1909: 35  4 31  0   34  5 30  0             383699.3175   0.0107  0.050   0.0108 0.04  
1910: 35  5 31  0   34  4 30  0             383699.3175   0.0107  0.050   0.0108 0.04  
1911: 35  5 31  0   34  5 30  0             383699.3175   0.0107  0.050   0.0108 0.46  
1912: 34  5 29  0   33  5 28  0             383707.0487  -0.0347  0.050  -0.0348 0.46  
1913: 34  5 29  0   33  6 28  0             383707.0487  -0.0347  0.050  -0.0348 0.04  
1914: 34  6 29  0   33  5 28  0             383707.0487  -0.0347  0.050  -0.0348 0.04  
1915: 34  6 29  0   33  6 28  0             383707.0487  -0.0347  0.050  -0.0348 0.46  
1916: 33  6 27  0   32  6 26  0             383715.0623  -0.0020  0.050  -0.0021 0.46  
1917: 33  6 27  0   32  7 26  0             383715.0623  -0.0020  0.050  -0.0021 0.04  
1918: 33  7 27  0   32  6 26  0             383715.0623  -0.0020  0.050  -0.0021 0.04  
1919: 33  7 27  0   32  7 26  0             383715.0623  -0.0020  0.050  -0.0021 0.46  
1920: 32  7 25  0   31  7 24  0             383723.6708  -0.0251  0.050  -0.0252 0.47  
1921: 32  7 25  0   31  8 24  0             383723.6708  -0.0251  0.050  -0.0252 0.04  
1922: 32  8 25  0   31  7 24  0             383723.6708  -0.0251  0.050  -0.0252 0.04  
1923: 32  8 25  0   31  8 24  0             383723.6708  -0.0251  0.050  -0.0252 0.47  
1924: 31  8 23  0   30  8 22  0             383733.6285   0.0036  0.050   0.0036 0.47  
1925: 31  8 23  0   30  9 22  0             383733.6285   0.0036  0.050   0.0036 0.03  
1926: 31  9 23  0   30  8 22  0             383733.6285   0.0036  0.050   0.0036 0.03  
1927: 31  9 23  0   30  9 22  0             383733.6285   0.0036  0.050   0.0036 0.47  
1928: 15  6  9  0   14  4 10  0             383739.6243  -0.0449  0.050  -0.0450 0.46  
1929: 15  6  9  0   14  5 10  0             383739.6243  -0.0449  0.050  -0.0450 0.04  
1930: 15  7  9  0   14  4 10  0             383739.6243  -0.0450  0.050  -0.0450 0.04  
1931: 15  7  9  0   14  5 10  0             383739.6243  -0.0450  0.050  -0.0450 0.46  
1932: 30  9 21  0   29  9 20  0             383745.8735   0.0133  0.050   0.0134 0.47  
1933: 30  9 21  0   29 10 20  0             383745.8735   0.0133  0.050   0.0134 0.03  
1934: 30 10 21  0   29  9 20  0             383745.8735   0.0133  0.050   0.0134 0.03  
1935: 30 10 21  0   29 10 20  0             383745.8735   0.0133  0.050   0.0134 0.47  
1936: 29 10 19  0   28 10 18  0             383762.1177   0.0169  0.050   0.0169 0.47  
1937: 29 10 19  0   28 11 18  0             383762.1177   0.0169  0.050   0.0169 0.03  
1938: 29 11 19  0   28 10 18  0             383762.1177   0.0169  0.050   0.0169 0.03  
1939: 29 11 19  0   28 11 18  0             383762.1177   0.0169  0.050   0.0169 0.47  
1940: 28 11 17  0   27 11 16  0             383785.4566   0.0152  0.050   0.0153 0.47  
1941: 28 11 17  0   27 12 16  0             383785.4566   0.0152  0.050   0.0153 0.03  
1942: 28 12 17  0   27 11 16  0             383785.4566   0.0152  0.050   0.0153 0.03  
1943: 28 12 17  0   27 12 16  0             383785.4566   0.0152  0.050   0.0153 0.47  
1944: 27 12 15  0   26 12 14  0             383822.0047  -0.0102  0.050  -0.0103 0.47  
1945: 27 12 15  0   26 13 14  0             383822.0047  -0.0102  0.050  -0.0103 0.03  
1946: 27 13 15  0   26 12 14  0             383822.0047  -0.0102  0.050  -0.0103 0.03  
1947: 27 13 15  0   26 13 14  0             383822.0047  -0.0102  0.050  -0.0103 0.47  
1948: 26 13 13  0   25 13 12  0             383885.2699   0.0142  0.050   0.0143 0.47  
1949: 26 13 13  0   25 14 12  0             383885.2699   0.0143  0.050   0.0143 0.03  
1950: 26 14 13  0   25 13 12  0             383885.2699   0.0142  0.050   0.0143 0.03  
1951: 26 14 13  0   25 14 12  0             383885.2699   0.0143  0.050   0.0143 0.47  
1952: 25 14 11  0   24 14 10  0             384008.6778  -0.0032  0.050   0.0074 0.47  
1953: 25 14 11  0   24 15 10  0             384008.6778   0.0196  0.050   0.0074 0.03  
1954: 25 15 11  0   24 14 10  0             384008.6778  -0.0048  0.050   0.0074 0.03  
1955: 25 15 11  0   24 15 10  0             384008.6778   0.0181  0.050   0.0074 0.47  
1956: 24 16  9  0   23 16  8  0             384290.3454  -0.0045  0.050               
1957: 23 17  7  0   22 17  6  0             384816.5689  -0.0030  0.050               
1958: 23 16  7  0   22 16  6  0             385545.4121   0.0302  0.050               
1959: 22 17  5  0   21 17  4  0             392393.8168  -0.0050  0.050               
1960: 40  0 40  0   39  0 39  0             393372.1540  -0.0263  0.050  -0.0263 0.46  
1961: 40  0 40  0   39  1 39  0             393372.1540  -0.0263  0.050  -0.0263 0.04  
1962: 40  1 40  0   39  0 39  0             393372.1540  -0.0263  0.050  -0.0263 0.04  
1963: 40  1 40  0   39  1 39  0             393372.1540  -0.0263  0.050  -0.0263 0.46  
1964: 39  1 38  0   38  1 37  0             393381.8539  -0.0316  0.050  -0.0316 0.46  
1965: 39  1 38  0   38  2 37  0             393381.8539  -0.0316  0.050  -0.0316 0.04  
1966: 39  2 38  0   38  1 37  0             393381.8539  -0.0316  0.050  -0.0316 0.04  
1967: 39  2 38  0   38  2 37  0             393381.8539  -0.0316  0.050  -0.0316 0.46  
1968: 38  2 36  0   37  2 35  0             393390.7094  -0.0371  0.050  -0.0371 0.46  
1969: 38  2 36  0   37  3 35  0             393390.7094  -0.0371  0.050  -0.0371 0.04  
1970: 38  3 36  0   37  2 35  0             393390.7094  -0.0371  0.050  -0.0371 0.04  
1971: 38  3 36  0   37  3 35  0             393390.7094  -0.0371  0.050  -0.0371 0.46  
1972: 37  3 34  0   36  3 33  0             393398.9353  -0.0226  0.050  -0.0227 0.46  
1973: 37  3 34  0   36  4 33  0             393398.9353  -0.0226  0.050  -0.0227 0.04  
1974: 37  4 34  0   36  3 33  0             393398.9353  -0.0226  0.050  -0.0227 0.04  
1975: 37  4 34  0   36  4 33  0             393398.9353  -0.0226  0.050  -0.0227 0.46  
1976: 36  4 32  0   35  4 31  0             393406.6922  -0.0455  0.050  -0.0456 0.46  
1977: 36  4 32  0   35  5 31  0             393406.6922  -0.0455  0.050  -0.0456 0.04  
1978: 36  5 32  0   35  4 31  0             393406.6922  -0.0455  0.050  -0.0456 0.04  
1979: 36  5 32  0   35  5 31  0             393406.6922  -0.0455  0.050  -0.0456 0.46  
1980: 35  5 30  0   34  5 29  0             393414.3315  -0.0082  0.050  -0.0083 0.46  
1981: 35  5 30  0   34  6 29  0             393414.3315  -0.0082  0.050  -0.0083 0.04  
1982: 35  6 30  0   34  5 29  0             393414.3315  -0.0082  0.050  -0.0083 0.04  
1983: 35  6 30  0   34  6 29  0             393414.3315  -0.0082  0.050  -0.0083 0.46  
1984: 34  6 28  0   33  6 27  0             393422.0370  -0.0403  0.050  -0.0403 0.46  
1985: 34  6 28  0   33  7 27  0             393422.0370  -0.0403  0.050  -0.0403 0.04  
1986: 34  7 28  0   33  6 27  0             393422.0370  -0.0403  0.050  -0.0403 0.04  
1987: 34  7 28  0   33  7 27  0             393422.0370  -0.0403  0.050  -0.0403 0.46  
1988: 33  7 26  0   32  7 25  0             393430.3689   0.0069  0.050   0.0070 0.46  
1989: 33  7 26  0   32  8 25  0             393430.3689   0.0069  0.050   0.0070 0.04  
1990: 33  8 26  0   32  7 25  0             393430.3689   0.0069  0.050   0.0070 0.04  
1991: 33  8 26  0   32  8 25  0             393430.3689   0.0069  0.050   0.0070 0.46  
1992: 32  8 24  0   31  8 23  0             393439.7489  -0.0246  0.050  -0.0247 0.47  
1993: 32  8 24  0   31  9 23  0             393439.7489  -0.0246  0.050  -0.0247 0.03  
1994: 32  9 24  0   31  8 23  0             393439.7489  -0.0246  0.050  -0.0247 0.03  
1995: 32  9 24  0   31  9 23  0             393439.7489  -0.0246  0.050  -0.0247 0.47  
1996: 31  9 22  0   30  9 21  0             393451.1647  -0.0261  0.050  -0.0261 0.47  
1997: 31  9 22  0   30 10 21  0             393451.1647  -0.0261  0.050  -0.0261 0.03  
1998: 31 10 22  0   30  9 21  0             393451.1647  -0.0261  0.050  -0.0261 0.03  
1999: 31 10 22  0   30 10 21  0             393451.1647  -0.0261  0.050  -0.0261 0.47  
2000: 30 10 20  0   29 10 19  0             393465.9848  -0.0610  0.050  -0.0610 0.47  
2001: 30 10 20  0   29 11 19  0             393465.9848  -0.0610  0.050  -0.0610 0.03  
2002: 30 11 20  0   29 10 19  0             393465.9848  -0.0610  0.050  -0.0610 0.03  
2003: 30 11 20  0   29 11 19  0             393465.9848  -0.0610  0.050  -0.0610 0.47  
2004: 29 11 18  0   28 11 17  0             393486.8344  -0.0202  0.050  -0.0203 0.47  
2005: 29 11 18  0   28 12 17  0             393486.8344  -0.0202  0.050  -0.0203 0.03  
2006: 29 12 18  0   28 11 17  0             393486.8344  -0.0202  0.050  -0.0203 0.03  
2007: 29 12 18  0   28 12 17  0             393486.8344  -0.0202  0.050  -0.0203 0.47  
2008: 28 12 16  0   27 12 15  0             393518.3901  -0.0094  0.050  -0.0095 0.47  
2009: 28 12 16  0   27 13 15  0             393518.3901  -0.0094  0.050  -0.0095 0.03  
2010: 28 13 16  0   27 12 15  0             393518.3901  -0.0094  0.050  -0.0095 0.03  
2011: 28 13 16  0   27 13 15  0             393518.3901  -0.0094  0.050  -0.0095 0.47  
2012: 27 13 14  0   26 13 13  0             393570.6288   0.0000  0.050  -0.0001 0.47  
2013: 27 13 14  0   26 14 13  0             393570.6288   0.0000  0.050  -0.0001 0.03  
2014: 27 14 14  0   26 13 13  0             393570.6288   0.0000  0.050  -0.0001 0.03  
2015: 27 14 14  0   26 14 13  0             393570.6288   0.0000  0.050  -0.0001 0.47  
2016: 26 14 12  0   25 14 11  0             393666.6500  -0.0516  0.050  -0.0509 0.47  
2017: 26 14 12  0   25 15 11  0             393666.6500  -0.0500  0.050  -0.0509 0.03  
2018: 26 15 12  0   25 14 11  0             393666.6500  -0.0517  0.050  -0.0509 0.03  
2019: 26 15 12  0   25 15 11  0             393666.6500  -0.0501  0.050  -0.0509 0.47  
2020: 23 18  6  0   22 18  5  0             393868.1809  -0.0440  0.050               
2021: 24 17  8  0   23 17  7  0             394348.8409  -0.0038  0.050               
2022: 24 16  8  0   23 16  7  0             394455.4394   0.0140  0.050               
2023: 23 19  5  0   22 19  4  0             399124.9572   0.0326  0.050               
2024: 41  0 41  0   40  0 40  0             403079.4839  -0.0270  0.050  -0.0270 0.46  
2025: 41  0 41  0   40  1 40  0             403079.4839  -0.0270  0.050  -0.0270 0.04  
2026: 41  1 41  0   40  0 40  0             403079.4839  -0.0270  0.050  -0.0270 0.04  
2027: 41  1 41  0   40  1 40  0             403079.4839  -0.0270  0.050  -0.0270 0.46  
2028: 40  1 39  0   39  1 38  0             403089.2093   0.0159  0.050   0.0160 0.46  
2029: 40  1 39  0   39  2 38  0             403089.2093   0.0159  0.050   0.0160 0.04  
2030: 40  2 39  0   39  1 38  0             403089.2093   0.0159  0.050   0.0160 0.04  
2031: 40  2 39  0   39  2 38  0             403089.2093   0.0159  0.050   0.0160 0.46  
2032: 39  2 37  0   38  2 36  0             403097.9560  -0.0456  0.050  -0.0457 0.46  
2033: 39  2 37  0   38  3 36  0             403097.9560  -0.0456  0.050  -0.0457 0.04  
2034: 39  3 37  0   38  2 36  0             403097.9560  -0.0456  0.050  -0.0457 0.04  
2035: 39  3 37  0   38  3 36  0             403097.9560  -0.0456  0.050  -0.0457 0.46  
2036: 37  4 33  0   36  4 32  0             403113.7263  -0.0582  0.050  -0.0583 0.46  
2037: 37  4 33  0   36  5 32  0             403113.7263  -0.0582  0.050  -0.0583 0.04  
2038: 37  5 33  0   36  4 32  0             403113.7263  -0.0582  0.050  -0.0583 0.04  
2039: 37  5 33  0   36  5 32  0             403113.7263  -0.0582  0.050  -0.0583 0.46  
2040: 36  5 31  0   35  5 30  0             403121.1791  -0.0373  0.050  -0.0374 0.46  
2041: 36  5 31  0   35  6 30  0             403121.1791  -0.0373  0.050  -0.0374 0.04  
2042: 36  6 31  0   35  5 30  0             403121.1791  -0.0373  0.050  -0.0374 0.04  
2043: 36  6 31  0   35  6 30  0             403121.1791  -0.0373  0.050  -0.0374 0.46  
2044: 34  7 27  0   33  7 26  0             403136.5892  -0.0896  0.050  -0.0897 0.47  
2045: 34  7 27  0   33  8 26  0             403136.5892  -0.0896  0.050  -0.0897 0.04  
2046: 34  8 27  0   33  7 26  0             403136.5892  -0.0896  0.050  -0.0897 0.04  
2047: 34  8 27  0   33  8 26  0             403136.5892  -0.0896  0.050  -0.0897 0.47  
2048: 33  8 25  0   32  8 24  0             403145.6731   0.0571  0.050   0.0571 0.47  
2049: 33  8 25  0   32  9 24  0             403145.6731   0.0571  0.050   0.0571 0.04  
2050: 33  9 25  0   32  8 24  0             403145.6731   0.0571  0.050   0.0571 0.04  
2051: 33  9 25  0   32  9 24  0             403145.6731   0.0571  0.050   0.0571 0.47  
2052: 32  9 23  0   31  9 22  0             403156.2838  -0.0212  0.050  -0.0213 0.47  
2053: 32  9 23  0   31 10 22  0             403156.2838  -0.0212  0.050  -0.0213 0.03  
2054: 32 10 23  0   31  9 22  0             403156.2838  -0.0212  0.050  -0.0213 0.03  
2055: 32 10 23  0   31 10 22  0             403156.2838  -0.0212  0.050  -0.0213 0.47  
2056: 31 10 21  0   30 10 20  0             403169.9291  -0.0398  0.050  -0.0399 0.47  
2057: 31 10 21  0   30 11 20  0             403169.9291  -0.0398  0.050  -0.0399 0.03  
2058: 31 11 21  0   30 10 20  0             403169.9291  -0.0398  0.050  -0.0399 0.03  
2059: 31 11 21  0   30 11 20  0             403169.9291  -0.0398  0.050  -0.0399 0.47  
2060: 30 11 19  0   29 11 18  0             403188.6452  -0.0391  0.050  -0.0392 0.47  
2061: 30 11 19  0   29 12 18  0             403188.6452  -0.0391  0.050  -0.0392 0.03  
2062: 30 12 19  0   29 11 18  0             403188.6452  -0.0391  0.050  -0.0392 0.03  
2063: 30 12 19  0   29 12 18  0             403188.6452  -0.0391  0.050  -0.0392 0.47  
2064: 29 12 17  0   28 12 16  0             403216.2495  -0.0010  0.050  -0.0010 0.47  
2065: 29 12 17  0   28 13 16  0             403216.2495  -0.0010  0.050  -0.0010 0.03  
2066: 29 13 17  0   28 12 16  0             403216.2495  -0.0010  0.050  -0.0010 0.03  
2067: 29 13 17  0   28 13 16  0             403216.2495  -0.0010  0.050  -0.0010 0.47  
2068: 28 13 15  0   27 13 14  0             403260.2922   0.0752  0.050   0.0752 0.47  
2069: 28 13 15  0   27 14 14  0             403260.2922   0.0752  0.050   0.0752 0.03  
2070: 28 14 15  0   27 13 14  0             403260.2922   0.0752  0.050   0.0752 0.03  
2071: 28 14 15  0   27 14 14  0             403260.2922   0.0752  0.050   0.0752 0.47  
2072: 27 14 13  0   26 14 12  0             403337.1810   0.0316  0.050   0.0317 0.47  
2073: 27 14 13  0   26 15 12  0             403337.1810   0.0317  0.050   0.0317 0.03  
2074: 27 15 13  0   26 14 12  0             403337.1810   0.0316  0.050   0.0317 0.03  
2075: 27 15 13  0   26 15 12  0             403337.1810   0.0317  0.050   0.0317 0.47  
2076: 26 15 11  0   25 15 10  0             403488.5204  -0.0044  0.050   0.0201 0.47  
2077: 26 15 11  0   25 16 10  0             403488.5204   0.0485  0.050   0.0201 0.03  
2078: 26 16 11  0   25 15 10  0             403488.5204  -0.0083  0.050   0.0201 0.03  
2079: 26 16 11  0   25 16 10  0             403488.5204   0.0446  0.050   0.0201 0.47  
2080: 25 16  9  0   24 16  8  0             403847.1496   0.0858  0.050               
2081: 42  0 42  0   41  0 41  0             412786.4441   0.0001  0.050   0.0002 0.46  
2082: 42  0 42  0   41  1 41  0             412786.4441   0.0001  0.050   0.0002 0.04  
2083: 42  1 42  0   41  0 41  0             412786.4441   0.0001  0.050   0.0002 0.04  
2084: 42  1 42  0   41  1 41  0             412786.4441   0.0001  0.050   0.0002 0.46  
2085: 41  1 40  0   40  1 39  0             412796.0688  -0.0350  0.050  -0.0350 0.46  
2086: 41  1 40  0   40  2 39  0             412796.0688  -0.0350  0.050  -0.0350 0.04  
2087: 41  2 40  0   40  1 39  0             412796.0688  -0.0350  0.050  -0.0350 0.04  
2088: 41  2 40  0   40  2 39  0             412796.0688  -0.0350  0.050  -0.0350 0.46  
2089: 40  2 38  0   39  2 37  0             412804.8557  -0.0042  0.050  -0.0043 0.46  
2090: 40  2 38  0   39  3 37  0             412804.8557  -0.0042  0.050  -0.0043 0.04  
2091: 40  3 38  0   39  2 37  0             412804.8557  -0.0042  0.050  -0.0043 0.04  
2092: 40  3 38  0   39  3 37  0             412804.8557  -0.0042  0.050  -0.0043 0.46  
2093: 39  3 36  0   38  3 35  0             412812.8932  -0.0085  0.050  -0.0085 0.46  
2094: 39  3 36  0   38  4 35  0             412812.8932  -0.0085  0.050  -0.0085 0.04  
2095: 39  4 36  0   38  3 35  0             412812.8932  -0.0085  0.050  -0.0085 0.04  
2096: 39  4 36  0   38  4 35  0             412812.8932  -0.0085  0.050  -0.0085 0.46  
2097: 38  4 34  0   37  4 33  0             412820.3905  -0.0465  0.050  -0.0466 0.46  
2098: 38  4 34  0   37  5 33  0             412820.3905  -0.0465  0.050  -0.0466 0.04  
2099: 38  5 34  0   37  4 33  0             412820.3905  -0.0465  0.050  -0.0466 0.04  
2100: 38  5 34  0   37  5 33  0             412820.3905  -0.0465  0.050  -0.0466 0.46  
2101: 37  5 32  0   36  5 31  0             412827.7021  -0.0008  0.050  -0.0009 0.46  
2102: 37  5 32  0   36  6 31  0             412827.7021  -0.0008  0.050  -0.0009 0.04  
2103: 37  6 32  0   36  5 31  0             412827.7021  -0.0008  0.050  -0.0009 0.04  
2104: 37  6 32  0   36  6 31  0             412827.7021  -0.0008  0.050  -0.0009 0.46  
2105: 36  6 30  0   35  6 29  0             412834.9501  -0.0321  0.050  -0.0321 0.46  
2106: 36  6 30  0   35  7 29  0             412834.9501  -0.0321  0.050  -0.0321 0.04  
2107: 36  7 30  0   35  6 29  0             412834.9501  -0.0321  0.050  -0.0321 0.04  
2108: 36  7 30  0   35  7 29  0             412834.9501  -0.0321  0.050  -0.0321 0.46  
2109: 35  7 28  0   34  7 27  0             412842.6053  -0.0260  0.050  -0.0260 0.47  
2110: 35  7 28  0   34  8 27  0             412842.6053  -0.0260  0.050  -0.0260 0.04  
2111: 35  8 28  0   34  7 27  0             412842.6053  -0.0260  0.050  -0.0260 0.04  
2112: 35  8 28  0   34  8 27  0             412842.6053  -0.0260  0.050  -0.0260 0.47  
2113: 34  8 26  0   33  8 25  0             412851.1398   0.0107  0.050   0.0108 0.47  
2114: 34  8 26  0   33  9 25  0             412851.1398   0.0107  0.050   0.0108 0.04  
2115: 34  9 26  0   33  8 25  0             412851.1398   0.0107  0.050   0.0108 0.04  
2116: 34  9 26  0   33  9 25  0             412851.1398   0.0107  0.050   0.0108 0.47  
2117: 33  9 24  0   32  9 23  0             412861.1175  -0.0452  0.050  -0.0452 0.47  
2118: 33  9 24  0   32 10 23  0             412861.1175  -0.0452  0.050  -0.0452 0.03  
2119: 33 10 24  0   32  9 23  0             412861.1175  -0.0452  0.050  -0.0452 0.03  
2120: 33 10 24  0   32 10 23  0             412861.1175  -0.0452  0.050  -0.0452 0.47  
2121: 32 10 22  0   31 10 21  0             412873.8327   0.0444  0.050   0.0445 0.47  
2122: 32 10 22  0   31 11 21  0             412873.8327   0.0444  0.050   0.0445 0.03  
2123: 32 11 22  0   31 10 21  0             412873.8327   0.0444  0.050   0.0445 0.03  
2124: 32 11 22  0   31 11 21  0             412873.8327   0.0444  0.050   0.0445 0.47  
2125: 31 11 20  0   30 11 19  0             412890.7638   0.0203  0.050   0.0204 0.47  
2126: 31 11 20  0   30 12 19  0             412890.7638   0.0203  0.050   0.0204 0.03  
2127: 31 12 20  0   30 11 19  0             412890.7638   0.0203  0.050   0.0204 0.03  
2128: 31 12 20  0   30 12 19  0             412890.7638   0.0203  0.050   0.0204 0.47  
2129: 30 12 18  0   29 12 17  0             412915.0882  -0.0097  0.050  -0.0097 0.47  
2130: 30 12 18  0   29 13 17  0             412915.0882  -0.0097  0.050  -0.0097 0.03  
2131: 30 13 18  0   29 12 17  0             412915.0882  -0.0097  0.050  -0.0097 0.03  
2132: 30 13 18  0   29 13 17  0             412915.0882  -0.0097  0.050  -0.0097 0.47  
2133: 29 13 16  0   28 13 15  0             412952.7453   0.0413  0.050   0.0413 0.47  
2134: 29 13 16  0   28 14 15  0             412952.7453   0.0413  0.050   0.0413 0.03  
2135: 29 14 16  0   28 13 15  0             412952.7453   0.0413  0.050   0.0413 0.03  
2136: 29 14 16  0   28 14 15  0             412952.7453   0.0413  0.050   0.0413 0.47  
2137: 24 19  6  0   23 19  5  0             412977.1753   0.0713  0.050               
2138: 28 14 14  0   27 14 13  0             413015.7997   0.0411  0.050   0.0411 0.47  
2139: 28 14 14  0   27 15 13  0             413015.7997   0.0411  0.050   0.0411 0.03  
2140: 28 15 14  0   27 14 13  0             413015.7997   0.0411  0.050   0.0411 0.03  
2141: 28 15 14  0   27 15 13  0             413015.7997   0.0411  0.050   0.0411 0.47  
2142: 27 15 12  0   26 15 11  0             413132.7506   0.0258  0.050   0.0277 0.47  
2143: 27 15 12  0   26 16 11  0             413132.7506   0.0297  0.050   0.0277 0.03  
2144: 27 16 12  0   26 15 11  0             413132.7506   0.0255  0.050   0.0277 0.03  
2145: 27 16 12  0   26 16 11  0             413132.7506   0.0294  0.050   0.0277 0.47  
2146: 26 16 10  0   25 17  9  0             413380.9531   0.1618  0.050   0.0507 0.06  
2147: 26 17 10  0   25 17  9  0             413380.9531   0.0437  0.050   0.0507 0.94  
2148: 26 16 10  0   25 16  9  0             413382.2194   0.0643  0.050   0.0575 0.94  
2149: 26 17 10  0   25 16  9  0             413382.2194  -0.0537  0.050   0.0575 0.06  
2150: 43  0 43  0   42  0 42  0             422492.9597  -0.0101  0.050  -0.0101 0.46  
2151: 43  0 43  0   42  1 42  0             422492.9597  -0.0101  0.050  -0.0101 0.04  
2152: 43  1 43  0   42  0 42  0             422492.9597  -0.0101  0.050  -0.0101 0.04  
2153: 43  1 43  0   42  1 42  0             422492.9597  -0.0101  0.050  -0.0101 0.46  
2154: 42  1 41  0   41  1 40  0             422502.5844  -0.0230  0.050  -0.0231 0.46  
2155: 42  1 41  0   41  2 40  0             422502.5844  -0.0230  0.050  -0.0231 0.04  
2156: 42  2 41  0   41  1 40  0             422502.5844  -0.0230  0.050  -0.0231 0.04  
2157: 42  2 41  0   41  2 40  0             422502.5844  -0.0230  0.050  -0.0231 0.46  
2158: 41  2 39  0   40  2 38  0             422511.2648  -0.0469  0.050  -0.0470 0.46  
2159: 41  2 39  0   40  3 38  0             422511.2648  -0.0469  0.050  -0.0470 0.04  
2160: 41  3 39  0   40  2 38  0             422511.2648  -0.0469  0.050  -0.0470 0.04  
2161: 41  3 39  0   40  3 38  0             422511.2648  -0.0469  0.050  -0.0470 0.46  
2162: 40  3 37  0   39  3 36  0             422519.2450  -0.0248  0.050  -0.0249 0.46  
2163: 40  3 37  0   39  4 36  0             422519.2450  -0.0248  0.050  -0.0249 0.04  
2164: 40  4 37  0   39  3 36  0             422519.2450  -0.0248  0.050  -0.0249 0.04  
2165: 40  4 37  0   39  4 36  0             422519.2450  -0.0248  0.050  -0.0249 0.46  
2166: 38  5 33  0   37  5 32  0             422533.6959  -0.0931  0.050  -0.0931 0.46  
2167: 38  5 33  0   37  6 32  0             422533.6959  -0.0931  0.050  -0.0931 0.04  
2168: 38  6 33  0   37  5 32  0             422533.6959  -0.0931  0.050  -0.0931 0.04  
2169: 38  6 33  0   37  6 32  0             422533.6959  -0.0931  0.050  -0.0931 0.46  
2170: 37  6 31  0   36  6 30  0             422540.8397  -0.0107  0.050  -0.0107 0.46  
2171: 37  6 31  0   36  7 30  0             422540.8397  -0.0107  0.050  -0.0107 0.04  
2172: 37  7 31  0   36  6 30  0             422540.8397  -0.0107  0.050  -0.0107 0.04  
2173: 37  7 31  0   36  7 30  0             422540.8397  -0.0107  0.050  -0.0107 0.46  
2174: 36  7 29  0   35  7 28  0             422548.1820  -0.0230  0.050  -0.0230 0.46  
2175: 36  7 29  0   35  8 28  0             422548.1820  -0.0230  0.050  -0.0230 0.04  
2176: 36  8 29  0   35  7 28  0             422548.1820  -0.0230  0.050  -0.0230 0.04  
2177: 36  8 29  0   35  8 28  0             422548.1820  -0.0230  0.050  -0.0230 0.46  
2178: 35  8 27  0   34  8 26  0             422556.2631  -0.0295  0.050  -0.0296 0.47  
2179: 35  8 27  0   34  9 26  0             422556.2631  -0.0295  0.050  -0.0296 0.04  
2180: 35  9 27  0   34  8 26  0             422556.2631  -0.0295  0.050  -0.0296 0.04  
2181: 35  9 27  0   34  9 26  0             422556.2631  -0.0295  0.050  -0.0296 0.47  
2182: 34  9 25  0   33  9 24  0             422565.8057   0.0756  0.050   0.0757 0.47  
2183: 34  9 25  0   33 10 24  0             422565.8057   0.0756  0.050   0.0757 0.03  
2184: 34 10 25  0   33  9 24  0             422565.8057   0.0756  0.050   0.0757 0.03  
2185: 34 10 25  0   33 10 24  0             422565.8057   0.0756  0.050   0.0757 0.47  
2186: 33 10 23  0   32 10 22  0             422577.4613   0.0226  0.050   0.0226 0.47  
2187: 33 10 23  0   32 11 22  0             422577.4613   0.0226  0.050   0.0226 0.03  
2188: 33 11 23  0   32 10 22  0             422577.4613   0.0226  0.050   0.0226 0.03  
2189: 33 11 23  0   32 11 22  0             422577.4613   0.0226  0.050   0.0226 0.47  
2190: 32 11 21  0   31 11 20  0             422592.9664   0.0750  0.050   0.0750 0.47  
2191: 32 11 21  0   31 12 20  0             422592.9664   0.0750  0.050   0.0750 0.03  
2192: 32 12 21  0   31 11 20  0             422592.9664   0.0750  0.050   0.0750 0.03  
2193: 32 12 21  0   31 12 20  0             422592.9664   0.0750  0.050   0.0750 0.47  
2194: 31 12 19  0   30 12 18  0             422614.6097   0.0039  0.050   0.0040 0.47  
2195: 31 12 19  0   30 13 18  0             422614.6097   0.0039  0.050   0.0040 0.03  
2196: 31 13 19  0   30 12 18  0             422614.6097   0.0039  0.050   0.0040 0.03  
2197: 31 13 19  0   30 13 18  0             422614.6097   0.0039  0.050   0.0040 0.47  
2198: 30 13 17  0   29 13 16  0             422647.2034  -0.0015  0.050  -0.0016 0.47  
2199: 30 13 17  0   29 14 16  0             422647.2034  -0.0015  0.050  -0.0016 0.03  
2200: 30 14 17  0   29 13 16  0             422647.2034  -0.0015  0.050  -0.0016 0.03  
2201: 30 14 17  0   29 14 16  0             422647.2034  -0.0015  0.050  -0.0016 0.47  
2202: 29 14 15  0   28 14 14  0             422699.9833   0.0888  0.050   0.0889 0.47  
2203: 29 14 15  0   28 15 14  0             422699.9833   0.0888  0.050   0.0889 0.03  
2204: 29 15 15  0   28 14 14  0             422699.9833   0.0888  0.050   0.0889 0.03  
2205: 29 15 15  0   28 15 14  0             422699.9833   0.0888  0.050   0.0889 0.47  
2206: 28 15 13  0   27 15 12  0             422792.8976  -0.0157  0.050  -0.0156 0.47  
2207: 28 15 13  0   27 16 12  0             422792.8976  -0.0154  0.050  -0.0156 0.03  
2208: 28 16 13  0   27 15 12  0             422792.8976  -0.0157  0.050  -0.0156 0.03  
2209: 28 16 13  0   27 16 12  0             422792.8976  -0.0155  0.050  -0.0156 0.47  
2210: 27 16 11  0   26 16 10  0             422977.1491  -0.0136  0.050   0.0408 0.47  
2211: 27 16 11  0   26 17 10  0             422977.1491   0.1045  0.050   0.0408 0.03  
2212: 27 17 11  0   26 16 10  0             422977.1491  -0.0228  0.050   0.0408 0.03  
2213: 27 17 11  0   26 17 10  0             422977.1491   0.0952  0.050   0.0408 0.47  
2214: 20 18  3  0   19 16  4  0             431930.8668   0.2661  0.050   0.0459 0.25  
2215: 25 20  6  0   24 20  5  0             431930.8668  -0.0262  0.050   0.0459 0.75  
2216: 24 19  5  0   23 19  4  0             431937.1393  -0.0045  0.050               
2217: 44  0 44  0   43  0 43  0             432199.0468  -0.0323  0.050  -0.0324 0.46  
2218: 44  0 44  0   43  1 43  0             432199.0468  -0.0323  0.050  -0.0324 0.04  
2219: 44  1 44  0   43  0 43  0             432199.0468  -0.0323  0.050  -0.0324 0.04  
2220: 44  1 44  0   43  1 43  0             432199.0468  -0.0323  0.050  -0.0324 0.46  
2221: 43  1 42  0   42  1 41  0             432208.6268  -0.0678  0.050  -0.0678 0.46  
2222: 43  1 42  0   42  2 41  0             432208.6268  -0.0678  0.050  -0.0678 0.04  
2223: 43  2 42  0   42  1 41  0             432208.6268  -0.0678  0.050  -0.0678 0.04  
2224: 43  2 42  0   42  2 41  0             432208.6268  -0.0678  0.050  -0.0678 0.46  
2225: 41  3 38  0   40  3 37  0             432225.1551  -0.0674  0.050  -0.0675 0.46  
2226: 41  3 38  0   40  4 37  0             432225.1551  -0.0674  0.050  -0.0675 0.04  
2227: 41  4 38  0   40  3 37  0             432225.1551  -0.0674  0.050  -0.0675 0.04  
2228: 41  4 38  0   40  4 37  0             432225.1551  -0.0674  0.050  -0.0675 0.46  
2229: 40  4 36  0   39  4 35  0             432232.5469   0.0266  0.050   0.0267 0.46  
2230: 40  4 36  0   39  5 35  0             432232.5469   0.0266  0.050   0.0267 0.04  
2231: 40  5 36  0   39  4 35  0             432232.5469   0.0266  0.050   0.0267 0.04  
2232: 40  5 36  0   39  5 35  0             432232.5469   0.0266  0.050   0.0267 0.46  
2233: 39  5 34  0   38  5 33  0             432239.4032  -0.0609  0.050  -0.0609 0.46  
2234: 39  5 34  0   38  6 33  0             432239.4032  -0.0609  0.050  -0.0609 0.04  
2235: 39  6 34  0   38  5 33  0             432239.4032  -0.0609  0.050  -0.0609 0.04  
2236: 39  6 34  0   38  6 33  0             432239.4032  -0.0609  0.050  -0.0609 0.46  
2237: 38  6 32  0   37  6 31  0             432246.2726  -0.0414  0.050  -0.0415 0.46  
2238: 38  6 32  0   37  7 31  0             432246.2726  -0.0414  0.050  -0.0415 0.04  
2239: 38  7 32  0   37  6 31  0             432246.2726  -0.0414  0.050  -0.0415 0.04  
2240: 38  7 32  0   37  7 31  0             432246.2726  -0.0414  0.050  -0.0415 0.46  
2241: 37  7 30  0   36  7 29  0             432253.4107   0.0242  0.050   0.0243 0.46  
2242: 37  7 30  0   36  8 29  0             432253.4107   0.0242  0.050   0.0243 0.04  
2243: 37  8 30  0   36  7 29  0             432253.4107   0.0242  0.050   0.0243 0.04  
2244: 37  8 30  0   36  8 29  0             432253.4107   0.0242  0.050   0.0243 0.46  
2245: 36  8 28  0   35  8 27  0             432261.0701  -0.0185  0.050  -0.0185 0.46  
2246: 36  8 28  0   35  9 27  0             432261.0701  -0.0185  0.050  -0.0185 0.04  
2247: 36  9 28  0   35  8 27  0             432261.0701  -0.0185  0.050  -0.0185 0.04  
2248: 36  9 28  0   35  9 27  0             432261.0701  -0.0185  0.050  -0.0185 0.46  
2249: 35  9 26  0   34  9 25  0             432269.9563  -0.0219  0.050  -0.0220 0.47  
2250: 35  9 26  0   34 10 25  0             432269.9563  -0.0219  0.050  -0.0220 0.03  
2251: 35 10 26  0   34  9 25  0             432269.9563  -0.0219  0.050  -0.0220 0.03  
2252: 35 10 26  0   34 10 25  0             432269.9563  -0.0219  0.050  -0.0220 0.47  
2253: 34 10 24  0   33 10 23  0             432280.8947   0.0269  0.050   0.0269 0.47  
2254: 34 10 24  0   33 11 23  0             432280.8947   0.0269  0.050   0.0269 0.03  
2255: 34 11 24  0   33 10 23  0             432280.8947   0.0269  0.050   0.0269 0.03  
2256: 34 11 24  0   33 11 23  0             432280.8947   0.0269  0.050   0.0269 0.47  
2257: 32 12 20  0   31 12 19  0             432314.5676   0.0394  0.050   0.0394 0.47  
2258: 32 12 20  0   31 13 19  0             432314.5676   0.0394  0.050   0.0394 0.03  
2259: 32 13 20  0   31 12 19  0             432314.5676   0.0394  0.050   0.0394 0.03  
2260: 32 13 20  0   31 13 19  0             432314.5676   0.0394  0.050   0.0394 0.47  
2261: 31 13 18  0   30 13 17  0             432343.0981  -0.0084  0.050  -0.0084 0.47  
2262: 31 13 18  0   30 14 17  0             432343.0981  -0.0084  0.050  -0.0084 0.03  
2263: 31 14 18  0   30 13 17  0             432343.0981  -0.0084  0.050  -0.0084 0.03  
2264: 31 14 18  0   30 14 17  0             432343.0981  -0.0084  0.050  -0.0084 0.47  
2265: 30 14 16  0   29 14 15  0             432387.7751  -0.0786  0.050  -0.0786 0.47  
2266: 30 14 16  0   29 15 15  0             432387.7751  -0.0786  0.050  -0.0786 0.03  
2267: 30 15 16  0   29 14 15  0             432387.7751  -0.0786  0.050  -0.0786 0.03  
2268: 30 15 16  0   29 15 15  0             432387.7751  -0.0786  0.050  -0.0786 0.47  
2269: 29 15 14  0   28 15 13  0             432463.5147  -0.0764  0.050  -0.0764 0.47  
2270: 29 15 14  0   28 16 13  0             432463.5147  -0.0764  0.050  -0.0764 0.03  
2271: 29 16 14  0   28 15 13  0             432463.5147  -0.0764  0.050  -0.0764 0.03  
2272: 29 16 14  0   28 16 13  0             432463.5147  -0.0764  0.050  -0.0764 0.47  
2273: 28 16 12  0   27 16 11  0             432604.9330  -0.0735  0.050  -0.0692 0.47  
2274: 28 16 12  0   27 17 11  0             432604.9330  -0.0642  0.050  -0.0692 0.03  
2275: 28 17 12  0   27 16 11  0             432604.9330  -0.0741  0.050  -0.0692 0.03  
2276: 28 17 12  0   27 17 11  0             432604.9330  -0.0649  0.050  -0.0692 0.47  
2277: 25 19  6  0   24 19  5  0             440631.0252   0.0666  0.050               
2278: 45  0 45  0   44  0 44  0             441904.7938   0.0315  0.050   0.0316 0.46  
2279: 45  0 45  0   44  1 44  0             441904.7938   0.0315  0.050   0.0316 0.04  
2280: 45  1 45  0   44  0 44  0             441904.7938   0.0315  0.050   0.0316 0.04  
2281: 45  1 45  0   44  1 44  0             441904.7938   0.0315  0.050   0.0316 0.46  
2282: 44  1 43  0   43  1 42  0             441914.3996   0.0437  0.050   0.0438 0.46  
2283: 44  1 43  0   43  2 42  0             441914.3996   0.0437  0.050   0.0438 0.04  
2284: 44  2 43  0   43  1 42  0             441914.3996   0.0437  0.050   0.0438 0.04  
2285: 44  2 43  0   43  2 42  0             441914.3996   0.0437  0.050   0.0438 0.46  
2286: 43  2 41  0   42  2 40  0             441922.9435  -0.0139  0.050  -0.0140 0.46  
2287: 43  2 41  0   42  3 40  0             441922.9435  -0.0139  0.050  -0.0140 0.04  
2288: 43  3 41  0   42  2 40  0             441922.9435  -0.0139  0.050  -0.0140 0.04  
2289: 43  3 41  0   42  3 40  0             441922.9435  -0.0139  0.050  -0.0140 0.46  
2290: 42  3 39  0   41  3 38  0             441930.8068   0.0567  0.050   0.0567 0.46  
2291: 42  3 39  0   41  4 38  0             441930.8068   0.0567  0.050   0.0567 0.04  
2292: 42  4 39  0   41  3 38  0             441930.8068   0.0567  0.050   0.0567 0.04  
2293: 42  4 39  0   41  4 38  0             441930.8068   0.0567  0.050   0.0567 0.46  
2294: 41  4 37  0   40  4 36  0             441937.9926   0.0615  0.050   0.0615 0.46  
2295: 41  4 37  0   40  5 36  0             441937.9926   0.0615  0.050   0.0615 0.04  
2296: 41  5 37  0   40  4 36  0             441937.9926   0.0615  0.050   0.0615 0.04  
2297: 41  5 37  0   40  5 36  0             441937.9926   0.0615  0.050   0.0615 0.46  
2298: 40  5 35  0   39  5 34  0             441944.7507   0.0324  0.050   0.0324 0.46  
2299: 40  5 35  0   39  6 34  0             441944.7507   0.0324  0.050   0.0324 0.04  
2300: 40  6 35  0   39  5 34  0             441944.7507   0.0324  0.050   0.0324 0.04  
2301: 40  6 35  0   39  6 34  0             441944.7507   0.0324  0.050   0.0324 0.46  
2302: 39  6 33  0   38  6 32  0             441951.4108   0.0487  0.050   0.0487 0.46  
2303: 39  6 33  0   38  7 32  0             441951.4108   0.0487  0.050   0.0487 0.04  
2304: 39  7 33  0   38  6 32  0             441951.4108   0.0487  0.050   0.0487 0.04  
2305: 39  7 33  0   38  7 32  0             441951.4108   0.0487  0.050   0.0487 0.46  
2306: 38  7 31  0   37  7 30  0             441958.2327   0.0698  0.050   0.0698 0.46  
2307: 38  7 31  0   37  8 30  0             441958.2327   0.0698  0.050   0.0698 0.04  
2308: 38  8 31  0   37  7 30  0             441958.2327   0.0698  0.050   0.0698 0.04  
2309: 38  8 31  0   37  8 30  0             441958.2327   0.0698  0.050   0.0698 0.46  
2310: 37  8 29  0   36  8 28  0             441965.5395   0.0391  0.050   0.0392 0.46  
2311: 37  8 29  0   36  9 28  0             441965.5395   0.0391  0.050   0.0392 0.04  
2312: 37  9 29  0   36  8 28  0             441965.5395   0.0391  0.050   0.0392 0.04  
2313: 37  9 29  0   36  9 28  0             441965.5395   0.0391  0.050   0.0392 0.46  
2314: 36  9 27  0   35  9 26  0             441973.9081   0.0256  0.050   0.0256 0.47  
2315: 36  9 27  0   35 10 26  0             441973.9081   0.0256  0.050   0.0256 0.04  
2316: 36 10 27  0   35  9 26  0             441973.9081   0.0256  0.050   0.0256 0.04  
2317: 36 10 27  0   35 10 26  0             441973.9081   0.0256  0.050   0.0256 0.47  
2318: 35 10 25  0   34 10 24  0             441984.0376   0.0052  0.050   0.0053 0.47  
2319: 35 10 25  0   34 11 24  0             441984.0376   0.0052  0.050   0.0053 0.03  
2320: 35 11 25  0   34 10 24  0             441984.0376   0.0052  0.050   0.0053 0.03  
2321: 35 11 25  0   34 11 24  0             441984.0376   0.0052  0.050   0.0053 0.47  
2322: 33 12 21  0   32 12 20  0             442014.6864   0.0055  0.050   0.0056 0.47  
2323: 33 12 21  0   32 13 20  0             442014.6864   0.0055  0.050   0.0056 0.03  
2324: 33 13 21  0   32 12 20  0             442014.6864   0.0055  0.050   0.0056 0.03  
2325: 33 13 21  0   32 13 20  0             442014.6864   0.0055  0.050   0.0056 0.47  
2326: 32 13 19  0   31 13 18  0             442040.0096   0.0380  0.050   0.0381 0.47  
2327: 32 13 19  0   31 14 18  0             442040.0096   0.0380  0.050   0.0381 0.03  
2328: 32 14 19  0   31 13 18  0             442040.0096   0.0380  0.050   0.0381 0.03  
2329: 32 14 19  0   31 14 18  0             442040.0096   0.0380  0.050   0.0381 0.47  
2330: 31 14 17  0   30 14 16  0             442078.5656   0.0704  0.050   0.0704 0.47  
2331: 31 14 17  0   30 15 16  0             442078.5656   0.0704  0.050   0.0704 0.03  
2332: 31 15 17  0   30 14 16  0             442078.5656   0.0704  0.050   0.0704 0.03  
2333: 31 15 17  0   30 15 16  0             442078.5656   0.0704  0.050   0.0704 0.47  
2334: 30 15 15  0   29 15 14  0             442141.3452  -0.0361  0.050  -0.0362 0.47  
2335: 30 15 15  0   29 16 14  0             442141.3452  -0.0361  0.050  -0.0362 0.03  
2336: 30 16 15  0   29 15 14  0             442141.3452  -0.0361  0.050  -0.0362 0.03  
2337: 30 16 15  0   29 16 14  0             442141.3452  -0.0361  0.050  -0.0362 0.47  
2338: 29 16 13  0   28 16 12  0             442253.1573   0.0031  0.050   0.0034 0.47  
2339: 29 16 13  0   28 17 12  0             442253.1573   0.0037  0.050   0.0034 0.03  
2340: 29 17 13  0   28 16 12  0             442253.1573   0.0030  0.050   0.0034 0.03  
2341: 29 17 13  0   28 17 12  0             442253.1573   0.0037  0.050   0.0034 0.47  
2342: 28 17 11  0   27 17 10  0             442475.7725  -0.0620  0.050   0.0546 0.47  
2343: 28 17 11  0   27 18 10  0             442475.7725   0.1922  0.050   0.0546 0.03  
2344: 28 18 11  0   27 17 10  0             442475.7725  -0.0829  0.050   0.0546 0.03  
2345: 28 18 11  0   27 18 10  0             442475.7725   0.1712  0.050   0.0546 0.47  
2346: 27 19  9  0   26 19  8  0             442981.3722   0.0243  0.050               
2347: 26 21  6  0   25 21  5  0             450707.1144  -0.0576  0.050               
2348: 25 20  5  0   24 20  4  0             450933.0290   0.0327  0.050               
2349: 46  0 46  0   45  0 45  0             451609.9915  -0.0179  0.050  -0.0179 0.46  
2350: 46  0 46  0   45  1 45  0             451609.9915  -0.0179  0.050  -0.0179 0.04  
2351: 46  1 46  0   45  0 45  0             451609.9915  -0.0179  0.050  -0.0179 0.04  
2352: 46  1 46  0   45  1 45  0             451609.9915  -0.0179  0.050  -0.0179 0.46  
2353: 45  1 44  0   44  1 43  0             451619.5683  -0.0130  0.050  -0.0130 0.46  
2354: 45  1 44  0   44  2 43  0             451619.5683  -0.0130  0.050  -0.0130 0.04  
2355: 45  2 44  0   44  1 43  0             451619.5683  -0.0130  0.050  -0.0130 0.04  
2356: 45  2 44  0   44  2 43  0             451619.5683  -0.0130  0.050  -0.0130 0.46  
2357: 44  2 42  0   43  2 41  0             451628.1740   0.0419  0.050   0.0419 0.46  
2358: 44  2 42  0   43  3 41  0             451628.1740   0.0419  0.050   0.0419 0.04  
2359: 44  3 42  0   43  2 41  0             451628.1740   0.0419  0.050   0.0419 0.04  
2360: 44  3 42  0   43  3 41  0             451628.1740   0.0419  0.050   0.0419 0.46  
2361: 42  4 38  0   41  4 37  0             451642.9848   0.0764  0.050   0.0765 0.46  
2362: 42  4 38  0   41  5 37  0             451642.9848   0.0764  0.050   0.0765 0.04  
2363: 42  5 38  0   41  4 37  0             451642.9848   0.0764  0.050   0.0765 0.04  
2364: 42  5 38  0   41  5 37  0             451642.9848   0.0764  0.050   0.0765 0.46  
2365: 41  5 36  0   40  5 35  0             451649.5764   0.0352  0.050   0.0352 0.46  
2366: 41  5 36  0   40  6 35  0             451649.5764   0.0352  0.050   0.0352 0.04  
2367: 41  6 36  0   40  5 35  0             451649.5764   0.0352  0.050   0.0352 0.04  
2368: 41  6 36  0   40  6 35  0             451649.5764   0.0352  0.050   0.0352 0.46  
2369: 40  6 34  0   39  6 33  0             451656.0354   0.0517  0.050   0.0518 0.46  
2370: 40  6 34  0   39  7 33  0             451656.0354   0.0517  0.050   0.0518 0.04  
2371: 40  7 34  0   39  6 33  0             451656.0354   0.0517  0.050   0.0518 0.04  
2372: 40  7 34  0   39  7 33  0             451656.0354   0.0517  0.050   0.0518 0.46  
2373: 39  7 32  0   38  7 31  0             451662.5526   0.0304  0.050   0.0305 0.46  
2374: 39  7 32  0   38  8 31  0             451662.5526   0.0304  0.050   0.0305 0.04  
2375: 39  8 32  0   38  7 31  0             451662.5526   0.0304  0.050   0.0305 0.04  
2376: 39  8 32  0   38  8 31  0             451662.5526   0.0304  0.050   0.0305 0.46  
2377: 38  8 30  0   37  8 29  0             451669.5087  -0.0034  0.050  -0.0035 0.47  
2378: 38  8 30  0   37  9 29  0             451669.5087  -0.0034  0.050  -0.0035 0.04  
2379: 38  9 30  0   37  8 29  0             451669.5087  -0.0034  0.050  -0.0035 0.04  
2380: 38  9 30  0   37  9 29  0             451669.5087  -0.0034  0.050  -0.0035 0.47  
2381: 37  9 28  0   36  9 27  0             451677.4102  -0.0104  0.050  -0.0104 0.47  
2382: 37  9 28  0   36 10 27  0             451677.4102  -0.0104  0.050  -0.0104 0.04  
2383: 37 10 28  0   36  9 27  0             451677.4102  -0.0104  0.050  -0.0104 0.04  
2384: 37 10 28  0   36 10 27  0             451677.4102  -0.0104  0.050  -0.0104 0.47  
2385: 36 10 26  0   35 10 25  0             451686.9690   0.0729  0.050   0.0730 0.47  
2386: 36 10 26  0   35 11 25  0             451686.9690   0.0729  0.050   0.0730 0.03  
2387: 36 11 26  0   35 10 25  0             451686.9690   0.0729  0.050   0.0730 0.03  
2388: 36 11 26  0   35 11 25  0             451686.9690   0.0729  0.050   0.0730 0.47  
2389: 35 11 24  0   34 11 23  0             451698.8830  -0.0131  0.050  -0.0132 0.47  
2390: 35 11 24  0   34 12 23  0             451698.8830  -0.0131  0.050  -0.0132 0.03  
2391: 35 12 24  0   34 11 23  0             451698.8830  -0.0131  0.050  -0.0132 0.03  
2392: 35 12 24  0   34 12 23  0             451698.8830  -0.0131  0.050  -0.0132 0.47  
2393: 34 12 22  0   33 12 21  0             451714.9855   0.0625  0.050   0.0625 0.47  
2394: 34 12 22  0   33 13 21  0             451714.9855   0.0625  0.050   0.0625 0.03  
2395: 34 13 22  0   33 12 21  0             451714.9855   0.0625  0.050   0.0625 0.03  
2396: 34 13 22  0   33 13 21  0             451714.9855   0.0625  0.050   0.0625 0.47  
2397: 31 15 16  0   30 15 15  0             451824.1825   0.0719  0.050   0.0720 0.47  
2398: 31 15 16  0   30 16 15  0             451824.1825   0.0719  0.050   0.0720 0.03  
2399: 31 16 16  0   30 15 15  0             451824.1825   0.0719  0.050   0.0720 0.03  
2400: 31 16 16  0   30 16 15  0             451824.1825   0.0719  0.050   0.0720 0.47  
2401: 29 17 12  0   28 17 11  0             452084.4598   0.0320  0.050   0.0418 0.47  
2402: 29 17 12  0   28 18 11  0             452084.4598   0.0530  0.050   0.0418 0.03  
2403: 29 18 12  0   28 17 11  0             452084.4598   0.0305  0.050   0.0418 0.03  
2404: 29 18 12  0   28 18 11  0             452084.4598   0.0514  0.050   0.0418 0.47  
2405: 47  0 47  0   46  0 46  0             461314.8153   0.0041  0.050   0.0042 0.46  
2406: 47  0 47  0   46  1 46  0             461314.8153   0.0041  0.050   0.0042 0.04  
2407: 47  1 47  0   46  0 46  0             461314.8153   0.0041  0.050   0.0042 0.04  
2408: 47  1 47  0   46  1 46  0             461314.8153   0.0041  0.050   0.0042 0.46  
2409: 46  1 45  0   45  1 44  0             461324.2682  -0.0933  0.050  -0.0934 0.46  
2410: 46  1 45  0   45  2 44  0             461324.2682  -0.0933  0.050  -0.0934 0.04  
2411: 46  2 45  0   45  1 44  0             461324.2682  -0.0933  0.050  -0.0934 0.04  
2412: 46  2 45  0   45  2 44  0             461324.2682  -0.0933  0.050  -0.0934 0.46  
2413: 45  2 43  0   44  2 42  0             461332.8346  -0.0271  0.050  -0.0272 0.46  
2414: 45  2 43  0   44  3 42  0             461332.8346  -0.0271  0.050  -0.0272 0.04  
2415: 45  3 43  0   44  2 42  0             461332.8346  -0.0271  0.050  -0.0272 0.04  
2416: 45  3 43  0   44  3 42  0             461332.8346  -0.0271  0.050  -0.0272 0.46  
2417: 44  3 41  0   43  3 40  0             461340.4844  -0.0070  0.050  -0.0071 0.46  
2418: 44  3 41  0   43  4 40  0             461340.4844  -0.0070  0.050  -0.0071 0.04  
2419: 44  4 41  0   43  3 40  0             461340.4844  -0.0070  0.050  -0.0071 0.04  
2420: 44  4 41  0   43  4 40  0             461340.4844  -0.0070  0.050  -0.0071 0.46  
2421: 43  4 39  0   42  4 38  0             461347.4571   0.0148  0.050   0.0148 0.46  
2422: 43  4 39  0   42  5 38  0             461347.4571   0.0148  0.050   0.0148 0.04  
2423: 43  5 39  0   42  4 38  0             461347.4571   0.0148  0.050   0.0148 0.04  
2424: 43  5 39  0   42  5 38  0             461347.4571   0.0148  0.050   0.0148 0.46  
2425: 41  6 35  0   40  6 34  0             461360.1793   0.0111  0.050   0.0112 0.46  
2426: 41  6 35  0   40  7 34  0             461360.1793   0.0111  0.050   0.0112 0.04  
2427: 41  7 35  0   40  6 34  0             461360.1793   0.0111  0.050   0.0112 0.04  
2428: 41  7 35  0   40  7 34  0             461360.1793   0.0111  0.050   0.0112 0.46  
2429: 40  7 33  0   39  7 32  0             461366.3965  -0.0556  0.050  -0.0557 0.46  
2430: 40  7 33  0   39  8 32  0             461366.3965  -0.0556  0.050  -0.0557 0.04  
2431: 40  8 33  0   39  7 32  0             461366.3965  -0.0556  0.050  -0.0557 0.04  
2432: 40  8 33  0   39  8 32  0             461366.3965  -0.0556  0.050  -0.0557 0.46  
2433: 39  8 31  0   38  8 30  0             461373.1228   0.0127  0.050   0.0128 0.46  
2434: 39  8 31  0   38  9 30  0             461373.1228   0.0127  0.050   0.0128 0.04  
2435: 39  9 31  0   38  8 30  0             461373.1228   0.0127  0.050   0.0128 0.04  
2436: 39  9 31  0   38  9 30  0             461373.1228   0.0127  0.050   0.0128 0.46  
2437: 38  9 29  0   37  9 28  0             461380.5700  -0.0029  0.050  -0.0030 0.46  
2438: 38  9 29  0   37 10 28  0             461380.5700  -0.0029  0.050  -0.0030 0.04  
2439: 38 10 29  0   37  9 28  0             461380.5700  -0.0029  0.050  -0.0030 0.04  
2440: 38 10 29  0   37 10 28  0             461380.5700  -0.0029  0.050  -0.0030 0.46  
2441: 37 10 27  0   36 10 26  0             461389.4847   0.0568  0.050   0.0569 0.47  
2442: 37 10 27  0   36 11 26  0             461389.4847   0.0568  0.050   0.0569 0.03  
2443: 37 11 27  0   36 10 26  0             461389.4847   0.0568  0.050   0.0569 0.03  
2444: 37 11 27  0   36 11 26  0             461389.4847   0.0568  0.050   0.0569 0.47  
2445: 36 11 25  0   35 11 24  0             461400.5733   0.0525  0.050   0.0525 0.47  
2446: 36 11 25  0   35 12 24  0             461400.5733   0.0525  0.050   0.0525 0.03  
2447: 36 12 25  0   35 11 24  0             461400.5733   0.0525  0.050   0.0525 0.03  
2448: 36 12 25  0   35 12 24  0             461400.5733   0.0525  0.050   0.0525 0.47  
2449: 35 12 23  0   34 12 22  0             461415.0887  -0.0561  0.050  -0.0562 0.47  
2450: 35 12 23  0   34 13 22  0             461415.0887  -0.0561  0.050  -0.0562 0.03  
2451: 35 13 23  0   34 12 22  0             461415.0887  -0.0561  0.050  -0.0562 0.03  
2452: 35 13 23  0   34 13 22  0             461415.0887  -0.0561  0.050  -0.0562 0.47  
2453: 34 13 21  0   33 13 20  0             461435.3950  -0.0028  0.050  -0.0029 0.47  
2454: 34 13 21  0   33 14 20  0             461435.3950  -0.0028  0.050  -0.0029 0.03  
2455: 34 14 21  0   33 13 20  0             461435.3950  -0.0028  0.050  -0.0029 0.03  
2456: 34 14 21  0   33 14 20  0             461435.3950  -0.0028  0.050  -0.0029 0.47  
2457: 33 14 19  0   32 14 18  0             461464.9433   0.0449  0.050   0.0450 0.47  
2458: 33 14 19  0   32 15 18  0             461464.9433   0.0449  0.050   0.0450 0.03  
2459: 33 15 19  0   32 14 18  0             461464.9433   0.0449  0.050   0.0450 0.03  
2460: 33 15 19  0   32 15 18  0             461464.9433   0.0449  0.050   0.0450 0.47  
2461: 32 15 17  0   31 15 16  0             461510.3526   0.0255  0.050   0.0256 0.47  
2462: 32 15 17  0   31 16 16  0             461510.3526   0.0255  0.050   0.0256 0.03  
2463: 32 16 17  0   31 15 16  0             461510.3526   0.0255  0.050   0.0256 0.03  
2464: 32 16 17  0   31 16 16  0             461510.3526   0.0255  0.050   0.0256 0.47  
2465: 31 16 15  0   30 16 14  0             461585.0089  -0.0279  0.050  -0.0279 0.47  
2466: 31 16 15  0   30 17 14  0             461585.0089  -0.0279  0.050  -0.0279 0.03  
2467: 31 17 15  0   30 16 14  0             461585.0089  -0.0279  0.050  -0.0279 0.03  
2468: 31 17 15  0   30 17 14  0             461585.0089  -0.0279  0.050  -0.0279 0.47  
2469: 30 17 13  0   29 17 12  0             461718.5952   0.0694  0.050   0.0702 0.47  
2470: 30 17 13  0   29 18 12  0             461718.5952   0.0710  0.050   0.0702 0.03  
2471: 30 18 13  0   29 17 12  0             461718.5952   0.0693  0.050   0.0702 0.03  
2472: 30 18 13  0   29 18 12  0             461718.5952   0.0709  0.050   0.0702 0.47  
2473: 48  0 48  0   47  0 47  0             471019.2342   0.0762  0.050   0.0762 0.46  
2474: 48  0 48  0   47  1 47  0             471019.2342   0.0762  0.050   0.0762 0.04  
2475: 48  1 48  0   47  0 47  0             471019.2342   0.0762  0.050   0.0762 0.04  
2476: 48  1 48  0   47  1 47  0             471019.2342   0.0762  0.050   0.0762 0.46  
2477: 47  1 46  0   46  1 45  0             471028.6628  -0.0243  0.050  -0.0243 0.46  
2478: 47  1 46  0   46  2 45  0             471028.6628  -0.0243  0.050  -0.0243 0.04  
2479: 47  2 46  0   46  1 45  0             471028.6628  -0.0243  0.050  -0.0243 0.04  
2480: 47  2 46  0   46  2 45  0             471028.6628  -0.0243  0.050  -0.0243 0.46  
2481: 46  2 44  0   45  2 43  0             471037.1428   0.0058  0.050   0.0058 0.46  
2482: 46  2 44  0   45  3 43  0             471037.1428   0.0058  0.050   0.0058 0.04  
2483: 46  3 44  0   45  2 43  0             471037.1428   0.0058  0.050   0.0058 0.04  
2484: 46  3 44  0   45  3 43  0             471037.1428   0.0058  0.050   0.0058 0.46  
2485: 45  3 42  0   44  3 41  0             471044.6302  -0.0556  0.050  -0.0557 0.46  
2486: 45  3 42  0   44  4 41  0             471044.6302  -0.0556  0.050  -0.0557 0.04  
2487: 45  4 42  0   44  3 41  0             471044.6302  -0.0556  0.050  -0.0557 0.04  
2488: 45  4 42  0   44  4 41  0             471044.6302  -0.0556  0.050  -0.0557 0.46  
2489: 44  4 40  0   43  4 39  0             471051.5203  -0.0028  0.050  -0.0028 0.46  
2490: 44  4 40  0   43  5 39  0             471051.5203  -0.0028  0.050  -0.0028 0.04  
2491: 44  5 40  0   43  4 39  0             471051.5203  -0.0028  0.050  -0.0028 0.04  
2492: 44  5 40  0   43  5 39  0             471051.5203  -0.0028  0.050  -0.0028 0.46  
2493: 43  5 38  0   42  5 37  0             471057.8494  -0.0040  0.050  -0.0040 0.46  
2494: 43  5 38  0   42  6 37  0             471057.8494  -0.0040  0.050  -0.0040 0.04  
2495: 43  6 38  0   42  5 37  0             471057.8494  -0.0040  0.050  -0.0040 0.04  
2496: 43  6 38  0   42  6 37  0             471057.8494  -0.0040  0.050  -0.0040 0.46  
2497: 42  6 36  0   41  6 35  0             471063.8215  -0.0836  0.050  -0.0837 0.46  
2498: 42  6 36  0   41  7 35  0             471063.8215  -0.0836  0.050  -0.0837 0.04  
2499: 42  7 36  0   41  6 35  0             471063.8215  -0.0836  0.050  -0.0837 0.04  
2500: 42  7 36  0   41  7 35  0             471063.8215  -0.0836  0.050  -0.0837 0.46  
2501: 41  7 34  0   40  7 33  0             471069.9823   0.0406  0.050   0.0407 0.46  
2502: 41  7 34  0   40  8 33  0             471069.9823   0.0406  0.050   0.0407 0.04  
2503: 41  8 34  0   40  7 33  0             471069.9823   0.0406  0.050   0.0407 0.04  
2504: 41  8 34  0   40  8 33  0             471069.9823   0.0406  0.050   0.0407 0.46  
2505: 39  9 30  0   38  9 29  0             471083.3026  -0.0190  0.050  -0.0190 0.46  
2506: 39  9 30  0   38 10 29  0             471083.3026  -0.0190  0.050  -0.0190 0.04  
2507: 39 10 30  0   38  9 29  0             471083.3026  -0.0190  0.050  -0.0190 0.04  
2508: 39 10 30  0   38 10 29  0             471083.3026  -0.0190  0.050  -0.0190 0.46  
2509: 38 10 28  0   37 10 27  0             471091.6249   0.0239  0.050   0.0239 0.47  
2510: 38 10 28  0   37 11 27  0             471091.6249   0.0239  0.050   0.0239 0.03  
2511: 38 11 28  0   37 10 27  0             471091.6249   0.0239  0.050   0.0239 0.03  
2512: 38 11 28  0   37 11 27  0             471091.6249   0.0239  0.050   0.0239 0.47  
2513: 37 11 26  0   36 11 25  0             471101.9165   0.0443  0.050   0.0444 0.47  
2514: 37 11 26  0   36 12 25  0             471101.9165   0.0443  0.050   0.0444 0.03  
2515: 37 12 26  0   36 11 25  0             471101.9165   0.0443  0.050   0.0444 0.03  
2516: 37 12 26  0   36 12 25  0             471101.9165   0.0443  0.050   0.0444 0.47  
2517: 36 12 24  0   35 12 23  0             471115.2674   0.0075  0.050   0.0076 0.47  
2518: 36 12 24  0   35 13 23  0             471115.2674   0.0075  0.050   0.0076 0.03  
2519: 36 13 24  0   35 12 23  0             471115.2674   0.0075  0.050   0.0076 0.03  
2520: 36 13 24  0   35 13 23  0             471115.2674   0.0075  0.050   0.0076 0.47  
2521: 34 14 20  0   33 14 19  0             471159.6031  -0.0895  0.050  -0.0896 0.47  
2522: 34 14 20  0   33 15 19  0             471159.6031  -0.0895  0.050  -0.0896 0.03  
2523: 34 15 20  0   33 14 19  0             471159.6031  -0.0895  0.050  -0.0896 0.03  
2524: 34 15 20  0   33 15 19  0             471159.6031  -0.0895  0.050  -0.0896 0.47  
2525: 33 15 18  0   32 15 17  0             471198.9964  -0.0342  0.050  -0.0343 0.47  
2526: 33 15 18  0   32 16 17  0             471198.9964  -0.0342  0.050  -0.0343 0.03  
2527: 33 16 18  0   32 15 17  0             471198.9964  -0.0342  0.050  -0.0343 0.03  
2528: 33 16 18  0   32 16 17  0             471198.9964  -0.0342  0.050  -0.0343 0.47  
2529: 32 16 16  0   31 16 15  0             471261.6651  -0.0906  0.050  -0.0906 0.47  
2530: 32 16 16  0   31 17 15  0             471261.6651  -0.0906  0.050  -0.0906 0.03  
2531: 32 17 16  0   31 16 15  0             471261.6651  -0.0906  0.050  -0.0906 0.03  
2532: 32 17 16  0   31 17 15  0             471261.6651  -0.0906  0.050  -0.0906 0.47  
2533: 31 17 14  0   30 17 13  0             471369.3199   0.0679  0.050   0.0680 0.47  
2534: 31 17 14  0   30 18 13  0             471369.3199   0.0680  0.050   0.0680 0.03  
2535: 31 18 14  0   30 17 13  0             471369.3199   0.0679  0.050   0.0680 0.03  
2536: 31 18 14  0   30 18 13  0             471369.3199   0.0680  0.050   0.0680 0.47  
2537: 30 18 12  0   29 18 11  0             471571.9232  -0.0229  0.050  -0.0017 0.47  
2538: 30 18 12  0   29 19 11  0             471571.9232   0.0231  0.050  -0.0017 0.03  
2539: 30 19 12  0   29 18 11  0             471571.9232  -0.0265  0.050  -0.0017 0.03  
2540: 30 19 12  0   29 19 11  0             471571.9232   0.0195  0.050  -0.0017 0.47  
2541: 29 20 10  0   28 20  9  0             472006.7325  -0.0182  0.050               
2542: 49  0 49  0   48  0 48  0             480722.9784  -0.0617  0.050  -0.0617 0.46  
2543: 49  0 49  0   48  1 48  0             480722.9784  -0.0617  0.050  -0.0617 0.04  
2544: 49  1 49  0   48  0 48  0             480722.9784  -0.0617  0.050  -0.0617 0.04  
2545: 49  1 49  0   48  1 48  0             480722.9784  -0.0617  0.050  -0.0617 0.46  
2546: 48  1 47  0   47  1 46  0             480732.5981   0.0499  0.050   0.0500 0.46  
2547: 48  1 47  0   47  2 46  0             480732.5981   0.0499  0.050   0.0500 0.04  
2548: 48  2 47  0   47  1 46  0             480732.5981   0.0499  0.050   0.0500 0.04  
2549: 48  2 47  0   47  2 46  0             480732.5981   0.0499  0.050   0.0500 0.46  
2550: 47  2 45  0   46  2 44  0             480740.9611   0.0131  0.050   0.0132 0.46  
2551: 47  2 45  0   46  3 44  0             480740.9611   0.0131  0.050   0.0132 0.04  
2552: 47  3 45  0   46  2 44  0             480740.9611   0.0131  0.050   0.0132 0.04  
2553: 47  3 45  0   46  3 44  0             480740.9611   0.0131  0.050   0.0132 0.46  
2554: 46  3 43  0   45  3 42  0             480748.4240   0.0073  0.050   0.0074 0.46  
2555: 46  3 43  0   45  4 42  0             480748.4240   0.0073  0.050   0.0074 0.04  
2556: 46  4 43  0   45  3 42  0             480748.4240   0.0073  0.050   0.0074 0.04  
2557: 46  4 43  0   45  4 42  0             480748.4240   0.0073  0.050   0.0074 0.46  
2558: 45  4 41  0   44  4 40  0             480755.1814   0.0402  0.050   0.0402 0.46  
2559: 45  4 41  0   44  5 40  0             480755.1814   0.0402  0.050   0.0402 0.04  
2560: 45  5 41  0   44  4 40  0             480755.1814   0.0402  0.050   0.0402 0.04  
2561: 45  5 41  0   44  5 40  0             480755.1814   0.0402  0.050   0.0402 0.46  
2562: 44  5 39  0   43  5 38  0             480761.3256   0.0026  0.050   0.0027 0.46  
2563: 44  5 39  0   43  6 38  0             480761.3256   0.0026  0.050   0.0027 0.04  
2564: 44  6 39  0   43  5 38  0             480761.3256   0.0026  0.050   0.0027 0.04  
2565: 44  6 39  0   43  6 38  0             480761.3256   0.0026  0.050   0.0027 0.46  
2566: 43  6 37  0   42  6 36  0             480767.2370   0.0527  0.050   0.0527 0.46  
2567: 43  6 37  0   42  7 36  0             480767.2370   0.0527  0.050   0.0527 0.04  
2568: 43  7 37  0   42  6 36  0             480767.2370   0.0527  0.050   0.0527 0.04  
2569: 43  7 37  0   42  7 36  0             480767.2370   0.0527  0.050   0.0527 0.46  
2570: 42  7 35  0   41  7 34  0             480772.9571  -0.0221  0.050  -0.0221 0.46  
2571: 42  7 35  0   41  8 34  0             480772.9571  -0.0221  0.050  -0.0221 0.04  
2572: 42  8 35  0   41  7 34  0             480772.9571  -0.0221  0.050  -0.0221 0.04  
2573: 42  8 35  0   41  8 34  0             480772.9571  -0.0221  0.050  -0.0221 0.46  
2574: 41  8 33  0   40  8 32  0             480779.0077  -0.0017  0.050  -0.0017 0.46  
2575: 41  8 33  0   40  9 32  0             480779.0077  -0.0017  0.050  -0.0017 0.04  
2576: 41  9 33  0   40  8 32  0             480779.0077  -0.0017  0.050  -0.0017 0.04  
2577: 41  9 33  0   40  9 32  0             480779.0077  -0.0017  0.050  -0.0017 0.46  
2578: 40  9 31  0   39  9 30  0             480785.6416  -0.0084  0.050  -0.0085 0.46  
2579: 40  9 31  0   39 10 30  0             480785.6416  -0.0084  0.050  -0.0085 0.04  
2580: 40 10 31  0   39  9 30  0             480785.6416  -0.0084  0.050  -0.0085 0.04  
2581: 40 10 31  0   39 10 30  0             480785.6416  -0.0084  0.050  -0.0085 0.46  
2582: 38 11 27  0   37 11 26  0             480803.0010   0.0892  0.050   0.0893 0.47  
2583: 38 11 27  0   37 12 26  0             480803.0010   0.0892  0.050   0.0893 0.03  
2584: 38 12 27  0   37 11 26  0             480803.0010   0.0892  0.050   0.0893 0.03  
2585: 38 12 27  0   37 12 26  0             480803.0010   0.0892  0.050   0.0893 0.47  
2586: 37 12 25  0   36 12 24  0             480815.2413   0.0439  0.050   0.0439 0.47  
2587: 37 12 25  0   36 13 24  0             480815.2413   0.0439  0.050   0.0439 0.03  
2588: 37 13 25  0   36 12 24  0             480815.2413   0.0439  0.050   0.0439 0.03  
2589: 37 13 25  0   36 13 24  0             480815.2413   0.0439  0.050   0.0439 0.47  
2590: 35 14 21  0   34 14 20  0             480855.1106   0.0000  0.050  -0.0001 0.47  
2591: 35 14 21  0   34 15 20  0             480855.1106   0.0000  0.050  -0.0001 0.03  
2592: 35 15 21  0   34 14 20  0             480855.1106   0.0000  0.050  -0.0001 0.03  
2593: 35 15 21  0   34 15 20  0             480855.1106   0.0000  0.050  -0.0001 0.47  
2594: 34 15 19  0   33 15 18  0             480889.4488  -0.0643  0.050  -0.0643 0.47  
2595: 34 15 19  0   33 16 18  0             480889.4488  -0.0643  0.050  -0.0643 0.03  
2596: 34 16 19  0   33 15 18  0             480889.4488  -0.0643  0.050  -0.0643 0.03  
2597: 34 16 19  0   33 16 18  0             480889.4488  -0.0643  0.050  -0.0643 0.47  
2598: 33 16 17  0   32 16 16  0             480942.9519   0.0296  0.050   0.0296 0.47  
2599: 33 16 17  0   32 17 16  0             480942.9519   0.0296  0.050   0.0296 0.03  
2600: 33 17 17  0   32 16 16  0             480942.9519   0.0296  0.050   0.0296 0.03  
2601: 33 17 17  0   32 17 16  0             480942.9519   0.0296  0.050   0.0296 0.47  
2602: 32 17 15  0   31 17 14  0             481031.3192   0.0727  0.050   0.0727 0.47  
2603: 32 17 15  0   31 18 14  0             481031.3192   0.0727  0.050   0.0727 0.03  
2604: 32 18 15  0   31 17 14  0             481031.3192   0.0727  0.050   0.0727 0.03  
2605: 32 18 15  0   31 18 14  0             481031.3192   0.0727  0.050   0.0727 0.47  
2606: 31 18 13  0   30 18 12  0             481189.8102   0.0767  0.050   0.0784 0.47  
2607: 31 18 13  0   30 19 12  0             481189.8102   0.0803  0.050   0.0784 0.03  
2608: 31 19 13  0   30 18 12  0             481189.8102   0.0764  0.050   0.0784 0.03  
2609: 31 19 13  0   30 19 12  0             481189.8102   0.0801  0.050   0.0784 0.47  
2610: 49  1 48  0   48  1 47  0             490435.8935  -0.0418  0.050  -0.0418 0.46  
2611: 49  1 48  0   48  2 47  0             490435.8935  -0.0418  0.050  -0.0418 0.04  
2612: 49  2 48  0   48  1 47  0             490435.8935  -0.0418  0.050  -0.0418 0.04  
2613: 49  2 48  0   48  2 47  0             490435.8935  -0.0418  0.050  -0.0418 0.46  
2614: 48  2 46  0   47  2 45  0             490444.2865   0.0011  0.050   0.0012 0.46  
2615: 48  2 46  0   47  3 45  0             490444.2865   0.0011  0.050   0.0012 0.04  
2616: 48  3 46  0   47  2 45  0             490444.2865   0.0011  0.050   0.0012 0.04  
2617: 48  3 46  0   47  3 45  0             490444.2865   0.0011  0.050   0.0012 0.46  
2618: 47  3 44  0   46  3 43  0             490451.5842  -0.0899  0.050  -0.0900 0.46  
2619: 47  3 44  0   46  4 43  0             490451.5842  -0.0899  0.050  -0.0900 0.04  
2620: 47  4 44  0   46  3 43  0             490451.5842  -0.0899  0.050  -0.0900 0.04  
2621: 47  4 44  0   46  4 43  0             490451.5842  -0.0899  0.050  -0.0900 0.46  
2622: 46  4 42  0   45  4 41  0             490458.2167  -0.0702  0.050  -0.0702 0.46  
2623: 46  4 42  0   45  5 41  0             490458.2167  -0.0702  0.050  -0.0702 0.04  
2624: 46  5 42  0   45  4 41  0             490458.2167  -0.0702  0.050  -0.0702 0.04  
2625: 46  5 42  0   45  5 41  0             490458.2167  -0.0702  0.050  -0.0702 0.46  
2626: 45  5 40  0   44  5 39  0             490464.3632   0.0417  0.050   0.0417 0.46  
2627: 45  5 40  0   44  6 39  0             490464.3632   0.0417  0.050   0.0417 0.04  
2628: 45  6 40  0   44  5 39  0             490464.3632   0.0417  0.050   0.0417 0.04  
2629: 45  6 40  0   44  6 39  0             490464.3632   0.0417  0.050   0.0417 0.46  
2630: 44  6 38  0   43  6 37  0             490469.9670  -0.0283  0.050  -0.0284 0.46  
2631: 44  6 38  0   43  7 37  0             490469.9670  -0.0283  0.050  -0.0284 0.04  
2632: 44  7 38  0   43  6 37  0             490469.9670  -0.0283  0.050  -0.0284 0.04  
2633: 44  7 38  0   43  7 37  0             490469.9670  -0.0283  0.050  -0.0284 0.46  
2634: 42  8 34  0   41  8 33  0             490481.2406  -0.0450  0.050  -0.0450 0.46  
2635: 42  8 34  0   41  9 33  0             490481.2406  -0.0450  0.050  -0.0450 0.04  
2636: 42  9 34  0   41  8 33  0             490481.2406  -0.0450  0.050  -0.0450 0.04  
2637: 42  9 34  0   41  9 33  0             490481.2406  -0.0450  0.050  -0.0450 0.46  
2638: 41  9 32  0   40  9 31  0             490487.5315  -0.0114  0.050  -0.0114 0.46  
2639: 41  9 32  0   40 10 31  0             490487.5315  -0.0114  0.050  -0.0114 0.04  
2640: 41 10 32  0   40  9 31  0             490487.5315  -0.0114  0.050  -0.0114 0.04  
2641: 41 10 32  0   40 10 31  0             490487.5315  -0.0114  0.050  -0.0114 0.46  
2642: 40 10 30  0   39 10 29  0             490494.8060   0.0270  0.050   0.0270 0.47  
2643: 40 10 30  0   39 11 29  0             490494.8060   0.0270  0.050   0.0270 0.03  
2644: 40 11 30  0   39 10 29  0             490494.8060   0.0270  0.050   0.0270 0.03  
2645: 40 11 30  0   39 11 29  0             490494.8060   0.0270  0.050   0.0270 0.47  
2646: 39 11 28  0   38 11 27  0             490503.6639   0.0572  0.050   0.0573 0.47  
2647: 39 11 28  0   38 12 27  0             490503.6639   0.0572  0.050   0.0573 0.03  
2648: 39 12 28  0   38 11 27  0             490503.6639   0.0572  0.050   0.0573 0.03  
2649: 39 12 28  0   38 12 27  0             490503.6639   0.0572  0.050   0.0573 0.47  
2650: 38 12 26  0   37 12 25  0             490514.8202  -0.0800  0.050  -0.0800 0.47  
2651: 38 12 26  0   37 13 25  0             490514.8202  -0.0800  0.050  -0.0800 0.03  
2652: 38 13 26  0   37 12 25  0             490514.8202  -0.0800  0.050  -0.0800 0.03  
2653: 38 13 26  0   37 13 25  0             490514.8202  -0.0800  0.050  -0.0800 0.47  
2654: 34 16 18  0   33 16 17  0             490627.3523   0.0692  0.050   0.0692 0.47  
2655: 34 16 18  0   33 17 17  0             490627.3523   0.0692  0.050   0.0692 0.03  
2656: 34 17 18  0   33 16 17  0             490627.3523   0.0692  0.050   0.0692 0.03  
2657: 34 17 18  0   33 17 17  0             490627.3523   0.0692  0.050   0.0692 0.47  
2658: 32 18 14  0   31 18 13  0             490828.1450   0.0319  0.050   0.0321 0.47  
2659: 32 18 14  0   31 19 13  0             490828.1450   0.0321  0.050   0.0321 0.03  
2660: 32 19 14  0   31 18 13  0             490828.1450   0.0319  0.050   0.0321 0.03  
2661: 32 19 14  0   31 19 13  0             490828.1450   0.0321  0.050   0.0321 0.47  
2662: 59  0 59  0   58  0 58  0             577734.1979  -0.0019  0.050  -0.0019 0.46  
2663: 59  0 59  0   58  1 58  0             577734.1979  -0.0019  0.050  -0.0019 0.04  
2664: 59  1 59  0   58  0 58  0             577734.1979  -0.0019  0.050  -0.0019 0.04  
2665: 59  1 59  0   58  1 58  0             577734.1979  -0.0019  0.050  -0.0019 0.46  
2666: 58  1 57  0   57  1 56  0             577743.5678   0.0591  0.050   0.0591 0.46  
2667: 58  1 57  0   57  2 56  0             577743.5678   0.0591  0.050   0.0591 0.04  
2668: 58  2 57  0   57  1 56  0             577743.5678   0.0591  0.050   0.0591 0.04  
2669: 58  2 57  0   57  2 56  0             577743.5678   0.0591  0.050   0.0591 0.46  
2670: 57  2 55  0   56  2 54  0             577751.5076   0.0859  0.050   0.0859 0.46  
2671: 57  2 55  0   56  3 54  0             577751.5076   0.0859  0.050   0.0859 0.04  
2672: 57  3 55  0   56  2 54  0             577751.5076   0.0859  0.050   0.0859 0.04  
2673: 57  3 55  0   56  3 54  0             577751.5076   0.0859  0.050   0.0859 0.46  
2674: 49 10 39  0   48 10 38  0             577786.3577   0.0089  0.050   0.0090 0.46  
2675: 49 10 39  0   48 11 38  0             577786.3577   0.0089  0.050   0.0090 0.04  
2676: 49 11 39  0   48 10 38  0             577786.3577   0.0089  0.050   0.0090 0.04  
2677: 49 11 39  0   48 11 38  0             577786.3577   0.0089  0.050   0.0090 0.46  
2678: 48 11 37  0   47 11 36  0             577790.4888   0.0086  0.050   0.0087 0.47  
2679: 48 11 37  0   47 12 36  0             577790.4888   0.0086  0.050   0.0087 0.04  
2680: 48 12 37  0   47 11 36  0             577790.4888   0.0086  0.050   0.0087 0.04  
2681: 48 12 37  0   47 12 36  0             577790.4888   0.0086  0.050   0.0087 0.47  
2682: 40 19 21  0   39 19 20  0             577941.6057   0.0852  0.050   0.0852 0.47  
2683: 40 19 21  0   39 20 20  0             577941.6057   0.0852  0.050   0.0852 0.03  
2684: 40 20 21  0   39 19 20  0             577941.6057   0.0852  0.050   0.0852 0.03  
2685: 40 20 21  0   39 20 20  0             577941.6057   0.0852  0.050   0.0852 0.47  
2686: 38 21 17  0   37 21 16  0             578126.2742  -0.0159  0.050  -0.0160 0.47  
2687: 38 21 17  0   37 22 16  0             578126.2742  -0.0159  0.050  -0.0160 0.03  
2688: 38 22 17  0   37 21 16  0             578126.2742  -0.0159  0.050  -0.0160 0.03  
2689: 38 22 17  0   37 22 16  0             578126.2742  -0.0159  0.050  -0.0160 0.47  
2690: 60  0 60  0   59  0 59  0             587432.3982   0.0596  0.050   0.0596 0.46  
2691: 60  0 60  0   59  1 59  0             587432.3982   0.0596  0.050   0.0596 0.04  
2692: 60  1 60  0   59  0 59  0             587432.3982   0.0596  0.050   0.0596 0.04  
2693: 60  1 60  0   59  1 59  0             587432.3982   0.0596  0.050   0.0596 0.46  
2694: 59  1 58  0   58  1 57  0             587441.5725  -0.0562  0.050  -0.0562 0.46  
2695: 59  1 58  0   58  2 57  0             587441.5725  -0.0562  0.050  -0.0562 0.04  
2696: 59  2 58  0   58  1 57  0             587441.5725  -0.0562  0.050  -0.0562 0.04  
2697: 59  2 58  0   58  2 57  0             587441.5725  -0.0562  0.050  -0.0562 0.46  
2698: 58  2 56  0   57  2 55  0             587449.4085  -0.0858  0.050  -0.0858 0.46  
2699: 58  2 56  0   57  3 55  0             587449.4085  -0.0858  0.050  -0.0858 0.04  
2700: 58  3 56  0   57  2 55  0             587449.4085  -0.0858  0.050  -0.0858 0.04  
2701: 58  3 56  0   57  3 55  0             587449.4085  -0.0858  0.050  -0.0858 0.46  
2702: 57  3 54  0   56  3 53  0             587456.0954  -0.0087  0.050  -0.0087 0.46  
2703: 57  3 54  0   56  4 53  0             587456.0954  -0.0087  0.050  -0.0087 0.04  
2704: 57  4 54  0   56  3 53  0             587456.0954  -0.0087  0.050  -0.0087 0.04  
2705: 57  4 54  0   56  4 53  0             587456.0954  -0.0087  0.050  -0.0087 0.46  
2706: 56  4 52  0   55  4 51  0             587461.6272  -0.0037  0.050  -0.0038 0.46  
2707: 56  4 52  0   55  5 51  0             587461.6272  -0.0037  0.050  -0.0038 0.04  
2708: 56  5 52  0   55  4 51  0             587461.6272  -0.0037  0.050  -0.0038 0.04  
2709: 56  5 52  0   55  5 51  0             587461.6272  -0.0037  0.050  -0.0038 0.46  
2710: 55  5 50  0   54  5 49  0             587466.3074   0.0540  0.050   0.0540 0.46  
2711: 55  5 50  0   54  6 49  0             587466.3074   0.0540  0.050   0.0540 0.04  
2712: 55  6 50  0   54  5 49  0             587466.3074   0.0540  0.050   0.0540 0.04  
2713: 55  6 50  0   54  6 49  0             587466.3074   0.0540  0.050   0.0540 0.46  
2714: 54  6 48  0   53  6 47  0             587470.0892  -0.0689  0.050  -0.0689 0.46  
2715: 54  6 48  0   53  7 47  0             587470.0892  -0.0689  0.050  -0.0689 0.04  
2716: 54  7 48  0   53  6 47  0             587470.0892  -0.0689  0.050  -0.0689 0.04  
2717: 54  7 48  0   53  7 47  0             587470.0892  -0.0689  0.050  -0.0689 0.46  
2718: 53  7 46  0   52  7 45  0             587473.6142   0.0712  0.050   0.0712 0.46  
2719: 53  7 46  0   52  8 45  0             587473.6142   0.0712  0.050   0.0712 0.04  
2720: 53  8 46  0   52  7 45  0             587473.6142   0.0712  0.050   0.0712 0.04  
2721: 53  8 46  0   52  8 45  0             587473.6142   0.0712  0.050   0.0712 0.46  
2722: 52  8 44  0   51  8 43  0             587476.5728  -0.0487  0.050  -0.0487 0.46  
2723: 52  8 44  0   51  9 43  0             587476.5728  -0.0487  0.050  -0.0487 0.04  
2724: 52  9 44  0   51  8 43  0             587476.5728  -0.0487  0.050  -0.0487 0.04  
2725: 52  9 44  0   51  9 43  0             587476.5728  -0.0487  0.050  -0.0487 0.46  
2726: 51  9 42  0   50  9 41  0             587479.6052  -0.0237  0.050  -0.0238 0.46  
2727: 51  9 42  0   50 10 41  0             587479.6052  -0.0237  0.050  -0.0238 0.04  
2728: 51 10 42  0   50  9 41  0             587479.6052  -0.0237  0.050  -0.0238 0.04  
2729: 51 10 42  0   50 10 41  0             587479.6052  -0.0237  0.050  -0.0238 0.46  
2730: 50 10 40  0   49 10 39  0             587482.9054   0.0736  0.050   0.0736 0.46  
2731: 50 10 40  0   49 11 39  0             587482.9054   0.0736  0.050   0.0736 0.04  
2732: 50 11 40  0   49 10 39  0             587482.9054   0.0736  0.050   0.0736 0.04  
2733: 50 11 40  0   49 11 39  0             587482.9054   0.0736  0.050   0.0736 0.46  
2734: 49 11 38  0   48 11 37  0             587486.5280  -0.0126  0.050  -0.0127 0.47  
2735: 49 11 38  0   48 12 37  0             587486.5280  -0.0126  0.050  -0.0127 0.04  
2736: 49 12 38  0   48 11 37  0             587486.5280  -0.0126  0.050  -0.0127 0.04  
2737: 49 12 38  0   48 12 37  0             587486.5280  -0.0126  0.050  -0.0127 0.47  
2738: 48 12 36  0   47 12 35  0             587491.1538   0.0227  0.050   0.0228 0.47  
2739: 48 12 36  0   47 13 35  0             587491.1538   0.0227  0.050   0.0228 0.03  
2740: 48 13 36  0   47 12 35  0             587491.1538   0.0227  0.050   0.0228 0.03  
2741: 48 13 36  0   47 13 35  0             587491.1538   0.0227  0.050   0.0228 0.47  
2742: 47 13 34  0   46 13 33  0             587497.1588   0.0846  0.050   0.0847 0.47  
2743: 47 13 34  0   46 14 33  0             587497.1588   0.0846  0.050   0.0847 0.03  
2744: 47 14 34  0   46 13 33  0             587497.1588   0.0846  0.050   0.0847 0.03  
2745: 47 14 34  0   46 14 33  0             587497.1588   0.0846  0.050   0.0847 0.47  
2746: 46 14 32  0   45 14 31  0             587504.9731  -0.0114  0.050  -0.0114 0.47  
2747: 46 14 32  0   45 15 31  0             587504.9731  -0.0114  0.050  -0.0114 0.03  
2748: 46 15 32  0   45 14 31  0             587504.9731  -0.0114  0.050  -0.0114 0.03  
2749: 46 15 32  0   45 15 31  0             587504.9731  -0.0114  0.050  -0.0114 0.47  
2750: 44 16 28  0   43 16 27  0             587530.4164   0.0133  0.050   0.0133 0.47  
2751: 44 16 28  0   43 17 27  0             587530.4164   0.0133  0.050   0.0133 0.03  
2752: 44 17 28  0   43 16 27  0             587530.4164   0.0133  0.050   0.0133 0.03  
2753: 44 17 28  0   43 17 27  0             587530.4164   0.0133  0.050   0.0133 0.47  
2754: 43 17 26  0   42 17 25  0             587550.7934  -0.0584  0.050  -0.0585 0.47  
2755: 43 17 26  0   42 18 25  0             587550.7934  -0.0584  0.050  -0.0585 0.03  
2756: 43 18 26  0   42 17 25  0             587550.7934  -0.0584  0.050  -0.0585 0.03  
2757: 43 18 26  0   42 18 25  0             587550.7934  -0.0584  0.050  -0.0585 0.47  
2758: 42 18 24  0   41 18 23  0             587579.8167   0.0606  0.050   0.0607 0.47  
2759: 42 18 24  0   41 19 23  0             587579.8167   0.0606  0.050   0.0607 0.03  
2760: 42 19 24  0   41 18 23  0             587579.8167   0.0606  0.050   0.0607 0.03  
2761: 42 19 24  0   41 19 23  0             587579.8167   0.0606  0.050   0.0607 0.47  
2762: 41 19 22  0   40 19 21  0             587621.5497   0.0484  0.050   0.0484 0.47  
2763: 41 19 22  0   40 20 21  0             587621.5497   0.0484  0.050   0.0484 0.03  
2764: 41 20 22  0   40 19 21  0             587621.5497   0.0484  0.050   0.0484 0.03  
2765: 41 20 22  0   40 20 21  0             587621.5497   0.0484  0.050   0.0484 0.47  
2766: 40 20 20  0   39 20 19  0             587683.6364   0.0814  0.050   0.0815 0.47  
2767: 40 20 20  0   39 21 19  0             587683.6364   0.0814  0.050   0.0815 0.03  
2768: 40 21 20  0   39 20 19  0             587683.6364   0.0814  0.050   0.0815 0.03  
2769: 40 21 20  0   39 21 19  0             587683.6364   0.0814  0.050   0.0815 0.47  
2770: 58  3 55  0   57  3 54  0             597153.5007  -0.0206  0.050  -0.0207 0.46  
2771: 58  3 55  0   57  4 54  0             597153.5007  -0.0206  0.050  -0.0207 0.04  
2772: 58  4 55  0   57  3 54  0             597153.5007  -0.0206  0.050  -0.0207 0.04  
2773: 58  4 55  0   57  4 54  0             597153.5007  -0.0206  0.050  -0.0207 0.46  
2774: 55  7 48  0   54  7 47  0             606866.5493  -0.0069  0.050  -0.0070 0.46  
2775: 55  7 48  0   54  8 47  0             606866.5493  -0.0069  0.050  -0.0070 0.04  
2776: 55  8 48  0   54  7 47  0             606866.5493  -0.0069  0.050  -0.0070 0.04  
2777: 55  8 48  0   54  8 47  0             606866.5493  -0.0069  0.050  -0.0070 0.46  
2778: 54  8 46  0   53  8 45  0             606869.0855  -0.0629  0.050  -0.0629 0.46  
2779: 54  8 46  0   53  9 45  0             606869.0855  -0.0629  0.050  -0.0629 0.04  
2780: 54  9 46  0   53  8 45  0             606869.0855  -0.0629  0.050  -0.0629 0.04  
2781: 54  9 46  0   53  9 45  0             606869.0855  -0.0629  0.050  -0.0629 0.46  
2782: 44 18 26  0   43 18 25  0             606952.2895   0.0258  0.050   0.0259 0.47  
2783: 44 18 26  0   43 19 25  0             606952.2895   0.0258  0.050   0.0259 0.03  
2784: 44 19 26  0   43 18 25  0             606952.2895   0.0258  0.050   0.0259 0.03  
2785: 44 19 26  0   43 19 25  0             606952.2895   0.0258  0.050   0.0259 0.47  
--------------------------------------------------------------------------------

PARAMETERS IN FIT (values truncated and Nlines statistics):

        1000000         A_gs  /MHz         9938.11736(40)                      1
        2000000         B_gs  /MHz         9512.56482(31)                      2
        3000000         C_gs  /MHz         4857.69115(13)                      3
          20000        DJ_gs  /kHz            2.05285(29)                      4
         110000       DJK_gs  /kHz           -1.0483(19)                       5
         200000        DK_gs  /kHz            2.7169(24)                       6
        4010000        dJ_gs  /kHz            0.82688(14)                      7
        4100000        dK_gs  /kHz            1.28431(65)                      8
          30000        HJ_gs  /Hz             0.000709(17)                     9
         120000       HJK_gs  /Hz             0.00158(18)                     10
         210000       HKJ_gs  /Hz            -0.00920(60)                     11
         300000        HK_gs  /Hz             0.00827(55)                     12
        4020000        hJ_gs  /Hz           [ 0.0003609]                      13
        4110000       hJK_gs  /Hz           [ 0.0009182]                      14
        4200000        hK_gs  /Hz           [ 0.0028145]                      15

 MICROWAVE AVG =       -0.000202 MHz, IR AVG =        0.00000                 
 MICROWAVE RMS =        0.036270 MHz, IR RMS =        0.00000                 
 END OF ITERATION  1 OLD, NEW RMS ERROR=        0.72541         0.72541       

  distinct frequency lines in fit:  1077
       distinct parameters of fit:    12

MICROWAVE       lines fitted       lines    lines      RMS      RMS ERROR    J range  Ka range    freq. range
            total   dv=0 dv.ne.0   UNFITTD  e>900
v"= 0       1077   1077      0        0      0       0.036266     0.72532     5  60    0  32    82447   606952
--------------------------------------------------------------------------------------------
total:      1077   1077      0        0      0       0.036266     0.72532

NOTE: the RMS values above are for Nlines statistics, but the 'total' values may differ slightly from
      those in the .FIT file since the o-c values for this evaluation are as rounded in the .FIT.


 PARAMETERS IN FIT WITH STANDARD ERRORS ON THOSE THAT ARE FITTED:
 (values rounded and degrees of freedom, Ndegf=Nlines-Nconst, statistics)

        1000000         A_gs  /MHz       9938.11736(29)                        1
        2000000         B_gs  /MHz       9512.56483(22)                        2
        3000000         C_gs  /MHz       4857.691154(97)                       3
          20000        DJ_gs  /kHz          2.05285(21)                        4
         110000       DJK_gs  /kHz         -1.0484(14)                         5
         200000        DK_gs  /kHz          2.7170(17)                         6
        4010000        dJ_gs  /kHz          0.826887(100)                      7
        4100000        dK_gs  /kHz          1.28431(47)                        8
          30000        HJ_gs  /Hz           0.000710(12)                       9
         120000       HJK_gs  /Hz           0.00158(13)                       10
         210000       HKJ_gs  /Hz          -0.00920(44)                       11
         300000        HK_gs  /Hz           0.00827(40)                       12
        4020000        hJ_gs  /Hz           [ 0.0003609]                      13
        4110000       hJK_gs  /Hz           [ 0.0009182]                      14
        4200000        hK_gs  /Hz           [ 0.0028145]                      15

 CORRELATION COEFFICIENTS, C.ij:

           A_gs     B_gs     C_gs     -DJ_gs   -DJK_gs  -DK_gs   -dJ_gs   -dK_gs  

A_gs        1.0000
B_gs       -0.4311   1.0000
C_gs        0.1315   0.3490   1.0000
-DJ_gs      0.5812  -0.7927  -0.3239   1.0000
-DJK_gs    -0.4991   0.5102   0.1407  -0.7240   1.0000
-DK_gs      0.0706  -0.2500  -0.1236   0.3053  -0.8388   1.0000
-dJ_gs      0.6159  -0.7577  -0.0470   0.9482  -0.7166   0.2940   1.0000
-dK_gs     -0.1284   0.3001   0.1605  -0.3844   0.8658  -0.9680  -0.3791   1.0000
HJ_gs      -0.0133   0.1383   0.7269  -0.2350   0.1489  -0.1223   0.0619   0.0823
HJK_gs      0.0597   0.3002   0.1359  -0.2874  -0.1092   0.2537  -0.2971  -0.1123
HKJ_gs      0.4240  -0.2719  -0.0688   0.4973  -0.0570  -0.3590   0.4772   0.2634
HK_gs      -0.4269   0.2820  -0.0028  -0.5011   0.0904   0.3096  -0.4903  -0.2973

           HJ_gs    HJK_gs   HKJ_gs   HK_gs   

HJ_gs       1.0000
HJK_gs     -0.2643   1.0000
HKJ_gs      0.0429  -0.6612   1.0000
HK_gs      -0.0064   0.4516  -0.9259   1.0000

 Mean value of |C.ij|, i.ne.j =   0.3469
 Mean value of  C.ij,  i.ne.j =  -0.0433


 No correlations with absolute value greater than 0.9950


 Worst fitted lines (obs-calc/error):

  1808:    1.9        900:   -1.9       2409:   -1.9       1319:   -1.9
   898:   -1.9        832:   -1.9       2166:   -1.9       1848:    1.8
  2529:   -1.8       2618:   -1.8       2044:   -1.8       2521:   -1.8
  2582:    1.8       1039:   -1.8       2202:    1.8       1412:   -1.8
   912:   -1.7       1418:   -1.7        906:    1.7       2670:    1.7
  2698:   -1.7       2080:    1.7        735:   -1.7       1836:    1.7
   944:    1.7       2682:    1.7       1579:    1.7       2742:    1.7
  2497:   -1.7       1892:    1.7       1880:    1.6       2766:    1.6
   495:   -1.6       1509:   -1.6        858:   -1.6       1656:   -1.6
  1326:    1.6       2650:   -1.6       1328:    1.6        323:    1.6
  2265:   -1.6       2606:    1.6       1624:   -1.6       1168:   -1.6
   413:   -1.6        731:    1.5       1193:    1.5       2361:    1.5
  2269:   -1.5       2473:    1.5

  1808: 28  9 19  0   27  9 18  0             364334.8524   0.0937  0.050   0.0938 0.47
   900: 40 16 24  0   40 16 25  0             237598.7487  -0.0933  0.050  -0.0934 0.50
  2409: 46  1 45  0   45  1 44  0             461324.2682  -0.0933  0.050  -0.0934 0.46
  1319: 48 17 31  0   48 17 32  0             305485.6836  -0.0933  0.050  -0.0934 0.50
   898: 41 17 24  0   41 17 25  0             237531.5426  -0.0932  0.050  -0.0933 0.50
   832: 39 17 22  0   39 17 23  0             218094.8424  -0.0931  0.050  -0.0932 0.50
  2166: 38  5 33  0   37  5 32  0             422533.6959  -0.0931  0.050  -0.0931 0.46
  1848: 34  4 30  0   33  4 29  0             373991.5928   0.0912  0.050   0.0912 0.46
  2529: 32 16 16  0   31 16 15  0             471261.6651  -0.0906  0.050  -0.0906 0.47
  2618: 47  3 44  0   46  3 43  0             490451.5842  -0.0899  0.050  -0.0900 0.46
                                           _____________________________________
__________________________________________/ SPFIT output reformatted with PIFORM
