# Supplementary material for: Improved Accuracy in Semi-Experimental Structure Determination by Resolving Problems Associated with Rotation of Principal Inertial Axes of Isotopologues: Structures of 1,3-Oxazole (c‑C3H3NO)
Source: J Phys Chem A. 2026 Apr 24;130(18):3623–41. doi: 10.1021/acs.jpca.6c01535 (PMC13158917; doi:10.1021/acs.jpca.6c01535)
Supplement: Supplementary file 2 [file jp6c01535_si_002.zip › Supporting Information/Least-Squares Fits/oxazole_005_S_III_l.res]

   oxazole 15N GS                                     Sun Sep 21 08:52:53 2025

-------------------------------------------------------------------------------------=========
                                              obs         o-c     error     blends     Notes
                                                                         o-c      wt
    / instead of : below denotes (o-c)>3*err
-------------------------------------------------------------------------------------=========
   1:  8  0  8  0    7  0  7  0              82477.8734   0.0327  0.050   0.0328 0.50  
   2:  8  1  8  0    7  1  7  0              82477.8734   0.0327  0.050   0.0328 0.50  
   3:  9  0  9  0    8  0  8  0              92180.1838   0.0124  0.050   0.0125 0.50  
   4:  9  1  9  0    8  1  8  0              92180.1838   0.0124  0.050   0.0125 0.50  
   5:  8  1  7  0    7  1  6  0              92192.0760  -0.0580  0.050  -0.0554 0.50  
   6:  8  2  7  0    7  2  6  0              92192.0760  -0.0527  0.050  -0.0554 0.50  
   7: 35 21 14  0   35 21 15  0             137816.1241  -0.0060  0.050  -0.0457 0.50  
   8: 35 22 14  0   35 20 15  0             137816.1241  -0.0852  0.050  -0.0457 0.50  
   9: 33 19 14  0   33 19 15  0             138462.6527   0.0375  0.050   0.0303 0.50  
  10: 33 20 14  0   33 18 15  0             138462.6527   0.0229  0.050   0.0303 0.50  
  11: 29 15 14  0   29 15 15  0             139437.8196  -0.0710  0.050  -0.0712 0.50  
  12: 29 16 14  0   29 14 15  0             139437.8196  -0.0714  0.050  -0.0712 0.50  
  13: 28 14 14  0   28 14 15  0             139626.4041  -0.0366  0.050  -0.0367 0.50  
  14: 28 15 14  0   28 13 15  0             139626.4041  -0.0368  0.050  -0.0367 0.50  
  15: 27 13 14  0   27 13 15  0             139796.1375   0.0132  0.050   0.0132 0.50  
  16: 27 14 14  0   27 12 15  0             139796.1375   0.0132  0.050   0.0132 0.50  
  17: 26 12 14  0   26 12 15  0             139948.4785   0.0970  0.050   0.0970 0.50  
  18: 26 13 14  0   26 11 15  0             139948.4785   0.0970  0.050   0.0970 0.50  
  19: 22  8 14  0   22  8 15  0             140409.0347   0.0017  0.050   0.0018 0.50  
  20: 22  9 14  0   22  7 15  0             140409.0347   0.0017  0.050   0.0018 0.50  
  21:  9  6  4  0    8  6  3  0             140422.9895   0.0819  0.050               
  22: 21  7 14  0   21  7 15  0             140492.9430   0.0139  0.050   0.0140 0.50  
  23: 21  8 14  0   21  6 15  0             140492.9430   0.0139  0.050   0.0140 0.50  
  24: 20  6 14  0   20  6 15  0             140566.3889  -0.0312  0.050  -0.0312 0.50  
  25: 20  7 14  0   20  5 15  0             140566.3889  -0.0312  0.050  -0.0312 0.50  
  26: 19  5 14  0   19  5 15  0             140630.3975  -0.0559  0.050  -0.0559 0.50  
  27: 19  6 14  0   19  4 15  0             140630.3975  -0.0559  0.050  -0.0559 0.50  
  28: 14  0 14  0   13  0 13  0             140690.3302  -0.0353  0.050  -0.0354 0.48  
  29: 14  0 14  0   13  1 13  0             140690.3302  -0.0353  0.050  -0.0354 0.02  
  30: 14  1 14  0   13  1 13  0             140690.3302  -0.0353  0.050  -0.0354 0.48  
  31: 14  1 14  0   13  0 13  0             140690.3302  -0.0353  0.050  -0.0354 0.02  
  32: 13  1 12  0   12  1 11  0             140701.0985   0.0196  0.050   0.0197 0.50  
  33: 13  2 12  0   12  2 11  0             140701.0985   0.0196  0.050   0.0197 0.50  
  34: 12  2 10  0   11  2  9  0             140713.4908   0.0643  0.050   0.0644 0.50  
  35: 12  3 10  0   11  3  9  0             140713.4908   0.0643  0.050   0.0644 0.50  
  36: 16  2 14  0   16  2 15  0             140774.4051  -0.0700  0.050  -0.0701 0.50  
  37: 16  3 14  0   16  1 15  0             140774.4051  -0.0700  0.050  -0.0701 0.50  
  38:  9  5  4  0    8  5  3  0             141817.4037   0.0485  0.050               
  39: 38 23 15  0   38 23 16  0             147097.8603   0.0187  0.050  -0.0042 0.50  
  40: 38 24 15  0   38 22 16  0             147097.8603  -0.0270  0.050  -0.0042 0.50  
  41: 34 19 15  0   34 19 16  0             148356.8653   0.0445  0.050   0.0438 0.50  
  42: 34 20 15  0   34 18 16  0             148356.8653   0.0430  0.050   0.0438 0.50  
  43: 32 17 15  0   32 17 16  0             148837.1307   0.0000  0.050  -0.0001 0.50  
  44: 32 18 15  0   32 16 16  0             148837.1307  -0.0001  0.050  -0.0001 0.50  
  45: 31 16 15  0   31 16 16  0             149045.7764  -0.0373  0.050  -0.0374 0.50  
  46: 31 17 15  0   31 15 16  0             149045.7764  -0.0374  0.050  -0.0374 0.50  
  47: 28 13 15  0   28 13 16  0             149562.8133  -0.0548  0.050  -0.0548 0.50  
  48: 28 14 15  0   28 12 16  0             149562.8133  -0.0548  0.050  -0.0548 0.50  
  49: 26 11 15  0   26 11 16  0             149829.2752   0.0678  0.050   0.0679 0.50  
  50: 26 12 15  0   26 10 16  0             149829.2752   0.0678  0.050   0.0679 0.50  
  51: 25 10 15  0   25 10 16  0             149942.2737   0.0284  0.050   0.0284 0.50  
  52: 25 11 15  0   25  9 16  0             149942.2737   0.0284  0.050   0.0284 0.50  
  53: 24  9 15  0   24  9 16  0             150043.2251   0.0038  0.050   0.0038 0.50  
  54: 24 10 15  0   24  8 16  0             150043.2251   0.0038  0.050   0.0038 0.50  
  55: 23  8 15  0   23  8 16  0             150133.0671  -0.0195  0.050  -0.0196 0.50  
  56: 23  9 15  0   23  7 16  0             150133.0671  -0.0195  0.050  -0.0196 0.50  
  57: 22  7 15  0   22  7 16  0             150212.6628  -0.0791  0.050  -0.0792 0.50  
  58: 22  8 15  0   22  6 16  0             150212.6628  -0.0791  0.050  -0.0792 0.50  
  59: 21  6 15  0   21  6 16  0             150283.0622   0.0221  0.050   0.0221 0.50  
  60: 21  7 15  0   21  5 16  0             150283.0622   0.0221  0.050   0.0221 0.50  
  61: 15  0 15  0   14  0 14  0             150392.0514   0.0183  0.050   0.0183 0.48  
  62: 15  0 15  0   14  1 14  0             150392.0514   0.0183  0.050   0.0183 0.02  
  63: 15  1 15  0   14  1 14  0             150392.0514   0.0183  0.050   0.0183 0.48  
  64: 15  1 15  0   14  0 14  0             150392.0514   0.0183  0.050   0.0183 0.02  
  65: 19  4 15  0   19  4 16  0             150398.7738   0.0239  0.050   0.0239 0.50  
  66: 19  5 15  0   19  3 16  0             150398.7738   0.0239  0.050   0.0239 0.50  
  67: 14  1 13  0   13  1 12  0             150402.6291  -0.0232  0.050  -0.0232 0.48  
  68: 14  1 13  0   13  2 12  0             150402.6291  -0.0232  0.050  -0.0232 0.02  
  69: 14  2 13  0   13  2 12  0             150402.6291  -0.0232  0.050  -0.0232 0.48  
  70: 14  2 13  0   13  1 12  0             150402.6291  -0.0232  0.050  -0.0232 0.02  
  71: 13  2 11  0   12  2 10  0             150414.4770  -0.0110  0.050  -0.0111 0.50  
  72: 13  3 11  0   12  3 10  0             150414.4770  -0.0110  0.050  -0.0111 0.50  
  73: 12  3  9  0   11  3  8  0             150431.5489   0.0124  0.050   0.0127 0.50  
  74: 12  4  9  0   11  4  8  0             150431.5489   0.0130  0.050   0.0127 0.50  
  75: 11  5  7  0   10  5  6  0             150469.6622   0.0097  0.050               
  76: 11  4  7  0   10  4  6  0             150470.4128   0.0517  0.050               
  77: 17  2 15  0   17  2 16  0             150486.1524  -0.0072  0.050  -0.0073 0.50  
  78: 17  3 15  0   17  1 16  0             150486.1524  -0.0072  0.050  -0.0073 0.50  
  79: 10  5  5  0    9  5  4  0             150746.0748  -0.0029  0.050               
  80:  9  6  3  0    8  6  2  0             153565.9620  -0.0266  0.050               
  81: 41 25 16  0   41 25 17  0             156363.8974   0.0025  0.050  -0.0106 0.50  
  82: 41 26 16  0   41 24 17  0             156363.8974  -0.0237  0.050  -0.0106 0.50  
  83: 40 24 16  0   40 24 17  0             156737.7527   0.0255  0.050   0.0197 0.50  
  84: 40 25 16  0   40 23 17  0             156737.7527   0.0138  0.050   0.0197 0.50  
  85: 39 23 16  0   39 23 17  0             157082.9703  -0.0092  0.050  -0.0118 0.50  
  86: 39 24 16  0   39 22 17  0             157082.9703  -0.0144  0.050  -0.0118 0.50  
  87: 38 22 16  0   38 22 17  0             157401.4746  -0.0402  0.050  -0.0413 0.50  
  88: 38 23 16  0   38 21 17  0             157401.4746  -0.0423  0.050  -0.0413 0.50  
  89: 36 20 16  0   36 20 17  0             157965.2647   0.0257  0.050   0.0256 0.50  
  90: 36 21 16  0   36 19 17  0             157965.2647   0.0254  0.050   0.0256 0.50  
  91: 34 18 16  0   34 18 17  0             158441.4152   0.0042  0.050   0.0042 0.50  
  92: 34 19 16  0   34 17 17  0             158441.4152   0.0041  0.050   0.0042 0.50  
  93: 33 17 16  0   33 17 17  0             158650.1632   0.0123  0.050   0.0123 0.50  
  94: 33 18 16  0   33 16 17  0             158650.1632   0.0123  0.050   0.0123 0.50  
  95: 32 16 16  0   32 16 17  0             158841.0406   0.0196  0.050   0.0197 0.50  
  96: 32 17 16  0   32 15 17  0             158841.0406   0.0196  0.050   0.0197 0.50  
  97: 30 14 16  0   30 14 17  0             159173.7946  -0.0144  0.050  -0.0144 0.50  
  98: 30 15 16  0   30 13 17  0             159173.7946  -0.0144  0.050  -0.0144 0.50  
  99: 29 13 16  0   29 13 17  0             159317.8858  -0.0125  0.050  -0.0125 0.50  
 100: 29 14 16  0   29 12 17  0             159317.8858  -0.0125  0.050  -0.0125 0.50  
 101: 28 12 16  0   28 12 17  0             159448.4996   0.0298  0.050   0.0298 0.50  
 102: 28 13 16  0   28 11 17  0             159448.4996   0.0298  0.050   0.0298 0.50  
 103: 10  7  4  0    9  7  3  0             159527.2763   0.0121  0.050               
 104: 27 11 16  0   27 11 17  0             159566.4833   0.0114  0.050   0.0114 0.50  
 105: 27 12 16  0   27 10 17  0             159566.4833   0.0114  0.050   0.0114 0.50  
 106: 26 10 16  0   26 10 17  0             159672.8267   0.0217  0.050   0.0217 0.50  
 107: 26 11 16  0   26  9 17  0             159672.8267   0.0217  0.050   0.0217 0.50  
 108: 25  9 16  0   25  9 17  0             159768.3940   0.0699  0.050   0.0700 0.50  
 109: 25 10 16  0   25  8 17  0             159768.3940   0.0699  0.050   0.0700 0.50  
 110: 23  7 16  0   23  7 17  0             159930.1682   0.0404  0.050   0.0404 0.50  
 111: 23  8 16  0   23  6 17  0             159930.1682   0.0404  0.050   0.0404 0.50  
 112: 22  6 16  0   22  6 17  0             159997.9199   0.0026  0.050   0.0027 0.50  
 113: 22  7 16  0   22  5 17  0             159997.9199   0.0026  0.050   0.0027 0.50  
 114: 16  0 16  0   15  1 15  0             160093.5696   0.0166  0.050   0.0166 0.02  
 115: 16  0 16  0   15  0 15  0             160093.5696   0.0166  0.050   0.0166 0.48  
 116: 16  1 16  0   15  1 15  0             160093.5696   0.0166  0.050   0.0166 0.48  
 117: 16  1 16  0   15  0 15  0             160093.5696   0.0166  0.050   0.0166 0.02  
 118: 15  1 14  0   14  2 13  0             160104.0908  -0.0035  0.050  -0.0035 0.02  
 119: 15  1 14  0   14  1 13  0             160104.0908  -0.0035  0.050  -0.0035 0.48  
 120: 15  2 14  0   14  2 13  0             160104.0908  -0.0035  0.050  -0.0035 0.48  
 121: 15  2 14  0   14  1 13  0             160104.0908  -0.0035  0.050  -0.0035 0.02  
 122: 20  4 16  0   20  4 17  0             160110.6564  -0.0959  0.050  -0.0959 0.50  
 123: 20  5 16  0   20  3 17  0             160110.6564  -0.0959  0.050  -0.0959 0.50  
 124: 14  2 12  0   13  2 11  0             160115.5091  -0.0382  0.050  -0.0382 0.48  
 125: 14  2 12  0   13  3 11  0             160115.5091  -0.0382  0.050  -0.0382 0.02  
 126: 14  3 12  0   13  2 11  0             160115.5091  -0.0382  0.050  -0.0382 0.02  
 127: 14  3 12  0   13  3 11  0             160115.5091  -0.0382  0.050  -0.0382 0.48  
 128: 13  3 10  0   12  3  9  0             160130.8572   0.0120  0.050   0.0120 0.50  
 129: 13  4 10  0   12  4  9  0             160130.8572   0.0120  0.050   0.0120 0.50  
 130: 19  3 16  0   19  3 17  0             160157.0433  -0.0411  0.050  -0.0412 0.50  
 131: 19  4 16  0   19  2 17  0             160157.0433  -0.0411  0.050  -0.0412 0.50  
 132: 12  4  8  0   11  4  7  0             160160.2268  -0.0349  0.050  -0.0097 0.50  
 133: 12  5  8  0   11  5  7  0             160160.2268   0.0156  0.050  -0.0097 0.50  
 134: 18  2 16  0   18  2 17  0             160197.4883  -0.0062  0.050  -0.0062 0.50  
 135: 18  3 16  0   18  1 17  0             160197.4883  -0.0062  0.050  -0.0062 0.50  
 136: 11  6  6  0   10  6  5  0             160240.6803  -0.0307  0.050               
 137: 11  5  6  0   10  5  5  0             160266.2675   0.0177  0.050               
 138: 10  8  3  0    9  8  2  0             165257.7011   0.0403  0.050               
 139: 40 23 17  0   40 23 18  0             167013.8122   0.0055  0.050   0.0053 0.50  
 140: 40 24 17  0   40 22 18  0             167013.8122   0.0049  0.050   0.0053 0.50  
 141: 39 22 17  0   39 22 18  0             167301.9179  -0.0613  0.050  -0.0615 0.50  
 142: 39 23 17  0   39 21 18  0             167301.9179  -0.0615  0.050  -0.0615 0.50  
 143: 36 19 17  0   36 19 18  0             168041.6974   0.0568  0.050   0.0568 0.50  
 144: 36 20 17  0   36 18 18  0             168041.6974   0.0568  0.050   0.0568 0.50  
 145: 35 18 17  0   35 18 18  0             168250.6984  -0.0199  0.050  -0.0200 0.50  
 146: 35 19 17  0   35 17 18  0             168250.6984  -0.0199  0.050  -0.0200 0.50  
 147: 34 17 17  0   34 17 18  0             168442.8805  -0.0763  0.050  -0.0763 0.50  
 148: 34 18 17  0   34 16 18  0             168442.8805  -0.0763  0.050  -0.0763 0.50  
 149: 33 16 17  0   33 16 18  0             168619.4700   0.0664  0.050   0.0664 0.50  
 150: 33 17 17  0   33 15 18  0             168619.4700   0.0664  0.050   0.0664 0.50  
 151: 32 15 17  0   32 15 18  0             168781.0081  -0.0434  0.050  -0.0434 0.50  
 152: 32 16 17  0   32 14 18  0             168781.0081  -0.0434  0.050  -0.0434 0.50  
 153: 31 14 17  0   31 14 18  0             168928.8362  -0.0073  0.050  -0.0074 0.50  
 154: 31 15 17  0   31 13 18  0             168928.8362  -0.0073  0.050  -0.0074 0.50  
 155: 26  9 17  0   26  9 18  0             169489.8251  -0.0210  0.050  -0.0211 0.50  
 156: 26 10 17  0   26  8 18  0             169489.8251  -0.0210  0.050  -0.0211 0.50  
 157: 24  7 17  0   24  7 18  0             169645.5221   0.0375  0.050   0.0376 0.50  
 158: 24  8 17  0   24  6 18  0             169645.5221   0.0375  0.050   0.0376 0.50  
 159: 22  5 17  0   22  5 18  0             169769.9443  -0.0201  0.050  -0.0202 0.50  
 160: 22  6 17  0   22  4 18  0             169769.9443  -0.0201  0.050  -0.0202 0.50  
 161: 17  0 17  0   16  0 16  0             169794.8779  -0.0374  0.050  -0.0375 0.48  
 162: 17  0 17  0   16  1 16  0             169794.8779  -0.0374  0.050  -0.0375 0.02  
 163: 17  1 17  0   16  1 16  0             169794.8779  -0.0374  0.050  -0.0375 0.48  
 164: 17  1 17  0   16  0 16  0             169794.8779  -0.0374  0.050  -0.0375 0.02  
 165: 16  1 15  0   15  2 14  0             169805.3913   0.0009  0.050   0.0009 0.02  
 166: 16  1 15  0   15  1 14  0             169805.3913   0.0009  0.050   0.0009 0.48  
 167: 16  2 15  0   15  1 14  0             169805.3913   0.0009  0.050   0.0009 0.02  
 168: 16  2 15  0   15  2 14  0             169805.3913   0.0009  0.050   0.0009 0.48  
 169: 15  2 13  0   14  2 12  0             169816.5266  -0.0191  0.050  -0.0191 0.48  
 170: 15  2 13  0   14  3 12  0             169816.5266  -0.0191  0.050  -0.0191 0.02  
 171: 15  3 13  0   14  3 12  0             169816.5266  -0.0191  0.050  -0.0191 0.48  
 172: 15  3 13  0   14  2 12  0             169816.5266  -0.0191  0.050  -0.0191 0.02  
 173: 14  3 11  0   13  4 10  0             169830.5621  -0.0588  0.050  -0.0588 0.02  
 174: 14  3 11  0   13  3 10  0             169830.5621  -0.0588  0.050  -0.0588 0.48  
 175: 14  4 11  0   13  4 10  0             169830.5621  -0.0588  0.050  -0.0588 0.48  
 176: 14  4 11  0   13  3 10  0             169830.5621  -0.0588  0.050  -0.0588 0.02  
 177: 13  4  9  0   12  4  8  0             169854.5411  -0.0102  0.050  -0.0086 0.50  
 178: 13  5  9  0   12  5  8  0             169854.5411  -0.0069  0.050  -0.0086 0.50  
 179: 20  3 17  0   20  3 18  0             169867.9927  -0.0267  0.050  -0.0267 0.50  
 180: 20  4 17  0   20  2 18  0             169867.9927  -0.0267  0.050  -0.0267 0.50  
 181: 12  5  7  0   11  5  6  0             169917.1206  -0.0734  0.050               
 182: 10  8  2  0    9  8  1  0             174730.2837  -0.0910  0.050               
 183: 43 25 18  0   43 25 19  0             176313.8629  -0.0613  0.050  -0.0615 0.50  
 184: 43 26 18  0   43 24 19  0             176313.8629  -0.0616  0.050  -0.0615 0.50  
 185: 42 24 18  0   42 24 19  0             176619.1272  -0.0412  0.050  -0.0414 0.50  
 186: 42 25 18  0   42 23 19  0             176619.1272  -0.0414  0.050  -0.0414 0.50  
 187: 39 21 18  0   39 21 19  0             177411.0914   0.0059  0.050   0.0060 0.50  
 188: 39 22 18  0   39 20 19  0             177411.0914   0.0059  0.050   0.0060 0.50  
 189: 35 17 18  0   35 17 19  0             178219.7355  -0.0607  0.050  -0.0607 0.50  
 190: 35 18 18  0   35 16 19  0             178219.7355  -0.0607  0.050  -0.0607 0.50  
 191: 34 16 18  0   34 16 19  0             178384.3811  -0.0494  0.050  -0.0495 0.50  
 192: 34 17 18  0   34 15 19  0             178384.3811  -0.0494  0.050  -0.0495 0.50  
 193: 33 15 18  0   33 15 19  0             178535.8946   0.0866  0.050   0.0867 0.50  
 194: 33 16 18  0   33 14 19  0             178535.8946   0.0866  0.050   0.0867 0.50  
 195: 32 14 18  0   32 14 19  0             178674.7081  -0.0275  0.050  -0.0276 0.50  
 196: 32 15 18  0   32 13 19  0             178674.7081  -0.0275  0.050  -0.0276 0.50  
 197: 31 13 18  0   31 13 19  0             178801.9276  -0.0559  0.050  -0.0559 0.50  
 198: 31 14 18  0   31 12 19  0             178801.9276  -0.0559  0.050  -0.0559 0.50  
 199: 30 12 18  0   30 12 19  0             178918.2312  -0.0552  0.050  -0.0552 0.50  
 200: 30 13 18  0   30 11 19  0             178918.2312  -0.0552  0.050  -0.0552 0.50  
 201: 29 11 18  0   29 11 19  0             179024.3419  -0.0036  0.050  -0.0036 0.50  
 202: 29 12 18  0   29 10 19  0             179024.3419  -0.0036  0.050  -0.0036 0.50  
 203: 28 10 18  0   28 10 19  0             179120.8119  -0.0190  0.050  -0.0191 0.47  
 204: 28 10 18  0   28  9 19  0             179120.8119  -0.0190  0.050  -0.0191 0.03  
 205: 28 11 18  0   28 10 19  0             179120.8119  -0.0190  0.050  -0.0191 0.03  
 206: 28 11 18  0   28  9 19  0             179120.8119  -0.0190  0.050  -0.0191 0.47  
 207: 27  9 18  0   27  9 19  0             179208.4167   0.0337  0.050   0.0337 0.50  
 208: 27 10 18  0   27  8 19  0             179208.4167   0.0337  0.050   0.0337 0.50  
 209: 26  8 18  0   26  8 19  0             179287.6722   0.0590  0.050   0.0591 0.50  
 210: 26  9 18  0   26  7 19  0             179287.6722   0.0590  0.050   0.0591 0.50  
 211: 24  6 18  0   24  6 19  0             179423.3747  -0.0433  0.050  -0.0434 0.50  
 212: 24  7 18  0   24  5 19  0             179423.3747  -0.0433  0.050  -0.0434 0.50  
 213: 23  5 18  0   23  5 19  0             179481.0723  -0.0111  0.050  -0.0111 0.50  
 214: 23  6 18  0   23  4 19  0             179481.0723  -0.0111  0.050  -0.0111 0.50  
 215: 18  0 18  0   17  1 17  0             179496.1271   0.0164  0.050   0.0165 0.02  
 216: 18  0 18  0   17  0 17  0             179496.1271   0.0164  0.050   0.0165 0.48  
 217: 18  1 18  0   17  0 17  0             179496.1271   0.0164  0.050   0.0165 0.02  
 218: 18  1 18  0   17  1 17  0             179496.1271   0.0164  0.050   0.0165 0.48  
 219: 17  1 16  0   16  1 15  0             179506.5094  -0.0182  0.050  -0.0182 0.48  
 220: 17  1 16  0   16  2 15  0             179506.5094  -0.0182  0.050  -0.0182 0.02  
 221: 17  2 16  0   16  2 15  0             179506.5094  -0.0182  0.050  -0.0182 0.48  
 222: 17  2 16  0   16  1 15  0             179506.5094  -0.0182  0.050  -0.0182 0.02  
 223: 15  3 12  0   14  3 11  0             179530.6988   0.0744  0.050   0.0745 0.48  
 224: 15  3 12  0   14  4 11  0             179530.6988   0.0744  0.050   0.0745 0.02  
 225: 15  4 12  0   14  3 11  0             179530.6988   0.0744  0.050   0.0745 0.02  
 226: 15  4 12  0   14  4 11  0             179530.6988   0.0744  0.050   0.0745 0.48  
 227: 22  4 18  0   22  4 19  0             179532.6184   0.0090  0.050   0.0090 0.50  
 228: 22  5 18  0   22  3 19  0             179532.6184   0.0090  0.050   0.0090 0.50  
 229: 14  4 10  0   13  5  9  0             179551.0351   0.0256  0.050   0.0255 0.02  
 230: 14  4 10  0   13  4  9  0             179551.0351   0.0254  0.050   0.0255 0.48  
 231: 14  5 10  0   13  5  9  0             179551.0351   0.0256  0.050   0.0255 0.48  
 232: 14  5 10  0   13  4  9  0             179551.0351   0.0254  0.050   0.0255 0.02  
 233: 21  3 18  0   21  3 19  0             179578.5067   0.0264  0.050   0.0264 0.50  
 234: 21  4 18  0   21  2 19  0             179578.5067   0.0264  0.050   0.0264 0.50  
 235: 13  5  8  0   12  5  7  0             179595.6132  -0.0958  0.050  -0.0011 0.50  
 236: 13  6  8  0   12  6  7  0             179595.6132   0.0935  0.050  -0.0011 0.50  
 237: 11  7  4  0   10  7  3  0             182450.0023  -0.0520  0.050               
 238: 11 10  2  0   10 10  1  0             182798.3824   0.0033  0.050               
 239: 11 10  1  0   10 10  0  0             184352.0440   0.0097  0.050               
 240: 43 24 19  0   43 24 20  0             186498.0963  -0.0166  0.050  -0.0166 0.50  
 241: 43 25 19  0   43 23 20  0             186498.0963  -0.0166  0.050  -0.0166 0.50  
 242: 40 21 19  0   40 21 20  0             187229.2631  -0.0462  0.050  -0.0462 0.50  
 243: 40 22 19  0   40 20 20  0             187229.2631  -0.0462  0.050  -0.0462 0.50  
 244:  8  5  3  0    7  3  4  0             187408.2765   0.0311  0.050               
 245: 38 19 19  0   38 19 20  0             187635.1097  -0.0110  0.050  -0.0111 0.50  
 246: 38 20 19  0   38 18 20  0             187635.1097  -0.0110  0.050  -0.0111 0.50  
 247: 35 16 19  0   35 16 20  0             188138.5610  -0.0843  0.050  -0.0843 0.50  
 248: 35 17 19  0   35 15 20  0             188138.5610  -0.0843  0.050  -0.0843 0.50  
 249: 33 14 19  0   33 14 20  0             188413.1290  -0.0181  0.050  -0.0181 0.50  
 250: 33 15 19  0   33 13 20  0             188413.1290  -0.0181  0.050  -0.0181 0.50  
 251: 31 12 19  0   31 12 20  0             188645.1726   0.0083  0.050   0.0084 0.50  
 252: 31 13 19  0   31 11 20  0             188645.1726   0.0083  0.050   0.0084 0.50  
 253: 30 11 19  0   30 11 20  0             188746.7806  -0.0433  0.050  -0.0433 0.50  
 254: 30 12 19  0   30 10 20  0             188746.7806  -0.0433  0.050  -0.0433 0.50  
 255: 28  9 19  0   28  9 20  0             188924.4271   0.0472  0.050   0.0473 0.50  
 256: 28 10 19  0   28  8 20  0             188924.4271   0.0472  0.050   0.0473 0.50  
 257: 27  8 19  0   27  8 20  0             189001.4289   0.0533  0.050   0.0534 0.50  
 258: 27  9 19  0   27  7 20  0             189001.4289   0.0533  0.050   0.0534 0.50  
 259: 26  7 19  0   26  7 20  0             189071.2003  -0.0103  0.050  -0.0104 0.50  
 260: 26  8 19  0   26  6 20  0             189071.2003  -0.0103  0.050  -0.0104 0.50  
 261: 25  6 19  0   25  6 20  0             189134.4177   0.0394  0.050   0.0394 0.50  
 262: 25  7 19  0   25  5 20  0             189134.4177   0.0394  0.050   0.0394 0.50  
 263: 19  0 19  0   18  0 18  0             189197.1408   0.0119  0.050   0.0120 0.50  
 264: 19  1 19  0   18  1 18  0             189197.1408   0.0119  0.050   0.0120 0.50  
 265: 18  1 17  0   17  1 16  0             189207.4856  -0.0086  0.050  -0.0087 0.50  
 266: 18  2 17  0   17  2 16  0             189207.4856  -0.0086  0.050  -0.0087 0.50  
 267: 17  2 15  0   16  2 14  0             189218.1524  -0.0597  0.050  -0.0597 0.50  
 268: 17  3 15  0   16  3 14  0             189218.1524  -0.0597  0.050  -0.0597 0.50  
 269: 16  3 13  0   15  3 12  0             189230.7219   0.0090  0.050   0.0090 0.50  
 270: 16  4 13  0   15  4 12  0             189230.7219   0.0090  0.050   0.0090 0.50  
 271: 15  4 11  0   14  4 10  0             189248.6831   0.0202  0.050   0.0202 0.50  
 272: 15  5 11  0   14  5 10  0             189248.6831   0.0202  0.050   0.0202 0.50  
 273: 14  5  9  0   13  5  8  0             189283.2485  -0.0471  0.050  -0.0403 0.50  
 274: 14  6  9  0   13  6  8  0             189283.2485  -0.0335  0.050  -0.0403 0.50  
 275: 44 24 20  0   44 24 21  0             196347.0878   0.0492  0.050   0.0492 0.50  
 276: 44 25 20  0   44 23 21  0             196347.0878   0.0492  0.050   0.0492 0.50  
 277: 42 22 20  0   42 22 21  0             196816.4322   0.0323  0.050   0.0323 0.50  
 278: 42 23 20  0   42 21 21  0             196816.4322   0.0323  0.050   0.0323 0.50  
 279: 41 21 20  0   41 21 21  0             197027.8391  -0.0303  0.050  -0.0303 0.50  
 280: 41 22 20  0   41 20 21  0             197027.8391  -0.0303  0.050  -0.0303 0.50  
 281: 12  9  4  0   11  9  3  0             197151.0781   0.0384  0.050               
 282: 40 20 20  0   40 20 21  0             197224.9733   0.0332  0.050   0.0333 0.50  
 283: 40 21 20  0   40 19 21  0             197224.9733   0.0332  0.050   0.0333 0.50  
 284: 38 18 20  0   38 18 21  0             197578.9755   0.0823  0.050   0.0823 0.50  
 285: 38 19 20  0   38 17 21  0             197578.9755   0.0823  0.050   0.0823 0.50  
 286: 37 17 20  0   37 17 21  0             197737.2496   0.0519  0.050   0.0519 0.50  
 287: 37 18 20  0   37 16 21  0             197737.2496   0.0519  0.050   0.0519 0.50  
 288: 36 16 20  0   36 16 21  0             197883.9772   0.0260  0.050   0.0260 0.50  
 289: 36 17 20  0   36 15 21  0             197883.9772   0.0260  0.050   0.0260 0.50  
 290: 35 15 20  0   35 15 21  0             198019.8666   0.0753  0.050   0.0754 0.50  
 291: 35 16 20  0   35 14 21  0             198019.8666   0.0753  0.050   0.0754 0.50  
 292: 34 14 20  0   34 14 21  0             198145.2427  -0.0860  0.050  -0.0861 0.50  
 293: 34 15 20  0   34 13 21  0             198145.2427  -0.0860  0.050  -0.0861 0.50  
 294: 33 13 20  0   33 13 21  0             198261.1445  -0.0053  0.050  -0.0053 0.50  
 295: 33 14 20  0   33 12 21  0             198261.1445  -0.0053  0.050  -0.0053 0.50  
 296: 32 12 20  0   32 12 21  0             198367.7995  -0.0169  0.050  -0.0170 0.50  
 297: 32 13 20  0   32 11 21  0             198367.7995  -0.0169  0.050  -0.0170 0.50  
 298: 31 11 20  0   31 11 21  0             198465.9036   0.0355  0.050   0.0355 0.50  
 299: 31 12 20  0   31 10 21  0             198465.9036   0.0355  0.050   0.0355 0.50  
 300: 30 10 20  0   30 10 21  0             198555.8426   0.0203  0.050   0.0204 0.50  
 301: 30 11 20  0   30  9 21  0             198555.8426   0.0203  0.050   0.0204 0.50  
 302: 29  9 20  0   29  9 21  0             198638.1820   0.0063  0.050   0.0064 0.50  
 303: 29 10 20  0   29  8 21  0             198638.1820   0.0063  0.050   0.0064 0.50  
 304: 28  8 20  0   28  8 21  0             198713.4014  -0.0036  0.050  -0.0037 0.50  
 305: 28  9 20  0   28  7 21  0             198713.4014  -0.0036  0.050  -0.0037 0.50  
 306: 27  7 20  0   27  7 21  0             198781.9953   0.0275  0.050   0.0276 0.50  
 307: 27  8 20  0   27  6 21  0             198781.9953   0.0275  0.050   0.0276 0.50  
 308: 26  6 20  0   26  6 21  0             198844.2955  -0.0068  0.050  -0.0068 0.50  
 309: 26  7 20  0   26  5 21  0             198844.2955  -0.0068  0.050  -0.0068 0.50  
 310: 20  0 20  0   19  0 19  0             198897.9740   0.0134  0.050   0.0134 0.49  
 311: 20  0 20  0   19  1 19  0             198897.9740   0.0134  0.050   0.0134 0.01  
 312: 20  1 20  0   19  1 19  0             198897.9740   0.0134  0.050   0.0134 0.49  
 313: 20  1 20  0   19  0 19  0             198897.9740   0.0134  0.050   0.0134 0.01  
 314: 25  5 20  0   25  5 21  0             198900.8321   0.0029  0.050   0.0030 0.50  
 315: 25  6 20  0   25  4 21  0             198900.8321   0.0029  0.050   0.0030 0.50  
 316: 18  2 16  0   17  2 15  0             198918.8070  -0.0220  0.050  -0.0221 0.50  
 317: 18  3 16  0   17  3 15  0             198918.8070  -0.0220  0.050  -0.0221 0.50  
 318: 17  3 14  0   16  3 13  0             198930.7963   0.0008  0.050   0.0009 0.50  
 319: 17  4 14  0   16  4 13  0             198930.7963   0.0008  0.050   0.0009 0.50  
 320: 16  4 12  0   15  4 11  0             198947.0078   0.0150  0.050   0.0151 0.50  
 321: 16  5 12  0   15  5 11  0             198947.0078   0.0150  0.050   0.0151 0.50  
 322: 15  5 10  0   14  5  9  0             198975.2219  -0.0153  0.050  -0.0149 0.50  
 323: 15  6 10  0   14  6  9  0             198975.2219  -0.0144  0.050  -0.0149 0.50  
 324: 23  3 20  0   23  3 21  0             198997.9990  -0.0533  0.050  -0.0533 0.50  
 325: 23  4 20  0   23  2 21  0             198997.9990  -0.0533  0.050  -0.0533 0.50  
 326: 14  7  8  0   13  7  7  0             199041.8704  -0.0544  0.050               
 327: 14  6  8  0   13  6  7  0             199042.5926   0.0471  0.050               
 328: 13  7  6  0   12  7  5  0             199355.9498  -0.0571  0.050               
 329: 12  8  4  0   11  8  3  0             202970.9465  -0.0118  0.050               
 330: 44 23 21  0   44 23 22  0             206398.7586   0.0100  0.050   0.0100 0.50  
 331: 44 24 21  0   44 22 22  0             206398.7586   0.0100  0.050   0.0100 0.50  
 332: 41 20 21  0   41 20 22  0             206996.1932   0.0366  0.050   0.0367 0.50  
 333: 41 21 21  0   41 19 22  0             206996.1932   0.0366  0.050   0.0367 0.50  
 334: 12 10  2  0   11 10  1  0             207109.1447   0.0582  0.050               
 335: 40 19 21  0   40 19 22  0             207169.6973   0.0893  0.050   0.0894 0.50  
 336: 40 20 21  0   40 18 22  0             207169.6973   0.0893  0.050   0.0894 0.50  
 337: 38 17 21  0   38 17 22  0             207481.8612   0.0286  0.050   0.0286 0.50  
 338: 38 18 21  0   38 16 22  0             207481.8612   0.0286  0.050   0.0286 0.50  
 339: 36 15 21  0   36 15 22  0             207751.6837  -0.0697  0.050  -0.0697 0.50  
 340: 36 16 21  0   36 14 22  0             207751.6837  -0.0697  0.050  -0.0697 0.50  
 341: 35 14 21  0   35 14 22  0             207872.2487   0.0106  0.050   0.0106 0.50  
 342: 35 15 21  0   35 13 22  0             207872.2487   0.0106  0.050   0.0106 0.50  
 343: 34 13 21  0   34 13 22  0             207983.7929   0.0235  0.050   0.0235 0.50  
 344: 34 14 21  0   34 12 22  0             207983.7929   0.0235  0.050   0.0235 0.50  
 345: 33 12 21  0   33 12 22  0             208086.8376  -0.0075  0.050  -0.0075 0.50  
 346: 33 13 21  0   33 11 22  0             208086.8376  -0.0075  0.050  -0.0075 0.50  
 347: 32 11 21  0   32 11 22  0             208181.9703   0.0265  0.050   0.0266 0.50  
 348: 32 12 21  0   32 10 22  0             208181.9703   0.0265  0.050   0.0266 0.50  
 349: 30  9 21  0   30  9 22  0             208350.0246  -0.0073  0.050  -0.0073 0.50  
 350: 30 10 21  0   30  8 22  0             208350.0246  -0.0073  0.050  -0.0073 0.50  
 351: 29  8 21  0   29  8 22  0             208423.9347   0.0455  0.050   0.0456 0.50  
 352: 29  9 21  0   29  7 22  0             208423.9347   0.0455  0.050   0.0456 0.50  
 353: 28  7 21  0   28  7 22  0             208491.5226   0.0168  0.050   0.0169 0.50  
 354: 28  8 21  0   28  6 22  0             208491.5226   0.0168  0.050   0.0169 0.50  
 355: 21  0 21  0   20  0 20  0             208598.6041   0.0081  0.050   0.0082 0.49  
 356: 21  0 21  0   20  1 20  0             208598.6041   0.0081  0.050   0.0082 0.01  
 357: 21  1 21  0   20  1 20  0             208598.6041   0.0081  0.050   0.0082 0.49  
 358: 21  1 21  0   20  0 20  0             208598.6041   0.0081  0.050   0.0082 0.01  
 359: 20  1 19  0   19  2 18  0             208608.8271  -0.0444  0.050  -0.0445 0.01  
 360: 20  1 19  0   19  1 18  0             208608.8271  -0.0444  0.050  -0.0445 0.49  
 361: 20  2 19  0   19  1 18  0             208608.8271  -0.0444  0.050  -0.0445 0.01  
 362: 20  2 19  0   19  2 18  0             208608.8271  -0.0444  0.050  -0.0445 0.49  
 363: 19  2 17  0   18  2 16  0             208619.2725  -0.0034  0.050  -0.0035 0.50  
 364: 19  3 17  0   18  3 16  0             208619.2725  -0.0034  0.050  -0.0035 0.50  
 365: 18  3 15  0   17  3 14  0             208630.8303   0.0197  0.050   0.0198 0.50  
 366: 18  4 15  0   17  4 14  0             208630.8303   0.0197  0.050   0.0198 0.50  
 367: 13  9  5  0   12  9  4  0             208638.9771  -0.0420  0.050               
 368: 17  4 13  0   16  4 12  0             208645.6904  -0.0066  0.050  -0.0067 0.50  
 369: 17  5 13  0   16  5 12  0             208645.6904  -0.0066  0.050  -0.0067 0.50  
 370: 25  4 21  0   25  4 22  0             208660.7120  -0.0479  0.050  -0.0479 0.50  
 371: 25  5 21  0   25  3 22  0             208660.7120  -0.0479  0.050  -0.0479 0.50  
 372: 16  5 11  0   15  5 10  0             208669.5885  -0.0249  0.050  -0.0249 0.50  
 373: 16  6 11  0   15  6 10  0             208669.5885  -0.0248  0.050  -0.0249 0.50  
 374: 15  6  9  0   14  6  8  0             208719.7521  -0.0886  0.050  -0.0640 0.50  
 375: 15  7  9  0   14  7  8  0             208719.7521  -0.0393  0.050  -0.0640 0.50  
 376: 23  2 21  0   23  2 22  0             208749.2310   0.0495  0.050   0.0496 0.50  
 377: 23  3 21  0   23  1 22  0             208749.2310   0.0495  0.050   0.0496 0.50  
 378: 14  8  7  0   13  8  6  0             208855.6079  -0.0380  0.050               
 379: 13  8  5  0   12  8  4  0             210447.9792  -0.0748  0.050               
 380: 12  9  3  0   11  9  2  0             210882.1557  -0.0177  0.050               
 381: 13 10  4  0   12 10  3  0             215590.6200  -0.0149  0.050               
 382: 13 12  2  0   12 12  1  0             215927.3780   0.0346  0.050               
 383: 45 23 22  0   45 23 23  0             216190.1728   0.0009  0.050   0.0009 0.50  
 384: 45 24 22  0   45 22 23  0             216190.1728   0.0009  0.050   0.0009 0.50  
 385: 44 22 22  0   44 22 23  0             216391.0739   0.0552  0.050   0.0553 0.50  
 386: 44 23 22  0   44 21 23  0             216391.0739   0.0552  0.050   0.0553 0.50  
 387: 43 21 22  0   43 21 23  0             216579.3294  -0.0049  0.050  -0.0050 0.50  
 388: 43 22 22  0   43 20 23  0             216579.3294  -0.0049  0.050  -0.0050 0.50  
 389: 41 19 22  0   41 19 23  0             216920.7703   0.0015  0.050   0.0016 0.50  
 390: 41 20 22  0   41 18 23  0             216920.7703   0.0015  0.050   0.0016 0.50  
 391: 40 18 22  0   40 18 23  0             217075.0098  -0.0165  0.050  -0.0165 0.50  
 392: 40 19 22  0   40 17 23  0             217075.0098  -0.0165  0.050  -0.0165 0.50  
 393: 39 17 22  0   39 17 23  0             217218.9519  -0.0815  0.050  -0.0816 0.50  
 394: 39 18 22  0   39 16 23  0             217218.9519  -0.0815  0.050  -0.0816 0.50  
 395: 38 16 22  0   38 16 23  0             217353.3314   0.0249  0.050   0.0250 0.50  
 396: 38 17 22  0   38 15 23  0             217353.3314   0.0249  0.050   0.0250 0.50  
 397: 37 15 22  0   37 15 23  0             217478.2686  -0.0733  0.050  -0.0734 0.50  
 398: 37 16 22  0   37 14 23  0             217478.2686  -0.0733  0.050  -0.0734 0.50  
 399: 32 10 22  0   32 10 23  0             217981.1290   0.0353  0.050   0.0353 0.50  
 400: 32 11 22  0   32  9 23  0             217981.1290   0.0353  0.050   0.0353 0.50  
 401: 31  9 22  0   31  9 23  0             218060.2284   0.0753  0.050   0.0753 0.50  
 402: 31 10 22  0   31  8 23  0             218060.2284   0.0753  0.050   0.0753 0.50  
 403: 30  8 22  0   30  8 23  0             218132.9629  -0.0115  0.050  -0.0115 0.50  
 404: 30  9 22  0   30  7 23  0             218132.9629  -0.0115  0.050  -0.0115 0.50  
 405: 29  7 22  0   29  7 23  0             218200.0151   0.0899  0.050   0.0900 0.50  
 406: 29  8 22  0   29  6 23  0             218200.0151   0.0899  0.050   0.0900 0.50  
 407: 28  6 22  0   28  6 23  0             218261.3278  -0.0310  0.050  -0.0310 0.50  
 408: 28  7 22  0   28  5 23  0             218261.3278  -0.0310  0.050  -0.0310 0.50  
 409: 21  1 20  0   20  2 19  0             218309.2922   0.0311  0.050   0.0311 0.01  
 410: 21  1 20  0   20  1 19  0             218309.2922   0.0311  0.050   0.0311 0.49  
 411: 21  2 20  0   20  1 19  0             218309.2922   0.0311  0.050   0.0311 0.01  
 412: 21  2 20  0   20  2 19  0             218309.2922   0.0311  0.050   0.0311 0.49  
 413: 20  2 18  0   19  3 17  0             218319.5187  -0.0182  0.050  -0.0182 0.01  
 414: 20  2 18  0   19  2 17  0             218319.5187  -0.0182  0.050  -0.0182 0.49  
 415: 20  3 18  0   19  3 17  0             218319.5187  -0.0182  0.050  -0.0182 0.49  
 416: 20  3 18  0   19  2 17  0             218319.5187  -0.0182  0.050  -0.0182 0.01  
 417: 19  3 16  0   18  3 15  0             218330.7029  -0.0108  0.050  -0.0109 0.50  
 418: 19  4 16  0   18  4 15  0             218330.7029  -0.0108  0.050  -0.0109 0.50  
 419: 18  4 14  0   17  4 13  0             218344.6488   0.0608  0.050   0.0609 0.50  
 420: 18  5 14  0   17  5 13  0             218344.6488   0.0608  0.050   0.0609 0.50  
 421: 17  5 12  0   16  5 11  0             218365.4290  -0.0005  0.050  -0.0005 0.50  
 422: 17  6 12  0   16  6 11  0             218365.4290  -0.0005  0.050  -0.0005 0.50  
 423: 16  6 10  0   15  6  9  0             218405.0295  -0.0002  0.050   0.0015 0.50  
 424: 16  7 10  0   15  7  9  0             218405.0295   0.0033  0.050   0.0015 0.50  
 425: 25  3 22  0   25  3 23  0             218415.8822  -0.0100  0.050  -0.0101 0.50  
 426: 25  4 22  0   25  2 23  0             218415.8822  -0.0100  0.050  -0.0101 0.50  
 427: 24  2 22  0   24  2 23  0             218458.4723  -0.0551  0.050  -0.0551 0.50  
 428: 24  3 22  0   24  1 23  0             218458.4723  -0.0551  0.050  -0.0551 0.50  
 429: 15  8  8  0   14  8  7  0             218502.6522   0.0099  0.050               
 430: 14  9  6  0   13  9  5  0             218697.4096   0.0817  0.050               
 431: 13 11  2  0   12 11  1  0             222780.4219  -0.0562  0.050               
 432: 13  9  4  0   12  9  3  0             223375.7425   0.0847  0.050               
 433: 31  8 23  0   31  8 24  0             227840.8379   0.0617  0.050   0.0618 0.50  
 434: 31  9 23  0   31  7 24  0             227840.8379   0.0617  0.050   0.0618 0.50  
 435: 30  7 23  0   30  7 24  0             227907.2978  -0.0069  0.050  -0.0069 0.50  
 436: 30  8 23  0   30  6 24  0             227907.2978  -0.0069  0.050  -0.0069 0.50  
 437: 29  6 23  0   29  6 24  0             227968.6949   0.0885  0.050   0.0885 0.50  
 438: 29  7 23  0   29  5 24  0             227968.6949   0.0885  0.050   0.0885 0.50  
 439: 23  0 23  0   22  1 22  0             227999.2873   0.0477  0.050   0.0477 0.01  
 440: 23  0 23  0   22  0 22  0             227999.2873   0.0477  0.050   0.0477 0.49  
 441: 23  1 23  0   22  1 22  0             227999.2873   0.0477  0.050   0.0477 0.49  
 442: 23  1 23  0   22  0 22  0             227999.2873   0.0477  0.050   0.0477 0.01  
 443: 22  1 21  0   21  1 20  0             228009.4582   0.0206  0.050   0.0207 0.49  
 444: 22  1 21  0   21  2 20  0             228009.4582   0.0206  0.050   0.0207 0.01  
 445: 22  2 21  0   21  1 20  0             228009.4582   0.0206  0.050   0.0207 0.01  
 446: 22  2 21  0   21  2 20  0             228009.4582   0.0206  0.050   0.0207 0.49  
 447: 21  2 19  0   20  3 18  0             228019.5890  -0.0090  0.050  -0.0090 0.01  
 448: 21  2 19  0   20  2 18  0             228019.5890  -0.0090  0.050  -0.0090 0.49  
 449: 21  3 19  0   20  2 18  0             228019.5890  -0.0090  0.050  -0.0090 0.01  
 450: 21  3 19  0   20  3 18  0             228019.5890  -0.0090  0.050  -0.0090 0.49  
 451: 20  3 17  0   19  4 16  0             228030.4535  -0.0184  0.050  -0.0185 0.01  
 452: 20  3 17  0   19  3 16  0             228030.4535  -0.0184  0.050  -0.0185 0.49  
 453: 20  4 17  0   19  4 16  0             228030.4535  -0.0184  0.050  -0.0185 0.49  
 454: 20  4 17  0   19  3 16  0             228030.4535  -0.0184  0.050  -0.0185 0.01  
 455: 17  6 11  0   16  6 10  0             228094.6826   0.0789  0.050   0.0791 0.50  
 456: 17  7 11  0   16  7 10  0             228094.6826   0.0792  0.050   0.0791 0.50  
 457: 34 10 24  0   34 10 25  0             237398.6856   0.0298  0.050   0.0298 0.50  
 458: 34 11 24  0   34  9 25  0             237398.6856   0.0298  0.050   0.0298 0.50  
 459: 30  6 24  0   30  6 25  0             237675.0337  -0.0225  0.050  -0.0225 0.50  
 460: 30  7 24  0   30  5 25  0             237675.0337  -0.0225  0.050  -0.0225 0.50  
 461: 24  0 24  0   23  0 23  0             237699.2406   0.0119  0.050   0.0120 0.49  
 462: 24  0 24  0   23  1 23  0             237699.2406   0.0119  0.050   0.0120 0.01  
 463: 24  1 24  0   23  0 23  0             237699.2406   0.0119  0.050   0.0120 0.01  
 464: 24  1 24  0   23  1 23  0             237699.2406   0.0119  0.050   0.0120 0.49  
 465: 23  1 22  0   22  2 21  0             237709.3539  -0.0369  0.050  -0.0369 0.01  
 466: 23  1 22  0   22  1 21  0             237709.3539  -0.0369  0.050  -0.0369 0.49  
 467: 23  2 22  0   22  2 21  0             237709.3539  -0.0369  0.050  -0.0369 0.49  
 468: 23  2 22  0   22  1 21  0             237709.3539  -0.0369  0.050  -0.0369 0.01  
 469: 22  2 20  0   21  2 19  0             237719.4474   0.0010  0.050   0.0011 0.49  
 470: 22  2 20  0   21  3 19  0             237719.4474   0.0010  0.050   0.0011 0.01  
 471: 22  3 20  0   21  3 19  0             237719.4474   0.0010  0.050   0.0011 0.49  
 472: 22  3 20  0   21  2 19  0             237719.4474   0.0010  0.050   0.0011 0.01  
 473: 21  3 18  0   20  3 17  0             237729.9919  -0.0669  0.050  -0.0669 0.49  
 474: 21  3 18  0   20  4 17  0             237729.9919  -0.0669  0.050  -0.0669 0.01  
 475: 21  4 18  0   20  3 17  0             237729.9919  -0.0669  0.050  -0.0669 0.01  
 476: 21  4 18  0   20  4 17  0             237729.9919  -0.0669  0.050  -0.0669 0.49  
 477: 20  4 16  0   19  5 15  0             237742.4655  -0.0089  0.050  -0.0089 0.01  
 478: 20  4 16  0   19  4 15  0             237742.4655  -0.0089  0.050  -0.0089 0.49  
 479: 20  5 16  0   19  4 15  0             237742.4655  -0.0089  0.050  -0.0089 0.01  
 480: 20  5 16  0   19  5 15  0             237742.4655  -0.0089  0.050  -0.0089 0.49  
 481: 19  5 14  0   18  5 13  0             237759.3108  -0.0051  0.050  -0.0052 0.50  
 482: 19  6 14  0   18  6 13  0             237759.3108  -0.0051  0.050  -0.0052 0.50  
 483: 28  4 24  0   28  4 25  0             237784.0040   0.0507  0.050   0.0507 0.50  
 484: 28  5 24  0   28  3 25  0             237784.0040   0.0507  0.050   0.0507 0.50  
 485: 18  6 12  0   17  6 11  0             237786.8792   0.0696  0.050   0.0697 0.50  
 486: 18  7 12  0   17  7 11  0             237786.8792   0.0696  0.050   0.0697 0.50  
 487: 17  7 10  0   16  7  9  0             237842.0971   0.0093  0.050   0.0156 0.50  
 488: 17  8 10  0   16  8  9  0             237842.0971   0.0219  0.050   0.0156 0.50  
 489: 16  8  8  0   15  8  7  0             237985.9998  -0.0402  0.050               
 490: 15  9  6  0   14  9  5  0             238839.8387   0.0067  0.050               
 491: 14 11  3  0   13 11  2  0             245819.6300  -0.0685  0.050               
 492: 42 17 25  0   42 17 26  0             246395.6307   0.0260  0.050   0.0261 0.50  
 493: 42 18 25  0   42 16 26  0             246395.6307   0.0260  0.050   0.0261 0.50  
 494: 39 14 25  0   39 14 26  0             246739.8411  -0.0277  0.050  -0.0278 0.50  
 495: 39 15 25  0   39 13 26  0             246739.8411  -0.0277  0.050  -0.0278 0.50  
 496: 15 11  5  0   14 11  4  0             246855.5051   0.0527  0.050               
 497: 37 12 25  0   37 12 26  0             246934.8362   0.0775  0.050   0.0776 0.50  
 498: 37 13 25  0   37 11 26  0             246934.8362   0.0775  0.050   0.0776 0.50  
 499: 32  7 25  0   32  7 26  0             247319.1557  -0.0249  0.050  -0.0249 0.50  
 500: 32  8 25  0   32  6 26  0             247319.1557  -0.0249  0.050  -0.0249 0.50  
 501: 25  0 25  0   24  1 24  0             247399.0083   0.0253  0.050   0.0253 0.01  
 502: 25  0 25  0   24  0 24  0             247399.0083   0.0253  0.050   0.0253 0.49  
 503: 25  1 25  0   24  0 24  0             247399.0083   0.0253  0.050   0.0253 0.01  
 504: 25  1 25  0   24  1 24  0             247399.0083   0.0253  0.050   0.0253 0.49  
 505: 24  1 23  0   23  2 22  0             247409.1089  -0.0021  0.050  -0.0021 0.01  
 506: 24  1 23  0   23  1 22  0             247409.1089  -0.0021  0.050  -0.0021 0.49  
 507: 24  2 23  0   23  2 22  0             247409.1089  -0.0021  0.050  -0.0021 0.49  
 508: 24  2 23  0   23  1 22  0             247409.1089  -0.0021  0.050  -0.0021 0.01  
 509: 23  2 21  0   22  2 20  0             247419.0545  -0.0152  0.050  -0.0153 0.49  
 510: 23  2 21  0   22  3 20  0             247419.0545  -0.0152  0.050  -0.0153 0.01  
 511: 23  3 21  0   22  2 20  0             247419.0545  -0.0152  0.050  -0.0153 0.01  
 512: 23  3 21  0   22  3 20  0             247419.0545  -0.0152  0.050  -0.0153 0.49  
 513: 22  3 19  0   21  4 18  0             247429.4627   0.0098  0.050   0.0099 0.01  
 514: 22  3 19  0   21  3 18  0             247429.4627   0.0098  0.050   0.0099 0.49  
 515: 22  4 19  0   21  4 18  0             247429.4627   0.0098  0.050   0.0099 0.49  
 516: 22  4 19  0   21  3 18  0             247429.4627   0.0098  0.050   0.0099 0.01  
 517: 30  5 25  0   30  5 26  0             247437.8649   0.0564  0.050   0.0564 0.50  
 518: 30  6 25  0   30  4 26  0             247437.8649   0.0564  0.050   0.0564 0.50  
 519: 21  4 17  0   20  5 16  0             247441.3717   0.0478  0.050   0.0478 0.01  
 520: 21  4 17  0   20  4 16  0             247441.3717   0.0478  0.050   0.0478 0.49  
 521: 21  5 17  0   20  5 16  0             247441.3717   0.0478  0.050   0.0478 0.49  
 522: 21  5 17  0   20  4 16  0             247441.3717   0.0478  0.050   0.0478 0.01  
 523: 20  5 15  0   19  5 14  0             247456.7915  -0.0177  0.050  -0.0177 0.49  
 524: 20  5 15  0   19  6 14  0             247456.7915  -0.0177  0.050  -0.0177 0.01  
 525: 20  6 15  0   19  5 14  0             247456.7915  -0.0177  0.050  -0.0177 0.01  
 526: 20  6 15  0   19  6 14  0             247456.7915  -0.0177  0.050  -0.0177 0.49  
 527: 19  6 13  0   18  6 12  0             247480.6449  -0.0089  0.050  -0.0089 0.50  
 528: 19  7 13  0   18  7 12  0             247480.6449  -0.0089  0.050  -0.0089 0.50  
 529: 29  4 25  0   29  4 26  0             247490.5880  -0.0492  0.050  -0.0493 0.50  
 530: 29  5 25  0   29  3 26  0             247490.5880  -0.0492  0.050  -0.0493 0.50  
 531: 18  7 11  0   17  7 10  0             247524.8893  -0.0147  0.050  -0.0143 0.50  
 532: 18  8 11  0   17  8 10  0             247524.8893  -0.0138  0.050  -0.0143 0.50  
 533: 16 10  7  0   15 10  6  0             247882.2721   0.0263  0.050               
 534: 15 13  3  0   14 13  2  0             251389.8056  -0.0484  0.050               
 535: 15 12  4  0   14 12  3  0             251605.4902   0.0055  0.050               
 536: 42 16 26  0   42 16 27  0             256231.0033  -0.0741  0.050  -0.0741 0.50  
 537: 42 17 26  0   42 15 27  0             256231.0033  -0.0741  0.050  -0.0741 0.50  
 538: 40 14 26  0   40 14 27  0             256448.8863  -0.0381  0.050  -0.0382 0.50  
 539: 40 15 26  0   40 13 27  0             256448.8863  -0.0381  0.050  -0.0382 0.50  
 540: 26  0 26  0   25  1 25  0             257098.4917  -0.0013  0.050  -0.0014 0.01  
 541: 26  0 26  0   25  0 25  0             257098.4917  -0.0013  0.050  -0.0014 0.49  
 542: 26  1 26  0   25  0 25  0             257098.4917  -0.0013  0.050  -0.0014 0.01  
 543: 26  1 26  0   25  1 25  0             257098.4917  -0.0013  0.050  -0.0014 0.49  
 544: 25  1 24  0   24  2 23  0             257108.5867  -0.0015  0.050  -0.0015 0.01  
 545: 25  1 24  0   24  1 23  0             257108.5867  -0.0015  0.050  -0.0015 0.49  
 546: 25  2 24  0   24  2 23  0             257108.5867  -0.0015  0.050  -0.0015 0.49  
 547: 25  2 24  0   24  1 23  0             257108.5867  -0.0015  0.050  -0.0015 0.01  
 548: 24  2 22  0   23  3 21  0             257118.4500  -0.0069  0.050  -0.0070 0.01  
 549: 24  2 22  0   23  2 21  0             257118.4500  -0.0069  0.050  -0.0070 0.49  
 550: 24  3 22  0   23  3 21  0             257118.4500  -0.0069  0.050  -0.0070 0.49  
 551: 24  3 22  0   23  2 21  0             257118.4500  -0.0069  0.050  -0.0070 0.01  
 552: 23  3 20  0   22  4 19  0             257128.6218  -0.0135  0.050  -0.0136 0.01  
 553: 23  3 20  0   22  3 19  0             257128.6218  -0.0135  0.050  -0.0136 0.49  
 554: 23  4 20  0   22  4 19  0             257128.6218  -0.0135  0.050  -0.0136 0.49  
 555: 23  4 20  0   22  3 19  0             257128.6218  -0.0135  0.050  -0.0136 0.01  
 556: 22  4 18  0   21  4 17  0             257140.0412  -0.0036  0.050  -0.0037 0.49  
 557: 22  4 18  0   21  5 17  0             257140.0412  -0.0036  0.050  -0.0037 0.01  
 558: 22  5 18  0   21  4 17  0             257140.0412  -0.0036  0.050  -0.0037 0.01  
 559: 22  5 18  0   21  5 17  0             257140.0412  -0.0036  0.050  -0.0037 0.49  
 560: 31  5 26  0   31  5 27  0             257143.2524  -0.0297  0.050  -0.0297 0.50  
 561: 31  6 26  0   31  4 27  0             257143.2524  -0.0297  0.050  -0.0297 0.50  
 562: 21  5 16  0   20  5 15  0             257154.4082  -0.0327  0.050  -0.0327 0.49  
 563: 21  5 16  0   20  6 15  0             257154.4082  -0.0327  0.050  -0.0327 0.01  
 564: 21  6 16  0   20  5 15  0             257154.4082  -0.0327  0.050  -0.0327 0.01  
 565: 21  6 16  0   20  6 15  0             257154.4082  -0.0327  0.050  -0.0327 0.49  
 566: 20  6 14  0   19  6 13  0             257175.5340   0.0012  0.050   0.0013 0.49  
 567: 20  6 14  0   19  7 13  0             257175.5340   0.0012  0.050   0.0013 0.01  
 568: 20  7 14  0   19  7 13  0             257175.5340   0.0012  0.050   0.0013 0.49  
 569: 20  7 14  0   19  6 13  0             257175.5340   0.0012  0.050   0.0013 0.01  
 570: 19  7 12  0   18  7 11  0             257212.1048  -0.0051  0.050  -0.0051 0.50  
 571: 19  8 12  0   18  8 11  0             257212.1048  -0.0050  0.050  -0.0051 0.50  
 572: 18  8 10  0   17  8  9  0             257288.2730  -0.0575  0.050  -0.0374 0.50  
 573: 18  9 10  0   17  9  9  0             257288.2730  -0.0172  0.050  -0.0374 0.50  
 574: 17  9  8  0   16  9  7  0             257493.1618   0.0311  0.050               
 575: 16 10  6  0   15 10  5  0             258853.4496   0.0220  0.050               
 576: 15 11  4  0   14 11  3  0             262952.5373   0.0042  0.050               
 577: 46 19 27  0   46 19 28  0             265568.6947  -0.0700  0.050  -0.0700 0.50  
 578: 46 20 27  0   46 18 28  0             265568.6947  -0.0700  0.050  -0.0700 0.50  
 579: 16 12  5  0   15 12  4  0             265669.6644  -0.0282  0.050               
 580: 27  0 27  0   26  1 26  0             266797.7601   0.0108  0.050   0.0108 0.01  
 581: 27  0 27  0   26  0 26  0             266797.7601   0.0108  0.050   0.0108 0.49  
 582: 27  1 27  0   26  1 26  0             266797.7601   0.0108  0.050   0.0108 0.49  
 583: 27  1 27  0   26  0 26  0             266797.7601   0.0108  0.050   0.0108 0.01  
 584: 26  1 25  0   25  1 24  0             266807.8133   0.0005  0.050   0.0005 0.49  
 585: 26  1 25  0   25  2 24  0             266807.8133   0.0005  0.050   0.0005 0.01  
 586: 26  2 25  0   25  2 24  0             266807.8133   0.0005  0.050   0.0005 0.49  
 587: 26  2 25  0   25  1 24  0             266807.8133   0.0005  0.050   0.0005 0.01  
 588: 25  2 23  0   24  3 22  0             266817.5840  -0.0127  0.050  -0.0128 0.01  
 589: 25  2 23  0   24  2 22  0             266817.5840  -0.0127  0.050  -0.0128 0.49  
 590: 25  3 23  0   24  3 22  0             266817.5840  -0.0127  0.050  -0.0128 0.49  
 591: 25  3 23  0   24  2 22  0             266817.5840  -0.0127  0.050  -0.0128 0.01  
 592: 24  3 21  0   23  4 20  0             266827.6069   0.0164  0.050   0.0164 0.01  
 593: 24  3 21  0   23  3 20  0             266827.6069   0.0164  0.050   0.0164 0.49  
 594: 24  4 21  0   23  4 20  0             266827.6069   0.0164  0.050   0.0164 0.49  
 595: 24  4 21  0   23  3 20  0             266827.6069   0.0164  0.050   0.0164 0.01  
 596: 23  4 19  0   22  5 18  0             266838.5848  -0.0168  0.050  -0.0168 0.01  
 597: 23  4 19  0   22  4 18  0             266838.5848  -0.0168  0.050  -0.0168 0.49  
 598: 23  5 19  0   22  5 18  0             266838.5848  -0.0168  0.050  -0.0168 0.49  
 599: 23  5 19  0   22  4 18  0             266838.5848  -0.0168  0.050  -0.0168 0.01  
 600: 22  5 17  0   21  5 16  0             266852.0670  -0.0370  0.050  -0.0370 0.49  
 601: 22  5 17  0   21  6 16  0             266852.0670  -0.0370  0.050  -0.0370 0.01  
 602: 22  6 17  0   21  5 16  0             266852.0670  -0.0370  0.050  -0.0370 0.01  
 603: 22  6 17  0   21  6 16  0             266852.0670  -0.0370  0.050  -0.0370 0.49  
 604: 21  6 15  0   20  6 14  0             266871.0900   0.0290  0.050   0.0290 0.49  
 605: 21  6 15  0   20  7 14  0             266871.0900   0.0290  0.050   0.0290 0.01  
 606: 21  7 15  0   20  6 14  0             266871.0900   0.0290  0.050   0.0290 0.01  
 607: 21  7 15  0   20  7 14  0             266871.0900   0.0290  0.050   0.0290 0.49  
 608: 20  7 13  0   19  8 12  0             266902.1229   0.0384  0.050   0.0384 0.01  
 609: 20  7 13  0   19  7 12  0             266902.1229   0.0384  0.050   0.0384 0.49  
 610: 20  8 13  0   19  8 12  0             266902.1229   0.0384  0.050   0.0384 0.49  
 611: 20  8 13  0   19  7 12  0             266902.1229   0.0384  0.050   0.0384 0.01  
 612: 19  8 11  0   18  8 10  0             266961.9218  -0.0122  0.050  -0.0107 0.50  
 613: 19  9 11  0   18  9 10  0             266961.9218  -0.0091  0.050  -0.0107 0.50  
 614: 17 10  7  0   16 10  6  0             267636.2479   0.0476  0.050               
 615: 16 11  5  0   15 11  4  0             272364.4888   0.0648  0.050               
 616: 44 16 28  0   44 16 29  0             275647.9646   0.0252  0.050   0.0252 0.50  
 617: 44 17 28  0   44 15 29  0             275647.9646   0.0252  0.050   0.0252 0.50  
 618: 37  9 28  0   37  9 29  0             276291.6163   0.0651  0.050   0.0652 0.50  
 619: 37 10 28  0   37  8 29  0             276291.6163   0.0651  0.050   0.0652 0.50  
 620: 36  8 28  0   36  8 29  0             276363.1546  -0.0187  0.050  -0.0188 0.50  
 621: 36  9 28  0   36  7 29  0             276363.1546  -0.0187  0.050  -0.0188 0.50  
 622: 35  7 28  0   35  7 29  0             276430.4268   0.0412  0.050   0.0412 0.47  
 623: 35  7 28  0   35  6 29  0             276430.4268   0.0412  0.050   0.0412 0.03  
 624: 35  8 28  0   35  6 29  0             276430.4268   0.0412  0.050   0.0412 0.47  
 625: 35  8 28  0   35  7 29  0             276430.4268   0.0412  0.050   0.0412 0.03  
 626: 34  6 28  0   34  6 29  0             276493.3121  -0.0824  0.050  -0.0824 0.47  
 627: 34  6 28  0   34  5 29  0             276493.3121  -0.0824  0.050  -0.0824 0.03  
 628: 34  7 28  0   34  6 29  0             276493.3121  -0.0824  0.050  -0.0824 0.03  
 629: 34  7 28  0   34  5 29  0             276493.3121  -0.0824  0.050  -0.0824 0.47  
 630: 28  0 28  0   27  0 27  0             276496.7499   0.0076  0.050   0.0076 0.48  
 631: 28  0 28  0   27  1 27  0             276496.7499   0.0076  0.050   0.0076 0.02  
 632: 28  1 28  0   27  1 27  0             276496.7499   0.0076  0.050   0.0076 0.48  
 633: 28  1 28  0   27  0 27  0             276496.7499   0.0076  0.050   0.0076 0.02  
 634: 27  1 26  0   26  2 25  0             276506.7665  -0.0083  0.050  -0.0083 0.02  
 635: 27  1 26  0   26  1 25  0             276506.7665  -0.0083  0.050  -0.0083 0.48  
 636: 27  2 26  0   26  1 25  0             276506.7665  -0.0083  0.050  -0.0083 0.02  
 637: 27  2 26  0   26  2 25  0             276506.7665  -0.0083  0.050  -0.0083 0.48  
 638: 26  2 24  0   25  3 23  0             276516.4666  -0.0120  0.050  -0.0121 0.02  
 639: 26  2 24  0   25  2 23  0             276516.4666  -0.0120  0.050  -0.0121 0.48  
 640: 26  3 24  0   25  3 23  0             276516.4666  -0.0120  0.050  -0.0121 0.48  
 641: 26  3 24  0   25  2 23  0             276516.4666  -0.0120  0.050  -0.0121 0.02  
 642: 25  3 22  0   24  4 21  0             276526.3110   0.0077  0.050   0.0077 0.02  
 643: 25  3 22  0   24  3 21  0             276526.3110   0.0077  0.050   0.0077 0.48  
 644: 25  4 22  0   24  4 21  0             276526.3110   0.0077  0.050   0.0077 0.48  
 645: 25  4 22  0   24  3 21  0             276526.3110   0.0077  0.050   0.0077 0.02  
 646: 24  4 20  0   23  5 19  0             276536.9726   0.0071  0.050   0.0071 0.02  
 647: 24  4 20  0   23  4 19  0             276536.9726   0.0071  0.050   0.0071 0.48  
 648: 24  5 20  0   23  5 19  0             276536.9726   0.0071  0.050   0.0071 0.48  
 649: 24  5 20  0   23  4 19  0             276536.9726   0.0071  0.050   0.0071 0.02  
 650: 23  5 18  0   22  6 17  0             276549.7277   0.0072  0.050   0.0073 0.02  
 651: 23  5 18  0   22  5 17  0             276549.7277   0.0072  0.050   0.0073 0.48  
 652: 23  6 18  0   22  6 17  0             276549.7277   0.0072  0.050   0.0073 0.48  
 653: 23  6 18  0   22  5 17  0             276549.7277   0.0072  0.050   0.0073 0.02  
 654: 22  6 16  0   21  6 15  0             276566.9841   0.0029  0.050   0.0029 0.48  
 655: 22  6 16  0   21  7 15  0             276566.9841   0.0029  0.050   0.0029 0.02  
 656: 22  7 16  0   21  6 15  0             276566.9841   0.0029  0.050   0.0029 0.02  
 657: 22  7 16  0   21  7 15  0             276566.9841   0.0029  0.050   0.0029 0.48  
 658: 21  7 14  0   20  7 13  0             276593.8392  -0.0129  0.050  -0.0129 0.48  
 659: 21  7 14  0   20  8 13  0             276593.8392  -0.0129  0.050  -0.0129 0.02  
 660: 21  8 14  0   20  7 13  0             276593.8392  -0.0129  0.050  -0.0129 0.02  
 661: 21  8 14  0   20  8 13  0             276593.8392  -0.0129  0.050  -0.0129 0.48  
 662: 20  8 12  0   19  9 11  0             276642.3692  -0.0462  0.050  -0.0464 0.02  
 663: 20  8 12  0   19  8 11  0             276642.3692  -0.0464  0.050  -0.0464 0.48  
 664: 20  9 12  0   19  9 11  0             276642.3692  -0.0462  0.050  -0.0464 0.48  
 665: 20  9 12  0   19  8 11  0             276642.3692  -0.0465  0.050  -0.0464 0.02  
 666: 31  3 28  0   31  3 29  0             276659.2038   0.0304  0.050   0.0304 0.50  
 667: 31  4 28  0   31  2 29  0             276659.2038   0.0304  0.050   0.0304 0.50  
 668: 19  9 10  0   18 10  9  0             276745.8962   0.1007  0.050   0.0306 0.02  
 669: 19  9 10  0   18  9  9  0             276745.8962  -0.0286  0.050   0.0306 0.48  
 670: 19 10 10  0   18 10  9  0             276745.8962   0.0899  0.050   0.0306 0.48  
 671: 19 10 10  0   18  9  9  0             276745.8962  -0.0395  0.050   0.0306 0.02  
 672: 18 11  8  0   17 11  7  0             277005.3679   0.0446  0.050               
 673: 17 12  6  0   16 12  5  0             277030.7803  -0.0045  0.050               
 674: 18 10  8  0   17 10  7  0             277033.5690  -0.0305  0.050               
 675: 17 11  6  0   16 11  5  0             279131.6299   0.0308  0.050               
 676: 16 12  4  0   15 12  3  0             281789.6548  -0.0198  0.050               
 677: 17 13  5  0   16 13  4  0             284232.2924   0.0300  0.050               
 678: 48 19 29  0   48 19 30  0             284991.9911  -0.0374  0.050  -0.0375 0.50  
 679: 48 20 29  0   48 18 30  0             284991.9911  -0.0374  0.050  -0.0375 0.50  
 680: 43 14 29  0   43 14 30  0             285561.6332   0.0628  0.050   0.0628 0.50  
 681: 43 15 29  0   43 13 30  0             285561.6332   0.0628  0.050   0.0628 0.50  
 682: 42 13 29  0   42 13 30  0             285657.9176  -0.0230  0.050  -0.0230 0.50  
 683: 42 14 29  0   42 12 30  0             285657.9176  -0.0230  0.050  -0.0230 0.50  
 684: 17 15  2  0   16 15  1  0             285694.0859   0.0186  0.050               
 685: 41 12 29  0   41 12 30  0             285748.9913  -0.0221  0.050  -0.0221 0.50  
 686: 41 13 29  0   41 11 30  0             285748.9913  -0.0221  0.050  -0.0221 0.50  
 687: 40 11 29  0   40 11 30  0             285834.9439  -0.0670  0.050  -0.0671 0.50  
 688: 40 12 29  0   40 10 30  0             285834.9439  -0.0670  0.050  -0.0671 0.50  
 689: 39 10 29  0   39 10 30  0             285916.1305  -0.0179  0.050  -0.0179 0.47  
 690: 39 10 29  0   39  9 30  0             285916.1305  -0.0179  0.050  -0.0179 0.03  
 691: 39 11 29  0   39  9 30  0             285916.1305  -0.0179  0.050  -0.0179 0.47  
 692: 39 11 29  0   39 10 30  0             285916.1305  -0.0179  0.050  -0.0179 0.03  
 693: 38  9 29  0   38  9 30  0             285992.7183   0.0828  0.050   0.0828 0.47  
 694: 38  9 29  0   38  8 30  0             285992.7183   0.0828  0.050   0.0828 0.03  
 695: 38 10 29  0   38  8 30  0             285992.7183   0.0828  0.050   0.0828 0.47  
 696: 38 10 29  0   38  9 30  0             285992.7183   0.0828  0.050   0.0828 0.03  
 697: 36  7 29  0   36  7 30  0             286132.4687   0.0037  0.050   0.0037 0.50  
 698: 36  8 29  0   36  6 30  0             286132.4687   0.0037  0.050   0.0037 0.50  
 699: 29  0 29  0   28  0 28  0             286195.4646   0.0024  0.050   0.0025 0.48  
 700: 29  0 29  0   28  1 28  0             286195.4646   0.0024  0.050   0.0025 0.02  
 701: 29  1 29  0   28  1 28  0             286195.4646   0.0024  0.050   0.0025 0.48  
 702: 29  1 29  0   28  0 28  0             286195.4646   0.0024  0.050   0.0025 0.02  
 703: 28  1 27  0   27  1 26  0             286205.4600  -0.0046  0.050  -0.0047 0.48  
 704: 28  1 27  0   27  2 26  0             286205.4600  -0.0046  0.050  -0.0047 0.02  
 705: 28  2 27  0   27  2 26  0             286205.4600  -0.0046  0.050  -0.0047 0.48  
 706: 28  2 27  0   27  1 26  0             286205.4600  -0.0046  0.050  -0.0047 0.02  
 707: 27  2 25  0   26  2 24  0             286215.0744  -0.0175  0.050  -0.0175 0.48  
 708: 27  2 25  0   26  3 24  0             286215.0744  -0.0175  0.050  -0.0175 0.02  
 709: 27  3 25  0   26  2 24  0             286215.0744  -0.0175  0.050  -0.0175 0.02  
 710: 27  3 25  0   26  3 24  0             286215.0744  -0.0175  0.050  -0.0175 0.48  
 711: 26  3 23  0   25  4 22  0             286224.7608   0.0002  0.050   0.0002 0.02  
 712: 26  3 23  0   25  3 22  0             286224.7608   0.0002  0.050   0.0002 0.48  
 713: 26  4 23  0   25  4 22  0             286224.7608   0.0002  0.050   0.0002 0.48  
 714: 26  4 23  0   25  3 22  0             286224.7608   0.0002  0.050   0.0002 0.02  
 715: 25  4 21  0   24  4 20  0             286235.1102  -0.0024  0.050  -0.0024 0.48  
 716: 25  4 21  0   24  5 20  0             286235.1102  -0.0024  0.050  -0.0024 0.02  
 717: 25  5 21  0   24  5 20  0             286235.1102  -0.0024  0.050  -0.0024 0.48  
 718: 25  5 21  0   24  4 20  0             286235.1102  -0.0024  0.050  -0.0024 0.02  
 719: 24  5 19  0   23  5 18  0             286247.2110  -0.0206  0.050  -0.0207 0.48  
 720: 24  5 19  0   23  6 18  0             286247.2110  -0.0206  0.050  -0.0207 0.02  
 721: 24  6 19  0   23  6 18  0             286247.2110  -0.0206  0.050  -0.0207 0.48  
 722: 24  6 19  0   23  5 18  0             286247.2110  -0.0206  0.050  -0.0207 0.02  
 723: 34  5 29  0   34  5 30  0             286256.1051   0.0509  0.050   0.0510 0.50  
 724: 34  6 29  0   34  4 30  0             286256.1051   0.0509  0.050   0.0510 0.50  
 725: 23  6 17  0   22  7 16  0             286263.0813  -0.0344  0.050  -0.0344 0.02  
 726: 23  6 17  0   22  6 16  0             286263.0813  -0.0344  0.050  -0.0344 0.48  
 727: 23  7 17  0   22  7 16  0             286263.0813  -0.0344  0.050  -0.0344 0.48  
 728: 23  7 17  0   22  6 16  0             286263.0813  -0.0344  0.050  -0.0344 0.02  
 729: 22  7 15  0   21  7 14  0             286286.7730  -0.0211  0.050  -0.0211 0.48  
 730: 22  7 15  0   21  8 14  0             286286.7730  -0.0211  0.050  -0.0211 0.02  
 731: 22  8 15  0   21  8 14  0             286286.7730  -0.0211  0.050  -0.0211 0.48  
 732: 22  8 15  0   21  7 14  0             286286.7730  -0.0211  0.050  -0.0211 0.02  
 733: 33  4 29  0   33  4 30  0             286312.2689   0.0497  0.050   0.0497 0.50  
 734: 33  5 29  0   33  3 30  0             286312.2689   0.0497  0.050   0.0497 0.50  
 735: 21  8 13  0   20  9 12  0             286327.2312  -0.0239  0.050  -0.0240 0.02  
 736: 21  8 13  0   20  8 12  0             286327.2312  -0.0240  0.050  -0.0240 0.48  
 737: 21  9 13  0   20  9 12  0             286327.2312  -0.0239  0.050  -0.0240 0.48  
 738: 21  9 13  0   20  8 12  0             286327.2312  -0.0240  0.050  -0.0240 0.02  
 739: 32  3 29  0   32  3 30  0             286364.8637  -0.0017  0.050  -0.0018 0.50  
 740: 32  4 29  0   32  2 30  0             286364.8637  -0.0017  0.050  -0.0018 0.50  
 741: 20  9 11  0   19 10 10  0             286407.2635  -0.0007  0.050  -0.0066 0.02  
 742: 20  9 11  0   19  9 10  0             286407.2635  -0.0116  0.050  -0.0066 0.48  
 743: 20 10 11  0   19 10 10  0             286407.2635  -0.0016  0.050  -0.0066 0.48  
 744: 20 10 11  0   19  9 10  0             286407.2635  -0.0125  0.050  -0.0066 0.02  
 745: 17 14  4  0   16 14  3  0             286468.2214   0.0004  0.050               
 746: 19 11  9  0   18 11  8  0             286594.6877   0.0606  0.050               
 747: 18 11  7  0   17 11  6  0             287398.0330  -0.0363  0.050               
 748: 17 12  5  0   16 12  4  0             293127.6431  -0.0606  0.050               
 749: 13 10  4  0   12  8  5  0             294608.4583  -0.0370  0.050               
 750: 47 17 30  0   47 17 31  0             294941.0467   0.0488  0.050   0.0489 0.50  
 751: 47 18 30  0   47 16 31  0             294941.0467   0.0488  0.050   0.0489 0.50  
 752: 46 16 30  0   46 16 31  0             295053.4732  -0.0169  0.050  -0.0170 0.50  
 753: 46 17 30  0   46 15 31  0             295053.4732  -0.0169  0.050  -0.0170 0.50  
 754: 45 15 30  0   45 15 31  0             295160.3222   0.0659  0.050   0.0660 0.50  
 755: 45 16 30  0   45 14 31  0             295160.3222   0.0659  0.050   0.0660 0.50  
 756: 42 12 30  0   42 12 31  0             295448.4852   0.0899  0.050   0.0899 0.50  
 757: 42 13 30  0   42 11 31  0             295448.4852   0.0899  0.050   0.0899 0.50  
 758: 41 11 30  0   41 11 31  0             295534.4050  -0.0202  0.050  -0.0203 0.50  
 759: 41 12 30  0   41 10 31  0             295534.4050  -0.0202  0.050  -0.0203 0.50  
 760: 39  9 30  0   39  9 31  0             295692.6929   0.0270  0.050   0.0271 0.50  
 761: 39 10 30  0   39  8 31  0             295692.6929   0.0270  0.050   0.0271 0.50  
 762: 38  8 30  0   38  8 31  0             295765.2870   0.0284  0.050   0.0284 0.50  
 763: 38  9 30  0   38  7 31  0             295765.2870   0.0284  0.050   0.0284 0.50  
 764: 37  7 30  0   37  7 31  0             295833.8034   0.0579  0.050   0.0580 0.50  
 765: 37  8 30  0   37  6 31  0             295833.8034   0.0579  0.050   0.0580 0.50  
 766: 30  0 30  0   29  0 29  0             295893.8917  -0.0079  0.050  -0.0079 0.48  
 767: 30  0 30  0   29  1 29  0             295893.8917  -0.0079  0.050  -0.0079 0.02  
 768: 30  1 30  0   29  1 29  0             295893.8917  -0.0079  0.050  -0.0079 0.48  
 769: 30  1 30  0   29  0 29  0             295893.8917  -0.0079  0.050  -0.0079 0.02  
 770: 29  1 28  0   28  2 27  0             295903.8355  -0.0371  0.050  -0.0371 0.02  
 771: 29  1 28  0   28  1 27  0             295903.8355  -0.0371  0.050  -0.0371 0.48  
 772: 29  2 28  0   28  2 27  0             295903.8355  -0.0371  0.050  -0.0371 0.48  
 773: 29  2 28  0   28  1 27  0             295903.8355  -0.0371  0.050  -0.0371 0.02  
 774: 28  2 26  0   27  2 25  0             295913.4222  -0.0043  0.050  -0.0043 0.48  
 775: 28  2 26  0   27  3 25  0             295913.4222  -0.0043  0.050  -0.0043 0.02  
 776: 28  3 26  0   27  2 25  0             295913.4222  -0.0043  0.050  -0.0043 0.02  
 777: 28  3 26  0   27  3 25  0             295913.4222  -0.0043  0.050  -0.0043 0.48  
 778: 27  3 24  0   26  4 23  0             295922.9594   0.0097  0.050   0.0098 0.02  
 779: 27  3 24  0   26  3 23  0             295922.9594   0.0097  0.050   0.0098 0.48  
 780: 27  4 24  0   26  3 23  0             295922.9594   0.0097  0.050   0.0098 0.02  
 781: 27  4 24  0   26  4 23  0             295922.9594   0.0097  0.050   0.0098 0.48  
 782: 26  4 22  0   25  5 21  0             295932.9944  -0.0282  0.050  -0.0283 0.02  
 783: 26  4 22  0   25  4 21  0             295932.9944  -0.0282  0.050  -0.0283 0.48  
 784: 26  5 22  0   25  5 21  0             295932.9944  -0.0282  0.050  -0.0283 0.48  
 785: 26  5 22  0   25  4 21  0             295932.9944  -0.0282  0.050  -0.0283 0.02  
 786: 25  5 20  0   24  5 19  0             295944.5987   0.0066  0.050   0.0066 0.48  
 787: 25  5 20  0   24  6 19  0             295944.5987   0.0066  0.050   0.0066 0.02  
 788: 25  6 20  0   24  5 19  0             295944.5987   0.0066  0.050   0.0066 0.02  
 789: 25  6 20  0   24  6 19  0             295944.5987   0.0066  0.050   0.0066 0.48  
 790: 24  6 18  0   23  7 17  0             295959.2968  -0.0405  0.050  -0.0405 0.01  
 791: 24  6 18  0   23  6 17  0             295959.2968  -0.0405  0.050  -0.0405 0.49  
 792: 24  7 18  0   23  6 17  0             295959.2968  -0.0405  0.050  -0.0405 0.01  
 793: 24  7 18  0   23  7 17  0             295959.2968  -0.0405  0.050  -0.0405 0.49  
 794: 23  7 16  0   22  8 15  0             295980.4937  -0.0078  0.050  -0.0078 0.02  
 795: 23  7 16  0   22  7 15  0             295980.4937  -0.0078  0.050  -0.0078 0.48  
 796: 23  8 16  0   22  7 15  0             295980.4937  -0.0078  0.050  -0.0078 0.02  
 797: 23  8 16  0   22  8 15  0             295980.4937  -0.0078  0.050  -0.0078 0.48  
 798: 22  8 14  0   21  9 13  0             296014.9552   0.0048  0.050   0.0049 0.02  
 799: 22  8 14  0   21  8 13  0             296014.9552   0.0048  0.050   0.0049 0.48  
 800: 22  9 14  0   21  8 13  0             296014.9552   0.0048  0.050   0.0049 0.02  
 801: 22  9 14  0   21  9 13  0             296014.9552   0.0048  0.050   0.0049 0.48  
 802: 34  4 30  0   34  4 31  0             296016.3158  -0.0052  0.050  -0.0053 0.50  
 803: 34  5 30  0   34  3 31  0             296016.3158  -0.0052  0.050  -0.0053 0.50  
 804: 21  9 12  0   20 10 11  0             296078.9669   0.0408  0.050   0.0404 0.02  
 805: 21  9 12  0   20  9 11  0             296078.9669   0.0399  0.050   0.0404 0.48  
 806: 21 10 12  0   20 10 11  0             296078.9669   0.0407  0.050   0.0404 0.48  
 807: 21 10 12  0   20  9 11  0             296078.9669   0.0399  0.050   0.0404 0.02  
 808: 20 10 10  0   19 10  9  0             296217.1246  -0.2041  0.050  -0.0414 0.48  
 809: 20 10 10  0   19 11  9  0             296217.1246   0.1536  0.050  -0.0414 0.02  
 810: 20 11 10  0   19 10  9  0             296217.1246  -0.2364  0.050  -0.0414 0.02  
 811: 20 11 10  0   19 11  9  0             296217.1246   0.1214  0.050  -0.0414 0.48  
 812: 18 13  6  0   17 13  5  0             296313.7727  -0.0246  0.050               
 813: 19 12  8  0   18 12  7  0             296556.6141   0.0660  0.050               
 814: 19 11  8  0   18 11  7  0             296618.4690   0.0565  0.050               
 815: 17 13  4  0   16 13  3  0             299860.0770  -0.0172  0.050               
 816: 18 15  4  0   17 15  3  0             303517.2883   0.0047  0.050               
 817: 43 12 31  0   43 12 32  0             305146.2963   0.0184  0.050   0.0185 0.50  
 818: 43 13 31  0   43 11 32  0             305146.2963   0.0184  0.050   0.0185 0.50  
 819: 40  9 31  0   40  9 32  0             305391.5976  -0.0746  0.050  -0.0746 0.47  
 820: 40  9 31  0   40  8 32  0             305391.5976  -0.0746  0.050  -0.0746 0.03  
 821: 40 10 31  0   40  9 32  0             305391.5976  -0.0746  0.050  -0.0746 0.03  
 822: 40 10 31  0   40  8 32  0             305391.5976  -0.0746  0.050  -0.0746 0.47  
 823: 39  8 31  0   39  8 32  0             305464.9603   0.0169  0.050   0.0170 0.47  
 824: 39  8 31  0   39  7 32  0             305464.9603   0.0169  0.050   0.0170 0.03  
 825: 39  9 31  0   39  7 32  0             305464.9603   0.0169  0.050   0.0170 0.47  
 826: 39  9 31  0   39  8 32  0             305464.9603   0.0169  0.050   0.0170 0.03  
 827: 38  7 31  0   38  7 32  0             305534.2766   0.0380  0.050   0.0381 0.50  
 828: 38  8 31  0   38  6 32  0             305534.2766   0.0380  0.050   0.0381 0.50  
 829: 31  0 31  0   30  1 30  0             305592.0331  -0.0118  0.050  -0.0118 0.02  
 830: 31  0 31  0   30  0 30  0             305592.0331  -0.0118  0.050  -0.0118 0.48  
 831: 31  1 31  0   30  1 30  0             305592.0331  -0.0118  0.050  -0.0118 0.48  
 832: 31  1 31  0   30  0 30  0             305592.0331  -0.0118  0.050  -0.0118 0.02  
 833: 30  1 29  0   29  1 28  0             305601.9855  -0.0036  0.050  -0.0037 0.48  
 834: 30  1 29  0   29  2 28  0             305601.9855  -0.0036  0.050  -0.0037 0.02  
 835: 30  2 29  0   29  1 28  0             305601.9855  -0.0036  0.050  -0.0037 0.02  
 836: 30  2 29  0   29  2 28  0             305601.9855  -0.0036  0.050  -0.0037 0.48  
 837: 29  2 27  0   28  2 26  0             305611.4781   0.0059  0.050   0.0059 0.48  
 838: 29  2 27  0   28  3 26  0             305611.4781   0.0059  0.050   0.0059 0.02  
 839: 29  3 27  0   28  2 26  0             305611.4781   0.0059  0.050   0.0059 0.02  
 840: 29  3 27  0   28  3 26  0             305611.4781   0.0059  0.050   0.0059 0.48  
 841: 28  3 25  0   27  3 24  0             305620.8475  -0.0110  0.050  -0.0110 0.48  
 842: 28  3 25  0   27  4 24  0             305620.8475  -0.0110  0.050  -0.0110 0.02  
 843: 28  4 25  0   27  4 24  0             305620.8475  -0.0110  0.050  -0.0110 0.48  
 844: 28  4 25  0   27  3 24  0             305620.8475  -0.0110  0.050  -0.0110 0.02  
 845: 27  4 23  0   26  4 22  0             305630.6726  -0.0051  0.050  -0.0051 0.48  
 846: 27  4 23  0   26  5 22  0             305630.6726  -0.0051  0.050  -0.0051 0.02  
 847: 27  5 23  0   26  4 22  0             305630.6726  -0.0051  0.050  -0.0051 0.02  
 848: 27  5 23  0   26  5 22  0             305630.6726  -0.0051  0.050  -0.0051 0.48  
 849: 26  5 21  0   25  6 20  0             305641.7630  -0.0023  0.050  -0.0024 0.02  
 850: 26  5 21  0   25  5 20  0             305641.7630  -0.0023  0.050  -0.0024 0.48  
 851: 26  6 21  0   25  5 20  0             305641.7630  -0.0023  0.050  -0.0024 0.02  
 852: 26  6 21  0   25  6 20  0             305641.7630  -0.0023  0.050  -0.0024 0.48  
 853: 25  6 19  0   24  7 18  0             305655.5221  -0.0301  0.050  -0.0301 0.02  
 854: 25  6 19  0   24  6 18  0             305655.5221  -0.0301  0.050  -0.0301 0.48  
 855: 25  7 19  0   24  7 18  0             305655.5221  -0.0301  0.050  -0.0301 0.48  
 856: 25  7 19  0   24  6 18  0             305655.5221  -0.0301  0.050  -0.0301 0.02  
 857: 36  5 31  0   36  5 32  0             305661.5646   0.0063  0.050   0.0063 0.50  
 858: 36  6 31  0   36  4 32  0             305661.5646   0.0063  0.050   0.0063 0.50  
 859: 24  7 17  0   23  8 16  0             305674.6897  -0.0043  0.050  -0.0043 0.02  
 860: 24  7 17  0   23  7 16  0             305674.6897  -0.0043  0.050  -0.0043 0.48  
 861: 24  8 17  0   23  8 16  0             305674.6897  -0.0043  0.050  -0.0043 0.48  
 862: 24  8 17  0   23  7 16  0             305674.6897  -0.0043  0.050  -0.0043 0.02  
 863: 23  8 15  0   22  8 14  0             305704.5710   0.0157  0.050   0.0158 0.48  
 864: 23  8 15  0   22  9 14  0             305704.5710   0.0157  0.050   0.0158 0.02  
 865: 23  9 15  0   22  9 14  0             305704.5710   0.0157  0.050   0.0158 0.48  
 866: 23  9 15  0   22  8 14  0             305704.5710   0.0157  0.050   0.0158 0.02  
 867: 35  4 31  0   35  4 32  0             305719.8985  -0.0008  0.050  -0.0009 0.50  
 868: 35  5 31  0   35  3 32  0             305719.8985  -0.0008  0.050  -0.0009 0.50  
 869: 22  9 13  0   21 10 12  0             305757.0952  -0.0049  0.050  -0.0050 0.02  
 870: 22  9 13  0   21  9 12  0             305757.0952  -0.0049  0.050  -0.0050 0.48  
 871: 22 10 13  0   21 10 12  0             305757.0952  -0.0049  0.050  -0.0050 0.48  
 872: 22 10 13  0   21  9 12  0             305757.0952  -0.0049  0.050  -0.0050 0.02  
 873: 34  3 31  0   34  3 32  0             305774.8677  -0.0304  0.050  -0.0304 0.50  
 874: 34  4 31  0   34  2 32  0             305774.8677  -0.0304  0.050  -0.0304 0.50  
 875: 33  2 31  0   33  2 32  0             305826.6933  -0.0080  0.050  -0.0080 0.50  
 876: 33  3 31  0   33  1 32  0             305826.6933  -0.0080  0.050  -0.0080 0.50  
 877: 21 10 11  0   20 11 10  0             305862.6575   0.0014  0.050  -0.0161 0.02  
 878: 21 10 11  0   20 10 10  0             305862.6575  -0.0308  0.050  -0.0161 0.48  
 879: 21 11 11  0   20 11 10  0             305862.6575  -0.0012  0.050  -0.0161 0.48  
 880: 21 11 11  0   20 10 10  0             305862.6575  -0.0335  0.050  -0.0161 0.02  
 881: 20 12  9  0   19 12  8  0             306110.6871   0.0093  0.050               
 882: 20 11  9  0   19 11  8  0             306118.4337   0.0408  0.050               
 883: 19 12  7  0   18 12  6  0             307313.0144  -0.0051  0.050               
 884: 18 13  5  0   17 13  4  0             313581.4906   0.0266  0.050               
 885: 46 14 32  0   46 14 33  0             314655.7665  -0.0023  0.050  -0.0024 0.50  
 886: 46 15 32  0   46 13 33  0             314655.7665  -0.0023  0.050  -0.0024 0.50  
 887: 45 13 32  0   45 13 33  0             314751.6671   0.0728  0.050   0.0728 0.50  
 888: 45 14 32  0   45 12 33  0             314751.6671   0.0728  0.050   0.0728 0.50  
 889: 44 12 32  0   44 12 33  0             314842.6626  -0.0609  0.050  -0.0609 0.50  
 890: 44 13 32  0   44 11 33  0             314842.6626  -0.0609  0.050  -0.0609 0.50  
 891: 43 11 32  0   43 11 33  0             314929.2859  -0.0476  0.050  -0.0476 0.50  
 892: 43 12 32  0   43 10 33  0             314929.2859  -0.0476  0.050  -0.0476 0.50  
 893: 42 10 32  0   42 10 33  0             315011.5261  -0.0700  0.050  -0.0701 0.47  
 894: 42 10 32  0   42  9 33  0             315011.5261  -0.0700  0.050  -0.0701 0.03  
 895: 42 11 32  0   42 10 33  0             315011.5261  -0.0700  0.050  -0.0701 0.03  
 896: 42 11 32  0   42  9 33  0             315011.5261  -0.0700  0.050  -0.0701 0.47  
 897: 41  9 32  0   41  9 33  0             315089.5899  -0.0890  0.050  -0.0890 0.47  
 898: 41  9 32  0   41  8 33  0             315089.5899  -0.0890  0.050  -0.0890 0.03  
 899: 41 10 32  0   41  8 33  0             315089.5899  -0.0890  0.050  -0.0890 0.47  
 900: 41 10 32  0   41  9 33  0             315089.5899  -0.0890  0.050  -0.0890 0.03  
 901: 40  8 32  0   40  8 33  0             315163.6977  -0.0473  0.050  -0.0473 0.50  
 902: 40  9 32  0   40  7 33  0             315163.6977  -0.0473  0.050  -0.0473 0.50  
 903: 32  0 32  0   31  0 31  0             315289.8820  -0.0067  0.050  -0.0067 0.48  
 904: 32  0 32  0   31  1 31  0             315289.8820  -0.0067  0.050  -0.0067 0.02  
 905: 32  1 32  0   31  1 31  0             315289.8820  -0.0067  0.050  -0.0067 0.48  
 906: 32  1 32  0   31  0 31  0             315289.8820  -0.0067  0.050  -0.0067 0.02  
 907: 31  1 30  0   30  1 29  0             315299.8048   0.0003  0.050   0.0004 0.48  
 908: 31  1 30  0   30  2 29  0             315299.8048   0.0003  0.050   0.0004 0.02  
 909: 31  2 30  0   30  1 29  0             315299.8048   0.0003  0.050   0.0004 0.02  
 910: 31  2 30  0   30  2 29  0             315299.8048   0.0003  0.050   0.0004 0.48  
 911: 30  2 28  0   29  3 27  0             315309.2182  -0.0005  0.050  -0.0006 0.02  
 912: 30  2 28  0   29  2 27  0             315309.2182  -0.0005  0.050  -0.0006 0.48  
 913: 30  3 28  0   29  3 27  0             315309.2182  -0.0005  0.050  -0.0006 0.48  
 914: 30  3 28  0   29  2 27  0             315309.2182  -0.0005  0.050  -0.0006 0.02  
 915: 29  3 26  0   28  3 25  0             315318.4752  -0.0005  0.050  -0.0005 0.48  
 916: 29  3 26  0   28  4 25  0             315318.4752  -0.0005  0.050  -0.0005 0.02  
 917: 29  4 26  0   28  4 25  0             315318.4752  -0.0005  0.050  -0.0005 0.48  
 918: 29  4 26  0   28  3 25  0             315318.4752  -0.0005  0.050  -0.0005 0.02  
 919: 28  4 24  0   27  4 23  0             315328.0652   0.0035  0.050   0.0036 0.48  
 920: 28  4 24  0   27  5 23  0             315328.0652   0.0035  0.050   0.0036 0.02  
 921: 28  5 24  0   27  4 23  0             315328.0652   0.0035  0.050   0.0036 0.02  
 922: 28  5 24  0   27  5 23  0             315328.0652   0.0035  0.050   0.0036 0.48  
 923: 27  5 22  0   26  6 21  0             315338.6967  -0.0248  0.050  -0.0248 0.02  
 924: 27  5 22  0   26  5 21  0             315338.6967  -0.0248  0.050  -0.0248 0.48  
 925: 27  6 22  0   26  6 21  0             315338.6967  -0.0248  0.050  -0.0248 0.48  
 926: 27  6 22  0   26  5 21  0             315338.6967  -0.0248  0.050  -0.0248 0.02  
 927: 26  6 20  0   25  6 19  0             315351.6448  -0.0446  0.050  -0.0447 0.48  
 928: 26  6 20  0   25  7 19  0             315351.6448  -0.0446  0.050  -0.0447 0.02  
 929: 26  7 20  0   25  6 19  0             315351.6448  -0.0446  0.050  -0.0447 0.02  
 930: 26  7 20  0   25  7 19  0             315351.6448  -0.0446  0.050  -0.0447 0.48  
 931: 25  7 18  0   24  7 17  0             315369.1673  -0.0059  0.050  -0.0059 0.48  
 932: 25  7 18  0   24  8 17  0             315369.1673  -0.0059  0.050  -0.0059 0.02  
 933: 25  8 18  0   24  7 17  0             315369.1673  -0.0059  0.050  -0.0059 0.02  
 934: 25  8 18  0   24  8 17  0             315369.1673  -0.0059  0.050  -0.0059 0.48  
 935: 24  8 16  0   23  8 15  0             315395.4262  -0.0222  0.050  -0.0222 0.48  
 936: 24  8 16  0   23  9 15  0             315395.4262  -0.0222  0.050  -0.0222 0.02  
 937: 24  9 16  0   23  8 15  0             315395.4262  -0.0222  0.050  -0.0222 0.02  
 938: 24  9 16  0   23  9 15  0             315395.4262  -0.0222  0.050  -0.0222 0.48  
 939: 36  4 32  0   36  4 33  0             315423.0147   0.0652  0.050   0.0653 0.50  
 940: 36  5 32  0   36  3 33  0             315423.0147   0.0652  0.050   0.0653 0.50  
 941: 23  9 14  0   22 10 13  0             315439.5525  -0.0167  0.050  -0.0168 0.02  
 942: 23  9 14  0   22  9 13  0             315439.5525  -0.0168  0.050  -0.0168 0.48  
 943: 23 10 14  0   22 10 13  0             315439.5525  -0.0167  0.050  -0.0168 0.48  
 944: 23 10 14  0   22  9 13  0             315439.5525  -0.0168  0.050  -0.0168 0.02  
 945: 19 14  6  0   18 14  5  0             315442.8492  -0.0149  0.050               
 946: 22 10 12  0   21 11 11  0             315522.9844   0.0188  0.050   0.0174 0.02  
 947: 22 10 12  0   21 10 11  0             315522.9844   0.0161  0.050   0.0174 0.48  
 948: 22 11 12  0   21 11 11  0             315522.9844   0.0186  0.050   0.0174 0.48  
 949: 22 11 12  0   21 10 11  0             315522.9844   0.0159  0.050   0.0174 0.02  
 950: 34  2 32  0   34  2 33  0             315532.3675  -0.0044  0.050  -0.0044 0.50  
 951: 34  3 32  0   34  1 33  0             315532.3675  -0.0044  0.050  -0.0044 0.50  
 952: 21 11 10  0   20 12  9  0             315704.5033   0.0750  0.050  -0.0115 0.04  
 953: 21 12 10  0   20 12  9  0             315704.5033  -0.0147  0.050  -0.0115 0.96  
 954: 21 11 10  0   20 11  9  0             315705.3738   0.0166  0.050   0.0134 0.96  
 955: 21 12 10  0   20 11  9  0             315705.3738  -0.0731  0.050   0.0134 0.04  
 956: 20 13  8  0   19 13  7  0             316135.1262   0.0531  0.050               
 957: 19 17  3  0   18 17  2  0             317444.0698  -0.0023  0.050               
 958: 19 16  4  0   18 16  3  0             320357.5532   0.0361  0.050               
 959: 19 15  5  0   18 15  4  0             320494.6100  -0.0791  0.050               
 960: 19 13  6  0   18 13  5  0             320606.9326   0.0212  0.050               
 961: 19 16  3  0   18 16  2  0             324217.1749   0.0423  0.050               
 962: 45 12 33  0   45 12 34  0             324537.7826  -0.0023  0.050  -0.0023 0.50  
 963: 45 13 33  0   45 11 34  0             324537.7826  -0.0023  0.050  -0.0023 0.50  
 964: 44 11 33  0   44 11 34  0             324624.9591   0.0445  0.050   0.0445 0.50  
 965: 44 12 33  0   44 10 34  0             324624.9591   0.0445  0.050   0.0445 0.50  
 966: 42  9 33  0   42  9 34  0             324786.6879  -0.0180  0.050  -0.0180 0.50  
 967: 42 10 33  0   42  8 34  0             324786.6879  -0.0180  0.050  -0.0180 0.50  
 968: 41  8 33  0   41  8 34  0             324861.6441  -0.0319  0.050  -0.0319 0.50  
 969: 41  9 33  0   41  7 34  0             324861.6441  -0.0319  0.050  -0.0319 0.50  
 970: 40  7 33  0   40  7 34  0             324932.9357   0.0408  0.050   0.0409 0.50  
 971: 40  8 33  0   40  6 34  0             324932.9357   0.0408  0.050   0.0409 0.50  
 972: 33  0 33  0   32  0 32  0             324987.4212  -0.0001  0.050  -0.0001 0.48  
 973: 33  0 33  0   32  1 32  0             324987.4212  -0.0001  0.050  -0.0001 0.02  
 974: 33  1 33  0   32  1 32  0             324987.4212  -0.0001  0.050  -0.0001 0.48  
 975: 33  1 33  0   32  0 32  0             324987.4212  -0.0001  0.050  -0.0001 0.02  
 976: 32  1 31  0   31  2 30  0             324997.2980  -0.0110  0.050  -0.0110 0.02  
 977: 32  1 31  0   31  1 30  0             324997.2980  -0.0110  0.050  -0.0110 0.48  
 978: 32  2 31  0   31  2 30  0             324997.2980  -0.0110  0.050  -0.0110 0.48  
 979: 32  2 31  0   31  1 30  0             324997.2980  -0.0110  0.050  -0.0110 0.02  
 980: 39  6 33  0   39  6 34  0             325000.4173  -0.0891  0.050  -0.0891 0.50  
 981: 39  7 33  0   39  5 34  0             325000.4173  -0.0891  0.050  -0.0891 0.50  
 982: 31  2 29  0   30  2 28  0             325006.6441  -0.0124  0.050  -0.0125 0.48  
 983: 31  2 29  0   30  3 28  0             325006.6441  -0.0124  0.050  -0.0125 0.02  
 984: 31  3 29  0   30  2 28  0             325006.6441  -0.0124  0.050  -0.0125 0.02  
 985: 31  3 29  0   30  3 28  0             325006.6441  -0.0124  0.050  -0.0125 0.48  
 986: 30  3 27  0   29  3 26  0             325015.8019   0.0117  0.050   0.0117 0.48  
 987: 30  3 27  0   29  4 26  0             325015.8019   0.0117  0.050   0.0117 0.02  
 988: 30  4 27  0   29  3 26  0             325015.8019   0.0117  0.050   0.0117 0.02  
 989: 30  4 27  0   29  4 26  0             325015.8019   0.0117  0.050   0.0117 0.48  
 990: 29  4 25  0   28  4 24  0             325025.1324  -0.0273  0.050  -0.0274 0.48  
 991: 29  4 25  0   28  5 24  0             325025.1324  -0.0273  0.050  -0.0274 0.02  
 992: 29  5 25  0   28  4 24  0             325025.1324  -0.0273  0.050  -0.0274 0.02  
 993: 29  5 25  0   28  5 24  0             325025.1324  -0.0273  0.050  -0.0274 0.48  
 994: 28  5 23  0   27  6 22  0             325035.4310  -0.0044  0.050  -0.0044 0.02  
 995: 28  5 23  0   27  5 22  0             325035.4310  -0.0044  0.050  -0.0044 0.48  
 996: 28  6 23  0   27  5 22  0             325035.4310  -0.0044  0.050  -0.0044 0.02  
 997: 28  6 23  0   27  6 22  0             325035.4310  -0.0044  0.050  -0.0044 0.48  
 998: 27  6 21  0   26  6 20  0             325047.7145   0.0211  0.050   0.0211 0.48  
 999: 27  6 21  0   26  7 20  0             325047.7145   0.0211  0.050   0.0211 0.02  
1000: 27  7 21  0   26  6 20  0             325047.7145   0.0211  0.050   0.0211 0.02  
1001: 27  7 21  0   26  7 20  0             325047.7145   0.0211  0.050   0.0211 0.48  
1002: 26  7 19  0   25  7 18  0             325063.8073   0.0126  0.050   0.0126 0.48  
1003: 26  7 19  0   25  8 18  0             325063.8073   0.0126  0.050   0.0126 0.02  
1004: 26  8 19  0   25  8 18  0             325063.8073   0.0126  0.050   0.0126 0.48  
1005: 26  8 19  0   25  7 18  0             325063.8073   0.0126  0.050   0.0126 0.02  
1006: 25  8 17  0   24  8 16  0             325087.1814  -0.0254  0.050  -0.0254 0.48  
1007: 25  8 17  0   24  9 16  0             325087.1814  -0.0254  0.050  -0.0254 0.02  
1008: 25  9 17  0   24  8 16  0             325087.1814  -0.0254  0.050  -0.0254 0.02  
1009: 25  9 17  0   24  9 16  0             325087.1814  -0.0254  0.050  -0.0254 0.48  
1010: 24  9 15  0   23  9 14  0             325124.9515   0.0092  0.050   0.0093 0.48  
1011: 24  9 15  0   23 10 14  0             325124.9515   0.0092  0.050   0.0093 0.02  
1012: 24 10 15  0   23  9 14  0             325124.9515   0.0092  0.050   0.0093 0.02  
1013: 24 10 15  0   23 10 14  0             325124.9515   0.0092  0.050   0.0093 0.48  
1014: 23 10 13  0   22 11 12  0             325192.6512   0.0061  0.050   0.0061 0.02  
1015: 23 10 13  0   22 10 12  0             325192.6512   0.0059  0.050   0.0061 0.48  
1016: 23 11 13  0   22 11 12  0             325192.6512   0.0061  0.050   0.0061 0.48  
1017: 23 11 13  0   22 10 12  0             325192.6512   0.0059  0.050   0.0061 0.02  
1018: 35  2 33  0   35  2 34  0             325237.6279  -0.0039  0.050  -0.0040 0.50  
1019: 35  3 33  0   35  1 34  0             325237.6279  -0.0039  0.050  -0.0040 0.50  
1020: 22 11 11  0   21 12 10  0             325330.0727   0.0250  0.050  -0.0238 0.02  
1021: 22 11 11  0   21 11 10  0             325330.0727  -0.0647  0.050  -0.0238 0.48  
1022: 22 12 11  0   21 12 10  0             325330.0727   0.0170  0.050  -0.0238 0.48  
1023: 22 12 11  0   21 11 10  0             325330.0727  -0.0727  0.050  -0.0238 0.02  
1024: 21 13  9  0   20 13  8  0             325652.2719  -0.0036  0.050               
1025: 21 12  9  0   20 12  8  0             325669.7122   0.0137  0.050               
1026: 20 14  7  0   19 14  6  0             326070.6833  -0.0048  0.050               
1027: 16 13  3  0   15 11  4  0             331264.0284   0.0063  0.050               
1028: 19 14  5  0   18 14  4  0             333494.0604  -0.0246  0.050               
1029: 19 15  4  0   18 15  3  0             333610.5022  -0.0189  0.050               
1030: 49 15 34  0   49 15 35  0             333942.0972  -0.0367  0.050  -0.0367 0.50  
1031: 49 16 34  0   49 14 35  0             333942.0972  -0.0367  0.050  -0.0367 0.50  
1032: 46 12 34  0   46 12 35  0             334231.5347   0.0289  0.050   0.0289 0.50  
1033: 46 13 34  0   46 11 35  0             334231.5347   0.0289  0.050   0.0289 0.50  
1034: 20 15  6  0   19 15  5  0             334370.5463   0.0107  0.050               
1035: 44 10 34  0   44 10 35  0             334402.9785  -0.0205  0.050  -0.0205 0.50  
1036: 44 11 34  0   44  9 35  0             334402.9785  -0.0205  0.050  -0.0205 0.50  
1037: 43  9 34  0   43  9 35  0             334482.7249  -0.0441  0.050  -0.0441 0.50  
1038: 43 10 34  0   43  8 35  0             334482.7249  -0.0441  0.050  -0.0441 0.50  
1039: 42  8 34  0   42  8 35  0             334558.7185  -0.0274  0.050  -0.0274 0.50  
1040: 42  9 34  0   42  7 35  0             334558.7185  -0.0274  0.050  -0.0274 0.50  
1041: 34  0 34  0   33  0 33  0             334684.5909  -0.0424  0.050  -0.0424 0.48  
1042: 34  0 34  0   33  1 33  0             334684.5909  -0.0424  0.050  -0.0424 0.02  
1043: 34  1 34  0   33  1 33  0             334684.5909  -0.0424  0.050  -0.0424 0.48  
1044: 34  1 34  0   33  0 33  0             334684.5909  -0.0424  0.050  -0.0424 0.02  
1045: 33  1 32  0   32  2 31  0             334694.4964   0.0032  0.050   0.0032 0.02  
1046: 33  1 32  0   32  1 31  0             334694.4964   0.0032  0.050   0.0032 0.48  
1047: 33  2 32  0   32  2 31  0             334694.4964   0.0032  0.050   0.0032 0.48  
1048: 33  2 32  0   32  1 31  0             334694.4964   0.0032  0.050   0.0032 0.02  
1049: 32  2 30  0   31  2 29  0             334703.7758   0.0001  0.050   0.0002 0.48  
1050: 32  2 30  0   31  3 29  0             334703.7758   0.0001  0.050   0.0002 0.02  
1051: 32  3 30  0   31  2 29  0             334703.7758   0.0001  0.050   0.0002 0.02  
1052: 32  3 30  0   31  3 29  0             334703.7758   0.0001  0.050   0.0002 0.48  
1053: 31  3 28  0   30  3 27  0             334712.7709  -0.0201  0.050  -0.0202 0.48  
1054: 31  3 28  0   30  4 27  0             334712.7709  -0.0201  0.050  -0.0202 0.02  
1055: 31  4 28  0   30  3 27  0             334712.7709  -0.0201  0.050  -0.0202 0.02  
1056: 31  4 28  0   30  4 27  0             334712.7709  -0.0201  0.050  -0.0202 0.48  
1057: 30  4 26  0   29  5 25  0             334721.9446  -0.0137  0.050  -0.0137 0.02  
1058: 30  4 26  0   29  4 25  0             334721.9446  -0.0137  0.050  -0.0137 0.48  
1059: 30  5 26  0   29  5 25  0             334721.9446  -0.0137  0.050  -0.0137 0.48  
1060: 30  5 26  0   29  4 25  0             334721.9446  -0.0137  0.050  -0.0137 0.02  
1061: 29  5 24  0   28  6 23  0             334731.8995   0.0141  0.050   0.0142 0.02  
1062: 29  5 24  0   28  5 23  0             334731.8995   0.0141  0.050   0.0142 0.48  
1063: 29  6 24  0   28  5 23  0             334731.8995   0.0141  0.050   0.0142 0.02  
1064: 29  6 24  0   28  6 23  0             334731.8995   0.0141  0.050   0.0142 0.48  
1065: 28  6 22  0   27  7 21  0             334743.5526   0.0326  0.050   0.0326 0.02  
1066: 28  6 22  0   27  6 21  0             334743.5526   0.0326  0.050   0.0326 0.48  
1067: 28  7 22  0   27  7 21  0             334743.5526   0.0326  0.050   0.0326 0.48  
1068: 28  7 22  0   27  6 21  0             334743.5526   0.0326  0.050   0.0326 0.02  
1069: 27  7 20  0   26  7 19  0             334758.4463  -0.0042  0.050  -0.0042 0.48  
1070: 27  7 20  0   26  8 19  0             334758.4463  -0.0042  0.050  -0.0042 0.02  
1071: 27  8 20  0   26  7 19  0             334758.4463  -0.0042  0.050  -0.0042 0.02  
1072: 27  8 20  0   26  8 19  0             334758.4463  -0.0042  0.050  -0.0042 0.48  
1073: 39  5 34  0   39  5 35  0             334765.3166   0.0294  0.050   0.0295 0.50  
1074: 39  6 34  0   39  4 35  0             334765.3166   0.0294  0.050   0.0295 0.50  
1075: 26  8 18  0   25  9 17  0             334779.5511   0.0179  0.050   0.0180 0.02  
1076: 26  8 18  0   25  8 17  0             334779.5511   0.0179  0.050   0.0180 0.48  
1077: 26  9 18  0   25  9 17  0             334779.5511   0.0179  0.050   0.0180 0.48  
1078: 26  9 18  0   25  8 17  0             334779.5511   0.0179  0.050   0.0180 0.02  
1079: 25  9 16  0   24  9 15  0             334812.3098   0.0003  0.050   0.0004 0.48  
1080: 25  9 16  0   24 10 15  0             334812.3098   0.0003  0.050   0.0004 0.02  
1081: 25 10 16  0   24  9 15  0             334812.3098   0.0003  0.050   0.0004 0.02  
1082: 25 10 16  0   24 10 15  0             334812.3098   0.0003  0.050   0.0004 0.48  
1083: 24 10 14  0   23 11 13  0             334868.5706   0.0505  0.050   0.0506 0.02  
1084: 24 10 14  0   23 10 13  0             334868.5706   0.0505  0.050   0.0506 0.48  
1085: 24 11 14  0   23 11 13  0             334868.5706   0.0505  0.050   0.0506 0.48  
1086: 24 11 14  0   23 10 13  0             334868.5706   0.0505  0.050   0.0506 0.02  
1087: 23 11 12  0   22 12 11  0             334975.9661  -0.0258  0.050  -0.0301 0.02  
1088: 23 11 12  0   22 11 11  0             334975.9661  -0.0337  0.050  -0.0301 0.48  
1089: 23 12 12  0   22 12 11  0             334975.9661  -0.0264  0.050  -0.0301 0.48  
1090: 23 12 12  0   22 11 11  0             334975.9661  -0.0344  0.050  -0.0301 0.02  
1091: 22 12 10  0   21 13  9  0             335211.2489   0.2415  0.050   0.0084 0.01  
1092: 22 13 10  0   21 13  9  0             335211.2489   0.0055  0.050   0.0084 0.99  
1093: 22 12 10  0   21 12  9  0             335213.2700  -0.0179  0.050  -0.0208 0.99  
1094: 22 13 10  0   21 12  9  0             335213.2700  -0.2539  0.050  -0.0208 0.01  
1095: 21 13  8  0   20 13  7  0             335990.9417  -0.0114  0.050               
1096: 20 14  6  0   19 14  5  0             341694.2008  -0.0580  0.050               
1097: 15 11  5  0   14  9  6  0             342216.8995  -0.0752  0.050               
1098: 43  8 35  0   43  8 36  0             344254.8911  -0.0703  0.050  -0.0704 0.50  
1099: 43  9 35  0   43  7 36  0             344254.8911  -0.0703  0.050  -0.0704 0.50  
1100: 35  0 35  0   34  1 34  0             344381.4647  -0.0502  0.050  -0.0503 0.02  
1101: 35  0 35  0   34  0 34  0             344381.4647  -0.0502  0.050  -0.0503 0.48  
1102: 35  1 35  0   34  1 34  0             344381.4647  -0.0502  0.050  -0.0503 0.48  
1103: 35  1 35  0   34  0 34  0             344381.4647  -0.0502  0.050  -0.0503 0.02  
1104: 34  1 33  0   33  1 32  0             344391.3188  -0.0285  0.050  -0.0286 0.48  
1105: 34  1 33  0   33  2 32  0             344391.3188  -0.0285  0.050  -0.0286 0.02  
1106: 34  2 33  0   33  1 32  0             344391.3188  -0.0285  0.050  -0.0286 0.02  
1107: 34  2 33  0   33  2 32  0             344391.3188  -0.0285  0.050  -0.0286 0.48  
1108: 41  6 35  0   41  5 36  0             344398.4913  -0.0596  0.050  -0.0597 0.03  
1109: 41  6 35  0   41  6 36  0             344398.4913  -0.0596  0.050  -0.0597 0.47  
1110: 41  7 35  0   41  5 36  0             344398.4913  -0.0596  0.050  -0.0597 0.47  
1111: 41  7 35  0   41  6 36  0             344398.4913  -0.0596  0.050  -0.0597 0.03  
1112: 33  2 31  0   32  3 30  0             344400.5591  -0.0068  0.050  -0.0068 0.02  
1113: 33  2 31  0   32  2 30  0             344400.5591  -0.0068  0.050  -0.0068 0.48  
1114: 33  3 31  0   32  3 30  0             344400.5591  -0.0068  0.050  -0.0068 0.48  
1115: 33  3 31  0   32  2 30  0             344400.5591  -0.0068  0.050  -0.0068 0.02  
1116: 32  3 29  0   31  4 28  0             344409.4820   0.0143  0.050   0.0144 0.02  
1117: 32  3 29  0   31  3 28  0             344409.4820   0.0143  0.050   0.0144 0.48  
1118: 32  4 29  0   31  4 28  0             344409.4820   0.0143  0.050   0.0144 0.48  
1119: 32  4 29  0   31  3 28  0             344409.4820   0.0143  0.050   0.0144 0.02  
1120: 31  4 27  0   30  4 26  0             344418.4104  -0.0341  0.050  -0.0341 0.48  
1121: 31  4 27  0   30  5 26  0             344418.4104  -0.0341  0.050  -0.0341 0.02  
1122: 31  5 27  0   30  4 26  0             344418.4104  -0.0341  0.050  -0.0341 0.02  
1123: 31  5 27  0   30  5 26  0             344418.4104  -0.0341  0.050  -0.0341 0.48  
1124: 30  5 25  0   29  6 24  0             344428.0726   0.0206  0.050   0.0206 0.02  
1125: 30  5 25  0   29  5 24  0             344428.0726   0.0206  0.050   0.0206 0.48  
1126: 30  6 25  0   29  6 24  0             344428.0726   0.0206  0.050   0.0206 0.48  
1127: 30  6 25  0   29  5 24  0             344428.0726   0.0206  0.050   0.0206 0.02  
1128: 29  6 23  0   28  6 22  0             344439.0531  -0.0797  0.050  -0.0797 0.48  
1129: 29  6 23  0   28  7 22  0             344439.0531  -0.0797  0.050  -0.0797 0.02  
1130: 29  7 23  0   28  6 22  0             344439.0531  -0.0797  0.050  -0.0797 0.02  
1131: 29  7 23  0   28  7 22  0             344439.0531  -0.0797  0.050  -0.0797 0.48  
1132: 28  7 21  0   27  7 20  0             344453.0521  -0.0058  0.050  -0.0059 0.48  
1133: 28  7 21  0   27  8 20  0             344453.0521  -0.0058  0.050  -0.0059 0.02  
1134: 28  8 21  0   27  7 20  0             344453.0521  -0.0058  0.050  -0.0059 0.02  
1135: 28  8 21  0   27  8 20  0             344453.0521  -0.0058  0.050  -0.0059 0.48  
1136: 27  8 19  0   26  8 18  0             344472.2397   0.0267  0.050   0.0267 0.48  
1137: 27  8 19  0   26  9 18  0             344472.2397   0.0267  0.050   0.0267 0.02  
1138: 27  9 19  0   26  8 18  0             344472.2397   0.0267  0.050   0.0267 0.02  
1139: 27  9 19  0   26  9 18  0             344472.2397   0.0267  0.050   0.0267 0.48  
1140: 26  9 17  0   25  9 16  0             344501.0374  -0.0179  0.050  -0.0180 0.48  
1141: 26  9 17  0   25 10 16  0             344501.0374  -0.0179  0.050  -0.0180 0.02  
1142: 26 10 17  0   25  9 16  0             344501.0374  -0.0179  0.050  -0.0180 0.02  
1143: 26 10 17  0   25 10 16  0             344501.0374  -0.0179  0.050  -0.0180 0.48  
1144: 25 10 15  0   24 11 14  0             344548.5430  -0.0637  0.050  -0.0637 0.02  
1145: 25 10 15  0   24 10 14  0             344548.5430  -0.0637  0.050  -0.0637 0.48  
1146: 25 11 15  0   24 10 14  0             344548.5430  -0.0637  0.050  -0.0637 0.02  
1147: 25 11 15  0   24 11 14  0             344548.5430  -0.0637  0.050  -0.0637 0.48  
1148: 24 11 13  0   23 12 12  0             344635.0283   0.0154  0.050   0.0151 0.02  
1149: 24 11 13  0   23 11 12  0             344635.0283   0.0147  0.050   0.0151 0.48  
1150: 24 12 13  0   23 12 12  0             344635.0283   0.0153  0.050   0.0151 0.48  
1151: 24 12 13  0   23 11 12  0             344635.0283   0.0147  0.050   0.0151 0.02  
1152: 37  2 35  0   37  2 36  0             344646.8846  -0.0001  0.050  -0.0002 0.50  
1153: 37  3 35  0   37  1 36  0             344646.8846  -0.0001  0.050  -0.0002 0.50  
1154: 36  1 35  0   36  1 36  0             344701.5006  -0.0545  0.050  -0.0545 0.50  
1155: 36  2 35  0   36  0 36  0             344701.5006  -0.0545  0.050  -0.0545 0.50  
1156: 23 12 11  0   22 13 10  0             344811.7380   0.1520  0.050  -0.0755 0.04  
1157: 23 12 11  0   22 12 10  0             344811.7380  -0.0840  0.050  -0.0755 0.96  
1158: 22 14  9  0   21 14  8  0             345222.4539   0.0456  0.050               
1159: 21 15  7  0   20 15  6  0             345543.7284   0.0276  0.050               
1160: 17 14  3  0   16 12  4  0             351972.3879   0.0673  0.050               
1161: 20 15  5  0   19 15  4  0             352690.0313   0.0453  0.050               
1162: 21 16  6  0   20 16  5  0             353053.4366  -0.0562  0.050               
1163: 16 13  4  0   15 11  5  0             353724.6237  -0.0545  0.050               
1164: 46 10 36  0   46 10 37  0             353790.2370   0.0699  0.050   0.0700 0.50  
1165: 46 11 36  0   46  9 37  0             353790.2370   0.0699  0.050   0.0700 0.50  
1166: 45  9 36  0   45  9 37  0             353872.0680   0.0164  0.050   0.0165 0.50  
1167: 45 10 36  0   45  8 37  0             353872.0680   0.0164  0.050   0.0165 0.50  
1168: 43  7 36  0   43  7 37  0             354025.0719  -0.0463  0.050  -0.0464 0.50  
1169: 43  8 36  0   43  6 37  0             354025.0719  -0.0463  0.050  -0.0464 0.50  
1170: 36  0 36  0   35  0 35  0             354078.0738   0.0168  0.050   0.0169 0.48  
1171: 36  0 36  0   35  1 35  0             354078.0738   0.0168  0.050   0.0169 0.02  
1172: 36  1 36  0   35  1 35  0             354078.0738   0.0168  0.050   0.0169 0.48  
1173: 36  1 36  0   35  0 35  0             354078.0738   0.0168  0.050   0.0169 0.02  
1174: 35  1 34  0   34  1 33  0             354087.8434  -0.0186  0.050  -0.0186 0.48  
1175: 35  1 34  0   34  2 33  0             354087.8434  -0.0186  0.050  -0.0186 0.02  
1176: 35  2 34  0   34  2 33  0             354087.8434  -0.0186  0.050  -0.0186 0.48  
1177: 35  2 34  0   34  1 33  0             354087.8434  -0.0186  0.050  -0.0186 0.02  
1178: 34  2 32  0   33  2 31  0             354097.0114  -0.0065  0.050  -0.0066 0.48  
1179: 34  2 32  0   33  3 31  0             354097.0114  -0.0065  0.050  -0.0066 0.02  
1180: 34  3 32  0   33  2 31  0             354097.0114  -0.0065  0.050  -0.0066 0.02  
1181: 34  3 32  0   33  3 31  0             354097.0114  -0.0065  0.050  -0.0066 0.48  
1182: 33  3 30  0   32  3 29  0             354105.7691  -0.0406  0.050  -0.0406 0.48  
1183: 33  3 30  0   32  4 29  0             354105.7691  -0.0406  0.050  -0.0406 0.02  
1184: 33  4 30  0   32  3 29  0             354105.7691  -0.0406  0.050  -0.0406 0.02  
1185: 33  4 30  0   32  4 29  0             354105.7691  -0.0406  0.050  -0.0406 0.48  
1186: 32  4 28  0   31  4 27  0             354114.6044  -0.0017  0.050  -0.0017 0.48  
1187: 32  4 28  0   31  5 27  0             354114.6044  -0.0017  0.050  -0.0017 0.02  
1188: 32  5 28  0   31  4 27  0             354114.6044  -0.0017  0.050  -0.0017 0.02  
1189: 32  5 28  0   31  5 27  0             354114.6044  -0.0017  0.050  -0.0017 0.48  
1190: 31  5 26  0   30  5 25  0             354123.9244   0.0061  0.050   0.0061 0.48  
1191: 31  5 26  0   30  6 25  0             354123.9244   0.0061  0.050   0.0061 0.02  
1192: 31  6 26  0   30  5 25  0             354123.9244   0.0061  0.050   0.0061 0.02  
1193: 31  6 26  0   30  6 25  0             354123.9244   0.0061  0.050   0.0061 0.48  
1194: 30  6 24  0   29  7 23  0             354134.4887  -0.0131  0.050  -0.0131 0.02  
1195: 30  6 24  0   29  6 23  0             354134.4887  -0.0131  0.050  -0.0131 0.48  
1196: 30  7 24  0   29  7 23  0             354134.4887  -0.0131  0.050  -0.0131 0.48  
1197: 30  7 24  0   29  6 23  0             354134.4887  -0.0131  0.050  -0.0131 0.02  
1198: 29  7 22  0   28  7 21  0             354147.5501  -0.0021  0.050  -0.0022 0.48  
1199: 29  7 22  0   28  8 21  0             354147.5501  -0.0021  0.050  -0.0022 0.02  
1200: 29  8 22  0   28  8 21  0             354147.5501  -0.0021  0.050  -0.0022 0.48  
1201: 29  8 22  0   28  7 21  0             354147.5501  -0.0021  0.050  -0.0022 0.02  
1202: 28  8 20  0   27  9 19  0             354165.0712  -0.0163  0.050  -0.0163 0.02  
1203: 28  8 20  0   27  8 19  0             354165.0712  -0.0163  0.050  -0.0163 0.48  
1204: 28  9 20  0   27  9 19  0             354165.0712  -0.0163  0.050  -0.0163 0.48  
1205: 28  9 20  0   27  8 19  0             354165.0712  -0.0163  0.050  -0.0163 0.02  
1206: 27  9 18  0   26  9 17  0             354190.7126  -0.0372  0.050  -0.0372 0.48  
1207: 27  9 18  0   26 10 17  0             354190.7126  -0.0372  0.050  -0.0372 0.02  
1208: 27 10 18  0   26  9 17  0             354190.7126  -0.0372  0.050  -0.0372 0.02  
1209: 27 10 18  0   26 10 17  0             354190.7126  -0.0372  0.050  -0.0372 0.48  
1210: 26 10 16  0   25 10 15  0             354231.6035  -0.0115  0.050  -0.0116 0.48  
1211: 26 10 16  0   25 11 15  0             354231.6035  -0.0115  0.050  -0.0116 0.02  
1212: 26 11 16  0   25 10 15  0             354231.6035  -0.0115  0.050  -0.0116 0.02  
1213: 26 11 16  0   25 11 15  0             354231.6035  -0.0115  0.050  -0.0116 0.48  
1214: 25 11 14  0   24 12 13  0             354302.7145   0.0279  0.050   0.0279 0.02  
1215: 25 11 14  0   24 11 13  0             354302.7145   0.0279  0.050   0.0279 0.48  
1216: 25 12 14  0   24 12 13  0             354302.7145   0.0279  0.050   0.0279 0.48  
1217: 25 12 14  0   24 11 13  0             354302.7145   0.0279  0.050   0.0279 0.02  
1218: 24 12 12  0   23 13 11  0             354439.6074  -0.0036  0.050  -0.0158 0.02  
1219: 24 12 12  0   23 12 11  0             354439.6074  -0.0259  0.050  -0.0158 0.48  
1220: 24 13 12  0   23 13 11  0             354439.6074  -0.0055  0.050  -0.0158 0.48  
1221: 24 13 12  0   23 12 11  0             354439.6074  -0.0278  0.050  -0.0158 0.02  
1222: 23 13 10  0   22 14  9  0             354740.3322   0.6270  0.050   0.0580 0.03  
1223: 23 14 10  0   22 14  9  0             354740.3322   0.0377  0.050   0.0580 0.97  
1224: 23 13 10  0   22 13  9  0             354745.0340   0.0032  0.050  -0.0170 0.97  
1225: 23 14 10  0   22 13  9  0             354745.0340  -0.5860  0.050  -0.0170 0.03  
1226: 22 15  8  0   21 15  7  0             355358.3220   0.0604  0.050               
1227: 21 17  5  0   20 17  4  0             355564.8610   0.0715  0.050               
1228: 22 14  8  0   21 14  7  0             355833.8964  -0.0060  0.050               
1229: 39  0 39  0   38  0 38  0             383165.5199  -0.0291  0.050  -0.0292 0.50  
1230: 39  1 39  0   38  1 38  0             383165.5199  -0.0291  0.050  -0.0292 0.50  
1231: 38  1 37  0   37  1 36  0             383175.2551  -0.0181  0.050  -0.0181 0.50  
1232: 38  2 37  0   37  2 36  0             383175.2551  -0.0181  0.050  -0.0181 0.50  
1233: 37  2 35  0   36  2 34  0             383184.3041   0.0573  0.050   0.0573 0.50  
1234: 37  3 35  0   36  3 34  0             383184.3041   0.0573  0.050   0.0573 0.50  
1235: 36  3 33  0   35  3 32  0             383192.7987   0.0724  0.050   0.0725 0.50  
1236: 36  4 33  0   35  4 32  0             383192.7987   0.0724  0.050   0.0725 0.50  
1237: 35  4 31  0   34  4 30  0             383201.0036  -0.0237  0.050  -0.0238 0.50  
1238: 35  5 31  0   34  5 30  0             383201.0036  -0.0237  0.050  -0.0238 0.50  
1239: 34  5 29  0   33  5 28  0             383209.5846   0.0220  0.050   0.0221 0.50  
1240: 34  6 29  0   33  6 28  0             383209.5846   0.0220  0.050   0.0221 0.50  
1241: 33  6 27  0   32  6 26  0             383218.9297   0.0281  0.050   0.0282 0.50  
1242: 33  7 27  0   32  7 26  0             383218.9297   0.0281  0.050   0.0282 0.50  
1243: 32  7 25  0   31  7 24  0             383229.9351   0.0538  0.050   0.0539 0.50  
1244: 32  8 25  0   31  8 24  0             383229.9351   0.0538  0.050   0.0539 0.50  
1245: 31  8 23  0   30  8 22  0             383243.7970  -0.0076  0.050  -0.0076 0.50  
1246: 31  9 23  0   30  9 22  0             383243.7970  -0.0076  0.050  -0.0076 0.50  
1247: 30  9 21  0   29  9 20  0             383262.8160  -0.0069  0.050  -0.0069 0.50  
1248: 30 10 21  0   29 10 20  0             383262.8160  -0.0069  0.050  -0.0069 0.50  
1249: 29 10 19  0   28 10 18  0             383290.6918  -0.0180  0.050  -0.0180 0.50  
1250: 29 11 19  0   28 11 18  0             383290.6918  -0.0180  0.050  -0.0180 0.50  
1251: 28 11 17  0   27 11 16  0             383334.5949   0.0548  0.050   0.0549 0.50  
1252: 28 12 17  0   27 12 16  0             383334.5949   0.0548  0.050   0.0549 0.50  
1253: 27 12 15  0   26 12 14  0             383408.6555  -0.0057  0.050  -0.0057 0.50  
1254: 27 13 15  0   26 13 14  0             383408.6555  -0.0057  0.050  -0.0057 0.50  
1255: 26 13 13  0   25 13 12  0             383545.2348  -0.0192  0.050  -0.0167 0.50  
1256: 26 14 13  0   25 14 12  0             383545.2348  -0.0142  0.050  -0.0167 0.50  
1257: 25 14 11  0   24 14 10  0             383828.2634   0.0770  0.050               
1258: 24 15  9  0   23 15  8  0             384605.8332  -0.0435  0.050               
1259: 22 17  5  0   21 17  4  0             388541.7175   0.0510  0.050               
1260: 23 16  7  0   22 16  6  0             389630.9878  -0.0054  0.050               
1261: 39  1 38  0   38  1 37  0             392870.3010  -0.0331  0.050  -0.0331 0.50  
1262: 39  2 38  0   38  2 37  0             392870.3010  -0.0331  0.050  -0.0331 0.50  
1263: 38  2 36  0   37  2 35  0             392879.3197   0.0712  0.050   0.0713 0.50  
1264: 38  3 36  0   37  3 35  0             392879.3197   0.0712  0.050   0.0713 0.50  
1265: 37  3 34  0   36  3 33  0             392887.6386   0.0103  0.050   0.0103 0.50  
1266: 37  4 34  0   36  4 33  0             392887.6386   0.0103  0.050   0.0103 0.50  
1267: 36  4 32  0   35  4 31  0             392895.8162   0.0399  0.050   0.0399 0.50  
1268: 36  5 32  0   35  5 31  0             392895.8162   0.0399  0.050   0.0399 0.50  
1269: 35  5 30  0   34  5 29  0             392904.1134   0.0334  0.050   0.0334 0.50  
1270: 35  6 30  0   34  6 29  0             392904.1134   0.0334  0.050   0.0334 0.50  
1271: 34  6 28  0   33  6 27  0             392913.0372  -0.0278  0.050  -0.0278 0.50  
1272: 34  7 28  0   33  7 27  0             392913.0372  -0.0278  0.050  -0.0278 0.50  
1273: 33  7 26  0   32  7 25  0             392923.5435   0.0572  0.050   0.0573 0.50  
1274: 33  8 26  0   32  8 25  0             392923.5435   0.0572  0.050   0.0573 0.50  
1275: 32  8 24  0   31  8 23  0             392936.5877   0.0965  0.050   0.0966 0.50  
1276: 32  9 24  0   31  9 23  0             392936.5877   0.0965  0.050   0.0966 0.50  
1277: 31  9 22  0   30  9 21  0             392953.9315   0.0057  0.050   0.0057 0.50  
1278: 31 10 22  0   30 10 21  0             392953.9315   0.0057  0.050   0.0057 0.50  
1279: 30 10 20  0   29 10 19  0             392978.9387   0.0022  0.050   0.0022 0.50  
1280: 30 11 20  0   29 11 19  0             392978.9387   0.0022  0.050   0.0022 0.50  
1281: 28 12 16  0   27 12 15  0             393079.9391   0.0315  0.050   0.0316 0.50  
1282: 28 13 16  0   27 13 15  0             393079.9391   0.0315  0.050   0.0316 0.50  
1283: 41  0 41  0   40  0 40  0             402555.3351  -0.0021  0.050  -0.0022 0.50  
1284: 41  1 41  0   40  1 40  0             402555.3351  -0.0021  0.050  -0.0022 0.50  
1285: 42  0 42  0   41  0 41  0             412249.5806  -0.0603  0.050  -0.0604 0.50  
1286: 42  1 42  0   41  1 41  0             412249.5806  -0.0603  0.050  -0.0604 0.50  
1287: 41  1 40  0   40  1 39  0             412259.3324   0.0477  0.050   0.0477 0.50  
1288: 41  2 40  0   40  2 39  0             412259.3324   0.0477  0.050   0.0477 0.50  
1289: 40  2 38  0   39  2 37  0             412268.0131  -0.0685  0.050  -0.0686 0.50  
1290: 40  3 38  0   39  3 37  0             412268.0131  -0.0685  0.050  -0.0686 0.50  
1291: 39  3 36  0   38  3 35  0             412276.2899   0.0220  0.050   0.0221 0.50  
1292: 39  4 36  0   38  4 35  0             412276.2899   0.0220  0.050   0.0221 0.50  
1293: 38  4 34  0   37  4 33  0             412284.1474   0.0246  0.050   0.0247 0.50  
1294: 38  5 34  0   37  5 33  0             412284.1474   0.0246  0.050   0.0247 0.50  
1295: 36  6 30  0   35  6 29  0             412300.4036   0.0679  0.050   0.0679 0.50  
1296: 36  7 30  0   35  7 29  0             412300.4036   0.0679  0.050   0.0679 0.50  
1297: 35  7 28  0   34  7 27  0             412309.8402   0.0652  0.050   0.0652 0.50  
1298: 35  8 28  0   34  8 27  0             412309.8402   0.0652  0.050   0.0652 0.50  
1299: 33  9 24  0   32  9 23  0             412336.0686  -0.0112  0.050  -0.0112 0.50  
1300: 33 10 24  0   32 10 23  0             412336.0686  -0.0112  0.050  -0.0112 0.50  
1301: 32 10 22  0   31 10 21  0             412356.5669  -0.0401  0.050  -0.0402 0.50  
1302: 32 11 22  0   31 11 21  0             412356.5669  -0.0401  0.050  -0.0402 0.50  
1303: 30 12 18  0   29 12 17  0             412433.3764   0.0750  0.050   0.0750 0.50  
1304: 30 13 18  0   29 13 17  0             412433.3764   0.0750  0.050   0.0750 0.50  
1305: 43  0 43  0   42  0 42  0             421943.5573   0.0189  0.050   0.0190 0.50  
1306: 43  1 43  0   42  1 42  0             421943.5573   0.0189  0.050   0.0190 0.50  
1307: 41  2 39  0   40  2 38  0             421961.8163  -0.0778  0.050  -0.0779 0.50  
1308: 41  3 39  0   40  3 38  0             421961.8163  -0.0778  0.050  -0.0779 0.50  
1309: 40  3 37  0   39  3 36  0             421970.0466   0.0609  0.050   0.0610 0.50  
1310: 40  4 37  0   39  4 36  0             421970.0466   0.0609  0.050   0.0610 0.50  
1311: 39  4 35  0   38  4 34  0             421977.6612  -0.0383  0.050  -0.0383 0.50  
1312: 39  5 35  0   38  5 34  0             421977.6612  -0.0383  0.050  -0.0383 0.50  
1313: 41  3 38  0   40  3 37  0             431663.2410  -0.0481  0.050  -0.0481 0.50  
1314: 41  4 38  0   40  4 37  0             431663.2410  -0.0481  0.050  -0.0481 0.50  
--------------------------------------------------------------------------------

PARAMETERS IN FIT (values truncated and Nlines statistics):

        1000000         A_gs  /MHz        10042.27302(51)                      1
        2000000         B_gs  /MHz         9395.35811(32)                      2
        3000000         C_gs  /MHz         4851.37715(27)                      3
          20000        DJ_gs  /kHz            3.66212(32)                      4
         110000       DJK_gs  /kHz           -5.73095(84)                      5
         200000        DK_gs  /kHz            2.46870(61)                      6
        4010000        d1_gs  /kHz            0.05366(60)                      7
        5000000        d2_gs  /kHz            0.00712(26)                      8
          30000        HJ_gs  /Hz           [ 0.0014414]                       9
         120000       HJK_gs  /Hz            -0.00608(39)                     10
         210000       HKJ_gs  /Hz             0.00747(60)                     11
         300000        HK_gs  /Hz            -0.00265(35)                     12
        4020000        h1_gs  /Hz           [ 0.0000832]                      13
        5010000        h2_gs  /Hz           [-0.0000761]                      14
        6000000        h3_gs  /Hz           [-0.0000473]                      15

 MICROWAVE AVG =       -0.000268 MHz, IR AVG =        0.00000                 
 MICROWAVE RMS =        0.038815 MHz, IR RMS =        0.00000                 
 END OF ITERATION  1 OLD, NEW RMS ERROR=        0.77630         0.77630       

  distinct frequency lines in fit:   544
       distinct parameters of fit:    11

MICROWAVE       lines fitted       lines    lines      RMS      RMS ERROR    J range  Ka range    freq. range
            total   dv=0 dv.ne.0   UNFITTD  e>900
v"= 0        544    544      0        0      0       0.038809     0.77617     7  49    0  25    82478   431663
--------------------------------------------------------------------------------------------
total:       544    544      0        0      0       0.038809     0.77617

NOTE: the RMS values above are for Nlines statistics, but the 'total' values may differ slightly from
      those in the .FIT file since the o-c values for this evaluation are as rounded in the .FIT.


 PARAMETERS IN FIT WITH STANDARD ERRORS ON THOSE THAT ARE FITTED:
 (values rounded and degrees of freedom, Ndegf=Nlines-Nconst, statistics)

        1000000         A_gs  /MHz      10042.27302(40)                        1
        2000000         B_gs  /MHz       9395.35811(25)                        2
        3000000         C_gs  /MHz       4851.37716(21)                        3
          20000        DJ_gs  /kHz          3.66212(25)                        4
         110000       DJK_gs  /kHz         -5.73095(66)                        5
         200000        DK_gs  /kHz          2.46870(48)                        6
        4010000        d1_gs  /kHz          0.05366(47)                        7
        5000000        d2_gs  /kHz          0.00713(20)                        8
          30000        HJ_gs  /Hz           [ 0.0014414]                       9
         120000       HJK_gs  /Hz          -0.00608(31)                       10
         210000       HKJ_gs  /Hz           0.00747(47)                       11
         300000        HK_gs  /Hz          -0.00265(27)                       12
        4020000        h1_gs  /Hz           [ 0.0000832]                      13
        5010000        h2_gs  /Hz           [-0.0000761]                      14
        6000000        h3_gs  /Hz           [-0.0000473]                      15

 CORRELATION COEFFICIENTS, C.ij:

           A_gs     B_gs     C_gs     -DJ_gs   -DJK_gs  -DK_gs   d1_gs    d2_gs   

A_gs        1.0000
B_gs       -0.3637   1.0000
C_gs        0.0731   0.1501   1.0000
-DJ_gs     -0.8807   0.3118   0.0244   1.0000
-DJK_gs     0.3676  -0.4240  -0.5475  -0.5722   1.0000
-DK_gs     -0.0317   0.4051   0.2400   0.2282  -0.8289   1.0000
d1_gs       0.7579  -0.6648  -0.0546  -0.8661   0.5950  -0.3455   1.0000
d2_gs      -0.2918   0.2702   0.0239   0.4502  -0.3229   0.2046  -0.5992   1.0000
HJK_gs      0.5177  -0.0445   0.4177  -0.4926  -0.3558   0.5797   0.3934  -0.1830
HKJ_gs     -0.6850   0.2345  -0.0742   0.7869  -0.1994  -0.1446  -0.6697   0.3252
HK_gs       0.5874  -0.3664  -0.0715  -0.7879   0.6289  -0.4306   0.7131  -0.3594

           HJK_gs   HKJ_gs   HK_gs   

HJK_gs      1.0000
HKJ_gs     -0.8158   1.0000
HK_gs       0.3685  -0.8086   1.0000

 Mean value of |C.ij|, i.ne.j =   0.4170
 Mean value of  C.ij,  i.ne.j =  -0.0660


 No correlations with absolute value greater than 0.9950


 Worst fitted lines (obs-calc/error):

    17:    1.9       1275:    1.9        122:   -1.9        182:   -1.8
   405:    1.8        756:    1.8        335:    1.8        980:   -1.8
   897:   -1.8        437:    1.8        193:    1.7        292:   -1.7
   432:    1.7        247:   -1.7        693:    1.7        626:   -1.6
   284:    1.6         21:    1.6        430:    1.6        393:   -1.6
  1128:   -1.6         57:   -1.6        959:   -1.6        455:    1.6
  1307:   -1.6        497:    1.6       1257:    1.5        147:   -1.5
  1156:   -1.5        290:    1.5        401:    1.5       1097:   -1.5
  1303:    1.5        379:   -1.5        819:   -1.5        223:    1.5
   536:   -1.5        181:   -1.5        397:   -1.5        887:    1.5
  1235:    1.4       1227:    1.4       1263:    1.4         11:   -1.4
  1098:   -1.4         36:   -1.4        893:   -1.4        577:   -1.4
   108:    1.4       1164:    1.4

    17: 26 12 14  0   26 12 15  0             139948.4785   0.0970  0.050   0.0970 0.50
  1275: 32  8 24  0   31  8 23  0             392936.5877   0.0965  0.050   0.0966 0.50
   122: 20  4 16  0   20  4 17  0             160110.6564  -0.0959  0.050  -0.0959 0.50
   182: 10  8  2  0    9  8  1  0             174730.2837  -0.0910  0.050
   405: 29  7 22  0   29  7 23  0             218200.0151   0.0899  0.050   0.0900 0.50
   756: 42 12 30  0   42 12 31  0             295448.4852   0.0899  0.050   0.0899 0.50
   335: 40 19 21  0   40 19 22  0             207169.6973   0.0893  0.050   0.0894 0.50
   980: 39  6 33  0   39  6 34  0             325000.4173  -0.0891  0.050  -0.0891 0.50
   897: 41  9 32  0   41  9 33  0             315089.5899  -0.0890  0.050  -0.0890 0.47
   437: 29  6 23  0   29  6 24  0             227968.6949   0.0885  0.050   0.0885 0.50
                                           _____________________________________
__________________________________________/ SPFIT output reformatted with PIFORM
