# Supplementary material for: Improved Accuracy in Semi-Experimental Structure Determination by Resolving Problems Associated with Rotation of Principal Inertial Axes of Isotopologues: Structures of 1,3-Oxazole (c‑C3H3NO)
Source: J Phys Chem A. 2026 Apr 24;130(18):3623–41. doi: 10.1021/acs.jpca.6c01535 (PMC13158917; doi:10.1021/acs.jpca.6c01535)
Supplement: Supplementary file 2 [file jp6c01535_si_002.zip › Supporting Information/Least-Squares Fits/oxazole_006_S_III_l.res]

   oxazole 18O                                        Sun Sep 21 09:16:08 2025

-------------------------------------------------------------------------------------=========
                                              obs         o-c     error     blends     Notes
                                                                         o-c      wt
    / instead of : below denotes (o-c)>3*err
-------------------------------------------------------------------------------------=========
   1: 11  1 10  0   10  1  9  0             120039.1555   0.0057  0.050   0.0057 0.47  
   2: 11  1 10  0   10  2  9  0             120039.1555   0.0057  0.050   0.0057 0.03  
   3: 11  2 10  0   10  1  9  0             120039.1555   0.0057  0.050   0.0057 0.03  
   4: 11  2 10  0   10  2  9  0             120039.1555   0.0057  0.050   0.0057 0.47  
   5: 13  0 13  0   12  0 12  0             129629.2319   0.0115  0.050   0.0115 0.47  
   6: 13  0 13  0   12  1 12  0             129629.2319   0.0115  0.050   0.0115 0.03  
   7: 13  1 13  0   12  0 12  0             129629.2319   0.0115  0.050   0.0115 0.03  
   8: 13  1 13  0   12  1 12  0             129629.2319   0.0115  0.050   0.0115 0.47  
   9: 12  1 11  0   11  1 10  0             129640.2700   0.0885  0.050   0.0885 0.47  
  10: 12  1 11  0   11  2 10  0             129640.2700   0.0885  0.050   0.0885 0.03  
  11: 12  2 11  0   11  1 10  0             129640.2700   0.0885  0.050   0.0885 0.03  
  12: 12  2 11  0   11  2 10  0             129640.2700   0.0885  0.050   0.0885 0.47  
  13: 11  2  9  0   10  2  8  0             129654.5488   0.0248  0.050   0.0251 0.47  
  14: 11  2  9  0   10  3  8  0             129654.5488   0.0254  0.050   0.0251 0.03  
  15: 11  3  9  0   10  2  8  0             129654.5488   0.0248  0.050   0.0251 0.03  
  16: 11  3  9  0   10  3  8  0             129654.5488   0.0253  0.050   0.0251 0.47  
  17: 31 17 14  0   31 17 15  0             136700.4954   0.0746  0.050   0.0564 0.50  
  18: 31 18 14  0   31 16 15  0             136700.4954   0.0382  0.050   0.0564 0.50  
  19: 30 16 14  0   30 16 15  0             137042.2119  -0.0746  0.050  -0.0816 0.50  
  20: 30 17 14  0   30 15 15  0             137042.2119  -0.0885  0.050  -0.0816 0.50  
  21: 28 14 14  0   28 14 15  0             137627.4536   0.0450  0.050   0.0441 0.50  
  22: 28 15 14  0   28 13 15  0             137627.4536   0.0432  0.050   0.0441 0.50  
  23: 26 12 14  0   26 11 15  0             138098.1856   0.0098  0.050   0.0098 0.16  
  24: 26 12 14  0   26 12 15  0             138098.1856   0.0098  0.050   0.0098 0.34  
  25: 26 13 14  0   26 11 15  0             138098.1856   0.0096  0.050   0.0098 0.34  
  26: 26 13 14  0   26 12 15  0             138098.1856   0.0096  0.050   0.0098 0.16  
  27: 25 11 14  0   25 10 15  0             138296.3709  -0.0043  0.050  -0.0044 0.15  
  28: 25 11 14  0   25 11 15  0             138296.3709  -0.0043  0.050  -0.0044 0.35  
  29: 25 12 14  0   25 10 15  0             138296.3709  -0.0044  0.050  -0.0044 0.35  
  30: 25 12 14  0   25 11 15  0             138296.3709  -0.0044  0.050  -0.0044 0.15  
  31: 24 10 14  0   24  9 15  0             138472.4606  -0.0405  0.050  -0.0405 0.15  
  32: 24 10 14  0   24 10 15  0             138472.4606  -0.0405  0.050  -0.0405 0.35  
  33: 24 11 14  0   24  9 15  0             138472.4606  -0.0405  0.050  -0.0405 0.35  
  34: 24 11 14  0   24 10 15  0             138472.4606  -0.0405  0.050  -0.0405 0.15  
  35: 12  2 10  0   11  2  9  0             139254.4427  -0.0020  0.050  -0.0021 0.37  
  36: 12  2 10  0   11  3  9  0             139254.4427  -0.0020  0.050  -0.0021 0.13  
  37: 12  3 10  0   11  2  9  0             139254.4427  -0.0020  0.050  -0.0021 0.13  
  38: 12  3 10  0   11  3  9  0             139254.4427  -0.0020  0.050  -0.0021 0.37  
  39: 11  3  8  0   10  3  7  0             139278.6678  -0.0330  0.050  -0.0339 0.76  
  40: 11  4  8  0   10  3  7  0             139278.6678  -0.0364  0.050  -0.0339 0.24  
  41: 11  3  8  0   10  4  7  0             139278.6713   0.0186  0.050   0.0161 0.24  
  42: 11  4  8  0   10  4  7  0             139278.6713   0.0152  0.050   0.0161 0.76  
  43: 27 12 15  0   27 11 16  0             147778.1884   0.0289  0.050   0.0289 0.15  
  44: 27 12 15  0   27 12 16  0             147778.1884   0.0289  0.050   0.0289 0.34  
  45: 27 13 15  0   27 11 16  0             147778.1884   0.0289  0.050   0.0289 0.34  
  46: 27 13 15  0   27 12 16  0             147778.1884   0.0289  0.050   0.0289 0.15  
  47: 26 11 15  0   26 10 16  0             147960.6322  -0.0588  0.050  -0.0588 0.15  
  48: 26 11 15  0   26 11 16  0             147960.6322  -0.0588  0.050  -0.0588 0.35  
  49: 26 12 15  0   26 10 16  0             147960.6322  -0.0588  0.050  -0.0588 0.35  
  50: 26 12 15  0   26 11 16  0             147960.6322  -0.0588  0.050  -0.0588 0.15  
  51: 25 10 15  0   25  9 16  0             148123.8019  -0.0141  0.050  -0.0141 0.15  
  52: 25 10 15  0   25 10 16  0             148123.8019  -0.0141  0.050  -0.0141 0.35  
  53: 25 11 15  0   25  9 16  0             148123.8019  -0.0141  0.050  -0.0141 0.35  
  54: 25 11 15  0   25 10 16  0             148123.8019  -0.0141  0.050  -0.0141 0.15  
  55: 24  9 15  0   24  8 16  0             148269.0808  -0.0067  0.050  -0.0068 0.15  
  56: 24  9 15  0   24  9 16  0             148269.0808  -0.0067  0.050  -0.0068 0.35  
  57: 24 10 15  0   24  8 16  0             148269.0808  -0.0067  0.050  -0.0068 0.35  
  58: 24 10 15  0   24  9 16  0             148269.0808  -0.0067  0.050  -0.0068 0.15  
  59: 23  8 15  0   23  7 16  0             148398.0177   0.0528  0.050   0.0529 0.04  
  60: 23  8 15  0   23  8 16  0             148398.0177   0.0528  0.050   0.0529 0.46  
  61: 23  9 15  0   23  7 16  0             148398.0177   0.0528  0.050   0.0529 0.46  
  62: 23  9 15  0   23  8 16  0             148398.0177   0.0528  0.050   0.0529 0.04  
  63: 22  7 15  0   22  6 16  0             148511.7577  -0.0626  0.050  -0.0627 0.15  
  64: 22  7 15  0   22  7 16  0             148511.7577  -0.0626  0.050  -0.0627 0.35  
  65: 22  8 15  0   22  6 16  0             148511.7577  -0.0626  0.050  -0.0627 0.35  
  66: 22  8 15  0   22  7 16  0             148511.7577  -0.0626  0.050  -0.0627 0.15  
  67: 21  6 15  0   21  5 16  0             148611.9967   0.0501  0.050   0.0502 0.15  
  68: 21  6 15  0   21  6 16  0             148611.9967   0.0501  0.050   0.0502 0.35  
  69: 21  7 15  0   21  5 16  0             148611.9967   0.0501  0.050   0.0502 0.35  
  70: 21  7 15  0   21  6 16  0             148611.9967   0.0501  0.050   0.0502 0.15  
  71: 20  5 15  0   20  5 16  0             148699.6025   0.0420  0.050   0.0420 0.50  
  72: 20  6 15  0   20  4 16  0             148699.6025   0.0420  0.050   0.0420 0.50  
  73: 15  0 15  0   14  0 14  0             148831.3558   0.0332  0.050   0.0332 0.37  
  74: 15  0 15  0   14  1 14  0             148831.3558   0.0332  0.050   0.0332 0.13  
  75: 15  1 15  0   14  0 14  0             148831.3558   0.0332  0.050   0.0332 0.13  
  76: 15  1 15  0   14  1 14  0             148831.3558   0.0332  0.050   0.0332 0.37  
  77: 14  1 13  0   13  1 12  0             148841.9896  -0.0069  0.050  -0.0069 0.37  
  78: 14  1 13  0   13  2 12  0             148841.9896  -0.0069  0.050  -0.0069 0.13  
  79: 14  2 13  0   13  1 12  0             148841.9896  -0.0069  0.050  -0.0069 0.13  
  80: 14  2 13  0   13  2 12  0             148841.9896  -0.0069  0.050  -0.0069 0.37  
  81: 13  2 11  0   12  2 10  0             148854.5563  -0.0132  0.050  -0.0133 0.37  
  82: 13  2 11  0   12  3 10  0             148854.5563  -0.0132  0.050  -0.0133 0.13  
  83: 13  3 11  0   12  2 10  0             148854.5563  -0.0132  0.050  -0.0133 0.13  
  84: 13  3 11  0   12  3 10  0             148854.5563  -0.0132  0.050  -0.0133 0.37  
  85: 12  3  9  0   11  3  8  0             148874.8488  -0.0503  0.050  -0.0487 0.38  
  86: 12  3  9  0   11  4  8  0             148874.8488  -0.0468  0.050  -0.0487 0.12  
  87: 12  4  9  0   11  3  8  0             148874.8488  -0.0505  0.050  -0.0487 0.12  
  88: 12  4  9  0   11  4  8  0             148874.8488  -0.0471  0.050  -0.0487 0.38  
  89: 37 21 16  0   37 21 17  0             154875.8177  -0.0498  0.050  -0.0599 0.50  
  90: 37 22 16  0   37 20 17  0             154875.8177  -0.0699  0.050  -0.0599 0.50  
  91: 33 17 16  0   33 16 17  0             156284.2004  -0.0052  0.050  -0.0055 0.04  
  92: 33 17 16  0   33 17 17  0             156284.2004  -0.0052  0.050  -0.0055 0.46  
  93: 33 18 16  0   33 16 17  0             156284.2004  -0.0056  0.050  -0.0055 0.46  
  94: 33 18 16  0   33 17 17  0             156284.2004  -0.0056  0.050  -0.0055 0.04  
  95: 32 16 16  0   32 15 17  0             156563.2099   0.0635  0.050   0.0635 0.16  
  96: 32 16 16  0   32 16 17  0             156563.2099   0.0635  0.050   0.0635 0.34  
  97: 32 17 16  0   32 15 17  0             156563.2099   0.0634  0.050   0.0635 0.34  
  98: 32 17 16  0   32 16 17  0             156563.2099   0.0634  0.050   0.0635 0.16  
  99: 31 15 16  0   31 14 17  0             156816.8797  -0.0203  0.050  -0.0204 0.16  
 100: 31 15 16  0   31 15 17  0             156816.8797  -0.0203  0.050  -0.0204 0.34  
 101: 31 16 16  0   31 14 17  0             156816.8797  -0.0204  0.050  -0.0204 0.34  
 102: 31 16 16  0   31 15 17  0             156816.8797  -0.0204  0.050  -0.0204 0.16  
 103: 30 14 16  0   30 13 17  0             157047.2381  -0.0227  0.050  -0.0227 0.16  
 104: 30 14 16  0   30 14 17  0             157047.2381  -0.0227  0.050  -0.0227 0.34  
 105: 30 15 16  0   30 13 17  0             157047.2381  -0.0227  0.050  -0.0227 0.34  
 106: 30 15 16  0   30 14 17  0             157047.2381  -0.0227  0.050  -0.0227 0.16  
 107: 29 13 16  0   29 12 17  0             157255.9270   0.0193  0.050   0.0193 0.16  
 108: 29 13 16  0   29 13 17  0             157255.9270   0.0193  0.050   0.0193 0.34  
 109: 29 14 16  0   29 12 17  0             157255.9270   0.0193  0.050   0.0193 0.34  
 110: 29 14 16  0   29 13 17  0             157255.9270   0.0193  0.050   0.0193 0.16  
 111: 28 12 16  0   28 11 17  0             157444.3453  -0.0703  0.050  -0.0703 0.15  
 112: 28 12 16  0   28 12 17  0             157444.3453  -0.0703  0.050  -0.0703 0.35  
 113: 28 13 16  0   28 11 17  0             157444.3453  -0.0703  0.050  -0.0703 0.35  
 114: 28 13 16  0   28 12 17  0             157444.3453  -0.0703  0.050  -0.0703 0.15  
 115: 27 11 16  0   27 10 17  0             157614.2699   0.0047  0.050   0.0048 0.15  
 116: 27 11 16  0   27 11 17  0             157614.2699   0.0047  0.050   0.0048 0.35  
 117: 27 12 16  0   27 10 17  0             157614.2699   0.0047  0.050   0.0048 0.35  
 118: 27 12 16  0   27 11 17  0             157614.2699   0.0047  0.050   0.0048 0.15  
 119: 26 10 16  0   26  9 17  0             157766.7997  -0.0499  0.050  -0.0500 0.15  
 120: 26 10 16  0   26 10 17  0             157766.7997  -0.0499  0.050  -0.0500 0.35  
 121: 26 11 16  0   26  9 17  0             157766.7997  -0.0499  0.050  -0.0500 0.35  
 122: 26 11 16  0   26 10 17  0             157766.7997  -0.0499  0.050  -0.0500 0.15  
 123: 24  8 16  0   24  7 17  0             158025.3184  -0.0887  0.050  -0.0888 0.15  
 124: 24  8 16  0   24  8 17  0             158025.3184  -0.0887  0.050  -0.0888 0.35  
 125: 24  9 16  0   24  7 17  0             158025.3184  -0.0887  0.050  -0.0888 0.35  
 126: 24  9 16  0   24  8 17  0             158025.3184  -0.0887  0.050  -0.0888 0.15  
 127: 23  7 16  0   23  6 17  0             158133.8183   0.0259  0.050   0.0259 0.15  
 128: 23  7 16  0   23  7 17  0             158133.8183   0.0259  0.050   0.0259 0.35  
 129: 23  8 16  0   23  6 17  0             158133.8183   0.0259  0.050   0.0259 0.35  
 130: 23  8 16  0   23  7 17  0             158133.8183   0.0259  0.050   0.0259 0.15  
 131: 16  0 16  0   15  0 15  0             158432.0894  -0.0705  0.050  -0.0706 0.37  
 132: 16  0 16  0   15  1 15  0             158432.0894  -0.0705  0.050  -0.0706 0.13  
 133: 16  1 16  0   15  0 15  0             158432.0894  -0.0705  0.050  -0.0706 0.13  
 134: 16  1 16  0   15  1 15  0             158432.0894  -0.0705  0.050  -0.0706 0.37  
 135: 15  1 14  0   14  1 13  0             158442.7142  -0.0172  0.050  -0.0172 0.37  
 136: 15  1 14  0   14  2 13  0             158442.7142  -0.0172  0.050  -0.0172 0.13  
 137: 15  2 14  0   14  1 13  0             158442.7142  -0.0172  0.050  -0.0172 0.13  
 138: 15  2 14  0   14  2 13  0             158442.7142  -0.0172  0.050  -0.0172 0.37  
 139: 14  2 12  0   13  2 11  0             158454.7540  -0.0098  0.050  -0.0098 0.37  
 140: 14  2 12  0   13  3 11  0             158454.7540  -0.0098  0.050  -0.0098 0.13  
 141: 14  3 12  0   13  2 11  0             158454.7540  -0.0098  0.050  -0.0098 0.13  
 142: 14  3 12  0   13  3 11  0             158454.7540  -0.0098  0.050  -0.0098 0.37  
 143: 13  3 10  0   12  3  9  0             158472.5254  -0.0073  0.050  -0.0072 0.38  
 144: 13  3 10  0   12  4  9  0             158472.5254  -0.0071  0.050  -0.0072 0.12  
 145: 13  4 10  0   12  3  9  0             158472.5254  -0.0073  0.050  -0.0072 0.12  
 146: 13  4 10  0   12  4  9  0             158472.5254  -0.0071  0.050  -0.0072 0.38  
 147: 12  4  8  0   11  5  7  0             158511.1230  -0.0058  0.050  -0.0188 0.24  
 148: 12  5  8  0   11  5  7  0             158511.1230  -0.0228  0.050  -0.0188 0.76  
 149: 11  5  6  0   10  5  5  0             158679.4681   0.0373  0.050               
 150: 10  6  4  0    9  6  3  0             161196.1004  -0.0091  0.050               
 151: 39 22 17  0   39 22 18  0             164351.0495   0.0557  0.050   0.0527 0.50  
 152: 39 23 17  0   39 21 18  0             164351.0495   0.0497  0.050   0.0527 0.50  
 153: 37 20 17  0   37 19 18  0             165106.9129   0.0049  0.050   0.0045 0.16  
 154: 37 20 17  0   37 20 18  0             165106.9129   0.0050  0.050   0.0045 0.34  
 155: 37 21 17  0   37 19 18  0             165106.9129   0.0040  0.050   0.0045 0.34  
 156: 37 21 17  0   37 20 18  0             165106.9129   0.0041  0.050   0.0045 0.16  
 157: 35 18 17  0   35 17 18  0             165745.5191  -0.0151  0.050  -0.0152 0.16  
 158: 35 18 17  0   35 18 18  0             165745.5191  -0.0151  0.050  -0.0152 0.34  
 159: 35 19 17  0   35 17 18  0             165745.5191  -0.0152  0.050  -0.0152 0.34  
 160: 35 19 17  0   35 18 18  0             165745.5191  -0.0152  0.050  -0.0152 0.16  
 161: 34 17 17  0   34 16 18  0             166025.7283   0.0531  0.050   0.0531 0.16  
 162: 34 17 17  0   34 17 18  0             166025.7283   0.0531  0.050   0.0531 0.34  
 163: 34 18 17  0   34 16 18  0             166025.7283   0.0531  0.050   0.0531 0.34  
 164: 34 18 17  0   34 17 18  0             166025.7283   0.0531  0.050   0.0531 0.16  
 165: 33 16 17  0   33 15 18  0             166281.9734  -0.0391  0.050  -0.0391 0.16  
 166: 33 16 17  0   33 16 18  0             166281.9734  -0.0391  0.050  -0.0391 0.34  
 167: 33 17 17  0   33 15 18  0             166281.9734  -0.0391  0.050  -0.0391 0.34  
 168: 33 17 17  0   33 16 18  0             166281.9734  -0.0391  0.050  -0.0391 0.16  
 169: 32 15 17  0   32 14 18  0             166516.0908  -0.0523  0.050  -0.0524 0.16  
 170: 32 15 17  0   32 15 18  0             166516.0908  -0.0523  0.050  -0.0524 0.34  
 171: 32 16 17  0   32 14 18  0             166516.0908  -0.0523  0.050  -0.0524 0.34  
 172: 32 16 17  0   32 15 18  0             166516.0908  -0.0523  0.050  -0.0524 0.16  
 173: 30 13 17  0   30 12 18  0             166923.7949   0.0985  0.050   0.0985 0.15  
 174: 30 13 17  0   30 13 18  0             166923.7949   0.0985  0.050   0.0985 0.35  
 175: 30 14 17  0   30 12 18  0             166923.7949   0.0985  0.050   0.0985 0.35  
 176: 30 14 17  0   30 13 18  0             166923.7949   0.0985  0.050   0.0985 0.15  
 177: 29 12 17  0   29 11 18  0             167099.8397  -0.0230  0.050  -0.0231 0.15  
 178: 29 12 17  0   29 12 18  0             167099.8397  -0.0230  0.050  -0.0231 0.35  
 179: 29 13 17  0   29 11 18  0             167099.8397  -0.0230  0.050  -0.0231 0.35  
 180: 29 13 17  0   29 12 18  0             167099.8397  -0.0230  0.050  -0.0231 0.15  
 181: 28 11 17  0   28 10 18  0             167259.2281  -0.0959  0.050  -0.0959 0.04  
 182: 28 11 17  0   28 11 18  0             167259.2281  -0.0959  0.050  -0.0959 0.46  
 183: 28 12 17  0   28 10 18  0             167259.2281  -0.0959  0.050  -0.0959 0.46  
 184: 28 12 17  0   28 11 18  0             167259.2281  -0.0959  0.050  -0.0959 0.04  
 185: 27 10 17  0   27  9 18  0             167403.2846   0.0147  0.050   0.0147 0.15  
 186: 27 10 17  0   27 10 18  0             167403.2846   0.0147  0.050   0.0147 0.35  
 187: 27 11 17  0   27  9 18  0             167403.2846   0.0147  0.050   0.0147 0.35  
 188: 27 11 17  0   27 10 18  0             167403.2846   0.0147  0.050   0.0147 0.15  
 189: 26  9 17  0   26  8 18  0             167532.8534   0.0267  0.050   0.0268 0.15  
 190: 26  9 17  0   26  9 18  0             167532.8534   0.0267  0.050   0.0268 0.35  
 191: 26 10 17  0   26  8 18  0             167532.8534   0.0267  0.050   0.0268 0.35  
 192: 26 10 17  0   26  9 18  0             167532.8534   0.0267  0.050   0.0268 0.15  
 193: 25  8 17  0   25  7 18  0             167649.0488  -0.0128  0.050  -0.0128 0.15  
 194: 25  8 17  0   25  8 18  0             167649.0488  -0.0128  0.050  -0.0128 0.35  
 195: 25  9 17  0   25  7 18  0             167649.0488  -0.0128  0.050  -0.0128 0.35  
 196: 25  9 17  0   25  8 18  0             167649.0488  -0.0128  0.050  -0.0128 0.15  
 197: 24  7 17  0   24  6 18  0             167752.9755  -0.0113  0.050  -0.0114 0.15  
 198: 24  7 17  0   24  7 18  0             167752.9755  -0.0113  0.050  -0.0114 0.35  
 199: 24  8 17  0   24  6 18  0             167752.9755  -0.0113  0.050  -0.0114 0.35  
 200: 24  8 17  0   24  7 18  0             167752.9755  -0.0113  0.050  -0.0114 0.15  
 201: 11  6  5  0   10  7  4  0             167914.7343  -0.0671  0.050               
 202: 22  5 17  0   22  4 18  0             167927.7616   0.0630  0.050   0.0631 0.15  
 203: 22  5 17  0   22  5 18  0             167927.7616   0.0630  0.050   0.0631 0.35  
 204: 22  6 17  0   22  4 18  0             167927.7616   0.0630  0.050   0.0631 0.35  
 205: 22  6 17  0   22  5 18  0             167927.7616   0.0630  0.050   0.0631 0.15  
 206: 21  4 17  0   21  4 18  0             168000.1896  -0.0695  0.050  -0.0695 0.50  
 207: 21  5 17  0   21  3 18  0             168000.1896  -0.0695  0.050  -0.0695 0.50  
 208: 17  0 17  0   16  0 16  0             168032.8183  -0.0233  0.050  -0.0234 0.37  
 209: 17  0 17  0   16  1 16  0             168032.8183  -0.0233  0.050  -0.0234 0.13  
 210: 17  1 17  0   16  0 16  0             168032.8183  -0.0233  0.050  -0.0234 0.13  
 211: 17  1 17  0   16  1 16  0             168032.8183  -0.0233  0.050  -0.0234 0.37  
 212: 16  1 15  0   15  1 14  0             168043.4188   0.0912  0.050   0.0912 0.47  
 213: 16  1 15  0   15  2 14  0             168043.4188   0.0912  0.050   0.0912 0.03  
 214: 16  2 15  0   15  1 14  0             168043.4188   0.0912  0.050   0.0912 0.03  
 215: 16  2 15  0   15  2 14  0             168043.4188   0.0912  0.050   0.0912 0.47  
 216: 15  2 13  0   14  2 12  0             168054.9580   0.0125  0.050   0.0126 0.37  
 217: 15  2 13  0   14  3 12  0             168054.9580   0.0125  0.050   0.0126 0.13  
 218: 15  3 13  0   14  2 12  0             168054.9580   0.0125  0.050   0.0126 0.13  
 219: 15  3 13  0   14  3 12  0             168054.9580   0.0125  0.050   0.0126 0.37  
 220: 20  3 17  0   20  3 18  0             168064.0157  -0.0470  0.050  -0.0470 0.50  
 221: 20  4 17  0   20  2 18  0             168064.0157  -0.0470  0.050  -0.0470 0.50  
 222: 14  3 11  0   13  3 10  0             168070.9357  -0.0046  0.050  -0.0046 0.38  
 223: 14  3 11  0   13  4 10  0             168070.9357  -0.0045  0.050  -0.0046 0.12  
 224: 14  4 11  0   13  3 10  0             168070.9357  -0.0046  0.050  -0.0046 0.12  
 225: 14  4 11  0   13  4 10  0             168070.9357  -0.0045  0.050  -0.0046 0.38  
 226: 13  4  9  0   12  4  8  0             168101.6089   0.0452  0.050   0.0531 0.38  
 227: 13  4  9  0   12  5  8  0             168101.6089   0.0622  0.050   0.0531 0.12  
 228: 13  5  9  0   12  4  8  0             168101.6089   0.0439  0.050   0.0531 0.12  
 229: 13  5  9  0   12  5  8  0             168101.6089   0.0609  0.050   0.0531 0.38  
 230: 39 21 18  0   39 20 19  0             174566.0819   0.0390  0.050   0.0390 0.16  
 231: 39 21 18  0   39 21 19  0             174566.0819   0.0390  0.050   0.0390 0.34  
 232: 39 22 18  0   39 20 19  0             174566.0819   0.0388  0.050   0.0390 0.34  
 233: 39 22 18  0   39 21 19  0             174566.0819   0.0388  0.050   0.0390 0.16  
 234: 35 17 18  0   35 16 19  0             175743.2264  -0.0814  0.050  -0.0815 0.16  
 235: 35 17 18  0   35 17 19  0             175743.2264  -0.0814  0.050  -0.0815 0.34  
 236: 35 18 18  0   35 16 19  0             175743.2264  -0.0814  0.050  -0.0815 0.34  
 237: 35 18 18  0   35 17 19  0             175743.2264  -0.0814  0.050  -0.0815 0.16  
 238: 11  8  4  0   10  8  3  0             175785.3955  -0.0291  0.050               
 239: 33 15 18  0   33 14 19  0             176199.0399  -0.0144  0.050  -0.0144 0.16  
 240: 33 15 18  0   33 15 19  0             176199.0399  -0.0144  0.050  -0.0144 0.34  
 241: 33 16 18  0   33 14 19  0             176199.0399  -0.0144  0.050  -0.0144 0.34  
 242: 33 16 18  0   33 15 19  0             176199.0399  -0.0144  0.050  -0.0144 0.16  
 243: 31 13 18  0   31 12 19  0             176580.6786   0.0277  0.050   0.0278 0.15  
 244: 31 13 18  0   31 13 19  0             176580.6786   0.0277  0.050   0.0278 0.35  
 245: 31 14 18  0   31 12 19  0             176580.6786   0.0277  0.050   0.0278 0.35  
 246: 31 14 18  0   31 13 19  0             176580.6786   0.0277  0.050   0.0278 0.15  
 247: 30 12 18  0   30 11 19  0             176746.6270   0.0106  0.050   0.0106 0.15  
 248: 30 12 18  0   30 12 19  0             176746.6270   0.0106  0.050   0.0106 0.35  
 249: 30 13 18  0   30 11 19  0             176746.6270   0.0106  0.050   0.0106 0.35  
 250: 30 13 18  0   30 12 19  0             176746.6270   0.0106  0.050   0.0106 0.15  
 251: 29 11 18  0   29 10 19  0             176897.5479   0.0590  0.050   0.0590 0.15  
 252: 29 11 18  0   29 11 19  0             176897.5479   0.0590  0.050   0.0590 0.35  
 253: 29 12 18  0   29 10 19  0             176897.5479   0.0590  0.050   0.0590 0.35  
 254: 29 12 18  0   29 11 19  0             176897.5479   0.0590  0.050   0.0590 0.15  
 255: 27  9 18  0   27  8 19  0             177158.0562   0.0430  0.050   0.0430 0.15  
 256: 27  9 18  0   27  9 19  0             177158.0562   0.0430  0.050   0.0430 0.35  
 257: 27 10 18  0   27  8 19  0             177158.0562   0.0430  0.050   0.0430 0.35  
 258: 27 10 18  0   27  9 19  0             177158.0562   0.0430  0.050   0.0430 0.15  
 259: 25  7 18  0   25  6 19  0             177369.8579   0.0119  0.050   0.0120 0.15  
 260: 25  7 18  0   25  7 19  0             177369.8579   0.0119  0.050   0.0120 0.35  
 261: 25  8 18  0   25  6 19  0             177369.8579   0.0119  0.050   0.0120 0.35  
 262: 25  8 18  0   25  7 19  0             177369.8579   0.0119  0.050   0.0120 0.15  
 263: 24  6 18  0   24  5 19  0             177459.6136  -0.0700  0.050  -0.0700 0.15  
 264: 24  6 18  0   24  6 19  0             177459.6136  -0.0700  0.050  -0.0700 0.35  
 265: 24  7 18  0   24  5 19  0             177459.6136  -0.0700  0.050  -0.0700 0.35  
 266: 24  7 18  0   24  6 19  0             177459.6136  -0.0700  0.050  -0.0700 0.15  
 267: 23  5 18  0   23  4 19  0             177539.8007  -0.0804  0.050  -0.0804 0.15  
 268: 23  5 18  0   23  5 19  0             177539.8007  -0.0804  0.050  -0.0804 0.35  
 269: 23  6 18  0   23  4 19  0             177539.8007  -0.0804  0.050  -0.0804 0.35  
 270: 23  6 18  0   23  5 19  0             177539.8007  -0.0804  0.050  -0.0804 0.15  
 271: 18  0 18  0   17  0 17  0             177633.3704   0.0125  0.050   0.0125 0.37  
 272: 18  0 18  0   17  1 17  0             177633.3704   0.0125  0.050   0.0125 0.13  
 273: 18  1 18  0   17  0 17  0             177633.3704   0.0125  0.050   0.0125 0.13  
 274: 18  1 18  0   17  1 17  0             177633.3704   0.0125  0.050   0.0125 0.37  
 275: 17  1 16  0   16  1 15  0             177643.7694  -0.0013  0.050  -0.0013 0.47  
 276: 17  1 16  0   16  2 15  0             177643.7694  -0.0013  0.050  -0.0013 0.03  
 277: 17  2 16  0   16  1 15  0             177643.7694  -0.0013  0.050  -0.0013 0.03  
 278: 17  2 16  0   16  2 15  0             177643.7694  -0.0013  0.050  -0.0013 0.47  
 279: 16  2 14  0   15  2 13  0             177655.1394   0.0789  0.050   0.0789 0.37  
 280: 16  2 14  0   15  3 13  0             177655.1394   0.0789  0.050   0.0789 0.13  
 281: 16  3 14  0   15  2 13  0             177655.1394   0.0789  0.050   0.0789 0.13  
 282: 16  3 14  0   15  3 13  0             177655.1394   0.0789  0.050   0.0789 0.37  
 283: 15  3 12  0   14  3 11  0             177669.7333  -0.0355  0.050  -0.0355 0.38  
 284: 15  3 12  0   14  4 11  0             177669.7333  -0.0355  0.050  -0.0355 0.12  
 285: 15  4 12  0   14  3 11  0             177669.7333  -0.0355  0.050  -0.0355 0.12  
 286: 15  4 12  0   14  4 11  0             177669.7333  -0.0355  0.050  -0.0355 0.38  
 287: 14  4 10  0   13  4  9  0             177695.2397   0.0762  0.050   0.0768 0.38  
 288: 14  4 10  0   13  5  9  0             177695.2397   0.0774  0.050   0.0768 0.12  
 289: 14  5 10  0   13  4  9  0             177695.2397   0.0761  0.050   0.0768 0.12  
 290: 14  5 10  0   13  5  9  0             177695.2397   0.0774  0.050   0.0768 0.38  
 291: 13  5  8  0   12  6  7  0             177756.1846  -0.0336  0.050  -0.0879 0.23  
 292: 13  6  8  0   12  6  7  0             177756.1846  -0.1043  0.050  -0.0879 0.77  
 293: 13  5  8  0   12  5  7  0             177757.0429   0.0167  0.050   0.0003 0.77  
 294: 13  6  8  0   12  5  7  0             177757.0429  -0.0539  0.050   0.0003 0.23  
 295: 12  7  6  0   11  7  5  0             177897.8757  -0.0467  0.050               
 296: 12  7  6  0   11  6  5  0             178089.9073   0.0620  0.050               
 297: 11 10  1  0   10 10  0  0             178942.2183   0.0440  0.050               
 298: 11  7  4  0   10  7  3  0             181560.7651   0.0100  0.050               
 299: 39 20 19  0   39 19 20  0             184656.2066   0.0503  0.050   0.0503 0.16  
 300: 39 20 19  0   39 20 20  0             184656.2066   0.0503  0.050   0.0503 0.34  
 301: 39 21 19  0   39 19 20  0             184656.2066   0.0503  0.050   0.0503 0.34  
 302: 39 21 19  0   39 20 20  0             184656.2066   0.0503  0.050   0.0503 0.16  
 303: 34 15 19  0   34 14 20  0             185868.8625   0.0612  0.050   0.0612 0.16  
 304: 34 15 19  0   34 15 20  0             185868.8625   0.0612  0.050   0.0612 0.34  
 305: 34 16 19  0   34 14 20  0             185868.8625   0.0612  0.050   0.0612 0.34  
 306: 34 16 19  0   34 15 20  0             185868.8625   0.0612  0.050   0.0612 0.16  
 307: 32 13 19  0   32 12 20  0             186228.7896   0.0113  0.050   0.0114 0.15  
 308: 32 13 19  0   32 13 20  0             186228.7896   0.0113  0.050   0.0114 0.35  
 309: 32 14 19  0   32 12 20  0             186228.7896   0.0113  0.050   0.0114 0.35  
 310: 32 14 19  0   32 13 20  0             186228.7896   0.0113  0.050   0.0114 0.15  
 311: 31 12 19  0   31 11 20  0             186386.1597  -0.0845  0.050  -0.0845 0.04  
 312: 31 12 19  0   31 12 20  0             186386.1597  -0.0845  0.050  -0.0845 0.46  
 313: 31 13 19  0   31 11 20  0             186386.1597  -0.0845  0.050  -0.0845 0.46  
 314: 31 13 19  0   31 12 20  0             186386.1597  -0.0845  0.050  -0.0845 0.04  
 315: 27  8 19  0   27  7 20  0             186887.4658   0.0554  0.050   0.0554 0.15  
 316: 27  8 19  0   27  8 20  0             186887.4658   0.0554  0.050   0.0554 0.35  
 317: 27  9 19  0   27  7 20  0             186887.4658   0.0554  0.050   0.0554 0.35  
 318: 27  9 19  0   27  8 20  0             186887.4658   0.0554  0.050   0.0554 0.15  
 319: 26  7 19  0   26  6 20  0             186984.6424  -0.0596  0.050  -0.0596 0.04  
 320: 26  7 19  0   26  7 20  0             186984.6424  -0.0596  0.050  -0.0596 0.47  
 321: 26  8 19  0   26  6 20  0             186984.6424  -0.0596  0.050  -0.0596 0.47  
 322: 26  8 19  0   26  7 20  0             186984.6424  -0.0596  0.050  -0.0596 0.04  
 323: 24  5 19  0   24  4 20  0             187150.9824  -0.0182  0.050  -0.0182 0.15  
 324: 24  5 19  0   24  5 20  0             187150.9824  -0.0182  0.050  -0.0182 0.35  
 325: 24  6 19  0   24  4 20  0             187150.9824  -0.0182  0.050  -0.0182 0.35  
 326: 24  6 19  0   24  5 20  0             187150.9824  -0.0182  0.050  -0.0182 0.15  
 327: 23  4 19  0   23  4 20  0             187221.4352   0.0476  0.050   0.0477 0.50  
 328: 23  5 19  0   23  3 20  0             187221.4352   0.0476  0.050   0.0477 0.50  
 329: 19  0 19  0   18  0 18  0             187233.7313   0.0322  0.050   0.0322 0.37  
 330: 19  0 19  0   18  1 18  0             187233.7313   0.0322  0.050   0.0322 0.13  
 331: 19  1 19  0   18  0 18  0             187233.7313   0.0322  0.050   0.0322 0.13  
 332: 19  1 19  0   18  1 18  0             187233.7313   0.0322  0.050   0.0322 0.37  
 333: 18  1 17  0   17  1 16  0             187244.0518   0.0037  0.050   0.0037 0.37  
 334: 18  1 17  0   17  2 16  0             187244.0518   0.0037  0.050   0.0037 0.13  
 335: 18  2 17  0   17  1 16  0             187244.0518   0.0037  0.050   0.0037 0.13  
 336: 18  2 17  0   17  2 16  0             187244.0518   0.0037  0.050   0.0037 0.37  
 337: 17  2 15  0   16  2 14  0             187255.0777   0.0069  0.050   0.0069 0.37  
 338: 17  2 15  0   16  3 14  0             187255.0777   0.0069  0.050   0.0069 0.13  
 339: 17  3 15  0   16  2 14  0             187255.0777   0.0069  0.050   0.0069 0.13  
 340: 17  3 15  0   16  3 14  0             187255.0777   0.0069  0.050   0.0069 0.37  
 341: 16  3 13  0   15  3 12  0             187268.7611  -0.0500  0.050  -0.0500 0.37  
 342: 16  3 13  0   15  4 12  0             187268.7611  -0.0500  0.050  -0.0500 0.13  
 343: 16  4 13  0   15  3 12  0             187268.7611  -0.0500  0.050  -0.0500 0.13  
 344: 16  4 13  0   15  4 12  0             187268.7611  -0.0500  0.050  -0.0500 0.37  
 345: 15  4 11  0   14  4 10  0             187290.7328   0.0940  0.050   0.0941 0.47  
 346: 15  4 11  0   14  5 10  0             187290.7328   0.0941  0.050   0.0941 0.03  
 347: 15  5 11  0   14  4 10  0             187290.7328   0.0940  0.050   0.0941 0.03  
 348: 15  5 11  0   14  5 10  0             187290.7328   0.0941  0.050   0.0941 0.47  
 349: 14  5  9  0   13  5  8  0             187337.2797   0.0024  0.050   0.0350 0.38  
 350: 14  5  9  0   13  6  8  0             187337.2797   0.0731  0.050   0.0350 0.12  
 351: 14  6  9  0   13  5  8  0             187337.2797  -0.0032  0.050   0.0350 0.12  
 352: 14  6  9  0   13  6  8  0             187337.2797   0.0674  0.050   0.0350 0.38  
 353: 21  2 19  0   21  1 20  0             187339.8991   0.0526  0.050   0.0527 0.15  
 354: 21  2 19  0   21  2 20  0             187339.8991   0.0526  0.050   0.0527 0.35  
 355: 21  3 19  0   21  1 20  0             187339.8991   0.0526  0.050   0.0527 0.35  
 356: 21  3 19  0   21  2 20  0             187339.8991   0.0526  0.050   0.0527 0.15  
 357: 13  7  7  0   12  7  6  0             187465.3081  -0.0200  0.050               
 358:  9  7  2  0    8  5  3  0             188753.8359   0.0300  0.050               
 359: 11  8  3  0   10  8  2  0             189066.2539   0.0712  0.050               
 360: 12  7  5  0   11  7  4  0             189105.3052  -0.0167  0.050               
 361: 36 16 20  0   36 15 21  0             195334.5099   0.0243  0.050   0.0243 0.16  
 362: 36 16 20  0   36 16 21  0             195334.5099   0.0243  0.050   0.0243 0.34  
 363: 36 17 20  0   36 15 21  0             195334.5099   0.0243  0.050   0.0243 0.34  
 364: 36 17 20  0   36 16 21  0             195334.5099   0.0243  0.050   0.0243 0.16  
 365: 35 15 20  0   35 14 21  0             195527.6599  -0.0927  0.050  -0.0927 0.04  
 366: 35 15 20  0   35 15 21  0             195527.6599  -0.0927  0.050  -0.0927 0.46  
 367: 35 16 20  0   35 14 21  0             195527.6599  -0.0927  0.050  -0.0927 0.46  
 368: 35 16 20  0   35 15 21  0             195527.6599  -0.0927  0.050  -0.0927 0.04  
 369: 34 14 20  0   34 13 21  0             195705.7887  -0.0297  0.050  -0.0298 0.15  
 370: 34 14 20  0   34 14 21  0             195705.7887  -0.0297  0.050  -0.0298 0.35  
 371: 34 15 20  0   34 13 21  0             195705.7887  -0.0297  0.050  -0.0298 0.35  
 372: 34 15 20  0   34 14 21  0             195705.7887  -0.0297  0.050  -0.0298 0.15  
 373: 33 13 20  0   33 12 21  0             195869.6125   0.0228  0.050   0.0228 0.15  
 374: 33 13 20  0   33 13 21  0             195869.6125   0.0228  0.050   0.0228 0.35  
 375: 33 14 20  0   33 12 21  0             195869.6125   0.0228  0.050   0.0228 0.35  
 376: 33 14 20  0   33 13 21  0             195869.6125   0.0228  0.050   0.0228 0.15  
 377: 32 12 20  0   32 11 21  0             196019.9176  -0.0129  0.050  -0.0129 0.04  
 378: 32 12 20  0   32 12 21  0             196019.9176  -0.0129  0.050  -0.0129 0.46  
 379: 32 13 20  0   32 11 21  0             196019.9176  -0.0129  0.050  -0.0129 0.46  
 380: 32 13 20  0   32 12 21  0             196019.9176  -0.0129  0.050  -0.0129 0.04  
 381: 31 11 20  0   31 10 21  0             196157.6593  -0.0071  0.050  -0.0072 0.15  
 382: 31 11 20  0   31 11 21  0             196157.6593  -0.0071  0.050  -0.0072 0.35  
 383: 31 12 20  0   31 10 21  0             196157.6593  -0.0071  0.050  -0.0072 0.35  
 384: 31 12 20  0   31 11 21  0             196157.6593  -0.0071  0.050  -0.0072 0.15  
 385: 10  9  1  0    9  8  2  0             196187.4096  -0.0363  0.050               
 386: 30 10 20  0   30  9 21  0             196283.6702   0.0846  0.050   0.0846 0.15  
 387: 30 10 20  0   30 10 21  0             196283.6702   0.0846  0.050   0.0846 0.35  
 388: 30 11 20  0   30  9 21  0             196283.6702   0.0846  0.050   0.0846 0.35  
 389: 30 11 20  0   30 10 21  0             196283.6702   0.0846  0.050   0.0846 0.15  
 390: 29  9 20  0   29  8 21  0             196398.4578   0.0168  0.050   0.0168 0.15  
 391: 29  9 20  0   29  9 21  0             196398.4578   0.0168  0.050   0.0168 0.35  
 392: 29 10 20  0   29  8 21  0             196398.4578   0.0168  0.050   0.0168 0.35  
 393: 29 10 20  0   29  9 21  0             196398.4578   0.0168  0.050   0.0168 0.15  
 394: 28  8 20  0   28  7 21  0             196502.9505  -0.0023  0.050  -0.0023 0.15  
 395: 28  8 20  0   28  8 21  0             196502.9505  -0.0023  0.050  -0.0023 0.35  
 396: 28  9 20  0   28  7 21  0             196502.9505  -0.0023  0.050  -0.0023 0.35  
 397: 28  9 20  0   28  8 21  0             196502.9505  -0.0023  0.050  -0.0023 0.15  
 398: 27  7 20  0   27  6 21  0             196597.8367   0.0274  0.050   0.0274 0.15  
 399: 27  7 20  0   27  7 21  0             196597.8367   0.0274  0.050   0.0274 0.35  
 400: 27  8 20  0   27  6 21  0             196597.8367   0.0274  0.050   0.0274 0.35  
 401: 27  8 20  0   27  7 21  0             196597.8367   0.0274  0.050   0.0274 0.15  
 402: 26  6 20  0   26  5 21  0             196683.6971   0.0285  0.050   0.0286 0.15  
 403: 26  6 20  0   26  6 21  0             196683.6971   0.0285  0.050   0.0286 0.35  
 404: 26  7 20  0   26  5 21  0             196683.6971   0.0285  0.050   0.0286 0.35  
 405: 26  7 20  0   26  6 21  0             196683.6971   0.0285  0.050   0.0286 0.15  
 406: 25  5 20  0   25  4 21  0             196761.1851   0.0255  0.050   0.0255 0.15  
 407: 25  5 20  0   25  5 21  0             196761.1851   0.0255  0.050   0.0255 0.35  
 408: 25  6 20  0   25  4 21  0             196761.1851   0.0255  0.050   0.0255 0.35  
 409: 25  6 20  0   25  5 21  0             196761.1851   0.0255  0.050   0.0255 0.15  
 410: 24  4 20  0   24  3 21  0             196830.8197  -0.0638  0.050  -0.0639 0.15  
 411: 24  4 20  0   24  4 21  0             196830.8197  -0.0638  0.050  -0.0639 0.35  
 412: 24  5 20  0   24  3 21  0             196830.8197  -0.0638  0.050  -0.0639 0.35  
 413: 24  5 20  0   24  4 21  0             196830.8197  -0.0638  0.050  -0.0639 0.15  
 414: 20  0 20  0   19  0 19  0             196833.8380  -0.0173  0.050  -0.0174 0.37  
 415: 20  0 20  0   19  1 19  0             196833.8380  -0.0173  0.050  -0.0174 0.13  
 416: 20  1 20  0   19  0 19  0             196833.8380  -0.0173  0.050  -0.0174 0.13  
 417: 20  1 20  0   19  1 19  0             196833.8380  -0.0173  0.050  -0.0174 0.37  
 418: 19  1 18  0   18  1 17  0             196844.1452  -0.0026  0.050  -0.0026 0.37  
 419: 19  1 18  0   18  2 17  0             196844.1452  -0.0026  0.050  -0.0026 0.13  
 420: 19  2 18  0   18  1 17  0             196844.1452  -0.0026  0.050  -0.0026 0.13  
 421: 19  2 18  0   18  2 17  0             196844.1452  -0.0026  0.050  -0.0026 0.37  
 422: 18  2 16  0   17  2 15  0             196854.9571   0.0090  0.050   0.0090 0.37  
 423: 18  2 16  0   17  3 15  0             196854.9571   0.0090  0.050   0.0090 0.13  
 424: 18  3 16  0   17  2 15  0             196854.9571   0.0090  0.050   0.0090 0.13  
 425: 18  3 16  0   17  3 15  0             196854.9571   0.0090  0.050   0.0090 0.37  
 426: 17  3 14  0   16  3 13  0             196867.9366   0.0001  0.050   0.0002 0.37  
 427: 17  3 14  0   16  4 13  0             196867.9366   0.0001  0.050   0.0002 0.13  
 428: 17  4 14  0   16  3 13  0             196867.9366   0.0001  0.050   0.0002 0.13  
 429: 17  4 14  0   16  4 13  0             196867.9366   0.0001  0.050   0.0002 0.37  
 430: 16  4 12  0   15  4 11  0             196887.2259   0.0112  0.050   0.0113 0.38  
 431: 16  4 12  0   15  5 11  0             196887.2259   0.0112  0.050   0.0113 0.12  
 432: 16  5 12  0   15  4 11  0             196887.2259   0.0112  0.050   0.0113 0.12  
 433: 16  5 12  0   15  5 11  0             196887.2259   0.0112  0.050   0.0113 0.38  
 434: 23  3 20  0   23  2 21  0             196893.3366  -0.0780  0.050  -0.0780 0.15  
 435: 23  3 20  0   23  3 21  0             196893.3366  -0.0780  0.050  -0.0780 0.35  
 436: 23  4 20  0   23  2 21  0             196893.3366  -0.0780  0.050  -0.0780 0.35  
 437: 23  4 20  0   23  3 21  0             196893.3366  -0.0780  0.050  -0.0780 0.15  
 438: 15  5 10  0   14  5  9  0             196924.3662   0.0069  0.050   0.0095 0.38  
 439: 15  5 10  0   14  6  9  0             196924.3662   0.0126  0.050   0.0095 0.12  
 440: 15  6 10  0   14  5  9  0             196924.3662   0.0064  0.050   0.0095 0.12  
 441: 15  6 10  0   14  6  9  0             196924.3662   0.0121  0.050   0.0095 0.38  
 442: 13  8  6  0   12  7  5  0             197635.1826   0.0548  0.050               
 443: 38 17 21  0   38 16 22  0             204795.5110   0.0522  0.050   0.0522 0.16  
 444: 38 17 21  0   38 17 22  0             204795.5110   0.0522  0.050   0.0522 0.34  
 445: 38 18 21  0   38 16 22  0             204795.5110   0.0522  0.050   0.0522 0.34  
 446: 38 18 21  0   38 17 22  0             204795.5110   0.0522  0.050   0.0522 0.16  
 447: 37 16 21  0   37 15 22  0             204993.9608  -0.0017  0.050  -0.0017 0.16  
 448: 37 16 21  0   37 16 22  0             204993.9608  -0.0017  0.050  -0.0017 0.34  
 449: 37 17 21  0   37 15 22  0             204993.9608  -0.0017  0.050  -0.0017 0.34  
 450: 37 17 21  0   37 16 22  0             204993.9608  -0.0017  0.050  -0.0017 0.16  
 451: 36 15 21  0   36 14 22  0             205177.7822   0.0711  0.050   0.0711 0.15  
 452: 36 15 21  0   36 15 22  0             205177.7822   0.0711  0.050   0.0711 0.35  
 453: 36 16 21  0   36 14 22  0             205177.7822   0.0711  0.050   0.0711 0.35  
 454: 36 16 21  0   36 15 22  0             205177.7822   0.0711  0.050   0.0711 0.15  
 455: 35 14 21  0   35 13 22  0             205347.6035   0.0649  0.050   0.0649 0.15  
 456: 35 14 21  0   35 14 22  0             205347.6035   0.0649  0.050   0.0649 0.35  
 457: 35 15 21  0   35 13 22  0             205347.6035   0.0649  0.050   0.0649 0.35  
 458: 35 15 21  0   35 14 22  0             205347.6035   0.0649  0.050   0.0649 0.15  
 459: 32 11 21  0   32 10 22  0             205781.2457  -0.0501  0.050  -0.0502 0.15  
 460: 32 11 21  0   32 11 22  0             205781.2457  -0.0501  0.050  -0.0502 0.35  
 461: 32 12 21  0   32 10 22  0             205781.2457  -0.0501  0.050  -0.0502 0.35  
 462: 32 12 21  0   32 11 22  0             205781.2457  -0.0501  0.050  -0.0502 0.15  
 463: 31 10 21  0   31  9 22  0             205903.1137   0.0397  0.050   0.0398 0.15  
 464: 31 10 21  0   31 10 22  0             205903.1137   0.0397  0.050   0.0398 0.35  
 465: 31 11 21  0   31  9 22  0             205903.1137   0.0397  0.050   0.0398 0.35  
 466: 31 11 21  0   31 10 22  0             205903.1137   0.0397  0.050   0.0398 0.15  
 467: 30  9 21  0   30  8 22  0             206014.6833   0.0948  0.050   0.0948 0.15  
 468: 30  9 21  0   30  9 22  0             206014.6833   0.0948  0.050   0.0948 0.35  
 469: 30 10 21  0   30  8 22  0             206014.6833   0.0948  0.050   0.0948 0.35  
 470: 30 10 21  0   30  9 22  0             206014.6833   0.0948  0.050   0.0948 0.15  
 471: 13  9  5  0   12  9  4  0             206097.8644   0.0264  0.050               
 472: 28  7 21  0   28  6 22  0             206209.3504  -0.0139  0.050  -0.0140 0.03  
 473: 28  7 21  0   28  7 22  0             206209.3504  -0.0139  0.050  -0.0140 0.47  
 474: 28  8 21  0   28  6 22  0             206209.3504  -0.0139  0.050  -0.0140 0.47  
 475: 28  8 21  0   28  7 22  0             206209.3504  -0.0139  0.050  -0.0140 0.03  
 476: 27  6 21  0   27  5 22  0             206293.7693  -0.0593  0.050  -0.0593 0.15  
 477: 27  6 21  0   27  6 22  0             206293.7693  -0.0593  0.050  -0.0593 0.35  
 478: 27  7 21  0   27  5 22  0             206293.7693  -0.0593  0.050  -0.0593 0.35  
 479: 27  7 21  0   27  6 22  0             206293.7693  -0.0593  0.050  -0.0593 0.15  
 480: 26  5 21  0   26  4 22  0             206370.4063  -0.0304  0.050  -0.0305 0.15  
 481: 26  5 21  0   26  5 22  0             206370.4063  -0.0304  0.050  -0.0305 0.35  
 482: 26  6 21  0   26  4 22  0             206370.4063  -0.0304  0.050  -0.0305 0.35  
 483: 26  6 21  0   26  5 22  0             206370.4063  -0.0304  0.050  -0.0305 0.15  
 484: 21  0 21  0   20  0 20  0             206433.8332   0.0159  0.050   0.0159 0.37  
 485: 21  0 21  0   20  1 20  0             206433.8332   0.0159  0.050   0.0159 0.13  
 486: 21  1 21  0   20  0 20  0             206433.8332   0.0159  0.050   0.0159 0.13  
 487: 21  1 21  0   20  1 20  0             206433.8332   0.0159  0.050   0.0159 0.37  
 488: 25  4 21  0   25  3 22  0             206439.7690   0.0402  0.050   0.0402 0.15  
 489: 25  4 21  0   25  4 22  0             206439.7690   0.0402  0.050   0.0402 0.35  
 490: 25  5 21  0   25  3 22  0             206439.7690   0.0402  0.050   0.0402 0.35  
 491: 25  5 21  0   25  4 22  0             206439.7690   0.0402  0.050   0.0402 0.15  
 492: 20  1 19  0   19  1 18  0             206444.0663   0.0076  0.050   0.0076 0.37  
 493: 20  1 19  0   19  2 18  0             206444.0663   0.0076  0.050   0.0076 0.13  
 494: 20  2 19  0   19  1 18  0             206444.0663   0.0076  0.050   0.0076 0.13  
 495: 20  2 19  0   19  2 18  0             206444.0663   0.0076  0.050   0.0076 0.37  
 496: 19  2 17  0   18  2 16  0             206454.6458  -0.0238  0.050  -0.0239 0.37  
 497: 19  2 17  0   18  3 16  0             206454.6458  -0.0238  0.050  -0.0239 0.13  
 498: 19  3 17  0   18  2 16  0             206454.6458  -0.0238  0.050  -0.0239 0.13  
 499: 19  3 17  0   18  3 16  0             206454.6458  -0.0238  0.050  -0.0239 0.37  
 500: 18  3 15  0   17  3 14  0             206467.0640   0.0059  0.050   0.0059 0.37  
 501: 18  3 15  0   17  4 14  0             206467.0640   0.0059  0.050   0.0059 0.13  
 502: 18  4 15  0   17  3 14  0             206467.0640   0.0059  0.050   0.0059 0.13  
 503: 18  4 15  0   17  4 14  0             206467.0640   0.0059  0.050   0.0059 0.37  
 504: 17  4 13  0   16  4 12  0             206484.4420  -0.0027  0.050  -0.0027 0.38  
 505: 17  4 13  0   16  5 12  0             206484.4420  -0.0027  0.050  -0.0027 0.12  
 506: 17  5 13  0   16  4 12  0             206484.4420  -0.0027  0.050  -0.0027 0.12  
 507: 17  5 13  0   16  5 12  0             206484.4420  -0.0027  0.050  -0.0027 0.38  
 508: 24  3 21  0   24  2 22  0             206502.2852   0.0642  0.050   0.0643 0.15  
 509: 24  3 21  0   24  3 22  0             206502.2852   0.0642  0.050   0.0643 0.35  
 510: 24  4 21  0   24  2 22  0             206502.2852   0.0642  0.050   0.0643 0.35  
 511: 24  4 21  0   24  3 22  0             206502.2852   0.0642  0.050   0.0643 0.15  
 512: 16  5 11  0   15  5 10  0             206515.2218   0.0168  0.050   0.0171 0.38  
 513: 16  5 11  0   15  6 10  0             206515.2218   0.0173  0.050   0.0171 0.12  
 514: 16  6 11  0   15  5 10  0             206515.2218   0.0168  0.050   0.0171 0.12  
 515: 16  6 11  0   15  6 10  0             206515.2218   0.0172  0.050   0.0171 0.38  
 516: 15  6  9  0   14  6  8  0             206585.0934  -0.1743  0.050  -0.0575 0.38  
 517: 15  6  9  0   14  7  8  0             206585.0934   0.0818  0.050  -0.0575 0.12  
 518: 15  7  9  0   14  6  8  0             206585.0934  -0.1968  0.050  -0.0575 0.12  
 519: 15  7  9  0   14  7  8  0             206585.0934   0.0592  0.050  -0.0575 0.38  
 520: 14  7  7  0   13  7  6  0             206827.9517  -0.0936  0.050               
 521: 43 21 22  0   43 21 23  0             213546.6216  -0.0250  0.050  -0.0250 0.50  
 522: 43 22 22  0   43 20 23  0             213546.6216  -0.0250  0.050  -0.0250 0.50  
 523: 42 20 22  0   42 19 23  0             213798.1788  -0.0223  0.050  -0.0224 0.16  
 524: 42 20 22  0   42 20 23  0             213798.1788  -0.0223  0.050  -0.0224 0.34  
 525: 42 21 22  0   42 19 23  0             213798.1788  -0.0223  0.050  -0.0224 0.34  
 526: 42 21 22  0   42 20 23  0             213798.1788  -0.0223  0.050  -0.0224 0.16  
 527: 40 18 22  0   40 18 23  0             214251.6472   0.0475  0.050   0.0475 0.50  
 528: 40 19 22  0   40 17 23  0             214251.6472   0.0475  0.050   0.0475 0.50  
 529: 38 16 22  0   38 15 23  0             214644.3799  -0.0220  0.050  -0.0220 0.15  
 530: 38 16 22  0   38 16 23  0             214644.3799  -0.0220  0.050  -0.0220 0.35  
 531: 38 17 22  0   38 15 23  0             214644.3799  -0.0220  0.050  -0.0220 0.35  
 532: 38 17 22  0   38 16 23  0             214644.3799  -0.0220  0.050  -0.0220 0.15  
 533: 37 15 22  0   37 14 23  0             214820.0716   0.0001  0.050   0.0002 0.04  
 534: 37 15 22  0   37 15 23  0             214820.0716   0.0001  0.050   0.0002 0.46  
 535: 37 16 22  0   37 14 23  0             214820.0716   0.0001  0.050   0.0002 0.46  
 536: 37 16 22  0   37 15 23  0             214820.0716   0.0001  0.050   0.0002 0.04  
 537: 35 13 22  0   35 12 23  0             215133.6688   0.0325  0.050   0.0326 0.15  
 538: 35 13 22  0   35 13 23  0             215133.6688   0.0325  0.050   0.0326 0.35  
 539: 35 14 22  0   35 12 23  0             215133.6688   0.0325  0.050   0.0326 0.35  
 540: 35 14 22  0   35 13 23  0             215133.6688   0.0325  0.050   0.0326 0.15  
 541: 34 12 22  0   34 11 23  0             215272.9029  -0.0129  0.050  -0.0130 0.04  
 542: 34 12 22  0   34 12 23  0             215272.9029  -0.0129  0.050  -0.0130 0.46  
 543: 34 13 22  0   34 11 23  0             215272.9029  -0.0129  0.050  -0.0130 0.46  
 544: 34 13 22  0   34 12 23  0             215272.9029  -0.0129  0.050  -0.0130 0.04  
 545: 33 11 22  0   33 10 23  0             215401.4090   0.0064  0.050   0.0065 0.15  
 546: 33 11 22  0   33 11 23  0             215401.4090   0.0064  0.050   0.0065 0.35  
 547: 33 12 22  0   33 10 23  0             215401.4090   0.0064  0.050   0.0065 0.35  
 548: 33 12 22  0   33 11 23  0             215401.4090   0.0064  0.050   0.0065 0.15  
 549: 11 10  1  0   10  9  2  0             215410.4260   0.0457  0.050               
 550: 32 10 22  0   32  9 23  0             215519.7079  -0.0118  0.050  -0.0118 0.15  
 551: 32 10 22  0   32 10 23  0             215519.7079  -0.0118  0.050  -0.0118 0.35  
 552: 32 11 22  0   32  9 23  0             215519.7079  -0.0118  0.050  -0.0118 0.35  
 553: 32 11 22  0   32 10 23  0             215519.7079  -0.0118  0.050  -0.0118 0.15  
 554: 31  9 22  0   31  8 23  0             215628.5029   0.0367  0.050   0.0367 0.15  
 555: 31  9 22  0   31  9 23  0             215628.5029   0.0367  0.050   0.0367 0.35  
 556: 31 10 22  0   31  8 23  0             215628.5029   0.0367  0.050   0.0367 0.35  
 557: 31 10 22  0   31  9 23  0             215628.5029   0.0367  0.050   0.0367 0.15  
 558: 30  8 22  0   30  7 23  0             215728.2521   0.0359  0.050   0.0359 0.15  
 559: 30  8 22  0   30  8 23  0             215728.2521   0.0359  0.050   0.0359 0.35  
 560: 30  9 22  0   30  7 23  0             215728.2521   0.0359  0.050   0.0359 0.35  
 561: 30  9 22  0   30  8 23  0             215728.2521   0.0359  0.050   0.0359 0.15  
 562: 29  7 22  0   29  6 23  0             215819.4509  -0.0705  0.050  -0.0705 0.15  
 563: 29  7 22  0   29  7 23  0             215819.4509  -0.0705  0.050  -0.0705 0.35  
 564: 29  8 22  0   29  6 23  0             215819.4509  -0.0705  0.050  -0.0705 0.35  
 565: 29  8 22  0   29  7 23  0             215819.4509  -0.0705  0.050  -0.0705 0.15  
 566: 28  6 22  0   28  5 23  0             215902.8793  -0.0317  0.050  -0.0318 0.15  
 567: 28  6 22  0   28  6 23  0             215902.8793  -0.0317  0.050  -0.0318 0.35  
 568: 28  7 22  0   28  5 23  0             215902.8793  -0.0317  0.050  -0.0318 0.35  
 569: 28  7 22  0   28  6 23  0             215902.8793  -0.0317  0.050  -0.0318 0.15  
 570: 22  0 22  0   21  0 21  0             216033.5579  -0.0173  0.050  -0.0173 0.37  
 571: 22  0 22  0   21  1 21  0             216033.5579  -0.0173  0.050  -0.0173 0.13  
 572: 22  1 22  0   21  0 21  0             216033.5579  -0.0173  0.050  -0.0173 0.13  
 573: 22  1 22  0   21  1 21  0             216033.5579  -0.0173  0.050  -0.0173 0.37  
 574: 21  1 20  0   20  1 19  0             216043.7734   0.0033  0.050   0.0034 0.37  
 575: 21  1 20  0   20  2 19  0             216043.7734   0.0033  0.050   0.0034 0.13  
 576: 21  2 20  0   20  1 19  0             216043.7734   0.0033  0.050   0.0034 0.13  
 577: 21  2 20  0   20  2 19  0             216043.7734   0.0033  0.050   0.0034 0.37  
 578: 26  4 22  0   26  3 23  0             216047.9612   0.0061  0.050   0.0061 0.15  
 579: 26  4 22  0   26  4 23  0             216047.9612   0.0061  0.050   0.0061 0.35  
 580: 26  5 22  0   26  3 23  0             216047.9612   0.0061  0.050   0.0061 0.35  
 581: 26  5 22  0   26  4 23  0             216047.9612   0.0061  0.050   0.0061 0.15  
 582: 20  2 18  0   19  2 17  0             216054.2209   0.0039  0.050   0.0040 0.37  
 583: 20  2 18  0   19  3 17  0             216054.2209   0.0039  0.050   0.0040 0.13  
 584: 20  3 18  0   19  2 17  0             216054.2209   0.0039  0.050   0.0040 0.13  
 585: 20  3 18  0   19  3 17  0             216054.2209   0.0039  0.050   0.0040 0.37  
 586: 19  3 16  0   18  3 15  0             216066.1094  -0.0058  0.050  -0.0059 0.37  
 587: 19  3 16  0   18  4 15  0             216066.1094  -0.0058  0.050  -0.0059 0.13  
 588: 19  4 16  0   18  3 15  0             216066.1094  -0.0058  0.050  -0.0059 0.13  
 589: 19  4 16  0   18  4 15  0             216066.1094  -0.0058  0.050  -0.0059 0.37  
 590: 18  4 14  0   17  4 13  0             216082.0864   0.0326  0.050   0.0327 0.38  
 591: 18  4 14  0   17  5 13  0             216082.0864   0.0326  0.050   0.0327 0.12  
 592: 18  5 14  0   17  4 13  0             216082.0864   0.0326  0.050   0.0327 0.12  
 593: 18  5 14  0   17  5 13  0             216082.0864   0.0326  0.050   0.0327 0.38  
 594: 17  5 12  0   16  5 11  0             216108.3282   0.0222  0.050   0.0223 0.38  
 595: 17  5 12  0   16  6 11  0             216108.3282   0.0222  0.050   0.0223 0.12  
 596: 17  6 12  0   16  5 11  0             216108.3282   0.0222  0.050   0.0223 0.12  
 597: 17  6 12  0   16  6 11  0             216108.3282   0.0222  0.050   0.0223 0.38  
 598: 16  6 10  0   15  6  9  0             216162.4315  -0.0082  0.050   0.0021 0.38  
 599: 16  6 10  0   15  7  9  0             216162.4315   0.0143  0.050   0.0021 0.12  
 600: 16  7 10  0   15  6  9  0             216162.4315  -0.0100  0.050   0.0021 0.12  
 601: 16  7 10  0   15  7  9  0             216162.4315   0.0124  0.050   0.0021 0.38  
 602: 15  8  8  0   14  8  7  0             216301.9794   0.0915  0.050               
 603: 15  7  8  0   14  7  7  0             216308.8038  -0.0736  0.050               
 604: 14  9  6  0   13  9  5  0             216457.3296  -0.0660  0.050               
 605: 30  6 24  0   30  5 25  0             235118.1857   0.0408  0.050   0.0408 0.15  
 606: 30  6 24  0   30  6 25  0             235118.1857   0.0408  0.050   0.0408 0.35  
 607: 30  7 24  0   30  5 25  0             235118.1857   0.0408  0.050   0.0408 0.35  
 608: 30  7 24  0   30  6 25  0             235118.1857   0.0408  0.050   0.0408 0.15  
 609: 25  0 25  0   24  0 24  0             244831.4952  -0.0343  0.050  -0.0344 0.47  
 610: 25  0 25  0   24  1 24  0             244831.4952  -0.0343  0.050  -0.0344 0.03  
 611: 25  1 25  0   24  0 24  0             244831.4952  -0.0343  0.050  -0.0344 0.03  
 612: 25  1 25  0   24  1 24  0             244831.4952  -0.0343  0.050  -0.0344 0.47  
 613: 24  1 23  0   23  1 22  0             244841.6015  -0.0019  0.050  -0.0020 0.47  
 614: 24  1 23  0   23  2 22  0             244841.6015  -0.0019  0.050  -0.0020 0.03  
 615: 24  2 23  0   23  1 22  0             244841.6015  -0.0019  0.050  -0.0020 0.03  
 616: 24  2 23  0   23  2 22  0             244841.6015  -0.0019  0.050  -0.0020 0.47  
 617: 22  3 19  0   21  3 18  0             244862.4739  -0.0273  0.050  -0.0273 0.47  
 618: 22  3 19  0   21  4 18  0             244862.4739  -0.0273  0.050  -0.0273 0.03  
 619: 22  4 19  0   21  3 18  0             244862.4739  -0.0273  0.050  -0.0273 0.03  
 620: 22  4 19  0   21  4 18  0             244862.4739  -0.0273  0.050  -0.0273 0.47  
 621: 20  5 15  0   19  5 14  0             244894.1386   0.0109  0.050   0.0109 0.38  
 622: 20  5 15  0   19  6 14  0             244894.1386   0.0109  0.050   0.0109 0.12  
 623: 20  6 15  0   19  5 14  0             244894.1386   0.0109  0.050   0.0109 0.12  
 624: 20  6 15  0   19  6 14  0             244894.1386   0.0109  0.050   0.0109 0.38  
 625: 37 11 26  0   37 10 27  0             253854.1660   0.0722  0.050   0.0723 0.15  
 626: 37 11 26  0   37 11 27  0             253854.1660   0.0722  0.050   0.0723 0.35  
 627: 37 12 26  0   37 10 27  0             253854.1660   0.0722  0.050   0.0723 0.35  
 628: 37 12 26  0   37 11 27  0             253854.1660   0.0722  0.050   0.0723 0.15  
 629: 33  7 26  0   33  6 27  0             254248.3022   0.0349  0.050   0.0350 0.15  
 630: 33  7 26  0   33  7 27  0             254248.3022   0.0349  0.050   0.0350 0.35  
 631: 33  8 26  0   33  6 27  0             254248.3022   0.0349  0.050   0.0350 0.35  
 632: 33  8 26  0   33  7 27  0             254248.3022   0.0349  0.050   0.0350 0.15  
 633: 26  0 26  0   25  0 25  0             254430.3146  -0.0614  0.050  -0.0615 0.37  
 634: 26  0 26  0   25  1 25  0             254430.3146  -0.0614  0.050  -0.0615 0.13  
 635: 26  1 26  0   25  0 25  0             254430.3146  -0.0614  0.050  -0.0615 0.13  
 636: 26  1 26  0   25  1 25  0             254430.3146  -0.0614  0.050  -0.0615 0.37  
 637: 25  1 24  0   24  1 23  0             254440.3895  -0.0247  0.050  -0.0247 0.37  
 638: 25  1 24  0   24  2 23  0             254440.3895  -0.0247  0.050  -0.0247 0.13  
 639: 25  2 24  0   24  1 23  0             254440.3895  -0.0247  0.050  -0.0247 0.13  
 640: 25  2 24  0   24  2 23  0             254440.3895  -0.0247  0.050  -0.0247 0.37  
 641: 24  2 22  0   23  2 21  0             254450.3353  -0.0276  0.050  -0.0276 0.37  
 642: 24  2 22  0   23  3 21  0             254450.3353  -0.0276  0.050  -0.0276 0.13  
 643: 24  3 22  0   23  2 21  0             254450.3353  -0.0276  0.050  -0.0276 0.13  
 644: 24  3 22  0   23  3 21  0             254450.3353  -0.0276  0.050  -0.0276 0.37  
 645: 23  3 20  0   22  3 19  0             254460.9597   0.0181  0.050   0.0181 0.37  
 646: 23  3 20  0   22  4 19  0             254460.9597   0.0181  0.050   0.0181 0.13  
 647: 23  4 20  0   22  3 19  0             254460.9597   0.0181  0.050   0.0181 0.13  
 648: 23  4 20  0   22  4 19  0             254460.9597   0.0181  0.050   0.0181 0.37  
 649: 22  4 18  0   21  4 17  0             254473.4322  -0.0080  0.050  -0.0081 0.37  
 650: 22  4 18  0   21  5 17  0             254473.4322  -0.0080  0.050  -0.0081 0.13  
 651: 22  5 18  0   21  4 17  0             254473.4322  -0.0080  0.050  -0.0081 0.13  
 652: 22  5 18  0   21  5 17  0             254473.4322  -0.0080  0.050  -0.0081 0.37  
 653: 21  5 16  0   20  5 15  0             254490.3950   0.0067  0.050   0.0067 0.38  
 654: 21  5 16  0   20  6 15  0             254490.3950   0.0067  0.050   0.0067 0.12  
 655: 21  6 16  0   20  5 15  0             254490.3950   0.0067  0.050   0.0067 0.12  
 656: 21  6 16  0   20  6 15  0             254490.3950   0.0067  0.050   0.0067 0.38  
 657: 20  6 14  0   19  6 13  0             254517.1634  -0.0635  0.050  -0.0636 0.38  
 658: 20  6 14  0   19  7 13  0             254517.1634  -0.0635  0.050  -0.0636 0.12  
 659: 20  7 14  0   19  6 13  0             254517.1634  -0.0635  0.050  -0.0636 0.12  
 660: 20  7 14  0   19  7 13  0             254517.1634  -0.0635  0.050  -0.0636 0.38  
 661: 18  8 10  0   17  8  9  0             254676.1840  -0.0700  0.050   0.0453 0.48  
 662: 18  8 10  0   17  9  9  0             254676.1840   0.1850  0.050   0.0453 0.02  
 663: 18  9 10  0   17  8  9  0             254676.1840  -0.0943  0.050   0.0453 0.02  
 664: 18  9 10  0   17  9  9  0             254676.1840   0.1606  0.050   0.0453 0.48  
 665: 17  9  8  0   16  9  7  0             254996.2404  -0.0015  0.050               
 666: 13 13  1  0   12 12  0  0             258302.2471  -0.0946  0.050               
 667: 13 13  0  0   12 12  1  0             258328.9637   0.0532  0.050               
 668: 15 11  4  0   14 11  3  0             258667.4711  -0.0610  0.050               
 669: 36  9 27  0   36  8 28  0             263670.9540   0.0637  0.050   0.0637 0.15  
 670: 36  9 27  0   36  9 28  0             263670.9540   0.0637  0.050   0.0637 0.35  
 671: 36 10 27  0   36  8 28  0             263670.9540   0.0637  0.050   0.0637 0.35  
 672: 36 10 27  0   36  9 28  0             263670.9540   0.0637  0.050   0.0637 0.15  
 673: 35  8 27  0   35  7 28  0             263765.0782  -0.0275  0.050  -0.0275 0.15  
 674: 35  8 27  0   35  8 28  0             263765.0782  -0.0275  0.050  -0.0275 0.35  
 675: 35  9 27  0   35  7 28  0             263765.0782  -0.0275  0.050  -0.0275 0.35  
 676: 35  9 27  0   35  8 28  0             263765.0782  -0.0275  0.050  -0.0275 0.15  
 677: 32  5 27  0   32  4 28  0             264010.1510  -0.0535  0.050  -0.0535 0.15  
 678: 32  5 27  0   32  5 28  0             264010.1510  -0.0535  0.050  -0.0535 0.35  
 679: 32  6 27  0   32  4 28  0             264010.1510  -0.0535  0.050  -0.0535 0.35  
 680: 32  6 27  0   32  5 28  0             264010.1510  -0.0535  0.050  -0.0535 0.15  
 681: 27  0 27  0   26  0 26  0             264028.9661  -0.0048  0.050  -0.0048 0.37  
 682: 27  0 27  0   26  1 26  0             264028.9661  -0.0048  0.050  -0.0048 0.13  
 683: 27  1 27  0   26  0 26  0             264028.9661  -0.0048  0.050  -0.0048 0.13  
 684: 27  1 27  0   26  1 26  0             264028.9661  -0.0048  0.050  -0.0048 0.37  
 685: 26  1 25  0   25  1 24  0             264039.0054   0.0304  0.050   0.0305 0.37  
 686: 26  1 25  0   25  2 24  0             264039.0054   0.0304  0.050   0.0305 0.13  
 687: 26  2 25  0   25  1 24  0             264039.0054   0.0304  0.050   0.0305 0.13  
 688: 26  2 25  0   25  2 24  0             264039.0054   0.0304  0.050   0.0305 0.37  
 689: 25  2 23  0   24  2 22  0             264048.8100  -0.0145  0.050  -0.0146 0.37  
 690: 25  2 23  0   24  3 22  0             264048.8100  -0.0145  0.050  -0.0146 0.13  
 691: 25  3 23  0   24  2 22  0             264048.8100  -0.0145  0.050  -0.0146 0.13  
 692: 25  3 23  0   24  3 22  0             264048.8100  -0.0145  0.050  -0.0146 0.37  
 693: 24  3 21  0   23  3 20  0             264059.1294  -0.0398  0.050  -0.0399 0.37  
 694: 24  3 21  0   23  4 20  0             264059.1294  -0.0398  0.050  -0.0399 0.13  
 695: 24  4 21  0   23  3 20  0             264059.1294  -0.0398  0.050  -0.0399 0.13  
 696: 24  4 21  0   23  4 20  0             264059.1294  -0.0398  0.050  -0.0399 0.37  
 697: 23  4 19  0   22  4 18  0             264071.0945  -0.0365  0.050  -0.0365 0.37  
 698: 23  4 19  0   22  5 18  0             264071.0945  -0.0365  0.050  -0.0365 0.13  
 699: 23  5 19  0   22  4 18  0             264071.0945  -0.0365  0.050  -0.0365 0.13  
 700: 23  5 19  0   22  5 18  0             264071.0945  -0.0365  0.050  -0.0365 0.37  
 701: 31  4 27  0   31  3 28  0             264080.5237   0.0589  0.050   0.0589 0.15  
 702: 31  4 27  0   31  4 28  0             264080.5237   0.0589  0.050   0.0589 0.35  
 703: 31  5 27  0   31  3 28  0             264080.5237   0.0589  0.050   0.0589 0.35  
 704: 31  5 27  0   31  4 28  0             264080.5237   0.0589  0.050   0.0589 0.15  
 705: 22  5 17  0   21  5 16  0             264086.8020  -0.0187  0.050  -0.0187 0.38  
 706: 22  5 17  0   21  6 16  0             264086.8020  -0.0187  0.050  -0.0187 0.12  
 707: 22  6 17  0   21  5 16  0             264086.8020  -0.0187  0.050  -0.0187 0.12  
 708: 22  6 17  0   21  6 16  0             264086.8020  -0.0187  0.050  -0.0187 0.38  
 709: 21  6 15  0   20  6 14  0             264110.5503  -0.0165  0.050  -0.0166 0.38  
 710: 21  6 15  0   20  7 14  0             264110.5503  -0.0165  0.050  -0.0166 0.12  
 711: 21  7 15  0   20  6 14  0             264110.5503  -0.0165  0.050  -0.0166 0.12  
 712: 21  7 15  0   20  7 14  0             264110.5503  -0.0165  0.050  -0.0166 0.38  
 713: 20  7 13  0   19  7 12  0             264152.1648   0.0039  0.050   0.0039 0.38  
 714: 20  7 13  0   19  8 12  0             264152.1648   0.0039  0.050   0.0039 0.12  
 715: 20  8 13  0   19  7 12  0             264152.1648   0.0039  0.050   0.0039 0.12  
 716: 20  8 13  0   19  8 12  0             264152.1648   0.0039  0.050   0.0039 0.38  
 717: 19  8 11  0   18  8 10  0             264236.7347  -0.0084  0.050   0.0027 0.39  
 718: 19  8 11  0   18  9 10  0             264236.7347   0.0159  0.050   0.0027 0.11  
 719: 19  9 11  0   18  8 10  0             264236.7347  -0.0105  0.050   0.0027 0.11  
 720: 19  9 11  0   18  9 10  0             264236.7347   0.0137  0.050   0.0027 0.39  
 721: 17 10  7  0   16 10  6  0             265418.9790  -0.0522  0.050               
 722: 28  0 28  0   27  0 27  0             273627.3158   0.0111  0.050   0.0112 0.37  
 723: 28  0 28  0   27  1 27  0             273627.3158   0.0111  0.050   0.0112 0.13  
 724: 28  1 28  0   27  0 27  0             273627.3158   0.0111  0.050   0.0112 0.13  
 725: 28  1 28  0   27  1 27  0             273627.3158   0.0111  0.050   0.0112 0.37  
 726: 27  1 26  0   26  1 25  0             273637.2061  -0.0697  0.050  -0.0698 0.37  
 727: 27  1 26  0   26  2 25  0             273637.2061  -0.0697  0.050  -0.0698 0.13  
 728: 27  2 26  0   26  1 25  0             273637.2061  -0.0697  0.050  -0.0698 0.13  
 729: 27  2 26  0   26  2 25  0             273637.2061  -0.0697  0.050  -0.0698 0.37  
 730: 24  4 20  0   23  4 19  0             273668.6510  -0.0143  0.050  -0.0144 0.37  
 731: 24  4 20  0   23  5 19  0             273668.6510  -0.0143  0.050  -0.0144 0.13  
 732: 24  5 20  0   23  4 19  0             273668.6510  -0.0143  0.050  -0.0144 0.13  
 733: 24  5 20  0   23  5 19  0             273668.6510  -0.0143  0.050  -0.0144 0.37  
 734: 19  9 10  0   18 10  9  0             273957.8108   0.0155  0.050  -0.0447 0.22  
 735: 19 10 10  0   18 10  9  0             273957.8108  -0.0618  0.050  -0.0447 0.78  
 736: 19  9 10  0   18  9  9  0             273958.5809   0.0332  0.050   0.0161 0.78  
 737: 19 10 10  0   18  9  9  0             273958.5809  -0.0441  0.050   0.0161 0.22  
 738: 17 15  3  0   16 15  2  0             276841.7534   0.0787  0.050               
 739: 40 11 29  0   40 10 30  0             282671.0592  -0.0924  0.050  -0.0925 0.04  
 740: 40 11 29  0   40 11 30  0             282671.0592  -0.0924  0.050  -0.0925 0.46  
 741: 40 12 29  0   40 10 30  0             282671.0592  -0.0924  0.050  -0.0925 0.46  
 742: 40 12 29  0   40 11 30  0             282671.0592  -0.0924  0.050  -0.0925 0.04  
 743: 39 10 29  0   39  9 30  0             282777.7473   0.0609  0.050   0.0609 0.15  
 744: 39 10 29  0   39 10 30  0             282777.7473   0.0609  0.050   0.0609 0.35  
 745: 39 11 29  0   39  9 30  0             282777.7473   0.0609  0.050   0.0609 0.35  
 746: 39 11 29  0   39 10 30  0             282777.7473   0.0609  0.050   0.0609 0.15  
 747: 38  9 29  0   38  8 30  0             282877.7084   0.0386  0.050   0.0386 0.15  
 748: 38  9 29  0   38  9 30  0             282877.7084   0.0386  0.050   0.0386 0.35  
 749: 38 10 29  0   38  8 30  0             282877.7084   0.0386  0.050   0.0386 0.35  
 750: 38 10 29  0   38  9 30  0             282877.7084   0.0386  0.050   0.0386 0.15  
 751: 37  8 29  0   37  7 30  0             282971.3856  -0.0200  0.050  -0.0201 0.03  
 752: 37  8 29  0   37  8 30  0             282971.3856  -0.0200  0.050  -0.0201 0.47  
 753: 37  9 29  0   37  7 30  0             282971.3856  -0.0200  0.050  -0.0201 0.47  
 754: 37  9 29  0   37  8 30  0             282971.3856  -0.0200  0.050  -0.0201 0.03  
 755: 36  7 29  0   36  7 30  0             283059.1516  -0.0365  0.050  -0.0366 0.50  
 756: 36  8 29  0   36  6 30  0             283059.1516  -0.0365  0.050  -0.0366 0.50  
 757: 34  5 29  0   34  5 30  0             283218.0248   0.0003  0.050   0.0003 0.50  
 758: 34  6 29  0   34  4 30  0             283218.0248   0.0003  0.050   0.0003 0.50  
 759: 29  0 29  0   28  0 28  0             283225.3565  -0.0111  0.050  -0.0111 0.48  
 760: 29  0 29  0   28  1 28  0             283225.3565  -0.0111  0.050  -0.0111 0.02  
 761: 29  1 29  0   28  0 28  0             283225.3565  -0.0111  0.050  -0.0111 0.02  
 762: 29  1 29  0   28  1 28  0             283225.3565  -0.0111  0.050  -0.0111 0.48  
 763: 28  1 27  0   27  1 26  0             283235.2603  -0.0470  0.050  -0.0471 0.48  
 764: 28  1 27  0   27  2 26  0             283235.2603  -0.0470  0.050  -0.0471 0.02  
 765: 28  2 27  0   27  1 26  0             283235.2603  -0.0470  0.050  -0.0471 0.02  
 766: 28  2 27  0   27  2 26  0             283235.2603  -0.0470  0.050  -0.0471 0.48  
 767: 27  2 25  0   26  2 24  0             283244.9774  -0.0002  0.050  -0.0003 0.92  
 768: 27  2 25  0   26  3 24  0             283244.9774  -0.0002  0.050  -0.0003 0.04  
 769: 27  3 25  0   26  2 24  0             283244.9774  -0.0002  0.050  -0.0003 0.04  
 770: 26  3 23  0   25  3 22  0             283254.9218   0.0012  0.050   0.0013 0.48  
 771: 26  3 23  0   25  4 22  0             283254.9218   0.0012  0.050   0.0013 0.02  
 772: 26  4 23  0   25  3 22  0             283254.9218   0.0012  0.050   0.0013 0.02  
 773: 26  4 23  0   25  4 22  0             283254.9218   0.0012  0.050   0.0013 0.48  
 774: 25  4 21  0   24  4 20  0             283265.9860  -0.0265  0.050  -0.0265 0.48  
 775: 25  4 21  0   24  5 20  0             283265.9860  -0.0265  0.050  -0.0265 0.02  
 776: 25  5 21  0   24  4 20  0             283265.9860  -0.0265  0.050  -0.0265 0.02  
 777: 25  5 21  0   24  5 20  0             283265.9860  -0.0265  0.050  -0.0265 0.48  
 778: 24  5 19  0   23  5 18  0             283279.7524  -0.0324  0.050  -0.0324 0.48  
 779: 24  5 19  0   23  6 18  0             283279.7524  -0.0324  0.050  -0.0324 0.02  
 780: 24  6 19  0   23  5 18  0             283279.7524  -0.0324  0.050  -0.0324 0.02  
 781: 24  6 19  0   23  6 18  0             283279.7524  -0.0324  0.050  -0.0324 0.48  
 782: 33  4 29  0   33  3 30  0             283289.6071  -0.0148  0.050  -0.0149 0.15  
 783: 33  4 29  0   33  4 30  0             283289.6071  -0.0148  0.050  -0.0149 0.35  
 784: 33  5 29  0   33  3 30  0             283289.6071  -0.0148  0.050  -0.0149 0.35  
 785: 33  5 29  0   33  4 30  0             283289.6071  -0.0148  0.050  -0.0149 0.15  
 786: 23  6 17  0   22  6 16  0             283299.1311   0.0020  0.050   0.0020 0.48  
 787: 23  6 17  0   22  7 16  0             283299.1311   0.0020  0.050   0.0020 0.02  
 788: 23  7 17  0   22  6 16  0             283299.1311   0.0020  0.050   0.0020 0.02  
 789: 23  7 17  0   22  7 16  0             283299.1311   0.0020  0.050   0.0020 0.48  
 790: 22  7 15  0   21  7 14  0             283329.9257  -0.0435  0.050  -0.0435 0.48  
 791: 22  7 15  0   21  8 14  0             283329.9257  -0.0435  0.050  -0.0435 0.02  
 792: 22  8 15  0   21  7 14  0             283329.9257  -0.0435  0.050  -0.0435 0.02  
 793: 22  8 15  0   21  8 14  0             283329.9257  -0.0435  0.050  -0.0435 0.48  
 794: 21  8 13  0   20  8 12  0             283385.6694  -0.0109  0.050  -0.0108 0.38  
 795: 21  8 13  0   20  9 12  0             283385.6694  -0.0107  0.050  -0.0108 0.12  
 796: 21  9 13  0   20  8 12  0             283385.6694  -0.0109  0.050  -0.0108 0.12  
 797: 21  9 13  0   20  9 12  0             283385.6694  -0.0107  0.050  -0.0108 0.38  
 798: 20  9 11  0   19  9 10  0             283500.5787  -0.0679  0.050  -0.0329 0.39  
 799: 20  9 11  0   19 10 10  0             283500.5787   0.0094  0.050  -0.0329 0.11  
 800: 20 10 11  0   19  9 10  0             283500.5787  -0.0752  0.050  -0.0329 0.11  
 801: 20 10 11  0   19 10 10  0             283500.5787   0.0021  0.050  -0.0329 0.39  
 802: 19 10  9  0   18 11  8  0             283772.8486   0.0409  0.050               
 803: 18 12  7  0   17 12  6  0             284138.7443  -0.0446  0.050               
 804: 18 11  7  0   17 11  6  0             285312.8419   0.0843  0.050               
 805: 47 17 30  0   47 17 31  0             291488.2224  -0.0363  0.050  -0.0364 0.50  
 806: 47 18 30  0   47 16 31  0             291488.2224  -0.0363  0.050  -0.0364 0.50  
 807: 46 16 30  0   46 15 31  0             291638.3665  -0.0447  0.050  -0.0447 0.04  
 808: 46 16 30  0   46 16 31  0             291638.3665  -0.0447  0.050  -0.0447 0.46  
 809: 46 17 30  0   46 15 31  0             291638.3665  -0.0447  0.050  -0.0447 0.46  
 810: 46 17 30  0   46 16 31  0             291638.3665  -0.0447  0.050  -0.0447 0.04  
 811: 18 13  6  0   17 13  5  0             292469.6287   0.0149  0.050               
 812: 38  8 30  0   38  7 31  0             292572.8970  -0.0779  0.050  -0.0780 0.15  
 813: 38  8 30  0   38  8 31  0             292572.8970  -0.0779  0.050  -0.0780 0.35  
 814: 38  9 30  0   38  7 31  0             292572.8970  -0.0779  0.050  -0.0780 0.35  
 815: 38  9 30  0   38  8 31  0             292572.8970  -0.0779  0.050  -0.0780 0.15  
 816: 30  0 30  0   29  0 29  0             292823.1262  -0.0241  0.050  -0.0241 0.48  
 817: 30  0 30  0   29  1 29  0             292823.1262  -0.0241  0.050  -0.0241 0.02  
 818: 30  1 30  0   29  0 29  0             292823.1262  -0.0241  0.050  -0.0241 0.02  
 819: 30  1 30  0   29  1 29  0             292823.1262  -0.0241  0.050  -0.0241 0.48  
 820: 29  1 28  0   28  1 27  0             292833.0411  -0.0186  0.050  -0.0186 0.48  
 821: 29  1 28  0   28  2 27  0             292833.0411  -0.0186  0.050  -0.0186 0.02  
 822: 29  2 28  0   28  1 27  0             292833.0411  -0.0186  0.050  -0.0186 0.02  
 823: 29  2 28  0   28  2 27  0             292833.0411  -0.0186  0.050  -0.0186 0.48  
 824: 28  2 26  0   27  2 25  0             292842.7369   0.0892  0.050   0.0893 0.47  
 825: 28  2 26  0   27  3 25  0             292842.7369   0.0892  0.050   0.0893 0.03  
 826: 28  3 26  0   27  2 25  0             292842.7369   0.0892  0.050   0.0893 0.03  
 827: 28  3 26  0   27  3 25  0             292842.7369   0.0892  0.050   0.0893 0.47  
 828: 27  3 24  0   26  3 23  0             292852.4119  -0.0029  0.050  -0.0030 0.92  
 829: 27  3 24  0   26  4 23  0             292852.4119  -0.0029  0.050  -0.0030 0.04  
 830: 27  4 24  0   26  3 23  0             292852.4119  -0.0029  0.050  -0.0030 0.04  
 831: 26  4 22  0   25  4 21  0             292863.1136  -0.0332  0.050  -0.0333 0.48  
 832: 26  4 22  0   25  5 21  0             292863.1136  -0.0332  0.050  -0.0333 0.02  
 833: 26  5 22  0   25  4 21  0             292863.1136  -0.0332  0.050  -0.0333 0.02  
 834: 26  5 22  0   25  5 21  0             292863.1136  -0.0332  0.050  -0.0333 0.48  
 835: 25  5 20  0   24  5 19  0             292876.1515  -0.0199  0.050  -0.0200 0.48  
 836: 25  5 20  0   24  6 19  0             292876.1515  -0.0199  0.050  -0.0200 0.02  
 837: 25  6 20  0   24  5 19  0             292876.1515  -0.0199  0.050  -0.0200 0.02  
 838: 25  6 20  0   24  6 19  0             292876.1515  -0.0199  0.050  -0.0200 0.48  
 839: 24  6 18  0   23  6 17  0             292893.9195   0.0132  0.050   0.0133 0.48  
 840: 24  6 18  0   23  7 17  0             292893.9195   0.0132  0.050   0.0133 0.02  
 841: 24  7 18  0   23  6 17  0             292893.9195   0.0132  0.050   0.0133 0.02  
 842: 24  7 18  0   23  7 17  0             292893.9195   0.0132  0.050   0.0133 0.48  
 843: 23  7 16  0   22  7 15  0             292921.0612  -0.0398  0.050  -0.0398 0.48  
 844: 23  7 16  0   22  8 15  0             292921.0612  -0.0398  0.050  -0.0398 0.02  
 845: 23  8 16  0   22  7 15  0             292921.0612  -0.0398  0.050  -0.0398 0.02  
 846: 23  8 16  0   22  8 15  0             292921.0612  -0.0398  0.050  -0.0398 0.48  
 847: 22  8 14  0   21  8 13  0             292967.9544   0.0170  0.050   0.0170 0.48  
 848: 22  8 14  0   21  9 13  0             292967.9544   0.0170  0.050   0.0170 0.02  
 849: 22  9 14  0   21  8 13  0             292967.9544   0.0170  0.050   0.0170 0.02  
 850: 22  9 14  0   21  9 13  0             292967.9544   0.0170  0.050   0.0170 0.48  
 851: 21  9 12  0   20  9 11  0             293058.8216   0.0191  0.050   0.0225 0.48  
 852: 21  9 12  0   20 10 11  0             293058.8216   0.0265  0.050   0.0225 0.02  
 853: 21 10 12  0   20  9 11  0             293058.8216   0.0185  0.050   0.0225 0.02  
 854: 21 10 12  0   20 10 11  0             293058.8216   0.0258  0.050   0.0225 0.48  
 855: 20 10 10  0   19 10  9  0             293263.1288   0.0490  0.050   0.0384 0.95  
 856: 20 11 10  0   19 10  9  0             293263.1288  -0.1793  0.050   0.0384 0.05  
 857: 19 12  8  0   18 12  7  0             293720.7067  -0.0118  0.050               
 858: 15 15  1  0   14 14  0  0             298353.9357   0.0499  0.050               
 859: 15 15  0  0   14 14  1  0             298360.5188   0.0903  0.050               
 860: 46 15 31  0   46 14 32  0             301384.9969  -0.0071  0.050  -0.0072 0.15  
 861: 46 15 31  0   46 15 32  0             301384.9969  -0.0071  0.050  -0.0072 0.35  
 862: 46 16 31  0   46 14 32  0             301384.9969  -0.0071  0.050  -0.0072 0.35  
 863: 46 16 31  0   46 15 32  0             301384.9969  -0.0071  0.050  -0.0072 0.15  
 864: 44 13 31  0   44 12 32  0             301643.2190  -0.0404  0.050  -0.0404 0.04  
 865: 44 13 31  0   44 13 32  0             301643.2190  -0.0404  0.050  -0.0404 0.46  
 866: 44 14 31  0   44 12 32  0             301643.2190  -0.0404  0.050  -0.0404 0.46  
 867: 44 14 31  0   44 13 32  0             301643.2190  -0.0404  0.050  -0.0404 0.04  
 868: 42 11 31  0   42 10 32  0             301874.0053  -0.0256  0.050  -0.0256 0.04  
 869: 42 11 31  0   42 11 32  0             301874.0053  -0.0256  0.050  -0.0256 0.47  
 870: 42 12 31  0   42 10 32  0             301874.0053  -0.0256  0.050  -0.0256 0.47  
 871: 42 12 31  0   42 11 32  0             301874.0053  -0.0256  0.050  -0.0256 0.04  
 872: 41 10 31  0   41  9 32  0             301979.8718   0.0539  0.050   0.0539 0.15  
 873: 41 10 31  0   41 10 32  0             301979.8718   0.0539  0.050   0.0539 0.35  
 874: 41 11 31  0   41  9 32  0             301979.8718   0.0539  0.050   0.0539 0.35  
 875: 41 11 31  0   41 10 32  0             301979.8718   0.0539  0.050   0.0539 0.15  
 876: 38  7 31  0   38  6 32  0             302261.9793  -0.0077  0.050  -0.0077 0.15  
 877: 38  7 31  0   38  7 32  0             302261.9793  -0.0077  0.050  -0.0077 0.35  
 878: 38  8 31  0   38  6 32  0             302261.9793  -0.0077  0.050  -0.0077 0.35  
 879: 38  8 31  0   38  7 32  0             302261.9793  -0.0077  0.050  -0.0077 0.15  
 880: 31  0 31  0   30  0 30  0             302420.6381  -0.0052  0.050  -0.0053 0.48  
 881: 31  0 31  0   30  1 30  0             302420.6381  -0.0052  0.050  -0.0053 0.02  
 882: 31  1 31  0   30  0 30  0             302420.6381  -0.0052  0.050  -0.0053 0.02  
 883: 31  1 31  0   30  1 30  0             302420.6381  -0.0052  0.050  -0.0053 0.48  
 884: 30  1 29  0   29  1 28  0             302430.5008  -0.0223  0.050  -0.0224 0.48  
 885: 30  1 29  0   29  2 28  0             302430.5008  -0.0223  0.050  -0.0224 0.02  
 886: 30  2 29  0   29  1 28  0             302430.5008  -0.0223  0.050  -0.0224 0.02  
 887: 30  2 29  0   29  2 28  0             302430.5008  -0.0223  0.050  -0.0224 0.48  
 888: 29  2 27  0   28  2 26  0             302440.0058  -0.0269  0.050  -0.0269 0.48  
 889: 29  2 27  0   28  3 26  0             302440.0058  -0.0269  0.050  -0.0269 0.02  
 890: 29  3 27  0   28  2 26  0             302440.0058  -0.0269  0.050  -0.0269 0.02  
 891: 29  3 27  0   28  3 26  0             302440.0058  -0.0269  0.050  -0.0269 0.48  
 892: 28  3 25  0   27  3 24  0             302449.5997  -0.0377  0.050  -0.0378 0.48  
 893: 28  3 25  0   27  4 24  0             302449.5997  -0.0377  0.050  -0.0378 0.02  
 894: 28  4 25  0   27  3 24  0             302449.5997  -0.0377  0.050  -0.0378 0.02  
 895: 28  4 25  0   27  4 24  0             302449.5997  -0.0377  0.050  -0.0378 0.48  
 896: 27  4 23  0   26  4 22  0             302460.0569   0.0102  0.050   0.0102 0.48  
 897: 27  4 23  0   26  5 22  0             302460.0569   0.0102  0.050   0.0102 0.02  
 898: 27  5 23  0   26  4 22  0             302460.0569   0.0102  0.050   0.0102 0.02  
 899: 27  5 23  0   26  5 22  0             302460.0569   0.0102  0.050   0.0102 0.48  
 900: 26  5 21  0   25  5 20  0             302472.4261   0.0020  0.050   0.0020 0.48  
 901: 26  5 21  0   25  6 20  0             302472.4261   0.0020  0.050   0.0020 0.02  
 902: 26  6 21  0   25  5 20  0             302472.4261   0.0020  0.050   0.0020 0.02  
 903: 26  6 21  0   25  6 20  0             302472.4261   0.0020  0.050   0.0020 0.48  
 904: 25  6 19  0   24  6 18  0             302488.7839  -0.0338  0.050  -0.0338 0.48  
 905: 25  6 19  0   24  7 18  0             302488.7839  -0.0338  0.050  -0.0338 0.02  
 906: 25  7 19  0   24  6 18  0             302488.7839  -0.0338  0.050  -0.0338 0.02  
 907: 25  7 19  0   24  7 18  0             302488.7839  -0.0338  0.050  -0.0338 0.48  
 908: 35  4 31  0   35  3 32  0             302496.5471  -0.0694  0.050  -0.0694 0.03  
 909: 35  4 31  0   35  4 32  0             302496.5471  -0.0694  0.050  -0.0694 0.47  
 910: 35  5 31  0   35  3 32  0             302496.5471  -0.0694  0.050  -0.0694 0.47  
 911: 35  5 31  0   35  4 32  0             302496.5471  -0.0694  0.050  -0.0694 0.03  
 912: 24  7 17  0   23  7 16  0             302513.0378  -0.0629  0.050  -0.0629 0.47  
 913: 24  7 17  0   23  8 16  0             302513.0378  -0.0629  0.050  -0.0629 0.03  
 914: 24  8 17  0   23  7 16  0             302513.0378  -0.0629  0.050  -0.0629 0.03  
 915: 24  8 17  0   23  8 16  0             302513.0378  -0.0629  0.050  -0.0629 0.47  
 916: 23  8 15  0   22  8 14  0             302553.2117   0.0100  0.050   0.0100 0.48  
 917: 23  8 15  0   22  9 14  0             302553.2117   0.0100  0.050   0.0100 0.02  
 918: 23  9 15  0   22  8 14  0             302553.2117   0.0100  0.050   0.0100 0.02  
 919: 23  9 15  0   22  9 14  0             302553.2117   0.0100  0.050   0.0100 0.48  
 920: 22  9 13  0   21  9 12  0             302627.0429   0.0327  0.050   0.0330 0.48  
 921: 22  9 13  0   21 10 12  0             302627.0429   0.0333  0.050   0.0330 0.02  
 922: 22 10 13  0   21  9 12  0             302627.0429   0.0326  0.050   0.0330 0.02  
 923: 22 10 13  0   21 10 12  0             302627.0429   0.0333  0.050   0.0330 0.48  
 924: 21 10 11  0   20 11 10  0             302780.5907   0.1118  0.050   0.0894 0.04  
 925: 21 11 11  0   20 11 10  0             302780.5907   0.0885  0.050   0.0894 0.96  
 926: 20 11  9  0   19 12  8  0             303137.7178   0.0045  0.050               
 927: 20 12  9  0   19 12  8  0             303143.0517   0.0213  0.050               
 928: 19 13  7  0   18 13  6  0             303410.2172  -0.0257  0.050               
 929: 19 12  7  0   18 12  6  0             305514.9636  -0.0436  0.050               
 930: 18 14  4  0   17 14  3  0             307681.0199   0.0170  0.050               
 931: 45 13 32  0   45 12 33  0             311243.3087  -0.0062  0.050  -0.0062 0.15  
 932: 45 13 32  0   45 13 33  0             311243.3087  -0.0062  0.050  -0.0062 0.35  
 933: 45 14 32  0   45 12 33  0             311243.3087  -0.0062  0.050  -0.0062 0.35  
 934: 45 14 32  0   45 13 33  0             311243.3087  -0.0062  0.050  -0.0062 0.15  
 935: 44 12 32  0   44 11 33  0             311361.3651  -0.0524  0.050  -0.0525 0.15  
 936: 44 12 32  0   44 12 33  0             311361.3651  -0.0524  0.050  -0.0525 0.35  
 937: 44 13 32  0   44 11 33  0             311361.3651  -0.0524  0.050  -0.0525 0.35  
 938: 44 13 32  0   44 12 33  0             311361.3651  -0.0524  0.050  -0.0525 0.15  
 939: 41  9 32  0   41  8 33  0             311678.7909  -0.0121  0.050  -0.0122 0.03  
 940: 41  9 32  0   41  9 33  0             311678.7909  -0.0121  0.050  -0.0122 0.47  
 941: 41 10 32  0   41  8 33  0             311678.7909  -0.0121  0.050  -0.0122 0.47  
 942: 41 10 32  0   41  9 33  0             311678.7909  -0.0121  0.050  -0.0122 0.03  
 943: 32  0 32  0   31  0 31  0             312017.8278  -0.0092  0.050  -0.0093 0.48  
 944: 32  0 32  0   31  1 31  0             312017.8278  -0.0092  0.050  -0.0093 0.02  
 945: 32  1 32  0   31  0 31  0             312017.8278  -0.0092  0.050  -0.0093 0.02  
 946: 32  1 32  0   31  1 31  0             312017.8278  -0.0092  0.050  -0.0093 0.48  
 947: 31  1 30  0   30  1 29  0             312027.6732  -0.0150  0.050  -0.0151 0.48  
 948: 31  1 30  0   30  2 29  0             312027.6732  -0.0150  0.050  -0.0151 0.02  
 949: 31  2 30  0   30  1 29  0             312027.6732  -0.0150  0.050  -0.0151 0.02  
 950: 31  2 30  0   30  2 29  0             312027.6732  -0.0150  0.050  -0.0151 0.48  
 951: 30  2 28  0   29  2 27  0             312037.1092  -0.0136  0.050  -0.0136 0.48  
 952: 30  2 28  0   29  3 27  0             312037.1092  -0.0136  0.050  -0.0136 0.02  
 953: 30  3 28  0   29  2 27  0             312037.1092  -0.0136  0.050  -0.0136 0.02  
 954: 30  3 28  0   29  3 27  0             312037.1092  -0.0136  0.050  -0.0136 0.48  
 955: 29  3 26  0   28  3 25  0             312046.5895   0.0137  0.050   0.0138 0.48  
 956: 29  3 26  0   28  4 25  0             312046.5895   0.0137  0.050   0.0138 0.02  
 957: 29  4 26  0   28  3 25  0             312046.5895   0.0137  0.050   0.0138 0.02  
 958: 29  4 26  0   28  4 25  0             312046.5895   0.0137  0.050   0.0138 0.48  
 959: 28  4 24  0   27  4 23  0             312056.6812  -0.0115  0.050  -0.0115 0.48  
 960: 28  4 24  0   27  5 23  0             312056.6812  -0.0115  0.050  -0.0115 0.02  
 961: 28  5 24  0   27  4 23  0             312056.6812  -0.0115  0.050  -0.0115 0.02  
 962: 28  5 24  0   27  5 23  0             312056.6812  -0.0115  0.050  -0.0115 0.48  
 963: 27  5 22  0   26  5 21  0             312068.4895  -0.0136  0.050  -0.0136 0.47  
 964: 27  5 22  0   26  6 21  0             312068.4895  -0.0136  0.050  -0.0136 0.03  
 965: 27  6 22  0   26  5 21  0             312068.4895  -0.0136  0.050  -0.0136 0.03  
 966: 27  6 22  0   26  6 21  0             312068.4895  -0.0136  0.050  -0.0136 0.47  
 967: 26  6 20  0   25  6 19  0             312083.7406  -0.0219  0.050  -0.0220 0.48  
 968: 26  6 20  0   25  7 19  0             312083.7406  -0.0219  0.050  -0.0220 0.02  
 969: 26  7 20  0   25  6 19  0             312083.7406  -0.0219  0.050  -0.0220 0.02  
 970: 26  7 20  0   25  7 19  0             312083.7406  -0.0219  0.050  -0.0220 0.48  
 971: 36  4 32  0   36  3 33  0             312099.2133  -0.0865  0.050  -0.0866 0.03  
 972: 36  4 32  0   36  4 33  0             312099.2133  -0.0865  0.050  -0.0866 0.47  
 973: 36  5 32  0   36  3 33  0             312099.2133  -0.0865  0.050  -0.0866 0.47  
 974: 36  5 32  0   36  4 33  0             312099.2133  -0.0865  0.050  -0.0866 0.03  
 975: 25  7 18  0   24  7 17  0             312105.6512  -0.0255  0.050  -0.0256 0.48  
 976: 25  7 18  0   24  8 17  0             312105.6512  -0.0255  0.050  -0.0256 0.02  
 977: 25  8 18  0   24  7 17  0             312105.6512  -0.0255  0.050  -0.0256 0.02  
 978: 25  8 18  0   24  8 17  0             312105.6512  -0.0255  0.050  -0.0256 0.48  
 979: 24  8 16  0   23  8 15  0             312140.5262  -0.0167  0.050  -0.0168 0.48  
 980: 24  8 16  0   23  9 15  0             312140.5262  -0.0167  0.050  -0.0168 0.02  
 981: 24  9 16  0   23  8 15  0             312140.5262  -0.0167  0.050  -0.0168 0.02  
 982: 24  9 16  0   23  9 15  0             312140.5262  -0.0167  0.050  -0.0168 0.48  
 983: 23  9 14  0   22  9 13  0             312201.8508  -0.0003  0.050  -0.0004 0.48  
 984: 23  9 14  0   22 10 13  0             312201.8508  -0.0003  0.050  -0.0004 0.02  
 985: 23 10 14  0   22  9 13  0             312201.8508  -0.0003  0.050  -0.0004 0.02  
 986: 23 10 14  0   22 10 13  0             312201.8508  -0.0003  0.050  -0.0004 0.48  
 987: 22 10 12  0   21 10 11  0             312321.9408  -0.0251  0.050  -0.0147 0.48  
 988: 22 10 12  0   21 11 11  0             312321.9408  -0.0019  0.050  -0.0147 0.02  
 989: 22 11 12  0   21 10 11  0             312321.9408  -0.0273  0.050  -0.0147 0.02  
 990: 22 11 12  0   21 11 11  0             312321.9408  -0.0041  0.050  -0.0147 0.48  
 991: 20 13  8  0   19 13  7  0             313140.4080  -0.0279  0.050               
 992: 20 12  8  0   19 12  7  0             313593.7997   0.0773  0.050               
 993: 43 10 33  0   43  9 34  0             321176.7954   0.0480  0.050   0.0480 0.15  
 994: 43 10 33  0   43 10 34  0             321176.7954   0.0480  0.050   0.0480 0.35  
 995: 43 11 33  0   43  9 34  0             321176.7954   0.0480  0.050   0.0480 0.35  
 996: 43 11 33  0   43 10 34  0             321176.7954   0.0480  0.050   0.0480 0.15  
 997: 42  9 33  0   42  8 34  0             321276.8683  -0.0774  0.050  -0.0775 0.03  
 998: 42  9 33  0   42  9 34  0             321276.8683  -0.0774  0.050  -0.0775 0.47  
 999: 42 10 33  0   42  8 34  0             321276.8683  -0.0774  0.050  -0.0775 0.47  
1000: 42 10 33  0   42  9 34  0             321276.8683  -0.0774  0.050  -0.0775 0.03  
1001: 40  7 33  0   40  6 34  0             321461.4268   0.0280  0.050   0.0280 0.15  
1002: 40  7 33  0   40  7 34  0             321461.4268   0.0280  0.050   0.0280 0.35  
1003: 40  8 33  0   40  6 34  0             321461.4268   0.0280  0.050   0.0280 0.35  
1004: 40  8 33  0   40  7 34  0             321461.4268   0.0280  0.050   0.0280 0.15  
1005: 39  6 33  0   39  5 34  0             321546.0248  -0.0636  0.050  -0.0637 0.03  
1006: 39  6 33  0   39  6 34  0             321546.0248  -0.0636  0.050  -0.0637 0.47  
1007: 39  7 33  0   39  5 34  0             321546.0248  -0.0636  0.050  -0.0637 0.47  
1008: 39  7 33  0   39  6 34  0             321546.0248  -0.0636  0.050  -0.0637 0.03  
1009: 33  0 33  0   32  0 32  0             321614.6956  -0.0265  0.050  -0.0265 0.48  
1010: 33  0 33  0   32  1 32  0             321614.6956  -0.0265  0.050  -0.0265 0.02  
1011: 33  1 33  0   32  0 32  0             321614.6956  -0.0265  0.050  -0.0265 0.02  
1012: 33  1 33  0   32  1 32  0             321614.6956  -0.0265  0.050  -0.0265 0.48  
1013: 32  1 31  0   31  1 30  0             321624.5166  -0.0286  0.050  -0.0287 0.48  
1014: 32  1 31  0   31  2 30  0             321624.5166  -0.0286  0.050  -0.0287 0.02  
1015: 32  2 31  0   31  1 30  0             321624.5166  -0.0286  0.050  -0.0287 0.02  
1016: 32  2 31  0   31  2 30  0             321624.5166  -0.0286  0.050  -0.0287 0.48  
1017: 30  3 27  0   29  3 26  0             321643.2348   0.0168  0.050   0.0169 0.48  
1018: 30  3 27  0   29  4 26  0             321643.2348   0.0168  0.050   0.0169 0.02  
1019: 30  4 27  0   29  3 26  0             321643.2348   0.0168  0.050   0.0169 0.02  
1020: 30  4 27  0   29  4 26  0             321643.2348   0.0168  0.050   0.0169 0.48  
1021: 29  4 25  0   28  4 24  0             321653.0197  -0.0481  0.050  -0.0482 0.48  
1022: 29  4 25  0   28  5 24  0             321653.0197  -0.0481  0.050  -0.0482 0.02  
1023: 29  5 25  0   28  4 24  0             321653.0197  -0.0481  0.050  -0.0482 0.02  
1024: 29  5 25  0   28  5 24  0             321653.0197  -0.0481  0.050  -0.0482 0.48  
1025: 28  5 23  0   27  5 22  0             321664.3514  -0.0244  0.050  -0.0245 0.48  
1026: 28  5 23  0   27  6 22  0             321664.3514  -0.0244  0.050  -0.0245 0.02  
1027: 28  6 23  0   27  5 22  0             321664.3514  -0.0244  0.050  -0.0245 0.02  
1028: 28  6 23  0   27  6 22  0             321664.3514  -0.0244  0.050  -0.0245 0.48  
1029: 27  6 21  0   26  6 20  0             321678.6768   0.0137  0.050   0.0137 0.48  
1030: 27  6 21  0   26  7 20  0             321678.6768   0.0137  0.050   0.0137 0.02  
1031: 27  7 21  0   26  6 20  0             321678.6768   0.0137  0.050   0.0137 0.02  
1032: 27  7 21  0   26  7 20  0             321678.6768   0.0137  0.050   0.0137 0.48  
1033: 26  7 19  0   25  7 18  0             321698.5952  -0.0235  0.050  -0.0235 0.48  
1034: 26  7 19  0   25  8 18  0             321698.5952  -0.0235  0.050  -0.0235 0.02  
1035: 26  8 19  0   25  7 18  0             321698.5952  -0.0235  0.050  -0.0235 0.02  
1036: 26  8 19  0   25  8 18  0             321698.5952  -0.0235  0.050  -0.0235 0.48  
1037: 25  8 17  0   24  8 16  0             321729.3394   0.0081  0.050   0.0082 0.48  
1038: 25  8 17  0   24  9 16  0             321729.3394   0.0081  0.050   0.0082 0.02  
1039: 25  9 17  0   24  8 16  0             321729.3394   0.0081  0.050   0.0082 0.02  
1040: 25  9 17  0   24  9 16  0             321729.3394   0.0081  0.050   0.0082 0.48  
1041: 24  9 15  0   23  9 14  0             321781.2246   0.0110  0.050   0.0110 0.48  
1042: 24  9 15  0   23 10 14  0             321781.2246   0.0110  0.050   0.0110 0.02  
1043: 24 10 15  0   23  9 14  0             321781.2246   0.0110  0.050   0.0110 0.02  
1044: 24 10 15  0   23 10 14  0             321781.2246   0.0110  0.050   0.0110 0.48  
1045: 23 10 13  0   22 10 12  0             321877.7495  -0.0260  0.050  -0.0250 0.48  
1046: 23 10 13  0   22 11 12  0             321877.7495  -0.0238  0.050  -0.0250 0.02  
1047: 23 11 13  0   22 10 12  0             321877.7495  -0.0262  0.050  -0.0250 0.02  
1048: 23 11 13  0   22 11 12  0             321877.7495  -0.0240  0.050  -0.0250 0.48  
1049: 22 11 11  0   21 11 10  0             322080.1515  -0.0163  0.050  -0.0312 0.78  
1050: 22 12 11  0   21 11 10  0             322080.1515  -0.0848  0.050  -0.0312 0.22  
1051: 21 12  9  0   20 13  8  0             322533.4621  -0.0033  0.050               
1052: 21 13  9  0   20 13  8  0             322546.4379   0.0427  0.050               
1053: 19 14  5  0   18 14  4  0             328377.4588   0.0639  0.050               
1054: 20 16  5  0   19 16  4  0             330334.6030   0.0810  0.050               
1055: 46 12 34  0   46 11 35  0             330555.6001   0.0291  0.050   0.0291 0.04  
1056: 46 12 34  0   46 12 35  0             330555.6001   0.0291  0.050   0.0291 0.47  
1057: 46 13 34  0   46 11 35  0             330555.6001   0.0291  0.050   0.0291 0.47  
1058: 46 13 34  0   46 12 35  0             330555.6001   0.0291  0.050   0.0291 0.04  
1059: 45 11 34  0   45 10 35  0             330667.2697  -0.0284  0.050  -0.0284 0.15  
1060: 45 11 34  0   45 11 35  0             330667.2697  -0.0284  0.050  -0.0284 0.35  
1061: 45 12 34  0   45 10 35  0             330667.2697  -0.0284  0.050  -0.0284 0.35  
1062: 45 12 34  0   45 11 35  0             330667.2697  -0.0284  0.050  -0.0284 0.15  
1063: 43  9 34  0   43  8 35  0             330874.0349   0.0114  0.050   0.0115 0.15  
1064: 43  9 34  0   43  9 35  0             330874.0349   0.0114  0.050   0.0115 0.35  
1065: 43 10 34  0   43  8 35  0             330874.0349   0.0114  0.050   0.0115 0.35  
1066: 43 10 34  0   43  9 35  0             330874.0349   0.0114  0.050   0.0115 0.15  
1067: 41  7 34  0   41  6 35  0             331059.8471  -0.0206  0.050  -0.0207 0.15  
1068: 41  7 34  0   41  7 35  0             331059.8471  -0.0206  0.050  -0.0207 0.35  
1069: 41  8 34  0   41  6 35  0             331059.8471  -0.0206  0.050  -0.0207 0.35  
1070: 41  8 34  0   41  7 35  0             331059.8471  -0.0206  0.050  -0.0207 0.15  
1071: 34  0 34  0   33  0 33  0             331211.2831  -0.0058  0.050  -0.0058 0.48  
1072: 34  0 34  0   33  1 33  0             331211.2831  -0.0058  0.050  -0.0058 0.02  
1073: 34  1 34  0   33  0 33  0             331211.2831  -0.0058  0.050  -0.0058 0.02  
1074: 34  1 34  0   33  1 33  0             331211.2831  -0.0058  0.050  -0.0058 0.48  
1075: 33  1 32  0   32  1 31  0             331221.0338  -0.0508  0.050  -0.0509 0.48  
1076: 33  1 32  0   32  2 31  0             331221.0338  -0.0508  0.050  -0.0509 0.02  
1077: 33  2 32  0   32  1 31  0             331221.0338  -0.0508  0.050  -0.0509 0.02  
1078: 33  2 32  0   32  2 31  0             331221.0338  -0.0508  0.050  -0.0509 0.48  
1079: 32  2 30  0   31  2 29  0             331230.3424  -0.0351  0.050  -0.0351 0.48  
1080: 32  2 30  0   31  3 29  0             331230.3424  -0.0351  0.050  -0.0351 0.02  
1081: 32  3 30  0   31  2 29  0             331230.3424  -0.0351  0.050  -0.0351 0.02  
1082: 32  3 30  0   31  3 29  0             331230.3424  -0.0351  0.050  -0.0351 0.48  
1083: 31  3 28  0   30  3 27  0             331239.5141  -0.0387  0.050  -0.0387 0.48  
1084: 31  3 28  0   30  4 27  0             331239.5141  -0.0387  0.050  -0.0387 0.02  
1085: 31  4 28  0   30  3 27  0             331239.5141  -0.0387  0.050  -0.0387 0.02  
1086: 31  4 28  0   30  4 27  0             331239.5141  -0.0387  0.050  -0.0387 0.48  
1087: 30  4 26  0   29  5 25  0             331249.1389  -0.0177  0.050  -0.0177 0.04  
1088: 30  5 26  0   29  4 25  0             331249.1389  -0.0177  0.050  -0.0177 0.04  
1089: 30  5 26  0   29  5 25  0             331249.1389  -0.0177  0.050  -0.0177 0.92  
1090: 29  5 24  0   28  5 23  0             331259.9842  -0.0306  0.050  -0.0307 0.48  
1091: 29  5 24  0   28  6 23  0             331259.9842  -0.0306  0.050  -0.0307 0.02  
1092: 29  6 24  0   28  5 23  0             331259.9842  -0.0306  0.050  -0.0307 0.02  
1093: 29  6 24  0   28  6 23  0             331259.9842  -0.0306  0.050  -0.0307 0.48  
1094: 28  6 22  0   27  6 21  0             331273.4109  -0.0474  0.050  -0.0475 0.48  
1095: 28  6 22  0   27  7 21  0             331273.4109  -0.0474  0.050  -0.0475 0.02  
1096: 28  7 22  0   27  6 21  0             331273.4109  -0.0474  0.050  -0.0475 0.02  
1097: 28  7 22  0   27  7 21  0             331273.4109  -0.0474  0.050  -0.0475 0.48  
1098: 27  7 20  0   26  7 19  0             331291.7648  -0.0055  0.050  -0.0055 0.48  
1099: 27  7 20  0   26  8 19  0             331291.7648  -0.0055  0.050  -0.0055 0.02  
1100: 27  8 20  0   26  7 19  0             331291.7648  -0.0055  0.050  -0.0055 0.02  
1101: 27  8 20  0   26  8 19  0             331291.7648  -0.0055  0.050  -0.0055 0.48  
1102: 26  8 18  0   25  8 17  0             331319.0960  -0.0300  0.050  -0.0300 0.48  
1103: 26  8 18  0   25  9 17  0             331319.0960  -0.0300  0.050  -0.0300 0.02  
1104: 26  9 18  0   25  8 17  0             331319.0960  -0.0300  0.050  -0.0300 0.02  
1105: 26  9 18  0   25  9 17  0             331319.0960  -0.0300  0.050  -0.0300 0.48  
1106: 24 10 14  0   23 10 13  0             331443.1348  -0.0124  0.050  -0.0123 0.48  
1107: 24 10 14  0   23 11 13  0             331443.1348  -0.0122  0.050  -0.0123 0.02  
1108: 24 11 14  0   23 10 13  0             331443.1348  -0.0124  0.050  -0.0123 0.02  
1109: 24 11 14  0   23 11 13  0             331443.1348  -0.0122  0.050  -0.0123 0.48  
1110: 23 11 12  0   22 12 11  0             331599.6599   0.0304  0.050   0.0238 0.04  
1111: 23 12 12  0   22 12 11  0             331599.6599   0.0235  0.050   0.0238 0.96  
1112: 22 12 10  0   21 13  9  0             331947.2988   0.0365  0.050               
1113: 22 13 10  0   21 13  9  0             331948.8260  -0.0829  0.050               
1114: 22 12 10  0   21 12  9  0             331960.2063   0.0142  0.050               
1115: 21 14  8  0   20 14  7  0             332562.3955  -0.0115  0.050               
1116: 21 13  8  0   20 13  7  0             333430.2423   0.0118  0.050               
1117: 21 14  8  0   20 13  7  0             333623.3883   0.0385  0.050               
1118: 17 16  1  0   16 15  2  0             334361.8477   0.0486  0.050               
1119: 15 14  1  0   14 12  2  0             337697.6368   0.0984  0.050               
1120: 43  8 35  0   43  7 36  0             340566.2929   0.0659  0.050   0.0659 0.03  
1121: 43  8 35  0   43  8 36  0             340566.2929   0.0659  0.050   0.0659 0.47  
1122: 43  9 35  0   43  7 36  0             340566.2929   0.0659  0.050   0.0659 0.47  
1123: 43  9 35  0   43  8 36  0             340566.2929   0.0659  0.050   0.0659 0.03  
1124: 20 14  6  0   19 14  5  0             340777.4025  -0.0707  0.050               
1125: 35  0 35  0   34  0 34  0             340807.5134  -0.0146  0.050  -0.0146 0.48  
1126: 35  0 35  0   34  1 34  0             340807.5134  -0.0146  0.050  -0.0146 0.02  
1127: 35  1 35  0   34  0 34  0             340807.5134  -0.0146  0.050  -0.0146 0.02  
1128: 35  1 35  0   34  1 34  0             340807.5134  -0.0146  0.050  -0.0146 0.48  
1129: 34  1 33  0   33  1 32  0             340817.2362  -0.0608  0.050  -0.0608 0.48  
1130: 34  1 33  0   33  2 32  0             340817.2362  -0.0608  0.050  -0.0608 0.02  
1131: 34  2 33  0   33  1 32  0             340817.2362  -0.0608  0.050  -0.0608 0.02  
1132: 34  2 33  0   33  2 32  0             340817.2362  -0.0608  0.050  -0.0608 0.48  
1133: 33  2 31  0   32  2 30  0             340826.4538  -0.0684  0.050  -0.0685 0.48  
1134: 33  2 31  0   32  3 30  0             340826.4538  -0.0684  0.050  -0.0685 0.02  
1135: 33  3 31  0   32  2 30  0             340826.4538  -0.0684  0.050  -0.0685 0.02  
1136: 33  3 31  0   32  3 30  0             340826.4538  -0.0684  0.050  -0.0685 0.48  
1137: 31  4 27  0   30  4 26  0             340844.9289  -0.0157  0.050  -0.0157 0.48  
1138: 31  4 27  0   30  5 26  0             340844.9289  -0.0157  0.050  -0.0157 0.02  
1139: 31  5 27  0   30  4 26  0             340844.9289  -0.0157  0.050  -0.0157 0.02  
1140: 31  5 27  0   30  5 26  0             340844.9289  -0.0157  0.050  -0.0157 0.48  
1141: 30  5 25  0   29  5 24  0             340855.3504  -0.0458  0.050  -0.0459 0.48  
1142: 30  5 25  0   29  6 24  0             340855.3504  -0.0458  0.050  -0.0459 0.02  
1143: 30  6 25  0   29  5 24  0             340855.3504  -0.0458  0.050  -0.0459 0.02  
1144: 30  6 25  0   29  6 24  0             340855.3504  -0.0458  0.050  -0.0459 0.48  
1145: 29  6 23  0   28  6 22  0             340868.0951  -0.0041  0.050  -0.0042 0.48  
1146: 29  6 23  0   28  7 22  0             340868.0951  -0.0041  0.050  -0.0042 0.02  
1147: 29  7 23  0   28  6 22  0             340868.0951  -0.0041  0.050  -0.0042 0.02  
1148: 29  7 23  0   28  7 22  0             340868.0951  -0.0041  0.050  -0.0042 0.48  
1149: 28  7 21  0   27  7 20  0             340885.0030  -0.0104  0.050  -0.0105 0.47  
1150: 28  7 21  0   27  8 20  0             340885.0030  -0.0104  0.050  -0.0105 0.03  
1151: 28  8 21  0   27  7 20  0             340885.0030  -0.0104  0.050  -0.0105 0.03  
1152: 28  8 21  0   27  8 20  0             340885.0030  -0.0104  0.050  -0.0105 0.47  
1153: 27  8 19  0   26  8 18  0             340909.6405   0.0287  0.050   0.0288 0.48  
1154: 27  8 19  0   26  9 18  0             340909.6405   0.0287  0.050   0.0288 0.02  
1155: 27  9 19  0   26  8 18  0             340909.6405   0.0287  0.050   0.0288 0.02  
1156: 27  9 19  0   26  9 18  0             340909.6405   0.0287  0.050   0.0288 0.48  
1157: 26  9 17  0   25  9 16  0             340948.3755  -0.0936  0.050  -0.0936 0.48  
1158: 26  9 17  0   25 10 16  0             340948.3755  -0.0936  0.050  -0.0936 0.02  
1159: 26 10 17  0   25  9 16  0             340948.3755  -0.0936  0.050  -0.0936 0.02  
1160: 26 10 17  0   25 10 16  0             340948.3755  -0.0936  0.050  -0.0936 0.48  
1161: 25 10 15  0   24 10 14  0             341015.0184  -0.0236  0.050  -0.0236 0.48  
1162: 25 10 15  0   24 11 14  0             341015.0184  -0.0236  0.050  -0.0236 0.02  
1163: 25 11 15  0   24 10 14  0             341015.0184  -0.0236  0.050  -0.0236 0.02  
1164: 25 11 15  0   24 11 14  0             341015.0184  -0.0236  0.050  -0.0236 0.48  
1165: 37  2 35  0   37  1 36  0             341047.4033   0.0166  0.050   0.0167 0.03  
1166: 37  2 35  0   37  2 36  0             341047.4033   0.0166  0.050   0.0167 0.47  
1167: 37  3 35  0   37  1 36  0             341047.4033   0.0166  0.050   0.0167 0.47  
1168: 37  3 35  0   37  2 36  0             341047.4033   0.0166  0.050   0.0167 0.03  
1169: 24 11 13  0   23 11 12  0             341139.7225  -0.0486  0.050  -0.0455 0.50  
1170: 24 12 13  0   23 12 12  0             341139.7225  -0.0423  0.050  -0.0455 0.50  
1171: 24 11 13  0   23 12 12  0             341139.7226  -0.0415  0.050  -0.0453 0.50  
1172: 24 12 13  0   23 11 12  0             341139.7226  -0.0491  0.050  -0.0453 0.50  
1173: 23 12 11  0   22 12 10  0             341402.7576  -0.0323  0.050  -0.0411 0.95  
1174: 23 13 11  0   22 12 10  0             341402.7576  -0.2231  0.050  -0.0411 0.05  
1175: 21 15  7  0   20 15  6  0             341555.8908  -0.0595  0.050               
1176: 22 13  9  0   21 13  8  0             342148.3805  -0.0238  0.050               
1177: 43  7 36  0   43  6 37  0             350254.3252  -0.0489  0.050  -0.0490 0.15  
1178: 43  7 36  0   43  7 37  0             350254.3252  -0.0489  0.050  -0.0490 0.35  
1179: 43  8 36  0   43  6 37  0             350254.3252  -0.0489  0.050  -0.0490 0.35  
1180: 43  8 36  0   43  7 37  0             350254.3252  -0.0489  0.050  -0.0490 0.15  
1181: 36  0 36  0   35  0 35  0             350403.3961  -0.0337  0.050  -0.0338 0.48  
1182: 36  0 36  0   35  1 35  0             350403.3961  -0.0337  0.050  -0.0338 0.02  
1183: 36  1 36  0   35  0 35  0             350403.3961  -0.0337  0.050  -0.0338 0.02  
1184: 36  1 36  0   35  1 35  0             350403.3961  -0.0337  0.050  -0.0338 0.48  
1185: 35  1 34  0   34  1 33  0             350413.2055   0.0329  0.050   0.0330 0.48  
1186: 35  1 34  0   34  2 33  0             350413.2055   0.0329  0.050   0.0330 0.02  
1187: 35  2 34  0   34  1 33  0             350413.2055   0.0329  0.050   0.0330 0.02  
1188: 35  2 34  0   34  2 33  0             350413.2055   0.0329  0.050   0.0330 0.48  
1189: 34  2 32  0   33  2 31  0             350422.2645  -0.0677  0.050  -0.0677 0.48  
1190: 34  2 32  0   33  3 31  0             350422.2645  -0.0677  0.050  -0.0677 0.02  
1191: 34  3 32  0   33  2 31  0             350422.2645  -0.0677  0.050  -0.0677 0.02  
1192: 34  3 32  0   33  3 31  0             350422.2645  -0.0677  0.050  -0.0677 0.48  
1193: 33  3 30  0   32  3 29  0             350431.1873  -0.0694  0.050  -0.0694 0.48  
1194: 33  3 30  0   32  4 29  0             350431.1873  -0.0694  0.050  -0.0694 0.02  
1195: 33  4 30  0   32  3 29  0             350431.1873  -0.0694  0.050  -0.0694 0.02  
1196: 33  4 30  0   32  4 29  0             350431.1873  -0.0694  0.050  -0.0694 0.48  
1197: 31  5 26  0   30  5 25  0             350450.4683  -0.0309  0.050  -0.0309 0.33  
1198: 31  5 26  0   30  6 25  0             350450.4683  -0.0309  0.050  -0.0309 0.01  
1199: 31  6 26  0   30  5 25  0             350450.4683  -0.0309  0.050  -0.0309 0.33  
1200: 31  6 26  0   30  6 25  0             350450.4683  -0.0309  0.050  -0.0309 0.33  
1201: 30  6 24  0   29  6 23  0             350462.4659  -0.0797  0.050  -0.0798 0.48  
1202: 30  6 24  0   29  7 23  0             350462.4659  -0.0797  0.050  -0.0798 0.02  
1203: 30  7 24  0   29  6 23  0             350462.4659  -0.0797  0.050  -0.0798 0.02  
1204: 30  7 24  0   29  7 23  0             350462.4659  -0.0797  0.050  -0.0798 0.48  
1205: 29  7 22  0   28  7 21  0             350478.2159  -0.0404  0.050  -0.0404 0.48  
1206: 29  7 22  0   28  8 21  0             350478.2159  -0.0404  0.050  -0.0404 0.02  
1207: 29  8 22  0   28  7 21  0             350478.2159  -0.0404  0.050  -0.0404 0.02  
1208: 29  8 22  0   28  8 21  0             350478.2159  -0.0404  0.050  -0.0404 0.48  
1209: 28  8 20  0   27  8 19  0             350500.4765  -0.0794  0.050  -0.0795 0.48  
1210: 28  8 20  0   27  9 19  0             350500.4765  -0.0794  0.050  -0.0795 0.02  
1211: 28  9 20  0   27  8 19  0             350500.4765  -0.0794  0.050  -0.0795 0.02  
1212: 28  9 20  0   27  9 19  0             350500.4765  -0.0794  0.050  -0.0795 0.48  
1213: 27  9 18  0   26  9 17  0             350534.8422   0.0439  0.050   0.0439 0.48  
1214: 27  9 18  0   26 10 17  0             350534.8422   0.0439  0.050   0.0439 0.02  
1215: 27 10 18  0   26  9 17  0             350534.8422   0.0439  0.050   0.0439 0.02  
1216: 27 10 18  0   26 10 17  0             350534.8422   0.0439  0.050   0.0439 0.48  
1217: 26 10 16  0   25 10 15  0             350591.5553   0.0525  0.050   0.0526 0.47  
1218: 26 10 16  0   25 11 15  0             350591.5553   0.0525  0.050   0.0526 0.03  
1219: 26 11 16  0   25 10 15  0             350591.5553   0.0525  0.050   0.0526 0.03  
1220: 26 11 16  0   25 11 15  0             350591.5553   0.0525  0.050   0.0526 0.47  
1221: 24 12 12  0   23 12 11  0             350894.5957  -0.0438  0.050   0.0413 0.48  
1222: 24 12 12  0   23 13 11  0             350894.5957   0.1469  0.050   0.0413 0.02  
1223: 24 13 12  0   23 12 11  0             350894.5957  -0.0642  0.050   0.0413 0.02  
1224: 24 13 12  0   23 13 11  0             350894.5957   0.1265  0.050   0.0413 0.48  
1225: 23 14 10  0   22 14  9  0             351341.4982  -0.0789  0.050               
1226: 37  0 37  0   36  0 36  0             359999.0008   0.0158  0.050   0.0158 0.47  
1227: 37  0 37  0   36  1 36  0             359999.0008   0.0158  0.050   0.0158 0.03  
1228: 37  1 37  0   36  0 36  0             359999.0008   0.0158  0.050   0.0158 0.03  
1229: 37  1 37  0   36  1 36  0             359999.0008   0.0158  0.050   0.0158 0.47  
1230: 36  1 35  0   35  1 34  0             360008.6096  -0.0922  0.050  -0.0922 0.47  
1231: 36  1 35  0   35  2 34  0             360008.6096  -0.0922  0.050  -0.0922 0.03  
1232: 36  2 35  0   35  1 34  0             360008.6096  -0.0922  0.050  -0.0922 0.03  
1233: 36  2 35  0   35  2 34  0             360008.6096  -0.0922  0.050  -0.0922 0.47  
1234: 34  3 31  0   33  3 30  0             360026.7021   0.0976  0.050   0.0977 0.47  
1235: 34  3 31  0   33  4 30  0             360026.7021   0.0976  0.050   0.0977 0.03  
1236: 34  4 31  0   33  3 30  0             360026.7021   0.0976  0.050   0.0977 0.03  
1237: 34  4 31  0   33  4 30  0             360026.7021   0.0976  0.050   0.0977 0.47  
1238: 31  6 25  0   30  6 24  0             360056.8013   0.0376  0.050   0.0377 0.47  
1239: 31  6 25  0   30  7 24  0             360056.8013   0.0376  0.050   0.0377 0.03  
1240: 31  7 25  0   30  6 24  0             360056.8013   0.0376  0.050   0.0377 0.03  
1241: 31  7 25  0   30  7 24  0             360056.8013   0.0376  0.050   0.0377 0.47  
1242: 28  9 19  0   27  9 18  0             360122.1866  -0.0704  0.050  -0.0704 0.47  
1243: 28  9 19  0   27 10 18  0             360122.1866  -0.0704  0.050  -0.0704 0.03  
1244: 28 10 19  0   27  9 18  0             360122.1866  -0.0704  0.050  -0.0704 0.03  
1245: 28 10 19  0   27 10 18  0             360122.1866  -0.0704  0.050  -0.0704 0.47  
1246: 25 12 13  0   24 12 12  0             360415.0443   0.0616  0.050   0.0708 0.48  
1247: 25 12 13  0   24 13 12  0             360415.0443   0.0820  0.050   0.0708 0.02  
1248: 25 13 13  0   24 12 12  0             360415.0443   0.0596  0.050   0.0708 0.02  
1249: 25 13 13  0   24 13 12  0             360415.0443   0.0800  0.050   0.0708 0.48  
1250: 38  0 38  0   37  0 37  0             369594.2418   0.0578  0.050   0.0579 0.47  
1251: 38  0 38  0   37  1 37  0             369594.2418   0.0578  0.050   0.0579 0.03  
1252: 38  1 38  0   37  0 37  0             369594.2418   0.0578  0.050   0.0579 0.03  
1253: 38  1 38  0   37  1 37  0             369594.2418   0.0578  0.050   0.0579 0.47  
1254: 37  1 36  0   36  1 35  0             369603.9508   0.0755  0.050   0.0756 0.47  
1255: 37  1 36  0   36  2 35  0             369603.9508   0.0755  0.050   0.0756 0.03  
1256: 37  2 36  0   36  1 35  0             369603.9508   0.0755  0.050   0.0756 0.03  
1257: 37  2 36  0   36  2 35  0             369603.9508   0.0755  0.050   0.0756 0.47  
1258: 36  2 34  0   35  2 33  0             369612.9720   0.0634  0.050   0.0635 0.47  
1259: 36  2 34  0   35  3 33  0             369612.9720   0.0634  0.050   0.0635 0.03  
1260: 36  3 34  0   35  2 33  0             369612.9720   0.0634  0.050   0.0635 0.03  
1261: 36  3 34  0   35  3 33  0             369612.9720   0.0634  0.050   0.0635 0.47  
1262: 35  3 32  0   34  3 31  0             369621.6833   0.0813  0.050   0.0813 0.47  
1263: 35  3 32  0   34  4 31  0             369621.6833   0.0813  0.050   0.0813 0.03  
1264: 35  4 32  0   34  3 31  0             369621.6833   0.0813  0.050   0.0813 0.03  
1265: 35  4 32  0   34  4 31  0             369621.6833   0.0813  0.050   0.0813 0.47  
1266: 34  4 30  0   33  4 29  0             369630.4580   0.0856  0.050   0.0857 0.47  
1267: 34  4 30  0   33  5 29  0             369630.4580   0.0856  0.050   0.0857 0.03  
1268: 34  5 30  0   33  4 29  0             369630.4580   0.0856  0.050   0.0857 0.03  
1269: 34  5 30  0   33  5 29  0             369630.4580   0.0856  0.050   0.0857 0.47  
1270: 33  5 28  0   32  5 27  0             369639.8612   0.0638  0.050   0.0639 0.47  
1271: 33  5 28  0   32  6 27  0             369639.8612   0.0638  0.050   0.0639 0.03  
1272: 33  6 28  0   32  5 27  0             369639.8612   0.0638  0.050   0.0639 0.03  
1273: 33  6 28  0   32  6 27  0             369639.8612   0.0638  0.050   0.0639 0.47  
1274: 32  6 26  0   31  6 25  0             369650.7905   0.0660  0.050   0.0660 0.47  
1275: 32  6 26  0   31  7 25  0             369650.7905   0.0660  0.050   0.0660 0.03  
1276: 32  7 26  0   31  6 25  0             369650.7905   0.0660  0.050   0.0660 0.03  
1277: 32  7 26  0   31  7 25  0             369650.7905   0.0660  0.050   0.0660 0.47  
1278: 31  7 24  0   30  7 23  0             369664.4703   0.0049  0.050   0.0049 0.47  
1279: 31  7 24  0   30  8 23  0             369664.4703   0.0049  0.050   0.0049 0.03  
1280: 31  8 24  0   30  7 23  0             369664.4703   0.0049  0.050   0.0049 0.03  
1281: 31  8 24  0   30  8 23  0             369664.4703   0.0049  0.050   0.0049 0.47  
1282: 29  9 20  0   28  9 19  0             369710.6055   0.0947  0.050   0.0948 0.47  
1283: 29  9 20  0   28 10 19  0             369710.6055   0.0947  0.050   0.0948 0.03  
1284: 29 10 20  0   28  9 19  0             369710.6055   0.0947  0.050   0.0948 0.03  
1285: 29 10 20  0   28 10 19  0             369710.6055   0.0947  0.050   0.0948 0.47  
1286: 28 10 18  0   27 10 17  0             369753.3756   0.0926  0.050   0.0927 0.47  
1287: 28 10 18  0   27 11 17  0             369753.3756   0.0926  0.050   0.0927 0.03  
1288: 28 11 18  0   27 10 17  0             369753.3756   0.0926  0.050   0.0927 0.03  
1289: 28 11 18  0   27 11 17  0             369753.3756   0.0926  0.050   0.0927 0.47  
1290: 27 11 16  0   26 11 15  0             369824.8598   0.0672  0.050   0.0672 0.47  
1291: 27 11 16  0   26 12 15  0             369824.8598   0.0672  0.050   0.0672 0.03  
1292: 27 12 16  0   26 11 15  0             369824.8598   0.0672  0.050   0.0672 0.03  
1293: 27 12 16  0   26 12 15  0             369824.8598   0.0672  0.050   0.0672 0.47  
1294: 25 13 12  0   24 13 11  0             370209.7637  -0.0156  0.050  -0.0182 0.95  
1295: 25 14 12  0   24 13 11  0             370209.7637  -0.0726  0.050  -0.0182 0.05  
1296: 39  0 39  0   38  0 38  0             379188.9515  -0.0655  0.050  -0.0656 0.47  
1297: 39  0 39  0   38  1 38  0             379188.9515  -0.0655  0.050  -0.0656 0.03  
1298: 39  1 39  0   38  0 38  0             379188.9515  -0.0655  0.050  -0.0656 0.03  
1299: 39  1 39  0   38  1 38  0             379188.9515  -0.0655  0.050  -0.0656 0.47  
1300: 36  3 33  0   35  3 32  0             379216.3033   0.0639  0.050   0.0639 0.47  
1301: 36  3 33  0   35  4 32  0             379216.3033   0.0639  0.050   0.0639 0.03  
1302: 36  4 33  0   35  3 32  0             379216.3033   0.0639  0.050   0.0639 0.03  
1303: 36  4 33  0   35  4 32  0             379216.3033   0.0639  0.050   0.0639 0.47  
1304: 35  4 31  0   34  4 30  0             379224.8021  -0.0265  0.050  -0.0266 0.47  
1305: 35  4 31  0   34  5 30  0             379224.8021  -0.0265  0.050  -0.0266 0.03  
1306: 35  5 31  0   34  4 30  0             379224.8021  -0.0265  0.050  -0.0266 0.03  
1307: 35  5 31  0   34  5 30  0             379224.8021  -0.0265  0.050  -0.0266 0.47  
1308: 34  5 29  0   33  5 28  0             379233.9981   0.0382  0.050   0.0382 0.47  
1309: 34  5 29  0   33  6 28  0             379233.9981   0.0382  0.050   0.0382 0.03  
1310: 34  6 29  0   33  5 28  0             379233.9981   0.0382  0.050   0.0382 0.03  
1311: 34  6 29  0   33  6 28  0             379233.9981   0.0382  0.050   0.0382 0.47  
1312: 33  6 27  0   32  6 26  0             379244.3797  -0.0235  0.050  -0.0236 0.47  
1313: 33  6 27  0   32  7 26  0             379244.3797  -0.0235  0.050  -0.0236 0.03  
1314: 33  7 27  0   32  6 26  0             379244.3797  -0.0235  0.050  -0.0236 0.03  
1315: 33  7 27  0   32  7 26  0             379244.3797  -0.0235  0.050  -0.0236 0.47  
1316: 32  7 25  0   31  7 24  0             379257.2841  -0.0410  0.050  -0.0411 0.47  
1317: 32  7 25  0   31  8 24  0             379257.2841  -0.0410  0.050  -0.0411 0.03  
1318: 32  8 25  0   31  7 24  0             379257.2841  -0.0410  0.050  -0.0411 0.03  
1319: 32  8 25  0   31  8 24  0             379257.2841  -0.0410  0.050  -0.0411 0.47  
1320: 31  8 23  0   30  8 22  0             379274.6248   0.0392  0.050   0.0393 0.47  
1321: 31  8 23  0   30  9 22  0             379274.6248   0.0392  0.050   0.0393 0.03  
1322: 31  9 23  0   30  8 22  0             379274.6248   0.0392  0.050   0.0393 0.03  
1323: 31  9 23  0   30  9 22  0             379274.6248   0.0392  0.050   0.0393 0.47  
1324: 30  9 21  0   29  9 20  0             379299.3861   0.0764  0.050   0.0765 0.47  
1325: 30  9 21  0   29 10 20  0             379299.3861   0.0764  0.050   0.0765 0.03  
1326: 30 10 21  0   29  9 20  0             379299.3861   0.0764  0.050   0.0765 0.03  
1327: 30 10 21  0   29 10 20  0             379299.3861   0.0764  0.050   0.0765 0.47  
1328: 27 12 15  0   26 12 14  0             379504.8273   0.0509  0.050   0.0510 0.48  
1329: 27 12 15  0   26 13 14  0             379504.8273   0.0511  0.050   0.0510 0.02  
1330: 27 13 15  0   26 12 14  0             379504.8273   0.0509  0.050   0.0510 0.02  
1331: 27 13 15  0   26 13 14  0             379504.8273   0.0511  0.050   0.0510 0.48  
1332: 26 13 13  0   25 13 12  0             379705.6020  -0.0114  0.050   0.0141 0.48  
1333: 26 13 13  0   25 14 12  0             379705.6020   0.0456  0.050   0.0141 0.02  
1334: 26 14 13  0   25 13 12  0             379705.6020  -0.0174  0.050   0.0141 0.02  
1335: 26 14 13  0   25 14 12  0             379705.6020   0.0396  0.050   0.0141 0.48  
1336: 40  0 40  0   39  0 39  0             388783.4344  -0.0407  0.050  -0.0408 0.47  
1337: 40  0 40  0   39  1 39  0             388783.4344  -0.0407  0.050  -0.0408 0.03  
1338: 40  1 40  0   39  0 39  0             388783.4344  -0.0407  0.050  -0.0408 0.03  
1339: 40  1 40  0   39  1 39  0             388783.4344  -0.0407  0.050  -0.0408 0.47  
1340: 39  1 38  0   38  1 37  0             388793.0593  -0.0573  0.050  -0.0573 0.47  
1341: 39  1 38  0   38  2 37  0             388793.0593  -0.0573  0.050  -0.0573 0.03  
1342: 39  2 38  0   38  1 37  0             388793.0593  -0.0573  0.050  -0.0573 0.03  
1343: 39  2 38  0   38  2 37  0             388793.0593  -0.0573  0.050  -0.0573 0.47  
1344: 35  5 30  0   34  5 29  0             388827.8512   0.0727  0.050   0.0728 0.47  
1345: 35  5 30  0   34  6 29  0             388827.8512   0.0727  0.050   0.0728 0.03  
1346: 35  6 30  0   34  5 29  0             388827.8512   0.0727  0.050   0.0728 0.03  
1347: 35  6 30  0   34  6 29  0             388827.8512   0.0727  0.050   0.0728 0.47  
1348: 34  6 28  0   33  6 27  0             388837.7247  -0.0531  0.050  -0.0531 0.47  
1349: 34  6 28  0   33  7 27  0             388837.7247  -0.0531  0.050  -0.0531 0.03  
1350: 34  7 28  0   33  6 27  0             388837.7247  -0.0531  0.050  -0.0531 0.03  
1351: 34  7 28  0   33  7 27  0             388837.7247  -0.0531  0.050  -0.0531 0.47  
1352: 33  7 26  0   32  7 25  0             388850.0149   0.0491  0.050   0.0491 0.47  
1353: 33  7 26  0   32  8 25  0             388850.0149   0.0491  0.050   0.0491 0.03  
1354: 33  8 26  0   32  7 25  0             388850.0149   0.0491  0.050   0.0491 0.03  
1355: 33  8 26  0   32  8 25  0             388850.0149   0.0491  0.050   0.0491 0.47  
1356: 31  9 22  0   30  9 21  0             388888.5053   0.0420  0.050   0.0421 0.47  
1357: 31  9 22  0   30 10 21  0             388888.5053   0.0420  0.050   0.0421 0.03  
1358: 31 10 22  0   30  9 21  0             388888.5053   0.0420  0.050   0.0421 0.03  
1359: 31 10 22  0   30 10 21  0             388888.5053   0.0420  0.050   0.0421 0.47  
1360: 29 11 18  0   28 11 17  0             388975.3107   0.0936  0.050   0.0936 0.47  
1361: 29 11 18  0   28 12 17  0             388975.3107   0.0936  0.050   0.0936 0.03  
1362: 29 12 18  0   28 11 17  0             388975.3107   0.0936  0.050   0.0936 0.03  
1363: 29 12 18  0   28 12 17  0             388975.3107   0.0936  0.050   0.0936 0.47  
1364: 29 12 17  0   28 12 16  0             398630.7213   0.0570  0.050   0.0571 0.47  
1365: 29 12 17  0   28 13 16  0             398630.7213   0.0570  0.050   0.0571 0.03  
1366: 29 13 17  0   28 12 16  0             398630.7213   0.0570  0.050   0.0571 0.03  
1367: 29 13 17  0   28 13 16  0             398630.7213   0.0570  0.050   0.0571 0.47  
1368: 28 13 15  0   27 13 14  0             398763.2853   0.0244  0.050   0.0247 0.48  
1369: 28 13 15  0   27 14 14  0             398763.2853   0.0250  0.050   0.0247 0.02  
1370: 28 14 15  0   27 13 14  0             398763.2853   0.0243  0.050   0.0247 0.02  
1371: 28 14 15  0   27 14 14  0             398763.2853   0.0249  0.050   0.0247 0.48  
1372: 41  1 40  0   40  1 39  0             407980.8371   0.0165  0.050   0.0165 0.47  
1373: 41  1 40  0   40  2 39  0             407980.8371   0.0165  0.050   0.0165 0.03  
1374: 41  2 40  0   40  1 39  0             407980.8371   0.0165  0.050   0.0165 0.03  
1375: 41  2 40  0   40  2 39  0             407980.8371   0.0165  0.050   0.0165 0.47  
1376: 40  2 38  0   39  2 37  0             407989.5757  -0.0400  0.050  -0.0401 0.47  
1377: 40  2 38  0   39  3 37  0             407989.5757  -0.0400  0.050  -0.0401 0.03  
1378: 40  3 38  0   39  2 37  0             407989.5757  -0.0400  0.050  -0.0401 0.03  
1379: 40  3 38  0   39  3 37  0             407989.5757  -0.0400  0.050  -0.0401 0.47  
1380: 39  3 36  0   38  3 35  0             407997.8612  -0.0274  0.050  -0.0275 0.47  
1381: 39  3 36  0   38  4 35  0             407997.8612  -0.0274  0.050  -0.0275 0.03  
1382: 39  4 36  0   38  3 35  0             407997.8612  -0.0274  0.050  -0.0275 0.03  
1383: 39  4 36  0   38  4 35  0             407997.8612  -0.0274  0.050  -0.0275 0.47  
1384: 36  6 30  0   35  6 29  0             408023.5732   0.0360  0.050   0.0361 0.47  
1385: 36  6 30  0   35  7 29  0             408023.5732   0.0360  0.050   0.0361 0.03  
1386: 36  7 30  0   35  6 29  0             408023.5732   0.0360  0.050   0.0361 0.03  
1387: 36  7 30  0   35  7 29  0             408023.5732   0.0360  0.050   0.0361 0.47  
1388: 35  7 28  0   34  7 27  0             408034.4105  -0.0471  0.050  -0.0471 0.47  
1389: 35  7 28  0   34  8 27  0             408034.4105  -0.0471  0.050  -0.0471 0.03  
1390: 35  8 28  0   34  7 27  0             408034.4105  -0.0471  0.050  -0.0471 0.03  
1391: 35  8 28  0   34  8 27  0             408034.4105  -0.0471  0.050  -0.0471 0.47  
1392: 28 14 14  0   27 14 13  0             408512.5791   0.0804  0.050   0.0880 0.48  
1393: 28 14 14  0   27 15 13  0             408512.5791   0.0974  0.050   0.0880 0.02  
1394: 28 15 14  0   27 14 13  0             408512.5791   0.0786  0.050   0.0880 0.02  
1395: 28 15 14  0   27 15 13  0             408512.5791   0.0956  0.050   0.0880 0.48  
1396: 42  1 41  0   41  1 40  0             417574.1275   0.0553  0.050   0.0553 0.47  
1397: 42  1 41  0   41  2 40  0             417574.1275   0.0553  0.050   0.0553 0.03  
1398: 42  2 41  0   41  1 40  0             417574.1275   0.0553  0.050   0.0553 0.03  
1399: 42  2 41  0   41  2 40  0             417574.1275   0.0553  0.050   0.0553 0.47  
1400: 41  2 39  0   40  2 38  0             417582.9033   0.0930  0.050   0.0930 0.47  
1401: 41  2 39  0   40  3 38  0             417582.9033   0.0930  0.050   0.0930 0.03  
1402: 41  3 39  0   40  2 38  0             417582.9033   0.0930  0.050   0.0930 0.03  
1403: 41  3 39  0   40  3 38  0             417582.9033   0.0930  0.050   0.0930 0.47  
1404: 38  5 33  0   37  5 32  0             417607.0997   0.0632  0.050   0.0632 0.47  
1405: 38  5 33  0   37  6 32  0             417607.0997   0.0632  0.050   0.0632 0.03  
1406: 38  6 33  0   37  5 32  0             417607.0997   0.0632  0.050   0.0632 0.03  
1407: 38  6 33  0   37  6 32  0             417607.0997   0.0632  0.050   0.0632 0.47  
1408: 34  9 25  0   33  9 24  0             417656.6641  -0.0599  0.050  -0.0599 0.47  
1409: 34  9 25  0   33 10 24  0             417656.6641  -0.0599  0.050  -0.0599 0.03  
1410: 34 10 25  0   33  9 24  0             417656.6641  -0.0599  0.050  -0.0599 0.03  
1411: 34 10 25  0   33 10 24  0             417656.6641  -0.0599  0.050  -0.0599 0.47  
1412: 42  2 40  0   41  2 39  0             427175.5214  -0.0710  0.050  -0.0711 0.47  
1413: 42  2 40  0   41  3 39  0             427175.5214  -0.0710  0.050  -0.0711 0.03  
1414: 42  3 40  0   41  2 39  0             427175.5214  -0.0710  0.050  -0.0711 0.03  
1415: 42  3 40  0   41  3 39  0             427175.5214  -0.0710  0.050  -0.0711 0.47  
1416: 39  5 34  0   38  5 33  0             427199.3940   0.0455  0.050   0.0456 0.47  
1417: 39  5 34  0   38  6 33  0             427199.3940   0.0455  0.050   0.0456 0.03  
1418: 39  6 34  0   38  5 33  0             427199.3940   0.0455  0.050   0.0456 0.03  
1419: 39  6 34  0   38  6 33  0             427199.3940   0.0455  0.050   0.0456 0.47  
1420: 38  6 32  0   37  6 31  0             427207.9400   0.0763  0.050   0.0763 0.47  
1421: 38  6 32  0   37  7 31  0             427207.9400   0.0763  0.050   0.0763 0.03  
1422: 38  7 32  0   37  6 31  0             427207.9400   0.0763  0.050   0.0763 0.03  
1423: 38  7 32  0   37  7 31  0             427207.9400   0.0763  0.050   0.0763 0.47  
1424: 37  7 30  0   36  7 29  0             427217.6933  -0.0252  0.050  -0.0253 0.47  
1425: 37  7 30  0   36  8 29  0             427217.6933  -0.0252  0.050  -0.0253 0.03  
1426: 37  8 30  0   36  7 29  0             427217.6933  -0.0252  0.050  -0.0253 0.03  
1427: 37  8 30  0   36  8 29  0             427217.6933  -0.0252  0.050  -0.0253 0.47  
1428: 36  8 28  0   35  8 27  0             427229.9878   0.0434  0.050   0.0434 0.47  
1429: 36  8 28  0   35  9 27  0             427229.9878   0.0434  0.050   0.0434 0.03  
1430: 36  9 28  0   35  8 27  0             427229.9878   0.0434  0.050   0.0434 0.03  
1431: 36  9 28  0   35  9 27  0             427229.9878   0.0434  0.050   0.0434 0.47  
1432: 35  9 26  0   34  9 25  0             427246.1223   0.0284  0.050   0.0285 0.47  
1433: 35  9 26  0   34 10 25  0             427246.1223   0.0284  0.050   0.0285 0.03  
1434: 35 10 26  0   34  9 25  0             427246.1223   0.0284  0.050   0.0285 0.03  
1435: 35 10 26  0   34 10 25  0             427246.1223   0.0284  0.050   0.0285 0.47  
1436: 46  0 46  0   45  0 45  0             446341.7453  -0.0673  0.050  -0.0674 0.47  
1437: 46  0 46  0   45  1 45  0             446341.7453  -0.0673  0.050  -0.0674 0.03  
1438: 46  1 46  0   45  0 45  0             446341.7453  -0.0673  0.050  -0.0674 0.03  
1439: 46  1 46  0   45  1 45  0             446341.7453  -0.0673  0.050  -0.0674 0.47  
1440: 45  1 44  0   44  1 43  0             446351.3297   0.0179  0.050   0.0179 0.47  
1441: 45  1 44  0   44  2 43  0             446351.3297   0.0179  0.050   0.0179 0.03  
1442: 45  2 44  0   44  1 43  0             446351.3297   0.0179  0.050   0.0179 0.03  
1443: 45  2 44  0   44  2 43  0             446351.3297   0.0179  0.050   0.0179 0.47  
1444: 43  3 40  0   42  3 39  0             446367.6879  -0.0839  0.050  -0.0839 0.47  
1445: 43  3 40  0   42  4 39  0             446367.6879  -0.0839  0.050  -0.0839 0.03  
1446: 43  4 40  0   42  3 39  0             446367.6879  -0.0839  0.050  -0.0839 0.03  
1447: 43  4 40  0   42  4 39  0             446367.6879  -0.0839  0.050  -0.0839 0.47  
1448: 42  4 38  0   41  5 37  0             446375.3407   0.0686  0.050   0.0686 0.05  
1449: 42  5 38  0   41  4 37  0             446375.3407   0.0686  0.050   0.0686 0.05  
1450: 42  5 38  0   41  5 37  0             446375.3407   0.0686  0.050   0.0686 0.89  
1451: 40  6 34  0   39  6 33  0             446390.6360  -0.0016  0.050  -0.0017 0.47  
1452: 40  6 34  0   39  7 33  0             446390.6360  -0.0016  0.050  -0.0017 0.03  
1453: 40  7 34  0   39  6 33  0             446390.6360  -0.0016  0.050  -0.0017 0.03  
1454: 40  7 34  0   39  7 33  0             446390.6360  -0.0016  0.050  -0.0017 0.47  
1455: 36 10 26  0   35 10 25  0             446443.3950   0.0830  0.050   0.0831 0.47  
1456: 36 10 26  0   35 11 25  0             446443.3950   0.0830  0.050   0.0831 0.03  
1457: 36 11 26  0   35 10 25  0             446443.3950   0.0830  0.050   0.0831 0.03  
1458: 36 11 26  0   35 11 25  0             446443.3950   0.0830  0.050   0.0831 0.47  
1459: 34 12 22  0   33 12 21  0             446509.9392  -0.0193  0.050  -0.0193 0.47  
1460: 34 12 22  0   33 13 21  0             446509.9392  -0.0193  0.050  -0.0193 0.03  
1461: 34 13 22  0   33 12 21  0             446509.9392  -0.0193  0.050  -0.0193 0.03  
1462: 34 13 22  0   33 13 21  0             446509.9392  -0.0193  0.050  -0.0193 0.47  
1463: 33 13 20  0   32 13 19  0             446571.0418   0.0605  0.050   0.0606 0.47  
1464: 33 13 20  0   32 14 19  0             446571.0418   0.0605  0.050   0.0606 0.03  
1465: 33 14 20  0   32 13 19  0             446571.0418   0.0605  0.050   0.0606 0.03  
1466: 33 14 20  0   32 14 19  0             446571.0418   0.0605  0.050   0.0606 0.47  
1467: 32 14 18  0   31 15 17  0             446668.8699   0.0134  0.050   0.0135 0.05  
1468: 32 15 18  0   31 14 17  0             446668.8699   0.0134  0.050   0.0135 0.05  
1469: 32 15 18  0   31 15 17  0             446668.8699   0.0134  0.050   0.0135 0.91  
1470: 30 16 14  0   29 16 13  0             447135.4045  -0.0347  0.050  -0.0354 0.95  
1471: 30 17 14  0   29 16 13  0             447135.4045  -0.0482  0.050  -0.0354 0.05  
1472: 30 16 14  0   29 17 13  0             447135.4084   0.0857  0.050   0.0728 0.05  
1473: 30 17 14  0   29 17 13  0             447135.4084   0.0722  0.050   0.0728 0.95  
1474: 36 11 25  0   35 11 24  0             456055.1149  -0.0120  0.050  -0.0121 0.47  
1475: 36 11 25  0   35 12 24  0             456055.1149  -0.0120  0.050  -0.0121 0.03  
1476: 36 12 25  0   35 11 24  0             456055.1149  -0.0120  0.050  -0.0121 0.03  
1477: 36 12 25  0   35 12 24  0             456055.1149  -0.0120  0.050  -0.0121 0.47  
1478: 32 15 17  0   31 16 16  0             456368.0371  -0.0623  0.050  -0.0623 0.05  
1479: 32 16 17  0   31 15 16  0             456368.0371  -0.0623  0.050  -0.0623 0.05  
1480: 32 16 17  0   31 16 16  0             456368.0371  -0.0623  0.050  -0.0623 0.91  
1481: 47  1 46  0   46  1 45  0             465533.9436  -0.0034  0.050  -0.0034 0.47  
1482: 47  1 46  0   46  2 45  0             465533.9436  -0.0034  0.050  -0.0034 0.03  
1483: 47  2 46  0   46  1 45  0             465533.9436  -0.0034  0.050  -0.0034 0.03  
1484: 47  2 46  0   46  2 45  0             465533.9436  -0.0034  0.050  -0.0034 0.47  
1485: 45  3 42  0   44  3 41  0             465550.1837   0.0674  0.050   0.0674 0.47  
1486: 45  3 42  0   44  4 41  0             465550.1837   0.0674  0.050   0.0674 0.03  
1487: 45  4 42  0   44  3 41  0             465550.1837   0.0674  0.050   0.0674 0.03  
1488: 45  4 42  0   44  4 41  0             465550.1837   0.0674  0.050   0.0674 0.47  
1489: 42  6 36  0   41  6 35  0             465571.7433  -0.0088  0.050  -0.0088 0.47  
1490: 42  6 36  0   41  7 35  0             465571.7433  -0.0088  0.050  -0.0088 0.03  
1491: 42  7 36  0   41  6 35  0             465571.7433  -0.0088  0.050  -0.0088 0.03  
1492: 42  7 36  0   41  7 35  0             465571.7433  -0.0088  0.050  -0.0088 0.47  
1493: 40  8 32  0   39  8 31  0             465589.5255   0.0118  0.050   0.0119 0.47  
1494: 40  8 32  0   39  9 31  0             465589.5255   0.0118  0.050   0.0119 0.03  
1495: 40  9 32  0   39  8 31  0             465589.5255   0.0118  0.050   0.0119 0.03  
1496: 40  9 32  0   39  9 31  0             465589.5255   0.0118  0.050   0.0119 0.47  
1497: 37 11 26  0   36 11 25  0             465640.1147  -0.0943  0.050  -0.0943 0.47  
1498: 37 11 26  0   36 12 25  0             465640.1147  -0.0943  0.050  -0.0943 0.03  
1499: 37 12 26  0   36 11 25  0             465640.1147  -0.0943  0.050  -0.0943 0.03  
1500: 37 12 26  0   36 12 25  0             465640.1147  -0.0943  0.050  -0.0943 0.47  
1501: 50  1 49  0   49  1 48  0             494304.3816  -0.0418  0.050  -0.0419 0.47  
1502: 50  1 49  0   49  2 48  0             494304.3816  -0.0418  0.050  -0.0419 0.03  
1503: 50  2 49  0   49  1 48  0             494304.3816  -0.0418  0.050  -0.0419 0.03  
1504: 50  2 49  0   49  2 48  0             494304.3816  -0.0418  0.050  -0.0419 0.47  
1505: 48  3 45  0   47  3 44  0             494320.1883   0.0196  0.050   0.0196 0.47  
1506: 48  3 45  0   47  4 44  0             494320.1883   0.0196  0.050   0.0196 0.03  
1507: 48  4 45  0   47  3 44  0             494320.1883   0.0196  0.050   0.0196 0.03  
1508: 48  4 45  0   47  4 44  0             494320.1883   0.0196  0.050   0.0196 0.47  
--------------------------------------------------------------------------------

PARAMETERS IN FIT (values truncated and Nlines statistics):

        1000000         A_gs  /MHz        10014.34940(62)                      1
        2000000         B_gs  /MHz         9232.04662(50)                      2
        3000000         C_gs  /MHz         4801.03124(23)                      3
          20000        DJ_gs  /kHz            3.61617(36)                      4
         110000       DJK_gs  /kHz           -5.64428(58)                      5
         200000        DK_gs  /kHz            2.42426(32)                      6
        4010000        d1_gs  /kHz            0.10555(76)                      7
        5000000        d2_gs  /kHz            0.04046(44)                      8
          30000        HJ_gs  /Hz             0.001406(58)                     9
         120000       HJK_gs  /Hz           [-0.0059842]                      10
         210000       HKJ_gs  /Hz           [ 0.0078323]                      11
         300000        HK_gs  /Hz           [-0.0032164]                      12
        4020000        h1_gs  /Hz           [ 0.00009]                        13
        5010000        h2_gs  /Hz           [-0.0000501]                      14
        6000000        h3_gs  /Hz           [ 0.0000042]                      15

 MICROWAVE AVG =       -0.000414 MHz, IR AVG =        0.00000                 
 MICROWAVE RMS =        0.046431 MHz, IR RMS =        0.00000                 
 END OF ITERATION  1 OLD, NEW RMS ERROR=        0.92862         0.92862       

  distinct frequency lines in fit:   436
       distinct parameters of fit:     9

MICROWAVE       lines fitted       lines    lines      RMS      RMS ERROR    J range  Ka range    freq. range
            total   dv=0 dv.ne.0   UNFITTD  e>900
v"= 0        436    436      0        0      0       0.046425     0.92849     8  50    0  22   120039   494320
--------------------------------------------------------------------------------------------
total:       436    436      0        0      0       0.046425     0.92849

NOTE: the RMS values above are for Nlines statistics, but the 'total' values may differ slightly from
      those in the .FIT file since the o-c values for this evaluation are as rounded in the .FIT.


 PARAMETERS IN FIT WITH STANDARD ERRORS ON THOSE THAT ARE FITTED:
 (values rounded and degrees of freedom, Ndegf=Nlines-Nconst, statistics)

        1000000         A_gs  /MHz      10014.34940(58)                        1
        2000000         B_gs  /MHz       9232.04662(47)                        2
        3000000         C_gs  /MHz       4801.03125(22)                        3
          20000        DJ_gs  /kHz          3.61617(34)                        4
         110000       DJK_gs  /kHz         -5.64428(54)                        5
         200000        DK_gs  /kHz          2.42426(30)                        6
        4010000        d1_gs  /kHz          0.10555(71)                        7
        5000000        d2_gs  /kHz          0.04046(41)                        8
          30000        HJ_gs  /Hz           0.001406(54)                       9
         120000       HJK_gs  /Hz           [-0.0059842]                      10
         210000       HKJ_gs  /Hz           [ 0.0078323]                      11
         300000        HK_gs  /Hz           [-0.0032164]                      12
        4020000        h1_gs  /Hz           [ 0.00009]                        13
        5010000        h2_gs  /Hz           [-0.0000501]                      14
        6000000        h3_gs  /Hz           [ 0.0000042]                      15

 CORRELATION COEFFICIENTS, C.ij:

           A_gs     B_gs     C_gs     -DJ_gs   -DJK_gs  -DK_gs   d1_gs    d2_gs   

A_gs        1.0000
B_gs       -0.5758   1.0000
C_gs        0.1847   0.2929   1.0000
-DJ_gs     -0.8252   0.2505  -0.3973   1.0000
-DJK_gs     0.7484  -0.4821  -0.1110  -0.8198   1.0000
-DK_gs     -0.6138   0.4693   0.0200   0.7394  -0.9358   1.0000
d1_gs       0.8093  -0.7026   0.0156  -0.7798   0.8507  -0.7594   1.0000
d2_gs      -0.2513   0.1027  -0.0595   0.3319  -0.2933   0.2111  -0.4436   1.0000
HJ_gs       0.2305   0.1969   0.8209  -0.5158   0.0285  -0.1387   0.0880  -0.0569

           HJ_gs   

HJ_gs       1.0000

 Mean value of |C.ij|, i.ne.j =   0.4209
 Mean value of  C.ij,  i.ne.j =  -0.0658


 No correlations with absolute value greater than 0.9950


 Worst fitted lines (obs-calc/error):

   173:    2.0       1119:    2.0       1234:    2.0        181:   -1.9
   467:    1.9       1282:    1.9        666:   -1.9       1497:   -1.9
   345:    1.9       1360:    1.9       1157:   -1.9        520:   -1.9
  1400:    1.9        365:   -1.9       1286:    1.9        739:   -1.8
  1230:   -1.8        602:    1.8        212:    1.8        859:    1.8
   924:    1.8        824:    1.8        123:   -1.8          9:    1.8
  1392:    1.8        291:   -1.8        971:   -1.7       1266:    1.7
   386:    1.7        311:   -1.7        804:    1.7       1444:   -1.7
  1455:    1.7       1113:   -1.7         19:   -1.6        234:   -1.6
  1262:    1.6       1054:    1.6        267:   -1.6       1201:   -1.6
  1209:   -1.6        279:    1.6       1225:   -1.6        738:    1.6
   434:   -1.6        812:   -1.6        997:   -1.5        992:    1.5
   287:    1.5       1324:    1.5

   173: 30 13 17  0   30 12 18  0             166923.7949   0.0985  0.050   0.0985 0.15
  1119: 15 14  1  0   14 12  2  0             337697.6368   0.0984  0.050
  1234: 34  3 31  0   33  3 30  0             360026.7021   0.0976  0.050   0.0977 0.47
   181: 28 11 17  0   28 10 18  0             167259.2281  -0.0959  0.050  -0.0959 0.04
   467: 30  9 21  0   30  8 22  0             206014.6833   0.0948  0.050   0.0948 0.15
  1282: 29  9 20  0   28  9 19  0             369710.6055   0.0947  0.050   0.0948 0.47
   666: 13 13  1  0   12 12  0  0             258302.2471  -0.0946  0.050
  1497: 37 11 26  0   36 11 25  0             465640.1147  -0.0943  0.050  -0.0943 0.47
   345: 15  4 11  0   14  4 10  0             187290.7328   0.0940  0.050   0.0941 0.47
  1360: 29 11 18  0   28 11 17  0             388975.3107   0.0936  0.050   0.0936 0.47
                                           _____________________________________
__________________________________________/ SPFIT output reformatted with PIFORM
