# Supplementary material for: Improved Accuracy in Semi-Experimental Structure Determination by Resolving Problems Associated with Rotation of Principal Inertial Axes of Isotopologues: Structures of 1,3-Oxazole (c‑C3H3NO)
Source: J Phys Chem A. 2026 Apr 24;130(18):3623–41. doi: 10.1021/acs.jpca.6c01535 (PMC13158917; doi:10.1021/acs.jpca.6c01535)
Supplement: Supplementary file 2 [file jp6c01535_si_002.zip › Supporting Information/Least-Squares Fits/oxazole_007_A_I_r.res]

   [2-2H]-oxazole GS                                  Tue Sep 30 15:19:02 2025

-------------------------------------------------------------------------------------=========
                                              obs         o-c     error     blends     Notes
                                                                         o-c      wt
    / instead of : below denotes (o-c)>3*err
-------------------------------------------------------------------------------------=========
   1: 25 17  8  0   25 16  9  0              78159.5922   0.0480  0.050               
   2: 25 18  8  0   25 17  9  0              78200.3358  -0.0128  0.050               
   3: 24 16  8  0   24 15  9  0              78470.9593  -0.0283  0.050               
   4: 24 17  8  0   24 16  9  0              78492.5749  -0.0497  0.050               
   5: 24 17  8  0   24 15  9  0              78493.7137  -0.0579  0.050               
   6: 23 15  8  0   23 14  9  0              78739.7904  -0.0270  0.050               
   7: 23 16  8  0   23 15  9  0              78750.8380  -0.0783  0.050               
   8: 22 14  8  0   22 13  9  0              78972.0036  -0.0792  0.050  -0.0293 0.79  
   9: 22 14  8  0   22 14  9  0              78972.0036   0.1548  0.050  -0.0293 0.21  
  10: 22 15  8  0   22 13  9  0              78977.6030  -0.2072  0.050  -0.0232 0.21  
  11: 22 15  8  0   22 14  9  0              78977.6030   0.0267  0.050  -0.0232 0.79  
  12: 21 13  8  0   21 12  9  0              79172.5464  -0.0348  0.050  -0.0135 0.78  
  13: 21 13  8  0   21 13  9  0              79172.5464   0.0643  0.050  -0.0135 0.22  
  14: 21 14  8  0   21 12  9  0              79175.2508  -0.0449  0.050   0.0329 0.22  
  15: 21 14  8  0   21 13  9  0              79175.2508   0.0542  0.050   0.0329 0.78  
  16: 20 12  8  0   20 11  9  0              79345.1951  -0.0354  0.050  -0.0268 0.78  
  17: 20 12  8  0   20 12  9  0              79345.1951   0.0045  0.050  -0.0268 0.22  
  18: 20 13  8  0   20 11  9  0              79346.4529  -0.0109  0.050   0.0204 0.22  
  19: 20 13  8  0   20 12  9  0              79346.4529   0.0291  0.050   0.0204 0.78  
  20: 19 11  8  0   19 10  9  0              79493.2327  -0.0922  0.050  -0.0888 0.78  
  21: 19 11  8  0   19 11  9  0              79493.2327  -0.0769  0.050  -0.0888 0.22  
  22: 19 12  8  0   19 10  9  0              79493.8355  -0.0240  0.050  -0.0121 0.22  
  23: 19 12  8  0   19 11  9  0              79493.8355  -0.0087  0.050  -0.0121 0.78  
  24: 18 10  8  0   18  9  9  0              79619.8504   0.1442  0.050   0.0370 0.39  
  25: 18 10  8  0   18 10  9  0              79619.8504   0.1497  0.050   0.0370 0.11  
  26: 18 11  8  0   18  9  9  0              79619.8504  -0.0757  0.050   0.0370 0.11  
  27: 18 11  8  0   18 10  9  0              79619.8504  -0.0702  0.050   0.0370 0.39  
  28: 17  9  8  0   17  8  9  0              79726.8925   0.0147  0.050  -0.0270 0.39  
  29: 17  9  8  0   17  9  9  0              79726.8925   0.0166  0.050  -0.0270 0.11  
  30: 17 10  8  0   17  8  9  0              79726.8925  -0.0705  0.050  -0.0270 0.11  
  31: 17 10  8  0   17  9  9  0              79726.8925  -0.0686  0.050  -0.0270 0.39  
  32: 16  8  8  0   16  7  9  0              79817.0765  -0.0035  0.050  -0.0187 0.39  
  33: 16  8  8  0   16  8  9  0              79817.0765  -0.0029  0.050  -0.0187 0.11  
  34: 16  9  8  0   16  7  9  0              79817.0765  -0.0344  0.050  -0.0187 0.11  
  35: 16  9  8  0   16  8  9  0              79817.0765  -0.0338  0.050  -0.0187 0.39  
  36: 15  7  8  0   15  6  9  0              79892.3340  -0.0053  0.050  -0.0105 0.39  
  37: 15  7  8  0   15  7  9  0              79892.3340  -0.0052  0.050  -0.0105 0.11  
  38: 15  8  8  0   15  6  9  0              79892.3340  -0.0157  0.050  -0.0105 0.11  
  39: 15  8  8  0   15  7  9  0              79892.3340  -0.0156  0.050  -0.0105 0.39  
  40: 14  6  8  0   14  5  9  0              79954.4793  -0.0226  0.050  -0.0243 0.38  
  41: 14  6  8  0   14  6  9  0              79954.4793  -0.0226  0.050  -0.0243 0.12  
  42: 14  7  8  0   14  5  9  0              79954.4793  -0.0258  0.050  -0.0243 0.12  
  43: 14  7  8  0   14  6  9  0              79954.4793  -0.0258  0.050  -0.0243 0.38  
  44: 13  5  8  0   13  4  9  0              80005.2359  -0.0193  0.050  -0.0198 0.38  
  45: 13  5  8  0   13  5  9  0              80005.2359  -0.0193  0.050  -0.0198 0.12  
  46: 13  6  8  0   13  4  9  0              80005.2359  -0.0202  0.050  -0.0198 0.12  
  47: 13  6  8  0   13  5  9  0              80005.2359  -0.0202  0.050  -0.0198 0.38  
  48: 12  4  8  0   12  3  9  0              80046.0820  -0.0625  0.050  -0.0627 0.38  
  49: 12  4  8  0   12  4  9  0              80046.0820  -0.0625  0.050  -0.0627 0.12  
  50: 12  5  8  0   12  3  9  0              80046.0820  -0.0627  0.050  -0.0627 0.12  
  51: 12  5  8  0   12  4  9  0              80046.0820  -0.0627  0.050  -0.0627 0.38  
  52:  8  0  8  0    7  0  7  0              80060.8030   0.0184  0.050   0.0184 0.13  
  53:  8  0  8  0    7  1  7  0              80060.8030   0.0184  0.050   0.0184 0.37  
  54:  8  1  8  0    7  0  7  0              80060.8030   0.0184  0.050   0.0184 0.37  
  55:  8  1  8  0    7  1  7  0              80060.8030   0.0184  0.050   0.0184 0.13  
  56:  7  1  6  0    6  1  5  0              80071.4500   0.0103  0.050   0.0190 0.13  
  57:  7  1  6  0    6  2  5  0              80071.4500   0.0283  0.050   0.0190 0.37  
  58:  7  2  6  0    6  1  5  0              80071.4500   0.0096  0.050   0.0190 0.37  
  59:  7  2  6  0    6  2  5  0              80071.4500   0.0277  0.050   0.0190 0.13  
  60:  6  2  4  0    5  3  3  0              80075.4142   0.0052  0.050               
  61: 11  3  8  0   11  2  9  0              80078.5107  -0.0728  0.050  -0.0729 0.38  
  62: 11  3  8  0   11  3  9  0              80078.5107  -0.0728  0.050  -0.0729 0.12  
  63: 11  4  8  0   11  2  9  0              80078.5107  -0.0729  0.050  -0.0729 0.12  
  64: 11  4  8  0   11  3  9  0              80078.5107  -0.0729  0.050  -0.0729 0.38  
  65:  6  2  4  0    5  2  3  0              80113.3112  -0.0288  0.050               
  66:  6  3  4  0    5  2  3  0              80115.6189   0.0485  0.050               
  67: 41 33  9  0   41 32 10  0              81240.0991   0.0495  0.050               
  68: 37 28  9  0   37 27 10  0              81374.6865  -0.0797  0.050               
  69: 40 32  9  0   40 31 10  0              81599.2246  -0.0185  0.050               
  70: 39 31  9  0   39 30 10  0              82056.6372  -0.0247  0.050               
  71: 36 27  9  0   36 26 10  0              82557.0725  -0.0344  0.050               
  72: 38 30  9  0   38 29 10  0              82579.7756   0.0220  0.050               
  73: 37 29  9  0   37 28 10  0              83139.8687  -0.0762  0.050               
  74: 35 27  9  0   35 26 10  0              84281.4823   0.0297  0.050               
  75: 34 25  9  0   34 24 10  0              84366.4811  -0.0106  0.050               
  76: 33 24  9  0   33 23 10  0              85065.9025   0.0094  0.050               
  77: 33 25  9  0   33 24 10  0              85349.7813   0.0535  0.050               
  78: 32 23  9  0   32 23 10  0              85650.5963   0.0075  0.050               
  79: 32 23  9  0   32 22 10  0              85664.5829   0.0227  0.050               
  80: 32 24  9  0   32 23 10  0              85834.5142   0.0682  0.050               
  81: 31 22  9  0   31 22 10  0              86174.3405   0.0355  0.050               
  82: 31 22  9  0   31 21 10  0              86181.8071   0.0068  0.050               
  83: 30 21  9  0   30 20 10  0              86632.1545  -0.0220  0.050               
  84: 30 22  9  0   30 21 10  0              86688.9046   0.0020  0.050               
  85: 29 20  9  0   29 20 10  0              87024.6529  -0.0127  0.050               
  86: 29 20  9  0   29 19 10  0              87026.6755   0.0101  0.050               
  87: 29 21  9  0   29 20 10  0              87058.3041   0.0492  0.050               
  88: 28 19  9  0   28 19 10  0              87372.5435  -0.0743  0.050               
  89: 28 19  9  0   28 18 10  0              87373.6517   0.0425  0.050               
  90: 27 18  9  0   27 17 10  0              87679.4528  -0.0001  0.050               
  91: 27 19  9  0   27 18 10  0              87688.5490   0.0537  0.050               
  92: 26 17  9  0   26 16 10  0              87949.2973   0.0082  0.050   0.0549 0.79  
  93: 26 17  9  0   26 17 10  0              87949.2973   0.2304  0.050   0.0549 0.21  
  94: 26 18  9  0   26 16 10  0              87954.0042  -0.1397  0.050   0.0359 0.21  
  95: 26 18  9  0   26 17 10  0              87954.0042   0.0824  0.050   0.0359 0.79  
  96: 25 16  9  0   25 15 10  0              88187.2347  -0.0127  0.050               
  97: 25 17  9  0   25 15 10  0              88189.6358  -0.0114  0.050   0.0673 0.21  
  98: 25 17  9  0   25 16 10  0              88189.6358   0.0885  0.050   0.0673 0.79  
  99: 24 16  9  0   24 14 10  0              88397.9500   0.0328  0.050   0.0669 0.21  
 100: 24 16  9  0   24 15 10  0              88397.9500   0.0761  0.050   0.0669 0.79  
 101: 23 14  9  0   23 13 10  0              88580.7445  -0.0557  0.050  -0.0519 0.78  
 102: 23 14  9  0   23 14 10  0              88580.7445  -0.0377  0.050  -0.0519 0.22  
 103: 23 15  9  0   23 13 10  0              88581.3409   0.0121  0.050   0.0262 0.22  
 104: 23 15  9  0   23 14 10  0              88581.3409   0.0301  0.050   0.0262 0.78  
 105: 22 13  9  0   22 12 10  0              88742.0598   0.1499  0.050   0.0365 0.39  
 106: 22 13  9  0   22 13 10  0              88742.0598   0.1571  0.050   0.0365 0.11  
 107: 22 14  9  0   22 12 10  0              88742.0598  -0.0840  0.050   0.0365 0.11  
 108: 22 14  9  0   22 13 10  0              88742.0598  -0.0768  0.050   0.0365 0.39  
 109: 21 12  9  0   21 11 10  0              88882.4289   0.0412  0.050  -0.0070 0.39  
 110: 21 12  9  0   21 12 10  0              88882.4289   0.0439  0.050  -0.0070 0.11  
 111: 21 13  9  0   21 11 10  0              88882.4289  -0.0579  0.050  -0.0070 0.11  
 112: 21 13  9  0   21 12 10  0              88882.4289  -0.0552  0.050  -0.0070 0.39  
 113: 20 11  9  0   20 10 10  0              89004.3157   0.0179  0.050  -0.0016 0.39  
 114: 20 11  9  0   20 11 10  0              89004.3157   0.0189  0.050  -0.0016 0.11  
 115: 20 12  9  0   20 10 10  0              89004.3157  -0.0220  0.050  -0.0016 0.11  
 116: 20 12  9  0   20 11 10  0              89004.3157  -0.0211  0.050  -0.0016 0.39  
 117:  6  3  3  0    5  4  2  0              89032.8223   0.0424  0.050               
 118: 19 10  9  0   19  9 10  0              89109.5573   0.0367  0.050   0.0292 0.39  
 119: 19 10  9  0   19 10 10  0              89109.5573   0.0370  0.050   0.0292 0.11  
 120: 19 11  9  0   19  9 10  0              89109.5573   0.0214  0.050   0.0292 0.11  
 121: 19 11  9  0   19 10 10  0              89109.5573   0.0217  0.050   0.0292 0.39  
 122: 18  9  9  0   18  8 10  0              89199.7671  -0.0134  0.050  -0.0161 0.39  
 123: 18  9  9  0   18  9 10  0              89199.7671  -0.0133  0.050  -0.0161 0.11  
 124: 18 10  9  0   18  8 10  0              89199.7671  -0.0189  0.050  -0.0161 0.11  
 125: 18 10  9  0   18  9 10  0              89199.7671  -0.0188  0.050  -0.0161 0.39  
 126: 17  8  9  0   17  7 10  0              89276.6699   0.0028  0.050   0.0020 0.39  
 127: 17  8  9  0   17  8 10  0              89276.6699   0.0029  0.050   0.0020 0.11  
 128: 17  9  9  0   17  7 10  0              89276.6699   0.0010  0.050   0.0020 0.11  
 129: 17  9  9  0   17  8 10  0              89276.6699   0.0010  0.050   0.0020 0.39  
 130: 16  7  9  0   16  6 10  0              89341.6481  -0.0006  0.050  -0.0009 0.39  
 131: 16  7  9  0   16  7 10  0              89341.6481  -0.0006  0.050  -0.0009 0.11  
 132: 16  8  9  0   16  6 10  0              89341.6481  -0.0012  0.050  -0.0009 0.11  
 133: 16  8  9  0   16  7 10  0              89341.6481  -0.0012  0.050  -0.0009 0.39  
 134: 15  6  9  0   15  5 10  0              89396.1014   0.0165  0.050   0.0164 0.38  
 135: 15  6  9  0   15  6 10  0              89396.1014   0.0165  0.050   0.0164 0.12  
 136: 15  7  9  0   15  5 10  0              89396.1014   0.0163  0.050   0.0164 0.12  
 137: 15  7  9  0   15  6 10  0              89396.1014   0.0163  0.050   0.0164 0.38  
 138: 14  5  9  0   14  4 10  0              89441.1881  -0.0454  0.050  -0.0455 0.38  
 139: 14  5  9  0   14  5 10  0              89441.1881  -0.0454  0.050  -0.0455 0.12  
 140: 14  6  9  0   14  4 10  0              89441.1881  -0.0455  0.050  -0.0455 0.12  
 141: 14  6  9  0   14  5 10  0              89441.1881  -0.0455  0.050  -0.0455 0.38  
 142:  9  0  9  0    8  0  8  0              89478.8843   0.0236  0.050   0.0237 0.13  
 143:  9  0  9  0    8  1  8  0              89478.8843   0.0236  0.050   0.0237 0.37  
 144:  9  1  9  0    8  0  8  0              89478.8843   0.0236  0.050   0.0237 0.37  
 145:  9  1  9  0    8  1  8  0              89478.8843   0.0236  0.050   0.0237 0.13  
 146:  8  1  7  0    7  1  6  0              89489.1326   0.0247  0.050   0.0250 0.13  
 147:  8  1  7  0    7  2  6  0              89489.1326   0.0253  0.050   0.0250 0.37  
 148:  8  2  7  0    7  1  6  0              89489.1326   0.0247  0.050   0.0250 0.37  
 149:  8  2  7  0    7  2  6  0              89489.1326   0.0253  0.050   0.0250 0.13  
 150:  7  2  5  0    6  3  4  0              89504.4615   0.0634  0.050   0.0347 0.73  
 151:  7  3  5  0    6  3  4  0              89504.4615  -0.0444  0.050   0.0347 0.27  
 152:  7  2  5  0    6  2  4  0              89506.7082   0.0798  0.050   0.0007 0.27  
 153:  7  3  5  0    6  2  4  0              89506.7082  -0.0281  0.050   0.0007 0.73  
 154: 12  3  9  0   12  2 10  0              89508.1611  -0.0743  0.050  -0.0743 0.38  
 155: 12  3  9  0   12  3 10  0              89508.1611  -0.0743  0.050  -0.0743 0.12  
 156: 12  4  9  0   12  2 10  0              89508.1611  -0.0743  0.050  -0.0743 0.12  
 157: 12  4  9  0   12  3 10  0              89508.1611  -0.0743  0.050  -0.0743 0.38  
 158: 11  2  9  0   11  1 10  0              89532.1049  -0.0483  0.050  -0.0483 0.38  
 159: 11  2  9  0   11  2 10  0              89532.1049  -0.0483  0.050  -0.0483 0.12  
 160: 11  3  9  0   11  1 10  0              89532.1049  -0.0483  0.050  -0.0483 0.12  
 161: 11  3  9  0   11  2 10  0              89532.1049  -0.0483  0.050  -0.0483 0.38  
 162: 40 31 10  0   40 30 11  0              92220.3144  -0.0469  0.050               
 163: 37 27 10  0   37 26 11  0              93812.3389  -0.0440  0.050               
 164: 36 26 10  0   36 25 11  0              94420.5791   0.0297  0.050               
 165: 35 25 10  0   35 24 11  0              94956.6565   0.0039  0.050               
 166: 35 26 10  0   35 25 11  0              95029.7865  -0.0434  0.050               
 167: 34 24 10  0   34 23 11  0              95432.1894  -0.0236  0.050               
 168: 34 25 10  0   34 24 11  0              95474.4554   0.0178  0.050               
 169: 33 23 10  0   33 22 11  0              95856.0277   0.0050  0.050               
 170: 33 24 10  0   33 23 11  0              95879.8784   0.0168  0.050               
 171: 32 22 10  0   32 21 11  0              96234.9096   0.0265  0.050               
 172: 32 23 10  0   32 22 11  0              96248.0180  -0.0219  0.050               
 173: 32 23 10  0   32 21 11  0              96248.9221   0.0676  0.050               
 174: 31 21 10  0   31 20 11  0              96574.1483  -0.0124  0.050               
 175: 31 22 10  0   31 21 11  0              96581.2979   0.0464  0.050               
 176: 30 20 10  0   30 19 11  0              96878.1779  -0.0119  0.050   0.0285 0.79  
 177: 30 20 10  0   30 20 11  0              96878.1779   0.1837  0.050   0.0285 0.21  
 178: 30 21 10  0   30 19 11  0              96881.9814  -0.1311  0.050   0.0242 0.21  
 179: 30 21 10  0   30 20 11  0              96881.9814   0.0646  0.050   0.0242 0.79  
 180: 29 19 10  0   29 18 11  0              97150.5288  -0.0311  0.050  -0.0119 0.79  
 181: 29 19 10  0   29 19 11  0              97150.5288   0.0608  0.050  -0.0119 0.21  
 182: 29 20 10  0   29 18 11  0              97152.5178  -0.0418  0.050   0.0309 0.21  
 183: 29 20 10  0   29 19 11  0              97152.5178   0.0501  0.050   0.0309 0.79  
 184: 28 18 10  0   28 17 11  0              97394.3109  -0.0067  0.050   0.0022 0.79  
 185: 28 18 10  0   28 18 11  0              97394.3109   0.0352  0.050   0.0022 0.21  
 186: 28 19 10  0   28 17 11  0              97395.3013  -0.0075  0.050   0.0255 0.21  
 187: 28 19 10  0   28 18 11  0              97395.3013   0.0343  0.050   0.0255 0.79  
 188: 27 17 10  0   27 16 11  0              97612.3191   0.2130  0.050  -0.0162 0.39  
 189: 27 17 10  0   27 17 11  0              97612.3191   0.2315  0.050  -0.0162 0.11  
 190: 27 18 10  0   27 16 11  0              97612.3191  -0.2638  0.050  -0.0162 0.11  
 191: 27 18 10  0   27 17 11  0              97612.3191  -0.2453  0.050  -0.0162 0.39  
 192: 26 16 10  0   26 15 11  0              97806.3774   0.1153  0.050   0.0082 0.39  
 193: 26 16 10  0   26 16 11  0              97806.3774   0.1232  0.050   0.0082 0.11  
 194: 26 17 10  0   26 15 11  0              97806.3774  -0.1068  0.050   0.0082 0.11  
 195: 26 17 10  0   26 16 11  0              97806.3774  -0.0989  0.050   0.0082 0.39  
 196: 25 15 10  0   25 14 11  0              97978.9411   0.0589  0.050   0.0106 0.39  
 197: 25 15 10  0   25 15 11  0              97978.9411   0.0621  0.050   0.0106 0.11  
 198: 25 16 10  0   25 14 11  0              97978.9411  -0.0410  0.050   0.0106 0.11  
 199: 25 16 10  0   25 15 11  0              97978.9411  -0.0377  0.050   0.0106 0.39  
 200: 24 14 10  0   24 13 11  0              98131.9152   0.0453  0.050   0.0243 0.39  
 201: 24 14 10  0   24 14 11  0              98131.9152   0.0465  0.050   0.0243 0.11  
 202: 24 15 10  0   24 13 11  0              98131.9152   0.0019  0.050   0.0243 0.11  
 203: 24 15 10  0   24 14 11  0              98131.9152   0.0032  0.050   0.0243 0.39  
 204: 23 13 10  0   23 12 11  0              98267.0403   0.0721  0.050   0.0634 0.39  
 205: 23 13 10  0   23 13 11  0              98267.0403   0.0726  0.050   0.0634 0.11  
 206: 23 14 10  0   23 12 11  0              98267.0403   0.0541  0.050   0.0634 0.11  
 207: 23 14 10  0   23 13 11  0              98267.0403   0.0546  0.050   0.0634 0.39  
 208: 22 12 10  0   22 11 11  0              98385.7910   0.0078  0.050   0.0043 0.39  
 209: 22 12 10  0   22 12 11  0              98385.7910   0.0080  0.050   0.0043 0.11  
 210: 22 13 10  0   22 11 11  0              98385.7910   0.0006  0.050   0.0043 0.11  
 211: 22 13 10  0   22 12 11  0              98385.7910   0.0008  0.050   0.0043 0.39  
 212: 21 11 10  0   21 10 11  0              98489.8139   0.0114  0.050   0.0101 0.39  
 213: 21 11 10  0   21 11 11  0              98489.8139   0.0115  0.050   0.0101 0.11  
 214: 21 12 10  0   21 10 11  0              98489.8139   0.0087  0.050   0.0101 0.11  
 215: 21 12 10  0   21 11 11  0              98489.8139   0.0088  0.050   0.0101 0.39  
 216: 20 10 10  0   20  9 11  0              98580.4063  -0.0013  0.050  -0.0018 0.39  
 217: 20 10 10  0   20 10 11  0              98580.4063  -0.0013  0.050  -0.0018 0.11  
 218: 20 11 10  0   20  9 11  0              98580.4063  -0.0023  0.050  -0.0018 0.11  
 219: 20 11 10  0   20 10 11  0              98580.4063  -0.0023  0.050  -0.0018 0.39  
 220: 19  9 10  0   19  8 11  0              98658.8985   0.0128  0.050   0.0127 0.39  
 221: 19  9 10  0   19  9 11  0              98658.8985   0.0128  0.050   0.0127 0.11  
 222: 19 10 10  0   19  8 11  0              98658.8985   0.0125  0.050   0.0127 0.11  
 223: 19 10 10  0   19  9 11  0              98658.8985   0.0125  0.050   0.0127 0.39  
 224: 18  8 10  0   18  7 11  0              98726.4377   0.0012  0.050   0.0012 0.39  
 225: 18  8 10  0   18  8 11  0              98726.4377   0.0012  0.050   0.0012 0.11  
 226: 18  9 10  0   18  7 11  0              98726.4377   0.0011  0.050   0.0012 0.11  
 227: 18  9 10  0   18  8 11  0              98726.4377   0.0011  0.050   0.0012 0.39  
 228: 17  7 10  0   17  6 11  0              98784.1795  -0.0002  0.050  -0.0003 0.38  
 229: 17  7 10  0   17  7 11  0              98784.1795  -0.0002  0.050  -0.0003 0.12  
 230: 17  8 10  0   17  6 11  0              98784.1795  -0.0003  0.050  -0.0003 0.12  
 231: 17  8 10  0   17  7 11  0              98784.1795  -0.0003  0.050  -0.0003 0.38  
 232: 16  6 10  0   16  5 11  0              98833.1513  -0.0095  0.050  -0.0095 0.38  
 233: 16  6 10  0   16  6 11  0              98833.1513  -0.0095  0.050  -0.0095 0.12  
 234: 16  7 10  0   16  5 11  0              98833.1513  -0.0095  0.050  -0.0095 0.12  
 235: 16  7 10  0   16  6 11  0              98833.1513  -0.0095  0.050  -0.0095 0.38  
 236: 15  5 10  0   15  4 11  0              98874.3725   0.0178  0.050   0.0179 0.38  
 237: 15  5 10  0   15  5 11  0              98874.3725   0.0178  0.050   0.0179 0.12  
 238: 15  6 10  0   15  4 11  0              98874.3725   0.0178  0.050   0.0179 0.12  
 239: 15  6 10  0   15  5 11  0              98874.3725   0.0178  0.050   0.0179 0.38  
 240: 10  0 10  0    9  0  9  0              98896.8817   0.0226  0.050   0.0226 0.13  
 241: 10  0 10  0    9  1  9  0              98896.8817   0.0226  0.050   0.0226 0.37  
 242: 10  1 10  0    9  0  9  0              98896.8817   0.0226  0.050   0.0226 0.37  
 243: 10  1 10  0    9  1  9  0              98896.8817   0.0226  0.050   0.0226 0.13  
 244:  9  1  8  0    8  1  7  0              98906.8820   0.0126  0.050   0.0126 0.13  
 245:  9  1  8  0    8  2  7  0              98906.8820   0.0126  0.050   0.0126 0.37  
 246:  9  2  8  0    8  1  7  0              98906.8820   0.0126  0.050   0.0126 0.37  
 247:  9  2  8  0    8  2  7  0              98906.8820   0.0126  0.050   0.0126 0.13  
 248: 14  4 10  0   14  3 11  0              98908.6401  -0.0290  0.050  -0.0290 0.38  
 249: 14  4 10  0   14  4 11  0              98908.6401  -0.0290  0.050  -0.0290 0.12  
 250: 14  5 10  0   14  3 11  0              98908.6401  -0.0290  0.050  -0.0290 0.12  
 251: 14  5 10  0   14  4 11  0              98908.6401  -0.0290  0.050  -0.0290 0.38  
 252:  8  2  6  0    7  2  5  0              98920.4007  -0.0268  0.050   0.0248 0.13  
 253:  8  2  6  0    7  3  5  0              98920.4007   0.0811  0.050   0.0248 0.37  
 254:  8  3  6  0    7  2  5  0              98920.4007  -0.0314  0.050   0.0248 0.37  
 255:  8  3  6  0    7  3  5  0              98920.4007   0.0764  0.050   0.0248 0.13  
 256: 13  3 10  0   13  2 11  0              98936.9043  -0.0443  0.050  -0.0444 0.38  
 257: 13  3 10  0   13  3 11  0              98936.9043  -0.0443  0.050  -0.0444 0.12  
 258: 13  4 10  0   13  2 11  0              98936.9043  -0.0443  0.050  -0.0444 0.12  
 259: 13  4 10  0   13  3 11  0              98936.9043  -0.0443  0.050  -0.0444 0.38  
 260: 12  2 10  0   12  1 11  0              98959.9334  -0.0427  0.050  -0.0427 0.38  
 261: 12  2 10  0   12  2 11  0              98959.9334  -0.0427  0.050  -0.0427 0.12  
 262: 12  3 10  0   12  1 11  0              98959.9334  -0.0427  0.050  -0.0427 0.12  
 263: 12  3 10  0   12  2 11  0              98959.9334  -0.0427  0.050  -0.0427 0.38  
 264:  7  4  4  0    6  3  3  0              99028.9611   0.0652  0.050               
 265: 41 30 11  0   41 29 12  0             102530.5981  -0.0516  0.050               
 266: 39 28 11  0   39 27 12  0             103703.3999  -0.0261  0.050               
 267: 39 29 11  0   39 28 12  0             103756.5869   0.0283  0.050               
 268: 38 27 11  0   38 26 12  0             104202.0639  -0.0675  0.050               
 269: 37 26 11  0   37 26 12  0             104651.2462  -0.0757  0.050               
 270: 37 26 11  0   37 25 12  0             104652.5015  -0.0594  0.050               
 271: 37 27 11  0   37 26 12  0             104670.1907  -0.0145  0.050               
 272: 36 25 11  0   36 24 12  0             105060.3907   0.0596  0.050               
 273: 36 26 11  0   36 25 12  0             105070.1593  -0.0421  0.050               
 274: 35 24 11  0   35 23 12  0             105429.9479  -0.0199  0.050               
 275: 35 25 11  0   35 24 12  0             105435.4261   0.0505  0.050               
 276: 34 23 11  0   34 22 12  0             105765.2034  -0.0008  0.050   0.0327 0.80  
 277: 34 23 11  0   34 23 12  0             105765.2034   0.1628  0.050   0.0327 0.20  
 278: 34 24 11  0   34 22 12  0             105768.1796  -0.0871  0.050   0.0430 0.20  
 279: 34 24 11  0   34 23 12  0             105768.1796   0.0765  0.050   0.0430 0.80  
 280: 33 22 11  0   33 22 12  0             106069.0923  -0.0194  0.050               
 281: 33 22 11  0   33 21 12  0             106069.1763  -0.0148  0.050               
 282: 33 23 11  0   33 21 12  0             106070.7365  -0.0531  0.050   0.0099 0.21  
 283: 33 23 11  0   33 22 12  0             106070.7365   0.0263  0.050   0.0099 0.79  
 284: 32 21 11  0   32 20 12  0             106344.6217  -0.0248  0.050  -0.0170 0.79  
 285: 32 21 11  0   32 21 12  0             106344.6217   0.0127  0.050  -0.0170 0.21  
 286: 32 22 11  0   32 20 12  0             106345.4547  -0.0063  0.050   0.0234 0.21  
 287: 32 22 11  0   32 21 12  0             106345.4547   0.0312  0.050   0.0234 0.79  
 288: 30 19 11  0   30 18 12  0             106819.3514   0.0911  0.050  -0.0029 0.39  
 289: 30 19 11  0   30 19 12  0             106819.3514   0.0988  0.050  -0.0029 0.11  
 290: 30 20 11  0   30 18 12  0             106819.3514  -0.1046  0.050  -0.0029 0.11  
 291: 30 20 11  0   30 19 12  0             106819.3514  -0.0968  0.050  -0.0029 0.39  
 292: 29 18 11  0   29 17 12  0             107022.5187   0.0402  0.050  -0.0041 0.39  
 293: 29 18 11  0   29 18 12  0             107022.5187   0.0435  0.050  -0.0041 0.11  
 294: 29 19 11  0   29 17 12  0             107022.5187  -0.0517  0.050  -0.0041 0.11  
 295: 29 19 11  0   29 18 12  0             107022.5187  -0.0484  0.050  -0.0041 0.39  
 296: 28 17 11  0   28 16 12  0             107205.4227   0.0498  0.050   0.0296 0.39  
 297: 28 17 11  0   28 17 12  0             107205.4227   0.0512  0.050   0.0296 0.11  
 298: 28 18 11  0   28 16 12  0             107205.4227   0.0078  0.050   0.0296 0.11  
 299: 28 18 11  0   28 17 12  0             107205.4227   0.0093  0.050   0.0296 0.39  
 300: 27 16 11  0   27 15 12  0             107369.5857   0.0241  0.050   0.0152 0.39  
 301: 27 16 11  0   27 16 12  0             107369.5857   0.0247  0.050   0.0152 0.11  
 302: 27 17 11  0   27 15 12  0             107369.5857   0.0057  0.050   0.0152 0.11  
 303: 27 17 11  0   27 16 12  0             107369.5857   0.0062  0.050   0.0152 0.39  
 304: 26 15 11  0   26 14 12  0             107516.5926   0.0510  0.050   0.0472 0.39  
 305: 26 15 11  0   26 15 12  0             107516.5926   0.0512  0.050   0.0472 0.11  
 306: 26 16 11  0   26 14 12  0             107516.5926   0.0431  0.050   0.0472 0.11  
 307: 26 16 11  0   26 15 12  0             107516.5926   0.0433  0.050   0.0472 0.39  
 308: 25 14 11  0   25 13 12  0             107647.6748  -0.0288  0.050  -0.0304 0.39  
 309: 25 14 11  0   25 14 12  0             107647.6748  -0.0288  0.050  -0.0304 0.11  
 310: 25 15 11  0   25 13 12  0             107647.6748  -0.0320  0.050  -0.0304 0.11  
 311: 25 15 11  0   25 14 12  0             107647.6748  -0.0320  0.050  -0.0304 0.39  
 312: 24 13 11  0   24 12 12  0             107764.3406  -0.0041  0.050  -0.0048 0.39  
 313: 24 13 11  0   24 13 12  0             107764.3406  -0.0041  0.050  -0.0048 0.11  
 314: 24 14 11  0   24 12 12  0             107764.3406  -0.0054  0.050  -0.0048 0.11  
 315: 24 14 11  0   24 13 12  0             107764.3406  -0.0053  0.050  -0.0048 0.39  
 316: 23 12 11  0   23 11 12  0             107867.6805   0.0036  0.050   0.0034 0.39  
 317: 23 12 11  0   23 12 12  0             107867.6805   0.0036  0.050   0.0034 0.11  
 318: 23 13 11  0   23 11 12  0             107867.6805   0.0031  0.050   0.0034 0.11  
 319: 23 13 11  0   23 12 12  0             107867.6805   0.0031  0.050   0.0034 0.39  
 320: 22 11 11  0   22 10 12  0             107958.8362   0.0008  0.050   0.0008 0.39  
 321: 22 11 11  0   22 11 12  0             107958.8362   0.0008  0.050   0.0008 0.11  
 322: 22 12 11  0   22 10 12  0             107958.8362   0.0007  0.050   0.0008 0.11  
 323: 22 12 11  0   22 11 12  0             107958.8362   0.0007  0.050   0.0008 0.39  
 324: 21 10 11  0   21  9 12  0             108038.8518  -0.0333  0.050  -0.0334 0.39  
 325: 21 10 11  0   21 10 12  0             108038.8518  -0.0333  0.050  -0.0334 0.11  
 326: 21 11 11  0   21  9 12  0             108038.8518  -0.0334  0.050  -0.0334 0.11  
 327: 21 11 11  0   21 10 12  0             108038.8518  -0.0334  0.050  -0.0334 0.39  
 328: 20  9 11  0   20  8 12  0             108108.8822   0.0562  0.050   0.0562 0.39  
 329: 20  9 11  0   20  9 12  0             108108.8822   0.0562  0.050   0.0562 0.11  
 330: 20 10 11  0   20  8 12  0             108108.8822   0.0562  0.050   0.0562 0.11  
 331: 20 10 11  0   20  9 12  0             108108.8822   0.0562  0.050   0.0562 0.39  
 332: 19  8 11  0   19  7 12  0             108169.5710  -0.0258  0.050  -0.0258 0.38  
 333: 19  8 11  0   19  8 12  0             108169.5710  -0.0258  0.050  -0.0258 0.12  
 334: 19  9 11  0   19  7 12  0             108169.5710  -0.0258  0.050  -0.0258 0.12  
 335: 19  9 11  0   19  8 12  0             108169.5710  -0.0258  0.050  -0.0258 0.38  
 336: 18  7 11  0   18  6 12  0             108222.0671  -0.0129  0.050  -0.0130 0.38  
 337: 18  7 11  0   18  7 12  0             108222.0671  -0.0129  0.050  -0.0130 0.12  
 338: 18  8 11  0   18  6 12  0             108222.0671  -0.0129  0.050  -0.0130 0.12  
 339: 18  8 11  0   18  7 12  0             108222.0671  -0.0129  0.050  -0.0130 0.38  
 340: 17  6 11  0   17  5 12  0             108267.1465   0.0427  0.050   0.0427 0.38  
 341: 17  6 11  0   17  6 12  0             108267.1465   0.0427  0.050   0.0427 0.12  
 342: 17  7 11  0   17  5 12  0             108267.1465   0.0427  0.050   0.0427 0.12  
 343: 17  7 11  0   17  6 12  0             108267.1465   0.0427  0.050   0.0427 0.38  
 344: 16  5 11  0   16  4 12  0             108305.4106  -0.0343  0.050  -0.0344 0.38  
 345: 16  5 11  0   16  5 12  0             108305.4106  -0.0343  0.050  -0.0344 0.12  
 346: 16  6 11  0   16  4 12  0             108305.4106  -0.0343  0.050  -0.0344 0.12  
 347: 16  6 11  0   16  5 12  0             108305.4106  -0.0343  0.050  -0.0344 0.38  
 348: 11  0 11  0   10  0 10  0             108314.8178   0.0484  0.050   0.0485 0.13  
 349: 11  0 11  0   10  1 10  0             108314.8178   0.0484  0.050   0.0485 0.37  
 350: 11  1 11  0   10  0 10  0             108314.8178   0.0484  0.050   0.0485 0.37  
 351: 11  1 11  0   10  1 10  0             108314.8178   0.0484  0.050   0.0485 0.13  
 352: 10  1  9  0    9  1  8  0             108324.6547   0.0310  0.050   0.0311 0.13  
 353: 10  1  9  0    9  2  8  0             108324.6547   0.0310  0.050   0.0311 0.37  
 354: 10  2  9  0    9  1  8  0             108324.6547   0.0310  0.050   0.0311 0.37  
 355: 10  2  9  0    9  2  8  0             108324.6547   0.0310  0.050   0.0311 0.13  
 356:  9  2  7  0    8  2  6  0             108336.6912   0.0208  0.050   0.0230 0.13  
 357:  9  2  7  0    8  3  6  0             108336.6912   0.0254  0.050   0.0230 0.37  
 358:  9  3  7  0    8  2  6  0             108336.6912   0.0206  0.050   0.0230 0.37  
 359:  9  3  7  0    8  3  6  0             108336.6912   0.0252  0.050   0.0230 0.13  
 360: 15  4 11  0   15  3 12  0             108337.8344   0.0029  0.050   0.0030 0.38  
 361: 15  4 11  0   15  4 12  0             108337.8344   0.0029  0.050   0.0030 0.12  
 362: 15  5 11  0   15  3 12  0             108337.8344   0.0029  0.050   0.0030 0.12  
 363: 15  5 11  0   15  4 12  0             108337.8344   0.0029  0.050   0.0030 0.38  
 364:  8  3  5  0    7  4  4  0             108359.9121   0.0684  0.050               
 365:  8  4  5  0    7  3  4  0             108368.4619   0.0158  0.050               
 366: 36 24 12  0   36 23 13  0             115253.1157  -0.0199  0.050  -0.0134 0.79  
 367: 36 24 12  0   36 24 13  0             115253.1157   0.0120  0.050  -0.0134 0.21  
 368: 34 22 12  0   34 21 13  0             115786.4603   0.0959  0.050   0.0177 0.39  
 369: 34 22 12  0   34 22 13  0             115786.4603   0.1030  0.050   0.0177 0.11  
 370: 34 23 12  0   34 21 13  0             115786.4603  -0.0676  0.050   0.0177 0.11  
 371: 34 23 12  0   34 22 13  0             115786.4603  -0.0605  0.050   0.0177 0.39  
 372: 33 21 12  0   33 20 13  0             116018.5697   0.0521  0.050   0.0140 0.39  
 373: 33 21 12  0   33 21 13  0             116018.5697   0.0553  0.050   0.0140 0.11  
 374: 33 22 12  0   33 20 13  0             116018.5697  -0.0273  0.050   0.0140 0.11  
 375: 33 22 12  0   33 21 13  0             116018.5697  -0.0241  0.050   0.0140 0.39  
 376: 32 20 12  0   32 19 13  0             116229.9464   0.0254  0.050   0.0073 0.39  
 377: 32 20 12  0   32 20 13  0             116229.9464   0.0268  0.050   0.0073 0.11  
 378: 32 21 12  0   32 19 13  0             116229.9464  -0.0121  0.050   0.0073 0.11  
 379: 32 21 12  0   32 20 13  0             116229.9464  -0.0107  0.050   0.0073 0.39  
 380: 31 19 12  0   31 18 13  0             116422.1466   0.0663  0.050   0.0579 0.39  
 381: 31 19 12  0   31 19 13  0             116422.1466   0.0669  0.050   0.0579 0.11  
 382: 31 20 12  0   31 18 13  0             116422.1466   0.0489  0.050   0.0579 0.11  
 383: 31 20 12  0   31 19 13  0             116422.1466   0.0495  0.050   0.0579 0.39  
 384: 30 18 12  0   30 17 13  0             116596.3973   0.0040  0.050   0.0003 0.39  
 385: 30 18 12  0   30 18 13  0             116596.3973   0.0042  0.050   0.0003 0.11  
 386: 30 19 12  0   30 17 13  0             116596.3973  -0.0037  0.050   0.0003 0.11  
 387: 30 19 12  0   30 18 13  0             116596.3973  -0.0034  0.050   0.0003 0.39  
 388: 29 17 12  0   29 16 13  0             116754.1199  -0.0419  0.050  -0.0435 0.39  
 389: 29 17 12  0   29 17 13  0             116754.1199  -0.0418  0.050  -0.0435 0.11  
 390: 29 18 12  0   29 16 13  0             116754.1199  -0.0452  0.050  -0.0435 0.11  
 391: 29 18 12  0   29 17 13  0             116754.1199  -0.0451  0.050  -0.0435 0.39  
 392: 28 16 12  0   28 15 13  0             116896.6474   0.0442  0.050   0.0436 0.39  
 393: 28 16 12  0   28 16 13  0             116896.6474   0.0442  0.050   0.0436 0.11  
 394: 28 17 12  0   28 15 13  0             116896.6474   0.0428  0.050   0.0436 0.11  
 395: 28 17 12  0   28 16 13  0             116896.6474   0.0428  0.050   0.0436 0.39  
 396: 27 15 12  0   27 14 13  0             117024.8899   0.0317  0.050   0.0314 0.39  
 397: 27 15 12  0   27 15 13  0             117024.8899   0.0317  0.050   0.0314 0.11  
 398: 27 16 12  0   27 14 13  0             117024.8899   0.0311  0.050   0.0314 0.11  
 399: 27 16 12  0   27 15 13  0             117024.8899   0.0311  0.050   0.0314 0.39  
 400: 26 14 12  0   26 13 13  0             117139.9807  -0.0179  0.050  -0.0180 0.39  
 401: 26 14 12  0   26 14 13  0             117139.9807  -0.0179  0.050  -0.0180 0.11  
 402: 26 15 12  0   26 13 13  0             117139.9807  -0.0181  0.050  -0.0180 0.11  
 403: 26 15 12  0   26 14 13  0             117139.9807  -0.0181  0.050  -0.0180 0.39  
 404: 25 13 12  0   25 12 13  0             117243.0375   0.0048  0.050   0.0048 0.39  
 405: 25 13 12  0   25 13 13  0             117243.0375   0.0048  0.050   0.0048 0.11  
 406: 25 14 12  0   25 12 13  0             117243.0375   0.0047  0.050   0.0048 0.11  
 407: 25 14 12  0   25 13 13  0             117243.0375   0.0047  0.050   0.0048 0.39  
 408: 24 12 12  0   24 11 13  0             117334.9460   0.0351  0.050   0.0351 0.39  
 409: 24 12 12  0   24 12 13  0             117334.9460   0.0351  0.050   0.0351 0.11  
 410: 24 13 12  0   24 11 13  0             117334.9460   0.0351  0.050   0.0351 0.11  
 411: 24 13 12  0   24 12 13  0             117334.9460   0.0351  0.050   0.0351 0.39  
 412: 23 11 12  0   23 10 13  0             117416.5125  -0.0168  0.050  -0.0169 0.39  
 413: 23 11 12  0   23 11 13  0             117416.5125  -0.0168  0.050  -0.0169 0.11  
 414: 23 12 12  0   23 10 13  0             117416.5125  -0.0169  0.050  -0.0169 0.11  
 415: 23 12 12  0   23 11 13  0             117416.5125  -0.0169  0.050  -0.0169 0.39  
 416: 22 10 12  0   22  9 13  0             117488.7573   0.0230  0.050   0.0231 0.39  
 417: 22 10 12  0   22 10 13  0             117488.7573   0.0230  0.050   0.0231 0.11  
 418: 22 11 12  0   22  9 13  0             117488.7573   0.0230  0.050   0.0231 0.11  
 419: 22 11 12  0   22 10 13  0             117488.7573   0.0230  0.050   0.0231 0.39  
 420: 21  9 12  0   21  8 13  0             117552.3773   0.0528  0.050   0.0528 0.39  
 421: 21  9 12  0   21  9 13  0             117552.3773   0.0528  0.050   0.0528 0.11  
 422: 21 10 12  0   21  8 13  0             117552.3773   0.0528  0.050   0.0528 0.11  
 423: 21 10 12  0   21  9 13  0             117552.3773   0.0528  0.050   0.0528 0.39  
 424: 20  8 12  0   20  7 13  0             117608.0431  -0.0115  0.050  -0.0115 0.38  
 425: 20  8 12  0   20  8 13  0             117608.0431  -0.0115  0.050  -0.0115 0.12  
 426: 20  9 12  0   20  7 13  0             117608.0431  -0.0115  0.050  -0.0115 0.12  
 427: 20  9 12  0   20  8 13  0             117608.0431  -0.0115  0.050  -0.0115 0.38  
 428: 19  7 12  0   19  6 13  0             117656.6316  -0.0053  0.050  -0.0053 0.38  
 429: 19  7 12  0   19  7 13  0             117656.6316  -0.0053  0.050  -0.0053 0.12  
 430: 19  8 12  0   19  6 13  0             117656.6316  -0.0053  0.050  -0.0053 0.12  
 431: 19  8 12  0   19  7 13  0             117656.6316  -0.0053  0.050  -0.0053 0.38  
 432: 18  6 12  0   18  5 13  0             117698.7435   0.0002  0.050   0.0003 0.38  
 433: 18  6 12  0   18  6 13  0             117698.7435   0.0002  0.050   0.0003 0.12  
 434: 18  7 12  0   18  5 13  0             117698.7435   0.0002  0.050   0.0003 0.12  
 435: 18  7 12  0   18  6 13  0             117698.7435   0.0002  0.050   0.0003 0.38  
 436: 12  0 12  0   11  0 11  0             117732.5917   0.0101  0.050   0.0102 0.13  
 437: 12  0 12  0   11  1 11  0             117732.5917   0.0101  0.050   0.0102 0.37  
 438: 12  1 12  0   11  0 11  0             117732.5917   0.0101  0.050   0.0102 0.37  
 439: 12  1 12  0   11  1 11  0             117732.5917   0.0101  0.050   0.0102 0.13  
 440: 17  5 12  0   17  4 13  0             117734.9913  -0.0157  0.050  -0.0157 0.38  
 441: 17  5 12  0   17  5 13  0             117734.9913  -0.0157  0.050  -0.0157 0.12  
 442: 17  6 12  0   17  4 13  0             117734.9913  -0.0157  0.050  -0.0157 0.12  
 443: 17  6 12  0   17  5 13  0             117734.9913  -0.0157  0.050  -0.0157 0.38  
 444: 11  1 10  0   10  1  9  0             117742.2925  -0.0318  0.050  -0.0319 0.13  
 445: 11  1 10  0   10  2  9  0             117742.2925  -0.0318  0.050  -0.0319 0.37  
 446: 11  2 10  0   10  1  9  0             117742.2925  -0.0318  0.050  -0.0319 0.37  
 447: 11  2 10  0   10  2  9  0             117742.2925  -0.0318  0.050  -0.0319 0.13  
 448: 10  2  8  0    9  2  7  0             117753.5926   0.0630  0.050   0.0632 0.13  
 449: 10  2  8  0    9  3  7  0             117753.5926   0.0632  0.050   0.0632 0.37  
 450: 10  3  8  0    9  2  7  0             117753.5926   0.0630  0.050   0.0632 0.37  
 451: 10  3  8  0    9  3  7  0             117753.5926   0.0632  0.050   0.0632 0.13  
 452: 16  4 12  0   16  3 13  0             117765.9835  -0.0405  0.050  -0.0405 0.38  
 453: 16  4 12  0   16  4 13  0             117765.9835  -0.0405  0.050  -0.0405 0.12  
 454: 16  5 12  0   16  3 13  0             117765.9835  -0.0405  0.050  -0.0405 0.12  
 455: 16  5 12  0   16  4 13  0             117765.9835  -0.0405  0.050  -0.0405 0.38  
 456: 37 24 13  0   37 23 14  0             124971.4875   0.0087  0.050  -0.0226 0.40  
 457: 37 24 13  0   37 24 14  0             124971.4875   0.0116  0.050  -0.0226 0.10  
 458: 37 25 13  0   37 23 14  0             124971.4875  -0.0568  0.050  -0.0226 0.10  
 459: 37 25 13  0   37 24 14  0             124971.4875  -0.0539  0.050  -0.0226 0.40  
 460: 36 23 13  0   36 22 14  0             125209.9431   0.0115  0.050  -0.0038 0.39  
 461: 36 23 13  0   36 23 14  0             125209.9431   0.0128  0.050  -0.0038 0.11  
 462: 36 24 13  0   36 22 14  0             125209.9431  -0.0204  0.050  -0.0038 0.11  
 463: 36 24 13  0   36 23 14  0             125209.9431  -0.0191  0.050  -0.0038 0.39  
 464: 35 22 13  0   35 21 14  0             125428.8017  -0.0032  0.050  -0.0106 0.39  
 465: 35 22 13  0   35 22 14  0             125428.8017  -0.0026  0.050  -0.0106 0.11  
 466: 35 23 13  0   35 21 14  0             125428.8017  -0.0184  0.050  -0.0106 0.11  
 467: 35 23 13  0   35 22 14  0             125428.8017  -0.0178  0.050  -0.0106 0.39  
 468: 33 20 13  0   33 19 14  0             125813.0229   0.0662  0.050   0.0647 0.39  
 469: 33 20 13  0   33 20 14  0             125813.0229   0.0663  0.050   0.0647 0.11  
 470: 33 21 13  0   33 19 14  0             125813.0229   0.0630  0.050   0.0647 0.11  
 471: 33 21 13  0   33 20 14  0             125813.0229   0.0631  0.050   0.0647 0.39  
 472: 32 19 13  0   32 18 14  0             125980.6019   0.0015  0.050   0.0009 0.39  
 473: 32 19 13  0   32 19 14  0             125980.6019   0.0015  0.050   0.0009 0.11  
 474: 32 20 13  0   32 18 14  0             125980.6019   0.0001  0.050   0.0009 0.11  
 475: 32 20 13  0   32 19 14  0             125980.6019   0.0001  0.050   0.0009 0.39  
 476: 31 18 13  0   31 17 14  0             126133.4136   0.0020  0.050   0.0018 0.39  
 477: 31 18 13  0   31 18 14  0             126133.4136   0.0020  0.050   0.0018 0.11  
 478: 31 19 13  0   31 17 14  0             126133.4136   0.0014  0.050   0.0018 0.11  
 479: 31 19 13  0   31 18 14  0             126133.4136   0.0014  0.050   0.0018 0.39  
 480: 30 17 13  0   30 16 14  0             126272.4087   0.0067  0.050   0.0066 0.39  
 481: 30 17 13  0   30 17 14  0             126272.4087   0.0067  0.050   0.0066 0.11  
 482: 30 18 13  0   30 16 14  0             126272.4087   0.0065  0.050   0.0066 0.11  
 483: 30 18 13  0   30 17 14  0             126272.4087   0.0065  0.050   0.0066 0.39  
 484: 29 16 13  0   29 15 14  0             126398.5513   0.0256  0.050   0.0256 0.39  
 485: 29 16 13  0   29 16 14  0             126398.5513   0.0256  0.050   0.0256 0.11  
 486: 29 17 13  0   29 15 14  0             126398.5513   0.0255  0.050   0.0256 0.11  
 487: 29 17 13  0   29 16 14  0             126398.5513   0.0255  0.050   0.0256 0.39  
 488: 28 15 13  0   28 14 14  0             126512.6944   0.0106  0.050   0.0107 0.39  
 489: 28 15 13  0   28 15 14  0             126512.6944   0.0106  0.050   0.0107 0.11  
 490: 28 16 13  0   28 14 14  0             126512.6944   0.0106  0.050   0.0107 0.11  
 491: 28 16 13  0   28 15 14  0             126512.6944   0.0106  0.050   0.0107 0.39  
 492: 27 14 13  0   27 13 14  0             126615.7399   0.0111  0.050   0.0111 0.39  
 493: 27 14 13  0   27 14 14  0             126615.7399   0.0111  0.050   0.0111 0.11  
 494: 27 15 13  0   27 13 14  0             126615.7399   0.0111  0.050   0.0111 0.11  
 495: 27 15 13  0   27 14 14  0             126615.7399   0.0111  0.050   0.0111 0.39  
 496: 26 13 13  0   26 12 14  0             126708.4246  -0.0433  0.050  -0.0433 0.39  
 497: 26 13 13  0   26 13 14  0             126708.4246  -0.0433  0.050  -0.0433 0.11  
 498: 26 14 13  0   26 12 14  0             126708.4246  -0.0433  0.050  -0.0433 0.11  
 499: 26 14 13  0   26 13 14  0             126708.4246  -0.0433  0.050  -0.0433 0.39  
 500: 25 12 13  0   25 11 14  0             126791.7055   0.0393  0.050   0.0393 0.39  
 501: 25 12 13  0   25 12 14  0             126791.7055   0.0393  0.050   0.0393 0.11  
 502: 25 13 13  0   25 11 14  0             126791.7055   0.0393  0.050   0.0393 0.11  
 503: 25 13 13  0   25 12 14  0             126791.7055   0.0393  0.050   0.0393 0.39  
 504: 24 11 13  0   24 10 14  0             126866.0150  -0.0339  0.050  -0.0340 0.39  
 505: 24 11 13  0   24 11 14  0             126866.0150  -0.0339  0.050  -0.0340 0.11  
 506: 24 12 13  0   24 10 14  0             126866.0150  -0.0339  0.050  -0.0340 0.11  
 507: 24 12 13  0   24 11 14  0             126866.0150  -0.0339  0.050  -0.0340 0.39  
 508: 23 10 13  0   23  9 14  0             126932.3552   0.0508  0.050   0.0508 0.39  
 509: 23 10 13  0   23 10 14  0             126932.3552   0.0508  0.050   0.0508 0.11  
 510: 23 11 13  0   23  9 14  0             126932.3552   0.0508  0.050   0.0508 0.11  
 511: 23 11 13  0   23 10 14  0             126932.3552   0.0508  0.050   0.0508 0.39  
 512: 22  9 13  0   22  8 14  0             126991.0293  -0.0555  0.050  -0.0555 0.38  
 513: 22  9 13  0   22  9 14  0             126991.0293  -0.0555  0.050  -0.0555 0.12  
 514: 22 10 13  0   22  8 14  0             126991.0293  -0.0555  0.050  -0.0555 0.12  
 515: 22 10 13  0   22  9 14  0             126991.0293  -0.0555  0.050  -0.0555 0.38  
 516: 21  8 13  0   21  7 14  0             127043.0106   0.0010  0.050   0.0010 0.38  
 517: 21  8 13  0   21  8 14  0             127043.0106   0.0010  0.050   0.0010 0.12  
 518: 21  9 13  0   21  7 14  0             127043.0106   0.0010  0.050   0.0010 0.12  
 519: 21  9 13  0   21  8 14  0             127043.0106   0.0010  0.050   0.0010 0.38  
 520: 20  7 13  0   20  6 14  0             127088.6658   0.0006  0.050   0.0006 0.38  
 521: 20  7 13  0   20  7 14  0             127088.6658   0.0006  0.050   0.0006 0.12  
 522: 20  8 13  0   20  6 14  0             127088.6658   0.0006  0.050   0.0006 0.12  
 523: 20  8 13  0   20  7 14  0             127088.6658   0.0006  0.050   0.0006 0.38  
 524: 13  0 13  0   12  0 12  0             127150.3037   0.0175  0.050   0.0176 0.13  
 525: 13  0 13  0   12  1 12  0             127150.3037   0.0175  0.050   0.0176 0.37  
 526: 13  1 13  0   12  0 12  0             127150.3037   0.0175  0.050   0.0176 0.37  
 527: 13  1 13  0   12  1 12  0             127150.3037   0.0175  0.050   0.0176 0.13  
 528: 12  1 11  0   11  1 10  0             127159.9603   0.0159  0.050   0.0160 0.13  
 529: 12  1 11  0   11  2 10  0             127159.9603   0.0159  0.050   0.0160 0.37  
 530: 12  2 11  0   11  1 10  0             127159.9603   0.0159  0.050   0.0160 0.37  
 531: 12  2 11  0   11  2 10  0             127159.9603   0.0159  0.050   0.0160 0.13  
 532: 18  5 13  0   18  4 14  0             127163.3577  -0.0038  0.050  -0.0039 0.38  
 533: 18  5 13  0   18  5 14  0             127163.3577  -0.0038  0.050  -0.0039 0.12  
 534: 18  6 13  0   18  4 14  0             127163.3577  -0.0038  0.050  -0.0039 0.12  
 535: 18  6 13  0   18  5 14  0             127163.3577  -0.0038  0.050  -0.0039 0.38  
 536: 11  2  9  0   10  2  8  0             127170.6313   0.0164  0.050   0.0165 0.13  
 537: 11  2  9  0   10  3  8  0             127170.6313   0.0165  0.050   0.0165 0.37  
 538: 11  3  9  0   10  2  8  0             127170.6313   0.0164  0.050   0.0165 0.37  
 539: 11  3  9  0   10  3  8  0             127170.6313   0.0165  0.050   0.0165 0.13  
 540: 10  3  7  0    9  3  6  0             127186.5244  -0.0256  0.050  -0.0147 0.13  
 541: 10  3  7  0    9  4  6  0             127186.5244  -0.0026  0.050  -0.0147 0.37  
 542: 10  4  7  0    9  3  6  0             127186.5244  -0.0266  0.050  -0.0147 0.37  
 543: 10  4  7  0    9  4  6  0             127186.5244  -0.0037  0.050  -0.0147 0.13  
 544: 15  2 13  0   15  1 14  0             127241.3309   0.0077  0.050   0.0078 0.38  
 545: 15  2 13  0   15  2 14  0             127241.3309   0.0077  0.050   0.0078 0.12  
 546: 15  3 13  0   15  1 14  0             127241.3309   0.0077  0.050   0.0078 0.12  
 547: 15  3 13  0   15  2 14  0             127241.3309   0.0077  0.050   0.0078 0.38  
 548: 28 12 16  0   28 11 17  0             155121.8873  -0.0149  0.050  -0.0150 0.37  
 549: 28 12 16  0   28 12 17  0             155121.8873  -0.0149  0.050  -0.0150 0.13  
 550: 28 13 16  0   28 11 17  0             155121.8873  -0.0149  0.050  -0.0150 0.13  
 551: 28 13 16  0   28 12 17  0             155121.8873  -0.0149  0.050  -0.0150 0.37  
 552: 26 10 16  0   26  9 17  0             155238.3628   0.0133  0.050   0.0133 0.37  
 553: 26 10 16  0   26 10 17  0             155238.3628   0.0133  0.050   0.0133 0.13  
 554: 26 11 16  0   26  9 17  0             155238.3628   0.0133  0.050   0.0133 0.13  
 555: 26 11 16  0   26 10 17  0             155238.3628   0.0133  0.050   0.0133 0.37  
 556: 25  9 16  0   25  8 17  0             155288.4029  -0.0248  0.050  -0.0249 0.37  
 557: 25  9 16  0   25  9 17  0             155288.4029  -0.0248  0.050  -0.0249 0.13  
 558: 25 10 16  0   25  8 17  0             155288.4029  -0.0248  0.050  -0.0249 0.13  
 559: 25 10 16  0   25  9 17  0             155288.4029  -0.0248  0.050  -0.0249 0.37  
 560: 24  8 16  0   24  7 17  0             155333.6342   0.0530  0.050   0.0531 0.37  
 561: 24  8 16  0   24  8 17  0             155333.6342   0.0530  0.050   0.0531 0.13  
 562: 24  9 16  0   24  7 17  0             155333.6342   0.0530  0.050   0.0531 0.13  
 563: 24  9 16  0   24  8 17  0             155333.6342   0.0530  0.050   0.0531 0.37  
 564: 23  7 16  0   23  6 17  0             155374.2436   0.0756  0.050   0.0756 0.37  
 565: 23  7 16  0   23  7 17  0             155374.2436   0.0756  0.050   0.0756 0.13  
 566: 23  8 16  0   23  6 17  0             155374.2436   0.0756  0.050   0.0756 0.13  
 567: 23  8 16  0   23  7 17  0             155374.2436   0.0756  0.050   0.0756 0.37  
 568: 16  0 16  0   15  0 15  0             155402.7048   0.0398  0.050   0.0399 0.15  
 569: 16  0 16  0   15  1 15  0             155402.7048   0.0398  0.050   0.0399 0.35  
 570: 16  1 16  0   15  0 15  0             155402.7048   0.0398  0.050   0.0399 0.35  
 571: 16  1 16  0   15  1 15  0             155402.7048   0.0398  0.050   0.0399 0.15  
 572: 22  6 16  0   22  5 17  0             155410.6154   0.0847  0.050   0.0847 0.37  
 573: 22  6 16  0   22  6 17  0             155410.6154   0.0847  0.050   0.0847 0.13  
 574: 22  7 16  0   22  5 17  0             155410.6154   0.0847  0.050   0.0847 0.13  
 575: 22  7 16  0   22  6 17  0             155410.6154   0.0847  0.050   0.0847 0.37  
 576: 15  1 14  0   14  1 13  0             155412.1695   0.0195  0.050   0.0195 0.15  
 577: 15  1 14  0   14  2 13  0             155412.1695   0.0195  0.050   0.0195 0.35  
 578: 15  2 14  0   14  1 13  0             155412.1695   0.0195  0.050   0.0195 0.35  
 579: 15  2 14  0   14  2 13  0             155412.1695   0.0195  0.050   0.0195 0.15  
 580: 14  2 12  0   13  2 11  0             155421.9714  -0.0049  0.050  -0.0050 0.15  
 581: 14  2 12  0   13  3 11  0             155421.9714  -0.0049  0.050  -0.0050 0.35  
 582: 14  3 12  0   13  2 11  0             155421.9714  -0.0049  0.050  -0.0050 0.35  
 583: 14  3 12  0   13  3 11  0             155421.9714  -0.0049  0.050  -0.0050 0.15  
 584: 13  3 10  0   12  3  9  0             155433.6766   0.0592  0.050   0.0592 0.15  
 585: 13  3 10  0   12  4  9  0             155433.6766   0.0592  0.050   0.0592 0.35  
 586: 13  4 10  0   12  3  9  0             155433.6766   0.0592  0.050   0.0592 0.35  
 587: 13  4 10  0   12  4  9  0             155433.6766   0.0592  0.050   0.0592 0.15  
 588: 21  5 16  0   21  4 17  0             155443.0539   0.0580  0.050   0.0580 0.36  
 589: 21  5 16  0   21  5 17  0             155443.0539   0.0580  0.050   0.0580 0.14  
 590: 21  6 16  0   21  4 17  0             155443.0539   0.0580  0.050   0.0580 0.14  
 591: 21  6 16  0   21  5 17  0             155443.0539   0.0580  0.050   0.0580 0.36  
 592: 12  4  8  0   11  4  7  0             155452.0444   0.0117  0.050   0.0140 0.15  
 593: 12  4  8  0   11  5  7  0             155452.0444   0.0163  0.050   0.0140 0.35  
 594: 12  5  8  0   11  4  7  0             155452.0444   0.0115  0.050   0.0140 0.35  
 595: 12  5  8  0   11  5  7  0             155452.0444   0.0161  0.050   0.0140 0.15  
 596: 20  4 16  0   20  3 17  0             155471.8837   0.0083  0.050   0.0084 0.36  
 597: 20  4 16  0   20  4 17  0             155471.8837   0.0083  0.050   0.0084 0.14  
 598: 20  5 16  0   20  3 17  0             155471.8837   0.0083  0.050   0.0084 0.14  
 599: 20  5 16  0   20  4 17  0             155471.8837   0.0083  0.050   0.0084 0.36  
 600: 42 25 17  0   42 24 18  0             163144.6359  -0.0263  0.050  -0.0263 0.37  
 601: 42 25 17  0   42 25 18  0             163144.6359  -0.0263  0.050  -0.0263 0.13  
 602: 42 26 17  0   42 24 18  0             163144.6359  -0.0263  0.050  -0.0263 0.13  
 603: 42 26 17  0   42 25 18  0             163144.6359  -0.0263  0.050  -0.0263 0.37  
 604: 41 24 17  0   41 23 18  0             163308.2777  -0.0125  0.050  -0.0126 0.37  
 605: 41 24 17  0   41 24 18  0             163308.2777  -0.0125  0.050  -0.0126 0.13  
 606: 41 25 17  0   41 23 18  0             163308.2777  -0.0125  0.050  -0.0126 0.13  
 607: 41 25 17  0   41 24 18  0             163308.2777  -0.0125  0.050  -0.0126 0.37  
 608: 39 22 17  0   39 21 18  0             163602.9002   0.0408  0.050   0.0409 0.37  
 609: 39 22 17  0   39 22 18  0             163602.9002   0.0408  0.050   0.0409 0.13  
 610: 39 23 17  0   39 21 18  0             163602.9002   0.0408  0.050   0.0409 0.13  
 611: 39 23 17  0   39 22 18  0             163602.9002   0.0408  0.050   0.0409 0.37  
 612: 38 21 17  0   38 20 18  0             163734.9276  -0.0051  0.050  -0.0052 0.37  
 613: 38 21 17  0   38 21 18  0             163734.9276  -0.0051  0.050  -0.0052 0.13  
 614: 38 22 17  0   38 20 18  0             163734.9276  -0.0051  0.050  -0.0052 0.13  
 615: 38 22 17  0   38 21 18  0             163734.9276  -0.0051  0.050  -0.0052 0.37  
 616: 37 20 17  0   37 19 18  0             163857.5831   0.0027  0.050   0.0028 0.37  
 617: 37 20 17  0   37 20 18  0             163857.5831   0.0027  0.050   0.0028 0.13  
 618: 37 21 17  0   37 19 18  0             163857.5831   0.0027  0.050   0.0028 0.13  
 619: 37 21 17  0   37 20 18  0             163857.5831   0.0027  0.050   0.0028 0.37  
 620: 36 19 17  0   36 18 18  0             163971.4027   0.0921  0.050   0.0921 0.37  
 621: 36 19 17  0   36 19 18  0             163971.4027   0.0921  0.050   0.0921 0.13  
 622: 36 20 17  0   36 18 18  0             163971.4027   0.0921  0.050   0.0921 0.13  
 623: 36 20 17  0   36 19 18  0             163971.4027   0.0921  0.050   0.0921 0.37  
 624: 35 18 17  0   35 17 18  0             164076.6637   0.0526  0.050   0.0526 0.37  
 625: 35 18 17  0   35 18 18  0             164076.6637   0.0526  0.050   0.0526 0.13  
 626: 35 19 17  0   35 17 18  0             164076.6637   0.0526  0.050   0.0526 0.13  
 627: 35 19 17  0   35 18 18  0             164076.6637   0.0526  0.050   0.0526 0.37  
 628: 34 17 17  0   34 16 18  0             164174.0035   0.0534  0.050   0.0535 0.37  
 629: 34 17 17  0   34 17 18  0             164174.0035   0.0534  0.050   0.0535 0.13  
 630: 34 18 17  0   34 16 18  0             164174.0035   0.0534  0.050   0.0535 0.13  
 631: 34 18 17  0   34 17 18  0             164174.0035   0.0534  0.050   0.0535 0.37  
 632: 32 15 17  0   32 14 18  0             164346.6004   0.0776  0.050   0.0776 0.37  
 633: 32 15 17  0   32 15 18  0             164346.6004   0.0776  0.050   0.0776 0.13  
 634: 32 16 17  0   32 14 18  0             164346.6004   0.0776  0.050   0.0776 0.13  
 635: 32 16 17  0   32 15 18  0             164346.6004   0.0776  0.050   0.0776 0.37  
 636: 31 14 17  0   31 13 18  0             164422.5167  -0.0858  0.050  -0.0858 0.37  
 637: 31 14 17  0   31 14 18  0             164422.5167  -0.0858  0.050  -0.0858 0.13  
 638: 31 15 17  0   31 13 18  0             164422.5167  -0.0858  0.050  -0.0858 0.13  
 639: 31 15 17  0   31 14 18  0             164422.5167  -0.0858  0.050  -0.0858 0.37  
 640: 30 13 17  0   30 12 18  0             164492.4798   0.0654  0.050   0.0654 0.37  
 641: 30 13 17  0   30 13 18  0             164492.4798   0.0654  0.050   0.0654 0.13  
 642: 30 14 17  0   30 12 18  0             164492.4798   0.0654  0.050   0.0654 0.13  
 643: 30 14 17  0   30 13 18  0             164492.4798   0.0654  0.050   0.0654 0.37  
 644: 29 12 17  0   29 11 18  0             164556.4226   0.0819  0.050   0.0820 0.37  
 645: 29 12 17  0   29 12 18  0             164556.4226   0.0819  0.050   0.0820 0.13  
 646: 29 13 17  0   29 11 18  0             164556.4226   0.0819  0.050   0.0820 0.13  
 647: 29 13 17  0   29 12 18  0             164556.4226   0.0819  0.050   0.0820 0.37  
 648: 28 11 17  0   28 10 18  0             164614.7258  -0.0227  0.050  -0.0227 0.37  
 649: 28 11 17  0   28 11 18  0             164614.7258  -0.0227  0.050  -0.0227 0.13  
 650: 28 12 17  0   28 10 18  0             164614.7258  -0.0227  0.050  -0.0227 0.13  
 651: 28 12 17  0   28 11 18  0             164614.7258  -0.0227  0.050  -0.0227 0.37  
 652: 27 10 17  0   27  9 18  0             164668.0231   0.0321  0.050   0.0322 0.37  
 653: 27 10 17  0   27 10 18  0             164668.0231   0.0321  0.050   0.0322 0.13  
 654: 27 11 17  0   27  9 18  0             164668.0231   0.0321  0.050   0.0322 0.13  
 655: 27 11 17  0   27 10 18  0             164668.0231   0.0321  0.050   0.0322 0.37  
 656: 26  9 17  0   26  8 18  0             164716.4485   0.0424  0.050   0.0425 0.37  
 657: 26  9 17  0   26  9 18  0             164716.4485   0.0424  0.050   0.0425 0.13  
 658: 26 10 17  0   26  8 18  0             164716.4485   0.0424  0.050   0.0425 0.13  
 659: 26 10 17  0   26  9 18  0             164716.4485   0.0424  0.050   0.0425 0.37  
 660: 25  8 17  0   25  7 18  0             164760.3295   0.0109  0.050   0.0110 0.37  
 661: 25  8 17  0   25  8 18  0             164760.3295   0.0109  0.050   0.0110 0.13  
 662: 25  9 17  0   25  7 18  0             164760.3295   0.0109  0.050   0.0110 0.13  
 663: 25  9 17  0   25  8 18  0             164760.3295   0.0109  0.050   0.0110 0.37  
 664: 24  7 17  0   24  6 18  0             164800.0796   0.0402  0.050   0.0402 0.37  
 665: 24  7 17  0   24  7 18  0             164800.0796   0.0402  0.050   0.0402 0.13  
 666: 24  8 17  0   24  6 18  0             164800.0796   0.0402  0.050   0.0402 0.13  
 667: 24  8 17  0   24  7 18  0             164800.0796   0.0402  0.050   0.0402 0.37  
 668: 17  0 17  0   16  0 16  0             164819.8695   0.0196  0.050   0.0196 0.15  
 669: 17  0 17  0   16  1 16  0             164819.8695   0.0196  0.050   0.0196 0.35  
 670: 17  1 17  0   16  0 16  0             164819.8695   0.0196  0.050   0.0196 0.35  
 671: 17  1 17  0   16  1 16  0             164819.8695   0.0196  0.050   0.0196 0.15  
 672: 16  1 15  0   15  1 14  0             164829.3232   0.0314  0.050   0.0315 0.15  
 673: 16  1 15  0   15  2 14  0             164829.3232   0.0314  0.050   0.0315 0.35  
 674: 16  2 15  0   15  1 14  0             164829.3232   0.0314  0.050   0.0315 0.35  
 675: 16  2 15  0   15  2 14  0             164829.3232   0.0314  0.050   0.0315 0.15  
 676: 23  6 17  0   23  5 18  0             164835.8896   0.0230  0.050   0.0231 0.36  
 677: 23  6 17  0   23  6 18  0             164835.8896   0.0230  0.050   0.0231 0.14  
 678: 23  7 17  0   23  5 18  0             164835.8896   0.0230  0.050   0.0231 0.14  
 679: 23  7 17  0   23  6 18  0             164835.8896   0.0230  0.050   0.0231 0.36  
 680: 15  2 13  0   14  2 12  0             164838.9975   0.0457  0.050   0.0457 0.15  
 681: 15  2 13  0   14  3 12  0             164838.9975   0.0457  0.050   0.0457 0.35  
 682: 15  3 13  0   14  2 12  0             164838.9975   0.0457  0.050   0.0457 0.35  
 683: 15  3 13  0   14  3 12  0             164838.9975   0.0457  0.050   0.0457 0.15  
 684: 14  3 11  0   13  3 10  0             164850.0039   0.0327  0.050   0.0328 0.15  
 685: 14  3 11  0   13  4 10  0             164850.0039   0.0327  0.050   0.0328 0.35  
 686: 14  4 11  0   13  3 10  0             164850.0039   0.0327  0.050   0.0328 0.35  
 687: 14  4 11  0   13  4 10  0             164850.0039   0.0327  0.050   0.0328 0.15  
 688: 13  4  9  0   12  4  8  0             164865.7347   0.0030  0.050   0.0032 0.15  
 689: 13  4  9  0   12  5  8  0             164865.7347   0.0032  0.050   0.0032 0.35  
 690: 13  5  9  0   12  4  8  0             164865.7347   0.0030  0.050   0.0032 0.35  
 691: 13  5  9  0   12  5  8  0             164865.7347   0.0032  0.050   0.0032 0.15  
 692: 21  4 17  0   21  3 18  0             164896.9581  -0.0084  0.050  -0.0084 0.36  
 693: 21  4 17  0   21  4 18  0             164896.9581  -0.0084  0.050  -0.0084 0.14  
 694: 21  5 17  0   21  3 18  0             164896.9581  -0.0084  0.050  -0.0084 0.14  
 695: 21  5 17  0   21  4 18  0             164896.9581  -0.0084  0.050  -0.0084 0.36  
 696: 12  5  7  0   11  5  6  0             164899.4008  -0.1253  0.050   0.0209 0.16  
 697: 12  5  7  0   11  6  6  0             164899.4008   0.1844  0.050   0.0209 0.34  
 698: 12  6  7  0   11  5  6  0             164899.4008  -0.1426  0.050   0.0209 0.34  
 699: 12  6  7  0   11  6  6  0             164899.4008   0.1671  0.050   0.0209 0.16  
 700: 20  3 17  0   20  2 18  0             164922.8312   0.0599  0.050   0.0599 0.36  
 701: 20  3 17  0   20  3 18  0             164922.8312   0.0599  0.050   0.0599 0.14  
 702: 20  4 17  0   20  2 18  0             164922.8312   0.0599  0.050   0.0599 0.14  
 703: 20  4 17  0   20  3 18  0             164922.8312   0.0599  0.050   0.0599 0.36  
 704: 53 35 18  0   53 34 19  0             170497.7816  -0.0535  0.050  -0.0541 0.38  
 705: 53 35 18  0   53 35 19  0             170497.7816  -0.0535  0.050  -0.0541 0.12  
 706: 53 36 18  0   53 34 19  0             170497.7816  -0.0547  0.050  -0.0541 0.12  
 707: 53 36 18  0   53 35 19  0             170497.7816  -0.0547  0.050  -0.0541 0.38  
 708:  9  9  1  0    8  8  0  0             171538.8277   0.0178  0.050               
 709: 48 30 18  0   48 29 19  0             171748.4586  -0.0599  0.050  -0.0600 0.38  
 710: 48 30 18  0   48 30 19  0             171748.4586  -0.0599  0.050  -0.0600 0.12  
 711: 48 31 18  0   48 29 19  0             171748.4586  -0.0600  0.050  -0.0600 0.12  
 712: 48 31 18  0   48 30 19  0             171748.4586  -0.0600  0.050  -0.0600 0.38  
 713: 47 29 18  0   47 28 19  0             171956.2619   0.0048  0.050   0.0048 0.38  
 714: 47 29 18  0   47 29 19  0             171956.2619   0.0048  0.050   0.0048 0.12  
 715: 47 30 18  0   47 28 19  0             171956.2619   0.0048  0.050   0.0048 0.12  
 716: 47 30 18  0   47 29 19  0             171956.2619   0.0048  0.050   0.0048 0.38  
 717: 45 27 18  0   45 26 19  0             172334.6610   0.0642  0.050   0.0643 0.38  
 718: 45 27 18  0   45 27 19  0             172334.6610   0.0642  0.050   0.0643 0.12  
 719: 45 28 18  0   45 26 19  0             172334.6610   0.0642  0.050   0.0643 0.12  
 720: 45 28 18  0   45 27 19  0             172334.6610   0.0642  0.050   0.0643 0.38  
 721: 44 26 18  0   44 25 19  0             172506.4333   0.0525  0.050   0.0525 0.37  
 722: 44 26 18  0   44 26 19  0             172506.4333   0.0525  0.050   0.0525 0.13  
 723: 44 27 18  0   44 25 19  0             172506.4333   0.0525  0.050   0.0525 0.13  
 724: 44 27 18  0   44 26 19  0             172506.4333   0.0525  0.050   0.0525 0.37  
 725: 43 25 18  0   43 24 19  0             172667.3176  -0.0028  0.050  -0.0029 0.37  
 726: 43 25 18  0   43 25 19  0             172667.3176  -0.0028  0.050  -0.0029 0.13  
 727: 43 26 18  0   43 24 19  0             172667.3176  -0.0028  0.050  -0.0029 0.13  
 728: 43 26 18  0   43 25 19  0             172667.3176  -0.0028  0.050  -0.0029 0.37  
 729: 42 24 18  0   42 23 19  0             172817.9104  -0.0355  0.050  -0.0355 0.37  
 730: 42 24 18  0   42 24 19  0             172817.9104  -0.0355  0.050  -0.0355 0.13  
 731: 42 25 18  0   42 23 19  0             172817.9104  -0.0355  0.050  -0.0355 0.13  
 732: 42 25 18  0   42 24 19  0             172817.9104  -0.0355  0.050  -0.0355 0.37  
 733: 41 23 18  0   41 22 19  0             172958.7791   0.0131  0.050   0.0131 0.37  
 734: 41 23 18  0   41 23 19  0             172958.7791   0.0131  0.050   0.0131 0.13  
 735: 41 24 18  0   41 22 19  0             172958.7791   0.0131  0.050   0.0131 0.13  
 736: 41 24 18  0   41 23 19  0             172958.7791   0.0131  0.050   0.0131 0.37  
 737: 39 21 18  0   39 20 19  0             173212.9307   0.0082  0.050   0.0082 0.37  
 738: 39 21 18  0   39 21 19  0             173212.9307   0.0082  0.050   0.0082 0.13  
 739: 39 22 18  0   39 20 19  0             173212.9307   0.0082  0.050   0.0082 0.13  
 740: 39 22 18  0   39 21 19  0             173212.9307   0.0082  0.050   0.0082 0.37  
 741: 38 20 18  0   38 19 19  0             173327.2361   0.0577  0.050   0.0578 0.37  
 742: 38 20 18  0   38 20 19  0             173327.2361   0.0577  0.050   0.0578 0.13  
 743: 38 21 18  0   38 19 19  0             173327.2361   0.0577  0.050   0.0578 0.13  
 744: 38 21 18  0   38 20 19  0             173327.2361   0.0577  0.050   0.0578 0.37  
 745: 37 19 18  0   37 18 19  0             173433.4243  -0.0448  0.050  -0.0448 0.37  
 746: 37 19 18  0   37 19 19  0             173433.4243  -0.0448  0.050  -0.0448 0.13  
 747: 37 20 18  0   37 18 19  0             173433.4243  -0.0448  0.050  -0.0448 0.13  
 748: 37 20 18  0   37 19 19  0             173433.4243  -0.0448  0.050  -0.0448 0.37  
 749: 36 18 18  0   36 17 19  0             173532.2230   0.0111  0.050   0.0111 0.37  
 750: 36 18 18  0   36 18 19  0             173532.2230   0.0111  0.050   0.0111 0.13  
 751: 36 19 18  0   36 17 19  0             173532.2230   0.0111  0.050   0.0111 0.13  
 752: 36 19 18  0   36 18 19  0             173532.2230   0.0111  0.050   0.0111 0.37  
 753: 35 17 18  0   35 16 19  0             173623.8540   0.0465  0.050   0.0466 0.37  
 754: 35 17 18  0   35 17 19  0             173623.8540   0.0465  0.050   0.0466 0.13  
 755: 35 18 18  0   35 16 19  0             173623.8540   0.0465  0.050   0.0466 0.13  
 756: 35 18 18  0   35 17 19  0             173623.8540   0.0465  0.050   0.0466 0.37  
 757: 11  7  4  0   10  8  3  0             173646.2994  -0.0436  0.050               
 758: 34 16 18  0   34 15 19  0             173708.6724   0.0305  0.050   0.0305 0.37  
 759: 34 16 18  0   34 16 19  0             173708.6724   0.0305  0.050   0.0305 0.13  
 760: 34 17 18  0   34 15 19  0             173708.6724   0.0305  0.050   0.0305 0.13  
 761: 34 17 18  0   34 16 19  0             173708.6724   0.0305  0.050   0.0305 0.37  
 762: 33 15 18  0   33 14 19  0             173787.1280   0.0410  0.050   0.0411 0.37  
 763: 33 15 18  0   33 15 19  0             173787.1280   0.0410  0.050   0.0411 0.13  
 764: 33 16 18  0   33 14 19  0             173787.1280   0.0410  0.050   0.0411 0.13  
 765: 33 16 18  0   33 15 19  0             173787.1280   0.0410  0.050   0.0411 0.37  
 766: 32 14 18  0   32 14 19  0             173859.4610  -0.0393  0.050  -0.0393 0.21  
 767: 32 15 18  0   32 13 19  0             173859.4610  -0.0393  0.050  -0.0393 0.21  
 768: 32 15 18  0   32 14 19  0             173859.4610  -0.0393  0.050  -0.0393 0.58  
 769: 31 13 18  0   31 12 19  0             173926.2759   0.0493  0.050   0.0494 0.37  
 770: 31 13 18  0   31 13 19  0             173926.2759   0.0493  0.050   0.0494 0.13  
 771: 31 14 18  0   31 12 19  0             173926.2759   0.0493  0.050   0.0494 0.13  
 772: 31 14 18  0   31 13 19  0             173926.2759   0.0493  0.050   0.0494 0.37  
 773: 30 12 18  0   30 11 19  0             173987.6574   0.0602  0.050   0.0603 0.37  
 774: 30 12 18  0   30 12 19  0             173987.6574   0.0602  0.050   0.0603 0.13  
 775: 30 13 18  0   30 11 19  0             173987.6574   0.0602  0.050   0.0603 0.13  
 776: 30 13 18  0   30 12 19  0             173987.6574   0.0602  0.050   0.0603 0.37  
 777: 29 11 18  0   29 10 19  0             174043.9460   0.0147  0.050   0.0147 0.37  
 778: 29 11 18  0   29 11 19  0             174043.9460   0.0147  0.050   0.0147 0.13  
 779: 29 12 18  0   29 10 19  0             174043.9460   0.0147  0.050   0.0147 0.13  
 780: 29 12 18  0   29 11 19  0             174043.9460   0.0147  0.050   0.0147 0.37  
 781: 28 10 18  0   28  9 19  0             174095.5457   0.0097  0.050   0.0098 0.37  
 782: 28 10 18  0   28 10 19  0             174095.5457   0.0097  0.050   0.0098 0.13  
 783: 28 11 18  0   28  9 19  0             174095.5457   0.0097  0.050   0.0098 0.13  
 784: 28 11 18  0   28 10 19  0             174095.5457   0.0097  0.050   0.0098 0.37  
 785: 27  9 18  0   27  8 19  0             174142.7369   0.0304  0.050   0.0305 0.37  
 786: 27  9 18  0   27  9 19  0             174142.7369   0.0304  0.050   0.0305 0.13  
 787: 27 10 18  0   27  8 19  0             174142.7369   0.0304  0.050   0.0305 0.13  
 788: 27 10 18  0   27  9 19  0             174142.7369   0.0304  0.050   0.0305 0.37  
 789: 26  8 18  0   26  7 19  0             174185.7148  -0.0114  0.050  -0.0114 0.37  
 790: 26  8 18  0   26  8 19  0             174185.7148  -0.0114  0.050  -0.0114 0.13  
 791: 26  9 18  0   26  7 19  0             174185.7148  -0.0114  0.050  -0.0114 0.13  
 792: 26  9 18  0   26  8 19  0             174185.7148  -0.0114  0.050  -0.0114 0.37  
 793: 25  7 18  0   25  6 19  0             174224.8666  -0.0013  0.050  -0.0013 0.37  
 794: 25  7 18  0   25  7 19  0             174224.8666  -0.0013  0.050  -0.0013 0.13  
 795: 25  8 18  0   25  6 19  0             174224.8666  -0.0013  0.050  -0.0013 0.13  
 796: 25  8 18  0   25  7 19  0             174224.8666  -0.0013  0.050  -0.0013 0.37  
 797: 18  0 18  0   17  0 17  0             174236.8871   0.0045  0.050   0.0045 0.15  
 798: 18  0 18  0   17  1 17  0             174236.8871   0.0045  0.050   0.0045 0.35  
 799: 18  1 18  0   17  0 17  0             174236.8871   0.0045  0.050   0.0045 0.35  
 800: 18  1 18  0   17  1 17  0             174236.8871   0.0045  0.050   0.0045 0.15  
 801: 17  1 16  0   16  1 15  0             174246.2956   0.0101  0.050   0.0101 0.15  
 802: 17  1 16  0   16  2 15  0             174246.2956   0.0101  0.050   0.0101 0.35  
 803: 17  2 16  0   16  1 15  0             174246.2956   0.0101  0.050   0.0101 0.35  
 804: 17  2 16  0   16  2 15  0             174246.2956   0.0101  0.050   0.0101 0.15  
 805: 16  2 14  0   15  2 13  0             174255.8375   0.0301  0.050   0.0302 0.15  
 806: 16  2 14  0   15  3 13  0             174255.8375   0.0301  0.050   0.0302 0.35  
 807: 16  3 14  0   15  2 13  0             174255.8375   0.0301  0.050   0.0302 0.35  
 808: 16  3 14  0   15  3 13  0             174255.8375   0.0301  0.050   0.0302 0.15  
 809: 24  6 18  0   24  5 19  0             174260.4101   0.0173  0.050   0.0174 0.36  
 810: 24  6 18  0   24  6 19  0             174260.4101   0.0173  0.050   0.0174 0.14  
 811: 24  7 18  0   24  5 19  0             174260.4101   0.0173  0.050   0.0174 0.14  
 812: 24  7 18  0   24  6 19  0             174260.4101   0.0173  0.050   0.0174 0.36  
 813: 15  3 12  0   14  3 11  0             174266.4521   0.0898  0.050   0.0898 0.15  
 814: 15  3 12  0   14  4 11  0             174266.4521   0.0898  0.050   0.0898 0.35  
 815: 15  4 12  0   14  3 11  0             174266.4521   0.0898  0.050   0.0898 0.35  
 816: 15  4 12  0   14  4 11  0             174266.4521   0.0898  0.050   0.0898 0.15  
 817: 14  4 10  0   13  4  9  0             174280.3863   0.0048  0.050   0.0049 0.15  
 818: 14  4 10  0   13  5  9  0             174280.3863   0.0048  0.050   0.0049 0.35  
 819: 14  5 10  0   13  4  9  0             174280.3863   0.0048  0.050   0.0049 0.35  
 820: 14  5 10  0   13  5  9  0             174280.3863   0.0048  0.050   0.0049 0.15  
 821: 23  5 18  0   23  4 19  0             174292.5401  -0.0111  0.050  -0.0112 0.36  
 822: 23  5 18  0   23  5 19  0             174292.5401  -0.0111  0.050  -0.0112 0.14  
 823: 23  6 18  0   23  4 19  0             174292.5401  -0.0111  0.050  -0.0112 0.14  
 824: 23  6 18  0   23  5 19  0             174292.5401  -0.0111  0.050  -0.0112 0.36  
 825: 13  5  8  0   12  5  7  0             174306.0637   0.0417  0.050   0.0500 0.15  
 826: 13  5  8  0   12  6  7  0             174306.0637   0.0590  0.050   0.0500 0.34  
 827: 13  6  8  0   12  5  7  0             174306.0637   0.0408  0.050   0.0500 0.34  
 828: 13  6  8  0   12  6  7  0             174306.0637   0.0581  0.050   0.0500 0.15  
 829: 22  4 18  0   22  3 19  0             174321.5679  -0.0155  0.050  -0.0155 0.36  
 830: 22  4 18  0   22  4 19  0             174321.5679  -0.0155  0.050  -0.0155 0.14  
 831: 22  5 18  0   22  3 19  0             174321.5679  -0.0155  0.050  -0.0155 0.14  
 832: 22  5 18  0   22  4 19  0             174321.5679  -0.0155  0.050  -0.0155 0.36  
 833: 21  3 18  0   21  2 19  0             174347.6953  -0.0231  0.050  -0.0231 0.36  
 834: 21  3 18  0   21  3 19  0             174347.6953  -0.0231  0.050  -0.0231 0.14  
 835: 21  4 18  0   21  2 19  0             174347.6953  -0.0231  0.050  -0.0231 0.14  
 836: 21  4 18  0   21  3 19  0             174347.6953  -0.0231  0.050  -0.0231 0.36  
 837: 20  2 18  0   20  1 19  0             174371.1846   0.0092  0.050   0.0092 0.36  
 838: 20  2 18  0   20  2 19  0             174371.1846   0.0092  0.050   0.0092 0.14  
 839: 20  3 18  0   20  1 19  0             174371.1846   0.0092  0.050   0.0092 0.14  
 840: 20  3 18  0   20  2 19  0             174371.1846   0.0092  0.050   0.0092 0.36  
 841: 12  6  6  0   11  7  5  0             174374.5243  -0.0102  0.050               
 842: 12  6  6  0   11  6  5  0             174387.2982  -0.0188  0.050               
 843: 12  7  6  0   11  6  5  0             174388.3071   0.0667  0.050               
 844:  9  8  1  0    8  7  2  0             176058.2154  -0.0944  0.050               
 845: 55 36 19  0   55 35 20  0             179913.8614  -0.0417  0.050  -0.0419 0.38  
 846: 55 36 19  0   55 36 20  0             179913.8614  -0.0417  0.050  -0.0419 0.12  
 847: 55 37 19  0   55 35 20  0             179913.8614  -0.0420  0.050  -0.0419 0.12  
 848: 55 37 19  0   55 36 20  0             179913.8614  -0.0420  0.050  -0.0419 0.38  
 849: 54 35 19  0   54 34 20  0             180183.1909  -0.0498  0.050  -0.0499 0.38  
 850: 54 35 19  0   54 35 20  0             180183.1909  -0.0498  0.050  -0.0499 0.12  
 851: 54 36 19  0   54 34 20  0             180183.1909  -0.0500  0.050  -0.0499 0.12  
 852: 54 36 19  0   54 35 20  0             180183.1909  -0.0500  0.050  -0.0499 0.38  
 853: 11  9  3  0   10  9  2  0             180191.9412   0.0251  0.050               
 854: 53 34 19  0   53 33 20  0             180437.8461  -0.0617  0.050  -0.0618 0.38  
 855: 53 34 19  0   53 34 20  0             180437.8461  -0.0617  0.050  -0.0618 0.12  
 856: 53 35 19  0   53 33 20  0             180437.8461  -0.0618  0.050  -0.0618 0.12  
 857: 53 35 19  0   53 34 20  0             180437.8461  -0.0618  0.050  -0.0618 0.38  
 858: 52 33 19  0   52 32 20  0             180678.5718   0.0034  0.050   0.0034 0.38  
 859: 52 33 19  0   52 33 20  0             180678.5718   0.0034  0.050   0.0034 0.12  
 860: 52 34 19  0   52 32 20  0             180678.5718   0.0034  0.050   0.0034 0.12  
 861: 52 34 19  0   52 33 20  0             180678.5718   0.0034  0.050   0.0034 0.38  
 862: 51 32 19  0   51 31 20  0             180905.9086   0.0538  0.050   0.0538 0.38  
 863: 51 32 19  0   51 32 20  0             180905.9086   0.0538  0.050   0.0538 0.12  
 864: 51 33 19  0   51 31 20  0             180905.9086   0.0537  0.050   0.0538 0.12  
 865: 51 33 19  0   51 32 20  0             180905.9086   0.0537  0.050   0.0538 0.38  
 866: 50 31 19  0   50 30 20  0             181120.3432  -0.0286  0.050  -0.0286 0.38  
 867: 50 31 19  0   50 31 20  0             181120.3432  -0.0286  0.050  -0.0286 0.12  
 868: 50 32 19  0   50 30 20  0             181120.3432  -0.0286  0.050  -0.0286 0.12  
 869: 50 32 19  0   50 31 20  0             181120.3432  -0.0286  0.050  -0.0286 0.38  
 870: 49 30 19  0   49 29 20  0             181322.6216  -0.0753  0.050  -0.0753 0.38  
 871: 49 30 19  0   49 30 20  0             181322.6216  -0.0753  0.050  -0.0753 0.12  
 872: 49 31 19  0   49 29 20  0             181322.6216  -0.0753  0.050  -0.0753 0.12  
 873: 49 31 19  0   49 30 20  0             181322.6216  -0.0753  0.050  -0.0753 0.38  
 874: 48 29 19  0   48 28 20  0             181513.3266  -0.0564  0.050  -0.0565 0.38  
 875: 48 29 19  0   48 29 20  0             181513.3266  -0.0564  0.050  -0.0565 0.12  
 876: 48 30 19  0   48 28 20  0             181513.3266  -0.0564  0.050  -0.0565 0.12  
 877: 48 30 19  0   48 29 20  0             181513.3266  -0.0564  0.050  -0.0565 0.38  
 878: 47 28 19  0   47 27 20  0             181692.9650   0.0049  0.050   0.0050 0.37  
 879: 47 28 19  0   47 28 20  0             181692.9650   0.0049  0.050   0.0050 0.13  
 880: 47 29 19  0   47 27 20  0             181692.9650   0.0049  0.050   0.0050 0.13  
 881: 47 29 19  0   47 28 20  0             181692.9650   0.0049  0.050   0.0050 0.37  
 882: 45 26 19  0   45 25 20  0             182020.7735  -0.0244  0.050  -0.0244 0.37  
 883: 45 26 19  0   45 26 20  0             182020.7735  -0.0244  0.050  -0.0244 0.13  
 884: 45 27 19  0   45 25 20  0             182020.7735  -0.0244  0.050  -0.0244 0.13  
 885: 45 27 19  0   45 26 20  0             182020.7735  -0.0244  0.050  -0.0244 0.37  
 886: 44 25 19  0   44 24 20  0             182170.0508   0.0357  0.050   0.0357 0.37  
 887: 44 25 19  0   44 25 20  0             182170.0508   0.0357  0.050   0.0357 0.13  
 888: 44 26 19  0   44 24 20  0             182170.0508   0.0357  0.050   0.0357 0.13  
 889: 44 26 19  0   44 25 20  0             182170.0508   0.0357  0.050   0.0357 0.37  
 890: 43 24 19  0   43 23 20  0             182310.0111  -0.0266  0.050  -0.0267 0.37  
 891: 43 24 19  0   43 24 20  0             182310.0111  -0.0266  0.050  -0.0267 0.13  
 892: 43 25 19  0   43 23 20  0             182310.0111  -0.0266  0.050  -0.0267 0.13  
 893: 43 25 19  0   43 24 20  0             182310.0111  -0.0266  0.050  -0.0267 0.37  
 894: 41 22 19  0   41 21 20  0             182564.2442   0.0271  0.050   0.0272 0.37  
 895: 41 22 19  0   41 22 20  0             182564.2442   0.0271  0.050   0.0272 0.13  
 896: 41 23 19  0   41 21 20  0             182564.2442   0.0271  0.050   0.0272 0.13  
 897: 41 23 19  0   41 22 20  0             182564.2442   0.0271  0.050   0.0272 0.37  
 898: 39 20 19  0   39 19 20  0             182786.6802   0.0662  0.050   0.0662 0.37  
 899: 39 20 19  0   39 20 20  0             182786.6802   0.0662  0.050   0.0662 0.13  
 900: 39 21 19  0   39 19 20  0             182786.6802   0.0662  0.050   0.0662 0.13  
 901: 39 21 19  0   39 20 20  0             182786.6802   0.0662  0.050   0.0662 0.37  
 902: 38 19 19  0   38 18 20  0             182886.8647   0.0107  0.050   0.0107 0.37  
 903: 38 19 19  0   38 19 20  0             182886.8647   0.0107  0.050   0.0107 0.13  
 904: 38 20 19  0   38 18 20  0             182886.8647   0.0107  0.050   0.0107 0.13  
 905: 38 20 19  0   38 19 20  0             182886.8647   0.0107  0.050   0.0107 0.37  
 906: 37 18 19  0   37 17 20  0             182980.1980  -0.0746  0.050  -0.0747 0.37  
 907: 37 18 19  0   37 18 20  0             182980.1980  -0.0746  0.050  -0.0747 0.13  
 908: 37 19 19  0   37 17 20  0             182980.1980  -0.0746  0.050  -0.0747 0.13  
 909: 37 19 19  0   37 18 20  0             182980.1980  -0.0746  0.050  -0.0747 0.37  
 910: 36 17 19  0   36 16 20  0             183067.2447   0.0270  0.050   0.0271 0.37  
 911: 36 17 19  0   36 17 20  0             183067.2447   0.0270  0.050   0.0271 0.13  
 912: 36 18 19  0   36 16 20  0             183067.2447   0.0270  0.050   0.0271 0.13  
 913: 36 18 19  0   36 17 20  0             183067.2447   0.0270  0.050   0.0271 0.37  
 914: 35 16 19  0   35 15 20  0             183148.0449   0.0212  0.050   0.0212 0.37  
 915: 35 16 19  0   35 16 20  0             183148.0449   0.0212  0.050   0.0212 0.13  
 916: 35 17 19  0   35 15 20  0             183148.0449   0.0212  0.050   0.0212 0.13  
 917: 35 17 19  0   35 16 20  0             183148.0449   0.0212  0.050   0.0212 0.37  
 918: 33 14 19  0   33 13 20  0             183292.5138   0.0129  0.050   0.0129 0.37  
 919: 33 14 19  0   33 14 20  0             183292.5138   0.0129  0.050   0.0129 0.13  
 920: 33 15 19  0   33 13 20  0             183292.5138   0.0129  0.050   0.0129 0.13  
 921: 33 15 19  0   33 14 20  0             183292.5138   0.0129  0.050   0.0129 0.37  
 922: 32 13 19  0   32 12 20  0             183356.7768  -0.0077  0.050  -0.0078 0.37  
 923: 32 13 19  0   32 13 20  0             183356.7768  -0.0077  0.050  -0.0078 0.13  
 924: 32 14 19  0   32 12 20  0             183356.7768  -0.0077  0.050  -0.0078 0.13  
 925: 32 14 19  0   32 13 20  0             183356.7768  -0.0077  0.050  -0.0078 0.37  
 926: 31 12 19  0   31 11 20  0             183416.1584   0.0030  0.050   0.0030 0.37  
 927: 31 12 19  0   31 12 20  0             183416.1584   0.0030  0.050   0.0030 0.13  
 928: 31 13 19  0   31 11 20  0             183416.1584   0.0030  0.050   0.0030 0.13  
 929: 31 13 19  0   31 12 20  0             183416.1584   0.0030  0.050   0.0030 0.37  
 930: 30 11 19  0   30 10 20  0             183470.8847  -0.0082  0.050  -0.0082 0.37  
 931: 30 11 19  0   30 11 20  0             183470.8847  -0.0082  0.050  -0.0082 0.13  
 932: 30 12 19  0   30 10 20  0             183470.8847  -0.0082  0.050  -0.0082 0.13  
 933: 30 12 19  0   30 11 20  0             183470.8847  -0.0082  0.050  -0.0082 0.37  
 934: 29 10 19  0   29  9 20  0             183521.2397  -0.0271  0.050  -0.0271 0.37  
 935: 29 10 19  0   29 10 20  0             183521.2397  -0.0271  0.050  -0.0271 0.13  
 936: 29 11 19  0   29  9 20  0             183521.2397  -0.0271  0.050  -0.0271 0.13  
 937: 29 11 19  0   29 10 20  0             183521.2397  -0.0271  0.050  -0.0271 0.37  
 938: 28  9 19  0   28  8 20  0             183567.5483   0.0117  0.050   0.0117 0.37  
 939: 28  9 19  0   28  9 20  0             183567.5483   0.0117  0.050   0.0117 0.13  
 940: 28 10 19  0   28  8 20  0             183567.5483   0.0117  0.050   0.0117 0.13  
 941: 28 10 19  0   28  9 20  0             183567.5483   0.0117  0.050   0.0117 0.37  
 942: 27  8 19  0   27  7 20  0             183609.9617   0.0092  0.050   0.0093 0.37  
 943: 27  8 19  0   27  8 20  0             183609.9617   0.0092  0.050   0.0093 0.13  
 944: 27  9 19  0   27  7 20  0             183609.9617   0.0092  0.050   0.0093 0.13  
 945: 27  9 19  0   27  8 20  0             183609.9617   0.0092  0.050   0.0093 0.37  
 946: 26  7 19  0   26  6 20  0             183648.7679   0.0134  0.050   0.0134 0.37  
 947: 26  7 19  0   26  7 20  0             183648.7679   0.0134  0.050   0.0134 0.13  
 948: 26  8 19  0   26  6 20  0             183648.7679   0.0134  0.050   0.0134 0.13  
 949: 26  8 19  0   26  7 20  0             183648.7679   0.0134  0.050   0.0134 0.37  
 950: 19  0 19  0   18  0 18  0             183653.7880   0.0334  0.050   0.0334 0.15  
 951: 19  0 19  0   18  1 18  0             183653.7880   0.0334  0.050   0.0334 0.35  
 952: 19  1 19  0   18  0 18  0             183653.7880   0.0334  0.050   0.0334 0.35  
 953: 19  1 19  0   18  1 18  0             183653.7880   0.0334  0.050   0.0334 0.15  
 954: 18  1 17  0   17  1 16  0             183663.1626   0.0410  0.050   0.0410 0.15  
 955: 18  1 17  0   17  2 16  0             183663.1626   0.0410  0.050   0.0410 0.35  
 956: 18  2 17  0   17  1 16  0             183663.1626   0.0410  0.050   0.0410 0.35  
 957: 18  2 17  0   17  2 16  0             183663.1626   0.0410  0.050   0.0410 0.15  
 958: 17  2 15  0   16  2 14  0             183672.5371   0.0119  0.050   0.0120 0.15  
 959: 17  2 15  0   16  3 14  0             183672.5371   0.0119  0.050   0.0120 0.35  
 960: 17  3 15  0   16  2 14  0             183672.5371   0.0119  0.050   0.0120 0.35  
 961: 17  3 15  0   16  3 14  0             183672.5371   0.0119  0.050   0.0120 0.15  
 962: 16  3 13  0   15  3 12  0             183682.7216   0.0032  0.050   0.0032 0.15  
 963: 16  3 13  0   15  4 12  0             183682.7216   0.0032  0.050   0.0032 0.35  
 964: 16  4 13  0   15  3 12  0             183682.7216   0.0032  0.050   0.0032 0.35  
 965: 16  4 13  0   15  4 12  0             183682.7216   0.0032  0.050   0.0032 0.15  
 966: 25  6 19  0   25  5 20  0             183684.1936   0.0194  0.050   0.0194 0.37  
 967: 25  6 19  0   25  6 20  0             183684.1936   0.0194  0.050   0.0194 0.13  
 968: 25  7 19  0   25  5 20  0             183684.1936   0.0194  0.050   0.0194 0.13  
 969: 25  7 19  0   25  6 20  0             183684.1936   0.0194  0.050   0.0194 0.37  
 970: 15  4 11  0   14  4 10  0             183695.5477   0.0231  0.050   0.0231 0.15  
 971: 15  4 11  0   14  5 10  0             183695.5477   0.0231  0.050   0.0231 0.35  
 972: 15  5 11  0   14  4 10  0             183695.5477   0.0231  0.050   0.0231 0.35  
 973: 15  5 11  0   14  5 10  0             183695.5477   0.0231  0.050   0.0231 0.15  
 974: 14  5  9  0   13  5  8  0             183716.3928   0.0330  0.050   0.0142 0.11  
 975: 14  5  9  0   13  6  8  0             183716.3928   0.0339  0.050   0.0142 0.26  
 976: 14  6  9  0   13  5  8  0             183716.3928   0.0330  0.050   0.0142 0.26  
 977: 14  6  9  0   13  6  8  0             183716.3928   0.0339  0.050   0.0142 0.11  
 978: 24  5 19  0   24  4 20  0             183716.3928  -0.0404  0.050   0.0142 0.10  
 979: 24  5 19  0   24  5 20  0             183716.3928  -0.0404  0.050   0.0142 0.04  
 980: 24  6 19  0   24  4 20  0             183716.3928  -0.0404  0.050   0.0142 0.04  
 981: 24  6 19  0   24  5 20  0             183716.3928  -0.0404  0.050   0.0142 0.10  
 982: 23  4 19  0   23  3 20  0             183745.7876   0.0429  0.050   0.0429 0.36  
 983: 23  4 19  0   23  4 20  0             183745.7876   0.0429  0.050   0.0429 0.14  
 984: 23  5 19  0   23  3 20  0             183745.7876   0.0429  0.050   0.0429 0.14  
 985: 23  5 19  0   23  4 20  0             183745.7876   0.0429  0.050   0.0429 0.36  
 986: 13  6  7  0   12  7  6  0             183765.6433  -0.0067  0.050  -0.0250 0.68  
 987: 13  7  7  0   12  7  6  0             183765.6433  -0.0640  0.050  -0.0250 0.32  
 988: 13  6  7  0   12  6  6  0             183766.6620   0.0885  0.050   0.0495 0.32  
 989: 13  7  7  0   12  6  6  0             183766.6620   0.0312  0.050   0.0495 0.68  
 990: 22  3 19  0   22  2 20  0             183772.2906  -0.0217  0.050  -0.0217 0.36  
 991: 22  3 19  0   22  3 20  0             183772.2906  -0.0217  0.050  -0.0217 0.14  
 992: 22  4 19  0   22  2 20  0             183772.2906  -0.0217  0.050  -0.0217 0.14  
 993: 22  4 19  0   22  3 20  0             183772.2906  -0.0217  0.050  -0.0217 0.36  
 994: 21  2 19  0   21  1 20  0             183796.3579   0.0264  0.050   0.0264 0.36  
 995: 21  2 19  0   21  2 20  0             183796.3579   0.0264  0.050   0.0264 0.14  
 996: 21  3 19  0   21  1 20  0             183796.3579   0.0264  0.050   0.0264 0.14  
 997: 21  3 19  0   21  2 20  0             183796.3579   0.0264  0.050   0.0264 0.36  
 998: 12  7  5  0   11  8  4  0             183809.1786   0.0002  0.050               
 999: 20  1 19  0   20  0 20  0             183817.9947   0.0063  0.050   0.0064 0.36  
1000: 20  1 19  0   20  1 20  0             183817.9947   0.0063  0.050   0.0064 0.14  
1001: 20  2 19  0   20  0 20  0             183817.9947   0.0063  0.050   0.0064 0.14  
1002: 20  2 19  0   20  1 20  0             183817.9947   0.0063  0.050   0.0064 0.36  
1003: 12  8  5  0   11  8  4  0             183839.8322  -0.0199  0.050               
1004: 12  7  5  0   11  7  4  0             184109.4253   0.0246  0.050               
1005: 12  8  5  0   11  7  4  0             184140.0318  -0.0427  0.050               
1006:  9  9  0  0    8  7  1  0             188170.5054  -0.0786  0.050               
1007: 57 37 20  0   57 36 21  0             189313.3294  -0.0573  0.050  -0.0574 0.38  
1008: 57 37 20  0   57 37 21  0             189313.3294  -0.0573  0.050  -0.0574 0.12  
1009: 57 38 20  0   57 36 21  0             189313.3294  -0.0574  0.050  -0.0574 0.12  
1010: 57 38 20  0   57 37 21  0             189313.3294  -0.0574  0.050  -0.0574 0.38  
1011: 56 36 20  0   56 35 21  0             189573.1311  -0.0211  0.050  -0.0212 0.38  
1012: 56 36 20  0   56 36 21  0             189573.1311  -0.0211  0.050  -0.0212 0.12  
1013: 56 37 20  0   56 35 21  0             189573.1311  -0.0211  0.050  -0.0212 0.12  
1014: 56 37 20  0   56 36 21  0             189573.1311  -0.0211  0.050  -0.0212 0.38  
1015: 54 34 20  0   54 34 21  0             190052.7997  -0.0132  0.050  -0.0133 0.20  
1016: 54 35 20  0   54 33 21  0             190052.7997  -0.0133  0.050  -0.0133 0.20  
1017: 54 35 20  0   54 34 21  0             190052.7997  -0.0133  0.050  -0.0133 0.61  
1018: 51 31 20  0   51 30 21  0             190680.9117  -0.0127  0.050  -0.0127 0.38  
1019: 51 31 20  0   51 31 21  0             190680.9117  -0.0127  0.050  -0.0127 0.12  
1020: 51 32 20  0   51 30 21  0             190680.9117  -0.0127  0.050  -0.0127 0.12  
1021: 51 32 20  0   51 31 21  0             190680.9117  -0.0127  0.050  -0.0127 0.38  
1022: 50 30 20  0   50 29 21  0             190867.9921   0.0120  0.050   0.0121 0.38  
1023: 50 30 20  0   50 30 21  0             190867.9921   0.0120  0.050   0.0121 0.12  
1024: 50 31 20  0   50 29 21  0             190867.9921   0.0120  0.050   0.0121 0.12  
1025: 50 31 20  0   50 30 21  0             190867.9921   0.0120  0.050   0.0121 0.38  
1026: 49 29 20  0   49 28 21  0             191044.6504  -0.0238  0.050  -0.0239 0.37  
1027: 49 29 20  0   49 29 21  0             191044.6504  -0.0238  0.050  -0.0239 0.13  
1028: 49 30 20  0   49 28 21  0             191044.6504  -0.0238  0.050  -0.0239 0.13  
1029: 49 30 20  0   49 29 21  0             191044.6504  -0.0238  0.050  -0.0239 0.37  
1030: 10 10  1  0    9  9  0  0             191061.1313  -0.0359  0.050               
1031: 48 28 20  0   48 27 21  0             191211.5249   0.0680  0.050   0.0681 0.37  
1032: 48 28 20  0   48 28 21  0             191211.5249   0.0680  0.050   0.0681 0.13  
1033: 48 29 20  0   48 27 21  0             191211.5249   0.0680  0.050   0.0681 0.13  
1034: 48 29 20  0   48 28 21  0             191211.5249   0.0680  0.050   0.0681 0.37  
1035: 47 27 20  0   47 26 21  0             191368.7976   0.0369  0.050   0.0370 0.37  
1036: 47 27 20  0   47 27 21  0             191368.7976   0.0369  0.050   0.0370 0.13  
1037: 47 28 20  0   47 26 21  0             191368.7976   0.0369  0.050   0.0370 0.13  
1038: 47 28 20  0   47 27 21  0             191368.7976   0.0369  0.050   0.0370 0.37  
1039: 46 26 20  0   46 25 21  0             191517.0304   0.0277  0.050   0.0278 0.37  
1040: 46 26 20  0   46 26 21  0             191517.0304   0.0277  0.050   0.0278 0.13  
1041: 46 27 20  0   46 25 21  0             191517.0304   0.0277  0.050   0.0278 0.13  
1042: 46 27 20  0   46 26 21  0             191517.0304   0.0277  0.050   0.0278 0.37  
1043: 45 25 20  0   45 24 21  0             191656.6386   0.0540  0.050   0.0541 0.37  
1044: 45 25 20  0   45 25 21  0             191656.6386   0.0540  0.050   0.0541 0.13  
1045: 45 26 20  0   45 24 21  0             191656.6386   0.0540  0.050   0.0541 0.13  
1046: 45 26 20  0   45 25 21  0             191656.6386   0.0540  0.050   0.0541 0.37  
1047: 44 24 20  0   44 23 21  0             191787.8894  -0.0043  0.050  -0.0043 0.37  
1048: 44 24 20  0   44 24 21  0             191787.8894  -0.0043  0.050  -0.0043 0.13  
1049: 44 25 20  0   44 23 21  0             191787.8894  -0.0043  0.050  -0.0043 0.13  
1050: 44 25 20  0   44 24 21  0             191787.8894  -0.0043  0.050  -0.0043 0.37  
1051: 10 10  0  0    9  9  1  0             191910.6657   0.0247  0.050               
1052: 43 23 20  0   43 22 21  0             191911.3954   0.0914  0.050   0.0914 0.37  
1053: 43 23 20  0   43 23 21  0             191911.3954   0.0914  0.050   0.0914 0.13  
1054: 43 24 20  0   43 22 21  0             191911.3954   0.0914  0.050   0.0914 0.13  
1055: 43 24 20  0   43 23 21  0             191911.3954   0.0914  0.050   0.0914 0.37  
1056: 12  8  4  0   11  9  3  0             191929.8210   0.0814  0.050               
1057: 41 21 20  0   41 20 21  0             192135.9020   0.0441  0.050   0.0441 0.37  
1058: 41 21 20  0   41 21 21  0             192135.9020   0.0441  0.050   0.0441 0.13  
1059: 41 22 20  0   41 20 21  0             192135.9020   0.0441  0.050   0.0441 0.13  
1060: 41 22 20  0   41 21 21  0             192135.9020   0.0441  0.050   0.0441 0.37  
1061: 40 20 20  0   40 19 21  0             192237.7139   0.0278  0.050   0.0278 0.37  
1062: 40 20 20  0   40 20 21  0             192237.7139   0.0278  0.050   0.0278 0.13  
1063: 40 21 20  0   40 19 21  0             192237.7139   0.0278  0.050   0.0278 0.13  
1064: 40 21 20  0   40 20 21  0             192237.7139   0.0278  0.050   0.0278 0.37  
1065: 39 19 20  0   39 18 21  0             192333.0164   0.0306  0.050   0.0307 0.37  
1066: 39 19 20  0   39 19 21  0             192333.0164   0.0306  0.050   0.0307 0.13  
1067: 39 20 20  0   39 18 21  0             192333.0164   0.0306  0.050   0.0307 0.13  
1068: 39 20 20  0   39 19 21  0             192333.0164   0.0306  0.050   0.0307 0.37  
1069: 38 18 20  0   38 17 21  0             192422.0840   0.0131  0.050   0.0131 0.37  
1070: 38 18 20  0   38 18 21  0             192422.0840   0.0131  0.050   0.0131 0.13  
1071: 38 19 20  0   38 17 21  0             192422.0840   0.0131  0.050   0.0131 0.13  
1072: 38 19 20  0   38 18 21  0             192422.0840   0.0131  0.050   0.0131 0.37  
1073: 37 17 20  0   37 16 21  0             192505.2793   0.0343  0.050   0.0343 0.37  
1074: 37 17 20  0   37 17 21  0             192505.2793   0.0343  0.050   0.0343 0.13  
1075: 37 18 20  0   37 16 21  0             192505.2793   0.0343  0.050   0.0343 0.13  
1076: 37 18 20  0   37 17 21  0             192505.2793   0.0343  0.050   0.0343 0.37  
1077: 12  9  4  0   11  9  3  0             192513.4127   0.0567  0.050               
1078: 36 16 20  0   36 15 21  0             192582.8213   0.0198  0.050   0.0198 0.37  
1079: 36 16 20  0   36 16 21  0             192582.8213   0.0198  0.050   0.0198 0.13  
1080: 36 17 20  0   36 15 21  0             192582.8213   0.0198  0.050   0.0198 0.13  
1081: 36 17 20  0   36 16 21  0             192582.8213   0.0198  0.050   0.0198 0.37  
1082: 35 15 20  0   35 14 21  0             192655.0328   0.0089  0.050   0.0089 0.37  
1083: 35 15 20  0   35 15 21  0             192655.0328   0.0089  0.050   0.0089 0.13  
1084: 35 16 20  0   35 14 21  0             192655.0328   0.0089  0.050   0.0089 0.13  
1085: 35 16 20  0   35 15 21  0             192655.0328   0.0089  0.050   0.0089 0.37  
1086: 34 14 20  0   34 13 21  0             192722.2117   0.0254  0.050   0.0254 0.37  
1087: 34 14 20  0   34 14 21  0             192722.2117   0.0254  0.050   0.0254 0.13  
1088: 34 15 20  0   34 13 21  0             192722.2117   0.0254  0.050   0.0254 0.13  
1089: 34 15 20  0   34 14 21  0             192722.2117   0.0254  0.050   0.0254 0.37  
1090: 33 13 20  0   33 12 21  0             192784.6022   0.0489  0.050   0.0490 0.37  
1091: 33 13 20  0   33 13 21  0             192784.6022   0.0489  0.050   0.0490 0.13  
1092: 33 14 20  0   33 12 21  0             192784.6022   0.0489  0.050   0.0490 0.13  
1093: 33 14 20  0   33 13 21  0             192784.6022   0.0489  0.050   0.0490 0.37  
1094: 32 12 20  0   32 11 21  0             192842.4600   0.0791  0.050   0.0791 0.37  
1095: 32 12 20  0   32 12 21  0             192842.4600   0.0791  0.050   0.0791 0.13  
1096: 32 13 20  0   32 11 21  0             192842.4600   0.0791  0.050   0.0791 0.13  
1097: 32 13 20  0   32 12 21  0             192842.4600   0.0791  0.050   0.0791 0.37  
1098: 31 11 20  0   31 10 21  0             192895.9932   0.0771  0.050   0.0772 0.37  
1099: 31 11 20  0   31 11 21  0             192895.9932   0.0771  0.050   0.0772 0.13  
1100: 31 12 20  0   31 10 21  0             192895.9932   0.0771  0.050   0.0772 0.13  
1101: 31 12 20  0   31 11 21  0             192895.9932   0.0771  0.050   0.0772 0.37  
1102: 30 10 20  0   30  9 21  0             192945.4408   0.0438  0.050   0.0438 0.37  
1103: 30 10 20  0   30 10 21  0             192945.4408   0.0438  0.050   0.0438 0.13  
1104: 30 11 20  0   30  9 21  0             192945.4408   0.0438  0.050   0.0438 0.13  
1105: 30 11 20  0   30 10 21  0             192945.4408   0.0438  0.050   0.0438 0.37  
1106: 29  9 20  0   29  8 21  0             192991.0918   0.0377  0.050   0.0378 0.37  
1107: 29  9 20  0   29  9 21  0             192991.0918   0.0377  0.050   0.0378 0.13  
1108: 29 10 20  0   29  8 21  0             192991.0918   0.0377  0.050   0.0378 0.13  
1109: 29 10 20  0   29  9 21  0             192991.0918   0.0377  0.050   0.0378 0.37  
1110: 28  8 20  0   28  7 21  0             193033.1034  -0.0054  0.050  -0.0055 0.37  
1111: 28  8 20  0   28  8 21  0             193033.1034  -0.0054  0.050  -0.0055 0.13  
1112: 28  9 20  0   28  7 21  0             193033.1034  -0.0054  0.050  -0.0055 0.13  
1113: 28  9 20  0   28  8 21  0             193033.1034  -0.0054  0.050  -0.0055 0.37  
1114: 20  0 20  0   19  0 19  0             193070.4913   0.0342  0.050   0.0343 0.15  
1115: 20  0 20  0   19  1 19  0             193070.4913   0.0342  0.050   0.0343 0.35  
1116: 20  1 20  0   19  0 19  0             193070.4913   0.0342  0.050   0.0343 0.35  
1117: 20  1 20  0   19  1 19  0             193070.4913   0.0342  0.050   0.0343 0.15  
1118: 19  1 18  0   18  1 17  0             193079.8334   0.0430  0.050   0.0430 0.15  
1119: 19  1 18  0   18  2 17  0             193079.8334   0.0430  0.050   0.0430 0.35  
1120: 19  2 18  0   18  1 17  0             193079.8334   0.0430  0.050   0.0430 0.35  
1121: 19  2 18  0   18  2 17  0             193079.8334   0.0430  0.050   0.0430 0.15  
1122: 18  2 16  0   17  2 15  0             193089.1004   0.0101  0.050   0.0101 0.15  
1123: 18  2 16  0   17  3 15  0             193089.1004   0.0101  0.050   0.0101 0.35  
1124: 18  3 16  0   17  2 15  0             193089.1004   0.0101  0.050   0.0101 0.35  
1125: 18  3 16  0   17  3 15  0             193089.1004   0.0101  0.050   0.0101 0.15  
1126: 17  3 14  0   16  3 13  0             193099.0143   0.0224  0.050   0.0224 0.15  
1127: 17  3 14  0   16  4 13  0             193099.0143   0.0224  0.050   0.0224 0.35  
1128: 17  4 14  0   16  3 13  0             193099.0143   0.0224  0.050   0.0224 0.35  
1129: 17  4 14  0   16  4 13  0             193099.0143   0.0224  0.050   0.0224 0.15  
1130: 26  6 20  0   26  5 21  0             193107.3023   0.0432  0.050   0.0432 0.37  
1131: 26  6 20  0   26  6 21  0             193107.3023   0.0432  0.050   0.0432 0.13  
1132: 26  7 20  0   26  5 21  0             193107.3023   0.0432  0.050   0.0432 0.13  
1133: 26  7 20  0   26  6 21  0             193107.3023   0.0432  0.050   0.0432 0.37  
1134: 16  4 12  0   15  4 11  0             193110.9570   0.0460  0.050   0.0460 0.15  
1135: 16  4 12  0   15  5 11  0             193110.9570   0.0460  0.050   0.0460 0.35  
1136: 16  5 12  0   15  4 11  0             193110.9570   0.0460  0.050   0.0460 0.35  
1137: 16  5 12  0   15  5 11  0             193110.9570   0.0460  0.050   0.0460 0.15  
1138: 15  5 10  0   14  5  9  0             193128.6821   0.0364  0.050   0.0365 0.15  
1139: 15  5 10  0   14  6  9  0             193128.6821   0.0364  0.050   0.0365 0.35  
1140: 15  6 10  0   14  5  9  0             193128.6821   0.0364  0.050   0.0365 0.35  
1141: 15  6 10  0   14  6  9  0             193128.6821   0.0364  0.050   0.0365 0.15  
1142: 25  5 20  0   25  4 21  0             193139.7464  -0.0117  0.050  -0.0118 0.36  
1143: 25  5 20  0   25  5 21  0             193139.7464  -0.0117  0.050  -0.0118 0.14  
1144: 25  6 20  0   25  4 21  0             193139.7464  -0.0117  0.050  -0.0118 0.14  
1145: 25  6 20  0   25  5 21  0             193139.7464  -0.0117  0.050  -0.0118 0.36  
1146: 14  6  8  0   13  6  7  0             193164.9124   0.0139  0.050   0.0410 0.16  
1147: 14  6  8  0   13  7  7  0             193164.9124   0.0712  0.050   0.0410 0.34  
1148: 14  7  8  0   13  6  7  0             193164.9124   0.0107  0.050   0.0410 0.34  
1149: 14  7  8  0   13  7  7  0             193164.9124   0.0680  0.050   0.0410 0.16  
1150: 24  4 20  0   24  3 21  0             193169.4285  -0.0341  0.050  -0.0342 0.36  
1151: 24  4 20  0   24  4 21  0             193169.4285  -0.0341  0.050  -0.0342 0.14  
1152: 24  5 20  0   24  3 21  0             193169.4285  -0.0341  0.050  -0.0342 0.14  
1153: 24  5 20  0   24  4 21  0             193169.4285  -0.0341  0.050  -0.0342 0.36  
1154: 23  3 20  0   23  2 21  0             193196.5772   0.0219  0.050   0.0219 0.36  
1155: 23  3 20  0   23  3 21  0             193196.5772   0.0219  0.050   0.0219 0.14  
1156: 23  4 20  0   23  2 21  0             193196.5772   0.0219  0.050   0.0219 0.14  
1157: 23  4 20  0   23  3 21  0             193196.5772   0.0219  0.050   0.0219 0.36  
1158: 22  2 20  0   22  1 21  0             193221.2579   0.0470  0.050   0.0470 0.36  
1159: 22  2 20  0   22  2 21  0             193221.2579   0.0470  0.050   0.0470 0.14  
1160: 22  3 20  0   22  1 21  0             193221.2579   0.0470  0.050   0.0470 0.14  
1161: 22  3 20  0   22  2 21  0             193221.2579   0.0470  0.050   0.0470 0.36  
1162: 21  1 20  0   21  0 21  0             193243.5573  -0.0396  0.050  -0.0396 0.36  
1163: 21  1 20  0   21  1 21  0             193243.5573  -0.0396  0.050  -0.0396 0.14  
1164: 21  2 20  0   21  0 21  0             193243.5573  -0.0396  0.050  -0.0396 0.14  
1165: 21  2 20  0   21  1 21  0             193243.5573  -0.0396  0.050  -0.0396 0.36  
1166: 13  7  6  0   12  8  5  0             193262.3402   0.0113  0.050               
1167: 13  8  6  0   12  8  5  0             193264.8917   0.0768  0.050               
1168: 13  8  6  0   12  7  5  0             193295.5199   0.0311  0.050               
1169: 49 28 21  0   49 27 22  0             200711.1990   0.0009  0.050   0.0009 0.37  
1170: 49 28 21  0   49 28 22  0             200711.1990   0.0009  0.050   0.0009 0.13  
1171: 49 29 21  0   49 27 22  0             200711.1990   0.0009  0.050   0.0009 0.13  
1172: 49 29 21  0   49 28 22  0             200711.1990   0.0009  0.050   0.0009 0.37  
1173: 48 27 21  0   48 26 22  0             200858.8705   0.0293  0.050   0.0293 0.59  
1174: 48 27 21  0   48 27 22  0             200858.8705   0.0293  0.050   0.0293 0.20  
1175: 48 28 21  0   48 26 22  0             200858.8705   0.0293  0.050   0.0293 0.20  
1176: 46 25 21  0   46 24 22  0             201129.9086   0.0005  0.050   0.0005 0.37  
1177: 46 25 21  0   46 25 22  0             201129.9086   0.0005  0.050   0.0005 0.13  
1178: 46 26 21  0   46 24 22  0             201129.9086   0.0005  0.050   0.0005 0.13  
1179: 46 26 21  0   46 25 22  0             201129.9086   0.0005  0.050   0.0005 0.37  
1180: 45 24 21  0   45 23 22  0             201254.0213   0.0047  0.050   0.0047 0.43  
1181: 45 25 21  0   45 23 22  0             201254.0213   0.0047  0.050   0.0047 0.15  
1182: 45 25 21  0   45 24 22  0             201254.0213   0.0047  0.050   0.0047 0.43  
1183: 44 23 21  0   44 22 22  0             201371.0083   0.0620  0.050   0.0620 0.37  
1184: 44 23 21  0   44 23 22  0             201371.0083   0.0620  0.050   0.0620 0.13  
1185: 44 24 21  0   44 22 22  0             201371.0083   0.0620  0.050   0.0620 0.13  
1186: 44 24 21  0   44 23 22  0             201371.0083   0.0620  0.050   0.0620 0.37  
1187: 43 22 21  0   43 21 22  0             201481.0953   0.0836  0.050   0.0836 0.37  
1188: 43 22 21  0   43 22 22  0             201481.0953   0.0836  0.050   0.0836 0.13  
1189: 43 23 21  0   43 21 22  0             201481.0953   0.0836  0.050   0.0836 0.13  
1190: 43 23 21  0   43 22 22  0             201481.0953   0.0836  0.050   0.0836 0.37  
1191: 42 21 21  0   42 21 22  0             201584.5215   0.0039  0.050   0.0040 0.21  
1192: 42 22 21  0   42 20 22  0             201584.5215   0.0039  0.050   0.0040 0.21  
1193: 42 22 21  0   42 21 22  0             201584.5215   0.0039  0.050   0.0040 0.59  
1194: 41 20 21  0   41 19 22  0             201681.7607   0.0021  0.050   0.0021 0.58  
1195: 41 20 21  0   41 20 22  0             201681.7607   0.0021  0.050   0.0021 0.21  
1196: 41 21 21  0   41 19 22  0             201681.7607   0.0021  0.050   0.0021 0.21  
1197: 40 19 21  0   40 18 22  0             201773.0229   0.0026  0.050   0.0026 0.37  
1198: 40 19 21  0   40 19 22  0             201773.0229   0.0026  0.050   0.0026 0.13  
1199: 40 20 21  0   40 18 22  0             201773.0229   0.0026  0.050   0.0026 0.13  
1200: 40 20 21  0   40 19 22  0             201773.0229   0.0026  0.050   0.0026 0.37  
1201: 39 18 21  0   39 17 22  0             201858.6311   0.0524  0.050   0.0525 0.37  
1202: 39 18 21  0   39 18 22  0             201858.6311   0.0524  0.050   0.0525 0.13  
1203: 39 19 21  0   39 17 22  0             201858.6311   0.0524  0.050   0.0525 0.13  
1204: 39 19 21  0   39 18 22  0             201858.6311   0.0524  0.050   0.0525 0.37  
1205: 38 17 21  0   38 16 22  0             201938.7227   0.0213  0.050   0.0214 0.37  
1206: 38 17 21  0   38 17 22  0             201938.7227   0.0213  0.050   0.0214 0.13  
1207: 38 18 21  0   38 16 22  0             201938.7227   0.0213  0.050   0.0214 0.13  
1208: 38 18 21  0   38 17 22  0             201938.7227   0.0213  0.050   0.0214 0.37  
1209: 37 16 21  0   37 15 22  0             202013.7055   0.0584  0.050   0.0585 0.37  
1210: 37 16 21  0   37 16 22  0             202013.7055   0.0584  0.050   0.0585 0.13  
1211: 37 17 21  0   37 15 22  0             202013.7055   0.0584  0.050   0.0585 0.13  
1212: 37 17 21  0   37 16 22  0             202013.7055   0.0584  0.050   0.0585 0.37  
1213: 36 15 21  0   36 14 22  0             202083.7286   0.0620  0.050   0.0621 0.37  
1214: 36 15 21  0   36 15 22  0             202083.7286   0.0620  0.050   0.0621 0.13  
1215: 36 16 21  0   36 14 22  0             202083.7286   0.0620  0.050   0.0621 0.13  
1216: 36 16 21  0   36 15 22  0             202083.7286   0.0620  0.050   0.0621 0.37  
1217: 35 14 21  0   35 13 22  0             202149.0934   0.0910  0.050   0.0910 0.37  
1218: 35 14 21  0   35 14 22  0             202149.0934   0.0910  0.050   0.0910 0.13  
1219: 35 15 21  0   35 13 22  0             202149.0934   0.0910  0.050   0.0910 0.13  
1220: 35 15 21  0   35 14 22  0             202149.0934   0.0910  0.050   0.0910 0.37  
1221: 34 13 21  0   34 12 22  0             202209.9433   0.0540  0.050   0.0541 0.42  
1222: 34 13 21  0   34 13 22  0             202209.9433   0.0540  0.050   0.0541 0.15  
1223: 34 14 21  0   34 13 22  0             202209.9433   0.0540  0.050   0.0541 0.42  
1224: 33 12 21  0   33 11 22  0             202266.5785   0.0240  0.050   0.0240 0.37  
1225: 33 12 21  0   33 12 22  0             202266.5785   0.0240  0.050   0.0240 0.13  
1226: 33 13 21  0   33 11 22  0             202266.5785   0.0240  0.050   0.0240 0.13  
1227: 33 13 21  0   33 12 22  0             202266.5785   0.0240  0.050   0.0240 0.37  
1228: 32 11 21  0   32 11 22  0             202319.2551   0.0376  0.050   0.0376 0.21  
1229: 32 12 21  0   32 10 22  0             202319.2551   0.0376  0.050   0.0376 0.21  
1230: 32 12 21  0   32 11 22  0             202319.2551   0.0376  0.050   0.0376 0.58  
1231: 31 10 21  0   31  9 22  0             202368.1597   0.0690  0.050   0.0691 0.37  
1232: 31 10 21  0   31 10 22  0             202368.1597   0.0690  0.050   0.0691 0.13  
1233: 31 11 21  0   31  9 22  0             202368.1597   0.0690  0.050   0.0691 0.13  
1234: 31 11 21  0   31 10 22  0             202368.1597   0.0690  0.050   0.0691 0.37  
1235: 30  9 21  0   30  8 22  0             202413.3617  -0.0176  0.050  -0.0176 0.37  
1236: 30  9 21  0   30  9 22  0             202413.3617  -0.0176  0.050  -0.0176 0.13  
1237: 30 10 21  0   30  8 22  0             202413.3617  -0.0176  0.050  -0.0176 0.13  
1238: 30 10 21  0   30  9 22  0             202413.3617  -0.0176  0.050  -0.0176 0.37  
1239: 29  8 21  0   29  7 22  0             202455.2540  -0.0272  0.050  -0.0273 0.37  
1240: 29  8 21  0   29  8 22  0             202455.2540  -0.0272  0.050  -0.0273 0.13  
1241: 29  9 21  0   29  7 22  0             202455.2540  -0.0272  0.050  -0.0273 0.13  
1242: 29  9 21  0   29  8 22  0             202455.2540  -0.0272  0.050  -0.0273 0.37  
1243: 21  0 21  0   20  0 20  0             202487.0562   0.0751  0.050   0.0752 0.15  
1244: 21  0 21  0   20  1 20  0             202487.0562   0.0751  0.050   0.0752 0.35  
1245: 21  1 21  0   20  0 20  0             202487.0562   0.0751  0.050   0.0752 0.35  
1246: 21  1 21  0   20  1 20  0             202487.0562   0.0751  0.050   0.0752 0.15  
1247: 28  7 21  0   28  6 22  0             202493.9610  -0.0270  0.050  -0.0271 0.36  
1248: 28  7 21  0   28  7 22  0             202493.9610  -0.0270  0.050  -0.0271 0.14  
1249: 28  8 21  0   28  6 22  0             202493.9610  -0.0270  0.050  -0.0271 0.14  
1250: 28  8 21  0   28  7 22  0             202493.9610  -0.0270  0.050  -0.0271 0.36  
1251: 19  2 17  0   18  2 16  0             202505.5002   0.0105  0.050   0.0105 0.15  
1252: 19  2 17  0   18  3 16  0             202505.5002   0.0105  0.050   0.0105 0.35  
1253: 19  3 17  0   18  2 16  0             202505.5002   0.0105  0.050   0.0105 0.35  
1254: 19  3 17  0   18  3 16  0             202505.5002   0.0105  0.050   0.0105 0.15  
1255: 18  3 15  0   17  3 14  0             202515.1619   0.0129  0.050   0.0129 0.15  
1256: 18  3 15  0   17  4 14  0             202515.1619   0.0129  0.050   0.0129 0.35  
1257: 18  4 15  0   17  3 14  0             202515.1619   0.0129  0.050   0.0129 0.35  
1258: 18  4 15  0   17  4 14  0             202515.1619   0.0129  0.050   0.0129 0.15  
1259: 17  4 13  0   16  4 12  0             202526.4215   0.0289  0.050   0.0290 0.15  
1260: 17  4 13  0   16  5 12  0             202526.4215   0.0289  0.050   0.0290 0.35  
1261: 17  5 13  0   16  4 12  0             202526.4215   0.0289  0.050   0.0290 0.35  
1262: 17  5 13  0   16  5 12  0             202526.4215   0.0289  0.050   0.0290 0.15  
1263: 27  6 21  0   27  5 22  0             202529.7119   0.0280  0.050   0.0281 0.36  
1264: 27  6 21  0   27  6 22  0             202529.7119   0.0280  0.050   0.0281 0.14  
1265: 27  7 21  0   27  5 22  0             202529.7119   0.0280  0.050   0.0281 0.14  
1266: 27  7 21  0   27  6 22  0             202529.7119   0.0280  0.050   0.0281 0.36  
1267: 16  5 11  0   15  5 10  0             202542.0398   0.0384  0.050   0.0385 0.15  
1268: 16  5 11  0   15  6 10  0             202542.0398   0.0384  0.050   0.0385 0.35  
1269: 16  6 11  0   15  5 10  0             202542.0398   0.0384  0.050   0.0385 0.35  
1270: 16  6 11  0   15  6 10  0             202542.0398   0.0384  0.050   0.0385 0.15  
1271: 26  5 21  0   26  4 22  0             202562.5270  -0.0191  0.050  -0.0191 0.36  
1272: 26  5 21  0   26  5 22  0             202562.5270  -0.0191  0.050  -0.0191 0.14  
1273: 26  6 21  0   26  4 22  0             202562.5270  -0.0191  0.050  -0.0191 0.14  
1274: 26  6 21  0   26  5 22  0             202562.5270  -0.0191  0.050  -0.0191 0.36  
1275: 24  3 21  0   24  2 22  0             202620.4672   0.0197  0.050   0.0198 0.36  
1276: 24  3 21  0   24  3 22  0             202620.4672   0.0197  0.050   0.0198 0.14  
1277: 24  4 21  0   24  2 22  0             202620.4672   0.0197  0.050   0.0198 0.14  
1278: 24  4 21  0   24  3 22  0             202620.4672   0.0197  0.050   0.0198 0.36  
1279: 13  8  5  0   12  9  4  0             202633.8468   0.0508  0.050               
1280: 14  7  7  0   13  8  6  0             202641.5754   0.0587  0.050   0.0037 0.68  
1281: 14  8  7  0   13  8  6  0             202641.5754  -0.1121  0.050   0.0037 0.32  
1282: 14  7  7  0   13  7  6  0             202644.1038   0.1011  0.050  -0.0147 0.32  
1283: 14  8  7  0   13  7  6  0             202644.1038  -0.0697  0.050  -0.0147 0.68  
1284: 23  2 21  0   23  1 22  0             202645.7964  -0.0122  0.050  -0.0122 0.36  
1285: 23  2 21  0   23  2 22  0             202645.7964  -0.0122  0.050  -0.0122 0.14  
1286: 23  3 21  0   23  1 22  0             202645.7964  -0.0122  0.050  -0.0122 0.14  
1287: 23  3 21  0   23  2 22  0             202645.7964  -0.0122  0.050  -0.0122 0.36  
1288: 22  1 21  0   22  0 22  0             202669.0282   0.0475  0.050   0.0476 0.36  
1289: 22  1 21  0   22  1 22  0             202669.0282   0.0475  0.050   0.0476 0.14  
1290: 22  2 21  0   22  0 22  0             202669.0282   0.0475  0.050   0.0476 0.14  
1291: 22  2 21  0   22  1 22  0             202669.0282   0.0475  0.050   0.0476 0.36  
1292: 13  9  5  0   12  9  4  0             202701.7306  -0.0254  0.050               
1293: 13  9  5  0   12  8  4  0             203285.4134   0.0409  0.050               
1294: 12 10  2  0   11 10  1  0             207182.4337   0.0161  0.050               
1295: 53 31 22  0   53 30 23  0             209728.7557   0.0692  0.050   0.0692 0.37  
1296: 53 31 22  0   53 31 23  0             209728.7557   0.0692  0.050   0.0692 0.13  
1297: 53 32 22  0   53 30 23  0             209728.7557   0.0692  0.050   0.0692 0.13  
1298: 53 32 22  0   53 31 23  0             209728.7557   0.0692  0.050   0.0692 0.37  
1299: 13  9  4  0   12 10  3  0             209888.4050   0.0012  0.050               
1300: 49 27 22  0   49 26 23  0             210334.9930  -0.0492  0.050  -0.0492 0.37  
1301: 49 27 22  0   49 27 23  0             210334.9930  -0.0492  0.050  -0.0492 0.13  
1302: 49 28 22  0   49 26 23  0             210334.9930  -0.0492  0.050  -0.0492 0.13  
1303: 49 28 22  0   49 27 23  0             210334.9930  -0.0492  0.050  -0.0492 0.37  
1304: 48 26 22  0   48 25 23  0             210467.1584  -0.0304  0.050  -0.0304 0.37  
1305: 48 26 22  0   48 26 23  0             210467.1584  -0.0304  0.050  -0.0304 0.13  
1306: 48 27 22  0   48 25 23  0             210467.1584  -0.0304  0.050  -0.0304 0.13  
1307: 48 27 22  0   48 26 23  0             210467.1584  -0.0304  0.050  -0.0304 0.37  
1308: 11 11  1  0   10 10  0  0             210511.6423  -0.0413  0.050               
1309: 47 25 22  0   47 24 23  0             210592.1938   0.0107  0.050   0.0108 0.37  
1310: 47 25 22  0   47 25 23  0             210592.1938   0.0107  0.050   0.0108 0.13  
1311: 47 26 22  0   47 24 23  0             210592.1938   0.0107  0.050   0.0108 0.13  
1312: 47 26 22  0   47 25 23  0             210592.1938   0.0107  0.050   0.0108 0.37  
1313: 46 24 22  0   46 23 23  0             210710.2985  -0.0215  0.050  -0.0215 0.37  
1314: 46 24 22  0   46 24 23  0             210710.2985  -0.0215  0.050  -0.0215 0.13  
1315: 46 25 22  0   46 23 23  0             210710.2985  -0.0215  0.050  -0.0215 0.13  
1316: 46 25 22  0   46 24 23  0             210710.2985  -0.0215  0.050  -0.0215 0.37  
1317: 45 23 22  0   45 22 23  0             210821.9175   0.0319  0.050   0.0319 0.37  
1318: 45 23 22  0   45 23 23  0             210821.9175   0.0319  0.050   0.0319 0.13  
1319: 45 24 22  0   45 22 23  0             210821.9175   0.0319  0.050   0.0319 0.13  
1320: 45 24 22  0   45 23 23  0             210821.9175   0.0319  0.050   0.0319 0.37  
1321: 13 10  4  0   12 10  3  0             210950.0524   0.0542  0.050               
1322: 11 11  0  0   10 10  1  0             211053.2592   0.0183  0.050               
1323: 42 20 22  0   42 19 23  0             211119.8526  -0.0294  0.050  -0.0294 0.37  
1324: 42 20 22  0   42 20 23  0             211119.8526  -0.0294  0.050  -0.0294 0.13  
1325: 42 21 22  0   42 19 23  0             211119.8526  -0.0294  0.050  -0.0294 0.13  
1326: 42 21 22  0   42 20 23  0             211119.8526  -0.0294  0.050  -0.0294 0.37  
1327: 41 19 22  0   41 19 23  0             211207.8989   0.0501  0.050   0.0501 0.21  
1328: 41 20 22  0   41 18 23  0             211207.8989   0.0501  0.050   0.0501 0.21  
1329: 41 20 22  0   41 19 23  0             211207.8989   0.0501  0.050   0.0501 0.58  
1330: 40 18 22  0   40 17 23  0             211290.5260  -0.0211  0.050  -0.0212 0.37  
1331: 40 18 22  0   40 18 23  0             211290.5260  -0.0211  0.050  -0.0212 0.13  
1332: 40 19 22  0   40 17 23  0             211290.5260  -0.0211  0.050  -0.0212 0.13  
1333: 40 19 22  0   40 18 23  0             211290.5260  -0.0211  0.050  -0.0212 0.37  
1334: 39 18 22  0   39 16 23  0             211368.2060  -0.0084  0.050               
1335: 37 15 22  0   37 14 23  0             211509.3994   0.0303  0.050   0.0304 0.37  
1336: 37 15 22  0   37 15 23  0             211509.3994   0.0303  0.050   0.0304 0.13  
1337: 37 16 22  0   37 14 23  0             211509.3994   0.0303  0.050   0.0304 0.13  
1338: 37 16 22  0   37 15 23  0             211509.3994   0.0303  0.050   0.0304 0.37  
1339: 35 13 22  0   35 12 23  0             211633.0647  -0.0049  0.050  -0.0049 0.37  
1340: 35 13 22  0   35 13 23  0             211633.0647  -0.0049  0.050  -0.0049 0.13  
1341: 35 14 22  0   35 12 23  0             211633.0647  -0.0049  0.050  -0.0049 0.13  
1342: 35 14 22  0   35 13 23  0             211633.0647  -0.0049  0.050  -0.0049 0.37  
1343: 34 12 22  0   34 11 23  0             211688.8798  -0.0144  0.050  -0.0145 0.37  
1344: 34 12 22  0   34 12 23  0             211688.8798  -0.0144  0.050  -0.0145 0.13  
1345: 34 13 22  0   34 11 23  0             211688.8798  -0.0144  0.050  -0.0145 0.13  
1346: 34 13 22  0   34 12 23  0             211688.8798  -0.0144  0.050  -0.0145 0.37  
1347: 33 11 22  0   33 10 23  0             211740.9789   0.0128  0.050   0.0129 0.42  
1348: 33 12 22  0   33 10 23  0             211740.9789   0.0128  0.050   0.0129 0.15  
1349: 33 12 22  0   33 11 23  0             211740.9789   0.0128  0.050   0.0129 0.42  
1350: 32 10 22  0   32  9 23  0             211789.4757   0.0005  0.050   0.0005 0.37  
1351: 32 10 22  0   32 10 23  0             211789.4757   0.0005  0.050   0.0005 0.13  
1352: 32 11 22  0   32  9 23  0             211789.4757   0.0005  0.050   0.0005 0.13  
1353: 32 11 22  0   32 10 23  0             211789.4757   0.0005  0.050   0.0005 0.37  
1354: 31  9 22  0   31  8 23  0             211834.6002  -0.0055  0.050  -0.0056 0.42  
1355: 31  9 22  0   31  9 23  0             211834.6002  -0.0055  0.050  -0.0056 0.16  
1356: 31 10 22  0   31  9 23  0             211834.6002  -0.0055  0.050  -0.0056 0.42  
1357: 30  8 22  0   30  7 23  0             211876.5452   0.0096  0.050   0.0096 0.37  
1358: 30  8 22  0   30  8 23  0             211876.5452   0.0096  0.050   0.0096 0.13  
1359: 30  9 22  0   30  7 23  0             211876.5452   0.0096  0.050   0.0096 0.13  
1360: 30  9 22  0   30  8 23  0             211876.5452   0.0096  0.050   0.0096 0.37  
1361: 22  0 22  0   21  0 21  0             211903.3428   0.0249  0.050   0.0249 0.15  
1362: 22  0 22  0   21  1 21  0             211903.3428   0.0249  0.050   0.0249 0.35  
1363: 22  1 22  0   21  0 21  0             211903.3428   0.0249  0.050   0.0249 0.35  
1364: 22  1 22  0   21  1 21  0             211903.3428   0.0249  0.050   0.0249 0.15  
1365: 21  1 20  0   20  1 19  0             211912.6014   0.0118  0.050   0.0119 0.15  
1366: 21  1 20  0   20  2 19  0             211912.6014   0.0118  0.050   0.0119 0.35  
1367: 21  2 20  0   20  1 19  0             211912.6014   0.0118  0.050   0.0119 0.35  
1368: 21  2 20  0   20  2 19  0             211912.6014   0.0118  0.050   0.0119 0.15  
1369: 29  7 22  0   29  6 23  0             211915.4446   0.0079  0.050   0.0079 0.36  
1370: 29  7 22  0   29  7 23  0             211915.4446   0.0079  0.050   0.0079 0.14  
1371: 29  8 22  0   29  6 23  0             211915.4446   0.0079  0.050   0.0079 0.14  
1372: 29  8 22  0   29  7 23  0             211915.4446   0.0079  0.050   0.0079 0.36  
1373: 20  2 18  0   19  2 17  0             211921.7314   0.0196  0.050   0.0197 0.15  
1374: 20  2 18  0   19  3 17  0             211921.7314   0.0196  0.050   0.0197 0.35  
1375: 20  3 18  0   19  2 17  0             211921.7314   0.0196  0.050   0.0197 0.35  
1376: 20  3 18  0   19  3 17  0             211921.7314   0.0196  0.050   0.0197 0.15  
1377: 19  3 16  0   18  3 15  0             211931.2010   0.0366  0.050   0.0367 0.15  
1378: 19  3 16  0   18  4 15  0             211931.2010   0.0366  0.050   0.0367 0.35  
1379: 19  4 16  0   18  3 15  0             211931.2010   0.0366  0.050   0.0367 0.35  
1380: 19  4 16  0   18  4 15  0             211931.2010   0.0366  0.050   0.0367 0.15  
1381: 18  4 14  0   17  4 13  0             211941.8985   0.0231  0.050   0.0232 0.15  
1382: 18  4 14  0   17  5 13  0             211941.8985   0.0231  0.050   0.0232 0.35  
1383: 18  5 14  0   17  4 13  0             211941.8985   0.0231  0.050   0.0232 0.35  
1384: 18  5 14  0   17  5 13  0             211941.8985   0.0231  0.050   0.0232 0.15  
1385: 28  6 22  0   28  5 23  0             211951.4901   0.0149  0.050   0.0150 0.36  
1386: 28  6 22  0   28  6 23  0             211951.4901   0.0149  0.050   0.0150 0.14  
1387: 28  7 22  0   28  5 23  0             211951.4901   0.0149  0.050   0.0150 0.14  
1388: 28  7 22  0   28  6 23  0             211951.4901   0.0149  0.050   0.0150 0.36  
1389: 17  5 12  0   16  5 11  0             211955.9753   0.0207  0.050   0.0208 0.15  
1390: 17  5 12  0   16  6 11  0             211955.9753   0.0207  0.050   0.0208 0.35  
1391: 17  6 12  0   16  5 11  0             211955.9753   0.0207  0.050   0.0208 0.35  
1392: 17  6 12  0   16  6 11  0             211955.9753   0.0207  0.050   0.0208 0.15  
1393: 16  6 10  0   15  6  9  0             211979.1249   0.0474  0.050   0.0475 0.15  
1394: 16  6 10  0   15  7  9  0             211979.1249   0.0476  0.050   0.0475 0.35  
1395: 16  7 10  0   15  6  9  0             211979.1249   0.0474  0.050   0.0475 0.35  
1396: 16  7 10  0   15  7  9  0             211979.1249   0.0476  0.050   0.0475 0.15  
1397: 27  5 22  0   27  4 23  0             211984.8399   0.0288  0.050   0.0288 0.36  
1398: 27  5 22  0   27  5 23  0             211984.8399   0.0288  0.050   0.0288 0.14  
1399: 27  6 22  0   27  4 23  0             211984.8399   0.0288  0.050   0.0288 0.14  
1400: 27  6 22  0   27  5 23  0             211984.8399   0.0288  0.050   0.0288 0.36  
1401: 26  4 22  0   26  3 23  0             212015.6186   0.0196  0.050   0.0197 0.36  
1402: 26  4 22  0   26  4 23  0             212015.6186   0.0196  0.050   0.0197 0.14  
1403: 26  5 22  0   26  3 23  0             212015.6186   0.0196  0.050   0.0197 0.14  
1404: 26  5 22  0   26  4 23  0             212015.6186   0.0196  0.050   0.0197 0.36  
1405: 15  7  8  0   14  7  7  0             212030.1988  -0.0092  0.050   0.0710 0.16  
1406: 15  7  8  0   14  8  7  0             212030.1988   0.1616  0.050   0.0710 0.34  
1407: 15  8  8  0   14  7  7  0             212030.1988  -0.0196  0.050   0.0710 0.34  
1408: 15  8  8  0   14  8  7  0             212030.1988   0.1512  0.050   0.0710 0.16  
1409: 25  3 22  0   25  2 23  0             212043.9596  -0.0276  0.050  -0.0277 0.36  
1410: 25  3 22  0   25  3 23  0             212043.9596  -0.0276  0.050  -0.0277 0.14  
1411: 25  4 22  0   25  2 23  0             212043.9596  -0.0276  0.050  -0.0277 0.14  
1412: 25  4 22  0   25  3 23  0             212043.9596  -0.0276  0.050  -0.0277 0.36  
1413: 24  2 22  0   24  1 23  0             212070.1502   0.0309  0.050   0.0310 0.36  
1414: 24  2 22  0   24  2 23  0             212070.1502   0.0309  0.050   0.0310 0.14  
1415: 24  3 22  0   24  1 23  0             212070.1502   0.0309  0.050   0.0310 0.14  
1416: 24  3 22  0   24  2 23  0             212070.1502   0.0309  0.050   0.0310 0.36  
1417: 23  1 22  0   23  0 23  0             212094.1062  -0.0257  0.050  -0.0258 0.36  
1418: 23  1 22  0   23  1 23  0             212094.1062  -0.0257  0.050  -0.0258 0.14  
1419: 23  2 22  0   23  0 23  0             212094.1062  -0.0257  0.050  -0.0258 0.14  
1420: 23  2 22  0   23  1 23  0             212094.1062  -0.0257  0.050  -0.0258 0.36  
1421: 14  8  6  0   13  9  5  0             212161.0054   0.0128  0.050               
1422: 14  9  6  0   13  9  5  0             212167.1454   0.0006  0.050               
1423: 14  8  6  0   13  8  5  0             212229.0019   0.0493  0.050               
1424: 14  9  6  0   13  8  5  0             212235.1343   0.0293  0.050               
1425: 13  9  4  0   12  9  3  0             214999.5665   0.0504  0.050               
1426: 57 34 23  0   57 33 24  0             218709.7344   0.0896  0.050   0.0896 0.37  
1427: 57 34 23  0   57 34 24  0             218709.7344   0.0896  0.050   0.0896 0.13  
1428: 57 35 23  0   57 33 24  0             218709.7344   0.0896  0.050   0.0896 0.13  
1429: 57 35 23  0   57 34 24  0             218709.7344   0.0896  0.050   0.0896 0.37  
1430: 56 33 23  0   56 32 24  0             218889.7642   0.0771  0.050   0.0772 0.37  
1431: 56 33 23  0   56 33 24  0             218889.7642   0.0771  0.050   0.0772 0.13  
1432: 56 34 23  0   56 32 24  0             218889.7642   0.0771  0.050   0.0772 0.13  
1433: 56 34 23  0   56 33 24  0             218889.7642   0.0771  0.050   0.0772 0.37  
1434: 53 30 23  0   53 29 24  0             219379.2445  -0.0375  0.050  -0.0375 0.37  
1435: 53 30 23  0   53 30 24  0             219379.2445  -0.0375  0.050  -0.0375 0.13  
1436: 53 31 23  0   53 29 24  0             219379.2445  -0.0375  0.050  -0.0375 0.13  
1437: 53 31 23  0   53 30 24  0             219379.2445  -0.0375  0.050  -0.0375 0.37  
1438: 52 29 23  0   52 28 24  0             219526.7323   0.0486  0.050   0.0486 0.37  
1439: 52 29 23  0   52 29 24  0             219526.7323   0.0486  0.050   0.0486 0.13  
1440: 52 30 23  0   52 28 24  0             219526.7323   0.0486  0.050   0.0486 0.13  
1441: 52 30 23  0   52 29 24  0             219526.7323   0.0486  0.050   0.0486 0.37  
1442: 51 28 23  0   51 27 24  0             219666.7324   0.0462  0.050   0.0462 0.37  
1443: 51 28 23  0   51 28 24  0             219666.7324   0.0462  0.050   0.0462 0.13  
1444: 51 29 23  0   51 27 24  0             219666.7324   0.0462  0.050   0.0462 0.13  
1445: 51 29 23  0   51 28 24  0             219666.7324   0.0462  0.050   0.0462 0.37  
1446: 50 27 23  0   50 26 24  0             219799.5053  -0.0697  0.050  -0.0697 0.37  
1447: 50 27 23  0   50 27 24  0             219799.5053  -0.0697  0.050  -0.0697 0.13  
1448: 50 28 23  0   50 26 24  0             219799.5053  -0.0697  0.050  -0.0697 0.13  
1449: 50 28 23  0   50 27 24  0             219799.5053  -0.0697  0.050  -0.0697 0.37  
1450: 49 26 23  0   49 25 24  0             219925.6042  -0.0231  0.050  -0.0232 0.37  
1451: 49 26 23  0   49 26 24  0             219925.6042  -0.0231  0.050  -0.0232 0.13  
1452: 49 27 23  0   49 25 24  0             219925.6042  -0.0231  0.050  -0.0232 0.13  
1453: 49 27 23  0   49 26 24  0             219925.6042  -0.0231  0.050  -0.0232 0.37  
1454: 48 25 23  0   48 24 24  0             220045.1227   0.0108  0.050   0.0109 0.37  
1455: 48 25 23  0   48 25 24  0             220045.1227   0.0108  0.050   0.0109 0.13  
1456: 48 26 23  0   48 24 24  0             220045.1227   0.0108  0.050   0.0109 0.13  
1457: 48 26 23  0   48 25 24  0             220045.1227   0.0108  0.050   0.0109 0.37  
1458: 47 24 23  0   47 23 24  0             220158.3029   0.0137  0.050   0.0137 0.37  
1459: 47 24 23  0   47 24 24  0             220158.3029   0.0137  0.050   0.0137 0.13  
1460: 47 25 23  0   47 23 24  0             220158.3029   0.0137  0.050   0.0137 0.13  
1461: 47 25 23  0   47 24 24  0             220158.3029   0.0137  0.050   0.0137 0.37  
1462: 46 23 23  0   46 22 24  0             220265.3791  -0.0331  0.050  -0.0331 0.43  
1463: 46 24 23  0   46 22 24  0             220265.3791  -0.0331  0.050  -0.0331 0.15  
1464: 46 24 23  0   46 23 24  0             220265.3791  -0.0331  0.050  -0.0331 0.43  
1465: 45 22 23  0   45 21 24  0             220366.7123  -0.0145  0.050  -0.0145 0.37  
1466: 45 22 23  0   45 22 24  0             220366.7123  -0.0145  0.050  -0.0145 0.13  
1467: 45 23 23  0   45 21 24  0             220366.7123  -0.0145  0.050  -0.0145 0.13  
1468: 45 23 23  0   45 22 24  0             220366.7123  -0.0145  0.050  -0.0145 0.37  
1469: 43 20 23  0   43 19 24  0             220552.9604   0.0835  0.050   0.0835 0.37  
1470: 43 20 23  0   43 20 24  0             220552.9604   0.0835  0.050   0.0835 0.13  
1471: 43 21 23  0   43 19 24  0             220552.9604   0.0835  0.050   0.0835 0.13  
1472: 43 21 23  0   43 20 24  0             220552.9604   0.0835  0.050   0.0835 0.37  
1473: 42 19 23  0   42 18 24  0             220638.1635  -0.0051  0.050  -0.0051 0.37  
1474: 42 19 23  0   42 19 24  0             220638.1635  -0.0051  0.050  -0.0051 0.13  
1475: 42 20 23  0   42 18 24  0             220638.1635  -0.0051  0.050  -0.0051 0.13  
1476: 42 20 23  0   42 19 24  0             220638.1635  -0.0051  0.050  -0.0051 0.37  
1477: 39 16 23  0   39 15 24  0             220865.4956  -0.0154  0.050  -0.0155 0.37  
1478: 39 16 23  0   39 16 24  0             220865.4956  -0.0154  0.050  -0.0155 0.13  
1479: 39 17 23  0   39 15 24  0             220865.4956  -0.0154  0.050  -0.0155 0.13  
1480: 39 17 23  0   39 16 24  0             220865.4956  -0.0154  0.050  -0.0155 0.37  
1481: 37 14 23  0   37 13 24  0             220995.3491   0.0114  0.050   0.0114 0.37  
1482: 37 14 23  0   37 14 24  0             220995.3491   0.0114  0.050   0.0114 0.13  
1483: 37 15 23  0   37 13 24  0             220995.3491   0.0114  0.050   0.0114 0.13  
1484: 37 15 23  0   37 14 24  0             220995.3491   0.0114  0.050   0.0114 0.37  
1485: 36 13 23  0   36 12 24  0             221054.3134   0.0014  0.050   0.0014 0.37  
1486: 36 13 23  0   36 13 24  0             221054.3134   0.0014  0.050   0.0014 0.13  
1487: 36 14 23  0   36 12 24  0             221054.3134   0.0014  0.050   0.0014 0.13  
1488: 36 14 23  0   36 13 24  0             221054.3134   0.0014  0.050   0.0014 0.37  
1489: 35 12 23  0   35 11 24  0             221109.5839   0.0119  0.050   0.0119 0.37  
1490: 35 12 23  0   35 12 24  0             221109.5839   0.0119  0.050   0.0119 0.13  
1491: 35 13 23  0   35 11 24  0             221109.5839   0.0119  0.050   0.0119 0.13  
1492: 35 13 23  0   35 12 24  0             221109.5839   0.0119  0.050   0.0119 0.37  
1493: 34 11 23  0   34 10 24  0             221161.2942  -0.0001  0.050  -0.0002 0.37  
1494: 34 11 23  0   34 11 24  0             221161.2942  -0.0001  0.050  -0.0002 0.13  
1495: 34 12 23  0   34 10 24  0             221161.2942  -0.0001  0.050  -0.0002 0.13  
1496: 34 12 23  0   34 11 24  0             221161.2942  -0.0001  0.050  -0.0002 0.37  
1497: 33 10 23  0   33  9 24  0             221209.6808   0.0302  0.050   0.0302 0.37  
1498: 33 10 23  0   33 10 24  0             221209.6808   0.0302  0.050   0.0302 0.13  
1499: 33 11 23  0   33  9 24  0             221209.6808   0.0302  0.050   0.0302 0.13  
1500: 33 11 23  0   33 10 24  0             221209.6808   0.0302  0.050   0.0302 0.37  
1501: 32  9 23  0   32  8 24  0             221254.8018  -0.0046  0.050  -0.0046 0.37  
1502: 32  9 23  0   32  9 24  0             221254.8018  -0.0046  0.050  -0.0046 0.13  
1503: 32 10 23  0   32  8 24  0             221254.8018  -0.0046  0.050  -0.0046 0.13  
1504: 32 10 23  0   32  9 24  0             221254.8018  -0.0046  0.050  -0.0046 0.37  
1505: 31  8 23  0   31  7 24  0             221296.9027  -0.0200  0.050  -0.0201 0.36  
1506: 31  8 23  0   31  8 24  0             221296.9027  -0.0200  0.050  -0.0201 0.14  
1507: 31  9 23  0   31  7 24  0             221296.9027  -0.0200  0.050  -0.0201 0.14  
1508: 31  9 23  0   31  8 24  0             221296.9027  -0.0200  0.050  -0.0201 0.36  
1509: 23  0 23  0   22  1 22  0             221319.4839   0.0248  0.050   0.0249 0.41  
1510: 23  1 23  0   22  0 22  0             221319.4839   0.0248  0.050   0.0249 0.41  
1511: 23  1 23  0   22  1 22  0             221319.4839   0.0248  0.050   0.0249 0.17  
1512: 30  7 23  0   30  6 24  0             221336.1850   0.0299  0.050   0.0300 0.36  
1513: 30  7 23  0   30  7 24  0             221336.1850   0.0299  0.050   0.0300 0.14  
1514: 30  8 23  0   30  6 24  0             221336.1850   0.0299  0.050   0.0300 0.14  
1515: 30  8 23  0   30  7 24  0             221336.1850   0.0299  0.050   0.0300 0.36  
1516: 21  2 19  0   20  2 18  0             221337.7559   0.0101  0.050   0.0102 0.15  
1517: 21  2 19  0   20  3 18  0             221337.7559   0.0101  0.050   0.0102 0.35  
1518: 21  3 19  0   20  2 18  0             221337.7559   0.0101  0.050   0.0102 0.35  
1519: 21  3 19  0   20  3 18  0             221337.7559   0.0101  0.050   0.0102 0.15  
1520: 20  3 17  0   19  3 16  0             221347.0334   0.0154  0.050   0.0155 0.15  
1521: 20  3 17  0   19  4 16  0             221347.0334   0.0154  0.050   0.0155 0.35  
1522: 20  4 17  0   19  3 16  0             221347.0334   0.0154  0.050   0.0155 0.35  
1523: 20  4 17  0   19  4 16  0             221347.0334   0.0154  0.050   0.0155 0.15  
1524: 19  4 15  0   18  4 14  0             221357.3070   0.0108  0.050   0.0109 0.15  
1525: 19  4 15  0   18  5 14  0             221357.3070   0.0108  0.050   0.0109 0.35  
1526: 19  5 15  0   18  4 14  0             221357.3070   0.0108  0.050   0.0109 0.35  
1527: 19  5 15  0   18  5 14  0             221357.3070   0.0108  0.050   0.0109 0.15  
1528: 18  5 13  0   17  5 12  0             221370.2291  -0.0008  0.050  -0.0008 0.15  
1529: 18  5 13  0   17  6 12  0             221370.2291  -0.0008  0.050  -0.0008 0.35  
1530: 18  6 13  0   17  5 12  0             221370.2291  -0.0008  0.050  -0.0008 0.35  
1531: 18  6 13  0   17  6 12  0             221370.2291  -0.0008  0.050  -0.0008 0.15  
1532: 29  6 23  0   29  5 24  0             221372.6602   0.0068  0.050   0.0068 0.36  
1533: 29  6 23  0   29  6 24  0             221372.6602   0.0068  0.050   0.0068 0.14  
1534: 29  7 23  0   29  5 24  0             221372.6602   0.0068  0.050   0.0068 0.14  
1535: 29  7 23  0   29  6 24  0             221372.6602   0.0068  0.050   0.0068 0.36  
1536: 17  6 11  0   16  6 10  0             221389.9251   0.0275  0.050   0.0276 0.15  
1537: 17  6 11  0   16  7 10  0             221389.9251   0.0275  0.050   0.0276 0.35  
1538: 17  7 11  0   16  6 10  0             221389.9251   0.0275  0.050   0.0276 0.35  
1539: 17  7 11  0   16  7 10  0             221389.9251   0.0275  0.050   0.0276 0.15  
1540: 14  9  5  0   13 10  4  0             221396.3556   0.0185  0.050               
1541: 28  5 23  0   28  4 24  0             221406.5545  -0.0085  0.050  -0.0086 0.36  
1542: 28  5 23  0   28  5 24  0             221406.5545  -0.0085  0.050  -0.0086 0.14  
1543: 28  6 23  0   28  4 24  0             221406.5545  -0.0085  0.050  -0.0086 0.14  
1544: 28  6 23  0   28  5 24  0             221406.5545  -0.0085  0.050  -0.0086 0.36  
1545: 16  7  9  0   15  7  8  0             221428.4332   0.0464  0.050   0.0513 0.16  
1546: 16  7  9  0   15  8  8  0             221428.4332   0.0567  0.050   0.0513 0.34  
1547: 16  8  9  0   15  7  8  0             221428.4332   0.0458  0.050   0.0513 0.34  
1548: 16  8  9  0   15  8  8  0             221428.4332   0.0562  0.050   0.0513 0.16  
1549: 27  4 23  0   27  3 24  0             221438.0560   0.0317  0.050   0.0318 0.36  
1550: 27  4 23  0   27  4 24  0             221438.0560   0.0317  0.050   0.0318 0.14  
1551: 27  5 23  0   27  3 24  0             221438.0560   0.0317  0.050   0.0318 0.14  
1552: 27  5 23  0   27  4 24  0             221438.0560   0.0317  0.050   0.0318 0.36  
1553: 26  3 23  0   26  2 24  0             221467.1720   0.0000  0.050   0.0001 0.36  
1554: 26  3 23  0   26  3 24  0             221467.1720   0.0000  0.050   0.0001 0.14  
1555: 26  4 23  0   26  2 24  0             221467.1720   0.0000  0.050   0.0001 0.14  
1556: 26  4 23  0   26  3 24  0             221467.1720   0.0000  0.050   0.0001 0.36  
1557: 25  2 23  0   25  1 24  0             221494.1757   0.0392  0.050   0.0393 0.36  
1558: 25  2 23  0   25  2 24  0             221494.1757   0.0392  0.050   0.0393 0.14  
1559: 25  3 23  0   25  1 24  0             221494.1757   0.0392  0.050   0.0393 0.14  
1560: 25  3 23  0   25  2 24  0             221494.1757   0.0392  0.050   0.0393 0.36  
1561: 24  1 23  0   24  0 24  0             221519.0676   0.0247  0.050   0.0247 0.36  
1562: 24  1 23  0   24  1 24  0             221519.0676   0.0247  0.050   0.0247 0.14  
1563: 24  2 23  0   24  0 24  0             221519.0676   0.0247  0.050   0.0247 0.14  
1564: 24  2 23  0   24  1 24  0             221519.0676   0.0247  0.050   0.0247 0.36  
1565: 15  8  7  0   14  9  6  0             221528.9569   0.0315  0.050               
1566: 15  9  7  0   14  8  6  0             221535.5195  -0.0246  0.050               
1567: 14 10  5  0   13 10  4  0             221537.0259   0.0041  0.050               
1568: 14 10  5  0   13  9  4  0             222598.5939  -0.0221  0.050               
1569: 12 11  2  0   11 10  1  0             224120.4813   0.0686  0.050               
1570: 13 10  3  0   12 10  2  0             224806.0093   0.0501  0.050               
1571: 14 10  4  0   13 11  3  0             227411.5789   0.0413  0.050               
1572: 56 32 24  0   56 31 25  0             228549.7972   0.0652  0.050   0.0652 0.37  
1573: 56 32 24  0   56 32 25  0             228549.7972   0.0652  0.050   0.0652 0.13  
1574: 56 33 24  0   56 31 25  0             228549.7972   0.0652  0.050   0.0652 0.13  
1575: 56 33 24  0   56 32 25  0             228549.7972   0.0652  0.050   0.0652 0.37  
1576: 55 31 24  0   55 30 25  0             228704.7767   0.0184  0.050   0.0185 0.37  
1577: 55 31 24  0   55 31 25  0             228704.7767   0.0184  0.050   0.0185 0.13  
1578: 55 32 24  0   55 30 25  0             228704.7767   0.0184  0.050   0.0185 0.13  
1579: 55 32 24  0   55 31 25  0             228704.7767   0.0184  0.050   0.0185 0.37  
1580: 47 23 24  0   47 22 25  0             229702.6224   0.0802  0.050   0.0802 0.37  
1581: 47 23 24  0   47 23 25  0             229702.6224   0.0802  0.050   0.0802 0.13  
1582: 47 24 24  0   47 22 25  0             229702.6224   0.0802  0.050   0.0802 0.13  
1583: 47 24 24  0   47 23 25  0             229702.6224   0.0802  0.050   0.0802 0.37  
1584: 46 22 24  0   46 21 25  0             229800.5978  -0.0033  0.050  -0.0033 0.37  
1585: 46 22 24  0   46 22 25  0             229800.5978  -0.0033  0.050  -0.0033 0.13  
1586: 46 23 24  0   46 21 25  0             229800.5978  -0.0033  0.050  -0.0033 0.13  
1587: 46 23 24  0   46 22 25  0             229800.5978  -0.0033  0.050  -0.0033 0.37  
1588: 45 21 24  0   45 20 25  0             229893.4719  -0.0100  0.050  -0.0101 0.37  
1589: 45 21 24  0   45 21 25  0             229893.4719  -0.0100  0.050  -0.0101 0.13  
1590: 45 22 24  0   45 20 25  0             229893.4719  -0.0100  0.050  -0.0101 0.13  
1591: 45 22 24  0   45 21 25  0             229893.4719  -0.0100  0.050  -0.0101 0.37  
1592: 12 12  1  0   11 11  0  0             229908.6967  -0.0389  0.050               
1593: 44 20 24  0   44 19 25  0             229981.3735  -0.0180  0.050  -0.0181 0.37  
1594: 44 20 24  0   44 20 25  0             229981.3735  -0.0180  0.050  -0.0181 0.13  
1595: 44 21 24  0   44 19 25  0             229981.3735  -0.0180  0.050  -0.0181 0.13  
1596: 44 21 24  0   44 20 25  0             229981.3735  -0.0180  0.050  -0.0181 0.37  
1597: 12 11  1  0   11 10  2  0             230030.7952   0.0914  0.050               
1598: 43 19 24  0   43 18 25  0             230064.5301  -0.0013  0.050  -0.0013 0.37  
1599: 43 19 24  0   43 19 25  0             230064.5301  -0.0013  0.050  -0.0013 0.13  
1600: 43 20 24  0   43 18 25  0             230064.5301  -0.0013  0.050  -0.0013 0.13  
1601: 43 20 24  0   43 19 25  0             230064.5301  -0.0013  0.050  -0.0013 0.37  
1602: 42 18 24  0   42 17 25  0             230143.1470   0.0498  0.050   0.0498 0.37  
1603: 42 18 24  0   42 18 25  0             230143.1470   0.0498  0.050   0.0498 0.13  
1604: 42 19 24  0   42 17 25  0             230143.1470   0.0498  0.050   0.0498 0.13  
1605: 42 19 24  0   42 18 25  0             230143.1470   0.0498  0.050   0.0498 0.37  
1606: 41 17 24  0   41 16 25  0             230217.2776  -0.0015  0.050  -0.0015 0.37  
1607: 41 17 24  0   41 17 25  0             230217.2776  -0.0015  0.050  -0.0015 0.13  
1608: 41 18 24  0   41 16 25  0             230217.2776  -0.0015  0.050  -0.0015 0.13  
1609: 41 18 24  0   41 17 25  0             230217.2776  -0.0015  0.050  -0.0015 0.37  
1610: 12 12  0  0   11 11  1  0             230248.0240  -0.0245  0.050               
1611: 40 16 24  0   40 15 25  0             230287.2457  -0.0164  0.050  -0.0165 0.37  
1612: 40 16 24  0   40 16 25  0             230287.2457  -0.0164  0.050  -0.0165 0.13  
1613: 40 17 24  0   40 15 25  0             230287.2457  -0.0164  0.050  -0.0165 0.13  
1614: 40 17 24  0   40 16 25  0             230287.2457  -0.0164  0.050  -0.0165 0.37  
1615: 39 15 24  0   39 14 25  0             230353.2530   0.0268  0.050   0.0269 0.37  
1616: 39 15 24  0   39 15 25  0             230353.2530   0.0268  0.050   0.0269 0.13  
1617: 39 16 24  0   39 14 25  0             230353.2530   0.0268  0.050   0.0269 0.13  
1618: 39 16 24  0   39 15 25  0             230353.2530   0.0268  0.050   0.0269 0.37  
1619: 38 14 24  0   38 13 25  0             230415.3968   0.0514  0.050   0.0514 0.37  
1620: 38 14 24  0   38 14 25  0             230415.3968   0.0514  0.050   0.0514 0.13  
1621: 38 15 24  0   38 13 25  0             230415.3968   0.0514  0.050   0.0514 0.13  
1622: 38 15 24  0   38 14 25  0             230415.3968   0.0514  0.050   0.0514 0.37  
1623: 37 13 24  0   37 12 25  0             230473.8444   0.0546  0.050   0.0546 0.37  
1624: 37 13 24  0   37 13 25  0             230473.8444   0.0546  0.050   0.0546 0.13  
1625: 37 14 24  0   37 12 25  0             230473.8444   0.0546  0.050   0.0546 0.13  
1626: 37 14 24  0   37 13 25  0             230473.8444   0.0546  0.050   0.0546 0.37  
1627: 36 12 24  0   36 11 25  0             230528.7313   0.0075  0.050   0.0075 0.37  
1628: 36 12 24  0   36 12 25  0             230528.7313   0.0075  0.050   0.0075 0.13  
1629: 36 13 24  0   36 11 25  0             230528.7313   0.0075  0.050   0.0075 0.13  
1630: 36 13 24  0   36 12 25  0             230528.7313   0.0075  0.050   0.0075 0.37  
1631: 35 11 24  0   35 10 25  0             230580.3316   0.0242  0.050   0.0242 0.37  
1632: 35 11 24  0   35 11 25  0             230580.3316   0.0242  0.050   0.0242 0.13  
1633: 35 12 24  0   35 10 25  0             230580.3316   0.0242  0.050   0.0242 0.13  
1634: 35 12 24  0   35 11 25  0             230580.3316   0.0242  0.050   0.0242 0.37  
1635: 34 10 24  0   34  9 25  0             230628.7193   0.0237  0.050   0.0238 0.37  
1636: 34 10 24  0   34 10 25  0             230628.7193   0.0237  0.050   0.0238 0.13  
1637: 34 11 24  0   34  9 25  0             230628.7193   0.0237  0.050   0.0238 0.13  
1638: 34 11 24  0   34 10 25  0             230628.7193   0.0237  0.050   0.0238 0.37  
1639: 33  9 24  0   33  9 25  0             230674.0671   0.0283  0.050   0.0283 0.50  
1640: 33 10 24  0   33  8 25  0             230674.0671   0.0283  0.050   0.0283 0.50  
1641: 32  8 24  0   32  7 25  0             230716.4864   0.0037  0.050   0.0037 0.36  
1642: 32  8 24  0   32  8 25  0             230716.4864   0.0037  0.050   0.0037 0.14  
1643: 32  9 24  0   32  7 25  0             230716.4864   0.0037  0.050   0.0037 0.14  
1644: 32  9 24  0   32  8 25  0             230716.4864   0.0037  0.050   0.0037 0.36  
1645: 24  0 24  0   23  0 23  0             230735.4341   0.0386  0.050   0.0386 0.15  
1646: 24  0 24  0   23  1 23  0             230735.4341   0.0386  0.050   0.0386 0.35  
1647: 24  1 24  0   23  0 23  0             230735.4341   0.0386  0.050   0.0386 0.35  
1648: 24  1 24  0   23  1 23  0             230735.4341   0.0386  0.050   0.0386 0.15  
1649: 23  1 22  0   22  1 21  0             230744.6305   0.0202  0.050   0.0202 0.15  
1650: 23  1 22  0   22  2 21  0             230744.6305   0.0202  0.050   0.0202 0.35  
1651: 23  2 22  0   22  1 21  0             230744.6305   0.0202  0.050   0.0202 0.35  
1652: 23  2 22  0   22  2 21  0             230744.6305   0.0202  0.050   0.0202 0.15  
1653: 22  2 20  0   21  2 19  0             230753.5851   0.0040  0.050   0.0040 0.15  
1654: 22  2 20  0   21  3 19  0             230753.5851   0.0040  0.050   0.0040 0.35  
1655: 22  3 20  0   21  2 19  0             230753.5851   0.0040  0.050   0.0040 0.35  
1656: 22  3 20  0   21  3 19  0             230753.5851   0.0040  0.050   0.0040 0.15  
1657: 31  7 24  0   31  6 25  0             230756.1727   0.0040  0.050   0.0041 0.36  
1658: 31  7 24  0   31  7 25  0             230756.1727   0.0040  0.050   0.0041 0.14  
1659: 31  8 24  0   31  6 25  0             230756.1727   0.0040  0.050   0.0041 0.14  
1660: 31  8 24  0   31  7 25  0             230756.1727   0.0040  0.050   0.0041 0.36  
1661: 21  3 18  0   20  3 17  0             230762.6877  -0.0052  0.050  -0.0053 0.15  
1662: 21  3 18  0   20  4 17  0             230762.6877  -0.0052  0.050  -0.0053 0.35  
1663: 21  4 18  0   20  3 17  0             230762.6877  -0.0052  0.050  -0.0053 0.35  
1664: 21  4 18  0   20  4 17  0             230762.6877  -0.0052  0.050  -0.0053 0.15  
1665: 20  4 16  0   19  4 15  0             230772.5860  -0.0242  0.050  -0.0243 0.15  
1666: 20  4 16  0   19  5 15  0             230772.5860  -0.0242  0.050  -0.0243 0.35  
1667: 20  5 16  0   19  4 15  0             230772.5860  -0.0242  0.050  -0.0243 0.35  
1668: 20  5 16  0   19  5 15  0             230772.5860  -0.0242  0.050  -0.0243 0.15  
1669: 19  5 14  0   18  5 13  0             230784.6696   0.0135  0.050   0.0135 0.15  
1670: 19  5 14  0   18  6 13  0             230784.6696   0.0135  0.050   0.0135 0.35  
1671: 19  6 14  0   18  5 13  0             230784.6696   0.0135  0.050   0.0135 0.35  
1672: 19  6 14  0   18  6 13  0             230784.6696   0.0135  0.050   0.0135 0.15  
1673: 30  6 24  0   30  5 25  0             230793.2451   0.0120  0.050   0.0120 0.36  
1674: 30  6 24  0   30  6 25  0             230793.2451   0.0120  0.050   0.0120 0.14  
1675: 30  7 24  0   30  5 25  0             230793.2451   0.0120  0.050   0.0120 0.14  
1676: 30  7 24  0   30  6 25  0             230793.2451   0.0120  0.050   0.0120 0.36  
1677: 18  6 12  0   17  6 11  0             230801.9301   0.0607  0.050   0.0608 0.15  
1678: 18  6 12  0   17  7 11  0             230801.9301   0.0607  0.050   0.0608 0.35  
1679: 18  7 12  0   17  6 11  0             230801.9301   0.0607  0.050   0.0608 0.35  
1680: 18  7 12  0   17  7 11  0             230801.9301   0.0607  0.050   0.0608 0.15  
1681: 29  5 24  0   29  4 25  0             230827.7779  -0.0303  0.050  -0.0303 0.36  
1682: 29  5 24  0   29  5 25  0             230827.7779  -0.0303  0.050  -0.0303 0.14  
1683: 29  6 24  0   29  4 25  0             230827.7779  -0.0303  0.050  -0.0303 0.14  
1684: 29  6 24  0   29  5 25  0             230827.7779  -0.0303  0.050  -0.0303 0.36  
1685: 17  7 10  0   16  7  9  0             230832.4133  -0.0152  0.050  -0.0149 0.16  
1686: 17  7 10  0   16  8  9  0             230832.4133  -0.0146  0.050  -0.0149 0.34  
1687: 17  8 10  0   16  7  9  0             230832.4133  -0.0152  0.050  -0.0149 0.34  
1688: 17  8 10  0   16  8  9  0             230832.4133  -0.0146  0.050  -0.0149 0.16  
1689: 28  4 24  0   28  3 25  0             230860.0158  -0.0061  0.050  -0.0062 0.36  
1690: 28  4 24  0   28  4 25  0             230860.0158  -0.0061  0.050  -0.0062 0.14  
1691: 28  5 24  0   28  3 25  0             230860.0158  -0.0061  0.050  -0.0062 0.14  
1692: 28  5 24  0   28  4 25  0             230860.0158  -0.0061  0.050  -0.0062 0.36  
1693: 27  3 24  0   27  2 25  0             230889.9841  -0.0134  0.050  -0.0135 0.36  
1694: 27  3 24  0   27  3 25  0             230889.9841  -0.0134  0.050  -0.0135 0.14  
1695: 27  4 24  0   27  2 25  0             230889.9841  -0.0134  0.050  -0.0135 0.14  
1696: 27  4 24  0   27  3 25  0             230889.9841  -0.0134  0.050  -0.0135 0.36  
1697: 16  8  8  0   15  8  7  0             230903.4930  -0.2391  0.050  -0.0214 0.16  
1698: 16  8  8  0   15  9  7  0             230903.4930   0.2272  0.050  -0.0214 0.34  
1699: 16  9  8  0   15  8  7  0             230903.4930  -0.2701  0.050  -0.0214 0.34  
1700: 16  9  8  0   15  9  7  0             230903.4930   0.1963  0.050  -0.0214 0.16  
1701: 26  2 24  0   26  1 25  0             230917.8234  -0.0304  0.050  -0.0305 0.36  
1702: 26  2 24  0   26  2 25  0             230917.8234  -0.0304  0.050  -0.0305 0.14  
1703: 26  3 24  0   26  1 25  0             230917.8234  -0.0304  0.050  -0.0305 0.14  
1704: 26  3 24  0   26  2 25  0             230917.8234  -0.0304  0.050  -0.0305 0.36  
1705: 25  1 24  0   25  0 25  0             230943.6433  -0.0621  0.050  -0.0622 0.36  
1706: 25  1 24  0   25  1 25  0             230943.6433  -0.0621  0.050  -0.0622 0.14  
1707: 25  2 24  0   25  0 25  0             230943.6433  -0.0621  0.050  -0.0622 0.14  
1708: 25  2 24  0   25  1 25  0             230943.6433  -0.0621  0.050  -0.0622 0.36  
1709: 15  9  6  0   14 10  5  0             231067.3853   0.0565  0.050               
1710: 15 10  6  0   14 10  5  0             231081.5467   0.0418  0.050               
1711: 15  9  6  0   14  9  5  0             231207.9473  -0.0662  0.050               
1712: 15 10  6  0   14  9  5  0             231222.2354   0.0459  0.050               
1713: 14 12  3  0   13 12  2  0             232503.7501   0.0069  0.050               
1714: 14 10  4  0   13 10  3  0             234810.2692   0.0263  0.050               
1715: 14 11  4  0   13 10  3  0             236629.2031   0.0772  0.050               
1716: 60 35 25  0   60 34 26  0             237536.5904  -0.0431  0.050  -0.0432 0.37  
1717: 60 35 25  0   60 35 26  0             237536.5904  -0.0431  0.050  -0.0432 0.13  
1718: 60 36 25  0   60 34 26  0             237536.5904  -0.0431  0.050  -0.0432 0.13  
1719: 60 36 25  0   60 35 26  0             237536.5904  -0.0431  0.050  -0.0432 0.37  
1720: 59 34 25  0   59 33 26  0             237706.5839  -0.0669  0.050  -0.0670 0.37  
1721: 59 34 25  0   59 34 26  0             237706.5839  -0.0669  0.050  -0.0670 0.13  
1722: 59 35 25  0   59 33 26  0             237706.5839  -0.0669  0.050  -0.0670 0.13  
1723: 59 35 25  0   59 34 26  0             237706.5839  -0.0669  0.050  -0.0670 0.37  
1724: 58 33 25  0   58 32 26  0             237869.1483   0.0021  0.050   0.0021 0.37  
1725: 58 33 25  0   58 33 26  0             237869.1483   0.0021  0.050   0.0021 0.13  
1726: 58 34 25  0   58 32 26  0             237869.1483   0.0021  0.050   0.0021 0.13  
1727: 58 34 25  0   58 33 26  0             237869.1483   0.0021  0.050   0.0021 0.37  
1728: 52 27 25  0   52 26 26  0             238700.2126   0.0107  0.050   0.0107 0.37  
1729: 52 27 25  0   52 27 26  0             238700.2126   0.0107  0.050   0.0107 0.13  
1730: 52 28 25  0   52 26 26  0             238700.2126   0.0107  0.050   0.0107 0.13  
1731: 52 28 25  0   52 27 26  0             238700.2126   0.0107  0.050   0.0107 0.37  
1732: 51 26 25  0   51 25 26  0             238816.9515   0.0304  0.050   0.0304 0.37  
1733: 51 26 25  0   51 26 26  0             238816.9515   0.0304  0.050   0.0304 0.13  
1734: 51 27 25  0   51 25 26  0             238816.9515   0.0304  0.050   0.0304 0.13  
1735: 51 27 25  0   51 26 26  0             238816.9515   0.0304  0.050   0.0304 0.37  
1736: 50 25 25  0   50 24 26  0             238927.9697  -0.0342  0.050  -0.0342 0.37  
1737: 50 25 25  0   50 25 26  0             238927.9697  -0.0342  0.050  -0.0342 0.13  
1738: 50 26 25  0   50 24 26  0             238927.9697  -0.0342  0.050  -0.0342 0.13  
1739: 50 26 25  0   50 25 26  0             238927.9697  -0.0342  0.050  -0.0342 0.37  
1740: 49 24 25  0   49 23 26  0             239033.6219  -0.0359  0.050  -0.0359 0.37  
1741: 49 24 25  0   49 24 26  0             239033.6219  -0.0359  0.050  -0.0359 0.13  
1742: 49 25 25  0   49 23 26  0             239033.6219  -0.0359  0.050  -0.0359 0.13  
1743: 49 25 25  0   49 24 26  0             239033.6219  -0.0359  0.050  -0.0359 0.37  
1744: 48 23 25  0   48 22 26  0             239134.1051   0.0203  0.050   0.0204 0.37  
1745: 48 23 25  0   48 23 26  0             239134.1051   0.0203  0.050   0.0204 0.13  
1746: 48 24 25  0   48 22 26  0             239134.1051   0.0203  0.050   0.0204 0.13  
1747: 48 24 25  0   48 23 26  0             239134.1051   0.0203  0.050   0.0204 0.37  
1748: 46 21 25  0   46 20 26  0             239320.0060  -0.0332  0.050  -0.0333 0.37  
1749: 46 21 25  0   46 21 26  0             239320.0060  -0.0332  0.050  -0.0333 0.13  
1750: 46 22 25  0   46 20 26  0             239320.0060  -0.0332  0.050  -0.0333 0.13  
1751: 46 22 25  0   46 21 26  0             239320.0060  -0.0332  0.050  -0.0333 0.37  
1752: 45 20 25  0   45 19 26  0             239405.9818   0.0372  0.050   0.0373 0.37  
1753: 45 20 25  0   45 20 26  0             239405.9818   0.0372  0.050   0.0373 0.13  
1754: 45 21 25  0   45 19 26  0             239405.9818   0.0372  0.050   0.0373 0.13  
1755: 45 21 25  0   45 20 26  0             239405.9818   0.0372  0.050   0.0373 0.37  
1756: 44 19 25  0   44 18 26  0             239487.3113  -0.0672  0.050  -0.0673 0.37  
1757: 44 19 25  0   44 19 26  0             239487.3113  -0.0672  0.050  -0.0673 0.13  
1758: 44 20 25  0   44 18 26  0             239487.3113  -0.0672  0.050  -0.0673 0.13  
1759: 44 20 25  0   44 19 26  0             239487.3113  -0.0672  0.050  -0.0673 0.37  
1760: 43 18 25  0   43 17 26  0             239564.4615  -0.0561  0.050  -0.0562 0.37  
1761: 43 18 25  0   43 18 26  0             239564.4615  -0.0561  0.050  -0.0562 0.13  
1762: 43 19 25  0   43 17 26  0             239564.4615  -0.0561  0.050  -0.0562 0.13  
1763: 43 19 25  0   43 18 26  0             239564.4615  -0.0561  0.050  -0.0562 0.37  
1764: 42 17 25  0   42 16 26  0             239637.4718  -0.0620  0.050  -0.0620 0.37  
1765: 42 17 25  0   42 17 26  0             239637.4718  -0.0620  0.050  -0.0620 0.13  
1766: 42 18 25  0   42 16 26  0             239637.4718  -0.0620  0.050  -0.0620 0.13  
1767: 42 18 25  0   42 17 26  0             239637.4718  -0.0620  0.050  -0.0620 0.37  
1768: 41 16 25  0   41 15 26  0             239706.5987   0.0048  0.050   0.0048 0.37  
1769: 41 16 25  0   41 16 26  0             239706.5987   0.0048  0.050   0.0048 0.13  
1770: 41 17 25  0   41 15 26  0             239706.5987   0.0048  0.050   0.0048 0.13  
1771: 41 17 25  0   41 16 26  0             239706.5987   0.0048  0.050   0.0048 0.37  
1772: 40 15 25  0   40 14 26  0             239771.9089   0.0484  0.050   0.0484 0.37  
1773: 40 15 25  0   40 15 26  0             239771.9089   0.0484  0.050   0.0484 0.13  
1774: 40 16 25  0   40 14 26  0             239771.9089   0.0484  0.050   0.0484 0.13  
1775: 40 16 25  0   40 15 26  0             239771.9089   0.0484  0.050   0.0484 0.37  
1776: 39 14 25  0   39 13 26  0             239833.5254   0.0336  0.050   0.0336 0.37  
1777: 39 14 25  0   39 14 26  0             239833.5254   0.0336  0.050   0.0336 0.13  
1778: 39 15 25  0   39 13 26  0             239833.5254   0.0336  0.050   0.0336 0.13  
1779: 39 15 25  0   39 14 26  0             239833.5254   0.0336  0.050   0.0336 0.37  
1780: 38 13 25  0   38 12 26  0             239891.6285  -0.0128  0.050  -0.0128 0.37  
1781: 38 13 25  0   38 13 26  0             239891.6285  -0.0128  0.050  -0.0128 0.13  
1782: 38 14 25  0   38 12 26  0             239891.6285  -0.0128  0.050  -0.0128 0.13  
1783: 38 14 25  0   38 13 26  0             239891.6285  -0.0128  0.050  -0.0128 0.37  
1784: 37 12 25  0   37 11 26  0             239946.4655   0.0068  0.050   0.0069 0.37  
1785: 37 12 25  0   37 12 26  0             239946.4655   0.0068  0.050   0.0069 0.13  
1786: 37 13 25  0   37 11 26  0             239946.4655   0.0068  0.050   0.0069 0.13  
1787: 37 13 25  0   37 12 26  0             239946.4655   0.0068  0.050   0.0069 0.37  
1788: 36 11 25  0   36 10 26  0             239998.1212   0.0322  0.050   0.0323 0.37  
1789: 36 11 25  0   36 11 26  0             239998.1212   0.0322  0.050   0.0323 0.13  
1790: 36 12 25  0   36 10 26  0             239998.1212   0.0322  0.050   0.0323 0.13  
1791: 36 12 25  0   36 11 26  0             239998.1212   0.0322  0.050   0.0323 0.37  
1792: 15 11  5  0   14 10  4  0             242144.1721  -0.0230  0.050               
1793: 12 10  2  0   11  8  3  0             242154.3232   0.0371  0.050               
1794: 14 11  3  0   13 11  2  0             243008.3924   0.0172  0.050               
1795: 13 12  2  0   12 11  1  0             244223.9344   0.0322  0.050               
1796: 64 38 26  0   64 37 27  0             246487.6268  -0.0405  0.050  -0.0405 0.37  
1797: 64 38 26  0   64 38 27  0             246487.6268  -0.0405  0.050  -0.0405 0.13  
1798: 64 39 26  0   64 37 27  0             246487.6268  -0.0405  0.050  -0.0405 0.13  
1799: 64 39 26  0   64 38 27  0             246487.6268  -0.0405  0.050  -0.0405 0.37  
1800: 62 36 26  0   62 35 27  0             246849.8085  -0.0547  0.050  -0.0548 0.37  
1801: 62 36 26  0   62 36 27  0             246849.8085  -0.0547  0.050  -0.0548 0.13  
1802: 62 37 26  0   62 35 27  0             246849.8085  -0.0547  0.050  -0.0548 0.13  
1803: 62 37 26  0   62 36 27  0             246849.8085  -0.0547  0.050  -0.0548 0.37  
1804: 60 34 26  0   60 33 27  0             247182.3172  -0.0119  0.050  -0.0119 0.37  
1805: 60 34 26  0   60 34 27  0             247182.3172  -0.0119  0.050  -0.0119 0.13  
1806: 60 35 26  0   60 33 27  0             247182.3172  -0.0119  0.050  -0.0119 0.13  
1807: 60 35 26  0   60 34 27  0             247182.3172  -0.0119  0.050  -0.0119 0.37  
1808: 15 12  4  0   14 12  3  0             247332.4212   0.0233  0.050               
1809: 59 33 26  0   59 32 27  0             247338.0443   0.0240  0.050   0.0240 0.37  
1810: 59 33 26  0   59 33 27  0             247338.0443   0.0240  0.050   0.0240 0.13  
1811: 59 34 26  0   59 32 27  0             247338.0443   0.0240  0.050   0.0240 0.13  
1812: 59 34 26  0   59 33 27  0             247338.0443   0.0240  0.050   0.0240 0.37  
1813: 58 32 26  0   58 31 27  0             247486.9618  -0.0321  0.050  -0.0321 0.37  
1814: 58 32 26  0   58 32 27  0             247486.9618  -0.0321  0.050  -0.0321 0.13  
1815: 58 33 26  0   58 31 27  0             247486.9618  -0.0321  0.050  -0.0321 0.13  
1816: 58 33 26  0   58 32 27  0             247486.9618  -0.0321  0.050  -0.0321 0.37  
1817: 57 31 26  0   57 30 27  0             247629.5055   0.0303  0.050   0.0303 0.37  
1818: 57 31 26  0   57 31 27  0             247629.5055   0.0303  0.050   0.0303 0.13  
1819: 57 32 26  0   57 30 27  0             247629.5055   0.0303  0.050   0.0303 0.13  
1820: 57 32 26  0   57 31 27  0             247629.5055   0.0303  0.050   0.0303 0.37  
1821: 56 30 26  0   56 29 27  0             247765.6829   0.0001  0.050   0.0001 0.37  
1822: 56 30 26  0   56 30 27  0             247765.6829   0.0001  0.050   0.0001 0.13  
1823: 56 31 26  0   56 29 27  0             247765.6829   0.0001  0.050   0.0001 0.13  
1824: 56 31 26  0   56 30 27  0             247765.6829   0.0001  0.050   0.0001 0.37  
1825: 15 14  2  0   14 14  1  0             247823.0364  -0.0752  0.050               
1826: 55 29 26  0   55 28 27  0             247895.8358   0.0060  0.050   0.0060 0.37  
1827: 55 29 26  0   55 29 27  0             247895.8358   0.0060  0.050   0.0060 0.13  
1828: 55 30 26  0   55 28 27  0             247895.8358   0.0060  0.050   0.0060 0.13  
1829: 55 30 26  0   55 29 27  0             247895.8358   0.0060  0.050   0.0060 0.37  
1830: 54 28 26  0   54 27 27  0             248020.1262   0.0023  0.050   0.0023 0.37  
1831: 54 28 26  0   54 28 27  0             248020.1262   0.0023  0.050   0.0023 0.13  
1832: 54 29 26  0   54 27 27  0             248020.1262   0.0023  0.050   0.0023 0.13  
1833: 54 29 26  0   54 28 27  0             248020.1262   0.0023  0.050   0.0023 0.37  
1834: 53 27 26  0   53 26 27  0             248138.7831   0.0160  0.050   0.0160 0.37  
1835: 53 27 26  0   53 27 27  0             248138.7831   0.0160  0.050   0.0160 0.13  
1836: 53 28 26  0   53 26 27  0             248138.7831   0.0160  0.050   0.0160 0.13  
1837: 53 28 26  0   53 27 27  0             248138.7831   0.0160  0.050   0.0160 0.37  
1838: 52 26 26  0   52 25 27  0             248251.9488  -0.0072  0.050  -0.0072 0.37  
1839: 52 26 26  0   52 26 27  0             248251.9488  -0.0072  0.050  -0.0072 0.13  
1840: 52 27 26  0   52 25 27  0             248251.9488  -0.0072  0.050  -0.0072 0.13  
1841: 52 27 26  0   52 26 27  0             248251.9488  -0.0072  0.050  -0.0072 0.37  
1842: 51 25 26  0   51 24 27  0             248359.8847   0.0019  0.050   0.0020 0.37  
1843: 51 25 26  0   51 25 27  0             248359.8847   0.0019  0.050   0.0020 0.13  
1844: 51 26 26  0   51 24 27  0             248359.8847   0.0019  0.050   0.0020 0.13  
1845: 51 26 26  0   51 25 27  0             248359.8847   0.0019  0.050   0.0020 0.37  
1846: 13 12  1  0   12 11  2  0             248461.9835  -0.0051  0.050               
1847: 50 24 26  0   50 23 27  0             248462.7695   0.0357  0.050   0.0357 0.37  
1848: 50 24 26  0   50 24 27  0             248462.7695   0.0357  0.050   0.0357 0.13  
1849: 50 25 26  0   50 23 27  0             248462.7695   0.0357  0.050   0.0357 0.13  
1850: 50 25 26  0   50 24 27  0             248462.7695   0.0357  0.050   0.0357 0.37  
1851: 49 23 26  0   49 22 27  0             248560.6955   0.0041  0.050   0.0041 0.37  
1852: 49 23 26  0   49 23 27  0             248560.6955   0.0041  0.050   0.0041 0.13  
1853: 49 24 26  0   49 22 27  0             248560.6955   0.0041  0.050   0.0041 0.13  
1854: 49 24 26  0   49 23 27  0             248560.6955   0.0041  0.050   0.0041 0.37  
1855: 48 22 26  0   48 21 27  0             248653.9375   0.0046  0.050   0.0046 0.37  
1856: 48 22 26  0   48 22 27  0             248653.9375   0.0046  0.050   0.0046 0.13  
1857: 48 23 26  0   48 21 27  0             248653.9375   0.0046  0.050   0.0046 0.13  
1858: 48 23 26  0   48 22 27  0             248653.9375   0.0046  0.050   0.0046 0.37  
1859: 47 21 26  0   47 20 27  0             248742.6159  -0.0150  0.050  -0.0151 0.37  
1860: 47 21 26  0   47 21 27  0             248742.6159  -0.0150  0.050  -0.0151 0.13  
1861: 47 22 26  0   47 20 27  0             248742.6159  -0.0150  0.050  -0.0151 0.13  
1862: 47 22 26  0   47 21 27  0             248742.6159  -0.0150  0.050  -0.0151 0.37  
1863: 46 20 26  0   46 19 27  0             248826.9575   0.0034  0.050   0.0034 0.37  
1864: 46 20 26  0   46 20 27  0             248826.9575   0.0034  0.050   0.0034 0.13  
1865: 46 21 26  0   46 19 27  0             248826.9575   0.0034  0.050   0.0034 0.13  
1866: 46 21 26  0   46 20 27  0             248826.9575   0.0034  0.050   0.0034 0.37  
1867: 45 19 26  0   45 18 27  0             248907.0554  -0.0110  0.050  -0.0110 0.37  
1868: 45 19 26  0   45 19 27  0             248907.0554  -0.0110  0.050  -0.0110 0.13  
1869: 45 20 26  0   45 18 27  0             248907.0554  -0.0110  0.050  -0.0110 0.13  
1870: 45 20 26  0   45 19 27  0             248907.0554  -0.0110  0.050  -0.0110 0.37  
1871: 44 18 26  0   44 17 27  0             248983.1195  -0.0082  0.050  -0.0082 0.37  
1872: 44 18 26  0   44 18 27  0             248983.1195  -0.0082  0.050  -0.0082 0.13  
1873: 44 19 26  0   44 17 27  0             248983.1195  -0.0082  0.050  -0.0082 0.13  
1874: 44 19 26  0   44 18 27  0             248983.1195  -0.0082  0.050  -0.0082 0.37  
1875: 43 17 26  0   43 16 27  0             249055.2899  -0.0039  0.050  -0.0040 0.37  
1876: 43 17 26  0   43 17 27  0             249055.2899  -0.0039  0.050  -0.0040 0.13  
1877: 43 18 26  0   43 16 27  0             249055.2899  -0.0039  0.050  -0.0040 0.13  
1878: 43 18 26  0   43 17 27  0             249055.2899  -0.0039  0.050  -0.0040 0.37  
1879: 11  8  4  0   10  6  5  0             249060.5755   0.0046  0.050               
1880: 42 16 26  0   42 15 27  0             249123.7140  -0.0022  0.050  -0.0023 0.37  
1881: 42 16 26  0   42 16 27  0             249123.7140  -0.0022  0.050  -0.0023 0.13  
1882: 42 17 26  0   42 15 27  0             249123.7140  -0.0022  0.050  -0.0023 0.13  
1883: 42 17 26  0   42 16 27  0             249123.7140  -0.0022  0.050  -0.0023 0.37  
1884: 41 15 26  0   41 14 27  0             249188.5354  -0.0071  0.050  -0.0072 0.37  
1885: 41 15 26  0   41 15 27  0             249188.5354  -0.0071  0.050  -0.0072 0.13  
1886: 41 16 26  0   41 14 27  0             249188.5354  -0.0071  0.050  -0.0072 0.13  
1887: 41 16 26  0   41 15 27  0             249188.5354  -0.0071  0.050  -0.0072 0.37  
1888: 40 14 26  0   40 13 27  0             249249.9078  -0.0090  0.050  -0.0091 0.37  
1889: 40 14 26  0   40 14 27  0             249249.9078  -0.0090  0.050  -0.0091 0.13  
1890: 40 15 26  0   40 13 27  0             249249.9078  -0.0090  0.050  -0.0091 0.13  
1891: 40 15 26  0   40 14 27  0             249249.9078  -0.0090  0.050  -0.0091 0.37  
1892: 13 13  1  0   12 12  0  0             249268.1326  -0.0574  0.050               
1893: 39 13 26  0   39 12 27  0             249307.9684  -0.0103  0.050  -0.0103 0.37  
1894: 39 13 26  0   39 13 27  0             249307.9684  -0.0103  0.050  -0.0103 0.13  
1895: 39 14 26  0   39 12 27  0             249307.9684  -0.0103  0.050  -0.0103 0.13  
1896: 39 14 26  0   39 13 27  0             249307.9684  -0.0103  0.050  -0.0103 0.37  
1897: 38 12 26  0   38 11 27  0             249362.8429  -0.0216  0.050  -0.0216 0.37  
1898: 38 12 26  0   38 12 27  0             249362.8429  -0.0216  0.050  -0.0216 0.13  
1899: 38 13 26  0   38 11 27  0             249362.8429  -0.0216  0.050  -0.0216 0.13  
1900: 38 13 26  0   38 12 27  0             249362.8429  -0.0216  0.050  -0.0216 0.37  
1901: 37 11 26  0   37 10 27  0             249414.6994  -0.0069  0.050  -0.0070 0.37  
1902: 37 11 26  0   37 11 27  0             249414.6994  -0.0069  0.050  -0.0070 0.13  
1903: 37 12 26  0   37 10 27  0             249414.6994  -0.0069  0.050  -0.0070 0.13  
1904: 37 12 26  0   37 11 27  0             249414.6994  -0.0069  0.050  -0.0070 0.37  
1905: 36 10 26  0   36  9 27  0             249463.6211  -0.0121  0.050  -0.0122 0.37  
1906: 36 10 26  0   36 10 27  0             249463.6211  -0.0121  0.050  -0.0122 0.13  
1907: 36 11 26  0   36  9 27  0             249463.6211  -0.0121  0.050  -0.0122 0.13  
1908: 36 11 26  0   36 10 27  0             249463.6211  -0.0121  0.050  -0.0122 0.37  
1909: 13 13  0  0   12 12  1  0             249477.7967  -0.0230  0.050               
1910: 35  9 26  0   35  8 27  0             249509.7504  -0.0195  0.050  -0.0196 0.36  
1911: 35  9 26  0   35  9 27  0             249509.7504  -0.0195  0.050  -0.0196 0.14  
1912: 35 10 26  0   35  8 27  0             249509.7504  -0.0195  0.050  -0.0196 0.14  
1913: 35 10 26  0   35  9 27  0             249509.7504  -0.0195  0.050  -0.0196 0.36  
1914: 34  8 26  0   34  7 27  0             249553.2307  -0.0073  0.050  -0.0074 0.36  
1915: 34  8 26  0   34  8 27  0             249553.2307  -0.0073  0.050  -0.0074 0.14  
1916: 34  9 26  0   34  7 27  0             249553.2307  -0.0073  0.050  -0.0074 0.14  
1917: 34  9 26  0   34  8 27  0             249553.2307  -0.0073  0.050  -0.0074 0.36  
1918: 15 13  3  0   14 13  2  0             249556.0032  -0.0177  0.050               
1919: 26  0 26  0   25  0 25  0             249566.6151  -0.0047  0.050  -0.0047 0.15  
1920: 26  0 26  0   25  1 25  0             249566.6151  -0.0047  0.050  -0.0047 0.35  
1921: 26  1 26  0   25  0 25  0             249566.6151  -0.0047  0.050  -0.0047 0.35  
1922: 26  1 26  0   25  1 25  0             249566.6151  -0.0047  0.050  -0.0047 0.15  
1923: 25  1 24  0   24  1 23  0             249575.7636  -0.0176  0.050  -0.0176 0.15  
1924: 25  1 24  0   24  2 23  0             249575.7636  -0.0176  0.050  -0.0176 0.35  
1925: 25  2 24  0   24  1 23  0             249575.7636  -0.0176  0.050  -0.0176 0.35  
1926: 25  2 24  0   24  2 23  0             249575.7636  -0.0176  0.050  -0.0176 0.15  
1927: 24  2 22  0   23  2 21  0             249584.6004  -0.0166  0.050  -0.0166 0.15  
1928: 24  2 22  0   23  3 21  0             249584.6004  -0.0166  0.050  -0.0166 0.35  
1929: 24  3 22  0   23  2 21  0             249584.6004  -0.0166  0.050  -0.0166 0.35  
1930: 24  3 22  0   23  3 21  0             249584.6004  -0.0166  0.050  -0.0166 0.15  
1931: 23  3 20  0   22  3 19  0             249593.4425  -0.0085  0.050  -0.0086 0.15  
1932: 23  3 20  0   22  4 19  0             249593.4425  -0.0085  0.050  -0.0086 0.35  
1933: 23  4 20  0   22  3 19  0             249593.4425  -0.0085  0.050  -0.0086 0.35  
1934: 23  4 20  0   22  4 19  0             249593.4425  -0.0085  0.050  -0.0086 0.15  
1935: 22  4 18  0   21  4 17  0             249602.7953   0.0034  0.050   0.0034 0.15  
1936: 22  4 18  0   21  5 17  0             249602.7953   0.0034  0.050   0.0034 0.35  
1937: 22  5 18  0   21  4 17  0             249602.7953   0.0034  0.050   0.0034 0.35  
1938: 22  5 18  0   21  5 17  0             249602.7953   0.0034  0.050   0.0034 0.15  
1939: 21  5 16  0   20  5 15  0             249613.5303  -0.0174  0.050  -0.0174 0.15  
1940: 21  5 16  0   20  6 15  0             249613.5303  -0.0174  0.050  -0.0174 0.35  
1941: 21  6 16  0   20  5 15  0             249613.5303  -0.0174  0.050  -0.0174 0.35  
1942: 21  6 16  0   20  6 15  0             249613.5303  -0.0174  0.050  -0.0174 0.15  
1943: 20  6 14  0   19  6 13  0             249627.5514  -0.0078  0.050  -0.0078 0.15  
1944: 20  6 14  0   19  7 13  0             249627.5514  -0.0078  0.050  -0.0078 0.35  
1945: 20  7 14  0   19  6 13  0             249627.5514  -0.0078  0.050  -0.0078 0.35  
1946: 20  7 14  0   19  7 13  0             249627.5514  -0.0078  0.050  -0.0078 0.15  
1947: 32  6 26  0   32  5 27  0             249632.6234  -0.0130  0.050  -0.0130 0.36  
1948: 32  6 26  0   32  6 27  0             249632.6234  -0.0130  0.050  -0.0130 0.14  
1949: 32  7 26  0   32  5 27  0             249632.6234  -0.0130  0.050  -0.0130 0.14  
1950: 32  7 26  0   32  6 27  0             249632.6234  -0.0130  0.050  -0.0130 0.36  
1951: 19  7 12  0   18  7 11  0             249649.0868   0.0100  0.050   0.0100 0.15  
1952: 19  7 12  0   18  8 11  0             249649.0868   0.0100  0.050   0.0100 0.35  
1953: 19  8 12  0   18  7 11  0             249649.0868   0.0100  0.050   0.0100 0.35  
1954: 19  8 12  0   18  8 11  0             249649.0868   0.0100  0.050   0.0100 0.15  
1955: 31  5 26  0   31  4 27  0             249668.7865  -0.0053  0.050  -0.0053 0.36  
1956: 31  5 26  0   31  5 27  0             249668.7865  -0.0053  0.050  -0.0053 0.14  
1957: 31  6 26  0   31  4 27  0             249668.7865  -0.0053  0.050  -0.0053 0.14  
1958: 31  6 26  0   31  5 27  0             249668.7865  -0.0053  0.050  -0.0053 0.36  
1959: 18  8 10  0   17  8  9  0             249689.5290  -0.0100  0.050  -0.0091 0.16  
1960: 18  8 10  0   17  9  9  0             249689.5290  -0.0081  0.050  -0.0091 0.34  
1961: 18  9 10  0   17  8  9  0             249689.5290  -0.0101  0.050  -0.0091 0.34  
1962: 18  9 10  0   17  9  9  0             249689.5290  -0.0082  0.050  -0.0091 0.16  
1963: 30  4 26  0   30  3 27  0             249702.7283  -0.0007  0.050  -0.0007 0.36  
1964: 30  4 26  0   30  4 27  0             249702.7283  -0.0007  0.050  -0.0007 0.14  
1965: 30  5 26  0   30  3 27  0             249702.7283  -0.0007  0.050  -0.0007 0.14  
1966: 30  5 26  0   30  4 27  0             249702.7283  -0.0007  0.050  -0.0007 0.36  
1967: 29  3 26  0   29  2 27  0             249734.5317  -0.0202  0.050  -0.0202 0.36  
1968: 29  3 26  0   29  3 27  0             249734.5317  -0.0202  0.050  -0.0202 0.14  
1969: 29  4 26  0   29  2 27  0             249734.5317  -0.0202  0.050  -0.0202 0.14  
1970: 29  4 26  0   29  3 27  0             249734.5317  -0.0202  0.050  -0.0202 0.36  
1971: 28  2 26  0   28  1 27  0             249764.3337  -0.0271  0.050  -0.0272 0.36  
1972: 28  2 26  0   28  2 27  0             249764.3337  -0.0271  0.050  -0.0272 0.14  
1973: 28  3 26  0   28  1 27  0             249764.3337  -0.0271  0.050  -0.0272 0.14  
1974: 28  3 26  0   28  2 27  0             249764.3337  -0.0271  0.050  -0.0272 0.36  
1975: 17  9  8  0   16 10  7  0             249786.3650   0.0060  0.050  -0.0219 0.67  
1976: 17 10  8  0   16 10  7  0             249786.3650  -0.0792  0.050  -0.0219 0.33  
1977: 17  9  8  0   16  9  7  0             249787.6153   0.0750  0.050   0.0176 0.33  
1978: 17 10  8  0   16  9  7  0             249787.6153  -0.0102  0.050   0.0176 0.67  
1979: 27  1 26  0   27  0 27  0             249792.2112  -0.0418  0.050  -0.0418 0.36  
1980: 27  1 26  0   27  1 27  0             249792.2112  -0.0418  0.050  -0.0418 0.14  
1981: 27  2 26  0   27  0 27  0             249792.2112  -0.0418  0.050  -0.0418 0.14  
1982: 27  2 26  0   27  1 27  0             249792.2112  -0.0418  0.050  -0.0418 0.36  
1983: 16 10  6  0   15 11  5  0             249973.6610  -0.0015  0.050               
1984: 16 11  6  0   15 11  5  0             250004.3678  -0.0045  0.050               
1985: 16 10  6  0   15 10  5  0             250248.1373  -0.0255  0.050               
1986: 16 11  6  0   15 10  5  0             250278.8523  -0.0203  0.050               
1987: 18 14  5  0   17 15  2  0             254031.0768   0.0160  0.050               
1988: 15 11  4  0   14 11  3  0             254574.3003   0.0038  0.050               
1989: 64 37 27  0   64 36 28  0             256156.1615  -0.0338  0.050  -0.0338 0.37  
1990: 64 37 27  0   64 37 28  0             256156.1615  -0.0338  0.050  -0.0338 0.13  
1991: 64 38 27  0   64 36 28  0             256156.1615  -0.0338  0.050  -0.0338 0.13  
1992: 64 38 27  0   64 37 28  0             256156.1615  -0.0338  0.050  -0.0338 0.37  
1993: 62 35 27  0   62 34 28  0             256489.1191  -0.0467  0.050  -0.0467 0.37  
1994: 62 35 27  0   62 35 28  0             256489.1191  -0.0467  0.050  -0.0467 0.13  
1995: 62 36 27  0   62 34 28  0             256489.1191  -0.0467  0.050  -0.0467 0.13  
1996: 62 36 27  0   62 35 28  0             256489.1191  -0.0467  0.050  -0.0467 0.37  
1997: 61 34 27  0   61 33 28  0             256645.5378  -0.0066  0.050  -0.0067 0.37  
1998: 61 34 27  0   61 34 28  0             256645.5378  -0.0066  0.050  -0.0067 0.13  
1999: 61 35 27  0   61 33 28  0             256645.5378  -0.0066  0.050  -0.0067 0.13  
2000: 61 35 27  0   61 34 28  0             256645.5378  -0.0066  0.050  -0.0067 0.37  
2001: 60 33 27  0   60 32 28  0             256795.4679  -0.0027  0.050  -0.0027 0.37  
2002: 60 33 27  0   60 33 28  0             256795.4679  -0.0027  0.050  -0.0027 0.13  
2003: 60 34 27  0   60 32 28  0             256795.4679  -0.0027  0.050  -0.0027 0.13  
2004: 60 34 27  0   60 33 28  0             256795.4679  -0.0027  0.050  -0.0027 0.37  
2005: 59 32 27  0   59 31 28  0             256939.1068  -0.0446  0.050  -0.0446 0.37  
2006: 59 32 27  0   59 32 28  0             256939.1068  -0.0446  0.050  -0.0446 0.13  
2007: 59 33 27  0   59 31 28  0             256939.1068  -0.0446  0.050  -0.0446 0.13  
2008: 59 33 27  0   59 32 28  0             256939.1068  -0.0446  0.050  -0.0446 0.37  
2009: 58 31 27  0   58 30 28  0             257076.7753  -0.0130  0.050  -0.0130 0.37  
2010: 58 31 27  0   58 31 28  0             257076.7753  -0.0130  0.050  -0.0130 0.13  
2011: 58 32 27  0   58 30 28  0             257076.7753  -0.0130  0.050  -0.0130 0.13  
2012: 58 32 27  0   58 31 28  0             257076.7753  -0.0130  0.050  -0.0130 0.37  
2013: 57 30 27  0   57 29 28  0             257208.5514  -0.0267  0.050  -0.0267 0.37  
2014: 57 30 27  0   57 30 28  0             257208.5514  -0.0267  0.050  -0.0267 0.13  
2015: 57 31 27  0   57 29 28  0             257208.5514  -0.0267  0.050  -0.0267 0.13  
2016: 57 31 27  0   57 30 28  0             257208.5514  -0.0267  0.050  -0.0267 0.37  
2017: 56 29 27  0   56 28 28  0             257334.6597  -0.0525  0.050  -0.0525 0.37  
2018: 56 29 27  0   56 29 28  0             257334.6597  -0.0525  0.050  -0.0525 0.13  
2019: 56 30 27  0   56 28 28  0             257334.6597  -0.0525  0.050  -0.0525 0.13  
2020: 56 30 27  0   56 29 28  0             257334.6597  -0.0525  0.050  -0.0525 0.37  
2021: 55 28 27  0   55 27 28  0             257455.4012   0.0235  0.050   0.0236 0.37  
2022: 55 28 27  0   55 28 28  0             257455.4012   0.0235  0.050   0.0236 0.13  
2023: 55 29 27  0   55 27 28  0             257455.4012   0.0235  0.050   0.0236 0.13  
2024: 55 29 27  0   55 28 28  0             257455.4012   0.0235  0.050   0.0236 0.37  
2025: 54 27 27  0   54 26 28  0             257570.7275  -0.0288  0.050  -0.0289 0.37  
2026: 54 27 27  0   54 27 28  0             257570.7275  -0.0288  0.050  -0.0289 0.13  
2027: 54 28 27  0   54 26 28  0             257570.7275  -0.0288  0.050  -0.0289 0.13  
2028: 54 28 27  0   54 27 28  0             257570.7275  -0.0288  0.050  -0.0289 0.37  
2029: 53 26 27  0   53 25 28  0             257681.0193  -0.0065  0.050  -0.0066 0.37  
2030: 53 26 27  0   53 26 28  0             257681.0193  -0.0065  0.050  -0.0066 0.13  
2031: 53 27 27  0   53 25 28  0             257681.0193  -0.0065  0.050  -0.0066 0.13  
2032: 53 27 27  0   53 26 28  0             257681.0193  -0.0065  0.050  -0.0066 0.37  
2033: 52 25 27  0   52 24 28  0             257786.3617   0.0020  0.050   0.0020 0.37  
2034: 52 25 27  0   52 25 28  0             257786.3617   0.0020  0.050   0.0020 0.13  
2035: 52 26 27  0   52 24 28  0             257786.3617   0.0020  0.050   0.0020 0.13  
2036: 52 26 27  0   52 25 28  0             257786.3617   0.0020  0.050   0.0020 0.37  
2037: 51 24 27  0   51 23 28  0             257886.8843  -0.0423  0.050  -0.0423 0.37  
2038: 51 24 27  0   51 24 28  0             257886.8843  -0.0423  0.050  -0.0423 0.13  
2039: 51 25 27  0   51 23 28  0             257886.8843  -0.0423  0.050  -0.0423 0.13  
2040: 51 25 27  0   51 24 28  0             257886.8843  -0.0423  0.050  -0.0423 0.37  
2041: 50 23 27  0   50 22 28  0             257982.8738  -0.0175  0.050  -0.0175 0.37  
2042: 50 23 27  0   50 23 28  0             257982.8738  -0.0175  0.050  -0.0175 0.13  
2043: 50 24 27  0   50 22 28  0             257982.8738  -0.0175  0.050  -0.0175 0.13  
2044: 50 24 27  0   50 23 28  0             257982.8738  -0.0175  0.050  -0.0175 0.37  
2045: 49 22 27  0   49 21 28  0             258074.4048  -0.0100  0.050  -0.0100 0.37  
2046: 49 22 27  0   49 22 28  0             258074.4048  -0.0100  0.050  -0.0100 0.13  
2047: 49 23 27  0   49 21 28  0             258074.4048  -0.0100  0.050  -0.0100 0.13  
2048: 49 23 27  0   49 22 28  0             258074.4048  -0.0100  0.050  -0.0100 0.37  
2049: 48 21 27  0   48 20 28  0             258161.6513  -0.0024  0.050  -0.0024 0.37  
2050: 48 21 27  0   48 21 28  0             258161.6513  -0.0024  0.050  -0.0024 0.13  
2051: 48 22 27  0   48 20 28  0             258161.6513  -0.0024  0.050  -0.0024 0.13  
2052: 48 22 27  0   48 21 28  0             258161.6513  -0.0024  0.050  -0.0024 0.37  
2053: 47 20 27  0   47 19 28  0             258244.7470  -0.0139  0.050  -0.0139 0.37  
2054: 47 20 27  0   47 20 28  0             258244.7470  -0.0139  0.050  -0.0139 0.13  
2055: 47 21 27  0   47 19 28  0             258244.7470  -0.0139  0.050  -0.0139 0.13  
2056: 47 21 27  0   47 20 28  0             258244.7470  -0.0139  0.050  -0.0139 0.37  
2057: 46 19 27  0   46 18 28  0             258323.8647  -0.0208  0.050  -0.0208 0.37  
2058: 46 19 27  0   46 19 28  0             258323.8647  -0.0208  0.050  -0.0208 0.13  
2059: 46 20 27  0   46 18 28  0             258323.8647  -0.0208  0.050  -0.0208 0.13  
2060: 46 20 27  0   46 19 28  0             258323.8647  -0.0208  0.050  -0.0208 0.37  
2061: 45 18 27  0   45 17 28  0             258399.1643  -0.0087  0.050  -0.0088 0.37  
2062: 45 18 27  0   45 18 28  0             258399.1643  -0.0087  0.050  -0.0088 0.13  
2063: 45 19 27  0   45 17 28  0             258399.1643  -0.0087  0.050  -0.0088 0.13  
2064: 45 19 27  0   45 18 28  0             258399.1643  -0.0087  0.050  -0.0088 0.37  
2065: 44 17 27  0   44 16 28  0             258470.7516  -0.0137  0.050  -0.0137 0.37  
2066: 44 17 27  0   44 17 28  0             258470.7516  -0.0137  0.050  -0.0137 0.13  
2067: 44 18 27  0   44 16 28  0             258470.7516  -0.0137  0.050  -0.0137 0.13  
2068: 44 18 27  0   44 17 28  0             258470.7516  -0.0137  0.050  -0.0137 0.37  
2069: 16 11  5  0   15 12  4  0             258533.9883   0.0080  0.050               
2070: 43 16 27  0   43 15 28  0             258538.7706  -0.0298  0.050  -0.0299 0.37  
2071: 43 16 27  0   43 16 28  0             258538.7706  -0.0298  0.050  -0.0299 0.13  
2072: 43 17 27  0   43 15 28  0             258538.7706  -0.0298  0.050  -0.0299 0.13  
2073: 43 17 27  0   43 16 28  0             258538.7706  -0.0298  0.050  -0.0299 0.37  
2074: 42 15 27  0   42 14 28  0             258603.4264   0.0132  0.050   0.0132 0.37  
2075: 42 15 27  0   42 15 28  0             258603.4264   0.0132  0.050   0.0132 0.13  
2076: 42 16 27  0   42 14 28  0             258603.4264   0.0132  0.050   0.0132 0.13  
2077: 42 16 27  0   42 15 28  0             258603.4264   0.0132  0.050   0.0132 0.37  
2078: 41 14 27  0   41 13 28  0             258664.7341  -0.0006  0.050  -0.0006 0.37  
2079: 41 14 27  0   41 14 28  0             258664.7341  -0.0006  0.050  -0.0006 0.13  
2080: 41 15 27  0   41 13 28  0             258664.7341  -0.0006  0.050  -0.0006 0.13  
2081: 41 15 27  0   41 14 28  0             258664.7341  -0.0006  0.050  -0.0006 0.37  
2082: 40 13 27  0   40 12 28  0             258722.8685  -0.0244  0.050  -0.0244 0.37  
2083: 40 13 27  0   40 13 28  0             258722.8685  -0.0244  0.050  -0.0244 0.13  
2084: 40 14 27  0   40 12 28  0             258722.8685  -0.0244  0.050  -0.0244 0.13  
2085: 40 14 27  0   40 13 28  0             258722.8685  -0.0244  0.050  -0.0244 0.37  
2086: 39 12 27  0   39 11 28  0             258777.9937  -0.0186  0.050  -0.0186 0.37  
2087: 39 12 27  0   39 12 28  0             258777.9937  -0.0186  0.050  -0.0186 0.13  
2088: 39 13 27  0   39 11 28  0             258777.9937  -0.0186  0.050  -0.0186 0.13  
2089: 39 13 27  0   39 12 28  0             258777.9937  -0.0186  0.050  -0.0186 0.37  
2090: 38 11 27  0   38 10 28  0             258830.2135  -0.0006  0.050  -0.0006 0.42  
2091: 38 11 27  0   38 11 28  0             258830.2135  -0.0006  0.050  -0.0006 0.16  
2092: 38 12 27  0   38 11 28  0             258830.2135  -0.0006  0.050  -0.0006 0.42  
2093: 37 10 27  0   37  9 28  0             258879.6095  -0.0065  0.050  -0.0066 0.37  
2094: 37 10 27  0   37 10 28  0             258879.6095  -0.0065  0.050  -0.0066 0.13  
2095: 37 11 27  0   37  9 28  0             258879.6095  -0.0065  0.050  -0.0066 0.13  
2096: 37 11 27  0   37 10 28  0             258879.6095  -0.0065  0.050  -0.0066 0.37  
2097: 36  9 27  0   36  8 28  0             258926.3195  -0.0134  0.050  -0.0135 0.37  
2098: 36  9 27  0   36  9 28  0             258926.3195  -0.0134  0.050  -0.0135 0.13  
2099: 36 10 27  0   36  8 28  0             258926.3195  -0.0134  0.050  -0.0135 0.13  
2100: 36 10 27  0   36  9 28  0             258926.3195  -0.0134  0.050  -0.0135 0.37  
2101: 35  8 27  0   35  7 28  0             258970.4714  -0.0049  0.050  -0.0049 0.42  
2102: 35  8 27  0   35  8 28  0             258970.4714  -0.0049  0.050  -0.0049 0.16  
2103: 35  9 27  0   35  8 28  0             258970.4714  -0.0049  0.050  -0.0049 0.42  
2104: 27  0 27  0   26  0 26  0             258981.8638  -0.0263  0.050  -0.0264 0.15  
2105: 27  0 27  0   26  1 26  0             258981.8638  -0.0263  0.050  -0.0264 0.35  
2106: 27  1 27  0   26  0 26  0             258981.8638  -0.0263  0.050  -0.0264 0.35  
2107: 27  1 27  0   26  1 26  0             258981.8638  -0.0263  0.050  -0.0264 0.15  
2108: 26  1 25  0   25  1 24  0             258991.0151  -0.0108  0.050  -0.0108 0.23  
2109: 26  1 25  0   25  2 24  0             258991.0151  -0.0108  0.050  -0.0108 0.55  
2110: 26  2 25  0   25  2 24  0             258991.0151  -0.0108  0.050  -0.0108 0.23  
2111: 25  2 23  0   24  2 22  0             258999.7873  -0.0112  0.050  -0.0112 0.15  
2112: 25  2 23  0   24  3 22  0             258999.7873  -0.0112  0.050  -0.0112 0.35  
2113: 25  3 23  0   24  2 22  0             258999.7873  -0.0112  0.050  -0.0112 0.35  
2114: 25  3 23  0   24  3 22  0             258999.7873  -0.0112  0.050  -0.0112 0.15  
2115: 24  3 21  0   23  3 20  0             259008.4998  -0.0094  0.050  -0.0094 0.23  
2116: 24  3 21  0   23  4 20  0             259008.4998  -0.0094  0.050  -0.0094 0.54  
2117: 24  4 21  0   23  4 20  0             259008.4998  -0.0094  0.050  -0.0094 0.23  
2118: 34  7 27  0   34  6 28  0             259012.1057  -0.0485  0.050  -0.0486 0.36  
2119: 34  7 27  0   34  7 28  0             259012.1057  -0.0485  0.050  -0.0486 0.14  
2120: 34  8 27  0   34  6 28  0             259012.1057  -0.0485  0.050  -0.0486 0.14  
2121: 34  8 27  0   34  7 28  0             259012.1057  -0.0485  0.050  -0.0486 0.36  
2122: 23  4 19  0   22  4 18  0             259017.6081  -0.0041  0.050  -0.0042 0.15  
2123: 23  4 19  0   22  5 18  0             259017.6081  -0.0041  0.050  -0.0042 0.35  
2124: 23  5 19  0   22  4 18  0             259017.6081  -0.0041  0.050  -0.0042 0.35  
2125: 23  5 19  0   22  5 18  0             259017.6081  -0.0041  0.050  -0.0042 0.15  
2126: 22  5 17  0   21  5 16  0             259027.8655  -0.0152  0.050  -0.0153 0.15  
2127: 22  5 17  0   21  6 16  0             259027.8655  -0.0152  0.050  -0.0153 0.35  
2128: 22  6 17  0   21  5 16  0             259027.8655  -0.0152  0.050  -0.0153 0.35  
2129: 22  6 17  0   21  6 16  0             259027.8655  -0.0152  0.050  -0.0153 0.15  
2130: 21  6 15  0   20  6 14  0             259040.8018   0.0023  0.050   0.0023 0.15  
2131: 21  6 15  0   20  7 14  0             259040.8018   0.0023  0.050   0.0023 0.35  
2132: 21  7 15  0   20  6 14  0             259040.8018   0.0023  0.050   0.0023 0.35  
2133: 21  7 15  0   20  7 14  0             259040.8018   0.0023  0.050   0.0023 0.15  
2134: 33  6 27  0   33  5 28  0             259051.4668  -0.0052  0.050  -0.0053 0.36  
2135: 33  6 27  0   33  6 28  0             259051.4668  -0.0052  0.050  -0.0053 0.14  
2136: 33  7 27  0   33  5 28  0             259051.4668  -0.0052  0.050  -0.0053 0.14  
2137: 33  7 27  0   33  6 28  0             259051.4668  -0.0052  0.050  -0.0053 0.36  
2138: 20  7 13  0   19  7 12  0             259059.5894   0.0019  0.050   0.0020 0.15  
2139: 20  7 13  0   19  8 12  0             259059.5894   0.0019  0.050   0.0020 0.35  
2140: 20  8 13  0   19  7 12  0             259059.5894   0.0019  0.050   0.0020 0.35  
2141: 20  8 13  0   19  8 12  0             259059.5894   0.0019  0.050   0.0020 0.15  
2142: 32  5 27  0   32  4 28  0             259088.5185  -0.0133  0.050  -0.0133 0.36  
2143: 32  5 27  0   32  5 28  0             259088.5185  -0.0133  0.050  -0.0133 0.14  
2144: 32  6 27  0   32  4 28  0             259088.5185  -0.0133  0.050  -0.0133 0.14  
2145: 32  6 27  0   32  5 28  0             259088.5185  -0.0133  0.050  -0.0133 0.36  
2146: 19  8 11  0   18  8 10  0             259092.2317  -0.0055  0.050  -0.0055 0.16  
2147: 19  8 11  0   18  9 10  0             259092.2317  -0.0054  0.050  -0.0055 0.34  
2148: 19  9 11  0   18  8 10  0             259092.2317  -0.0055  0.050  -0.0055 0.34  
2149: 19  9 11  0   18  9 10  0             259092.2317  -0.0054  0.050  -0.0055 0.16  
2150: 31  4 27  0   31  3 28  0             259123.4124  -0.0199  0.050  -0.0199 0.36  
2151: 31  4 27  0   31  4 28  0             259123.4124  -0.0199  0.050  -0.0199 0.14  
2152: 31  5 27  0   31  3 28  0             259123.4124  -0.0199  0.050  -0.0199 0.14  
2153: 31  5 27  0   31  4 28  0             259123.4124  -0.0199  0.050  -0.0199 0.36  
2154: 30  3 27  0   30  2 28  0             259156.2611  -0.0083  0.050  -0.0083 0.36  
2155: 30  3 27  0   30  3 28  0             259156.2611  -0.0083  0.050  -0.0083 0.14  
2156: 30  4 27  0   30  2 28  0             259156.2611  -0.0083  0.050  -0.0083 0.14  
2157: 30  4 27  0   30  3 28  0             259156.2611  -0.0083  0.050  -0.0083 0.36  
2158: 18  9  9  0   17  9  8  0             259162.4036  -0.0382  0.050   0.0017 0.16  
2159: 18  9  9  0   17 10  8  0             259162.4036   0.0471  0.050   0.0017 0.34  
2160: 18 10  9  0   17  9  8  0             259162.4036  -0.0437  0.050   0.0017 0.34  
2161: 18 10  9  0   17 10  8  0             259162.4036   0.0416  0.050   0.0017 0.16  
2162: 29  2 27  0   29  1 28  0             259187.1156  -0.0203  0.050  -0.0203 0.36  
2163: 29  2 27  0   29  2 28  0             259187.1156  -0.0203  0.050  -0.0203 0.14  
2164: 29  3 27  0   29  1 28  0             259187.1156  -0.0203  0.050  -0.0203 0.14  
2165: 29  3 27  0   29  2 28  0             259187.1156  -0.0203  0.050  -0.0203 0.36  
2166: 28  1 27  0   28  0 28  0             259216.0869  -0.0347  0.050  -0.0347 0.36  
2167: 28  1 27  0   28  1 28  0             259216.0869  -0.0347  0.050  -0.0347 0.14  
2168: 28  2 27  0   28  0 28  0             259216.0869  -0.0347  0.050  -0.0347 0.14  
2169: 28  2 27  0   28  1 28  0             259216.0869  -0.0347  0.050  -0.0347 0.36  
2170: 12 10  3  0   11  8  4  0             259254.8621  -0.0187  0.050               
2171: 17 10  7  0   16 11  6  0             259345.5301  -0.0064  0.050               
2172: 17 11  7  0   16 11  6  0             259348.3198  -0.0211  0.050               
2173: 17 10  7  0   16 10  6  0             259376.2524   0.0061  0.050               
2174: 17 11  7  0   16 10  6  0             259379.0538   0.0030  0.050               
2175: 12 10  3  0   11  7  4  0             259555.0558  -0.0474  0.050               
2176: 16 12  4  0   15 13  3  0             260701.2895  -0.0839  0.050               
2177: 15 12  3  0   14 12  2  0             260726.7998   0.0357  0.050               
2178: 13 11  2  0   12  9  3  0             260838.9229   0.0007  0.050               
2179: 16 11  5  0   15 11  4  0             261482.5158  -0.0363  0.050               
2180: 16 12  5  0   15 11  4  0             261990.6219  -0.0046  0.050               
2181: 14 13  2  0   13 12  1  0             264157.1201  -0.0459  0.050               
2182: 16 15  2  0   15 15  1  0             264223.4496  -0.0604  0.050               
2183: 16 13  4  0   15 13  3  0             265239.1901   0.0407  0.050               
2184: 67 39 28  0   67 38 29  0             265278.3855  -0.0573  0.050  -0.0574 0.37  
2185: 67 39 28  0   67 39 29  0             265278.3855  -0.0573  0.050  -0.0574 0.13  
2186: 67 40 28  0   67 38 29  0             265278.3855  -0.0573  0.050  -0.0574 0.13  
2187: 67 40 28  0   67 39 29  0             265278.3855  -0.0573  0.050  -0.0574 0.37  
2188: 64 36 28  0   64 35 29  0             265789.5131  -0.0169  0.050  -0.0169 0.37  
2189: 64 36 28  0   64 36 29  0             265789.5131  -0.0169  0.050  -0.0169 0.13  
2190: 64 37 28  0   64 35 29  0             265789.5131  -0.0169  0.050  -0.0169 0.13  
2191: 64 37 28  0   64 36 29  0             265789.5131  -0.0169  0.050  -0.0169 0.37  
2192: 63 35 28  0   63 34 29  0             265946.8634   0.0555  0.050   0.0556 0.37  
2193: 63 35 28  0   63 35 29  0             265946.8634   0.0555  0.050   0.0556 0.13  
2194: 63 36 28  0   63 34 29  0             265946.8634   0.0555  0.050   0.0556 0.13  
2195: 63 36 28  0   63 35 29  0             265946.8634   0.0555  0.050   0.0556 0.37  
2196: 62 34 28  0   62 33 29  0             266097.8469  -0.0272  0.050  -0.0272 0.37  
2197: 62 34 28  0   62 34 29  0             266097.8469  -0.0272  0.050  -0.0272 0.13  
2198: 62 35 28  0   62 33 29  0             266097.8469  -0.0272  0.050  -0.0272 0.13  
2199: 62 35 28  0   62 34 29  0             266097.8469  -0.0272  0.050  -0.0272 0.37  
2200: 61 33 28  0   61 32 29  0             266242.9215   0.0013  0.050   0.0014 0.37  
2201: 61 33 28  0   61 33 29  0             266242.9215   0.0013  0.050   0.0014 0.13  
2202: 61 34 28  0   61 32 29  0             266242.9215   0.0013  0.050   0.0014 0.13  
2203: 61 34 28  0   61 33 29  0             266242.9215   0.0013  0.050   0.0014 0.37  
2204: 60 32 28  0   60 31 29  0             266382.1503   0.0180  0.050   0.0180 0.37  
2205: 60 32 28  0   60 32 29  0             266382.1503   0.0180  0.050   0.0180 0.13  
2206: 60 33 28  0   60 31 29  0             266382.1503   0.0180  0.050   0.0180 0.13  
2207: 60 33 28  0   60 32 29  0             266382.1503   0.0180  0.050   0.0180 0.37  
2208: 16 14  3  0   15 14  2  0             266441.6217  -0.0855  0.050               
2209: 59 31 28  0   59 30 29  0             266515.6706  -0.0217  0.050  -0.0217 0.37  
2210: 59 31 28  0   59 31 29  0             266515.6706  -0.0217  0.050  -0.0217 0.13  
2211: 59 32 28  0   59 30 29  0             266515.6706  -0.0217  0.050  -0.0217 0.13  
2212: 59 32 28  0   59 31 29  0             266515.6706  -0.0217  0.050  -0.0217 0.37  
2213: 58 30 28  0   58 29 29  0             266643.7664  -0.0112  0.050  -0.0112 0.37  
2214: 58 30 28  0   58 30 29  0             266643.7664  -0.0112  0.050  -0.0112 0.13  
2215: 58 31 28  0   58 29 29  0             266643.7664  -0.0112  0.050  -0.0112 0.13  
2216: 58 31 28  0   58 30 29  0             266643.7664  -0.0112  0.050  -0.0112 0.37  
2217: 57 29 28  0   57 28 29  0             266766.5510  -0.0104  0.050  -0.0104 0.37  
2218: 57 29 28  0   57 29 29  0             266766.5510  -0.0104  0.050  -0.0104 0.13  
2219: 57 30 28  0   57 28 29  0             266766.5510  -0.0104  0.050  -0.0104 0.13  
2220: 57 30 28  0   57 29 29  0             266766.5510  -0.0104  0.050  -0.0104 0.37  
2221: 56 28 28  0   56 27 29  0             266884.2240   0.0113  0.050   0.0114 0.37  
2222: 56 28 28  0   56 28 29  0             266884.2240   0.0113  0.050   0.0114 0.13  
2223: 56 29 28  0   56 27 29  0             266884.2240   0.0113  0.050   0.0114 0.13  
2224: 56 29 28  0   56 28 29  0             266884.2240   0.0113  0.050   0.0114 0.37  
2225: 55 27 28  0   55 26 29  0             266996.9387   0.0425  0.050   0.0425 0.37  
2226: 55 27 28  0   55 27 29  0             266996.9387   0.0425  0.050   0.0425 0.13  
2227: 55 28 28  0   55 26 29  0             266996.9387   0.0425  0.050   0.0425 0.13  
2228: 55 28 28  0   55 27 29  0             266996.9387   0.0425  0.050   0.0425 0.37  
2229: 54 26 28  0   54 25 29  0             267104.8139   0.0406  0.050   0.0406 0.37  
2230: 54 26 28  0   54 26 29  0             267104.8139   0.0406  0.050   0.0406 0.13  
2231: 54 27 28  0   54 25 29  0             267104.8139   0.0406  0.050   0.0406 0.13  
2232: 54 27 28  0   54 26 29  0             267104.8139   0.0406  0.050   0.0406 0.37  
2233: 14 13  1  0   13 12  2  0             267106.8967   0.0153  0.050               
2234: 12  8  4  0   11  7  5  0             267128.8247  -0.0415  0.050               
2235: 53 25 28  0   53 24 29  0             267207.9654  -0.0354  0.050  -0.0354 0.37  
2236: 53 25 28  0   53 25 29  0             267207.9654  -0.0354  0.050  -0.0354 0.13  
2237: 53 26 28  0   53 24 29  0             267207.9654  -0.0354  0.050  -0.0354 0.13  
2238: 53 26 28  0   53 25 29  0             267207.9654  -0.0354  0.050  -0.0354 0.37  
2239: 52 24 28  0   52 23 29  0             267306.7125  -0.0201  0.050  -0.0201 0.37  
2240: 52 24 28  0   52 24 29  0             267306.7125  -0.0201  0.050  -0.0201 0.13  
2241: 52 25 28  0   52 23 29  0             267306.7125  -0.0201  0.050  -0.0201 0.13  
2242: 52 25 28  0   52 24 29  0             267306.7125  -0.0201  0.050  -0.0201 0.37  
2243: 51 23 28  0   51 22 29  0             267401.1381   0.0198  0.050   0.0199 0.37  
2244: 51 23 28  0   51 23 29  0             267401.1381   0.0198  0.050   0.0199 0.13  
2245: 51 24 28  0   51 22 29  0             267401.1381   0.0198  0.050   0.0199 0.13  
2246: 51 24 28  0   51 23 29  0             267401.1381   0.0198  0.050   0.0199 0.37  
2247: 50 22 28  0   50 21 29  0             267491.3178   0.0137  0.050   0.0137 0.37  
2248: 50 22 28  0   50 22 29  0             267491.3178   0.0137  0.050   0.0137 0.13  
2249: 50 23 28  0   50 21 29  0             267491.3178   0.0137  0.050   0.0137 0.13  
2250: 50 23 28  0   50 22 29  0             267491.3178   0.0137  0.050   0.0137 0.37  
2251: 49 21 28  0   49 20 29  0             267577.4477   0.0147  0.050   0.0147 0.37  
2252: 49 21 28  0   49 21 29  0             267577.4477   0.0147  0.050   0.0147 0.13  
2253: 49 22 28  0   49 20 29  0             267577.4477   0.0147  0.050   0.0147 0.13  
2254: 49 22 28  0   49 21 29  0             267577.4477   0.0147  0.050   0.0147 0.37  
2255: 48 20 28  0   48 19 29  0             267659.6578   0.0135  0.050   0.0135 0.37  
2256: 48 20 28  0   48 20 29  0             267659.6578   0.0135  0.050   0.0135 0.13  
2257: 48 21 28  0   48 19 29  0             267659.6578   0.0135  0.050   0.0135 0.13  
2258: 48 21 28  0   48 20 29  0             267659.6578   0.0135  0.050   0.0135 0.37  
2259: 12  9  4  0   11  7  5  0             267712.4891   0.0064  0.050               
2260: 12  9  4  0   11  6  5  0             267725.3004   0.0353  0.050               
2261: 47 19 28  0   47 18 29  0             267738.0854   0.0112  0.050   0.0112 0.37  
2262: 47 19 28  0   47 19 29  0             267738.0854   0.0112  0.050   0.0112 0.13  
2263: 47 20 28  0   47 18 29  0             267738.0854   0.0112  0.050   0.0112 0.13  
2264: 47 20 28  0   47 19 29  0             267738.0854   0.0112  0.050   0.0112 0.37  
2265: 46 18 28  0   46 17 29  0             267812.8526  -0.0028  0.050  -0.0029 0.37  
2266: 46 18 28  0   46 18 29  0             267812.8526  -0.0028  0.050  -0.0029 0.13  
2267: 46 19 28  0   46 17 29  0             267812.8526  -0.0028  0.050  -0.0029 0.13  
2268: 46 19 28  0   46 18 29  0             267812.8526  -0.0028  0.050  -0.0029 0.37  
2269: 45 17 28  0   45 16 29  0             267884.1188   0.0011  0.050   0.0012 0.37  
2270: 45 17 28  0   45 17 29  0             267884.1188   0.0011  0.050   0.0012 0.13  
2271: 45 18 28  0   45 16 29  0             267884.1188   0.0011  0.050   0.0012 0.13  
2272: 45 18 28  0   45 17 29  0             267884.1188   0.0011  0.050   0.0012 0.37  
2273: 44 16 28  0   44 15 29  0             267952.0035   0.0163  0.050   0.0163 0.37  
2274: 44 16 28  0   44 16 29  0             267952.0035   0.0163  0.050   0.0163 0.13  
2275: 44 17 28  0   44 15 29  0             267952.0035   0.0163  0.050   0.0163 0.13  
2276: 44 17 28  0   44 16 29  0             267952.0035   0.0163  0.050   0.0163 0.37  
2277: 43 15 28  0   43 14 29  0             268016.5726  -0.0148  0.050  -0.0148 0.37  
2278: 43 15 28  0   43 15 29  0             268016.5726  -0.0148  0.050  -0.0148 0.13  
2279: 43 16 28  0   43 14 29  0             268016.5726  -0.0148  0.050  -0.0148 0.13  
2280: 43 16 28  0   43 15 29  0             268016.5726  -0.0148  0.050  -0.0148 0.37  
2281: 42 14 28  0   42 13 29  0             268078.0305  -0.0081  0.050  -0.0081 0.37  
2282: 42 14 28  0   42 14 29  0             268078.0305  -0.0081  0.050  -0.0081 0.13  
2283: 42 15 28  0   42 13 29  0             268078.0305  -0.0081  0.050  -0.0081 0.13  
2284: 42 15 28  0   42 14 29  0             268078.0305  -0.0081  0.050  -0.0081 0.37  
2285: 41 13 28  0   41 12 29  0             268136.4487  -0.0093  0.050  -0.0094 0.37  
2286: 41 13 28  0   41 13 29  0             268136.4487  -0.0093  0.050  -0.0094 0.13  
2287: 41 14 28  0   41 12 29  0             268136.4487  -0.0093  0.050  -0.0094 0.13  
2288: 41 14 28  0   41 13 29  0             268136.4487  -0.0093  0.050  -0.0094 0.37  
2289: 40 12 28  0   40 11 29  0             268191.9565  -0.0036  0.050  -0.0036 0.37  
2290: 40 12 28  0   40 12 29  0             268191.9565  -0.0036  0.050  -0.0036 0.13  
2291: 40 13 28  0   40 11 29  0             268191.9565  -0.0036  0.050  -0.0036 0.13  
2292: 40 13 28  0   40 12 29  0             268191.9565  -0.0036  0.050  -0.0036 0.37  
2293: 39 11 28  0   39 10 29  0             268244.6558   0.0000  0.050   0.0000 0.37  
2294: 39 11 28  0   39 11 29  0             268244.6558   0.0000  0.050   0.0000 0.13  
2295: 39 12 28  0   39 10 29  0             268244.6558   0.0000  0.050   0.0000 0.13  
2296: 39 12 28  0   39 11 29  0             268244.6558   0.0000  0.050   0.0000 0.37  
2297: 38 10 28  0   38  9 29  0             268294.6458  -0.0079  0.050  -0.0080 0.37  
2298: 38 10 28  0   38 10 29  0             268294.6458  -0.0079  0.050  -0.0080 0.13  
2299: 38 11 28  0   38  9 29  0             268294.6458  -0.0079  0.050  -0.0080 0.13  
2300: 38 11 28  0   38 10 29  0             268294.6458  -0.0079  0.050  -0.0080 0.37  
2301: 37  9 28  0   37  8 29  0             268342.0632   0.0038  0.050   0.0039 0.36  
2302: 37  9 28  0   37  9 29  0             268342.0632   0.0038  0.050   0.0039 0.14  
2303: 37 10 28  0   37  8 29  0             268342.0632   0.0038  0.050   0.0039 0.14  
2304: 37 10 28  0   37  9 29  0             268342.0632   0.0038  0.050   0.0039 0.36  
2305: 36  8 28  0   36  7 29  0             268386.9763   0.0010  0.050   0.0010 0.36  
2306: 36  8 28  0   36  8 29  0             268386.9763   0.0010  0.050   0.0010 0.14  
2307: 36  9 28  0   36  7 29  0             268386.9763   0.0010  0.050   0.0010 0.14  
2308: 36  9 28  0   36  8 29  0             268386.9763   0.0010  0.050   0.0010 0.36  
2309: 28  0 28  0   27  0 27  0             268396.8982  -0.0227  0.050  -0.0228 0.15  
2310: 28  0 28  0   27  1 27  0             268396.8982  -0.0227  0.050  -0.0228 0.35  
2311: 28  1 28  0   27  0 27  0             268396.8982  -0.0227  0.050  -0.0228 0.35  
2312: 28  1 28  0   27  1 27  0             268396.8982  -0.0227  0.050  -0.0228 0.15  
2313: 27  1 26  0   26  1 25  0             268406.0147  -0.0168  0.050  -0.0169 0.15  
2314: 27  1 26  0   26  2 25  0             268406.0147  -0.0168  0.050  -0.0169 0.35  
2315: 27  2 26  0   26  1 25  0             268406.0147  -0.0168  0.050  -0.0169 0.35  
2316: 27  2 26  0   26  2 25  0             268406.0147  -0.0168  0.050  -0.0169 0.15  
2317: 26  2 24  0   25  2 23  0             268414.7462   0.0029  0.050   0.0029 0.15  
2318: 26  2 24  0   25  3 23  0             268414.7462   0.0029  0.050   0.0029 0.35  
2319: 26  3 24  0   25  2 23  0             268414.7462   0.0029  0.050   0.0029 0.35  
2320: 26  3 24  0   25  3 23  0             268414.7462   0.0029  0.050   0.0029 0.15  
2321: 25  3 22  0   24  3 21  0             268423.3641   0.0257  0.050   0.0257 0.15  
2322: 25  3 22  0   24  4 21  0             268423.3641   0.0257  0.050   0.0257 0.35  
2323: 25  4 22  0   24  3 21  0             268423.3641   0.0257  0.050   0.0257 0.35  
2324: 25  4 22  0   24  4 21  0             268423.3641   0.0257  0.050   0.0257 0.15  
2325: 35  7 28  0   35  6 29  0             268429.5142   0.0127  0.050   0.0128 0.36  
2326: 35  7 28  0   35  7 29  0             268429.5142   0.0127  0.050   0.0128 0.14  
2327: 35  8 28  0   35  6 29  0             268429.5142   0.0127  0.050   0.0128 0.14  
2328: 35  8 28  0   35  7 29  0             268429.5142   0.0127  0.050   0.0128 0.36  
2329: 24  4 20  0   23  4 19  0             268432.2406   0.0133  0.050   0.0133 0.15  
2330: 24  4 20  0   23  5 19  0             268432.2406   0.0133  0.050   0.0133 0.35  
2331: 24  5 20  0   23  4 19  0             268432.2406   0.0133  0.050   0.0133 0.35  
2332: 24  5 20  0   23  5 19  0             268432.2406   0.0133  0.050   0.0133 0.15  
2333: 23  5 18  0   22  5 17  0             268442.0757  -0.0030  0.050  -0.0030 0.15  
2334: 23  5 18  0   22  6 17  0             268442.0757  -0.0030  0.050  -0.0030 0.35  
2335: 23  6 18  0   22  5 17  0             268442.0757  -0.0030  0.050  -0.0030 0.35  
2336: 23  6 18  0   22  6 17  0             268442.0757  -0.0030  0.050  -0.0030 0.15  
2337: 22  6 16  0   21  6 15  0             268454.1174   0.0030  0.050   0.0031 0.15  
2338: 22  6 16  0   21  7 15  0             268454.1174   0.0030  0.050   0.0031 0.35  
2339: 22  7 16  0   21  6 15  0             268454.1174   0.0030  0.050   0.0031 0.35  
2340: 22  7 16  0   21  7 15  0             268454.1174   0.0030  0.050   0.0031 0.15  
2341: 21  7 14  0   20  7 13  0             268470.8492   0.0119  0.050   0.0120 0.15  
2342: 21  7 14  0   20  8 13  0             268470.8492   0.0119  0.050   0.0120 0.35  
2343: 21  8 14  0   20  7 13  0             268470.8492   0.0119  0.050   0.0120 0.35  
2344: 21  8 14  0   20  8 13  0             268470.8492   0.0119  0.050   0.0120 0.15  
2345: 20  8 12  0   19  8 11  0             268498.0636   0.0183  0.050   0.0184 0.15  
2346: 20  8 12  0   19  9 11  0             268498.0636   0.0183  0.050   0.0184 0.35  
2347: 20  9 12  0   19  8 11  0             268498.0636   0.0183  0.050   0.0184 0.35  
2348: 20  9 12  0   19  9 11  0             268498.0636   0.0183  0.050   0.0184 0.15  
2349: 33  5 28  0   33  4 29  0             268507.7746   0.0053  0.050   0.0053 0.36  
2350: 33  5 28  0   33  5 29  0             268507.7746   0.0053  0.050   0.0053 0.14  
2351: 33  6 28  0   33  4 29  0             268507.7746   0.0053  0.050   0.0053 0.14  
2352: 33  6 28  0   33  5 29  0             268507.7746   0.0053  0.050   0.0053 0.36  
2353: 32  4 28  0   32  3 29  0             268543.7004   0.0036  0.050   0.0036 0.36  
2354: 32  4 28  0   32  4 29  0             268543.7004   0.0036  0.050   0.0036 0.14  
2355: 32  5 28  0   32  3 29  0             268543.7004   0.0036  0.050   0.0036 0.14  
2356: 32  5 28  0   32  4 29  0             268543.7004   0.0036  0.050   0.0036 0.36  
2357: 19  9 10  0   18  9  9  0             268551.3593   0.0168  0.050   0.0195 0.16  
2358: 19  9 10  0   18 10  9  0             268551.3593   0.0223  0.050   0.0195 0.34  
2359: 19 10 10  0   18  9  9  0             268551.3593   0.0165  0.050   0.0195 0.34  
2360: 19 10 10  0   18 10  9  0             268551.3593   0.0220  0.050   0.0195 0.16  
2361: 31  3 28  0   31  2 29  0             268577.5871  -0.0185  0.050  -0.0185 0.36  
2362: 31  3 28  0   31  3 29  0             268577.5871  -0.0185  0.050  -0.0185 0.14  
2363: 31  4 28  0   31  2 29  0             268577.5871  -0.0185  0.050  -0.0185 0.14  
2364: 31  4 28  0   31  3 29  0             268577.5871  -0.0185  0.050  -0.0185 0.36  
2365: 14 14  1  0   13 13  0  0             268602.0469  -0.0545  0.050               
2366: 30  2 28  0   30  1 29  0             268609.5444  -0.0376  0.050  -0.0376 0.36  
2367: 30  2 28  0   30  2 29  0             268609.5444  -0.0376  0.050  -0.0376 0.14  
2368: 30  3 28  0   30  1 29  0             268609.5444  -0.0376  0.050  -0.0376 0.14  
2369: 30  3 28  0   30  2 29  0             268609.5444  -0.0376  0.050  -0.0376 0.36  
2370: 29  1 28  0   29  0 29  0             268639.6986  -0.0103  0.050  -0.0103 0.36  
2371: 29  1 28  0   29  1 29  0             268639.6986  -0.0103  0.050  -0.0103 0.14  
2372: 29  2 28  0   29  0 29  0             268639.6986  -0.0103  0.050  -0.0103 0.14  
2373: 29  2 28  0   29  1 29  0             268639.6986  -0.0103  0.050  -0.0103 0.36  
2374: 18 10  8  0   17 11  7  0             268681.3385   0.0683  0.050  -0.0046 0.67  
2375: 18 11  8  0   17 11  7  0             268681.3385  -0.1515  0.050  -0.0046 0.33  
2376: 18 10  8  0   17 10  7  0             268684.2284   0.1538  0.050   0.0068 0.33  
2377: 18 11  8  0   17 10  7  0             268684.2284  -0.0661  0.050   0.0068 0.67  
2378: 14 14  0  0   13 13  1  0             268730.1053  -0.0148  0.050               
2379: 17 11  6  0   16 12  5  0             268865.7210  -0.0127  0.050               
2380: 17 12  6  0   16 12  5  0             268928.7648   0.0121  0.050               
2381: 17 11  6  0   16 11  5  0             269373.7832  -0.0249  0.050               
2382: 17 12  6  0   16 11  5  0             269436.8388   0.0116  0.050               
2383: 16 12  4  0   15 12  3  0             274154.2591  -0.0184  0.050               
2384: 66 37 29  0   66 36 30  0             275083.3057   0.0198  0.050   0.0199 0.37  
2385: 66 37 29  0   66 37 30  0             275083.3057   0.0198  0.050   0.0199 0.13  
2386: 66 38 29  0   66 36 30  0             275083.3057   0.0198  0.050   0.0199 0.13  
2387: 66 38 29  0   66 37 30  0             275083.3057   0.0198  0.050   0.0199 0.37  
2388: 64 35 29  0   64 34 30  0             275394.0184  -0.0225  0.050  -0.0225 0.37  
2389: 64 35 29  0   64 35 30  0             275394.0184  -0.0225  0.050  -0.0225 0.13  
2390: 64 36 29  0   64 34 30  0             275394.0184  -0.0225  0.050  -0.0225 0.13  
2391: 64 36 29  0   64 35 30  0             275394.0184  -0.0225  0.050  -0.0225 0.37  
2392: 63 34 29  0   63 33 30  0             275540.6350   0.0266  0.050   0.0267 0.37  
2393: 63 34 29  0   63 34 30  0             275540.6350   0.0266  0.050   0.0267 0.13  
2394: 63 35 29  0   63 33 30  0             275540.6350   0.0266  0.050   0.0267 0.13  
2395: 63 35 29  0   63 34 30  0             275540.6350   0.0266  0.050   0.0267 0.37  
2396: 62 33 29  0   62 32 30  0             275681.4718  -0.0621  0.050  -0.0622 0.37  
2397: 62 33 29  0   62 33 30  0             275681.4718  -0.0621  0.050  -0.0622 0.13  
2398: 62 34 29  0   62 32 30  0             275681.4718  -0.0621  0.050  -0.0622 0.13  
2399: 62 34 29  0   62 33 30  0             275681.4718  -0.0621  0.050  -0.0622 0.37  
2400: 61 32 29  0   61 31 30  0             275816.9974   0.0109  0.050   0.0110 0.37  
2401: 61 32 29  0   61 32 30  0             275816.9974   0.0109  0.050   0.0110 0.13  
2402: 61 33 29  0   61 31 30  0             275816.9974   0.0109  0.050   0.0110 0.13  
2403: 61 33 29  0   61 32 30  0             275816.9974   0.0109  0.050   0.0110 0.37  
2404: 60 31 29  0   60 30 30  0             275947.1566   0.0260  0.050   0.0261 0.37  
2405: 60 31 29  0   60 31 30  0             275947.1566   0.0260  0.050   0.0261 0.13  
2406: 60 32 29  0   60 30 30  0             275947.1566   0.0260  0.050   0.0261 0.13  
2407: 60 32 29  0   60 31 30  0             275947.1566   0.0260  0.050   0.0261 0.37  
2408: 59 30 29  0   59 29 30  0             276072.1400   0.0130  0.050   0.0131 0.37  
2409: 59 30 29  0   59 30 30  0             276072.1400   0.0130  0.050   0.0131 0.13  
2410: 59 31 29  0   59 29 30  0             276072.1400   0.0130  0.050   0.0131 0.13  
2411: 59 31 29  0   59 30 30  0             276072.1400   0.0130  0.050   0.0131 0.37  
2412: 58 29 29  0   58 28 30  0             276192.1426   0.0094  0.050   0.0094 0.37  
2413: 58 29 29  0   58 29 30  0             276192.1426   0.0094  0.050   0.0094 0.13  
2414: 58 30 29  0   58 28 30  0             276192.1426   0.0094  0.050   0.0094 0.13  
2415: 58 30 29  0   58 29 30  0             276192.1426   0.0094  0.050   0.0094 0.37  
2416: 17 13  4  0   16 14  3  0             276289.4311  -0.0650  0.050               
2417: 57 28 29  0   57 27 30  0             276307.3161   0.0135  0.050   0.0136 0.37  
2418: 57 28 29  0   57 28 30  0             276307.3161   0.0135  0.050   0.0136 0.13  
2419: 57 29 29  0   57 27 30  0             276307.3161   0.0135  0.050   0.0136 0.13  
2420: 57 29 29  0   57 28 30  0             276307.3161   0.0135  0.050   0.0136 0.37  
2421: 56 27 29  0   56 26 30  0             276417.7916   0.0064  0.050   0.0064 0.37  
2422: 56 27 29  0   56 27 30  0             276417.7916   0.0064  0.050   0.0064 0.13  
2423: 56 28 29  0   56 26 30  0             276417.7916   0.0064  0.050   0.0064 0.13  
2424: 56 28 29  0   56 27 30  0             276417.7916   0.0064  0.050   0.0064 0.37  
2425: 55 26 29  0   55 25 30  0             276523.7485   0.0210  0.050   0.0210 0.37  
2426: 55 26 29  0   55 26 30  0             276523.7485   0.0210  0.050   0.0210 0.13  
2427: 55 27 29  0   55 25 30  0             276523.7485   0.0210  0.050   0.0210 0.13  
2428: 55 27 29  0   55 26 30  0             276523.7485   0.0210  0.050   0.0210 0.37  
2429: 54 25 29  0   54 24 30  0             276625.2715  -0.0014  0.050  -0.0015 0.37  
2430: 54 25 29  0   54 25 30  0             276625.2715  -0.0014  0.050  -0.0015 0.13  
2431: 54 26 29  0   54 24 30  0             276625.2715  -0.0014  0.050  -0.0015 0.13  
2432: 54 26 29  0   54 25 30  0             276625.2715  -0.0014  0.050  -0.0015 0.37  
2433: 53 24 29  0   53 23 30  0             276722.5708   0.0092  0.050   0.0093 0.37  
2434: 53 24 29  0   53 24 30  0             276722.5708   0.0092  0.050   0.0093 0.13  
2435: 53 25 29  0   53 23 30  0             276722.5708   0.0092  0.050   0.0093 0.13  
2436: 53 25 29  0   53 24 30  0             276722.5708   0.0092  0.050   0.0093 0.37  
2437: 17 12  5  0   16 13  4  0             276763.7432   0.0412  0.050               
2438: 52 23 29  0   52 22 30  0             276815.7415   0.0115  0.050   0.0116 0.37  
2439: 52 23 29  0   52 23 30  0             276815.7415   0.0115  0.050   0.0116 0.13  
2440: 52 24 29  0   52 22 30  0             276815.7415   0.0115  0.050   0.0116 0.13  
2441: 52 24 29  0   52 23 30  0             276815.7415   0.0115  0.050   0.0116 0.37  
2442: 51 22 29  0   51 21 30  0             276904.9186   0.0067  0.050   0.0068 0.37  
2443: 51 22 29  0   51 22 30  0             276904.9186   0.0067  0.050   0.0068 0.13  
2444: 51 23 29  0   51 21 30  0             276904.9186   0.0067  0.050   0.0068 0.13  
2445: 51 23 29  0   51 22 30  0             276904.9186   0.0067  0.050   0.0068 0.37  
2446: 50 21 29  0   50 20 30  0             276990.2644   0.0267  0.050   0.0267 0.37  
2447: 50 21 29  0   50 21 30  0             276990.2644   0.0267  0.050   0.0267 0.13  
2448: 50 22 29  0   50 20 30  0             276990.2644   0.0267  0.050   0.0267 0.13  
2449: 50 22 29  0   50 21 30  0             276990.2644   0.0267  0.050   0.0267 0.37  
2450: 49 20 29  0   49 19 30  0             277071.8436   0.0082  0.050   0.0083 0.37  
2451: 49 20 29  0   49 20 30  0             277071.8436   0.0082  0.050   0.0083 0.13  
2452: 49 21 29  0   49 19 30  0             277071.8436   0.0082  0.050   0.0083 0.13  
2453: 49 21 29  0   49 20 30  0             277071.8436   0.0082  0.050   0.0083 0.37  
2454: 48 19 29  0   48 18 30  0             277149.8298   0.0004  0.050   0.0005 0.37  
2455: 48 19 29  0   48 19 30  0             277149.8298   0.0004  0.050   0.0005 0.13  
2456: 48 20 29  0   48 18 30  0             277149.8298   0.0004  0.050   0.0005 0.13  
2457: 48 20 29  0   48 19 30  0             277149.8298   0.0004  0.050   0.0005 0.37  
2458: 47 18 29  0   47 17 30  0             277224.3373  -0.0040  0.050  -0.0040 0.37  
2459: 47 18 29  0   47 18 30  0             277224.3373  -0.0040  0.050  -0.0040 0.13  
2460: 47 19 29  0   47 17 30  0             277224.3373  -0.0040  0.050  -0.0040 0.13  
2461: 47 19 29  0   47 18 30  0             277224.3373  -0.0040  0.050  -0.0040 0.37  
2462: 46 17 29  0   46 16 30  0             277295.4878  -0.0023  0.050  -0.0024 0.37  
2463: 46 17 29  0   46 17 30  0             277295.4878  -0.0023  0.050  -0.0024 0.13  
2464: 46 18 29  0   46 16 30  0             277295.4878  -0.0023  0.050  -0.0024 0.13  
2465: 46 18 29  0   46 17 30  0             277295.4878  -0.0023  0.050  -0.0024 0.37  
2466: 45 16 29  0   45 15 30  0             277363.3864  -0.0057  0.050  -0.0058 0.37  
2467: 45 16 29  0   45 16 30  0             277363.3864  -0.0057  0.050  -0.0058 0.13  
2468: 45 17 29  0   45 15 30  0             277363.3864  -0.0057  0.050  -0.0058 0.13  
2469: 45 17 29  0   45 16 30  0             277363.3864  -0.0057  0.050  -0.0058 0.37  
2470: 12  7  5  0   11  5  6  0             277371.5125  -0.2516  0.050  -0.0290 0.28  
2471: 12  7  5  0   11  6  6  0             277371.5125   0.0580  0.050  -0.0290 0.72  
2472: 12  8  5  0   11  5  6  0             277402.3153  -0.1228  0.050  -0.0358 0.72  
2473: 12  8  5  0   11  6  6  0             277402.3153   0.1869  0.050  -0.0358 0.28  
2474: 44 15 29  0   44 14 30  0             277428.1631   0.0027  0.050   0.0028 0.37  
2475: 44 15 29  0   44 15 30  0             277428.1631   0.0027  0.050   0.0028 0.13  
2476: 44 16 29  0   44 14 30  0             277428.1631   0.0027  0.050   0.0028 0.13  
2477: 44 16 29  0   44 15 30  0             277428.1631   0.0027  0.050   0.0028 0.37  
2478: 43 14 29  0   43 13 30  0             277489.9109   0.0055  0.050   0.0055 0.37  
2479: 43 14 29  0   43 14 30  0             277489.9109   0.0055  0.050   0.0055 0.13  
2480: 43 15 29  0   43 13 30  0             277489.9109   0.0055  0.050   0.0055 0.13  
2481: 43 15 29  0   43 14 30  0             277489.9109   0.0055  0.050   0.0055 0.37  
2482: 42 13 29  0   42 12 30  0             277548.7483   0.0130  0.050   0.0131 0.37  
2483: 42 13 29  0   42 13 30  0             277548.7483   0.0130  0.050   0.0131 0.13  
2484: 42 14 29  0   42 12 30  0             277548.7483   0.0130  0.050   0.0131 0.13  
2485: 42 14 29  0   42 13 30  0             277548.7483   0.0130  0.050   0.0131 0.37  
2486: 41 12 29  0   41 11 30  0             277604.7451  -0.0098  0.050  -0.0099 0.37  
2487: 41 12 29  0   41 12 30  0             277604.7451  -0.0098  0.050  -0.0099 0.13  
2488: 41 13 29  0   41 11 30  0             277604.7451  -0.0098  0.050  -0.0099 0.13  
2489: 41 13 29  0   41 12 30  0             277604.7451  -0.0098  0.050  -0.0099 0.37  
2490: 40 11 29  0   40 10 30  0             277658.0673   0.0000  0.050   0.0000 0.37  
2491: 40 11 29  0   40 11 30  0             277658.0673   0.0000  0.050   0.0000 0.13  
2492: 40 12 29  0   40 10 30  0             277658.0673   0.0000  0.050   0.0000 0.13  
2493: 40 12 29  0   40 11 30  0             277658.0673   0.0000  0.050   0.0000 0.37  
2494: 17 13  5  0   16 13  4  0             277659.8943   0.0059  0.050               
2495: 39 10 29  0   39  9 30  0             277708.7807   0.0086  0.050   0.0087 0.36  
2496: 39 10 29  0   39 10 30  0             277708.7807   0.0086  0.050   0.0087 0.14  
2497: 39 11 29  0   39  9 30  0             277708.7807   0.0086  0.050   0.0087 0.14  
2498: 39 11 29  0   39 10 30  0             277708.7807   0.0086  0.050   0.0087 0.36  
2499: 38  9 29  0   38  8 30  0             277756.9812   0.0145  0.050   0.0146 0.37  
2500: 38  9 29  0   38  9 30  0             277756.9812   0.0145  0.050   0.0146 0.13  
2501: 38 10 29  0   38  8 30  0             277756.9812   0.0145  0.050   0.0146 0.13  
2502: 38 10 29  0   38  9 30  0             277756.9812   0.0145  0.050   0.0146 0.37  
2503: 37  8 29  0   37  7 30  0             277802.7422  -0.0036  0.050  -0.0037 0.36  
2504: 37  8 29  0   37  8 30  0             277802.7422  -0.0036  0.050  -0.0037 0.14  
2505: 37  9 29  0   37  7 30  0             277802.7422  -0.0036  0.050  -0.0037 0.14  
2506: 37  9 29  0   37  8 30  0             277802.7422  -0.0036  0.050  -0.0037 0.36  
2507: 29  0 29  0   28  0 28  0             277811.6994  -0.0040  0.050  -0.0040 0.15  
2508: 29  0 29  0   28  1 28  0             277811.6994  -0.0040  0.050  -0.0040 0.35  
2509: 29  1 29  0   28  0 28  0             277811.6994  -0.0040  0.050  -0.0040 0.35  
2510: 29  1 29  0   28  1 28  0             277811.6994  -0.0040  0.050  -0.0040 0.15  
2511: 28  1 27  0   27  1 26  0             277820.7836  -0.0058  0.050  -0.0059 0.15  
2512: 28  1 27  0   27  2 26  0             277820.7836  -0.0058  0.050  -0.0059 0.35  
2513: 28  2 27  0   27  1 26  0             277820.7836  -0.0058  0.050  -0.0059 0.35  
2514: 28  2 27  0   27  2 26  0             277820.7836  -0.0058  0.050  -0.0059 0.15  
2515: 27  2 25  0   26  2 24  0             277829.4354  -0.0067  0.050  -0.0067 0.15  
2516: 27  2 25  0   26  3 24  0             277829.4354  -0.0067  0.050  -0.0067 0.35  
2517: 27  3 25  0   26  2 24  0             277829.4354  -0.0067  0.050  -0.0067 0.35  
2518: 27  3 25  0   26  3 24  0             277829.4354  -0.0067  0.050  -0.0067 0.15  
2519: 26  3 23  0   25  3 22  0             277837.9158  -0.0121  0.050  -0.0121 0.15  
2520: 26  3 23  0   25  4 22  0             277837.9158  -0.0121  0.050  -0.0121 0.35  
2521: 26  4 23  0   25  3 22  0             277837.9158  -0.0121  0.050  -0.0121 0.35  
2522: 26  4 23  0   25  4 22  0             277837.9158  -0.0121  0.050  -0.0121 0.15  
2523: 25  4 21  0   24  4 20  0             277846.6059  -0.0156  0.050   0.0398 0.13  
2524: 25  4 21  0   24  5 20  0             277846.6059  -0.0156  0.050   0.0398 0.31  
2525: 25  5 21  0   24  4 20  0             277846.6059  -0.0156  0.050   0.0398 0.31  
2526: 25  5 21  0   24  5 20  0             277846.6059  -0.0156  0.050   0.0398 0.13  
2527: 36  7 29  0   36  6 30  0             277846.6059   0.4037  0.050   0.0398 0.05  
2528: 36  7 29  0   36  7 30  0             277846.6059   0.4037  0.050   0.0398 0.02  
2529: 36  8 29  0   36  6 30  0             277846.6059   0.4037  0.050   0.0398 0.02  
2530: 36  8 29  0   36  7 30  0             277846.6059   0.4037  0.050   0.0398 0.05  
2531: 24  5 19  0   23  5 18  0             277856.1137   0.0044  0.050   0.0044 0.15  
2532: 24  5 19  0   23  6 18  0             277856.1137   0.0044  0.050   0.0044 0.35  
2533: 24  6 19  0   23  5 18  0             277856.1137   0.0044  0.050   0.0044 0.35  
2534: 24  6 19  0   23  6 18  0             277856.1137   0.0044  0.050   0.0044 0.15  
2535: 23  6 17  0   22  6 16  0             277867.4188   0.0042  0.050   0.0043 0.15  
2536: 23  6 17  0   22  7 16  0             277867.4188   0.0042  0.050   0.0043 0.35  
2537: 23  7 17  0   22  6 16  0             277867.4188   0.0042  0.050   0.0043 0.35  
2538: 23  7 17  0   22  7 16  0             277867.4188   0.0042  0.050   0.0043 0.15  
2539: 22  7 15  0   21  7 14  0             277882.5469   0.0177  0.050   0.0178 0.15  
2540: 22  7 15  0   21  8 14  0             277882.5469   0.0177  0.050   0.0178 0.35  
2541: 22  8 15  0   21  7 14  0             277882.5469   0.0177  0.050   0.0178 0.35  
2542: 22  8 15  0   21  8 14  0             277882.5469   0.0177  0.050   0.0178 0.15  
2543: 35  6 29  0   35  5 30  0             277887.4287   0.0036  0.050   0.0037 0.36  
2544: 35  6 29  0   35  6 30  0             277887.4287   0.0036  0.050   0.0037 0.14  
2545: 35  7 29  0   35  5 30  0             277887.4287   0.0036  0.050   0.0037 0.14  
2546: 35  7 29  0   35  6 30  0             277887.4287   0.0036  0.050   0.0037 0.36  
2547: 21  8 13  0   20  8 12  0             277905.7804  -0.0117  0.050  -0.0118 0.15  
2548: 21  8 13  0   20  9 12  0             277905.7804  -0.0117  0.050  -0.0118 0.35  
2549: 21  9 13  0   20  8 12  0             277905.7804  -0.0117  0.050  -0.0118 0.35  
2550: 21  9 13  0   20  9 12  0             277905.7804  -0.0117  0.050  -0.0118 0.15  
2551: 34  5 29  0   34  4 30  0             277926.5092   0.0073  0.050   0.0073 0.36  
2552: 34  5 29  0   34  5 30  0             277926.5092   0.0073  0.050   0.0073 0.14  
2553: 34  6 29  0   34  4 30  0             277926.5092   0.0073  0.050   0.0073 0.14  
2554: 34  6 29  0   34  5 30  0             277926.5092   0.0073  0.050   0.0073 0.36  
2555: 16 13  3  0   15 13  2  0             277935.3037   0.0174  0.050               
2556: 20  9 11  0   19  9 10  0             277947.9809  -0.0045  0.050  -0.0044 0.16  
2557: 20  9 11  0   19 10 10  0             277947.9809  -0.0042  0.050  -0.0044 0.34  
2558: 20 10 11  0   19  9 10  0             277947.9809  -0.0045  0.050  -0.0044 0.34  
2559: 20 10 11  0   19 10 10  0             277947.9809  -0.0042  0.050  -0.0044 0.16  
2560: 33  4 29  0   33  3 30  0             277963.4921  -0.0253  0.050  -0.0254 0.36  
2561: 33  4 29  0   33  4 30  0             277963.4921  -0.0253  0.050  -0.0254 0.14  
2562: 33  5 29  0   33  3 30  0             277963.4921  -0.0253  0.050  -0.0254 0.14  
2563: 33  5 29  0   33  4 30  0             277963.4921  -0.0253  0.050  -0.0254 0.36  
2564: 32  3 29  0   32  2 30  0             277998.5313  -0.0226  0.050  -0.0227 0.36  
2565: 32  3 29  0   32  3 30  0             277998.5313  -0.0226  0.050  -0.0227 0.14  
2566: 32  4 29  0   32  2 30  0             277998.5313  -0.0226  0.050  -0.0227 0.14  
2567: 32  4 29  0   32  3 30  0             277998.5313  -0.0226  0.050  -0.0227 0.36  
2568: 31  2 29  0   31  1 30  0             278031.6867  -0.0045  0.050  -0.0045 0.36  
2569: 31  2 29  0   31  2 30  0             278031.6867  -0.0045  0.050  -0.0045 0.14  
2570: 31  3 29  0   31  1 30  0             278031.6867  -0.0045  0.050  -0.0045 0.14  
2571: 31  3 29  0   31  2 30  0             278031.6867  -0.0045  0.050  -0.0045 0.36  
2572: 19 10  9  0   18 10  8  0             278041.0618  -0.0950  0.050   0.0073 0.16  
2573: 19 10  9  0   18 11  8  0             278041.0618   0.1249  0.050   0.0073 0.34  
2574: 19 11  9  0   18 10  8  0             278041.0618  -0.1103  0.050   0.0073 0.34  
2575: 19 11  9  0   18 11  8  0             278041.0618   0.1096  0.050   0.0073 0.16  
2576: 30  1 29  0   30  0 30  0             278062.9924  -0.0143  0.050  -0.0143 0.36  
2577: 30  1 29  0   30  1 30  0             278062.9924  -0.0143  0.050  -0.0143 0.14  
2578: 30  2 29  0   30  0 30  0             278062.9924  -0.0143  0.050  -0.0143 0.14  
2579: 30  2 29  0   30  1 30  0             278062.9924  -0.0143  0.050  -0.0143 0.36  
2580: 18 11  7  0   17 12  6  0             278276.3543  -0.0010  0.050               
2581: 18 12  7  0   17 12  6  0             278282.6248  -0.0218  0.050               
2582: 18 11  7  0   17 11  6  0             278339.3462  -0.0280  0.050               
2583: 18 12  7  0   17 11  6  0             278345.6433  -0.0223  0.050               
2584: 13 11  3  0   12  9  4  0             278512.8399  -0.0438  0.050               
2585: 13 11  3  0   12  8  4  0             279096.4542  -0.0459  0.050               
2586: 17 12  5  0   16 12  4  0             281301.4831   0.0051  0.050               
2587: 17 14  4  0   16 14  3  0             282940.4974   0.0582  0.050               
2588: 17 15  3  0   16 15  2  0             283182.5242  -0.0134  0.050               
2589: 71 41 30  0   71 40 31  0             283854.8565  -0.0360  0.050  -0.0361 0.37  
2590: 71 41 30  0   71 41 31  0             283854.8565  -0.0360  0.050  -0.0361 0.13  
2591: 71 42 30  0   71 40 31  0             283854.8565  -0.0360  0.050  -0.0361 0.13  
2592: 71 42 30  0   71 41 31  0             283854.8565  -0.0360  0.050  -0.0361 0.37  
2593: 15 14  2  0   14 13  1  0             283929.2682  -0.0579  0.050               
2594: 69 39 30  0   69 38 31  0             284204.6472  -0.0322  0.050  -0.0322 0.37  
2595: 69 39 30  0   69 39 31  0             284204.6472  -0.0322  0.050  -0.0322 0.13  
2596: 69 40 30  0   69 38 31  0             284204.6472  -0.0322  0.050  -0.0322 0.13  
2597: 69 40 30  0   69 39 31  0             284204.6472  -0.0322  0.050  -0.0322 0.37  
2598: 68 38 30  0   68 37 31  0             284370.2104  -0.0791  0.050  -0.0791 0.37  
2599: 68 38 30  0   68 38 31  0             284370.2104  -0.0791  0.050  -0.0791 0.13  
2600: 68 39 30  0   68 37 31  0             284370.2104  -0.0791  0.050  -0.0791 0.13  
2601: 68 39 30  0   68 38 31  0             284370.2104  -0.0791  0.050  -0.0791 0.37  
2602: 67 37 30  0   67 36 31  0             284529.9532   0.0115  0.050   0.0116 0.37  
2603: 67 37 30  0   67 37 31  0             284529.9532   0.0115  0.050   0.0116 0.13  
2604: 67 38 30  0   67 36 31  0             284529.9532   0.0115  0.050   0.0116 0.13  
2605: 67 38 30  0   67 37 31  0             284529.9532   0.0115  0.050   0.0116 0.37  
2606: 66 36 30  0   66 35 31  0             284683.8046   0.0008  0.050   0.0008 0.37  
2607: 66 36 30  0   66 36 31  0             284683.8046   0.0008  0.050   0.0008 0.13  
2608: 66 37 30  0   66 35 31  0             284683.8046   0.0008  0.050   0.0008 0.13  
2609: 66 37 30  0   66 36 31  0             284683.8046   0.0008  0.050   0.0008 0.37  
2610: 64 34 30  0   64 33 31  0             284974.7831  -0.0280  0.050  -0.0281 0.37  
2611: 64 34 30  0   64 34 31  0             284974.7831  -0.0280  0.050  -0.0281 0.13  
2612: 64 35 30  0   64 33 31  0             284974.7831  -0.0280  0.050  -0.0281 0.13  
2613: 64 35 30  0   64 34 31  0             284974.7831  -0.0280  0.050  -0.0281 0.37  
2614: 63 33 30  0   63 32 31  0             285112.3026   0.0288  0.050   0.0289 0.37  
2615: 63 33 30  0   63 33 31  0             285112.3026   0.0288  0.050   0.0289 0.13  
2616: 63 34 30  0   63 32 31  0             285112.3026   0.0288  0.050   0.0289 0.13  
2617: 63 34 30  0   63 33 31  0             285112.3026   0.0288  0.050   0.0289 0.37  
2618: 62 32 30  0   62 31 31  0             285244.5804  -0.0006  0.050  -0.0007 0.37  
2619: 62 32 30  0   62 32 31  0             285244.5804  -0.0006  0.050  -0.0007 0.13  
2620: 62 33 30  0   62 31 31  0             285244.5804  -0.0006  0.050  -0.0007 0.13  
2621: 62 33 30  0   62 32 31  0             285244.5804  -0.0006  0.050  -0.0007 0.37  
2622: 13  9  4  0   12  8  5  0             285303.3517  -0.0807  0.050               
2623: 13  9  4  0   12  7  5  0             285334.0971  -0.0091  0.050               
2624: 61 31 30  0   61 30 31  0             285371.8979   0.0148  0.050   0.0149 0.37  
2625: 61 31 30  0   61 31 31  0             285371.8979   0.0148  0.050   0.0149 0.13  
2626: 61 32 30  0   61 30 31  0             285371.8979   0.0148  0.050   0.0149 0.13  
2627: 61 32 30  0   61 31 31  0             285371.8979   0.0148  0.050   0.0149 0.37  
2628: 60 30 30  0   60 29 31  0             285494.3358   0.0096  0.050   0.0096 0.37  
2629: 60 30 30  0   60 30 31  0             285494.3358   0.0096  0.050   0.0096 0.13  
2630: 60 31 30  0   60 29 31  0             285494.3358   0.0096  0.050   0.0096 0.13  
2631: 60 31 30  0   60 30 31  0             285494.3358   0.0096  0.050   0.0096 0.37  
2632: 59 29 30  0   59 28 31  0             285612.0699   0.0162  0.050   0.0162 0.37  
2633: 59 29 30  0   59 29 31  0             285612.0699   0.0162  0.050   0.0162 0.13  
2634: 59 30 30  0   59 28 31  0             285612.0699   0.0162  0.050   0.0162 0.13  
2635: 59 30 30  0   59 29 31  0             285612.0699   0.0162  0.050   0.0162 0.37  
2636: 58 28 30  0   58 27 31  0             285725.2599   0.0542  0.050   0.0543 0.37  
2637: 58 28 30  0   58 28 31  0             285725.2599   0.0542  0.050   0.0543 0.13  
2638: 58 29 30  0   58 27 31  0             285725.2599   0.0542  0.050   0.0543 0.13  
2639: 58 29 30  0   58 28 31  0             285725.2599   0.0542  0.050   0.0543 0.37  
2640: 57 27 30  0   57 26 31  0             285833.9354   0.0162  0.050   0.0163 0.37  
2641: 57 27 30  0   57 27 31  0             285833.9354   0.0162  0.050   0.0163 0.13  
2642: 57 28 30  0   57 26 31  0             285833.9354   0.0162  0.050   0.0163 0.13  
2643: 57 28 30  0   57 27 31  0             285833.9354   0.0162  0.050   0.0163 0.37  
2644: 15 14  1  0   14 13  2  0             285930.9870  -0.0058  0.050               
2645: 56 26 30  0   56 25 31  0             285938.3430   0.0148  0.050   0.0149 0.37  
2646: 56 26 30  0   56 26 31  0             285938.3430   0.0148  0.050   0.0149 0.13  
2647: 56 27 30  0   56 25 31  0             285938.3430   0.0148  0.050   0.0149 0.13  
2648: 56 27 30  0   56 26 31  0             285938.3430   0.0148  0.050   0.0149 0.37  
2649: 55 25 30  0   55 24 31  0             286038.5660   0.0023  0.050   0.0024 0.37  
2650: 55 25 30  0   55 25 31  0             286038.5660   0.0023  0.050   0.0024 0.13  
2651: 55 26 30  0   55 24 31  0             286038.5660   0.0023  0.050   0.0024 0.13  
2652: 55 26 30  0   55 25 31  0             286038.5660   0.0023  0.050   0.0024 0.37  
2653: 54 24 30  0   54 23 31  0             286134.7473  -0.0064  0.050  -0.0065 0.37  
2654: 54 24 30  0   54 24 31  0             286134.7473  -0.0064  0.050  -0.0065 0.13  
2655: 54 25 30  0   54 23 31  0             286134.7473  -0.0064  0.050  -0.0065 0.13  
2656: 54 25 30  0   54 24 31  0             286134.7473  -0.0064  0.050  -0.0065 0.37  
2657: 53 23 30  0   53 22 31  0             286227.0082  -0.0157  0.050  -0.0158 0.37  
2658: 53 23 30  0   53 23 31  0             286227.0082  -0.0157  0.050  -0.0158 0.13  
2659: 53 24 30  0   53 22 31  0             286227.0082  -0.0157  0.050  -0.0158 0.13  
2660: 53 24 30  0   53 23 31  0             286227.0082  -0.0157  0.050  -0.0158 0.37  
2661: 52 22 30  0   52 21 31  0             286315.5038   0.0071  0.050   0.0072 0.37  
2662: 52 22 30  0   52 22 31  0             286315.5038   0.0071  0.050   0.0072 0.13  
2663: 52 23 30  0   52 21 31  0             286315.5038   0.0071  0.050   0.0072 0.13  
2664: 52 23 30  0   52 22 31  0             286315.5038   0.0071  0.050   0.0072 0.37  
2665: 13 10  4  0   12  8  5  0             286365.0218  -0.0050  0.050               
2666: 13 10  4  0   12  7  5  0             286395.6831  -0.0176  0.050               
2667: 51 21 30  0   51 20 31  0             286400.2763  -0.0153  0.050  -0.0154 0.37  
2668: 51 21 30  0   51 21 31  0             286400.2763  -0.0153  0.050  -0.0154 0.13  
2669: 51 22 30  0   51 20 31  0             286400.2763  -0.0153  0.050  -0.0154 0.13  
2670: 51 22 30  0   51 21 31  0             286400.2763  -0.0153  0.050  -0.0154 0.37  
2671: 19 16  3  0   18 17  2  0             286470.9367  -0.0446  0.050               
2672: 50 20 30  0   50 19 31  0             286481.5376   0.0113  0.050   0.0113 0.37  
2673: 50 20 30  0   50 20 31  0             286481.5376   0.0113  0.050   0.0113 0.13  
2674: 50 21 30  0   50 19 31  0             286481.5376   0.0113  0.050   0.0113 0.13  
2675: 50 21 30  0   50 20 31  0             286481.5376   0.0113  0.050   0.0113 0.37  
2676: 49 19 30  0   49 18 31  0             286559.2953  -0.0195  0.050  -0.0195 0.37  
2677: 49 19 30  0   49 19 31  0             286559.2953  -0.0195  0.050  -0.0195 0.13  
2678: 49 20 30  0   49 18 31  0             286559.2953  -0.0195  0.050  -0.0195 0.13  
2679: 49 20 30  0   49 19 31  0             286559.2953  -0.0195  0.050  -0.0195 0.37  
2680: 17 15  2  0   16 15  1  0             286606.5945  -0.0831  0.050               
2681: 48 18 30  0   48 17 31  0             286633.7517  -0.0177  0.050  -0.0177 0.37  
2682: 48 18 30  0   48 18 31  0             286633.7517  -0.0177  0.050  -0.0177 0.13  
2683: 48 19 30  0   48 17 31  0             286633.7517  -0.0177  0.050  -0.0177 0.13  
2684: 48 19 30  0   48 18 31  0             286633.7517  -0.0177  0.050  -0.0177 0.37  
2685: 47 17 30  0   47 16 31  0             286704.9968  -0.0026  0.050  -0.0027 0.37  
2686: 47 17 30  0   47 17 31  0             286704.9968  -0.0026  0.050  -0.0027 0.13  
2687: 47 18 30  0   47 16 31  0             286704.9968  -0.0026  0.050  -0.0027 0.13  
2688: 47 18 30  0   47 17 31  0             286704.9968  -0.0026  0.050  -0.0027 0.37  
2689: 46 16 30  0   46 15 31  0             286773.1095  -0.0023  0.050  -0.0023 0.37  
2690: 46 16 30  0   46 16 31  0             286773.1095  -0.0023  0.050  -0.0023 0.13  
2691: 46 17 30  0   46 15 31  0             286773.1095  -0.0023  0.050  -0.0023 0.13  
2692: 46 17 30  0   46 16 31  0             286773.1095  -0.0023  0.050  -0.0023 0.37  
2693: 45 15 30  0   45 14 31  0             286838.1957  -0.0150  0.050  -0.0150 0.37  
2694: 45 15 30  0   45 15 31  0             286838.1957  -0.0150  0.050  -0.0150 0.13  
2695: 45 16 30  0   45 14 31  0             286838.1957  -0.0150  0.050  -0.0150 0.13  
2696: 45 16 30  0   45 15 31  0             286838.1957  -0.0150  0.050  -0.0150 0.37  
2697: 44 14 30  0   44 13 31  0             286900.3905  -0.0079  0.050  -0.0080 0.37  
2698: 44 14 30  0   44 14 31  0             286900.3905  -0.0079  0.050  -0.0080 0.13  
2699: 44 15 30  0   44 13 31  0             286900.3905  -0.0079  0.050  -0.0080 0.13  
2700: 44 15 30  0   44 14 31  0             286900.3905  -0.0079  0.050  -0.0080 0.37  
2701: 43 13 30  0   43 12 31  0             286959.7576  -0.0167  0.050  -0.0167 0.37  
2702: 43 13 30  0   43 13 31  0             286959.7576  -0.0167  0.050  -0.0167 0.13  
2703: 43 14 30  0   43 12 31  0             286959.7576  -0.0167  0.050  -0.0167 0.13  
2704: 43 14 30  0   43 13 31  0             286959.7576  -0.0167  0.050  -0.0167 0.37  
2705: 42 12 30  0   42 11 31  0             287016.4163  -0.0194  0.050  -0.0194 0.37  
2706: 42 12 30  0   42 12 31  0             287016.4163  -0.0194  0.050  -0.0194 0.13  
2707: 42 13 30  0   42 11 31  0             287016.4163  -0.0194  0.050  -0.0194 0.13  
2708: 42 13 30  0   42 12 31  0             287016.4163  -0.0194  0.050  -0.0194 0.37  
2709: 12  6  6  0   11  4  7  0             287062.3205  -0.0888  0.050  -0.0855 0.28  
2710: 12  6  6  0   11  5  7  0             287062.3205  -0.0842  0.050  -0.0855 0.72  
2711: 12  7  6  0   11  4  7  0             287063.2721  -0.0605  0.050  -0.0593 0.72  
2712: 12  7  6  0   11  5  7  0             287063.2721  -0.0559  0.050  -0.0593 0.28  
2713: 41 11 30  0   41 10 31  0             287070.4629  -0.0142  0.050  -0.0143 0.37  
2714: 41 11 30  0   41 11 31  0             287070.4629  -0.0142  0.050  -0.0143 0.13  
2715: 41 12 30  0   41 10 31  0             287070.4629  -0.0142  0.050  -0.0143 0.13  
2716: 41 12 30  0   41 11 31  0             287070.4629  -0.0142  0.050  -0.0143 0.37  
2717: 40 10 30  0   40  9 31  0             287121.9836  -0.0077  0.050  -0.0077 0.37  
2718: 40 10 30  0   40 10 31  0             287121.9836  -0.0077  0.050  -0.0077 0.13  
2719: 40 11 30  0   40  9 31  0             287121.9836  -0.0077  0.050  -0.0077 0.13  
2720: 40 11 30  0   40 10 31  0             287121.9836  -0.0077  0.050  -0.0077 0.37  
2721: 39  9 30  0   39  8 31  0             287171.0397  -0.0285  0.050  -0.0285 0.36  
2722: 39  9 30  0   39  9 31  0             287171.0397  -0.0285  0.050  -0.0285 0.14  
2723: 39 10 30  0   39  8 31  0             287171.0397  -0.0285  0.050  -0.0285 0.14  
2724: 39 10 30  0   39  9 31  0             287171.0397  -0.0285  0.050  -0.0285 0.36  
2725: 38  8 30  0   38  7 31  0             287217.7702  -0.0256  0.050  -0.0257 0.36  
2726: 38  8 30  0   38  8 31  0             287217.7702  -0.0256  0.050  -0.0257 0.14  
2727: 38  9 30  0   38  7 31  0             287217.7702  -0.0256  0.050  -0.0257 0.14  
2728: 38  9 30  0   38  8 31  0             287217.7702  -0.0256  0.050  -0.0257 0.36  
2729: 30  0 30  0   29  0 29  0             287226.2009  -0.0280  0.050  -0.0281 0.15  
2730: 30  0 30  0   29  1 29  0             287226.2009  -0.0280  0.050  -0.0281 0.35  
2731: 30  1 30  0   29  0 29  0             287226.2009  -0.0280  0.050  -0.0281 0.35  
2732: 30  1 30  0   29  1 29  0             287226.2009  -0.0280  0.050  -0.0281 0.15  
2733: 29  1 28  0   28  1 27  0             287235.2769  -0.0138  0.050  -0.0139 0.15  
2734: 29  1 28  0   28  2 27  0             287235.2769  -0.0138  0.050  -0.0139 0.35  
2735: 29  2 28  0   28  1 27  0             287235.2769  -0.0138  0.050  -0.0139 0.35  
2736: 29  2 28  0   28  2 27  0             287235.2769  -0.0138  0.050  -0.0139 0.15  
2737: 28  2 26  0   27  2 25  0             287243.8878   0.0018  0.050   0.0018 0.15  
2738: 28  2 26  0   27  3 25  0             287243.8878   0.0018  0.050   0.0018 0.35  
2739: 28  3 26  0   27  2 25  0             287243.8878   0.0018  0.050   0.0018 0.35  
2740: 28  3 26  0   27  3 25  0             287243.8878   0.0018  0.050   0.0018 0.15  
2741: 27  3 24  0   26  3 23  0             287252.2686   0.0009  0.050   0.0009 0.15  
2742: 27  3 24  0   26  4 23  0             287252.2686   0.0009  0.050   0.0009 0.35  
2743: 27  4 24  0   26  3 23  0             287252.2686   0.0009  0.050   0.0009 0.35  
2744: 27  4 24  0   26  4 23  0             287252.2686   0.0009  0.050   0.0009 0.15  
2745: 26  4 22  0   25  4 21  0             287260.7728  -0.0082  0.050  -0.0082 0.15  
2746: 26  4 22  0   25  5 21  0             287260.7728  -0.0082  0.050  -0.0082 0.35  
2747: 26  5 22  0   25  4 21  0             287260.7728  -0.0082  0.050  -0.0082 0.35  
2748: 26  5 22  0   25  5 21  0             287260.7728  -0.0082  0.050  -0.0082 0.15  
2749: 37  7 30  0   37  6 31  0             287262.2820   0.0224  0.050   0.0224 0.36  
2750: 37  7 30  0   37  7 31  0             287262.2820   0.0224  0.050   0.0224 0.14  
2751: 37  8 30  0   37  6 31  0             287262.2820   0.0224  0.050   0.0224 0.14  
2752: 37  8 30  0   37  7 31  0             287262.2820   0.0224  0.050   0.0224 0.36  
2753: 25  5 20  0   24  5 19  0             287269.9319  -0.0146  0.050  -0.0146 0.15  
2754: 25  5 20  0   24  6 19  0             287269.9319  -0.0146  0.050  -0.0146 0.35  
2755: 25  6 20  0   24  5 19  0             287269.9319  -0.0146  0.050  -0.0146 0.35  
2756: 25  6 20  0   24  6 19  0             287269.9319  -0.0146  0.050  -0.0146 0.15  
2757: 24  6 18  0   23  6 17  0             287280.6380   0.0025  0.050   0.0026 0.15  
2758: 24  6 18  0   23  7 17  0             287280.6380   0.0025  0.050   0.0026 0.35  
2759: 24  7 18  0   23  6 17  0             287280.6380   0.0025  0.050   0.0026 0.35  
2760: 24  7 18  0   23  7 17  0             287280.6380   0.0025  0.050   0.0026 0.15  
2761: 23  7 16  0   22  7 15  0             287294.4759   0.0109  0.050   0.0110 0.15  
2762: 23  7 16  0   22  8 15  0             287294.4759   0.0109  0.050   0.0110 0.35  
2763: 23  8 16  0   22  7 15  0             287294.4759   0.0109  0.050   0.0110 0.35  
2764: 23  8 16  0   22  8 15  0             287294.4759   0.0109  0.050   0.0110 0.15  
2765: 36  6 30  0   36  5 31  0             287304.5510   0.0083  0.050   0.0083 0.36  
2766: 36  6 30  0   36  6 31  0             287304.5510   0.0083  0.050   0.0083 0.14  
2767: 36  7 30  0   36  5 31  0             287304.5510   0.0083  0.050   0.0083 0.14  
2768: 36  7 30  0   36  6 31  0             287304.5510   0.0083  0.050   0.0083 0.36  
2769: 22  8 14  0   21  8 13  0             287314.7776   0.0073  0.050   0.0074 0.15  
2770: 22  8 14  0   21  9 13  0             287314.7776   0.0073  0.050   0.0074 0.35  
2771: 22  9 14  0   21  8 13  0             287314.7776   0.0073  0.050   0.0074 0.35  
2772: 22  9 14  0   21  9 13  0             287314.7776   0.0073  0.050   0.0074 0.15  
2773: 35  5 30  0   35  4 31  0             287344.7132  -0.0130  0.050  -0.0130 0.36  
2774: 35  5 30  0   35  5 31  0             287344.7132  -0.0130  0.050  -0.0130 0.14  
2775: 35  6 30  0   35  4 31  0             287344.7132  -0.0130  0.050  -0.0130 0.14  
2776: 35  6 30  0   35  5 31  0             287344.7132  -0.0130  0.050  -0.0130 0.36  
2777: 21  9 12  0   20  9 11  0             287349.2874  -0.0033  0.050  -0.0033 0.16  
2778: 21  9 12  0   20 10 11  0             287349.2874  -0.0033  0.050  -0.0033 0.34  
2779: 21 10 12  0   20  9 11  0             287349.2874  -0.0033  0.050  -0.0033 0.34  
2780: 21 10 12  0   20 10 11  0             287349.2874  -0.0033  0.050  -0.0033 0.16  
2781: 34  4 30  0   34  3 31  0             287382.8766  -0.0123  0.050  -0.0123 0.36  
2782: 34  4 30  0   34  4 31  0             287382.8766  -0.0123  0.050  -0.0123 0.14  
2783: 34  5 30  0   34  3 31  0             287382.8766  -0.0123  0.050  -0.0123 0.14  
2784: 34  5 30  0   34  4 31  0             287382.8766  -0.0123  0.050  -0.0123 0.36  
2785: 20 10 10  0   19 10  9  0             287418.9042   0.0316  0.050   0.0025 0.14  
2786: 20 10 10  0   19 11  9  0             287418.9042   0.0469  0.050   0.0025 0.29  
2787: 20 11 10  0   19 10  9  0             287418.9042   0.0306  0.050   0.0025 0.29  
2788: 20 11 10  0   19 11  9  0             287418.9042   0.0459  0.050   0.0025 0.14  
2789: 33  3 30  0   33  2 31  0             287418.9042  -0.2032  0.050   0.0025 0.05  
2790: 33  3 30  0   33  3 31  0             287418.9042  -0.2032  0.050   0.0025 0.02  
2791: 33  4 30  0   33  2 31  0             287418.9042  -0.2032  0.050   0.0025 0.02  
2792: 33  4 30  0   33  3 31  0             287418.9042  -0.2032  0.050   0.0025 0.05  
2793: 32  2 30  0   32  1 31  0             287453.4517  -0.0042  0.050  -0.0043 0.36  
2794: 32  2 30  0   32  2 31  0             287453.4517  -0.0042  0.050  -0.0043 0.14  
2795: 32  3 30  0   32  1 31  0             287453.4517  -0.0042  0.050  -0.0043 0.14  
2796: 32  3 30  0   32  2 31  0             287453.4517  -0.0042  0.050  -0.0043 0.36  
2797: 31  1 30  0   31  0 31  0             287485.9852  -0.0213  0.050  -0.0214 0.36  
2798: 31  1 30  0   31  1 31  0             287485.9852  -0.0213  0.050  -0.0214 0.14  
2799: 31  2 30  0   31  0 31  0             287485.9852  -0.0213  0.050  -0.0214 0.14  
2800: 31  2 30  0   31  1 31  0             287485.9852  -0.0213  0.050  -0.0214 0.36  
2801: 19 11  8  0   18 12  7  0             287590.0058   0.0125  0.050               
2802: 19 12  8  0   18 11  7  0             287596.7975  -0.0217  0.050               
2803: 18 12  6  0   17 13  5  0             287720.1758  -0.0147  0.050               
2804: 18 13  6  0   17 13  5  0             287843.4085   0.0003  0.050               
2805: 15 15  1  0   14 14  0  0             287918.9069  -0.0555  0.050               
2806: 15 15  0  0   14 14  1  0             287996.3627  -0.0234  0.050               
2807: 18 12  6  0   17 12  5  0             288616.3695  -0.0073  0.050               
2808: 18 13  6  0   17 12  5  0             288739.5769  -0.0176  0.050               
2809: 15 13  2  0   14 12  3  0             289908.0096  -0.0518  0.050               
2810: 17 13  4  0   16 13  3  0             293420.2861  -0.0338  0.050               
2811: 71 40 31  0   71 39 32  0             293483.4880  -0.0391  0.050  -0.0391 0.37  
2812: 71 40 31  0   71 40 32  0             293483.4880  -0.0391  0.050  -0.0391 0.13  
2813: 71 41 31  0   71 39 32  0             293483.4880  -0.0391  0.050  -0.0391 0.13  
2814: 71 41 31  0   71 40 32  0             293483.4880  -0.0391  0.050  -0.0391 0.37  
2815: 69 38 31  0   69 37 32  0             293811.4363  -0.0580  0.050  -0.0581 0.37  
2816: 69 38 31  0   69 38 32  0             293811.4363  -0.0580  0.050  -0.0581 0.13  
2817: 69 39 31  0   69 37 32  0             293811.4363  -0.0580  0.050  -0.0581 0.13  
2818: 69 39 31  0   69 38 32  0             293811.4363  -0.0580  0.050  -0.0581 0.37  
2819: 68 37 31  0   68 36 32  0             293967.0048   0.0123  0.050   0.0124 0.37  
2820: 68 37 31  0   68 37 32  0             293967.0048   0.0123  0.050   0.0124 0.13  
2821: 68 38 31  0   68 36 32  0             293967.0048   0.0123  0.050   0.0124 0.13  
2822: 68 38 31  0   68 37 32  0             293967.0048   0.0123  0.050   0.0124 0.37  
2823: 67 36 31  0   67 35 32  0             294117.0096  -0.0284  0.050  -0.0285 0.37  
2824: 67 36 31  0   67 36 32  0             294117.0096  -0.0284  0.050  -0.0285 0.13  
2825: 67 37 31  0   67 35 32  0             294117.0096  -0.0284  0.050  -0.0285 0.13  
2826: 67 37 31  0   67 36 32  0             294117.0096  -0.0284  0.050  -0.0285 0.37  
2827: 66 35 31  0   66 34 32  0             294261.7786  -0.0023  0.050  -0.0024 0.37  
2828: 66 35 31  0   66 35 32  0             294261.7786  -0.0023  0.050  -0.0024 0.13  
2829: 66 36 31  0   66 34 32  0             294261.7786  -0.0023  0.050  -0.0024 0.13  
2830: 66 36 31  0   66 35 32  0             294261.7786  -0.0023  0.050  -0.0024 0.37  
2831: 65 34 31  0   65 33 32  0             294401.3737   0.0064  0.050   0.0065 0.37  
2832: 65 34 31  0   65 34 32  0             294401.3737   0.0064  0.050   0.0065 0.13  
2833: 65 35 31  0   65 33 32  0             294401.3737   0.0064  0.050   0.0065 0.13  
2834: 65 35 31  0   65 34 32  0             294401.3737   0.0064  0.050   0.0065 0.37  
2835: 64 33 31  0   64 32 32  0             294535.9257  -0.0139  0.050  -0.0140 0.37  
2836: 64 33 31  0   64 33 32  0             294535.9257  -0.0139  0.050  -0.0140 0.13  
2837: 64 34 31  0   64 32 32  0             294535.9257  -0.0139  0.050  -0.0140 0.13  
2838: 64 34 31  0   64 33 32  0             294535.9257  -0.0139  0.050  -0.0140 0.37  
2839: 17 14  3  0   16 14  2  0             294634.6370  -0.0410  0.050               
2840: 18 13  5  0   17 14  4  0             294639.4529   0.0428  0.050               
2841: 63 32 31  0   63 31 32  0             294665.6390   0.0006  0.050   0.0006 0.37  
2842: 63 32 31  0   63 32 32  0             294665.6390   0.0006  0.050   0.0006 0.13  
2843: 63 33 31  0   63 31 32  0             294665.6390   0.0006  0.050   0.0006 0.13  
2844: 63 33 31  0   63 32 32  0             294665.6390   0.0006  0.050   0.0006 0.37  
2845: 62 31 31  0   62 30 32  0             294790.5879  -0.0121  0.050  -0.0121 0.37  
2846: 62 31 31  0   62 31 32  0             294790.5879  -0.0121  0.050  -0.0121 0.13  
2847: 62 32 31  0   62 30 32  0             294790.5879  -0.0121  0.050  -0.0121 0.13  
2848: 62 32 31  0   62 31 32  0             294790.5879  -0.0121  0.050  -0.0121 0.37  
2849: 61 30 31  0   61 29 32  0             294910.9290  -0.0295  0.050  -0.0296 0.37  
2850: 61 30 31  0   61 30 32  0             294910.9290  -0.0295  0.050  -0.0296 0.13  
2851: 61 31 31  0   61 29 32  0             294910.9290  -0.0295  0.050  -0.0296 0.13  
2852: 61 31 31  0   61 30 32  0             294910.9290  -0.0295  0.050  -0.0296 0.37  
2853: 60 29 31  0   60 28 32  0             295026.8490   0.0038  0.050   0.0038 0.37  
2854: 60 29 31  0   60 29 32  0             295026.8490   0.0038  0.050   0.0038 0.13  
2855: 60 30 31  0   60 28 32  0             295026.8490   0.0038  0.050   0.0038 0.13  
2856: 60 30 31  0   60 29 32  0             295026.8490   0.0038  0.050   0.0038 0.37  
2857: 16 14  3  0   15 13  2  0             295066.1605   0.0504  0.050               
2858: 59 28 31  0   59 27 32  0             295138.4043   0.0162  0.050   0.0163 0.37  
2859: 59 28 31  0   59 28 32  0             295138.4043   0.0162  0.050   0.0163 0.13  
2860: 59 29 31  0   59 27 32  0             295138.4043   0.0162  0.050   0.0163 0.13  
2861: 59 29 31  0   59 28 32  0             295138.4043   0.0162  0.050   0.0163 0.37  
2862: 58 27 31  0   58 26 32  0             295245.7159   0.0030  0.050   0.0031 0.37  
2863: 58 27 31  0   58 27 32  0             295245.7159   0.0030  0.050   0.0031 0.13  
2864: 58 28 31  0   58 26 32  0             295245.7159   0.0030  0.050   0.0031 0.13  
2865: 58 28 31  0   58 27 32  0             295245.7159   0.0030  0.050   0.0031 0.37  
2866: 57 26 31  0   57 25 32  0             295348.9247  -0.0175  0.050  -0.0176 0.37  
2867: 57 26 31  0   57 26 32  0             295348.9247  -0.0175  0.050  -0.0176 0.13  
2868: 57 27 31  0   57 25 32  0             295348.9247  -0.0175  0.050  -0.0176 0.13  
2869: 57 27 31  0   57 26 32  0             295348.9247  -0.0175  0.050  -0.0176 0.37  
2870: 56 25 31  0   56 24 32  0             295448.1924  -0.0044  0.050  -0.0045 0.37  
2871: 56 25 31  0   56 25 32  0             295448.1924  -0.0044  0.050  -0.0045 0.13  
2872: 56 26 31  0   56 24 32  0             295448.1924  -0.0044  0.050  -0.0045 0.13  
2873: 56 26 31  0   56 25 32  0             295448.1924  -0.0044  0.050  -0.0045 0.37  
2874: 55 24 31  0   55 23 32  0             295543.6043   0.0102  0.050   0.0103 0.37  
2875: 55 24 31  0   55 24 32  0             295543.6043   0.0102  0.050   0.0103 0.13  
2876: 55 25 31  0   55 23 32  0             295543.6043   0.0102  0.050   0.0103 0.13  
2877: 55 25 31  0   55 24 32  0             295543.6043   0.0102  0.050   0.0103 0.37  
2878: 54 23 31  0   54 22 32  0             295635.2511   0.0018  0.050   0.0018 0.37  
2879: 54 23 31  0   54 23 32  0             295635.2511   0.0018  0.050   0.0018 0.13  
2880: 54 24 31  0   54 22 32  0             295635.2511   0.0018  0.050   0.0018 0.13  
2881: 54 24 31  0   54 23 32  0             295635.2511   0.0018  0.050   0.0018 0.37  
2882: 53 22 31  0   53 21 32  0             295723.2483  -0.0268  0.050  -0.0268 0.37  
2883: 53 22 31  0   53 22 32  0             295723.2483  -0.0268  0.050  -0.0268 0.13  
2884: 53 23 31  0   53 21 32  0             295723.2483  -0.0268  0.050  -0.0268 0.13  
2885: 53 23 31  0   53 22 32  0             295723.2483  -0.0268  0.050  -0.0268 0.37  
2886: 52 21 31  0   52 20 32  0             295807.7702  -0.0117  0.050  -0.0117 0.37  
2887: 52 21 31  0   52 21 32  0             295807.7702  -0.0117  0.050  -0.0117 0.13  
2888: 52 22 31  0   52 20 32  0             295807.7702  -0.0117  0.050  -0.0117 0.13  
2889: 52 22 31  0   52 21 32  0             295807.7702  -0.0117  0.050  -0.0117 0.37  
2890: 51 20 31  0   51 19 32  0             295888.8618  -0.0157  0.050  -0.0157 0.37  
2891: 51 20 31  0   51 20 32  0             295888.8618  -0.0157  0.050  -0.0157 0.13  
2892: 51 21 31  0   51 19 32  0             295888.8618  -0.0157  0.050  -0.0157 0.13  
2893: 51 21 31  0   51 20 32  0             295888.8618  -0.0157  0.050  -0.0157 0.37  
2894: 50 19 31  0   50 18 32  0             295966.6496  -0.0181  0.050  -0.0181 0.37  
2895: 50 19 31  0   50 19 32  0             295966.6496  -0.0181  0.050  -0.0181 0.13  
2896: 50 20 31  0   50 18 32  0             295966.6496  -0.0181  0.050  -0.0181 0.13  
2897: 50 20 31  0   50 19 32  0             295966.6496  -0.0181  0.050  -0.0181 0.37  
2898: 13  8  5  0   12  7  6  0             295970.7646  -0.0561  0.050               
2899: 13  8  5  0   12  6  6  0             295971.7859   0.0418  0.050               
2900: 13  9  5  0   12  6  6  0             296039.6778  -0.0263  0.050               
2901: 49 18 31  0   49 17 32  0             296041.2435  -0.0120  0.050  -0.0121 0.37  
2902: 49 18 31  0   49 18 32  0             296041.2435  -0.0120  0.050  -0.0121 0.13  
2903: 49 19 31  0   49 17 32  0             296041.2435  -0.0120  0.050  -0.0121 0.13  
2904: 49 19 31  0   49 18 32  0             296041.2435  -0.0120  0.050  -0.0121 0.37  
2905: 48 17 31  0   48 16 32  0             296112.7120  -0.0301  0.050  -0.0302 0.37  
2906: 48 17 31  0   48 17 32  0             296112.7120  -0.0301  0.050  -0.0302 0.13  
2907: 48 18 31  0   48 16 32  0             296112.7120  -0.0301  0.050  -0.0302 0.13  
2908: 48 18 31  0   48 17 32  0             296112.7120  -0.0301  0.050  -0.0302 0.37  
2909: 18 14  5  0   17 14  4  0             296150.5972   0.0071  0.050               
2910: 47 16 31  0   47 15 32  0             296181.2114  -0.0147  0.050  -0.0147 0.37  
2911: 47 16 31  0   47 16 32  0             296181.2114  -0.0147  0.050  -0.0147 0.13  
2912: 47 17 31  0   47 15 32  0             296181.2114  -0.0147  0.050  -0.0147 0.13  
2913: 47 17 31  0   47 16 32  0             296181.2114  -0.0147  0.050  -0.0147 0.37  
2914: 46 15 31  0   46 14 32  0             296246.7943  -0.0097  0.050  -0.0097 0.37  
2915: 46 15 31  0   46 15 32  0             296246.7943  -0.0097  0.050  -0.0097 0.13  
2916: 46 16 31  0   46 14 32  0             296246.7943  -0.0097  0.050  -0.0097 0.13  
2917: 46 16 31  0   46 15 32  0             296246.7943  -0.0097  0.050  -0.0097 0.37  
2918: 45 14 31  0   45 13 32  0             296309.5555  -0.0147  0.050  -0.0147 0.37  
2919: 45 14 31  0   45 14 32  0             296309.5555  -0.0147  0.050  -0.0147 0.13  
2920: 45 15 31  0   45 13 32  0             296309.5555  -0.0147  0.050  -0.0147 0.13  
2921: 45 15 31  0   45 14 32  0             296309.5555  -0.0147  0.050  -0.0147 0.37  
2922: 44 13 31  0   44 12 32  0             296369.6161  -0.0006  0.050  -0.0007 0.37  
2923: 44 13 31  0   44 13 32  0             296369.6161  -0.0006  0.050  -0.0007 0.13  
2924: 44 14 31  0   44 12 32  0             296369.6161  -0.0006  0.050  -0.0007 0.13  
2925: 44 14 31  0   44 13 32  0             296369.6161  -0.0006  0.050  -0.0007 0.37  
2926: 43 12 31  0   43 11 32  0             296427.0195  -0.0141  0.050  -0.0142 0.37  
2927: 43 12 31  0   43 12 32  0             296427.0195  -0.0141  0.050  -0.0142 0.13  
2928: 43 13 31  0   43 11 32  0             296427.0195  -0.0141  0.050  -0.0142 0.13  
2929: 43 13 31  0   43 12 32  0             296427.0195  -0.0141  0.050  -0.0142 0.37  
2930: 42 11 31  0   42 10 32  0             296481.8764  -0.0324  0.050  -0.0325 0.36  
2931: 42 11 31  0   42 11 32  0             296481.8764  -0.0324  0.050  -0.0325 0.14  
2932: 42 12 31  0   42 10 32  0             296481.8764  -0.0324  0.050  -0.0325 0.14  
2933: 42 12 31  0   42 11 32  0             296481.8764  -0.0324  0.050  -0.0325 0.36  
2934: 41 10 31  0   41  9 32  0             296534.3062  -0.0217  0.050  -0.0218 0.37  
2935: 41 10 31  0   41 10 32  0             296534.3062  -0.0217  0.050  -0.0218 0.13  
2936: 41 11 31  0   41  9 32  0             296534.3062  -0.0217  0.050  -0.0218 0.13  
2937: 41 11 31  0   41 10 32  0             296534.3062  -0.0217  0.050  -0.0218 0.37  
2938: 40  9 31  0   40  8 32  0             296584.3528  -0.0219  0.050  -0.0220 0.36  
2939: 40  9 31  0   40  9 32  0             296584.3528  -0.0219  0.050  -0.0220 0.14  
2940: 40 10 31  0   40  8 32  0             296584.3528  -0.0219  0.050  -0.0220 0.14  
2941: 40 10 31  0   40  9 32  0             296584.3528  -0.0219  0.050  -0.0220 0.36  
2942: 39  8 31  0   39  7 32  0             296632.1189  -0.0117  0.050  -0.0117 0.36  
2943: 39  8 31  0   39  8 32  0             296632.1189  -0.0117  0.050  -0.0117 0.14  
2944: 39  9 31  0   39  7 32  0             296632.1189  -0.0117  0.050  -0.0117 0.14  
2945: 39  9 31  0   39  8 32  0             296632.1189  -0.0117  0.050  -0.0117 0.36  
2946: 31  0 31  0   30  0 30  0             296640.4673  -0.0213  0.050  -0.0214 0.15  
2947: 31  0 31  0   30  1 30  0             296640.4673  -0.0213  0.050  -0.0214 0.35  
2948: 31  1 31  0   30  0 30  0             296640.4673  -0.0213  0.050  -0.0214 0.35  
2949: 31  1 31  0   30  1 30  0             296640.4673  -0.0213  0.050  -0.0214 0.15  
2950: 30  1 29  0   29  1 28  0             296649.4976  -0.0291  0.050  -0.0291 0.15  
2951: 30  1 29  0   29  2 28  0             296649.4976  -0.0291  0.050  -0.0291 0.35  
2952: 30  2 29  0   29  1 28  0             296649.4976  -0.0291  0.050  -0.0291 0.35  
2953: 30  2 29  0   29  2 28  0             296649.4976  -0.0291  0.050  -0.0291 0.15  
2954: 29  2 27  0   28  2 26  0             296658.0388  -0.0271  0.050  -0.0271 0.15  
2955: 29  2 27  0   28  3 26  0             296658.0388  -0.0271  0.050  -0.0271 0.35  
2956: 29  3 27  0   28  2 26  0             296658.0388  -0.0271  0.050  -0.0271 0.35  
2957: 29  3 27  0   28  3 26  0             296658.0388  -0.0271  0.050  -0.0271 0.15  
2958: 28  3 25  0   27  3 24  0             296666.3249  -0.0228  0.050  -0.0228 0.15  
2959: 28  3 25  0   27  4 24  0             296666.3249  -0.0228  0.050  -0.0228 0.35  
2960: 28  4 25  0   27  3 24  0             296666.3249  -0.0228  0.050  -0.0228 0.35  
2961: 28  4 25  0   27  4 24  0             296666.3249  -0.0228  0.050  -0.0228 0.15  
2962: 27  4 23  0   26  4 22  0             296674.6734  -0.0195  0.050  -0.0196 0.15  
2963: 27  4 23  0   26  5 22  0             296674.6734  -0.0195  0.050  -0.0196 0.35  
2964: 27  5 23  0   26  4 22  0             296674.6734  -0.0195  0.050  -0.0196 0.35  
2965: 27  5 23  0   26  5 22  0             296674.6734  -0.0195  0.050  -0.0196 0.15  
2966: 38  7 31  0   38  6 32  0             296677.6443  -0.0309  0.050  -0.0310 0.36  
2967: 38  7 31  0   38  7 32  0             296677.6443  -0.0309  0.050  -0.0310 0.14  
2968: 38  8 31  0   38  6 32  0             296677.6443  -0.0309  0.050  -0.0310 0.14  
2969: 38  8 31  0   38  7 32  0             296677.6443  -0.0309  0.050  -0.0310 0.36  
2970: 26  5 21  0   25  5 20  0             296683.5611  -0.0078  0.050  -0.0079 0.15  
2971: 26  5 21  0   25  6 20  0             296683.5611  -0.0078  0.050  -0.0079 0.35  
2972: 26  6 21  0   25  5 20  0             296683.5611  -0.0078  0.050  -0.0079 0.35  
2973: 26  6 21  0   25  6 20  0             296683.5611  -0.0078  0.050  -0.0079 0.15  
2974: 25  6 19  0   24  6 18  0             296693.7208  -0.0071  0.050  -0.0071 0.15  
2975: 25  6 19  0   24  7 18  0             296693.7208  -0.0071  0.050  -0.0071 0.35  
2976: 25  7 19  0   24  6 18  0             296693.7208  -0.0071  0.050  -0.0071 0.35  
2977: 25  7 19  0   24  7 18  0             296693.7208  -0.0071  0.050  -0.0071 0.15  
2978: 24  7 17  0   23  7 16  0             296706.4995  -0.0073  0.050  -0.0074 0.15  
2979: 24  7 17  0   23  8 16  0             296706.4995  -0.0073  0.050  -0.0074 0.35  
2980: 24  8 17  0   23  7 16  0             296706.4995  -0.0073  0.050  -0.0074 0.35  
2981: 24  8 17  0   23  8 16  0             296706.4995  -0.0073  0.050  -0.0074 0.15  
2982: 37  6 31  0   37  5 32  0             296721.0714  -0.0146  0.050  -0.0146 0.36  
2983: 37  6 31  0   37  6 32  0             296721.0714  -0.0146  0.050  -0.0146 0.14  
2984: 37  7 31  0   37  5 32  0             296721.0714  -0.0146  0.050  -0.0146 0.14  
2985: 37  7 31  0   37  6 32  0             296721.0714  -0.0146  0.050  -0.0146 0.36  
2986: 23  8 15  0   22  8 14  0             296724.5219  -0.0078  0.050  -0.0079 0.15  
2987: 23  8 15  0   22  9 14  0             296724.5219  -0.0078  0.050  -0.0079 0.35  
2988: 23  9 15  0   22  8 14  0             296724.5219  -0.0078  0.050  -0.0079 0.35  
2989: 23  9 15  0   22  9 14  0             296724.5219  -0.0078  0.050  -0.0079 0.15  
2990: 22  9 13  0   21  9 12  0             296753.5231  -0.0075  0.050  -0.0076 0.16  
2991: 22  9 13  0   21 10 12  0             296753.5231  -0.0075  0.050  -0.0076 0.34  
2992: 22 10 13  0   21  9 12  0             296753.5231  -0.0075  0.050  -0.0076 0.34  
2993: 22 10 13  0   21 10 12  0             296753.5231  -0.0075  0.050  -0.0076 0.16  
2994: 36  5 31  0   36  4 32  0             296762.4361  -0.0022  0.050  -0.0022 0.36  
2995: 36  5 31  0   36  5 32  0             296762.4361  -0.0022  0.050  -0.0022 0.14  
2996: 36  6 31  0   36  4 32  0             296762.4361  -0.0022  0.050  -0.0022 0.14  
2997: 36  6 31  0   36  5 32  0             296762.4361  -0.0022  0.050  -0.0022 0.36  
2998: 35  4 31  0   35  3 32  0             296801.7966  -0.0089  0.050  -0.0089 0.36  
2999: 35  4 31  0   35  4 32  0             296801.7966  -0.0089  0.050  -0.0089 0.14  
3000: 35  5 31  0   35  3 32  0             296801.7966  -0.0089  0.050  -0.0089 0.14  
3001: 35  5 31  0   35  4 32  0             296801.7966  -0.0089  0.050  -0.0089 0.36  
3002: 21 10 11  0   20 10 10  0             296807.7577  -0.0105  0.050  -0.0101 0.16  
3003: 21 10 11  0   20 11 10  0             296807.7577  -0.0095  0.050  -0.0101 0.34  
3004: 21 11 11  0   20 10 10  0             296807.7577  -0.0105  0.050  -0.0101 0.34  
3005: 21 11 11  0   20 11 10  0             296807.7577  -0.0096  0.050  -0.0101 0.16  
3006: 34  3 31  0   34  2 32  0             296839.2337  -0.0253  0.050  -0.0253 0.36  
3007: 34  3 31  0   34  3 32  0             296839.2337  -0.0253  0.050  -0.0253 0.14  
3008: 34  4 31  0   34  2 32  0             296839.2337  -0.0253  0.050  -0.0253 0.14  
3009: 34  4 31  0   34  3 32  0             296839.2337  -0.0253  0.050  -0.0253 0.36  
3010: 33  2 31  0   33  1 32  0             296874.8441  -0.0239  0.050  -0.0239 0.36  
3011: 33  2 31  0   33  2 32  0             296874.8441  -0.0239  0.050  -0.0239 0.14  
3012: 33  3 31  0   33  1 32  0             296874.8441  -0.0239  0.050  -0.0239 0.14  
3013: 33  3 31  0   33  2 32  0             296874.8441  -0.0239  0.050  -0.0239 0.36  
3014: 32  1 31  0   32  0 32  0             296908.6763  -0.0237  0.050  -0.0238 0.36  
3015: 32  1 31  0   32  1 32  0             296908.6763  -0.0237  0.050  -0.0238 0.14  
3016: 32  2 31  0   32  0 32  0             296908.6763  -0.0237  0.050  -0.0238 0.14  
3017: 32  2 31  0   32  1 32  0             296908.6763  -0.0237  0.050  -0.0238 0.36  
3018: 20 11  9  0   19 12  8  0             296929.3307   0.0198  0.050   0.0067 0.67  
3019: 20 12  9  0   19 12  8  0             296929.3307  -0.0201  0.050   0.0067 0.33  
3020: 20 11  9  0   19 11  8  0             296929.8463   0.0008  0.050  -0.0260 0.33  
3021: 20 12  9  0   19 11  8  0             296929.8463  -0.0392  0.050  -0.0260 0.67  
3022: 18 17  2  0   17 17  1  0             296936.7242  -0.0349  0.050               
3023: 19 12  7  0   18 13  6  0             297220.4582  -0.0274  0.050               
3024: 19 13  7  0   18 13  6  0             297233.8956  -0.0124  0.050               
3025: 19 12  7  0   18 12  6  0             297343.6703  -0.0330  0.050               
3026: 14 13  2  0   13 11  3  0             297352.4911   0.0059  0.050               
3027: 19 13  7  0   18 12  6  0             297357.0948  -0.0309  0.050               
3028: 14 12  3  0   13 10  4  0             297976.6013  -0.0559  0.050               
3029: 20 17  3  0   19 18  2  0             298444.5619  -0.0411  0.050               
3030: 14 12  3  0   13  9  4  0             299038.1884  -0.0632  0.050               
3031: 18 16  3  0   17 16  2  0             299801.9297  -0.0260  0.050               
3032: 17 14  4  0   16 13  3  0             300071.3437   0.0807  0.050               
3033: 15 13  2  0   14 11  3  0             300098.5418   0.0099  0.050               
3034: 18 15  4  0   17 15  3  0             300433.2156   0.0566  0.050               
3035: 18 13  5  0   17 13  4  0             301290.3288  -0.0243  0.050               
3036: 14 14  0  0   13 12  1  0             301510.7985   0.0677  0.050               
3037: 18 16  2  0   17 16  1  0             302310.9820  -0.0668  0.050               
3038: 18 14  5  0   17 13  4  0             302801.5857   0.0525  0.050               
3039: 14 14  1  0   13 12  2  0             303213.1425   0.0466  0.050               
3040: 14 10  4  0   13  9  5  0             303222.5948  -0.0703  0.050               
3041: 70 38 32  0   70 37 33  0             303243.3805  -0.0535  0.050  -0.0535 0.37  
3042: 70 38 32  0   70 38 33  0             303243.3805  -0.0535  0.050  -0.0535 0.13  
3043: 70 39 32  0   70 37 33  0             303243.3805  -0.0535  0.050  -0.0535 0.13  
3044: 70 39 32  0   70 38 33  0             303243.3805  -0.0535  0.050  -0.0535 0.37  
3045: 14 10  4  0   13  8  5  0             303290.5466  -0.0786  0.050               
3046: 69 37 32  0   69 36 33  0             303395.4070  -0.0161  0.050  -0.0162 0.37  
3047: 69 37 32  0   69 37 33  0             303395.4070  -0.0161  0.050  -0.0162 0.13  
3048: 69 38 32  0   69 36 33  0             303395.4070  -0.0161  0.050  -0.0162 0.13  
3049: 69 38 32  0   69 37 33  0             303395.4070  -0.0161  0.050  -0.0162 0.37  
3050: 68 36 32  0   68 35 33  0             303542.2250  -0.0345  0.050  -0.0345 0.37  
3051: 68 36 32  0   68 36 33  0             303542.2250  -0.0345  0.050  -0.0345 0.13  
3052: 68 37 32  0   68 35 33  0             303542.2250  -0.0345  0.050  -0.0345 0.13  
3053: 68 37 32  0   68 36 33  0             303542.2250  -0.0345  0.050  -0.0345 0.37  
3054: 16 15  2  0   15 14  1  0             303564.9822  -0.0621  0.050               
3055: 67 35 32  0   67 34 33  0             303684.0865   0.0070  0.050   0.0071 0.37  
3056: 67 35 32  0   67 35 33  0             303684.0865   0.0070  0.050   0.0071 0.13  
3057: 67 36 32  0   67 34 33  0             303684.0865   0.0070  0.050   0.0071 0.13  
3058: 67 36 32  0   67 35 33  0             303684.0865   0.0070  0.050   0.0071 0.37  
3059: 66 34 32  0   66 33 33  0             303821.0241   0.0074  0.050   0.0075 0.37  
3060: 66 34 32  0   66 34 33  0             303821.0241   0.0074  0.050   0.0075 0.13  
3061: 66 35 32  0   66 33 33  0             303821.0241   0.0074  0.050   0.0075 0.13  
3062: 66 35 32  0   66 34 33  0             303821.0241   0.0074  0.050   0.0075 0.37  
3063: 65 33 32  0   65 32 33  0             303953.2071   0.0052  0.050   0.0053 0.37  
3064: 65 33 32  0   65 33 33  0             303953.2071   0.0052  0.050   0.0053 0.13  
3065: 65 34 32  0   65 32 33  0             303953.2071   0.0052  0.050   0.0053 0.13  
3066: 65 34 32  0   65 33 33  0             303953.2071   0.0052  0.050   0.0053 0.37  
3067: 64 32 32  0   64 31 33  0             304080.7937   0.0304  0.050   0.0305 0.37  
3068: 64 32 32  0   64 32 33  0             304080.7937   0.0304  0.050   0.0305 0.13  
3069: 64 33 32  0   64 31 33  0             304080.7937   0.0304  0.050   0.0305 0.13  
3070: 64 33 32  0   64 32 33  0             304080.7937   0.0304  0.050   0.0305 0.37  
3071: 63 31 32  0   63 30 33  0             304203.8359   0.0097  0.050   0.0098 0.37  
3072: 63 31 32  0   63 31 33  0             304203.8359   0.0097  0.050   0.0098 0.13  
3073: 63 32 32  0   63 30 33  0             304203.8359   0.0097  0.050   0.0098 0.13  
3074: 63 32 32  0   63 31 33  0             304203.8359   0.0097  0.050   0.0098 0.37  
3075: 62 30 32  0   62 29 33  0             304322.5114  -0.0022  0.050  -0.0023 0.37  
3076: 62 30 32  0   62 30 33  0             304322.5114  -0.0022  0.050  -0.0023 0.13  
3077: 62 31 32  0   62 29 33  0             304322.5114  -0.0022  0.050  -0.0023 0.13  
3078: 62 31 32  0   62 30 33  0             304322.5114  -0.0022  0.050  -0.0023 0.37  
3079: 61 29 32  0   61 28 33  0             304436.9328  -0.0132  0.050  -0.0132 0.37  
3080: 61 29 32  0   61 29 33  0             304436.9328  -0.0132  0.050  -0.0132 0.13  
3081: 61 30 32  0   61 28 33  0             304436.9328  -0.0132  0.050  -0.0132 0.13  
3082: 61 30 32  0   61 29 33  0             304436.9328  -0.0132  0.050  -0.0132 0.37  
3083: 60 28 32  0   60 27 33  0             304547.2439   0.0029  0.050   0.0029 0.37  
3084: 60 28 32  0   60 28 33  0             304547.2439   0.0029  0.050   0.0029 0.13  
3085: 60 29 32  0   60 27 33  0             304547.2439   0.0029  0.050   0.0029 0.13  
3086: 60 29 32  0   60 28 33  0             304547.2439   0.0029  0.050   0.0029 0.37  
3087: 59 27 32  0   59 26 33  0             304653.5097  -0.0044  0.050  -0.0045 0.37  
3088: 59 27 32  0   59 27 33  0             304653.5097  -0.0044  0.050  -0.0045 0.13  
3089: 59 28 32  0   59 26 33  0             304653.5097  -0.0044  0.050  -0.0045 0.13  
3090: 59 28 32  0   59 27 33  0             304653.5097  -0.0044  0.050  -0.0045 0.37  
3091: 58 26 32  0   58 25 33  0             304755.8717  -0.0068  0.050  -0.0068 0.37  
3092: 58 26 32  0   58 26 33  0             304755.8717  -0.0068  0.050  -0.0068 0.13  
3093: 58 27 32  0   58 25 33  0             304755.8717  -0.0068  0.050  -0.0068 0.13  
3094: 58 27 32  0   58 26 33  0             304755.8717  -0.0068  0.050  -0.0068 0.37  
3095: 57 25 32  0   57 24 33  0             304854.4755   0.0305  0.050   0.0305 0.37  
3096: 57 25 32  0   57 25 33  0             304854.4755   0.0305  0.050   0.0305 0.13  
3097: 57 26 32  0   57 24 33  0             304854.4755   0.0305  0.050   0.0305 0.13  
3098: 57 26 32  0   57 25 33  0             304854.4755   0.0305  0.050   0.0305 0.37  
3099: 16 15  1  0   15 14  2  0             304894.9855  -0.0125  0.050               
3100: 56 24 32  0   56 23 33  0             304949.3136  -0.0081  0.050  -0.0081 0.37  
3101: 56 24 32  0   56 24 33  0             304949.3136  -0.0081  0.050  -0.0081 0.13  
3102: 56 25 32  0   56 23 33  0             304949.3136  -0.0081  0.050  -0.0081 0.13  
3103: 56 25 32  0   56 24 33  0             304949.3136  -0.0081  0.050  -0.0081 0.37  
3104: 55 23 32  0   55 22 33  0             305040.6018  -0.0133  0.050  -0.0133 0.37  
3105: 55 23 32  0   55 23 33  0             305040.6018  -0.0133  0.050  -0.0133 0.13  
3106: 55 24 32  0   55 22 33  0             305040.6018  -0.0133  0.050  -0.0133 0.13  
3107: 55 24 32  0   55 23 33  0             305040.6018  -0.0133  0.050  -0.0133 0.37  
3108: 14 11  4  0   13  9  5  0             305041.5889   0.0408  0.050               
3109: 14 11  4  0   13  8  5  0             305109.5064  -0.0018  0.050               
3110: 54 22 32  0   54 21 33  0             305128.4192  -0.0099  0.050  -0.0100 0.37  
3111: 54 22 32  0   54 22 33  0             305128.4192  -0.0099  0.050  -0.0100 0.13  
3112: 54 23 32  0   54 21 33  0             305128.4192  -0.0099  0.050  -0.0100 0.13  
3113: 54 23 32  0   54 22 33  0             305128.4192  -0.0099  0.050  -0.0100 0.37  
3114: 19 15  4  0   18 16  3  0             305190.9618  -0.0603  0.050               
3115: 53 21 32  0   53 20 33  0             305212.8559  -0.0098  0.050  -0.0098 0.37  
3116: 53 21 32  0   53 21 33  0             305212.8559  -0.0098  0.050  -0.0098 0.13  
3117: 53 22 32  0   53 20 33  0             305212.8559  -0.0098  0.050  -0.0098 0.13  
3118: 53 22 32  0   53 21 33  0             305212.8559  -0.0098  0.050  -0.0098 0.37  
3119: 52 20 32  0   52 19 33  0             305294.0144  -0.0100  0.050  -0.0100 0.37  
3120: 52 20 32  0   52 20 33  0             305294.0144  -0.0100  0.050  -0.0100 0.13  
3121: 52 21 32  0   52 19 33  0             305294.0144  -0.0100  0.050  -0.0100 0.13  
3122: 52 21 32  0   52 20 33  0             305294.0144  -0.0100  0.050  -0.0100 0.37  
3123: 51 19 32  0   51 18 33  0             305371.9997  -0.0033  0.050  -0.0034 0.37  
3124: 51 19 32  0   51 19 33  0             305371.9997  -0.0033  0.050  -0.0034 0.13  
3125: 51 20 32  0   51 18 33  0             305371.9997  -0.0033  0.050  -0.0034 0.13  
3126: 51 20 32  0   51 19 33  0             305371.9997  -0.0033  0.050  -0.0034 0.37  
3127: 21 17  5  0   20 18  2  0             305444.9734   0.0659  0.050               
3128: 50 18 32  0   50 17 33  0             305446.8995   0.0026  0.050   0.0026 0.37  
3129: 50 18 32  0   50 18 33  0             305446.8995   0.0026  0.050   0.0026 0.13  
3130: 50 19 32  0   50 17 33  0             305446.8995   0.0026  0.050   0.0026 0.13  
3131: 50 19 32  0   50 18 33  0             305446.8995   0.0026  0.050   0.0026 0.37  
3132: 49 17 32  0   49 16 33  0             305518.7801  -0.0193  0.050  -0.0194 0.37  
3133: 49 17 32  0   49 17 33  0             305518.7801  -0.0193  0.050  -0.0194 0.13  
3134: 49 18 32  0   49 16 33  0             305518.7801  -0.0193  0.050  -0.0194 0.13  
3135: 49 18 32  0   49 17 33  0             305518.7801  -0.0193  0.050  -0.0194 0.37  
3136: 48 16 32  0   48 15 33  0             305587.7895  -0.0127  0.050  -0.0127 0.37  
3137: 48 16 32  0   48 16 33  0             305587.7895  -0.0127  0.050  -0.0127 0.13  
3138: 48 17 32  0   48 15 33  0             305587.7895  -0.0127  0.050  -0.0127 0.13  
3139: 48 17 32  0   48 16 33  0             305587.7895  -0.0127  0.050  -0.0127 0.37  
3140: 47 15 32  0   47 14 33  0             305653.9797  -0.0149  0.050  -0.0150 0.37  
3141: 47 15 32  0   47 15 33  0             305653.9797  -0.0149  0.050  -0.0150 0.13  
3142: 47 16 32  0   47 14 33  0             305653.9797  -0.0149  0.050  -0.0150 0.13  
3143: 47 16 32  0   47 15 33  0             305653.9797  -0.0149  0.050  -0.0150 0.37  
3144: 46 14 32  0   46 13 33  0             305717.4484  -0.0158  0.050  -0.0159 0.37  
3145: 46 14 32  0   46 14 33  0             305717.4484  -0.0158  0.050  -0.0159 0.13  
3146: 46 15 32  0   46 13 33  0             305717.4484  -0.0158  0.050  -0.0159 0.13  
3147: 46 15 32  0   46 14 33  0             305717.4484  -0.0158  0.050  -0.0159 0.37  
3148: 13  7  6  0   12  5  7  0             305765.1819  -0.0588  0.050  -0.0464 0.28  
3149: 13  7  6  0   12  6  7  0             305765.1819  -0.0415  0.050  -0.0464 0.72  
3150: 13  8  6  0   12  5  7  0             305767.6486  -0.0781  0.050  -0.0734 0.72  
3151: 13  8  6  0   12  6  7  0             305767.6486  -0.0609  0.050  -0.0734 0.28  
3152: 45 13 32  0   45 12 33  0             305778.2880  -0.0084  0.050  -0.0085 0.37  
3153: 45 13 32  0   45 13 33  0             305778.2880  -0.0084  0.050  -0.0085 0.13  
3154: 45 14 32  0   45 12 33  0             305778.2880  -0.0084  0.050  -0.0085 0.13  
3155: 45 14 32  0   45 13 33  0             305778.2880  -0.0084  0.050  -0.0085 0.37  
3156: 44 12 32  0   44 11 33  0             305836.5734  -0.0015  0.050  -0.0015 0.37  
3157: 44 12 32  0   44 12 33  0             305836.5734  -0.0015  0.050  -0.0015 0.13  
3158: 44 13 32  0   44 11 33  0             305836.5734  -0.0015  0.050  -0.0015 0.13  
3159: 44 13 32  0   44 12 33  0             305836.5734  -0.0015  0.050  -0.0015 0.37  
3160: 43 11 32  0   43 10 33  0             305892.3661  -0.0148  0.050  -0.0149 0.37  
3161: 43 11 32  0   43 11 33  0             305892.3661  -0.0148  0.050  -0.0149 0.13  
3162: 43 12 32  0   43 10 33  0             305892.3661  -0.0148  0.050  -0.0149 0.13  
3163: 43 12 32  0   43 11 33  0             305892.3661  -0.0148  0.050  -0.0149 0.37  
3164: 42 10 32  0   42  9 33  0             305945.7205  -0.0741  0.050  -0.0741 0.36  
3165: 42 10 32  0   42 10 33  0             305945.7205  -0.0741  0.050  -0.0741 0.14  
3166: 42 11 32  0   42  9 33  0             305945.7205  -0.0741  0.050  -0.0741 0.14  
3167: 42 11 32  0   42 10 33  0             305945.7205  -0.0741  0.050  -0.0741 0.36  
3168: 41  9 32  0   41  8 33  0             305996.8821  -0.0114  0.050  -0.0115 0.36  
3169: 41  9 32  0   41  9 33  0             305996.8821  -0.0114  0.050  -0.0115 0.14  
3170: 41 10 32  0   41  8 33  0             305996.8821  -0.0114  0.050  -0.0115 0.14  
3171: 41 10 32  0   41  9 33  0             305996.8821  -0.0114  0.050  -0.0115 0.36  
3172: 15 12  3  0   14 10  4  0             306043.9926  -0.0719  0.050               
3173: 40  8 32  0   40  7 33  0             306045.7383  -0.0154  0.050  -0.0155 0.36  
3174: 40  8 32  0   40  8 33  0             306045.7383  -0.0154  0.050  -0.0155 0.14  
3175: 40  9 32  0   40  7 33  0             306045.7383  -0.0154  0.050  -0.0155 0.14  
3176: 40  9 32  0   40  8 33  0             306045.7383  -0.0154  0.050  -0.0155 0.36  
3177: 32  0 32  0   31  0 31  0             306054.4458  -0.0281  0.050  -0.0282 0.15  
3178: 32  0 32  0   31  1 31  0             306054.4458  -0.0281  0.050  -0.0282 0.35  
3179: 32  1 32  0   31  0 31  0             306054.4458  -0.0281  0.050  -0.0282 0.35  
3180: 32  1 32  0   31  1 31  0             306054.4458  -0.0281  0.050  -0.0282 0.15  
3181: 31  1 30  0   30  1 29  0             306063.4674  -0.0212  0.050  -0.0212 0.15  
3182: 31  1 30  0   30  2 29  0             306063.4674  -0.0212  0.050  -0.0212 0.35  
3183: 31  2 30  0   30  1 29  0             306063.4674  -0.0212  0.050  -0.0212 0.35  
3184: 31  2 30  0   30  2 29  0             306063.4674  -0.0212  0.050  -0.0212 0.15  
3185: 30  2 28  0   29  2 27  0             306071.9538  -0.0189  0.050  -0.0190 0.15  
3186: 30  2 28  0   29  3 27  0             306071.9538  -0.0189  0.050  -0.0190 0.35  
3187: 30  3 28  0   29  2 27  0             306071.9538  -0.0189  0.050  -0.0190 0.35  
3188: 30  3 28  0   29  3 27  0             306071.9538  -0.0189  0.050  -0.0190 0.15  
3189: 29  3 26  0   28  3 25  0             306080.1481  -0.0103  0.050  -0.0103 0.15  
3190: 29  3 26  0   28  4 25  0             306080.1481  -0.0103  0.050  -0.0103 0.35  
3191: 29  4 26  0   28  3 25  0             306080.1481  -0.0103  0.050  -0.0103 0.35  
3192: 29  4 26  0   28  4 25  0             306080.1481  -0.0103  0.050  -0.0103 0.15  
3193: 28  4 24  0   27  4 23  0             306088.3344  -0.0110  0.050  -0.0111 0.23  
3194: 28  5 24  0   27  4 23  0             306088.3344  -0.0110  0.050  -0.0111 0.54  
3195: 28  5 24  0   27  5 23  0             306088.3344  -0.0110  0.050  -0.0111 0.23  
3196: 39  7 32  0   39  6 33  0             306092.4364  -0.0129  0.050  -0.0129 0.36  
3197: 39  7 32  0   39  7 33  0             306092.4364  -0.0129  0.050  -0.0129 0.14  
3198: 39  8 32  0   39  6 33  0             306092.4364  -0.0129  0.050  -0.0129 0.14  
3199: 39  8 32  0   39  7 33  0             306092.4364  -0.0129  0.050  -0.0129 0.36  
3200: 27  5 22  0   26  5 21  0             306096.9346  -0.0233  0.050  -0.0233 0.15  
3201: 27  5 22  0   26  6 21  0             306096.9346  -0.0233  0.050  -0.0233 0.35  
3202: 27  6 22  0   26  5 21  0             306096.9346  -0.0233  0.050  -0.0233 0.35  
3203: 27  6 22  0   26  6 21  0             306096.9346  -0.0233  0.050  -0.0233 0.15  
3204: 26  6 20  0   25  6 19  0             306106.6372  -0.0167  0.050  -0.0167 0.15  
3205: 26  6 20  0   25  7 19  0             306106.6372  -0.0167  0.050  -0.0167 0.35  
3206: 26  7 20  0   25  6 19  0             306106.6372  -0.0167  0.050  -0.0167 0.35  
3207: 26  7 20  0   25  7 19  0             306106.6372  -0.0167  0.050  -0.0167 0.15  
3208: 25  7 18  0   24  7 17  0             306118.5341  -0.0223  0.050  -0.0223 0.15  
3209: 25  7 18  0   24  8 17  0             306118.5341  -0.0223  0.050  -0.0223 0.35  
3210: 25  8 18  0   24  7 17  0             306118.5341  -0.0223  0.050  -0.0223 0.35  
3211: 25  8 18  0   24  8 17  0             306118.5341  -0.0223  0.050  -0.0223 0.15  
3212: 24  8 16  0   23  8 15  0             306134.7688  -0.0036  0.050  -0.0037 0.15  
3213: 24  8 16  0   23  9 15  0             306134.7688  -0.0036  0.050  -0.0037 0.35  
3214: 24  9 16  0   23  8 15  0             306134.7688  -0.0036  0.050  -0.0037 0.35  
3215: 24  9 16  0   23  9 15  0             306134.7688  -0.0036  0.050  -0.0037 0.15  
3216: 38  6 32  0   38  5 33  0             306137.0251  -0.0273  0.050  -0.0273 0.36  
3217: 38  6 32  0   38  6 33  0             306137.0251  -0.0273  0.050  -0.0273 0.14  
3218: 38  7 32  0   38  5 33  0             306137.0251  -0.0273  0.050  -0.0273 0.14  
3219: 38  7 32  0   38  6 33  0             306137.0251  -0.0273  0.050  -0.0273 0.36  
3220: 23  9 14  0   22  9 13  0             306159.6522  -0.0147  0.050  -0.0147 0.15  
3221: 23  9 14  0   22 10 13  0             306159.6522  -0.0147  0.050  -0.0147 0.35  
3222: 23 10 14  0   22  9 13  0             306159.6522  -0.0147  0.050  -0.0147 0.35  
3223: 23 10 14  0   22 10 13  0             306159.6522  -0.0147  0.050  -0.0147 0.15  
3224: 37  5 32  0   37  4 33  0             306179.6718   0.0384  0.050   0.0384 0.36  
3225: 37  5 32  0   37  5 33  0             306179.6718   0.0384  0.050   0.0384 0.14  
3226: 37  6 32  0   37  4 33  0             306179.6718   0.0384  0.050   0.0384 0.14  
3227: 37  6 32  0   37  5 33  0             306179.6718   0.0384  0.050   0.0384 0.36  
3228: 22 10 12  0   21 10 11  0             306203.3596  -0.0201  0.050  -0.0201 0.16  
3229: 22 10 12  0   21 11 11  0             306203.3596  -0.0200  0.050  -0.0201 0.34  
3230: 22 11 12  0   21 10 11  0             306203.3596  -0.0201  0.050  -0.0201 0.34  
3231: 22 11 12  0   21 11 11  0             306203.3596  -0.0200  0.050  -0.0201 0.16  
3232: 36  4 32  0   36  3 33  0             306220.2427  -0.0179  0.050  -0.0180 0.36  
3233: 36  4 32  0   36  4 33  0             306220.2427  -0.0179  0.050  -0.0180 0.14  
3234: 36  5 32  0   36  3 33  0             306220.2427  -0.0179  0.050  -0.0180 0.14  
3235: 36  5 32  0   36  4 33  0             306220.2427  -0.0179  0.050  -0.0180 0.36  
3236: 35  3 32  0   35  2 33  0             306258.9946  -0.0064  0.050  -0.0065 0.36  
3237: 35  3 32  0   35  3 33  0             306258.9946  -0.0064  0.050  -0.0065 0.14  
3238: 35  4 32  0   35  2 33  0             306258.9946  -0.0064  0.050  -0.0065 0.14  
3239: 35  4 32  0   35  3 33  0             306258.9946  -0.0064  0.050  -0.0065 0.36  
3240: 21 11 10  0   20 11  9  0             306293.2480  -0.0247  0.050  -0.0061 0.16  
3241: 21 11 10  0   20 12  9  0             306293.2480   0.0152  0.050  -0.0061 0.34  
3242: 21 12 10  0   20 11  9  0             306293.2480  -0.0274  0.050  -0.0061 0.34  
3243: 21 12 10  0   20 12  9  0             306293.2480   0.0125  0.050  -0.0061 0.16  
3244: 34  2 32  0   34  1 33  0             306295.9017  -0.0177  0.050  -0.0177 0.36  
3245: 34  2 32  0   34  2 33  0             306295.9017  -0.0177  0.050  -0.0177 0.14  
3246: 34  3 32  0   34  1 33  0             306295.9017  -0.0177  0.050  -0.0177 0.14  
3247: 34  3 32  0   34  2 33  0             306295.9017  -0.0177  0.050  -0.0177 0.36  
3248: 33  1 32  0   33  0 33  0             306331.0652  -0.0134  0.050  -0.0135 0.36  
3249: 33  1 32  0   33  1 33  0             306331.0652  -0.0134  0.050  -0.0135 0.14  
3250: 33  2 32  0   33  0 33  0             306331.0652  -0.0134  0.050  -0.0135 0.14  
3251: 33  2 32  0   33  1 33  0             306331.0652  -0.0134  0.050  -0.0135 0.36  
3252: 19 13  6  0   18 14  5  0             306501.7790  -0.0204  0.050               
3253: 20 12  8  0   19 13  7  0             306514.3921  -0.0216  0.050               
3254: 20 13  8  0   19 13  7  0             306515.6891   0.0421  0.050               
3255: 20 12  8  0   19 12  7  0             306527.7791  -0.0569  0.050               
3256: 20 13  8  0   19 12  7  0             306529.0590  -0.0102  0.050               
3257: 19 14  6  0   18 14  5  0             306732.3921  -0.0076  0.050               
3258: 16 16  1  0   15 15  0  0             307224.4240  -0.0439  0.050               
3259: 16 16  0  0   15 15  1  0             307270.9069   0.0002  0.050               
3260: 16 14  2  0   15 13  3  0             307336.5764   0.0296  0.050               
3261: 19 13  6  0   18 13  5  0             308012.9536  -0.0257  0.050               
3262: 19 14  6  0   18 13  5  0             308243.5293  -0.0504  0.050               
3263: 21 18  3  0   20 19  2  0             310417.2607  -0.0140  0.050               
3264: 22 17  6  0   21 18  3  0             310764.8865  -0.0240  0.050               
3265: 18 15  3  0   17 15  2  0             310863.5600  -0.0559  0.050               
3266: 19 14  5  0   18 15  4  0             312046.4712   0.0555  0.050               
3267: 18 14  4  0   17 14  3  0             312266.7339   0.0013  0.050               
3268: 71 38 33  0   71 37 34  0             312666.9920  -0.0230  0.050  -0.0231 0.37  
3269: 71 38 33  0   71 38 34  0             312666.9920  -0.0230  0.050  -0.0231 0.13  
3270: 71 39 33  0   71 37 34  0             312666.9920  -0.0230  0.050  -0.0231 0.13  
3271: 71 39 33  0   71 38 34  0             312666.9920  -0.0230  0.050  -0.0231 0.37  
3272: 70 37 33  0   70 36 34  0             312816.0648   0.0026  0.050   0.0026 0.37  
3273: 70 37 33  0   70 37 34  0             312816.0648   0.0026  0.050   0.0026 0.13  
3274: 70 38 33  0   70 36 34  0             312816.0648   0.0026  0.050   0.0026 0.13  
3275: 70 38 33  0   70 37 34  0             312816.0648   0.0026  0.050   0.0026 0.37  
3276: 69 36 33  0   69 35 34  0             312960.2777   0.0549  0.050   0.0549 0.37  
3277: 69 36 33  0   69 36 34  0             312960.2777   0.0549  0.050   0.0549 0.13  
3278: 69 37 33  0   69 35 34  0             312960.2777   0.0549  0.050   0.0549 0.13  
3279: 69 37 33  0   69 36 34  0             312960.2777   0.0549  0.050   0.0549 0.37  
3280: 68 35 33  0   68 34 34  0             313099.6176  -0.0045  0.050  -0.0045 0.37  
3281: 68 35 33  0   68 35 34  0             313099.6176  -0.0045  0.050  -0.0045 0.13  
3282: 68 36 33  0   68 34 34  0             313099.6176  -0.0045  0.050  -0.0045 0.13  
3283: 68 36 33  0   68 35 34  0             313099.6176  -0.0045  0.050  -0.0045 0.37  
3284: 67 34 33  0   67 33 34  0             313234.3843   0.0016  0.050   0.0016 0.37  
3285: 67 34 33  0   67 34 34  0             313234.3843   0.0016  0.050   0.0016 0.13  
3286: 67 35 33  0   67 33 34  0             313234.3843   0.0016  0.050   0.0016 0.13  
3287: 67 35 33  0   67 34 34  0             313234.3843   0.0016  0.050   0.0016 0.37  
3288: 19 18  2  0   18 18  1  0             313267.3902   0.0171  0.050               
3289: 66 33 33  0   66 32 34  0             313364.6330   0.0083  0.050   0.0083 0.37  
3290: 66 33 33  0   66 33 34  0             313364.6330   0.0083  0.050   0.0083 0.13  
3291: 66 34 33  0   66 32 34  0             313364.6330   0.0083  0.050   0.0083 0.13  
3292: 66 34 33  0   66 33 34  0             313364.6330   0.0083  0.050   0.0083 0.37  
3293: 19 18  1  0   18 18  0  0             313398.5801  -0.0553  0.050               
3294: 65 32 33  0   65 31 34  0             313490.4598  -0.0060  0.050  -0.0060 0.37  
3295: 65 32 33  0   65 32 34  0             313490.4598  -0.0060  0.050  -0.0060 0.13  
3296: 65 33 33  0   65 31 34  0             313490.4598  -0.0060  0.050  -0.0060 0.13  
3297: 65 33 33  0   65 32 34  0             313490.4598  -0.0060  0.050  -0.0060 0.37  
3298: 64 31 33  0   64 30 34  0             313612.0270   0.0055  0.050   0.0055 0.37  
3299: 64 31 33  0   64 31 34  0             313612.0270   0.0055  0.050   0.0055 0.13  
3300: 64 32 33  0   64 30 34  0             313612.0270   0.0055  0.050   0.0055 0.13  
3301: 64 32 33  0   64 31 34  0             313612.0270   0.0055  0.050   0.0055 0.37  
3302: 63 30 33  0   63 29 34  0             313729.3966  -0.0081  0.050  -0.0082 0.37  
3303: 63 30 33  0   63 30 34  0             313729.3966  -0.0081  0.050  -0.0082 0.13  
3304: 63 31 33  0   63 29 34  0             313729.3966  -0.0081  0.050  -0.0082 0.13  
3305: 63 31 33  0   63 30 34  0             313729.3966  -0.0081  0.050  -0.0082 0.37  
3306: 62 29 33  0   62 28 34  0             313842.7171  -0.0093  0.050  -0.0094 0.37  
3307: 62 29 33  0   62 29 34  0             313842.7171  -0.0093  0.050  -0.0094 0.13  
3308: 62 30 33  0   62 28 34  0             313842.7171  -0.0093  0.050  -0.0094 0.13  
3309: 62 30 33  0   62 29 34  0             313842.7171  -0.0093  0.050  -0.0094 0.37  
3310: 61 28 33  0   61 27 34  0             313952.0866  -0.0087  0.050  -0.0087 0.37  
3311: 61 28 33  0   61 28 34  0             313952.0866  -0.0087  0.050  -0.0087 0.13  
3312: 61 29 33  0   61 27 34  0             313952.0866  -0.0087  0.050  -0.0087 0.13  
3313: 61 29 33  0   61 28 34  0             313952.0866  -0.0087  0.050  -0.0087 0.37  
3314: 60 27 33  0   60 26 34  0             314057.6218   0.0041  0.050   0.0041 0.37  
3315: 60 27 33  0   60 27 34  0             314057.6218   0.0041  0.050   0.0041 0.13  
3316: 60 28 33  0   60 26 34  0             314057.6218   0.0041  0.050   0.0041 0.13  
3317: 60 28 33  0   60 27 34  0             314057.6218   0.0041  0.050   0.0041 0.37  
3318: 59 26 33  0   59 25 34  0             314159.3925  -0.0053  0.050  -0.0054 0.37  
3319: 59 26 33  0   59 26 34  0             314159.3925  -0.0053  0.050  -0.0054 0.13  
3320: 59 27 33  0   59 25 34  0             314159.3925  -0.0053  0.050  -0.0054 0.13  
3321: 59 27 33  0   59 26 34  0             314159.3925  -0.0053  0.050  -0.0054 0.37  
3322: 58 25 33  0   58 24 34  0             314257.5392   0.0008  0.050   0.0009 0.37  
3323: 58 25 33  0   58 25 34  0             314257.5392   0.0008  0.050   0.0009 0.13  
3324: 58 26 33  0   58 24 34  0             314257.5392   0.0008  0.050   0.0009 0.13  
3325: 58 26 33  0   58 25 34  0             314257.5392   0.0008  0.050   0.0009 0.37  
3326: 57 24 33  0   57 23 34  0             314352.1241  -0.0150  0.050  -0.0150 0.37  
3327: 57 24 33  0   57 24 34  0             314352.1241  -0.0150  0.050  -0.0150 0.13  
3328: 57 25 33  0   57 23 34  0             314352.1241  -0.0150  0.050  -0.0150 0.13  
3329: 57 25 33  0   57 24 34  0             314352.1241  -0.0150  0.050  -0.0150 0.37  
3330: 56 23 33  0   56 22 34  0             314443.2439  -0.0546  0.050  -0.0547 0.37  
3331: 56 23 33  0   56 23 34  0             314443.2439  -0.0546  0.050  -0.0547 0.13  
3332: 56 24 33  0   56 22 34  0             314443.2439  -0.0546  0.050  -0.0547 0.13  
3333: 56 24 33  0   56 23 34  0             314443.2439  -0.0546  0.050  -0.0547 0.37  
3334: 19 15  5  0   18 15  4  0             314487.2304   0.0249  0.050               
3335: 14  9  5  0   13  8  6  0             314496.5256  -0.0233  0.050               
3336: 14  9  5  0   13  7  6  0             314498.9925  -0.0425  0.050               
3337: 55 22 33  0   55 21 34  0             314531.1053  -0.0074  0.050  -0.0075 0.37  
3338: 55 22 33  0   55 22 34  0             314531.1053  -0.0074  0.050  -0.0075 0.13  
3339: 55 23 33  0   55 21 34  0             314531.1053  -0.0074  0.050  -0.0075 0.13  
3340: 55 23 33  0   55 22 34  0             314531.1053  -0.0074  0.050  -0.0075 0.37  
3341: 54 21 33  0   54 20 34  0             314615.6605  -0.0156  0.050  -0.0156 0.37  
3342: 54 21 33  0   54 21 34  0             314615.6605  -0.0156  0.050  -0.0156 0.13  
3343: 54 22 33  0   54 20 34  0             314615.6605  -0.0156  0.050  -0.0156 0.13  
3344: 54 22 33  0   54 21 34  0             314615.6605  -0.0156  0.050  -0.0156 0.37  
3345: 14 10  5  0   13  8  6  0             314637.1949  -0.0388  0.050               
3346: 14 10  5  0   13  7  6  0             314639.6938  -0.0259  0.050               
3347: 53 20 33  0   53 19 34  0             314697.0730  -0.0080  0.050  -0.0081 0.37  
3348: 53 20 33  0   53 20 34  0             314697.0730  -0.0080  0.050  -0.0081 0.13  
3349: 53 21 33  0   53 19 34  0             314697.0730  -0.0080  0.050  -0.0081 0.13  
3350: 53 21 33  0   53 20 34  0             314697.0730  -0.0080  0.050  -0.0081 0.37  
3351: 52 19 33  0   52 18 34  0             314775.4016  -0.0162  0.050  -0.0162 0.37  
3352: 52 19 33  0   52 19 34  0             314775.4016  -0.0162  0.050  -0.0162 0.13  
3353: 52 20 33  0   52 18 34  0             314775.4016  -0.0162  0.050  -0.0162 0.13  
3354: 52 20 33  0   52 19 34  0             314775.4016  -0.0162  0.050  -0.0162 0.37  
3355: 51 18 33  0   51 17 34  0             314850.7500  -0.0250  0.050  -0.0251 0.37  
3356: 51 18 33  0   51 18 34  0             314850.7500  -0.0250  0.050  -0.0251 0.13  
3357: 51 19 33  0   51 17 34  0             314850.7500  -0.0250  0.050  -0.0251 0.13  
3358: 51 19 33  0   51 18 34  0             314850.7500  -0.0250  0.050  -0.0251 0.37  
3359: 50 17 33  0   50 16 34  0             314923.2217  -0.0179  0.050  -0.0180 0.37  
3360: 50 17 33  0   50 17 34  0             314923.2217  -0.0179  0.050  -0.0180 0.13  
3361: 50 18 33  0   50 16 34  0             314923.2217  -0.0179  0.050  -0.0180 0.13  
3362: 50 18 33  0   50 17 34  0             314923.2217  -0.0179  0.050  -0.0180 0.37  
3363: 49 16 33  0   49 15 34  0             314992.8769  -0.0195  0.050  -0.0196 0.37  
3364: 49 16 33  0   49 16 34  0             314992.8769  -0.0195  0.050  -0.0196 0.13  
3365: 49 17 33  0   49 15 34  0             314992.8769  -0.0195  0.050  -0.0196 0.13  
3366: 49 17 33  0   49 16 34  0             314992.8769  -0.0195  0.050  -0.0196 0.37  
3367: 48 15 33  0   48 14 34  0             315059.8010  -0.0274  0.050  -0.0274 0.37  
3368: 48 15 33  0   48 15 34  0             315059.8010  -0.0274  0.050  -0.0274 0.13  
3369: 48 16 33  0   48 14 34  0             315059.8010  -0.0274  0.050  -0.0274 0.13  
3370: 48 16 33  0   48 15 34  0             315059.8010  -0.0274  0.050  -0.0274 0.37  
3371: 47 14 33  0   47 13 34  0             315124.0991  -0.0178  0.050  -0.0179 0.37  
3372: 47 14 33  0   47 14 34  0             315124.0991  -0.0178  0.050  -0.0179 0.13  
3373: 47 15 33  0   47 13 34  0             315124.0991  -0.0178  0.050  -0.0179 0.13  
3374: 47 15 33  0   47 14 34  0             315124.0991  -0.0178  0.050  -0.0179 0.37  
3375: 46 13 33  0   46 12 34  0             315185.8164  -0.0252  0.050  -0.0253 0.37  
3376: 46 13 33  0   46 13 34  0             315185.8164  -0.0252  0.050  -0.0253 0.13  
3377: 46 14 33  0   46 12 34  0             315185.8164  -0.0252  0.050  -0.0253 0.13  
3378: 46 14 33  0   46 13 34  0             315185.8164  -0.0252  0.050  -0.0253 0.37  
3379: 45 12 33  0   45 11 34  0             315245.0780  -0.0021  0.050  -0.0022 0.37  
3380: 45 12 33  0   45 12 34  0             315245.0780  -0.0021  0.050  -0.0022 0.13  
3381: 45 13 33  0   45 11 34  0             315245.0780  -0.0021  0.050  -0.0022 0.13  
3382: 45 13 33  0   45 12 34  0             315245.0780  -0.0021  0.050  -0.0022 0.37  
3383: 44 11 33  0   44 10 34  0             315301.9054  -0.0031  0.050  -0.0032 0.37  
3384: 44 11 33  0   44 11 34  0             315301.9054  -0.0031  0.050  -0.0032 0.13  
3385: 44 12 33  0   44 10 34  0             315301.9054  -0.0031  0.050  -0.0032 0.13  
3386: 44 12 33  0   44 11 34  0             315301.9054  -0.0031  0.050  -0.0032 0.37  
3387: 43 10 33  0   43  9 34  0             315356.3758  -0.0252  0.050  -0.0253 0.36  
3388: 43 10 33  0   43 10 34  0             315356.3758  -0.0252  0.050  -0.0253 0.14  
3389: 43 11 33  0   43  9 34  0             315356.3758  -0.0252  0.050  -0.0253 0.14  
3390: 43 11 33  0   43 10 34  0             315356.3758  -0.0252  0.050  -0.0253 0.36  
3391: 42  9 33  0   42  8 34  0             315408.5521  -0.0782  0.050  -0.0782 0.36  
3392: 42  9 33  0   42  9 34  0             315408.5521  -0.0782  0.050  -0.0782 0.14  
3393: 42 10 33  0   42  8 34  0             315408.5521  -0.0782  0.050  -0.0782 0.14  
3394: 42 10 33  0   42  9 34  0             315408.5521  -0.0782  0.050  -0.0782 0.36  
3395: 41  8 33  0   41  7 34  0             315458.6375  -0.0296  0.050  -0.0297 0.36  
3396: 41  8 33  0   41  8 34  0             315458.6375  -0.0296  0.050  -0.0297 0.14  
3397: 41  9 33  0   41  7 34  0             315458.6375  -0.0296  0.050  -0.0297 0.14  
3398: 41  9 33  0   41  8 34  0             315458.6375  -0.0296  0.050  -0.0297 0.36  
3399: 33  0 33  0   32  0 32  0             315468.1462  -0.0297  0.050  -0.0298 0.15  
3400: 33  0 33  0   32  1 32  0             315468.1462  -0.0297  0.050  -0.0298 0.35  
3401: 33  1 33  0   32  0 32  0             315468.1462  -0.0297  0.050  -0.0298 0.35  
3402: 33  1 33  0   32  1 32  0             315468.1462  -0.0297  0.050  -0.0298 0.15  
3403: 32  1 31  0   31  1 30  0             315477.1409  -0.0265  0.050  -0.0266 0.15  
3404: 32  1 31  0   31  2 30  0             315477.1409  -0.0265  0.050  -0.0266 0.35  
3405: 32  2 31  0   31  1 30  0             315477.1409  -0.0265  0.050  -0.0266 0.35  
3406: 32  2 31  0   31  2 30  0             315477.1409  -0.0265  0.050  -0.0266 0.15  
3407: 31  2 29  0   30  2 28  0             315485.5720  -0.0258  0.050  -0.0259 0.15  
3408: 31  2 29  0   30  3 28  0             315485.5720  -0.0258  0.050  -0.0259 0.35  
3409: 31  3 29  0   30  2 28  0             315485.5720  -0.0258  0.050  -0.0259 0.35  
3410: 31  3 29  0   30  3 28  0             315485.5720  -0.0258  0.050  -0.0259 0.15  
3411: 30  3 27  0   29  3 26  0             315493.6661  -0.0242  0.050  -0.0242 0.15  
3412: 30  3 27  0   29  4 26  0             315493.6661  -0.0242  0.050  -0.0242 0.35  
3413: 30  4 27  0   29  3 26  0             315493.6661  -0.0242  0.050  -0.0242 0.35  
3414: 30  4 27  0   29  4 26  0             315493.6661  -0.0242  0.050  -0.0242 0.15  
3415: 29  4 25  0   28  4 24  0             315501.7051  -0.0224  0.050  -0.0224 0.15  
3416: 29  4 25  0   28  5 24  0             315501.7051  -0.0224  0.050  -0.0224 0.35  
3417: 29  5 25  0   28  4 24  0             315501.7051  -0.0224  0.050  -0.0224 0.35  
3418: 29  5 25  0   28  5 24  0             315501.7051  -0.0224  0.050  -0.0224 0.15  
3419: 40  7 33  0   40  6 34  0             315506.5598  -0.0209  0.050  -0.0210 0.36  
3420: 40  7 33  0   40  7 34  0             315506.5598  -0.0209  0.050  -0.0210 0.14  
3421: 40  8 33  0   40  6 34  0             315506.5598  -0.0209  0.050  -0.0210 0.14  
3422: 40  8 33  0   40  7 34  0             315506.5598  -0.0209  0.050  -0.0210 0.36  
3423: 28  5 23  0   27  5 22  0             315510.0786  -0.0188  0.050  -0.0189 0.15  
3424: 28  5 23  0   27  6 22  0             315510.0786  -0.0188  0.050  -0.0189 0.35  
3425: 28  6 23  0   27  5 22  0             315510.0786  -0.0188  0.050  -0.0189 0.35  
3426: 28  6 23  0   27  6 22  0             315510.0786  -0.0188  0.050  -0.0189 0.15  
3427: 27  6 21  0   26  6 20  0             315519.3717  -0.0109  0.050  -0.0109 0.15  
3428: 27  6 21  0   26  7 20  0             315519.3717  -0.0109  0.050  -0.0109 0.35  
3429: 27  7 21  0   26  6 20  0             315519.3717  -0.0109  0.050  -0.0109 0.35  
3430: 27  7 21  0   26  7 20  0             315519.3717  -0.0109  0.050  -0.0109 0.15  
3431: 26  7 19  0   25  7 18  0             315530.5224  -0.0181  0.050  -0.0181 0.15  
3432: 26  7 19  0   25  8 18  0             315530.5224  -0.0181  0.050  -0.0181 0.35  
3433: 26  8 19  0   25  7 18  0             315530.5224  -0.0181  0.050  -0.0181 0.35  
3434: 26  8 19  0   25  8 18  0             315530.5224  -0.0181  0.050  -0.0181 0.15  
3435: 25  8 17  0   24  8 16  0             315545.2735  -0.0203  0.050  -0.0203 0.15  
3436: 25  8 17  0   24  9 16  0             315545.2735  -0.0203  0.050  -0.0203 0.35  
3437: 25  9 17  0   24  8 16  0             315545.2735  -0.0203  0.050  -0.0203 0.35  
3438: 25  9 17  0   24  9 16  0             315545.2735  -0.0203  0.050  -0.0203 0.15  
3439: 39  6 33  0   39  5 34  0             315552.4107  -0.0278  0.050  -0.0278 0.36  
3440: 39  6 33  0   39  6 34  0             315552.4107  -0.0278  0.050  -0.0278 0.14  
3441: 39  7 33  0   39  5 34  0             315552.4107  -0.0278  0.050  -0.0278 0.14  
3442: 39  7 33  0   39  6 34  0             315552.4107  -0.0278  0.050  -0.0278 0.36  
3443: 24  9 15  0   23  9 14  0             315567.0218  -0.0217  0.050  -0.0217 0.15  
3444: 24  9 15  0   23 10 14  0             315567.0218  -0.0217  0.050  -0.0217 0.35  
3445: 24 10 15  0   23  9 14  0             315567.0218  -0.0217  0.050  -0.0217 0.35  
3446: 24 10 15  0   23 10 14  0             315567.0218  -0.0217  0.050  -0.0217 0.15  
3447: 38  5 33  0   38  4 34  0             315596.2864  -0.0199  0.050  -0.0199 0.36  
3448: 38  5 33  0   38  5 34  0             315596.2864  -0.0199  0.050  -0.0199 0.14  
3449: 38  6 33  0   38  4 34  0             315596.2864  -0.0199  0.050  -0.0199 0.14  
3450: 38  6 33  0   38  5 34  0             315596.2864  -0.0199  0.050  -0.0199 0.36  
3451: 23 10 13  0   22 10 12  0             315603.2116  -0.0253  0.050  -0.0254 0.16  
3452: 23 10 13  0   22 11 12  0             315603.2116  -0.0253  0.050  -0.0254 0.34  
3453: 23 11 13  0   22 10 12  0             315603.2116  -0.0253  0.050  -0.0254 0.34  
3454: 23 11 13  0   22 11 12  0             315603.2116  -0.0253  0.050  -0.0254 0.16  
3455: 37  4 33  0   37  3 34  0             315638.2394  -0.0087  0.050  -0.0087 0.36  
3456: 37  4 33  0   37  4 34  0             315638.2394  -0.0087  0.050  -0.0087 0.14  
3457: 37  5 33  0   37  3 34  0             315638.2394  -0.0087  0.050  -0.0087 0.14  
3458: 37  5 33  0   37  4 34  0             315638.2394  -0.0087  0.050  -0.0087 0.36  
3459: 22 11 11  0   21 11 10  0             315672.3929  -0.0198  0.050  -0.0185 0.16  
3460: 22 11 11  0   21 12 10  0             315672.3929  -0.0171  0.050  -0.0185 0.34  
3461: 22 12 11  0   21 11 10  0             315672.3929  -0.0199  0.050  -0.0185 0.34  
3462: 22 12 11  0   21 12 10  0             315672.3929  -0.0172  0.050  -0.0185 0.16  
3463: 36  3 33  0   36  2 34  0             315678.3101  -0.0164  0.050  -0.0164 0.36  
3464: 36  3 33  0   36  3 34  0             315678.3101  -0.0164  0.050  -0.0164 0.14  
3465: 36  4 33  0   36  2 34  0             315678.3101  -0.0164  0.050  -0.0164 0.14  
3466: 36  4 33  0   36  3 34  0             315678.3101  -0.0164  0.050  -0.0164 0.36  
3467: 35  2 33  0   35  1 34  0             315716.5936  -0.0084  0.050  -0.0085 0.36  
3468: 35  2 33  0   35  2 34  0             315716.5936  -0.0084  0.050  -0.0085 0.14  
3469: 35  3 33  0   35  1 34  0             315716.5936  -0.0084  0.050  -0.0085 0.14  
3470: 35  3 33  0   35  2 34  0             315716.5936  -0.0084  0.050  -0.0085 0.36  
3471: 34  1 33  0   34  0 34  0             315753.1229  -0.0112  0.050  -0.0112 0.36  
3472: 34  1 33  0   34  1 34  0             315753.1229  -0.0112  0.050  -0.0112 0.14  
3473: 34  2 33  0   34  0 34  0             315753.1229  -0.0112  0.050  -0.0112 0.14  
3474: 34  2 33  0   34  1 34  0             315753.1229  -0.0112  0.050  -0.0112 0.36  
3475: 17 15  3  0   16 14  2  0             315785.9889  -0.0181  0.050               
3476: 21 12  9  0   20 13  8  0             315829.1815  -0.0151  0.050  -0.0482 0.67  
3477: 21 13  9  0   20 13  8  0             315829.1815  -0.1143  0.050  -0.0482 0.33  
3478: 21 12  9  0   20 12  8  0             315830.4994   0.0694  0.050   0.0034 0.33  
3479: 21 13  9  0   20 12  8  0             315830.4994  -0.0296  0.050   0.0034 0.67  
3480: 20 13  7  0   19 14  6  0             316172.8830  -0.0231  0.050               
3481: 20 14  7  0   19 14  6  0             316200.2645  -0.0159  0.050               
3482: 19 17  3  0   18 17  2  0             316323.3107  -0.0046  0.050               
3483: 20 13  7  0   19 13  6  0             316403.4904  -0.0161  0.050               
3484: 20 14  7  0   19 13  6  0             316430.8516  -0.0293  0.050               
3485: 22 19  4  0   21 20  1  0             316889.1438  -0.0065  0.050               
3486: 15 13  3  0   14 11  4  0             317678.0111  -0.0746  0.050               
3487: 19 16  4  0   18 16  3  0             317721.4359   0.0576  0.050               
3488: 19 17  2  0   18 17  1  0             318109.7480  -0.0449  0.050               
3489: 15 14  2  0   14 12  3  0             318532.5200   0.0557  0.050               
3490: 20 16  4  0   19 17  3  0             318567.3539  -0.0804  0.050               
3491: 15 13  3  0   14 10  4  0             319496.9221  -0.0465  0.050               
3492: 16 14  2  0   15 12  3  0             320789.4933   0.0424  0.050               
3493: 15 11  4  0   14 10  5  0             320823.4572  -0.0043  0.050               
3494: 15 11  4  0   14  9  5  0             320964.0534  -0.0928  0.050               
3495: 22 18  5  0   21 19  2  0             321346.0938   0.0141  0.050               
3496: 19 14  5  0   18 14  4  0             321364.1309  -0.0400  0.050               
3497: 71 37 34  0   71 36 35  0             322229.6295   0.0200  0.050   0.0200 0.37  
3498: 71 37 34  0   71 37 35  0             322229.6295   0.0200  0.050   0.0200 0.13  
3499: 71 38 34  0   71 36 35  0             322229.6295   0.0200  0.050   0.0200 0.13  
3500: 71 38 34  0   71 37 35  0             322229.6295   0.0200  0.050   0.0200 0.37  
3501: 70 36 34  0   70 35 35  0             322371.5424  -0.0241  0.050  -0.0242 0.37  
3502: 70 36 34  0   70 36 35  0             322371.5424  -0.0241  0.050  -0.0242 0.13  
3503: 70 37 34  0   70 35 35  0             322371.5424  -0.0241  0.050  -0.0242 0.13  
3504: 70 37 34  0   70 36 35  0             322371.5424  -0.0241  0.050  -0.0242 0.37  
3505: 22 19  3  0   21 20  2  0             322485.0670   0.0169  0.050               
3506: 68 34 34  0   68 33 35  0             322641.9919  -0.0015  0.050  -0.0016 0.37  
3507: 68 34 34  0   68 34 35  0             322641.9919  -0.0015  0.050  -0.0016 0.13  
3508: 68 35 34  0   68 33 35  0             322641.9919  -0.0015  0.050  -0.0016 0.13  
3509: 68 35 34  0   68 34 35  0             322641.9919  -0.0015  0.050  -0.0016 0.37  
3510: 67 33 34  0   67 32 35  0             322770.6629  -0.0238  0.050  -0.0238 0.37  
3511: 67 33 34  0   67 33 35  0             322770.6629  -0.0238  0.050  -0.0238 0.13  
3512: 67 34 34  0   67 32 35  0             322770.6629  -0.0238  0.050  -0.0238 0.13  
3513: 67 34 34  0   67 33 35  0             322770.6629  -0.0238  0.050  -0.0238 0.37  
3514: 66 32 34  0   66 31 35  0             322895.2095   0.0307  0.050   0.0307 0.37  
3515: 66 32 34  0   66 32 35  0             322895.2095   0.0307  0.050   0.0307 0.13  
3516: 66 33 34  0   66 31 35  0             322895.2095   0.0307  0.050   0.0307 0.13  
3517: 66 33 34  0   66 32 35  0             322895.2095   0.0307  0.050   0.0307 0.37  
3518: 65 31 34  0   65 30 35  0             323015.5851   0.0092  0.050   0.0092 0.37  
3519: 65 31 34  0   65 31 35  0             323015.5851   0.0092  0.050   0.0092 0.13  
3520: 65 32 34  0   65 30 35  0             323015.5851   0.0092  0.050   0.0092 0.13  
3521: 65 32 34  0   65 31 35  0             323015.5851   0.0092  0.050   0.0092 0.37  
3522: 17 16  2  0   16 15  1  0             323093.9781  -0.0637  0.050               
3523: 64 30 34  0   64 29 35  0             323131.9856   0.0031  0.050   0.0031 0.37  
3524: 64 30 34  0   64 30 35  0             323131.9856   0.0031  0.050   0.0031 0.13  
3525: 64 31 34  0   64 29 35  0             323131.9856   0.0031  0.050   0.0031 0.13  
3526: 64 31 34  0   64 30 35  0             323131.9856   0.0031  0.050   0.0031 0.37  
3527: 63 29 34  0   63 28 35  0             323244.5177   0.0167  0.050   0.0167 0.37  
3528: 63 29 34  0   63 29 35  0             323244.5177   0.0167  0.050   0.0167 0.13  
3529: 63 30 34  0   63 28 35  0             323244.5177   0.0167  0.050   0.0167 0.13  
3530: 63 30 34  0   63 29 35  0             323244.5177   0.0167  0.050   0.0167 0.37  
3531: 62 28 34  0   62 27 35  0             323353.2392   0.0075  0.050   0.0076 0.37  
3532: 62 28 34  0   62 28 35  0             323353.2392   0.0075  0.050   0.0076 0.13  
3533: 62 29 34  0   62 27 35  0             323353.2392   0.0075  0.050   0.0076 0.13  
3534: 62 29 34  0   62 28 35  0             323353.2392   0.0075  0.050   0.0076 0.37  
3535: 61 27 34  0   61 26 35  0             323458.2359  -0.0371  0.050  -0.0372 0.37  
3536: 61 27 34  0   61 27 35  0             323458.2359  -0.0371  0.050  -0.0372 0.13  
3537: 61 28 34  0   61 26 35  0             323458.2359  -0.0371  0.050  -0.0372 0.13  
3538: 61 28 34  0   61 27 35  0             323458.2359  -0.0371  0.050  -0.0372 0.37  
3539: 60 26 34  0   60 25 35  0             323559.7210  -0.0009  0.050  -0.0009 0.37  
3540: 60 26 34  0   60 26 35  0             323559.7210  -0.0009  0.050  -0.0009 0.13  
3541: 60 27 34  0   60 25 35  0             323559.7210  -0.0009  0.050  -0.0009 0.13  
3542: 60 27 34  0   60 26 35  0             323559.7210  -0.0009  0.050  -0.0009 0.37  
3543: 59 25 34  0   59 24 35  0             323657.6735   0.0008  0.050   0.0009 0.37  
3544: 59 25 34  0   59 25 35  0             323657.6735   0.0008  0.050   0.0009 0.13  
3545: 59 26 34  0   59 24 35  0             323657.6735   0.0008  0.050   0.0009 0.13  
3546: 59 26 34  0   59 25 35  0             323657.6735   0.0008  0.050   0.0009 0.37  
3547: 58 24 34  0   58 23 35  0             323752.2218   0.0034  0.050   0.0035 0.37  
3548: 58 24 34  0   58 24 35  0             323752.2218   0.0034  0.050   0.0035 0.13  
3549: 58 25 34  0   58 23 35  0             323752.2218   0.0034  0.050   0.0035 0.13  
3550: 58 25 34  0   58 24 35  0             323752.2218   0.0034  0.050   0.0035 0.37  
3551: 15 12  4  0   14 10  5  0             323772.0155  -0.0178  0.050               
3552: 19 15  5  0   18 14  4  0             323805.0188   0.0579  0.050               
3553: 57 23 34  0   57 22 35  0             323843.4522   0.0023  0.050   0.0024 0.37  
3554: 57 23 34  0   57 23 35  0             323843.4522   0.0023  0.050   0.0024 0.13  
3555: 57 24 34  0   57 22 35  0             323843.4522   0.0023  0.050   0.0024 0.13  
3556: 57 24 34  0   57 23 35  0             323843.4522   0.0023  0.050   0.0024 0.37  
3557: 15 12  4  0   14  9  5  0             323912.7168  -0.0012  0.050               
3558: 56 22 34  0   56 21 35  0             323931.4472  -0.0094  0.050  -0.0095 0.37  
3559: 56 22 34  0   56 22 35  0             323931.4472  -0.0094  0.050  -0.0095 0.13  
3560: 56 23 34  0   56 21 35  0             323931.4472  -0.0094  0.050  -0.0095 0.13  
3561: 56 23 34  0   56 22 35  0             323931.4472  -0.0094  0.050  -0.0095 0.37  
3562: 17 16  1  0   16 15  2  0             323962.3083  -0.0258  0.050               
3563: 55 21 34  0   55 20 35  0             324016.3190  -0.0069  0.050  -0.0070 0.37  
3564: 55 21 34  0   55 21 35  0             324016.3190  -0.0069  0.050  -0.0070 0.13  
3565: 55 22 34  0   55 20 35  0             324016.3190  -0.0069  0.050  -0.0070 0.13  
3566: 55 22 34  0   55 21 35  0             324016.3190  -0.0069  0.050  -0.0070 0.37  
3567: 54 20 34  0   54 19 35  0             324098.1467   0.0028  0.050   0.0028 0.37  
3568: 54 20 34  0   54 20 35  0             324098.1467   0.0028  0.050   0.0028 0.13  
3569: 54 21 34  0   54 19 35  0             324098.1467   0.0028  0.050   0.0028 0.13  
3570: 54 21 34  0   54 20 35  0             324098.1467   0.0028  0.050   0.0028 0.37  
3571: 53 19 34  0   53 18 35  0             324176.9916  -0.0027  0.050  -0.0027 0.37  
3572: 53 19 34  0   53 19 35  0             324176.9916  -0.0027  0.050  -0.0027 0.13  
3573: 53 20 34  0   53 18 35  0             324176.9916  -0.0027  0.050  -0.0027 0.13  
3574: 53 20 34  0   53 19 35  0             324176.9916  -0.0027  0.050  -0.0027 0.37  
3575: 52 18 34  0   52 17 35  0             324252.9466  -0.0130  0.050  -0.0130 0.37  
3576: 52 18 34  0   52 18 35  0             324252.9466  -0.0130  0.050  -0.0130 0.13  
3577: 52 19 34  0   52 17 35  0             324252.9466  -0.0130  0.050  -0.0130 0.13  
3578: 52 19 34  0   52 18 35  0             324252.9466  -0.0130  0.050  -0.0130 0.37  
3579: 51 17 34  0   51 16 35  0             324326.1112  -0.0092  0.050  -0.0092 0.37  
3580: 51 17 34  0   51 17 35  0             324326.1112  -0.0092  0.050  -0.0092 0.13  
3581: 51 18 34  0   51 16 35  0             324326.1112  -0.0092  0.050  -0.0092 0.13  
3582: 51 18 34  0   51 17 35  0             324326.1112  -0.0092  0.050  -0.0092 0.37  
3583: 50 16 34  0   50 15 35  0             324396.5511  -0.0047  0.050  -0.0047 0.37  
3584: 50 16 34  0   50 16 35  0             324396.5511  -0.0047  0.050  -0.0047 0.13  
3585: 50 17 34  0   50 15 35  0             324396.5511  -0.0047  0.050  -0.0047 0.13  
3586: 50 17 34  0   50 16 35  0             324396.5511  -0.0047  0.050  -0.0047 0.37  
3587: 14  8  6  0   13  6  7  0             324434.0613  -0.0619  0.050  -0.0207 0.28  
3588: 14  8  6  0   13  7  7  0             324434.0613  -0.0046  0.050  -0.0207 0.72  
3589: 14  9  6  0   13  6  7  0             324440.2472  -0.0283  0.050  -0.0123 0.72  
3590: 14  9  6  0   13  7  7  0             324440.2472   0.0289  0.050  -0.0123 0.28  
3591: 49 15 34  0   49 14 35  0             324464.3387  -0.0044  0.050  -0.0045 0.37  
3592: 49 15 34  0   49 15 35  0             324464.3387  -0.0044  0.050  -0.0045 0.13  
3593: 49 16 34  0   49 14 35  0             324464.3387  -0.0044  0.050  -0.0045 0.13  
3594: 49 16 34  0   49 15 35  0             324464.3387  -0.0044  0.050  -0.0045 0.37  
3595: 48 14 34  0   48 13 35  0             324529.5372  -0.0210  0.050  -0.0211 0.37  
3596: 48 14 34  0   48 14 35  0             324529.5372  -0.0210  0.050  -0.0211 0.13  
3597: 48 15 34  0   48 13 35  0             324529.5372  -0.0210  0.050  -0.0211 0.13  
3598: 48 15 34  0   48 14 35  0             324529.5372  -0.0210  0.050  -0.0211 0.37  
3599: 47 13 34  0   47 12 35  0             324592.2725  -0.0027  0.050  -0.0027 0.37  
3600: 47 13 34  0   47 13 35  0             324592.2725  -0.0027  0.050  -0.0027 0.13  
3601: 47 14 34  0   47 12 35  0             324592.2725  -0.0027  0.050  -0.0027 0.13  
3602: 47 14 34  0   47 13 35  0             324592.2725  -0.0027  0.050  -0.0027 0.37  
3603: 46 12 34  0   46 11 35  0             324652.5654  -0.0010  0.050  -0.0011 0.37  
3604: 46 12 34  0   46 12 35  0             324652.5654  -0.0010  0.050  -0.0011 0.13  
3605: 46 13 34  0   46 11 35  0             324652.5654  -0.0010  0.050  -0.0011 0.13  
3606: 46 13 34  0   46 12 35  0             324652.5654  -0.0010  0.050  -0.0011 0.37  
3607: 45 11 34  0   45 10 35  0             324710.4243  -0.0789  0.050  -0.0789 0.36  
3608: 45 11 34  0   45 11 35  0             324710.4243  -0.0789  0.050  -0.0789 0.14  
3609: 45 12 34  0   45 10 35  0             324710.4243  -0.0789  0.050  -0.0789 0.14  
3610: 45 12 34  0   45 11 35  0             324710.4243  -0.0789  0.050  -0.0789 0.36  
3611: 44 10 34  0   44  9 35  0             324766.1494  -0.0052  0.050  -0.0052 0.36  
3612: 44 10 34  0   44 10 35  0             324766.1494  -0.0052  0.050  -0.0052 0.14  
3613: 44 11 34  0   44  9 35  0             324766.1494  -0.0052  0.050  -0.0052 0.14  
3614: 44 11 34  0   44 10 35  0             324766.1494  -0.0052  0.050  -0.0052 0.36  
3615: 43  9 34  0   43  8 35  0             324819.5902   0.0016  0.050   0.0017 0.36  
3616: 43  9 34  0   43  9 35  0             324819.5902   0.0016  0.050   0.0017 0.14  
3617: 43 10 34  0   43  8 35  0             324819.5902   0.0016  0.050   0.0017 0.14  
3618: 43 10 34  0   43  9 35  0             324819.5902   0.0016  0.050   0.0017 0.36  
3619: 42  8 34  0   42  7 35  0             324870.9086   0.0372  0.050   0.0373 0.36  
3620: 42  8 34  0   42  8 35  0             324870.9086   0.0372  0.050   0.0373 0.14  
3621: 42  9 34  0   42  7 35  0             324870.9086   0.0372  0.050   0.0373 0.14  
3622: 42  9 34  0   42  8 35  0             324870.9086   0.0372  0.050   0.0373 0.36  
3623: 34  0 34  0   33  0 33  0             324881.5623  -0.0236  0.050  -0.0237 0.15  
3624: 34  0 34  0   33  1 33  0             324881.5623  -0.0236  0.050  -0.0237 0.35  
3625: 34  1 34  0   33  0 33  0             324881.5623  -0.0236  0.050  -0.0237 0.35  
3626: 34  1 34  0   33  1 33  0             324881.5623  -0.0236  0.050  -0.0237 0.15  
3627: 33  1 32  0   32  1 31  0             324890.5327  -0.0219  0.050  -0.0220 0.15  
3628: 33  1 32  0   32  2 31  0             324890.5327  -0.0219  0.050  -0.0220 0.35  
3629: 33  2 32  0   32  1 31  0             324890.5327  -0.0219  0.050  -0.0220 0.35  
3630: 33  2 32  0   32  2 31  0             324890.5327  -0.0219  0.050  -0.0220 0.15  
3631: 32  2 30  0   31  2 29  0             324898.9193  -0.0128  0.050  -0.0128 0.15  
3632: 32  2 30  0   31  3 29  0             324898.9193  -0.0128  0.050  -0.0128 0.35  
3633: 32  3 30  0   31  2 29  0             324898.9193  -0.0128  0.050  -0.0128 0.35  
3634: 32  3 30  0   31  3 29  0             324898.9193  -0.0128  0.050  -0.0128 0.15  
3635: 31  3 28  0   30  3 27  0             324906.9199  -0.0142  0.050  -0.0142 0.15  
3636: 31  3 28  0   30  4 27  0             324906.9199  -0.0142  0.050  -0.0142 0.35  
3637: 31  4 28  0   30  3 27  0             324906.9199  -0.0142  0.050  -0.0142 0.35  
3638: 31  4 28  0   30  4 27  0             324906.9199  -0.0142  0.050  -0.0142 0.15  
3639: 30  4 26  0   29  4 25  0             324914.8257  -0.0026  0.050  -0.0026 0.15  
3640: 30  4 26  0   29  5 25  0             324914.8257  -0.0026  0.050  -0.0026 0.35  
3641: 30  5 26  0   29  4 25  0             324914.8257  -0.0026  0.050  -0.0026 0.35  
3642: 30  5 26  0   29  5 25  0             324914.8257  -0.0026  0.050  -0.0026 0.15  
3643: 13  5  8  0   12  3  9  0             324917.0503  -0.0812  0.050  -0.0817 0.14  
3644: 13  5  8  0   12  4  9  0             324917.0503  -0.0812  0.050  -0.0817 0.36  
3645: 13  6  8  0   12  3  9  0             324917.0503  -0.0820  0.050  -0.0817 0.36  
3646: 13  6  8  0   12  4  9  0             324917.0503  -0.0820  0.050  -0.0817 0.14  
3647: 41  7 34  0   41  6 35  0             324920.0566  -0.0108  0.050  -0.0109 0.36  
3648: 41  7 34  0   41  7 35  0             324920.0566  -0.0108  0.050  -0.0109 0.14  
3649: 41  8 34  0   41  6 35  0             324920.0566  -0.0108  0.050  -0.0109 0.14  
3650: 41  8 34  0   41  7 35  0             324920.0566  -0.0108  0.050  -0.0109 0.36  
3651: 29  5 24  0   28  5 23  0             324922.9639  -0.0089  0.050  -0.0089 0.15  
3652: 29  5 24  0   28  6 23  0             324922.9639  -0.0089  0.050  -0.0089 0.35  
3653: 29  6 24  0   28  5 23  0             324922.9639  -0.0089  0.050  -0.0089 0.35  
3654: 29  6 24  0   28  6 23  0             324922.9639  -0.0089  0.050  -0.0089 0.15  
3655: 28  6 22  0   27  6 21  0             324931.8779  -0.0109  0.050  -0.0109 0.15  
3656: 28  6 22  0   27  7 21  0             324931.8779  -0.0109  0.050  -0.0109 0.35  
3657: 28  7 22  0   27  6 21  0             324931.8779  -0.0109  0.050  -0.0109 0.35  
3658: 28  7 22  0   27  7 21  0             324931.8779  -0.0109  0.050  -0.0109 0.15  
3659: 27  7 20  0   26  7 19  0             324942.3918  -0.0116  0.050  -0.0117 0.15  
3660: 27  7 20  0   26  8 19  0             324942.3918  -0.0116  0.050  -0.0117 0.35  
3661: 27  8 20  0   26  7 19  0             324942.3918  -0.0116  0.050  -0.0117 0.35  
3662: 27  8 20  0   26  8 19  0             324942.3918  -0.0116  0.050  -0.0117 0.15  
3663: 26  8 18  0   25  8 17  0             324955.9286  -0.0197  0.050  -0.0197 0.15  
3664: 26  8 18  0   25  9 17  0             324955.9286  -0.0197  0.050  -0.0197 0.35  
3665: 26  9 18  0   25  8 17  0             324955.9286  -0.0197  0.050  -0.0197 0.35  
3666: 26  9 18  0   25  9 17  0             324955.9286  -0.0197  0.050  -0.0197 0.15  
3667: 40  6 34  0   40  5 35  0             324967.2524   0.0120  0.050   0.0120 0.36  
3668: 40  6 34  0   40  6 35  0             324967.2524   0.0120  0.050   0.0120 0.14  
3669: 40  7 34  0   40  5 35  0             324967.2524   0.0120  0.050   0.0120 0.14  
3670: 40  7 34  0   40  6 35  0             324967.2524   0.0120  0.050   0.0120 0.36  
3671: 25  9 16  0   24  9 15  0             324975.2340   0.0055  0.050   0.0056 0.15  
3672: 25  9 16  0   24 10 15  0             324975.2340   0.0055  0.050   0.0056 0.35  
3673: 25 10 16  0   24  9 15  0             324975.2340   0.0055  0.050   0.0056 0.35  
3674: 25 10 16  0   24 10 15  0             324975.2340   0.0055  0.050   0.0056 0.15  
3675: 24 10 14  0   23 10 13  0             325005.8508  -0.0141  0.050  -0.0141 0.16  
3676: 24 10 14  0   23 11 13  0             325005.8508  -0.0141  0.050  -0.0141 0.34  
3677: 24 11 14  0   23 10 13  0             325005.8508  -0.0141  0.050  -0.0141 0.34  
3678: 24 11 14  0   23 11 13  0             325005.8508  -0.0141  0.050  -0.0141 0.16  
3679: 38  4 34  0   38  3 35  0             325055.7284  -0.0325  0.050  -0.0326 0.36  
3680: 38  4 34  0   38  4 35  0             325055.7284  -0.0325  0.050  -0.0326 0.14  
3681: 38  5 34  0   38  3 35  0             325055.7284  -0.0325  0.050  -0.0326 0.14  
3682: 38  5 34  0   38  4 35  0             325055.7284  -0.0325  0.050  -0.0326 0.36  
3683: 23 11 12  0   22 11 11  0             325060.9248  -0.0061  0.050  -0.0061 0.16  
3684: 23 11 12  0   22 12 11  0             325060.9248  -0.0059  0.050  -0.0061 0.34  
3685: 23 12 12  0   22 11 11  0             325060.9248  -0.0061  0.050  -0.0061 0.34  
3686: 23 12 12  0   22 12 11  0             325060.9248  -0.0060  0.050  -0.0061 0.16  
3687: 37  3 34  0   37  2 35  0             325097.2179  -0.0094  0.050  -0.0095 0.36  
3688: 37  3 34  0   37  3 35  0             325097.2179  -0.0094  0.050  -0.0095 0.14  
3689: 37  4 34  0   37  2 35  0             325097.2179  -0.0094  0.050  -0.0095 0.14  
3690: 37  4 34  0   37  3 35  0             325097.2179  -0.0094  0.050  -0.0095 0.36  
3691: 36  2 34  0   36  1 35  0             325136.9048  -0.0030  0.050  -0.0031 0.36  
3692: 36  2 34  0   36  2 35  0             325136.9048  -0.0030  0.050  -0.0031 0.14  
3693: 36  3 34  0   36  1 35  0             325136.9048  -0.0030  0.050  -0.0031 0.14  
3694: 36  3 34  0   36  2 35  0             325136.9048  -0.0030  0.050  -0.0031 0.36  
3695: 20 14  6  0   19 15  5  0             325160.5989   0.0045  0.050               
3696: 22 12 10  0   21 12  9  0             325175.7453  -0.0628  0.050  -0.0169 0.16  
3697: 22 12 10  0   21 13  9  0             325175.7453   0.0362  0.050  -0.0169 0.34  
3698: 22 13 10  0   21 12  9  0             325175.7453  -0.0700  0.050  -0.0169 0.34  
3699: 22 13 10  0   21 13  9  0             325175.7453   0.0291  0.050  -0.0169 0.16  
3700: 15 15  1  0   14 13  2  0             325272.5507   0.0236  0.050               
3701: 21 13  8  0   20 14  7  0             325456.0409  -0.0104  0.050               
3702: 21 14  8  0   20 14  7  0             325458.7691   0.0032  0.050               
3703: 21 13  8  0   20 13  7  0             325483.4028  -0.0228  0.050               
3704: 21 14  8  0   20 13  7  0             325486.1220  -0.0181  0.050               
3705: 20 15  6  0   19 15  5  0             325575.1206  -0.0015  0.050               
3706: 17 17  1  0   16 16  0  0             326522.2500  -0.0539  0.050               
3707: 17 17  0  0   16 16  1  0             326549.9398  -0.0199  0.050               
3708: 19 16  3  0   18 16  2  0             326704.0106  -0.0474  0.050               
3709: 20 14  6  0   19 14  5  0             327601.3398  -0.0442  0.050               
3710: 23 17  6  0   22 19  3  0             327875.6279   0.0482  0.050               
3711: 20 15  6  0   19 14  5  0             328015.8667  -0.0453  0.050               
3712: 20 15  5  0   19 16  4  0             328865.7729   0.0401  0.050               
3713: 20 19  2  0   19 19  1  0             329588.3510  -0.0107  0.050               
3714: 20 19  1  0   19 19  0  0             329670.6011  -0.0203  0.050               
3715: 23 18  6  0   22 19  3  0             329808.5054  -0.0090  0.050               
3716: 19 15  4  0   18 15  3  0             330616.7638   0.0376  0.050               
3717: 21 17  4  0   20 18  3  0             331326.3431  -0.0410  0.050               
3718: 73 38 35  0   73 37 36  0             331492.0383  -0.0134  0.050  -0.0135 0.37  
3719: 73 38 35  0   73 38 36  0             331492.0383  -0.0134  0.050  -0.0135 0.13  
3720: 73 39 35  0   73 37 36  0             331492.0383  -0.0134  0.050  -0.0135 0.13  
3721: 73 39 35  0   73 38 36  0             331492.0383  -0.0134  0.050  -0.0135 0.37  
3722: 72 37 35  0   72 36 36  0             331636.6673   0.0067  0.050   0.0067 0.37  
3723: 72 37 35  0   72 37 36  0             331636.6673   0.0067  0.050   0.0067 0.13  
3724: 72 38 35  0   72 36 36  0             331636.6673   0.0067  0.050   0.0067 0.13  
3725: 72 38 35  0   72 37 36  0             331636.6673   0.0067  0.050   0.0067 0.37  
3726: 71 36 35  0   71 35 36  0             331776.8622   0.0279  0.050   0.0279 0.43  
3727: 71 36 35  0   71 36 36  0             331776.8622   0.0279  0.050   0.0279 0.15  
3728: 71 37 35  0   71 36 36  0             331776.8622   0.0279  0.050   0.0279 0.43  
3729: 70 35 35  0   70 34 36  0             331912.6743  -0.0045  0.050  -0.0046 0.43  
3730: 70 36 35  0   70 34 36  0             331912.6743  -0.0045  0.050  -0.0046 0.15  
3731: 70 36 35  0   70 35 36  0             331912.6743  -0.0045  0.050  -0.0046 0.43  
3732: 69 34 35  0   69 33 36  0             332044.3356   0.0369  0.050   0.0369 0.37  
3733: 69 34 35  0   69 34 36  0             332044.3356   0.0369  0.050   0.0369 0.13  
3734: 69 35 35  0   69 33 36  0             332044.3356   0.0369  0.050   0.0369 0.13  
3735: 69 35 35  0   69 34 36  0             332044.3356   0.0369  0.050   0.0369 0.37  
3736: 68 33 35  0   68 32 36  0             332171.8430   0.0471  0.050   0.0471 0.37  
3737: 68 33 35  0   68 33 36  0             332171.8430   0.0471  0.050   0.0471 0.13  
3738: 68 34 35  0   68 32 36  0             332171.8430   0.0471  0.050   0.0471 0.13  
3739: 68 34 35  0   68 33 36  0             332171.8430   0.0471  0.050   0.0471 0.37  
3740: 67 32 35  0   67 31 36  0             332295.3001   0.0293  0.050   0.0293 0.37  
3741: 67 32 35  0   67 32 36  0             332295.3001   0.0293  0.050   0.0293 0.13  
3742: 67 33 35  0   67 31 36  0             332295.3001   0.0293  0.050   0.0293 0.13  
3743: 67 33 35  0   67 32 36  0             332295.3001   0.0293  0.050   0.0293 0.37  
3744: 66 31 35  0   66 30 36  0             332414.8265   0.0045  0.050   0.0046 0.37  
3745: 66 31 35  0   66 31 36  0             332414.8265   0.0045  0.050   0.0046 0.13  
3746: 66 32 35  0   66 30 36  0             332414.8265   0.0045  0.050   0.0046 0.13  
3747: 66 32 35  0   66 31 36  0             332414.8265   0.0045  0.050   0.0046 0.37  
3748: 65 30 35  0   65 29 36  0             332530.5642   0.0183  0.050   0.0184 0.37  
3749: 65 30 35  0   65 30 36  0             332530.5642   0.0183  0.050   0.0184 0.13  
3750: 65 31 35  0   65 29 36  0             332530.5642   0.0183  0.050   0.0184 0.13  
3751: 65 31 35  0   65 30 36  0             332530.5642   0.0183  0.050   0.0184 0.37  
3752: 64 29 35  0   64 28 36  0             332642.5400   0.0026  0.050   0.0026 0.37  
3753: 64 29 35  0   64 29 36  0             332642.5400   0.0026  0.050   0.0026 0.13  
3754: 64 30 35  0   64 28 36  0             332642.5400   0.0026  0.050   0.0026 0.13  
3755: 64 30 35  0   64 29 36  0             332642.5400   0.0026  0.050   0.0026 0.37  
3756: 20 16  5  0   19 16  4  0             332646.1293   0.0347  0.050               
3757: 63 28 35  0   63 27 36  0             332750.9049   0.0152  0.050   0.0153 0.37  
3758: 63 28 35  0   63 28 36  0             332750.9049   0.0152  0.050   0.0153 0.13  
3759: 63 29 35  0   63 27 36  0             332750.9049   0.0152  0.050   0.0153 0.13  
3760: 63 29 35  0   63 28 36  0             332750.9049   0.0152  0.050   0.0153 0.37  
3761: 20 18  3  0   19 18  2  0             332768.4000   0.0341  0.050               
3762: 62 27 35  0   62 26 36  0             332855.6979   0.0041  0.050   0.0041 0.37  
3763: 62 27 35  0   62 27 36  0             332855.6979   0.0041  0.050   0.0041 0.13  
3764: 62 28 35  0   62 26 36  0             332855.6979   0.0041  0.050   0.0041 0.13  
3765: 62 28 35  0   62 27 36  0             332855.6979   0.0041  0.050   0.0041 0.37  
3766: 15 10  5  0   14  9  6  0             332925.2192   0.0041  0.050               
3767: 15 10  5  0   14  8  6  0             332931.3889   0.0214  0.050               
3768: 61 26 35  0   61 25 36  0             332957.0526   0.0129  0.050   0.0129 0.37  
3769: 61 26 35  0   61 26 36  0             332957.0526   0.0129  0.050   0.0129 0.13  
3770: 61 27 35  0   61 25 36  0             332957.0526   0.0129  0.050   0.0129 0.13  
3771: 61 27 35  0   61 26 36  0             332957.0526   0.0129  0.050   0.0129 0.37  
3772: 60 25 35  0   60 24 36  0             333055.0313   0.0164  0.050   0.0164 0.37  
3773: 60 25 35  0   60 25 36  0             333055.0313   0.0164  0.050   0.0164 0.13  
3774: 60 26 35  0   60 24 36  0             333055.0313   0.0164  0.050   0.0164 0.13  
3775: 60 26 35  0   60 25 36  0             333055.0313   0.0164  0.050   0.0164 0.37  
3776: 59 24 35  0   59 23 36  0             333149.7081   0.0021  0.050   0.0022 0.37  
3777: 59 24 35  0   59 24 36  0             333149.7081   0.0021  0.050   0.0022 0.13  
3778: 59 25 35  0   59 23 36  0             333149.7081   0.0021  0.050   0.0022 0.13  
3779: 59 25 35  0   59 24 36  0             333149.7081   0.0021  0.050   0.0022 0.37  
3780: 15 11  5  0   14  9  6  0             333199.7057  -0.0098  0.050               
3781: 15 11  5  0   14  8  6  0             333205.8609  -0.0069  0.050               
3782: 58 23 35  0   58 22 36  0             333241.1940  -0.0032  0.050  -0.0033 0.37  
3783: 58 23 35  0   58 23 36  0             333241.1940  -0.0032  0.050  -0.0033 0.13  
3784: 58 24 35  0   58 22 36  0             333241.1940  -0.0032  0.050  -0.0033 0.13  
3785: 58 24 35  0   58 23 36  0             333241.1940  -0.0032  0.050  -0.0033 0.37  
3786: 57 22 35  0   57 21 36  0             333329.5841   0.0121  0.050   0.0121 0.37  
3787: 57 22 35  0   57 22 36  0             333329.5841   0.0121  0.050   0.0121 0.13  
3788: 57 23 35  0   57 21 36  0             333329.5841   0.0121  0.050   0.0121 0.13  
3789: 57 23 35  0   57 22 36  0             333329.5841   0.0121  0.050   0.0121 0.37  
3790: 56 21 35  0   56 20 36  0             333414.9048  -0.0066  0.050  -0.0066 0.37  
3791: 56 21 35  0   56 21 36  0             333414.9048  -0.0066  0.050  -0.0066 0.13  
3792: 56 22 35  0   56 20 36  0             333414.9048  -0.0066  0.050  -0.0066 0.13  
3793: 56 22 35  0   56 21 36  0             333414.9048  -0.0066  0.050  -0.0066 0.37  
3794: 55 20 35  0   55 19 36  0             333497.2976   0.0021  0.050   0.0021 0.37  
3795: 55 20 35  0   55 20 36  0             333497.2976   0.0021  0.050   0.0021 0.13  
3796: 55 21 35  0   55 19 36  0             333497.2976   0.0021  0.050   0.0021 0.13  
3797: 55 21 35  0   55 20 36  0             333497.2976   0.0021  0.050   0.0021 0.37  
3798: 54 19 35  0   54 18 36  0             333576.8064   0.0039  0.050   0.0040 0.37  
3799: 54 19 35  0   54 19 36  0             333576.8064   0.0039  0.050   0.0040 0.13  
3800: 54 20 35  0   54 18 36  0             333576.8064   0.0039  0.050   0.0040 0.13  
3801: 54 20 35  0   54 19 36  0             333576.8064   0.0039  0.050   0.0040 0.37  
3802: 53 18 35  0   53 17 36  0             333653.5101   0.0011  0.050   0.0011 0.37  
3803: 53 18 35  0   53 18 36  0             333653.5101   0.0011  0.050   0.0011 0.13  
3804: 53 19 35  0   53 17 36  0             333653.5101   0.0011  0.050   0.0011 0.13  
3805: 53 19 35  0   53 18 36  0             333653.5101   0.0011  0.050   0.0011 0.37  
3806: 52 17 35  0   52 16 36  0             333727.4767  -0.0136  0.050  -0.0137 0.37  
3807: 52 17 35  0   52 17 36  0             333727.4767  -0.0136  0.050  -0.0137 0.13  
3808: 52 18 35  0   52 16 36  0             333727.4767  -0.0136  0.050  -0.0137 0.13  
3809: 52 18 35  0   52 17 36  0             333727.4767  -0.0136  0.050  -0.0137 0.37  
3810: 51 16 35  0   51 15 36  0             333798.8210   0.0006  0.050   0.0007 0.37  
3811: 51 16 35  0   51 16 36  0             333798.8210   0.0006  0.050   0.0007 0.13  
3812: 51 17 35  0   51 15 36  0             333798.8210   0.0006  0.050   0.0007 0.13  
3813: 51 17 35  0   51 16 36  0             333798.8210   0.0006  0.050   0.0007 0.37  
3814: 50 15 35  0   50 14 36  0             333867.5757   0.0047  0.050   0.0047 0.37  
3815: 50 15 35  0   50 15 36  0             333867.5757   0.0047  0.050   0.0047 0.13  
3816: 50 16 35  0   50 14 36  0             333867.5757   0.0047  0.050   0.0047 0.13  
3817: 50 16 35  0   50 15 36  0             333867.5757   0.0047  0.050   0.0047 0.37  
3818: 49 14 35  0   49 13 36  0             333933.8174   0.0041  0.050   0.0042 0.37  
3819: 49 14 35  0   49 14 36  0             333933.8174   0.0041  0.050   0.0042 0.13  
3820: 49 15 35  0   49 13 36  0             333933.8174   0.0041  0.050   0.0042 0.13  
3821: 49 15 35  0   49 14 36  0             333933.8174   0.0041  0.050   0.0042 0.37  
3822: 48 13 35  0   48 12 36  0             333997.6080  -0.0081  0.050  -0.0082 0.36  
3823: 48 13 35  0   48 13 36  0             333997.6080  -0.0081  0.050  -0.0082 0.14  
3824: 48 14 35  0   48 12 36  0             333997.6080  -0.0081  0.050  -0.0082 0.14  
3825: 48 14 35  0   48 13 36  0             333997.6080  -0.0081  0.050  -0.0082 0.36  
3826: 20 18  2  0   19 18  1  0             334009.8986   0.0048  0.050               
3827: 47 12 35  0   47 11 36  0             334059.0401  -0.0076  0.050  -0.0076 0.37  
3828: 47 12 35  0   47 12 36  0             334059.0401  -0.0076  0.050  -0.0076 0.13  
3829: 47 13 35  0   47 11 36  0             334059.0401  -0.0076  0.050  -0.0076 0.13  
3830: 47 13 35  0   47 12 36  0             334059.0401  -0.0076  0.050  -0.0076 0.37  
3831: 14  7  7  0   13  5  8  0             334103.2558   0.0343  0.050  -0.0507 0.14  
3832: 14  7  7  0   13  6  8  0             334103.2558   0.0352  0.050  -0.0507 0.36  
3833: 14  8  7  0   13  5  8  0             334103.2558  -0.1365  0.050  -0.0507 0.36  
3834: 14  8  7  0   13  6  8  0             334103.2558  -0.1356  0.050  -0.0507 0.14  
3835: 46 11 35  0   46 10 36  0             334118.1712  -0.0030  0.050  -0.0030 0.37  
3836: 46 11 35  0   46 11 36  0             334118.1712  -0.0030  0.050  -0.0030 0.13  
3837: 46 12 35  0   46 10 36  0             334118.1712  -0.0030  0.050  -0.0030 0.13  
3838: 46 12 35  0   46 11 36  0             334118.1712  -0.0030  0.050  -0.0030 0.37  
3839: 45 10 35  0   45  9 36  0             334175.0511  -0.0094  0.050  -0.0095 0.36  
3840: 45 10 35  0   45 10 36  0             334175.0511  -0.0094  0.050  -0.0095 0.14  
3841: 45 11 35  0   45  9 36  0             334175.0511  -0.0094  0.050  -0.0095 0.14  
3842: 45 11 35  0   45 10 36  0             334175.0511  -0.0094  0.050  -0.0095 0.36  
3843: 43  8 35  0   43  7 36  0             334282.3719   0.0065  0.050   0.0065 0.36  
3844: 43  8 35  0   43  8 36  0             334282.3719   0.0065  0.050   0.0065 0.14  
3845: 43  9 35  0   43  7 36  0             334282.3719   0.0065  0.050   0.0065 0.14  
3846: 43  9 35  0   43  8 36  0             334282.3719   0.0065  0.050   0.0065 0.36  
3847: 35  0 35  0   34  0 34  0             334294.6819  -0.0134  0.050  -0.0134 0.26  
3848: 35  0 35  0   34  1 34  0             334294.6819  -0.0134  0.050  -0.0134 0.24  
3849: 35  1 35  0   34  0 34  0             334294.6819  -0.0134  0.050  -0.0134 0.24  
3850: 35  1 35  0   34  1 34  0             334294.6819  -0.0134  0.050  -0.0134 0.26  
3851: 34  1 33  0   33  1 32  0             334303.6156  -0.0257  0.050  -0.0258 0.35  
3852: 34  1 33  0   33  2 32  0             334303.6156  -0.0257  0.050  -0.0258 0.31  
3853: 34  2 33  0   33  2 32  0             334303.6156  -0.0257  0.050  -0.0258 0.35  
3854: 33  2 31  0   32  2 30  0             334311.9354  -0.0313  0.050  -0.0313 0.35  
3855: 33  2 31  0   32  3 30  0             334311.9354  -0.0313  0.050  -0.0313 0.31  
3856: 33  3 31  0   32  3 30  0             334311.9354  -0.0313  0.050  -0.0313 0.35  
3857: 32  3 29  0   31  3 28  0             334319.8566  -0.0238  0.050  -0.0239 0.26  
3858: 32  3 29  0   31  4 28  0             334319.8566  -0.0238  0.050  -0.0239 0.24  
3859: 32  4 29  0   31  3 28  0             334319.8566  -0.0238  0.050  -0.0239 0.24  
3860: 32  4 29  0   31  4 28  0             334319.8566  -0.0238  0.050  -0.0239 0.26  
3861: 31  4 27  0   30  4 26  0             334327.6262  -0.0112  0.050  -0.0112 0.35  
3862: 31  5 27  0   30  4 26  0             334327.6262  -0.0112  0.050  -0.0112 0.31  
3863: 31  5 27  0   30  5 26  0             334327.6262  -0.0112  0.050  -0.0112 0.35  
3864: 42  7 35  0   42  6 36  0             334332.8346  -0.0719  0.050  -0.0720 0.36  
3865: 42  7 35  0   42  7 36  0             334332.8346  -0.0719  0.050  -0.0720 0.14  
3866: 42  8 35  0   42  6 36  0             334332.8346  -0.0719  0.050  -0.0720 0.14  
3867: 42  8 35  0   42  7 36  0             334332.8346  -0.0719  0.050  -0.0720 0.36  
3868: 30  5 25  0   29  5 24  0             334335.5561  -0.0145  0.050  -0.0146 0.35  
3869: 30  5 25  0   29  6 24  0             334335.5561  -0.0145  0.050  -0.0146 0.31  
3870: 30  6 25  0   29  6 24  0             334335.5561  -0.0145  0.050  -0.0146 0.35  
3871: 29  6 23  0   28  6 22  0             334344.1607   0.0096  0.050   0.0097 0.35  
3872: 29  6 23  0   28  7 22  0             334344.1607   0.0096  0.050   0.0097 0.30  
3873: 29  7 23  0   28  7 22  0             334344.1607   0.0096  0.050   0.0097 0.35  
3874: 28  7 21  0   27  7 20  0             334354.1055   0.0039  0.050   0.0040 0.27  
3875: 28  7 21  0   27  8 20  0             334354.1055   0.0039  0.050   0.0040 0.23  
3876: 28  8 21  0   27  7 20  0             334354.1055   0.0039  0.050   0.0040 0.23  
3877: 28  8 21  0   27  8 20  0             334354.1055   0.0039  0.050   0.0040 0.27  
3878: 27  8 19  0   26  8 18  0             334366.6207  -0.0089  0.050  -0.0089 0.27  
3879: 27  8 19  0   26  9 18  0             334366.6207  -0.0089  0.050  -0.0089 0.23  
3880: 27  9 19  0   26  8 18  0             334366.6207  -0.0089  0.050  -0.0089 0.23  
3881: 27  9 19  0   26  9 18  0             334366.6207  -0.0089  0.050  -0.0089 0.27  
3882: 41  6 35  0   41  5 36  0             334381.4619   0.0087  0.050   0.0088 0.36  
3883: 41  6 35  0   41  6 36  0             334381.4619   0.0087  0.050   0.0088 0.14  
3884: 41  7 35  0   41  5 36  0             334381.4619   0.0087  0.050   0.0088 0.14  
3885: 41  7 35  0   41  6 36  0             334381.4619   0.0087  0.050   0.0088 0.36  
3886: 26  9 17  0   25  9 16  0             334383.9237  -0.0028  0.050  -0.0028 0.27  
3887: 26  9 17  0   25 10 16  0             334383.9237  -0.0028  0.050  -0.0028 0.23  
3888: 26 10 17  0   25  9 16  0             334383.9237  -0.0028  0.050  -0.0028 0.23  
3889: 26 10 17  0   25 10 16  0             334383.9237  -0.0028  0.050  -0.0028 0.27  
3890: 25 10 15  0   24 10 14  0             334410.3347  -0.0014  0.050  -0.0014 0.27  
3891: 25 10 15  0   24 11 14  0             334410.3347  -0.0014  0.050  -0.0014 0.23  
3892: 25 11 15  0   24 10 14  0             334410.3347  -0.0014  0.050  -0.0014 0.23  
3893: 25 11 15  0   24 11 14  0             334410.3347  -0.0014  0.050  -0.0014 0.27  
3894: 40  5 35  0   40  4 36  0             334428.0591  -0.0037  0.050  -0.0037 0.36  
3895: 40  5 35  0   40  5 36  0             334428.0591  -0.0037  0.050  -0.0037 0.14  
3896: 40  6 35  0   40  4 36  0             334428.0591  -0.0037  0.050  -0.0037 0.14  
3897: 40  6 35  0   40  5 36  0             334428.0591  -0.0037  0.050  -0.0037 0.36  
3898: 24 11 13  0   23 11 12  0             334455.3839  -0.0006  0.050  -0.0006 0.28  
3899: 24 11 13  0   23 12 12  0             334455.3839  -0.0006  0.050  -0.0006 0.22  
3900: 24 12 13  0   23 11 12  0             334455.3839  -0.0006  0.050  -0.0006 0.22  
3901: 24 12 13  0   23 12 12  0             334455.3839  -0.0006  0.050  -0.0006 0.28  
3902: 39  4 35  0   39  3 36  0             334472.7797  -0.0124  0.050  -0.0124 0.36  
3903: 39  4 35  0   39  4 36  0             334472.7797  -0.0124  0.050  -0.0124 0.14  
3904: 39  5 35  0   39  3 36  0             334472.7797  -0.0124  0.050  -0.0124 0.14  
3905: 39  5 35  0   39  4 36  0             334472.7797  -0.0124  0.050  -0.0124 0.36  
3906: 38  3 35  0   38  2 36  0             334515.7011   0.0049  0.050   0.0050 0.36  
3907: 38  3 35  0   38  3 36  0             334515.7011   0.0049  0.050   0.0050 0.14  
3908: 38  4 35  0   38  2 36  0             334515.7011   0.0049  0.050   0.0050 0.14  
3909: 38  4 35  0   38  3 36  0             334515.7011   0.0049  0.050   0.0050 0.36  
3910: 23 12 11  0   22 12 10  0             334542.8154  -0.0092  0.050  -0.0059 0.28  
3911: 23 12 11  0   22 13 10  0             334542.8154  -0.0021  0.050  -0.0059 0.22  
3912: 23 13 11  0   22 12 10  0             334542.8154  -0.0097  0.050  -0.0059 0.22  
3913: 23 13 11  0   22 13 10  0             334542.8154  -0.0025  0.050  -0.0059 0.28  
3914: 37  2 35  0   37  1 36  0             334556.8203  -0.0081  0.050  -0.0082 0.36  
3915: 37  2 35  0   37  2 36  0             334556.8203  -0.0081  0.050  -0.0082 0.14  
3916: 37  3 35  0   37  1 36  0             334556.8203  -0.0081  0.050  -0.0082 0.14  
3917: 37  3 35  0   37  2 36  0             334556.8203  -0.0081  0.050  -0.0082 0.36  
3918: 36  1 35  0   36  0 36  0             334596.2399  -0.0015  0.050  -0.0015 0.36  
3919: 36  1 35  0   36  1 36  0             334596.2399  -0.0015  0.050  -0.0015 0.14  
3920: 36  2 35  0   36  0 36  0             334596.2399  -0.0015  0.050  -0.0015 0.14  
3921: 36  2 35  0   36  1 36  0             334596.2399  -0.0015  0.050  -0.0015 0.36  
3922: 23 20  3  0   22 21  2  0             334709.1146  -0.0046  0.050               
3923: 22 13  9  0   21 14  8  0             334742.4858   0.0634  0.050  -0.0716 0.42  
3924: 22 14  9  0   21 14  8  0             334742.4858  -0.1705  0.050  -0.0716 0.58  
3925: 22 13  9  0   21 13  8  0             334745.2970   0.1601  0.050   0.0612 0.58  
3926: 22 14  9  0   21 13  8  0             334745.2970  -0.0738  0.050   0.0612 0.42  
3927: 20 17  4  0   19 17  3  0             334815.9208   0.0714  0.050               
3928: 21 14  7  0   20 15  6  0             335123.7031  -0.0132  0.050               
3929: 21 15  7  0   20 15  6  0             335177.2967  -0.0125  0.050               
3930: 21 14  7  0   20 14  6  0             335538.2153  -0.0289  0.050               
3931: 21 15  7  0   20 14  6  0             335591.8116  -0.0254  0.050               
3932: 18 16  3  0   17 15  2  0             336289.2482  -0.0717  0.050               
3933: 23 19  5  0   22 20  2  0             336723.2903   0.0127  0.050               
3934: 17 14  3  0   16 13  4  0             336731.9779  -0.0975  0.050               
3935: 16 14  3  0   15 12  4  0             337641.6970  -0.0767  0.050               
3936: 16 12  4  0   15 11  5  0             338054.0478  -0.0991  0.050               
3937: 16 12  4  0   15 10  5  0             338328.5701  -0.0772  0.050               
3938: 16 15  2  0   15 13  3  0             339940.0538   0.0376  0.050               
3939: 16 14  3  0   15 11  4  0             340590.3822   0.0366  0.050               
3940: 74 38 36  0   74 37 37  0             340894.6864  -0.0284  0.050  -0.0285 0.37  
3941: 74 38 36  0   74 38 37  0             340894.6864  -0.0284  0.050  -0.0285 0.13  
3942: 74 39 36  0   74 37 37  0             340894.6864  -0.0284  0.050  -0.0285 0.13  
3943: 74 39 36  0   74 38 37  0             340894.6864  -0.0284  0.050  -0.0285 0.37  
3944: 73 37 36  0   73 36 37  0             341037.6679  -0.0564  0.050  -0.0565 0.37  
3945: 73 37 36  0   73 37 37  0             341037.6679  -0.0564  0.050  -0.0565 0.13  
3946: 73 38 36  0   73 36 37  0             341037.6679  -0.0564  0.050  -0.0565 0.13  
3947: 73 38 36  0   73 37 37  0             341037.6679  -0.0564  0.050  -0.0565 0.37  
3948: 72 36 36  0   72 35 37  0             341176.4082  -0.0822  0.050  -0.0822 0.37  
3949: 72 36 36  0   72 36 37  0             341176.4082  -0.0822  0.050  -0.0822 0.13  
3950: 72 37 36  0   72 35 37  0             341176.4082  -0.0822  0.050  -0.0822 0.13  
3951: 72 37 36  0   72 36 37  0             341176.4082  -0.0822  0.050  -0.0822 0.37  
3952: 17 14  3  0   16 12  4  0             341269.8904   0.0390  0.050               
3953: 71 35 36  0   71 34 37  0             341311.1225   0.0113  0.050   0.0113 0.37  
3954: 71 35 36  0   71 35 37  0             341311.1225   0.0113  0.050   0.0113 0.13  
3955: 71 36 36  0   71 34 37  0             341311.1225   0.0113  0.050   0.0113 0.13  
3956: 71 36 36  0   71 35 37  0             341311.1225   0.0113  0.050   0.0113 0.37  
3957: 20 15  5  0   19 15  4  0             341396.0150  -0.0738  0.050               
3958: 70 34 36  0   70 33 37  0             341441.7030   0.0199  0.050   0.0199 0.37  
3959: 70 34 36  0   70 34 37  0             341441.7030   0.0199  0.050   0.0199 0.13  
3960: 70 35 36  0   70 33 37  0             341441.7030   0.0199  0.050   0.0199 0.13  
3961: 70 35 36  0   70 34 37  0             341441.7030   0.0199  0.050   0.0199 0.37  
3962: 69 33 36  0   69 32 37  0             341568.2658  -0.0350  0.050  -0.0351 0.37  
3963: 69 33 36  0   69 33 37  0             341568.2658  -0.0350  0.050  -0.0351 0.13  
3964: 69 34 36  0   69 32 37  0             341568.2658  -0.0350  0.050  -0.0351 0.13  
3965: 69 34 36  0   69 33 37  0             341568.2658  -0.0350  0.050  -0.0351 0.37  
3966: 68 32 36  0   68 31 37  0             341691.0865   0.0290  0.050   0.0290 0.42  
3967: 68 32 36  0   68 32 37  0             341691.0865   0.0290  0.050   0.0290 0.15  
3968: 68 33 36  0   68 32 37  0             341691.0865   0.0290  0.050   0.0290 0.42  
3969: 67 31 36  0   67 30 37  0             341810.0377  -0.0066  0.050  -0.0067 0.37  
3970: 67 31 36  0   67 31 37  0             341810.0377  -0.0066  0.050  -0.0067 0.13  
3971: 67 32 36  0   67 30 37  0             341810.0377  -0.0066  0.050  -0.0067 0.13  
3972: 67 32 36  0   67 31 37  0             341810.0377  -0.0066  0.050  -0.0067 0.37  
3973: 66 30 36  0   66 29 37  0             341925.3606   0.0095  0.050   0.0095 0.42  
3974: 66 31 36  0   66 29 37  0             341925.3606   0.0095  0.050   0.0095 0.15  
3975: 66 31 36  0   66 30 37  0             341925.3606   0.0095  0.050   0.0095 0.42  
3976: 65 29 36  0   65 28 37  0             342037.0687   0.0030  0.050   0.0031 0.37  
3977: 65 29 36  0   65 29 37  0             342037.0687   0.0030  0.050   0.0031 0.13  
3978: 65 30 36  0   65 28 37  0             342037.0687   0.0030  0.050   0.0031 0.13  
3979: 65 30 36  0   65 29 37  0             342037.0687   0.0030  0.050   0.0031 0.37  
3980: 64 28 36  0   64 27 37  0             342145.2883   0.0137  0.050   0.0138 0.37  
3981: 64 28 36  0   64 28 37  0             342145.2883   0.0137  0.050   0.0138 0.13  
3982: 64 29 36  0   64 27 37  0             342145.2883   0.0137  0.050   0.0138 0.13  
3983: 64 29 36  0   64 28 37  0             342145.2883   0.0137  0.050   0.0138 0.37  
3984: 17 15  2  0   16 13  3  0             342190.8529   0.0606  0.050               
3985: 63 27 36  0   63 26 37  0             342250.0644   0.0018  0.050   0.0019 0.42  
3986: 63 28 36  0   63 26 37  0             342250.0644   0.0018  0.050   0.0019 0.15  
3987: 63 28 36  0   63 27 37  0             342250.0644   0.0018  0.050   0.0019 0.42  
3988: 20 17  3  0   19 17  2  0             342272.8266  -0.0538  0.050               
3989: 62 26 36  0   62 25 37  0             342351.4975  -0.0156  0.050  -0.0156 0.37  
3990: 62 26 36  0   62 26 37  0             342351.4975  -0.0156  0.050  -0.0156 0.13  
3991: 62 27 36  0   62 25 37  0             342351.4975  -0.0156  0.050  -0.0156 0.13  
3992: 62 27 36  0   62 26 37  0             342351.4975  -0.0156  0.050  -0.0156 0.37  
3993: 61 25 36  0   61 24 37  0             342449.6917  -0.0163  0.050  -0.0163 0.37  
3994: 61 25 36  0   61 25 37  0             342449.6917  -0.0163  0.050  -0.0163 0.13  
3995: 61 26 36  0   61 24 37  0             342449.6917  -0.0163  0.050  -0.0163 0.13  
3996: 61 26 36  0   61 25 37  0             342449.6917  -0.0163  0.050  -0.0163 0.37  
3997: 18 17  2  0   17 16  1  0             342544.0459  -0.0795  0.050               
3998: 16 13  4  0   15 11  5  0             342591.8993  -0.0235  0.050               
3999: 59 23 36  0   59 22 37  0             342636.6389  -0.0114  0.050  -0.0115 0.37  
4000: 59 23 36  0   59 23 37  0             342636.6389  -0.0114  0.050  -0.0115 0.13  
4001: 59 24 36  0   59 22 37  0             342636.6389  -0.0114  0.050  -0.0115 0.13  
4002: 59 24 36  0   59 23 37  0             342636.6389  -0.0114  0.050  -0.0115 0.37  
4003: 58 22 36  0   58 21 37  0             342725.5250  -0.0289  0.050  -0.0290 0.37  
4004: 58 22 36  0   58 22 37  0             342725.5250  -0.0289  0.050  -0.0290 0.13  
4005: 58 23 36  0   58 21 37  0             342725.5250  -0.0289  0.050  -0.0290 0.13  
4006: 58 23 36  0   58 22 37  0             342725.5250  -0.0289  0.050  -0.0290 0.37  
4007: 57 21 36  0   57 20 37  0             342811.5036  -0.0107  0.050  -0.0107 0.37  
4008: 57 21 36  0   57 21 37  0             342811.5036  -0.0107  0.050  -0.0107 0.13  
4009: 57 22 36  0   57 20 37  0             342811.5036  -0.0107  0.050  -0.0107 0.13  
4010: 57 22 36  0   57 21 37  0             342811.5036  -0.0107  0.050  -0.0107 0.37  
4011: 16 13  4  0   15 10  5  0             342866.4026  -0.0206  0.050               
4012: 56 20 36  0   56 19 37  0             342894.5768  -0.0290  0.050  -0.0290 0.37  
4013: 56 20 36  0   56 20 37  0             342894.5768  -0.0290  0.050  -0.0290 0.13  
4014: 56 21 36  0   56 19 37  0             342894.5768  -0.0290  0.050  -0.0290 0.13  
4015: 56 21 36  0   56 20 37  0             342894.5768  -0.0290  0.050  -0.0290 0.37  
4016: 55 19 36  0   55 18 37  0             342974.8822  -0.0191  0.050  -0.0192 0.37  
4017: 55 19 36  0   55 19 37  0             342974.8822  -0.0191  0.050  -0.0192 0.13  
4018: 55 20 36  0   55 18 37  0             342974.8822  -0.0191  0.050  -0.0192 0.13  
4019: 55 20 36  0   55 19 37  0             342974.8822  -0.0191  0.050  -0.0192 0.37  
4020: 54 18 36  0   54 17 37  0             343052.4467  -0.0262  0.050  -0.0262 0.37  
4021: 54 18 36  0   54 18 37  0             343052.4467  -0.0262  0.050  -0.0262 0.13  
4022: 54 19 36  0   54 17 37  0             343052.4467  -0.0262  0.050  -0.0262 0.13  
4023: 54 19 36  0   54 18 37  0             343052.4467  -0.0262  0.050  -0.0262 0.37  
4024: 15  9  6  0   14  7  7  0             343062.8794  -0.1665  0.050  -0.0437 0.28  
4025: 15  9  6  0   14  8  7  0             343062.8794   0.0043  0.050  -0.0437 0.72  
4026: 15 10  6  0   14  7  7  0             343077.1616  -0.0602  0.050  -0.0122 0.72  
4027: 15 10  6  0   14  8  7  0             343077.1616   0.1106  0.050  -0.0122 0.28  
4028: 18 16  2  0   17 15  3  0             343090.8651   0.0197  0.050               
4029: 18 17  1  0   17 16  2  0             343102.7152  -0.0390  0.050               
4030: 53 17 36  0   53 16 37  0             343127.3630  -0.0275  0.050  -0.0276 0.37  
4031: 53 17 36  0   53 17 37  0             343127.3630  -0.0275  0.050  -0.0276 0.13  
4032: 53 18 36  0   53 16 37  0             343127.3630  -0.0275  0.050  -0.0276 0.13  
4033: 53 18 36  0   53 17 37  0             343127.3630  -0.0275  0.050  -0.0276 0.37  
4034: 19 16  4  0   18 15  3  0             343147.1282   0.0458  0.050               
4035: 52 16 36  0   52 15 37  0             343199.7042  -0.0190  0.050  -0.0190 0.37  
4036: 52 16 36  0   52 16 37  0             343199.7042  -0.0190  0.050  -0.0190 0.13  
4037: 52 17 36  0   52 15 37  0             343199.7042  -0.0190  0.050  -0.0190 0.13  
4038: 52 17 36  0   52 16 37  0             343199.7042  -0.0190  0.050  -0.0190 0.37  
4039: 51 15 36  0   51 14 37  0             343269.5132  -0.0251  0.050  -0.0252 0.37  
4040: 51 15 36  0   51 15 37  0             343269.5132  -0.0251  0.050  -0.0252 0.13  
4041: 51 16 36  0   51 14 37  0             343269.5132  -0.0251  0.050  -0.0252 0.13  
4042: 51 16 36  0   51 15 37  0             343269.5132  -0.0251  0.050  -0.0252 0.37  
4043: 50 14 36  0   50 13 37  0             343336.9599   0.0575  0.050   0.0576 0.37  
4044: 50 14 36  0   50 14 37  0             343336.9599   0.0575  0.050   0.0576 0.13  
4045: 50 15 36  0   50 13 37  0             343336.9599   0.0575  0.050   0.0576 0.13  
4046: 50 15 36  0   50 14 37  0             343336.9599   0.0575  0.050   0.0576 0.37  
4047: 49 13 36  0   49 12 37  0             343401.8719  -0.0079  0.050  -0.0079 0.37  
4048: 49 13 36  0   49 13 37  0             343401.8719  -0.0079  0.050  -0.0079 0.13  
4049: 49 14 36  0   49 12 37  0             343401.8719  -0.0079  0.050  -0.0079 0.13  
4050: 49 14 36  0   49 13 37  0             343401.8719  -0.0079  0.050  -0.0079 0.37  
4051: 48 12 36  0   48 11 37  0             343464.5279  -0.0065  0.050  -0.0065 0.37  
4052: 48 12 36  0   48 12 37  0             343464.5279  -0.0065  0.050  -0.0065 0.13  
4053: 48 13 36  0   48 11 37  0             343464.5279  -0.0065  0.050  -0.0065 0.13  
4054: 48 13 36  0   48 12 37  0             343464.5279  -0.0065  0.050  -0.0065 0.37  
4055: 47 11 36  0   47 10 37  0             343524.9075  -0.0208  0.050  -0.0208 0.37  
4056: 47 11 36  0   47 11 37  0             343524.9075  -0.0208  0.050  -0.0208 0.13  
4057: 47 12 36  0   47 10 37  0             343524.9075  -0.0208  0.050  -0.0208 0.13  
4058: 47 12 36  0   47 11 37  0             343524.9075  -0.0208  0.050  -0.0208 0.37  
4059: 22 18  4  0   21 19  3  0             343572.9853  -0.0872  0.050               
4060: 46 10 36  0   46  9 37  0             343583.1091  -0.0133  0.050  -0.0134 0.36  
4061: 46 10 36  0   46 10 37  0             343583.1091  -0.0133  0.050  -0.0134 0.14  
4062: 46 11 36  0   46  9 37  0             343583.1091  -0.0133  0.050  -0.0134 0.14  
4063: 46 11 36  0   46 10 37  0             343583.1091  -0.0133  0.050  -0.0134 0.36  
4064: 21 15  6  0   20 16  5  0             343629.3597   0.0157  0.050               
4065: 45  9 36  0   45  8 37  0             343639.1558  -0.0203  0.050  -0.0204 0.36  
4066: 45  9 36  0   45  9 37  0             343639.1558  -0.0203  0.050  -0.0204 0.14  
4067: 45 10 36  0   45  8 37  0             343639.1558  -0.0203  0.050  -0.0204 0.14  
4068: 45 10 36  0   45  9 37  0             343639.1558  -0.0203  0.050  -0.0204 0.36  
4069: 14  6  8  0   13  4  9  0             343676.0225  -0.0944  0.050  -0.0960 0.14  
4070: 14  6  8  0   13  5  9  0             343676.0225  -0.0944  0.050  -0.0960 0.36  
4071: 14  7  8  0   13  4  9  0             343676.0225  -0.0975  0.050  -0.0960 0.36  
4072: 14  7  8  0   13  5  9  0             343676.0225  -0.0975  0.050  -0.0960 0.14  
4073: 44  8 36  0   44  7 37  0             343693.1285  -0.0193  0.050  -0.0194 0.36  
4074: 44  8 36  0   44  8 37  0             343693.1285  -0.0193  0.050  -0.0194 0.14  
4075: 44  9 36  0   44  7 37  0             343693.1285  -0.0193  0.050  -0.0194 0.14  
4076: 44  9 36  0   44  8 37  0             343693.1285  -0.0193  0.050  -0.0194 0.36  
4077: 36  0 36  0   35  0 35  0             343707.4608  -0.0342  0.050  -0.0343 0.26  
4078: 36  0 36  0   35  1 35  0             343707.4608  -0.0342  0.050  -0.0343 0.24  
4079: 36  1 36  0   35  0 35  0             343707.4608  -0.0342  0.050  -0.0343 0.24  
4080: 36  1 36  0   35  1 35  0             343707.4608  -0.0342  0.050  -0.0343 0.26  
4081: 35  1 34  0   34  1 33  0             343716.3773  -0.0416  0.050  -0.0417 0.15  
4082: 35  1 34  0   34  2 33  0             343716.3773  -0.0416  0.050  -0.0417 0.35  
4083: 35  2 34  0   34  1 33  0             343716.3773  -0.0416  0.050  -0.0417 0.35  
4084: 35  2 34  0   34  2 33  0             343716.3773  -0.0416  0.050  -0.0417 0.15  
4085: 34  2 32  0   33  2 31  0             343724.6465  -0.0463  0.050  -0.0464 0.15  
4086: 34  2 32  0   33  3 31  0             343724.6465  -0.0463  0.050  -0.0464 0.35  
4087: 34  3 32  0   33  2 31  0             343724.6465  -0.0463  0.050  -0.0464 0.35  
4088: 34  3 32  0   33  3 31  0             343724.6465  -0.0463  0.050  -0.0464 0.15  
4089: 33  3 30  0   32  3 29  0             343732.4762  -0.0439  0.050  -0.0440 0.15  
4090: 33  3 30  0   32  4 29  0             343732.4762  -0.0439  0.050  -0.0440 0.35  
4091: 33  4 30  0   32  3 29  0             343732.4762  -0.0439  0.050  -0.0440 0.35  
4092: 33  4 30  0   32  4 29  0             343732.4762  -0.0439  0.050  -0.0440 0.15  
4093: 32  4 28  0   31  4 27  0             343740.1122  -0.0327  0.050  -0.0327 0.15  
4094: 32  4 28  0   31  5 27  0             343740.1122  -0.0327  0.050  -0.0327 0.35  
4095: 32  5 28  0   31  4 27  0             343740.1122  -0.0327  0.050  -0.0327 0.35  
4096: 32  5 28  0   31  5 27  0             343740.1122  -0.0327  0.050  -0.0327 0.15  
4097: 43  7 36  0   43  6 37  0             343745.0894  -0.0051  0.050  -0.0052 0.36  
4098: 43  7 36  0   43  7 37  0             343745.0894  -0.0051  0.050  -0.0052 0.14  
4099: 43  8 36  0   43  6 37  0             343745.0894  -0.0051  0.050  -0.0052 0.14  
4100: 43  8 36  0   43  7 37  0             343745.0894  -0.0051  0.050  -0.0052 0.36  
4101: 31  5 26  0   30  5 25  0             343747.8432  -0.0354  0.050  -0.0354 0.15  
4102: 31  5 26  0   30  6 25  0             343747.8432  -0.0354  0.050  -0.0354 0.35  
4103: 31  6 26  0   30  5 25  0             343747.8432  -0.0354  0.050  -0.0354 0.35  
4104: 31  6 26  0   30  6 25  0             343747.8432  -0.0354  0.050  -0.0354 0.15  
4105: 30  6 24  0   29  6 23  0             343756.1294  -0.0209  0.050  -0.0209 0.15  
4106: 30  6 24  0   29  7 23  0             343756.1294  -0.0209  0.050  -0.0209 0.35  
4107: 30  7 24  0   29  6 23  0             343756.1294  -0.0209  0.050  -0.0209 0.35  
4108: 30  7 24  0   29  7 23  0             343756.1294  -0.0209  0.050  -0.0209 0.15  
4109: 29  7 22  0   28  7 21  0             343765.5757  -0.0238  0.050  -0.0239 0.15  
4110: 29  7 22  0   28  8 21  0             343765.5757  -0.0238  0.050  -0.0239 0.35  
4111: 29  8 22  0   28  7 21  0             343765.5757  -0.0238  0.050  -0.0239 0.35  
4112: 29  8 22  0   28  8 21  0             343765.5757  -0.0238  0.050  -0.0239 0.15  
4113: 28  8 20  0   27  8 19  0             343777.2309  -0.0271  0.050  -0.0271 0.15  
4114: 28  8 20  0   27  9 19  0             343777.2309  -0.0271  0.050  -0.0271 0.35  
4115: 28  9 20  0   27  8 19  0             343777.2309  -0.0271  0.050  -0.0271 0.35  
4116: 28  9 20  0   27  9 19  0             343777.2309  -0.0271  0.050  -0.0271 0.15  
4117: 27  9 18  0   26  9 17  0             343792.9185  -0.0115  0.050  -0.0115 0.15  
4118: 27  9 18  0   26 10 17  0             343792.9185  -0.0115  0.050  -0.0115 0.35  
4119: 27 10 18  0   26  9 17  0             343792.9185  -0.0115  0.050  -0.0115 0.35  
4120: 27 10 18  0   26 10 17  0             343792.9185  -0.0115  0.050  -0.0115 0.15  
4121: 26 10 16  0   25 10 15  0             343816.0199  -0.0227  0.050  -0.0227 0.15  
4122: 26 10 16  0   25 11 15  0             343816.0199  -0.0227  0.050  -0.0227 0.35  
4123: 26 11 16  0   25 10 15  0             343816.0199  -0.0227  0.050  -0.0227 0.35  
4124: 26 11 16  0   25 11 15  0             343816.0199  -0.0227  0.050  -0.0227 0.15  
4125: 41  5 36  0   41  4 37  0             343843.1231  -0.0110  0.050  -0.0110 0.36  
4126: 41  5 36  0   41  5 37  0             343843.1231  -0.0110  0.050  -0.0110 0.14  
4127: 41  6 36  0   41  4 37  0             343843.1231  -0.0110  0.050  -0.0110 0.14  
4128: 41  6 36  0   41  5 37  0             343843.1231  -0.0110  0.050  -0.0110 0.36  
4129: 25 11 14  0   24 11 13  0             343853.7208  -0.0114  0.050  -0.0114 0.16  
4130: 25 11 14  0   24 12 13  0             343853.7208  -0.0114  0.050  -0.0114 0.34  
4131: 25 12 14  0   24 11 13  0             343853.7208  -0.0114  0.050  -0.0114 0.34  
4132: 25 12 14  0   24 12 13  0             343853.7208  -0.0114  0.050  -0.0114 0.16  
4133: 40  4 36  0   40  3 37  0             343889.3021  -0.0323  0.050  -0.0324 0.36  
4134: 40  4 36  0   40  4 37  0             343889.3021  -0.0323  0.050  -0.0324 0.14  
4135: 40  5 36  0   40  3 37  0             343889.3021  -0.0323  0.050  -0.0324 0.14  
4136: 40  5 36  0   40  4 37  0             343889.3021  -0.0323  0.050  -0.0324 0.36  
4137: 24 12 12  0   23 12 11  0             343922.6017  -0.0168  0.050  -0.0167 0.16  
4138: 24 12 12  0   23 13 11  0             343922.6017  -0.0164  0.050  -0.0167 0.34  
4139: 24 13 12  0   23 12 11  0             343922.6017  -0.0169  0.050  -0.0167 0.34  
4140: 24 13 12  0   23 13 11  0             343922.6017  -0.0164  0.050  -0.0167 0.16  
4141: 39  3 36  0   39  2 37  0             343933.7134  -0.0113  0.050  -0.0114 0.36  
4142: 39  3 36  0   39  3 37  0             343933.7134  -0.0113  0.050  -0.0114 0.14  
4143: 39  4 36  0   39  2 37  0             343933.7134  -0.0113  0.050  -0.0114 0.14  
4144: 39  4 36  0   39  3 37  0             343933.7134  -0.0113  0.050  -0.0114 0.36  
4145: 38  2 36  0   38  1 37  0             343976.3306  -0.0250  0.050  -0.0250 0.36  
4146: 38  2 36  0   38  2 37  0             343976.3306  -0.0250  0.050  -0.0250 0.14  
4147: 38  3 36  0   38  1 37  0             343976.3306  -0.0250  0.050  -0.0250 0.14  
4148: 38  3 36  0   38  2 37  0             343976.3306  -0.0250  0.050  -0.0250 0.36  
4149: 37  1 36  0   37  0 37  0             344017.2578  -0.0183  0.050  -0.0183 0.36  
4150: 37  1 36  0   37  1 37  0             344017.2578  -0.0183  0.050  -0.0183 0.14  
4151: 37  2 36  0   37  0 37  0             344017.2578  -0.0183  0.050  -0.0183 0.14  
4152: 37  2 36  0   37  1 37  0             344017.2578  -0.0183  0.050  -0.0183 0.36  
4153: 23 13 10  0   22 13  9  0             344067.7534  -0.1295  0.050  -0.0215 0.17  
4154: 23 13 10  0   22 14  9  0             344067.7534   0.1044  0.050  -0.0215 0.33  
4155: 23 14 10  0   22 13  9  0             344067.7534  -0.1475  0.050  -0.0215 0.33  
4156: 23 14 10  0   22 14  9  0             344067.7534   0.0864  0.050  -0.0215 0.17  
4157: 24 21  4  0   23 22  1  0             344175.3635   0.0468  0.050               
4158: 21 16  6  0   20 16  5  0             344346.9380  -0.0066  0.050               
4159: 22 14  8  0   21 15  7  0             344415.6169  -0.0319  0.050               
4160: 22 15  8  0   21 15  7  0             344421.3578  -0.0184  0.050               
4161: 22 14  8  0   21 14  7  0             344469.2314  -0.0102  0.050               
4162: 22 15  8  0   21 14  7  0             344474.9445  -0.0246  0.050               
4163: 21 16  5  0   20 17  4  0             344989.4985  -0.0195  0.050               
4164: 20 16  5  0   19 15  4  0             345176.4848   0.0341  0.050               
4165: 18 18  1  0   17 17  0  0             345814.7060  -0.0833  0.050               
4166: 18 18  0  0   17 17  1  0             345831.1411  -0.0160  0.050               
4167: 21 20  2  0   20 20  1  0             345903.2661   0.0331  0.050               
4168: 21 20  1  0   20 20  0  0             345954.3769   0.0497  0.050               
4169: 16 16  0  0   15 14  1  0             346612.4830   0.0421  0.050               
4170: 24 21  3  0   23 22  2  0             347114.3745   0.0370  0.050               
4171: 16 16  1  0   15 14  2  0             347397.7405  -0.0019  0.050               
4172: 21 15  6  0   20 15  5  0             347409.6672  -0.0384  0.050               
4173: 24 19  6  0   23 20  3  0             348111.0308   0.0116  0.050               
4174: 21 16  6  0   20 15  5  0             348127.2518  -0.0546  0.050               
4175: 20 16  4  0   19 16  3  0             348419.8112   0.0429  0.050               
4176: 21 19  3  0   20 19  2  0             349156.2471   0.0479  0.050               
4177: 21 19  2  0   20 19  1  0             350001.7058  -0.0181  0.050               
4178: 21 17  5  0   20 17  4  0             350608.7049   0.0348  0.050               
4179: 68 31 37  0   68 30 38  0             351201.5484   0.0599  0.050   0.0599 0.37  
4180: 68 31 37  0   68 31 38  0             351201.5484   0.0599  0.050   0.0599 0.13  
4181: 68 32 37  0   68 30 38  0             351201.5484   0.0599  0.050   0.0599 0.13  
4182: 68 32 37  0   68 31 38  0             351201.5484   0.0599  0.050   0.0599 0.37  
4183: 16 11  5  0   15 10  6  0             351224.5253   0.0163  0.050               
4184: 16 11  5  0   15  9  6  0             351238.6964   0.0115  0.050               
4185: 67 30 37  0   67 29 38  0             351316.6776   0.0588  0.050   0.0588 0.37  
4186: 67 30 37  0   67 30 38  0             351316.6776   0.0588  0.050   0.0588 0.13  
4187: 67 31 37  0   67 29 38  0             351316.6776   0.0588  0.050   0.0588 0.13  
4188: 67 31 37  0   67 30 38  0             351316.6776   0.0588  0.050   0.0588 0.37  
4189: 66 29 37  0   66 28 38  0             351428.2776  -0.0058  0.050  -0.0059 0.37  
4190: 66 29 37  0   66 29 38  0             351428.2776  -0.0058  0.050  -0.0059 0.13  
4191: 66 30 37  0   66 28 38  0             351428.2776  -0.0058  0.050  -0.0059 0.13  
4192: 66 30 37  0   66 29 38  0             351428.2776  -0.0058  0.050  -0.0059 0.37  
4193: 65 28 37  0   65 27 38  0             351536.5604  -0.0026  0.050  -0.0027 0.37  
4194: 65 28 37  0   65 28 38  0             351536.5604  -0.0026  0.050  -0.0027 0.13  
4195: 65 29 37  0   65 27 38  0             351536.5604  -0.0026  0.050  -0.0027 0.13  
4196: 65 29 37  0   65 28 38  0             351536.5604  -0.0026  0.050  -0.0027 0.37  
4197: 64 27 37  0   64 26 38  0             351641.5019  -0.0347  0.050  -0.0348 0.37  
4198: 64 27 37  0   64 27 38  0             351641.5019  -0.0347  0.050  -0.0348 0.13  
4199: 64 28 37  0   64 26 38  0             351641.5019  -0.0347  0.050  -0.0348 0.13  
4200: 64 28 37  0   64 27 38  0             351641.5019  -0.0347  0.050  -0.0348 0.37  
4201: 24 20  5  0   23 21  2  0             351642.8475   0.0012  0.050               
4202: 21 18  4  0   20 18  3  0             351733.0077   0.0247  0.050               
4203: 63 26 37  0   63 25 38  0             351743.2989   0.0169  0.050   0.0169 0.37  
4204: 63 26 37  0   63 26 38  0             351743.2989   0.0169  0.050   0.0169 0.13  
4205: 63 27 37  0   63 25 38  0             351743.2989   0.0169  0.050   0.0169 0.13  
4206: 63 27 37  0   63 26 38  0             351743.2989   0.0169  0.050   0.0169 0.37  
4207: 16 12  5  0   15  9  6  0             351746.7570  -0.0022  0.050               
4208: 62 25 37  0   62 24 38  0             351841.8632  -0.0119  0.050  -0.0120 0.37  
4209: 62 25 37  0   62 25 38  0             351841.8632  -0.0119  0.050  -0.0120 0.13  
4210: 62 26 37  0   62 24 38  0             351841.8632  -0.0119  0.050  -0.0120 0.13  
4211: 62 26 37  0   62 25 38  0             351841.8632  -0.0119  0.050  -0.0120 0.37  
4212: 61 24 37  0   61 23 38  0             351937.3672  -0.0239  0.050  -0.0240 0.37  
4213: 61 24 37  0   61 24 38  0             351937.3672  -0.0239  0.050  -0.0240 0.13  
4214: 61 25 37  0   61 23 38  0             351937.3672  -0.0239  0.050  -0.0240 0.13  
4215: 61 25 37  0   61 24 38  0             351937.3672  -0.0239  0.050  -0.0240 0.37  
4216: 60 23 37  0   60 22 38  0             352029.8937  -0.0098  0.050  -0.0098 0.37  
4217: 60 23 37  0   60 23 38  0             352029.8937  -0.0098  0.050  -0.0098 0.13  
4218: 60 24 37  0   60 22 38  0             352029.8937  -0.0098  0.050  -0.0098 0.13  
4219: 60 24 37  0   60 23 38  0             352029.8937  -0.0098  0.050  -0.0098 0.37  
4220: 59 22 37  0   59 21 38  0             352119.4803  -0.0043  0.050  -0.0043 0.37  
4221: 59 22 37  0   59 22 38  0             352119.4803  -0.0043  0.050  -0.0043 0.13  
4222: 59 23 37  0   59 21 38  0             352119.4803  -0.0043  0.050  -0.0043 0.13  
4223: 59 23 37  0   59 22 38  0             352119.4803  -0.0043  0.050  -0.0043 0.37  
4224: 58 21 37  0   58 20 38  0             352206.1866  -0.0185  0.050  -0.0186 0.37  
4225: 58 21 37  0   58 21 38  0             352206.1866  -0.0185  0.050  -0.0186 0.13  
4226: 58 22 37  0   58 20 38  0             352206.1866  -0.0185  0.050  -0.0186 0.13  
4227: 58 22 37  0   58 21 38  0             352206.1866  -0.0185  0.050  -0.0186 0.37  
4228: 57 20 37  0   57 19 38  0             352290.1262  -0.0086  0.050  -0.0086 0.37  
4229: 57 20 37  0   57 20 38  0             352290.1262  -0.0086  0.050  -0.0086 0.13  
4230: 57 21 37  0   57 19 38  0             352290.1262  -0.0086  0.050  -0.0086 0.13  
4231: 57 21 37  0   57 20 38  0             352290.1262  -0.0086  0.050  -0.0086 0.37  
4232: 56 19 37  0   56 18 38  0             352371.3143  -0.0277  0.050  -0.0278 0.37  
4233: 56 19 37  0   56 19 38  0             352371.3143  -0.0277  0.050  -0.0278 0.13  
4234: 56 20 37  0   56 18 38  0             352371.3143  -0.0277  0.050  -0.0278 0.13  
4235: 56 20 37  0   56 19 38  0             352371.3143  -0.0277  0.050  -0.0278 0.37  
4236: 55 18 37  0   55 17 38  0             352449.8652  -0.0286  0.050  -0.0286 0.37  
4237: 55 18 37  0   55 18 38  0             352449.8652  -0.0286  0.050  -0.0286 0.13  
4238: 55 19 37  0   55 17 38  0             352449.8652  -0.0286  0.050  -0.0286 0.13  
4239: 55 19 37  0   55 18 38  0             352449.8652  -0.0286  0.050  -0.0286 0.37  
4240: 54 17 37  0   54 16 38  0             352525.8337  -0.0220  0.050  -0.0221 0.37  
4241: 54 17 37  0   54 17 38  0             352525.8337  -0.0220  0.050  -0.0221 0.13  
4242: 54 18 37  0   54 16 38  0             352525.8337  -0.0220  0.050  -0.0221 0.13  
4243: 54 18 37  0   54 17 38  0             352525.8337  -0.0220  0.050  -0.0221 0.37  
4244: 53 16 37  0   53 15 38  0             352599.2689  -0.0237  0.050  -0.0238 0.37  
4245: 53 16 37  0   53 16 38  0             352599.2689  -0.0237  0.050  -0.0238 0.13  
4246: 53 17 37  0   53 15 38  0             352599.2689  -0.0237  0.050  -0.0238 0.13  
4247: 53 17 37  0   53 16 38  0             352599.2689  -0.0237  0.050  -0.0238 0.37  
4248: 52 15 37  0   52 14 38  0             352670.2456  -0.0219  0.050  -0.0220 0.37  
4249: 52 15 37  0   52 15 38  0             352670.2456  -0.0219  0.050  -0.0220 0.13  
4250: 52 16 37  0   52 14 38  0             352670.2456  -0.0219  0.050  -0.0220 0.13  
4251: 52 16 37  0   52 15 38  0             352670.2456  -0.0219  0.050  -0.0220 0.37  
4252: 51 14 37  0   51 13 38  0             352738.8123  -0.0303  0.050  -0.0303 0.37  
4253: 51 14 37  0   51 14 38  0             352738.8123  -0.0303  0.050  -0.0303 0.13  
4254: 51 15 37  0   51 13 38  0             352738.8123  -0.0303  0.050  -0.0303 0.13  
4255: 51 15 37  0   51 14 38  0             352738.8123  -0.0303  0.050  -0.0303 0.37  
4256: 50 13 37  0   50 12 38  0             352805.0960   0.0173  0.050   0.0174 0.37  
4257: 50 13 37  0   50 13 38  0             352805.0960   0.0173  0.050   0.0174 0.13  
4258: 50 14 37  0   50 12 38  0             352805.0960   0.0173  0.050   0.0174 0.13  
4259: 50 14 37  0   50 13 38  0             352805.0960   0.0173  0.050   0.0174 0.37  
4260: 49 12 37  0   49 11 38  0             352868.9976  -0.0376  0.050  -0.0376 0.37  
4261: 49 12 37  0   49 12 38  0             352868.9976  -0.0376  0.050  -0.0376 0.13  
4262: 49 13 37  0   49 11 38  0             352868.9976  -0.0376  0.050  -0.0376 0.13  
4263: 49 13 37  0   49 12 38  0             352868.9976  -0.0376  0.050  -0.0376 0.37  
4264: 48 11 37  0   48 10 38  0             352930.7447  -0.0260  0.050  -0.0260 0.36  
4265: 48 11 37  0   48 11 38  0             352930.7447  -0.0260  0.050  -0.0260 0.14  
4266: 48 12 37  0   48 10 38  0             352930.7447  -0.0260  0.050  -0.0260 0.14  
4267: 48 12 37  0   48 11 38  0             352930.7447  -0.0260  0.050  -0.0260 0.36  
4268: 18 15  3  0   17 14  4  0             352983.0580  -0.0871  0.050               
4269: 47 10 37  0   47  9 38  0             352990.3237  -0.0185  0.050  -0.0186 0.36  
4270: 47 10 37  0   47 10 38  0             352990.3237  -0.0185  0.050  -0.0186 0.14  
4271: 47 11 37  0   47  9 38  0             352990.3237  -0.0185  0.050  -0.0186 0.14  
4272: 47 11 37  0   47 10 38  0             352990.3237  -0.0185  0.050  -0.0186 0.36  
4273: 46  9 37  0   46  8 38  0             353047.7740  -0.0319  0.050  -0.0319 0.36  
4274: 46  9 37  0   46  9 38  0             353047.7740  -0.0319  0.050  -0.0319 0.14  
4275: 46 10 37  0   46  8 38  0             353047.7740  -0.0319  0.050  -0.0319 0.14  
4276: 46 10 37  0   46  9 38  0             353047.7740  -0.0319  0.050  -0.0319 0.36  
4277: 45  8 37  0   45  7 38  0             353103.2423   0.0260  0.050   0.0260 0.36  
4278: 45  8 37  0   45  8 38  0             353103.2423   0.0260  0.050   0.0260 0.14  
4279: 45  9 37  0   45  7 38  0             353103.2423   0.0260  0.050   0.0260 0.14  
4280: 45  9 37  0   45  8 38  0             353103.2423   0.0260  0.050   0.0260 0.36  
4281: 37  0 37  0   36  0 36  0             353119.9415  -0.0350  0.050  -0.0350 0.26  
4282: 37  0 37  0   36  1 36  0             353119.9415  -0.0350  0.050  -0.0350 0.24  
4283: 37  1 37  0   36  0 36  0             353119.9415  -0.0350  0.050  -0.0350 0.24  
4284: 37  1 37  0   36  1 36  0             353119.9415  -0.0350  0.050  -0.0350 0.26  
4285: 36  1 35  0   35  1 34  0             353128.8502  -0.0283  0.050  -0.0283 0.26  
4286: 36  1 35  0   35  2 34  0             353128.8502  -0.0283  0.050  -0.0283 0.24  
4287: 36  2 35  0   35  1 34  0             353128.8502  -0.0283  0.050  -0.0283 0.24  
4288: 36  2 35  0   35  2 34  0             353128.8502  -0.0283  0.050  -0.0283 0.26  
4289: 35  2 33  0   34  2 32  0             353137.0723  -0.0293  0.050  -0.0294 0.26  
4290: 35  2 33  0   34  3 32  0             353137.0723  -0.0293  0.050  -0.0294 0.24  
4291: 35  3 33  0   34  2 32  0             353137.0723  -0.0293  0.050  -0.0294 0.24  
4292: 35  3 33  0   34  3 32  0             353137.0723  -0.0293  0.050  -0.0294 0.26  
4293: 34  3 31  0   33  3 30  0             353144.8119  -0.0324  0.050  -0.0324 0.26  
4294: 34  3 31  0   33  4 30  0             353144.8119  -0.0324  0.050  -0.0324 0.24  
4295: 34  4 31  0   33  3 30  0             353144.8119  -0.0324  0.050  -0.0324 0.24  
4296: 34  4 31  0   33  4 30  0             353144.8119  -0.0324  0.050  -0.0324 0.26  
4297: 33  4 29  0   32  4 28  0             353152.3054  -0.0355  0.050  -0.0355 0.27  
4298: 33  4 29  0   32  5 28  0             353152.3054  -0.0355  0.050  -0.0355 0.23  
4299: 33  5 29  0   32  4 28  0             353152.3054  -0.0355  0.050  -0.0355 0.23  
4300: 33  5 29  0   32  5 28  0             353152.3054  -0.0355  0.050  -0.0355 0.27  
4301: 44  7 37  0   44  6 38  0             353156.6035  -0.0237  0.050  -0.0237 0.36  
4302: 44  7 37  0   44  7 38  0             353156.6035  -0.0237  0.050  -0.0237 0.14  
4303: 44  8 37  0   44  6 38  0             353156.6035  -0.0237  0.050  -0.0237 0.14  
4304: 44  8 37  0   44  7 38  0             353156.6035  -0.0237  0.050  -0.0237 0.36  
4305: 32  5 27  0   31  5 26  0             353159.8508  -0.0340  0.050  -0.0340 0.27  
4306: 32  5 27  0   31  6 26  0             353159.8508  -0.0340  0.050  -0.0340 0.23  
4307: 32  6 27  0   31  5 26  0             353159.8508  -0.0340  0.050  -0.0340 0.23  
4308: 32  6 27  0   31  6 26  0             353159.8508  -0.0340  0.050  -0.0340 0.27  
4309: 31  6 25  0   30  6 24  0             353167.8399  -0.0305  0.050  -0.0305 0.27  
4310: 31  6 25  0   30  7 24  0             353167.8399  -0.0305  0.050  -0.0305 0.23  
4311: 31  7 25  0   30  6 24  0             353167.8399  -0.0305  0.050  -0.0305 0.23  
4312: 31  7 25  0   30  7 24  0             353167.8399  -0.0305  0.050  -0.0305 0.27  
4313: 30  7 23  0   29  7 22  0             353176.8410  -0.0276  0.050  -0.0277 0.15  
4314: 30  7 23  0   29  8 22  0             353176.8410  -0.0276  0.050  -0.0277 0.35  
4315: 30  8 23  0   29  7 22  0             353176.8410  -0.0276  0.050  -0.0277 0.35  
4316: 30  8 23  0   29  8 22  0             353176.8410  -0.0276  0.050  -0.0277 0.15  
4317: 29  8 21  0   28  8 20  0             353187.7551  -0.0169  0.050  -0.0169 0.15  
4318: 29  8 21  0   28  9 20  0             353187.7551  -0.0169  0.050  -0.0169 0.35  
4319: 29  9 21  0   28  8 20  0             353187.7551  -0.0169  0.050  -0.0169 0.35  
4320: 29  9 21  0   28  9 20  0             353187.7551  -0.0169  0.050  -0.0169 0.15  
4321: 28  9 19  0   27  9 18  0             353202.0597  -0.0286  0.050  -0.0286 0.15  
4322: 28  9 19  0   27 10 18  0             353202.0597  -0.0286  0.050  -0.0286 0.35  
4323: 28 10 19  0   27  9 18  0             353202.0597  -0.0286  0.050  -0.0286 0.35  
4324: 28 10 19  0   27 10 18  0             353202.0597  -0.0286  0.050  -0.0286 0.15  
4325: 43  6 37  0   43  5 38  0             353208.0672  -0.0237  0.050  -0.0238 0.36  
4326: 43  6 37  0   43  6 38  0             353208.0672  -0.0237  0.050  -0.0238 0.14  
4327: 43  7 37  0   43  5 38  0             353208.0672  -0.0237  0.050  -0.0238 0.14  
4328: 43  7 37  0   43  6 38  0             353208.0672  -0.0237  0.050  -0.0238 0.36  
4329: 27 10 17  0   26 10 16  0             353222.5569  -0.0145  0.050  -0.0146 0.15  
4330: 27 10 17  0   26 11 16  0             353222.5569  -0.0145  0.050  -0.0146 0.35  
4331: 27 11 17  0   26 10 16  0             353222.5569  -0.0145  0.050  -0.0146 0.35  
4332: 27 11 17  0   26 11 16  0             353222.5569  -0.0145  0.050  -0.0146 0.15  
4333: 26 11 15  0   25 11 14  0             353254.6741  -0.0225  0.050  -0.0225 0.16  
4334: 26 11 15  0   25 12 14  0             353254.6741  -0.0225  0.050  -0.0225 0.34  
4335: 26 12 15  0   25 11 14  0             353254.6741  -0.0225  0.050  -0.0225 0.34  
4336: 26 12 15  0   25 12 14  0             353254.6741  -0.0225  0.050  -0.0225 0.16  
4337: 42  5 37  0   42  4 38  0             353257.6231  -0.0356  0.050  -0.0356 0.36  
4338: 42  5 37  0   42  5 38  0             353257.6231  -0.0356  0.050  -0.0356 0.14  
4339: 42  6 37  0   42  4 38  0             353257.6231  -0.0356  0.050  -0.0356 0.14  
4340: 42  6 37  0   42  5 38  0             353257.6231  -0.0356  0.050  -0.0356 0.36  
4341: 41  4 37  0   41  3 38  0             353305.3483  -0.0323  0.050  -0.0323 0.36  
4342: 41  4 37  0   41  4 38  0             353305.3483  -0.0323  0.050  -0.0323 0.14  
4343: 41  5 37  0   41  3 38  0             353305.3483  -0.0323  0.050  -0.0323 0.14  
4344: 41  5 37  0   41  4 38  0             353305.3483  -0.0323  0.050  -0.0323 0.36  
4345: 25 12 13  0   24 12 12  0             353310.4656  -0.0219  0.050  -0.0219 0.16  
4346: 25 12 13  0   24 13 12  0             353310.4656  -0.0218  0.050  -0.0219 0.34  
4347: 25 13 13  0   24 12 12  0             353310.4656  -0.0219  0.050  -0.0219 0.34  
4348: 25 13 13  0   24 13 12  0             353310.4656  -0.0218  0.050  -0.0219 0.16  
4349: 40  3 37  0   40  2 38  0             353351.2900  -0.0154  0.050  -0.0154 0.36  
4350: 40  3 37  0   40  3 38  0             353351.2900  -0.0154  0.050  -0.0154 0.14  
4351: 40  4 37  0   40  2 38  0             353351.2900  -0.0154  0.050  -0.0154 0.14  
4352: 40  4 37  0   40  3 38  0             353351.2900  -0.0154  0.050  -0.0154 0.36  
4353: 39  2 37  0   39  1 38  0             353395.4601  -0.0208  0.050  -0.0208 0.36  
4354: 39  2 37  0   39  2 38  0             353395.4601  -0.0208  0.050  -0.0208 0.14  
4355: 39  3 37  0   39  1 38  0             353395.4601  -0.0208  0.050  -0.0208 0.14  
4356: 39  3 37  0   39  2 38  0             353395.4601  -0.0208  0.050  -0.0208 0.36  
4357: 24 13 11  0   23 13 10  0             353419.9589  -0.0362  0.050  -0.0279 0.16  
4358: 24 13 11  0   23 14 10  0             353419.9589  -0.0182  0.050  -0.0279 0.34  
4359: 24 14 11  0   23 13 10  0             353419.9589  -0.0375  0.050  -0.0279 0.34  
4360: 24 14 11  0   23 14 10  0             353419.9589  -0.0195  0.050  -0.0279 0.16  
4361: 38  1 37  0   38  0 38  0             353438.0123   0.0585  0.050   0.0585 0.36  
4362: 38  1 37  0   38  1 38  0             353438.0123   0.0585  0.050   0.0585 0.14  
4363: 38  2 37  0   38  0 38  0             353438.0123   0.0585  0.050   0.0585 0.14  
4364: 38  2 37  0   38  1 38  0             353438.0123   0.0585  0.050   0.0585 0.36  
4365: 23 14  9  0   22 15  8  0             353670.8789   0.0058  0.050               
4366: 23 15  9  0   22 14  8  0             353677.0797  -0.0491  0.050               
4367: 22 15  7  0   21 16  6  0             354056.0610  -0.0219  0.050               
4368: 22 16  7  0   21 16  6  0             354157.1074  -0.0387  0.050               
4369: 22 15  7  0   21 15  6  0             354773.6459  -0.0378  0.050               
4370: 22 16  7  0   21 15  6  0             354874.7008  -0.0461  0.050               
4371: 17 13  4  0   16 12  5  0             354889.1187  -0.0963  0.050               
4372: 23 19  4  0   22 20  3  0             355430.8039  -0.0026  0.050               
4373: 19 17  3  0   18 16  2  0             356556.3102  -0.0817  0.050               
4374: 17 16  1  0   16 14  2  0             356565.8570   0.0534  0.050               
4375: 21 18  3  0   20 18  2  0             357700.4039  -0.0493  0.050               
4376: 17 15  3  0   16 13  4  0             357883.4452   0.0407  0.050               
4377: 18 15  3  0   17 13  4  0             359634.0871  -0.0011  0.050               
4378: 22 17  5  0   21 18  4  0             360338.8248   0.0182  0.050               
4379: 21 16  5  0   20 16  4  0             361237.9431   0.0101  0.050               
4380: 19 17  2  0   18 16  3  0             361410.6199   0.0285  0.050               
4381: 19 18  2  0   18 17  1  0             361938.0621  -0.0083  0.050               
4382: 52 14 38  0   52 13 39  0             362139.7098   0.0617  0.050   0.0618 0.36  
4383: 52 14 38  0   52 14 39  0             362139.7098   0.0617  0.050   0.0618 0.14  
4384: 52 15 38  0   52 13 39  0             362139.7098   0.0617  0.050   0.0618 0.14  
4385: 52 15 38  0   52 14 39  0             362139.7098   0.0617  0.050   0.0618 0.36  
4386: 51 13 38  0   51 12 39  0             362207.2194  -0.0031  0.050  -0.0031 0.36  
4387: 51 13 38  0   51 13 39  0             362207.2194  -0.0031  0.050  -0.0031 0.14  
4388: 51 14 38  0   51 12 39  0             362207.2194  -0.0031  0.050  -0.0031 0.14  
4389: 51 14 38  0   51 13 39  0             362207.2194  -0.0031  0.050  -0.0031 0.36  
4390: 50 12 38  0   50 11 39  0             362272.6269   0.0705  0.050   0.0705 0.36  
4391: 50 12 38  0   50 12 39  0             362272.6269   0.0705  0.050   0.0705 0.14  
4392: 50 13 38  0   50 11 39  0             362272.6269   0.0705  0.050   0.0705 0.14  
4393: 50 13 38  0   50 12 39  0             362272.6269   0.0705  0.050   0.0705 0.36  
4394: 19 18  1  0   18 17  2  0             362293.0415   0.0080  0.050               
4395: 49 11 38  0   49 10 39  0             362335.7113   0.0067  0.050   0.0067 0.36  
4396: 49 11 38  0   49 11 39  0             362335.7113   0.0067  0.050   0.0067 0.14  
4397: 49 12 38  0   49 10 39  0             362335.7113   0.0067  0.050   0.0067 0.14  
4398: 49 12 38  0   49 11 39  0             362335.7113   0.0067  0.050   0.0067 0.36  
4399: 48 10 38  0   48  9 39  0             362396.7233   0.0024  0.050   0.0024 0.36  
4400: 48 10 38  0   48 10 39  0             362396.7233   0.0024  0.050   0.0024 0.14  
4401: 48 11 38  0   48  9 39  0             362396.7233   0.0024  0.050   0.0024 0.14  
4402: 48 11 38  0   48 10 39  0             362396.7233   0.0024  0.050   0.0024 0.36  
4403: 15  7  8  0   14  5  9  0             362417.1185   0.0486  0.050   0.0434 0.14  
4404: 15  7  8  0   14  6  9  0             362417.1185   0.0486  0.050   0.0434 0.36  
4405: 15  8  8  0   14  5  9  0             362417.1185   0.0382  0.050   0.0434 0.36  
4406: 15  8  8  0   14  6  9  0             362417.1185   0.0382  0.050   0.0434 0.14  
4407: 38  0 38  0   37  0 37  0             362532.1552   0.0241  0.050   0.0241 0.15  
4408: 38  0 38  0   37  1 37  0             362532.1552   0.0241  0.050   0.0241 0.35  
4409: 38  1 38  0   37  0 37  0             362532.1552   0.0241  0.050   0.0241 0.35  
4410: 38  1 38  0   37  1 37  0             362532.1552   0.0241  0.050   0.0241 0.15  
4411: 37  1 36  0   36  1 35  0             362541.0000  -0.0113  0.050               
4412: 37  1 36  0   36  2 35  0             362541.0219   0.0105  0.050   0.0105 0.41  
4413: 37  2 36  0   36  1 35  0             362541.0219   0.0105  0.050   0.0105 0.41  
4414: 37  2 36  0   36  2 35  0             362541.0219   0.0105  0.050   0.0105 0.17  
4415: 36  2 34  0   35  2 33  0             362549.1851   0.0008  0.050   0.0008 0.15  
4416: 36  2 34  0   35  3 33  0             362549.1851   0.0008  0.050   0.0008 0.35  
4417: 36  3 34  0   35  2 33  0             362549.1851   0.0008  0.050   0.0008 0.35  
4418: 36  3 34  0   35  3 33  0             362549.1851   0.0008  0.050   0.0008 0.15  
4419: 35  3 32  0   34  3 31  0             362556.8427  -0.0011  0.050  -0.0012 0.23  
4420: 35  3 32  0   34  4 31  0             362556.8427  -0.0011  0.050  -0.0012 0.55  
4421: 35  4 32  0   34  4 31  0             362556.8427  -0.0011  0.050  -0.0012 0.23  
4422: 35  4 32  0   34  3 31  0             362556.8899   0.0461  0.050               
4423: 34  4 30  0   33  4 29  0             362564.2387   0.0227  0.050   0.0228 0.15  
4424: 34  4 30  0   33  5 29  0             362564.2387   0.0227  0.050   0.0228 0.35  
4425: 34  5 30  0   33  4 29  0             362564.2387   0.0227  0.050   0.0228 0.35  
4426: 34  5 30  0   33  5 29  0             362564.2387   0.0227  0.050   0.0228 0.15  
4427: 45  7 38  0   45  6 39  0             362567.5431   0.0432  0.050   0.0433 0.36  
4428: 45  7 38  0   45  7 39  0             362567.5431   0.0432  0.050   0.0433 0.14  
4429: 45  8 38  0   45  6 39  0             362567.5431   0.0432  0.050   0.0433 0.14  
4430: 45  8 38  0   45  7 39  0             362567.5431   0.0432  0.050   0.0433 0.36  
4431: 33  5 28  0   32  5 27  0             362571.5858   0.0073  0.050   0.0074 0.15  
4432: 33  5 28  0   32  6 27  0             362571.5858   0.0073  0.050   0.0074 0.35  
4433: 33  6 28  0   32  5 27  0             362571.5858   0.0073  0.050   0.0074 0.35  
4434: 33  6 28  0   32  6 27  0             362571.5858   0.0073  0.050   0.0074 0.15  
4435: 32  6 26  0   31  6 25  0             362579.2986   0.0022  0.050   0.0023 0.15  
4436: 32  6 26  0   31  7 25  0             362579.2986   0.0022  0.050   0.0023 0.35  
4437: 32  7 26  0   31  6 25  0             362579.2986   0.0022  0.050   0.0023 0.35  
4438: 32  7 26  0   31  7 25  0             362579.2986   0.0022  0.050   0.0023 0.15  
4439: 31  7 24  0   30  7 23  0             362587.8700  -0.0141  0.050  -0.0141 0.15  
4440: 31  7 24  0   30  8 23  0             362587.8700  -0.0141  0.050  -0.0141 0.35  
4441: 31  8 24  0   30  7 23  0             362587.8700  -0.0141  0.050  -0.0141 0.35  
4442: 31  8 24  0   30  8 23  0             362587.8700  -0.0141  0.050  -0.0141 0.15  
4443: 30  8 22  0   29  8 21  0             362598.1362   0.0132  0.050   0.0133 0.15  
4444: 30  8 22  0   29  9 21  0             362598.1362   0.0132  0.050   0.0133 0.35  
4445: 30  9 22  0   29  8 21  0             362598.1362   0.0132  0.050   0.0133 0.35  
4446: 30  9 22  0   29  9 21  0             362598.1362   0.0132  0.050   0.0133 0.15  
4447: 29  9 20  0   28  9 19  0             362611.3235   0.0340  0.050   0.0340 0.15  
4448: 29  9 20  0   28 10 19  0             362611.3235   0.0340  0.050   0.0340 0.35  
4449: 29 10 20  0   28  9 19  0             362611.3235   0.0340  0.050   0.0340 0.35  
4450: 29 10 20  0   28 10 19  0             362611.3235   0.0340  0.050   0.0340 0.15  
4451: 44  6 38  0   44  5 39  0             362620.5179   0.0133  0.050   0.0134 0.36  
4452: 44  6 38  0   44  6 39  0             362620.5179   0.0133  0.050   0.0134 0.14  
4453: 44  7 38  0   44  5 39  0             362620.5179   0.0133  0.050   0.0134 0.14  
4454: 44  7 38  0   44  6 39  0             362620.5179   0.0133  0.050   0.0134 0.36  
4455: 28 10 18  0   27 10 17  0             362629.6374   0.0040  0.050   0.0040 0.15  
4456: 28 10 18  0   27 11 17  0             362629.6374   0.0040  0.050   0.0040 0.35  
4457: 28 11 18  0   27 10 17  0             362629.6374   0.0040  0.050   0.0040 0.35  
4458: 28 11 18  0   27 11 17  0             362629.6374   0.0040  0.050   0.0040 0.15  
4459: 27 11 16  0   26 11 15  0             362657.4535   0.0095  0.050   0.0095 0.15  
4460: 27 11 16  0   26 12 15  0             362657.4535   0.0095  0.050   0.0095 0.35  
4461: 27 12 16  0   26 11 15  0             362657.4535   0.0095  0.050   0.0095 0.35  
4462: 27 12 16  0   26 12 15  0             362657.4535   0.0095  0.050   0.0095 0.15  
4463: 43  5 38  0   43  4 39  0             362671.6292  -0.0006  0.050  -0.0006 0.36  
4464: 43  5 38  0   43  5 39  0             362671.6292  -0.0006  0.050  -0.0006 0.14  
4465: 43  6 38  0   43  4 39  0             362671.6292  -0.0006  0.050  -0.0006 0.14  
4466: 43  6 38  0   43  5 39  0             362671.6292  -0.0006  0.050  -0.0006 0.36  
4467: 26 12 14  0   25 12 13  0             362703.6482  -0.0195  0.050  -0.0196 0.16  
4468: 26 13 14  0   25 12 13  0             362703.6482  -0.0195  0.050  -0.0196 0.34  
4469: 26 13 14  0   25 13 13  0             362703.6482  -0.0195  0.050  -0.0196 0.16  
4470: 26 12 14  0   25 13 13  0             362703.6482  -0.0195  0.050  -0.0196 0.34  
4471: 42  4 38  0   42  3 39  0             362720.9323   0.0093  0.050   0.0093 0.36  
4472: 42  4 38  0   42  4 39  0             362720.9323   0.0093  0.050   0.0093 0.14  
4473: 42  5 38  0   42  3 39  0             362720.9323   0.0093  0.050   0.0093 0.14  
4474: 42  5 38  0   42  4 39  0             362720.9323   0.0093  0.050   0.0093 0.36  
4475: 41  3 38  0   41  2 39  0             362768.4280  -0.0020  0.050  -0.0021 0.36  
4476: 41  3 38  0   41  3 39  0             362768.4280  -0.0020  0.050  -0.0021 0.14  
4477: 41  4 38  0   41  2 39  0             362768.4280  -0.0020  0.050  -0.0021 0.14  
4478: 41  4 38  0   41  3 39  0             362768.4280  -0.0020  0.050  -0.0021 0.36  
4479: 25 13 12  0   24 13 11  0             362789.2299   0.0543  0.050   0.0550 0.16  
4480: 25 13 12  0   24 14 11  0             362789.2299   0.0556  0.050   0.0550 0.34  
4481: 25 14 12  0   24 13 11  0             362789.2299   0.0543  0.050   0.0550 0.34  
4482: 25 14 12  0   24 14 11  0             362789.2299   0.0555  0.050   0.0550 0.16  
4483: 40  2 38  0   40  1 39  0             362814.2523   0.0559  0.050   0.0560 0.36  
4484: 40  2 38  0   40  2 39  0             362814.2523   0.0559  0.050   0.0560 0.14  
4485: 40  3 38  0   40  1 39  0             362814.2523   0.0559  0.050   0.0560 0.14  
4486: 40  3 38  0   40  2 39  0             362814.2523   0.0559  0.050   0.0560 0.36  
4487: 24 14 10  0   23 14  9  0             362970.7270  -0.3378  0.050  -0.0952 0.17  
4488: 24 14 10  0   23 15  9  0             362970.7270   0.1906  0.050  -0.0952 0.33  
4489: 24 15 10  0   23 14  9  0             362970.7270  -0.3811  0.050  -0.0952 0.33  
4490: 24 15 10  0   23 15  9  0             362970.7270   0.1473  0.050  -0.0952 0.17  
4491: 22 17  6  0   21 17  5  0             363020.4461  -0.0101  0.050               
4492: 23 15  8  0   22 16  7  0             363392.5426  -0.0037  0.050               
4493: 23 16  8  0   22 16  7  0             363404.1434  -0.0304  0.050               
4494: 23 15  8  0   22 15  7  0             363493.6479   0.0383  0.050               
4495: 23 16  8  0   22 15  7  0             363505.2390   0.0020  0.050               
4496: 20 17  4  0   19 16  3  0             364668.2701   0.0869  0.050               
4497: 19 19  1  0   18 18  0  0             365103.3306  -0.0152  0.050               
4498: 19 19  0  0   18 18  1  0             365112.9938   0.0138  0.050               
4499: 21 17  4  0   20 17  3  0             365650.1980   0.0509  0.050               
4500: 22 20  2  0   21 20  1  0             366068.8062  -0.0492  0.050               
4501: 24 20  4  0   23 21  3  0             367035.2885  -0.0576  0.050               
4502: 22 16  6  0   21 16  5  0             367441.2036   0.0497  0.050               
4503: 22 18  5  0   21 18  4  0             368362.7588   0.0755  0.050               
4504: 22 17  6  0   21 16  5  0             368639.5835  -0.0247  0.050               
4505: 17 17  0  0   16 15  1  0             369052.6941  -0.0099  0.050               
4506: 17 12  5  0   16 11  6  0             369351.2449  -0.0077  0.050               
4507: 19 16  3  0   18 15  4  0             369361.7719   0.0273  0.050               
4508: 70 31 39  0   70 30 40  0             369973.9448   0.0848  0.050   0.0849 0.39  
4509: 70 31 39  0   70 31 40  0             369973.9448   0.0848  0.050   0.0849 0.11  
4510: 70 32 39  0   70 30 40  0             369973.9448   0.0848  0.050   0.0849 0.11  
4511: 70 32 39  0   70 31 40  0             369973.9448   0.0848  0.050   0.0849 0.39  
4512: 68 29 39  0   68 28 40  0             370201.5028   0.0547  0.050   0.0547 0.39  
4513: 68 29 39  0   68 29 40  0             370201.5028   0.0547  0.050   0.0547 0.11  
4514: 68 30 39  0   68 28 40  0             370201.5028   0.0547  0.050   0.0547 0.11  
4515: 68 30 39  0   68 29 40  0             370201.5028   0.0547  0.050   0.0547 0.39  
4516: 17 13  5  0   16 11  6  0             370247.4678   0.0288  0.050               
4517: 17 13  5  0   16 10  6  0             370278.1842   0.0355  0.050               
4518: 67 28 39  0   67 27 40  0             370310.4500   0.0089  0.050   0.0089 0.37  
4519: 67 28 39  0   67 28 40  0             370310.4500   0.0089  0.050   0.0089 0.13  
4520: 67 29 39  0   67 27 40  0             370310.4500   0.0089  0.050   0.0089 0.13  
4521: 67 29 39  0   67 28 40  0             370310.4500   0.0089  0.050   0.0089 0.37  
4522: 66 27 39  0   66 26 40  0             370416.3907   0.0647  0.050   0.0648 0.37  
4523: 66 27 39  0   66 27 40  0             370416.3907   0.0647  0.050   0.0648 0.13  
4524: 66 28 39  0   66 26 40  0             370416.3907   0.0647  0.050   0.0648 0.13  
4525: 66 28 39  0   66 27 40  0             370416.3907   0.0647  0.050   0.0648 0.37  
4526: 65 26 39  0   65 25 40  0             370519.2127   0.0422  0.050   0.0422 0.37  
4527: 65 26 39  0   65 26 40  0             370519.2127   0.0422  0.050   0.0422 0.13  
4528: 65 27 39  0   65 25 40  0             370519.2127   0.0422  0.050   0.0422 0.13  
4529: 65 27 39  0   65 26 40  0             370519.2127   0.0422  0.050   0.0422 0.37  
4530: 64 25 39  0   64 24 40  0             370619.0380  -0.0033  0.050  -0.0033 0.37  
4531: 64 25 39  0   64 25 40  0             370619.0380  -0.0033  0.050  -0.0033 0.13  
4532: 64 26 39  0   64 24 40  0             370619.0380  -0.0033  0.050  -0.0033 0.13  
4533: 64 26 39  0   64 25 40  0             370619.0380  -0.0033  0.050  -0.0033 0.37  
4534: 63 24 39  0   63 23 40  0             370716.0161   0.0120  0.050   0.0120 0.38  
4535: 63 24 39  0   63 24 40  0             370716.0161   0.0120  0.050   0.0120 0.12  
4536: 63 25 39  0   63 23 40  0             370716.0161   0.0120  0.050   0.0120 0.12  
4537: 63 25 39  0   63 24 40  0             370716.0161   0.0120  0.050   0.0120 0.38  
4538: 62 23 39  0   62 22 40  0             370810.1572   0.0338  0.050   0.0338 0.38  
4539: 62 23 39  0   62 23 40  0             370810.1572   0.0338  0.050   0.0338 0.12  
4540: 62 24 39  0   62 22 40  0             370810.1572   0.0338  0.050   0.0338 0.12  
4541: 62 24 39  0   62 23 40  0             370810.1572   0.0338  0.050   0.0338 0.38  
4542: 60 21 39  0   60 20 40  0             370990.0995   0.0160  0.050   0.0161 0.38  
4543: 60 21 39  0   60 21 40  0             370990.0995   0.0160  0.050   0.0161 0.12  
4544: 60 22 39  0   60 20 40  0             370990.0995   0.0160  0.050   0.0161 0.12
[truncated: 205,196 more chars]
