# Supplementary material for: Improved Accuracy in Semi-Experimental Structure Determination by Resolving Problems Associated with Rotation of Principal Inertial Axes of Isotopologues: Structures of 1,3-Oxazole (c‑C3H3NO)
Source: J Phys Chem A. 2026 Apr 24;130(18):3623–41. doi: 10.1021/acs.jpca.6c01535 (PMC13158917; doi:10.1021/acs.jpca.6c01535)
Supplement: Supplementary file 2 [file jp6c01535_si_002.zip › Supporting Information/Least-Squares Fits/oxazole_008_A_I_r.res]

   [4-2H]-oxazole GS                                  Tue Sep 30 15:38:21 2025

-------------------------------------------------------------------------------------=========
                                              obs         o-c     error     blends     Notes
                                                                         o-c      wt
    / instead of : below denotes (o-c)>3*err
-------------------------------------------------------------------------------------=========
   1: 27  0 27  0   26  0 26  0             257976.2956  -0.0009  0.050  -0.0009 0.15  
   2: 27  0 27  0   26  1 26  0             257976.2956  -0.0009  0.050  -0.0009 0.35  
   3: 27  1 27  0   26  0 26  0             257976.2956  -0.0009  0.050  -0.0009 0.35  
   4: 27  1 27  0   26  1 26  0             257976.2956  -0.0009  0.050  -0.0009 0.15  
   5: 28  0 28  0   27  0 27  0             267354.8278   0.0647  0.050   0.0647 0.15  
   6: 28  0 28  0   27  1 27  0             267354.8278   0.0647  0.050   0.0647 0.35  
   7: 28  1 28  0   27  0 27  0             267354.8278   0.0647  0.050   0.0647 0.35  
   8: 28  1 28  0   27  1 27  0             267354.8278   0.0647  0.050   0.0647 0.15  
   9: 27  1 26  0   26  1 25  0             267364.0165  -0.0655  0.050  -0.0655 0.15  
  10: 27  1 26  0   26  2 25  0             267364.0165  -0.0655  0.050  -0.0655 0.35  
  11: 27  2 26  0   26  1 25  0             267364.0165  -0.0655  0.050  -0.0655 0.35  
  12: 27  2 26  0   26  2 25  0             267364.0165  -0.0655  0.050  -0.0655 0.15  
  13: 29  0 29  0   28  0 28  0             276732.9974   0.0150  0.050   0.0151 0.15  
  14: 29  0 29  0   28  1 28  0             276732.9974   0.0150  0.050   0.0151 0.35  
  15: 29  1 29  0   28  0 28  0             276732.9974   0.0150  0.050   0.0151 0.35  
  16: 29  1 29  0   28  1 28  0             276732.9974   0.0150  0.050   0.0151 0.15  
  17: 27  2 25  0   26  2 24  0             276751.3825   0.0449  0.050   0.0450 0.15  
  18: 27  2 25  0   26  3 24  0             276751.3825   0.0449  0.050   0.0450 0.35  
  19: 27  3 25  0   26  2 24  0             276751.3825   0.0449  0.050   0.0450 0.35  
  20: 27  3 25  0   26  3 24  0             276751.3825   0.0449  0.050   0.0450 0.15  
  21: 25  4 21  0   24  4 20  0             276771.3116  -0.0799  0.050  -0.0799 0.15  
  22: 25  4 21  0   24  5 20  0             276771.3116  -0.0799  0.050  -0.0799 0.35  
  23: 25  5 21  0   24  4 20  0             276771.3116  -0.0799  0.050  -0.0799 0.35  
  24: 25  5 21  0   24  5 20  0             276771.3116  -0.0799  0.050  -0.0799 0.15  
  25: 24  5 19  0   23  5 18  0             276784.9054   0.0108  0.050   0.0108 0.15  
  26: 24  5 19  0   23  6 18  0             276784.9054   0.0108  0.050   0.0108 0.35  
  27: 24  6 19  0   23  5 18  0             276784.9054   0.0108  0.050   0.0108 0.35  
  28: 24  6 19  0   23  6 18  0             276784.9054   0.0108  0.050   0.0108 0.15  
  29: 23  6 17  0   22  6 16  0             276804.2264  -0.0718  0.050  -0.0718 0.15  
  30: 23  6 17  0   22  7 16  0             276804.2264  -0.0718  0.050  -0.0718 0.35  
  31: 23  7 17  0   22  6 16  0             276804.2264  -0.0718  0.050  -0.0718 0.35  
  32: 23  7 17  0   22  7 16  0             276804.2264  -0.0718  0.050  -0.0718 0.15  
  33: 30  0 30  0   29  0 29  0             286110.9500   0.0046  0.050   0.0047 0.15  
  34: 30  0 30  0   29  1 29  0             286110.9500   0.0046  0.050   0.0047 0.35  
  35: 30  1 30  0   29  0 29  0             286110.9500   0.0046  0.050   0.0047 0.35  
  36: 30  1 30  0   29  1 29  0             286110.9500   0.0046  0.050   0.0047 0.15  
  37: 29  1 28  0   28  1 27  0             286120.1571  -0.0462  0.050  -0.0462 0.15  
  38: 29  1 28  0   28  2 27  0             286120.1571  -0.0462  0.050  -0.0462 0.35  
  39: 29  2 28  0   28  1 27  0             286120.1571  -0.0462  0.050  -0.0462 0.35  
  40: 29  2 28  0   28  2 27  0             286120.1571  -0.0462  0.050  -0.0462 0.15  
  41: 28  2 26  0   27  2 25  0             286129.1870  -0.0018  0.050  -0.0018 0.15  
  42: 28  2 26  0   27  3 25  0             286129.1870  -0.0018  0.050  -0.0018 0.35  
  43: 28  3 26  0   27  2 25  0             286129.1870  -0.0018  0.050  -0.0018 0.35  
  44: 28  3 26  0   27  3 25  0             286129.1870  -0.0018  0.050  -0.0018 0.15  
  45: 26  4 22  0   25  4 21  0             286148.6502  -0.0452  0.050  -0.0453 0.15  
  46: 26  4 22  0   25  5 21  0             286148.6502  -0.0452  0.050  -0.0453 0.35  
  47: 26  5 22  0   25  4 21  0             286148.6502  -0.0452  0.050  -0.0453 0.35  
  48: 26  5 22  0   25  5 21  0             286148.6502  -0.0452  0.050  -0.0453 0.15  
  49: 24  6 18  0   23  6 17  0             286179.1322  -0.0035  0.050  -0.0036 0.15  
  50: 24  6 18  0   23  7 17  0             286179.1322  -0.0035  0.050  -0.0036 0.35  
  51: 24  7 18  0   23  6 17  0             286179.1322  -0.0035  0.050  -0.0036 0.35  
  52: 24  7 18  0   23  7 17  0             286179.1322  -0.0035  0.050  -0.0036 0.15  
  53: 23  7 16  0   22  7 15  0             286206.9237   0.0616  0.050   0.0617 0.16  
  54: 23  7 16  0   22  8 15  0             286206.9237   0.0616  0.050   0.0617 0.34  
  55: 23  8 16  0   22  7 15  0             286206.9237   0.0616  0.050   0.0617 0.34  
  56: 23  8 16  0   22  8 15  0             286206.9237   0.0616  0.050   0.0617 0.16  
  57: 31  0 31  0   30  0 30  0             295488.6627   0.0189  0.050   0.0190 0.15  
  58: 31  0 31  0   30  1 30  0             295488.6627   0.0189  0.050   0.0190 0.35  
  59: 31  1 31  0   30  0 30  0             295488.6627   0.0189  0.050   0.0190 0.35  
  60: 31  1 31  0   30  1 30  0             295488.6627   0.0189  0.050   0.0190 0.15  
  61: 30  1 29  0   29  1 28  0             295497.9052   0.0326  0.050   0.0326 0.15  
  62: 30  1 29  0   29  2 28  0             295497.9052   0.0326  0.050   0.0326 0.35  
  63: 30  2 29  0   29  1 28  0             295497.9052   0.0326  0.050   0.0326 0.35  
  64: 30  2 29  0   29  2 28  0             295497.9052   0.0326  0.050   0.0326 0.15  
  65: 27  4 23  0   26  4 22  0             295525.7329  -0.0599  0.050  -0.0600 0.15  
  66: 27  4 23  0   26  5 22  0             295525.7329  -0.0599  0.050  -0.0600 0.35  
  67: 27  5 23  0   26  4 22  0             295525.7329  -0.0599  0.050  -0.0600 0.35  
  68: 27  5 23  0   26  5 22  0             295525.7329  -0.0599  0.050  -0.0600 0.15  
  69: 25  6 19  0   24  6 18  0             295554.0697  -0.0883  0.050  -0.0883 0.15  
  70: 25  6 19  0   24  7 18  0             295554.0697  -0.0883  0.050  -0.0883 0.35  
  71: 25  7 19  0   24  6 18  0             295554.0697  -0.0883  0.050  -0.0883 0.35  
  72: 25  7 19  0   24  7 18  0             295554.0697  -0.0883  0.050  -0.0883 0.15  
  73: 24  7 17  0   23  7 16  0             295578.7896  -0.0272  0.050  -0.0272 0.16  
  74: 24  7 17  0   23  8 16  0             295578.7896  -0.0272  0.050  -0.0272 0.34  
  75: 24  8 17  0   23  7 16  0             295578.7896  -0.0272  0.050  -0.0272 0.34  
  76: 24  8 17  0   23  8 16  0             295578.7896  -0.0272  0.050  -0.0272 0.16  
  77: 23  8 15  0   22  8 14  0             295620.1762  -0.0467  0.050  -0.0468 0.16  
  78: 23  8 15  0   22  9 14  0             295620.1762  -0.0467  0.050  -0.0468 0.34  
  79: 23  9 15  0   22  8 14  0             295620.1762  -0.0467  0.050  -0.0468 0.34  
  80: 23  9 15  0   22  9 14  0             295620.1762  -0.0467  0.050  -0.0468 0.16  
  81: 22  9 13  0   21  9 12  0             295697.3653  -0.0170  0.050  -0.0166 0.16  
  82: 22  9 13  0   21 10 12  0             295697.3653  -0.0160  0.050  -0.0166 0.34  
  83: 22 10 13  0   21  9 12  0             295697.3653  -0.0171  0.050  -0.0166 0.34  
  84: 22 10 13  0   21 10 12  0             295697.3653  -0.0161  0.050  -0.0166 0.16  
  85: 32  0 32  0   31  0 31  0             304866.0842   0.0157  0.050   0.0158 0.15  
  86: 32  0 32  0   31  1 31  0             304866.0842   0.0157  0.050   0.0158 0.35  
  87: 32  1 32  0   31  0 31  0             304866.0842   0.0157  0.050   0.0158 0.35  
  88: 32  1 32  0   31  1 31  0             304866.0842   0.0157  0.050   0.0158 0.15  
  89: 31  1 30  0   30  1 29  0             304875.2668  -0.0023  0.050  -0.0024 0.15  
  90: 31  1 30  0   30  2 29  0             304875.2668  -0.0023  0.050  -0.0024 0.35  
  91: 31  2 30  0   30  1 29  0             304875.2668  -0.0023  0.050  -0.0024 0.35  
  92: 31  2 30  0   30  2 29  0             304875.2668  -0.0023  0.050  -0.0024 0.15  
  93: 30  2 28  0   29  2 27  0             304884.0677  -0.0352  0.050  -0.0352 0.15  
  94: 30  2 28  0   29  3 27  0             304884.0677  -0.0352  0.050  -0.0352 0.35  
  95: 30  3 28  0   29  2 27  0             304884.0677  -0.0352  0.050  -0.0352 0.35  
  96: 30  3 28  0   29  3 27  0             304884.0677  -0.0352  0.050  -0.0352 0.15  
  97: 28  4 24  0   27  4 23  0             304902.7345   0.0695  0.050   0.0696 0.07  
  98: 28  4 24  0   27  5 23  0             304902.7345   0.0695  0.050   0.0696 0.43  
  99: 28  5 24  0   27  4 23  0             304902.7345   0.0695  0.050   0.0696 0.43  
 100: 28  5 24  0   27  5 23  0             304902.7345   0.0695  0.050   0.0696 0.07  
 101: 27  5 22  0   26  5 21  0             304914.0939  -0.0388  0.050  -0.0389 0.15  
 102: 27  5 22  0   26  6 21  0             304914.0939  -0.0388  0.050  -0.0389 0.35  
 103: 27  6 22  0   26  5 21  0             304914.0939  -0.0388  0.050  -0.0389 0.35  
 104: 27  6 22  0   26  6 21  0             304914.0939  -0.0388  0.050  -0.0389 0.15  
 105: 26  6 20  0   25  6 19  0             304929.2588  -0.0006  0.050  -0.0006 0.15  
 106: 26  6 20  0   25  7 19  0             304929.2588  -0.0006  0.050  -0.0006 0.35  
 107: 26  7 20  0   25  6 19  0             304929.2588  -0.0006  0.050  -0.0006 0.35  
 108: 26  7 20  0   25  7 19  0             304929.2588  -0.0006  0.050  -0.0006 0.15  
 109: 25  7 18  0   24  7 17  0             304951.4121  -0.0148  0.050  -0.0149 0.15  
 110: 25  7 18  0   24  8 17  0             304951.4121  -0.0148  0.050  -0.0149 0.35  
 111: 25  8 18  0   24  7 17  0             304951.4121  -0.0148  0.050  -0.0149 0.35  
 112: 25  8 18  0   24  8 17  0             304951.4121  -0.0148  0.050  -0.0149 0.15  
 113: 24  8 16  0   23  8 15  0             304987.3394   0.0379  0.050   0.0380 0.07  
 114: 24  8 16  0   23  9 15  0             304987.3394   0.0379  0.050   0.0380 0.43  
 115: 24  9 16  0   23  8 15  0             304987.3394   0.0379  0.050   0.0380 0.43  
 116: 24  9 16  0   23  9 15  0             304987.3394   0.0379  0.050   0.0380 0.07  
 117: 23  9 14  0   22  9 13  0             305051.2673   0.0655  0.050   0.0656 0.16  
 118: 23  9 14  0   22 10 13  0             305051.2673   0.0656  0.050   0.0656 0.34  
 119: 23 10 14  0   22  9 13  0             305051.2673   0.0655  0.050   0.0656 0.34  
 120: 23 10 14  0   22 10 13  0             305051.2673   0.0656  0.050   0.0656 0.16  
 121: 22 10 12  0   21 10 11  0             305177.4864  -0.1133  0.050  -0.0974 0.17  
 122: 22 10 12  0   21 11 11  0             305177.4864  -0.0780  0.050  -0.0974 0.33  
 123: 22 11 12  0   21 10 11  0             305177.4864  -0.1167  0.050  -0.0974 0.33  
 124: 22 11 12  0   21 11 11  0             305177.4864  -0.0815  0.050  -0.0974 0.17  
 125: 16 15  2  0   15 14  1  0             307447.5678  -0.0181  0.050               
 126: 16 16  1  0   15 15  0  0             311565.2336  -0.0625  0.050               
 127: 16 16  0  0   15 15  1  0             311567.7561  -0.0208  0.050               
 128: 50 17 33  0   50 16 34  0             312883.6327   0.0530  0.050   0.0531 0.49  
 129: 50 17 33  0   50 17 34  0             312883.6327   0.0530  0.050   0.0531 0.01  
 130: 50 18 33  0   50 16 34  0             312883.6327   0.0530  0.050   0.0531 0.01  
 131: 50 18 33  0   50 17 34  0             312883.6327   0.0530  0.050   0.0531 0.49  
 132: 49 16 33  0   49 15 34  0             313031.6282   0.0237  0.050   0.0237 0.49  
 133: 49 16 33  0   49 16 34  0             313031.6282   0.0237  0.050   0.0237 0.01  
 134: 49 17 33  0   49 15 34  0             313031.6282   0.0237  0.050   0.0237 0.01  
 135: 49 17 33  0   49 16 34  0             313031.6282   0.0237  0.050   0.0237 0.49  
 136: 48 15 33  0   48 14 34  0             313172.1838  -0.0389  0.050  -0.0390 0.49  
 137: 48 15 33  0   48 15 34  0             313172.1838  -0.0389  0.050  -0.0390 0.01  
 138: 48 16 33  0   48 14 34  0             313172.1838  -0.0389  0.050  -0.0390 0.01  
 139: 48 16 33  0   48 15 34  0             313172.1838  -0.0389  0.050  -0.0390 0.49  
 140: 45 12 33  0   45 11 34  0             313552.4517   0.0359  0.050   0.0359 0.49  
 141: 45 12 33  0   45 12 34  0             313552.4517   0.0359  0.050   0.0359 0.01  
 142: 45 13 33  0   45 11 34  0             313552.4517   0.0359  0.050   0.0359 0.01  
 143: 45 13 33  0   45 12 34  0             313552.4517   0.0359  0.050   0.0359 0.49  
 144: 44 11 33  0   44 10 34  0             313666.1532   0.0058  0.050   0.0058 0.49  
 145: 44 11 33  0   44 11 34  0             313666.1532   0.0058  0.050   0.0058 0.01  
 146: 44 12 33  0   44 10 34  0             313666.1532   0.0058  0.050   0.0058 0.01  
 147: 44 12 33  0   44 11 34  0             313666.1532   0.0058  0.050   0.0058 0.49  
 148: 20 13  7  0   19 14  6  0             313743.2518   0.0290  0.050               
 149: 43 10 33  0   43  9 34  0             313773.8000  -0.0053  0.050  -0.0053 0.49  
 150: 43 10 33  0   43 10 34  0             313773.8000  -0.0053  0.050  -0.0053 0.01  
 151: 43 11 33  0   43  9 34  0             313773.8000  -0.0053  0.050  -0.0053 0.01  
 152: 43 11 33  0   43 10 34  0             313773.8000  -0.0053  0.050  -0.0053 0.49  
 153: 42  9 33  0   42  8 34  0             313875.6663   0.0312  0.050   0.0313 0.49  
 154: 42  9 33  0   42  9 34  0             313875.6663   0.0312  0.050   0.0313 0.01  
 155: 42 10 33  0   42  8 34  0             313875.6663   0.0312  0.050   0.0313 0.01  
 156: 42 10 33  0   42  9 34  0             313875.6663   0.0312  0.050   0.0313 0.49  
 157: 41  8 33  0   41  7 34  0             313971.9015   0.0265  0.050   0.0265 0.49  
 158: 41  8 33  0   41  8 34  0             313971.9015   0.0265  0.050   0.0265 0.01  
 159: 41  9 33  0   41  7 34  0             313971.9015   0.0265  0.050   0.0265 0.01  
 160: 41  9 33  0   41  8 34  0             313971.9015   0.0265  0.050   0.0265 0.49  
 161: 40  7 33  0   40  6 34  0             314062.7139  -0.0432  0.050  -0.0433 0.49  
 162: 40  7 33  0   40  7 34  0             314062.7139  -0.0432  0.050  -0.0433 0.01  
 163: 40  8 33  0   40  6 34  0             314062.7139  -0.0432  0.050  -0.0433 0.01  
 164: 40  8 33  0   40  7 34  0             314062.7139  -0.0432  0.050  -0.0433 0.49  
 165: 39  6 33  0   39  5 34  0             314148.4176  -0.0897  0.050  -0.0897 0.49  
 166: 39  6 33  0   39  6 34  0             314148.4176  -0.0897  0.050  -0.0897 0.01  
 167: 39  7 33  0   39  5 34  0             314148.4176  -0.0897  0.050  -0.0897 0.01  
 168: 39  7 33  0   39  6 34  0             314148.4176  -0.0897  0.050  -0.0897 0.49  
 169: 38  5 33  0   38  4 34  0             314229.3262  -0.0184  0.050  -0.0185 0.49  
 170: 38  5 33  0   38  5 34  0             314229.3262  -0.0184  0.050  -0.0185 0.01  
 171: 38  6 33  0   38  4 34  0             314229.3262  -0.0184  0.050  -0.0185 0.01  
 172: 38  6 33  0   38  5 34  0             314229.3262  -0.0184  0.050  -0.0185 0.49  
 173: 33  0 33  0   32  0 32  0             314243.1849  -0.0260  0.050  -0.0261 0.15  
 174: 33  0 33  0   32  1 32  0             314243.1849  -0.0260  0.050  -0.0261 0.35  
 175: 33  1 33  0   32  0 32  0             314243.1849  -0.0260  0.050  -0.0261 0.35  
 176: 33  1 33  0   32  1 32  0             314243.1849  -0.0260  0.050  -0.0261 0.15  
 177: 32  1 31  0   31  1 30  0             314252.3592  -0.0251  0.050  -0.0251 0.15  
 178: 32  1 31  0   31  2 30  0             314252.3592  -0.0251  0.050  -0.0251 0.35  
 179: 32  2 31  0   31  1 30  0             314252.3592  -0.0251  0.050  -0.0251 0.35  
 180: 32  2 31  0   31  2 30  0             314252.3592  -0.0251  0.050  -0.0251 0.15  
 181: 31  2 29  0   30  2 28  0             314261.1374  -0.0096  0.050  -0.0096 0.15  
 182: 31  2 29  0   30  3 28  0             314261.1374  -0.0096  0.050  -0.0096 0.35  
 183: 31  3 29  0   30  2 28  0             314261.1374  -0.0096  0.050  -0.0096 0.35  
 184: 31  3 29  0   30  3 28  0             314261.1374  -0.0096  0.050  -0.0096 0.15  
 185: 30  3 27  0   29  3 26  0             314269.9389   0.0248  0.050   0.0249 0.15  
 186: 30  3 27  0   29  4 26  0             314269.9389   0.0248  0.050   0.0249 0.35  
 187: 30  4 27  0   29  3 26  0             314269.9389   0.0248  0.050   0.0249 0.35  
 188: 30  4 27  0   29  4 26  0             314269.9389   0.0248  0.050   0.0249 0.15  
 189: 29  4 25  0   28  4 24  0             314279.2163  -0.0786  0.050  -0.0786 0.15  
 190: 29  4 25  0   28  5 24  0             314279.2163  -0.0786  0.050  -0.0786 0.35  
 191: 29  5 25  0   28  4 24  0             314279.2163  -0.0786  0.050  -0.0786 0.35  
 192: 29  5 25  0   28  5 24  0             314279.2163  -0.0786  0.050  -0.0786 0.15  
 193: 28  5 23  0   27  5 22  0             314290.2378  -0.0071  0.050  -0.0072 0.15  
 194: 28  5 23  0   27  6 22  0             314290.2378  -0.0071  0.050  -0.0072 0.35  
 195: 28  6 23  0   27  5 22  0             314290.2378  -0.0071  0.050  -0.0072 0.35  
 196: 28  6 23  0   27  6 22  0             314290.2378  -0.0071  0.050  -0.0072 0.15  
 197: 27  6 21  0   26  6 20  0             314304.4399   0.0810  0.050   0.0811 0.15  
 198: 27  6 21  0   26  7 20  0             314304.4399   0.0810  0.050   0.0811 0.35  
 199: 27  7 21  0   26  6 20  0             314304.4399   0.0810  0.050   0.0811 0.35  
 200: 27  7 21  0   26  7 20  0             314304.4399   0.0810  0.050   0.0811 0.15  
 201: 26  7 19  0   25  7 18  0             314324.4531  -0.0173  0.050  -0.0174 0.15  
 202: 26  7 19  0   25  8 18  0             314324.4531  -0.0173  0.050  -0.0174 0.35  
 203: 26  8 19  0   25  7 18  0             314324.4531  -0.0173  0.050  -0.0174 0.35  
 204: 26  8 19  0   25  8 18  0             314324.4531  -0.0173  0.050  -0.0174 0.15  
 205: 25  8 17  0   24  8 16  0             314355.9661   0.0044  0.050   0.0045 0.16  
 206: 25  8 17  0   24  9 16  0             314355.9661   0.0044  0.050   0.0045 0.34  
 207: 25  9 17  0   24  8 16  0             314355.9661   0.0044  0.050   0.0045 0.34  
 208: 25  9 17  0   24  9 16  0             314355.9661   0.0044  0.050   0.0045 0.16  
 209: 36  3 33  0   36  2 34  0             314377.1891   0.0615  0.050   0.0615 0.49  
 210: 36  3 33  0   36  3 34  0             314377.1891   0.0615  0.050   0.0615 0.01  
 211: 36  4 33  0   36  2 34  0             314377.1891   0.0615  0.050   0.0615 0.01  
 212: 36  4 33  0   36  3 34  0             314377.1891   0.0615  0.050   0.0615 0.49  
 213: 24  9 15  0   23  9 14  0             314409.9349   0.0587  0.050   0.0587 0.16  
 214: 24  9 15  0   23 10 14  0             314409.9349   0.0587  0.050   0.0587 0.34  
 215: 24 10 15  0   23  9 14  0             314409.9349   0.0587  0.050   0.0587 0.34  
 216: 24 10 15  0   23 10 14  0             314409.9349   0.0587  0.050   0.0587 0.16  
 217: 23 10 13  0   22 10 12  0             314511.2110  -0.0111  0.050  -0.0095 0.01  
 218: 23 10 13  0   22 11 12  0             314511.2110  -0.0076  0.050  -0.0095 0.49  
 219: 23 11 13  0   22 10 12  0             314511.2110  -0.0114  0.050  -0.0095 0.49  
 220: 23 11 13  0   22 11 12  0             314511.2110  -0.0079  0.050  -0.0095 0.01  
 221: 22 11 11  0   21 12 10  0             314724.5186  -0.0178  0.050  -0.0204 0.98  
 222: 22 12 11  0   21 12 10  0             314724.5186  -0.1217  0.050  -0.0204 0.02  
 223: 22 11 11  0   21 11 10  0             314725.5274   0.0740  0.050  -0.0274 0.02  
 224: 22 12 11  0   21 11 10  0             314725.5274  -0.0299  0.050  -0.0274 0.98  
 225: 21 12  9  0   20 13  8  0             315196.0050  -0.0071  0.050               
 226: 21 13  9  0   20 12  8  0             315333.7833  -0.0833  0.050               
 227: 20 14  7  0   19 13  6  0             320517.3334  -0.0169  0.050               
 228: 17 15  3  0   16 14  2  0             322361.7990   0.0110  0.050               
 229: 47 13 34  0   47 12 35  0             322810.5409  -0.0388  0.050  -0.0389 0.49  
 230: 47 13 34  0   47 13 35  0             322810.5409  -0.0388  0.050  -0.0389 0.01  
 231: 47 14 34  0   47 12 35  0             322810.5409  -0.0388  0.050  -0.0389 0.01  
 232: 47 14 34  0   47 13 35  0             322810.5409  -0.0388  0.050  -0.0389 0.49  
 233: 45 11 34  0   45 10 35  0             323043.8319   0.0216  0.050   0.0217 0.49  
 234: 45 11 34  0   45 11 35  0             323043.8319   0.0216  0.050   0.0217 0.01  
 235: 45 12 34  0   45 10 35  0             323043.8319   0.0216  0.050   0.0217 0.01  
 236: 45 12 34  0   45 11 35  0             323043.8319   0.0216  0.050   0.0217 0.49  
 237: 44 10 34  0   44  9 35  0             323151.5369   0.0179  0.050   0.0180 0.49  
 238: 44 10 34  0   44 10 35  0             323151.5369   0.0179  0.050   0.0180 0.01  
 239: 44 11 34  0   44  9 35  0             323151.5369   0.0179  0.050   0.0180 0.01  
 240: 44 11 34  0   44 10 35  0             323151.5369   0.0179  0.050   0.0180 0.49  
 241: 43  9 34  0   43  8 35  0             323253.6136   0.0161  0.050   0.0162 0.49  
 242: 43  9 34  0   43  9 35  0             323253.6136   0.0161  0.050   0.0162 0.01  
 243: 43 10 34  0   43  8 35  0             323253.6136   0.0161  0.050   0.0162 0.01  
 244: 43 10 34  0   43  9 35  0             323253.6136   0.0161  0.050   0.0162 0.49  
 245: 42  8 34  0   42  7 35  0             323350.2297  -0.0390  0.050  -0.0390 0.49  
 246: 42  8 34  0   42  8 35  0             323350.2297  -0.0390  0.050  -0.0390 0.01  
 247: 42  9 34  0   42  7 35  0             323350.2297  -0.0390  0.050  -0.0390 0.01  
 248: 42  9 34  0   42  8 35  0             323350.2297  -0.0390  0.050  -0.0390 0.49  
 249: 41  7 34  0   41  6 35  0             323441.7718   0.0219  0.050   0.0219 0.49  
 250: 41  7 34  0   41  7 35  0             323441.7718   0.0219  0.050   0.0219 0.01  
 251: 41  8 34  0   41  6 35  0             323441.7718   0.0219  0.050   0.0219 0.01  
 252: 41  8 34  0   41  7 35  0             323441.7718   0.0219  0.050   0.0219 0.49  
 253: 17 15  2  0   16 14  3  0             323497.0305   0.0435  0.050               
 254: 40  6 34  0   40  5 35  0             323528.1817  -0.0704  0.050  -0.0704 0.49  
 255: 40  6 34  0   40  6 35  0             323528.1817  -0.0704  0.050  -0.0704 0.01  
 256: 40  7 34  0   40  5 35  0             323528.1817  -0.0704  0.050  -0.0704 0.01  
 257: 40  7 34  0   40  6 35  0             323528.1817  -0.0704  0.050  -0.0704 0.49  
 258: 39  5 34  0   39  4 35  0             323609.9732  -0.0078  0.050  -0.0078 0.49  
 259: 39  5 34  0   39  5 35  0             323609.9732  -0.0078  0.050  -0.0078 0.01  
 260: 39  6 34  0   39  4 35  0             323609.9732  -0.0078  0.050  -0.0078 0.01  
 261: 39  6 34  0   39  5 35  0             323609.9732  -0.0078  0.050  -0.0078 0.49  
 262: 34  0 34  0   33  0 33  0             323620.1017   0.0390  0.050   0.0391 0.15  
 263: 34  0 34  0   33  1 33  0             323620.1017   0.0390  0.050   0.0391 0.35  
 264: 34  1 34  0   33  0 33  0             323620.1017   0.0390  0.050   0.0391 0.35  
 265: 34  1 34  0   33  1 33  0             323620.1017   0.0390  0.050   0.0391 0.15  
 266: 33  1 32  0   32  1 31  0             323629.1838  -0.0253  0.050  -0.0253 0.15  
 267: 33  1 32  0   32  2 31  0             323629.1838  -0.0253  0.050  -0.0253 0.35  
 268: 33  2 32  0   32  1 31  0             323629.1838  -0.0253  0.050  -0.0253 0.35  
 269: 33  2 32  0   32  2 31  0             323629.1838  -0.0253  0.050  -0.0253 0.15  
 270: 32  2 30  0   31  2 29  0             323637.9183   0.0148  0.050   0.0148 0.15  
 271: 32  2 30  0   31  3 29  0             323637.9183   0.0148  0.050   0.0148 0.35  
 272: 32  3 30  0   31  2 29  0             323637.9183   0.0148  0.050   0.0148 0.35  
 273: 32  3 30  0   31  3 29  0             323637.9183   0.0148  0.050   0.0148 0.15  
 274: 31  3 28  0   30  3 27  0             323646.5383   0.0022  0.050   0.0022 0.15  
 275: 31  3 28  0   30  4 27  0             323646.5383   0.0022  0.050   0.0022 0.35  
 276: 31  4 28  0   30  3 27  0             323646.5383   0.0022  0.050   0.0022 0.35  
 277: 31  4 28  0   30  4 27  0             323646.5383   0.0022  0.050   0.0022 0.15  
 278: 30  4 26  0   29  4 25  0             323655.6691   0.0015  0.050   0.0015 0.15  
 279: 30  4 26  0   29  5 25  0             323655.6691   0.0015  0.050   0.0015 0.35  
 280: 30  5 26  0   29  4 25  0             323655.6691   0.0015  0.050   0.0015 0.35  
 281: 30  5 26  0   29  5 25  0             323655.6691   0.0015  0.050   0.0015 0.15  
 282: 28  6 22  0   27  6 21  0             323679.3385  -0.0545  0.050  -0.0546 0.15  
 283: 28  6 22  0   27  7 21  0             323679.3385  -0.0545  0.050  -0.0546 0.35  
 284: 28  7 22  0   27  6 21  0             323679.3385  -0.0545  0.050  -0.0546 0.35  
 285: 28  7 22  0   27  7 21  0             323679.3385  -0.0545  0.050  -0.0546 0.15  
 286: 38  4 34  0   38  3 35  0             323687.0641  -0.0721  0.050  -0.0722 0.49  
 287: 38  4 34  0   38  4 35  0             323687.0641  -0.0721  0.050  -0.0722 0.01  
 288: 38  5 34  0   38  3 35  0             323687.0641  -0.0721  0.050  -0.0722 0.01  
 289: 38  5 34  0   38  4 35  0             323687.0641  -0.0721  0.050  -0.0722 0.49  
 290: 27  7 20  0   26  7 19  0             323697.8223   0.0394  0.050   0.0394 0.15  
 291: 27  7 20  0   26  8 19  0             323697.8223   0.0394  0.050   0.0394 0.35  
 292: 27  8 20  0   26  7 19  0             323697.8223   0.0394  0.050   0.0394 0.35  
 293: 27  8 20  0   26  8 19  0             323697.8223   0.0394  0.050   0.0394 0.15  
 294: 26  8 18  0   25  8 17  0             323725.7141  -0.0229  0.050  -0.0230 0.16  
 295: 26  8 18  0   25  9 17  0             323725.7141  -0.0229  0.050  -0.0230 0.34  
 296: 26  9 18  0   25  8 17  0             323725.7141  -0.0229  0.050  -0.0230 0.34  
 297: 26  9 18  0   25  9 17  0             323725.7141  -0.0229  0.050  -0.0230 0.16  
 298: 37  3 34  0   37  2 35  0             323759.9008  -0.0116  0.050  -0.0116 0.49  
 299: 37  3 34  0   37  3 35  0             323759.9008  -0.0116  0.050  -0.0116 0.01  
 300: 37  4 34  0   37  2 35  0             323759.9008  -0.0116  0.050  -0.0116 0.01  
 301: 37  4 34  0   37  3 35  0             323759.9008  -0.0116  0.050  -0.0116 0.49  
 302: 25  9 16  0   24  9 15  0             323771.9570   0.0097  0.050   0.0097 0.01  
 303: 25  9 16  0   24 10 15  0             323771.9570   0.0097  0.050   0.0097 0.49  
 304: 25 10 16  0   24  9 15  0             323771.9570   0.0097  0.050   0.0097 0.49  
 305: 25 10 16  0   24 10 15  0             323771.9570   0.0097  0.050   0.0097 0.01  
 306: 36  2 34  0   36  1 35  0             323828.4951  -0.0030  0.050  -0.0031 0.49  
 307: 36  2 34  0   36  2 35  0             323828.4951  -0.0030  0.050  -0.0031 0.01  
 308: 36  3 34  0   36  1 35  0             323828.4951  -0.0030  0.050  -0.0031 0.01  
 309: 36  3 34  0   36  2 35  0             323828.4951  -0.0030  0.050  -0.0031 0.49  
 310: 24 10 14  0   23 10 13  0             323855.0843  -0.0037  0.050  -0.0037 0.16  
 311: 24 10 14  0   23 11 13  0             323855.0843  -0.0034  0.050  -0.0037 0.34  
 312: 24 11 14  0   23 10 13  0             323855.0843  -0.0038  0.050  -0.0037 0.34  
 313: 24 11 14  0   23 11 13  0             323855.0843  -0.0035  0.050  -0.0037 0.16  
 314: 23 11 12  0   22 11 11  0             324020.2539  -0.0513  0.050  -0.0048 0.50  
 315: 23 12 12  0   22 12 11  0             324020.2539   0.0416  0.050  -0.0048 0.50  
 316: 22 12 10  0   21 13  9  0             324387.6743   0.0309  0.050               
 317: 22 12 10  0   21 12  9  0             324405.5834   0.0019  0.050               
 318: 22 13 10  0   21 12  9  0             324407.9686   0.0011  0.050               
 319: 21 13  8  0   20 14  7  0             324728.6030  -0.0705  0.050               
 320: 21 14  8  0   20 13  7  0             326318.1741  -0.0020  0.050               
 321: 17 16  2  0   16 15  1  0             327071.1954  -0.0326  0.050               
 322: 17 16  1  0   16 15  2  0             327129.1036   0.0167  0.050               
 323: 17 17  1  0   16 16  0  0             331156.7667  -0.0752  0.050               
 324: 17 17  0  0   16 16  1  0             331158.0631   0.0338  0.050               
 325: 51 16 35  0   51 15 36  0             331791.1639  -0.0099  0.050  -0.0099 0.27  
 326: 51 16 35  0   51 16 36  0             331791.1639  -0.0099  0.050  -0.0099 0.23  
 327: 51 17 35  0   51 15 36  0             331791.1639  -0.0099  0.050  -0.0099 0.23  
 328: 51 17 35  0   51 16 36  0             331791.1639  -0.0099  0.050  -0.0099 0.27  
 329: 50 15 35  0   50 14 36  0             331929.6298  -0.0322  0.050  -0.0322 0.27  
 330: 50 15 35  0   50 15 36  0             331929.6298  -0.0322  0.050  -0.0322 0.23  
 331: 50 16 35  0   50 14 36  0             331929.6298  -0.0322  0.050  -0.0322 0.23  
 332: 50 16 35  0   50 15 36  0             331929.6298  -0.0322  0.050  -0.0322 0.27  
 333: 49 14 35  0   49 13 36  0             332061.5704  -0.0012  0.050  -0.0013 0.27  
 334: 49 14 35  0   49 14 36  0             332061.5704  -0.0012  0.050  -0.0013 0.23  
 335: 49 15 35  0   49 13 36  0             332061.5704  -0.0012  0.050  -0.0013 0.23  
 336: 49 15 35  0   49 14 36  0             332061.5704  -0.0012  0.050  -0.0013 0.27  
 337: 48 13 35  0   48 12 36  0             332187.1722   0.0317  0.050   0.0318 0.27  
 338: 48 13 35  0   48 13 36  0             332187.1722   0.0317  0.050   0.0318 0.23  
 339: 48 14 35  0   48 12 36  0             332187.1722   0.0317  0.050   0.0318 0.23  
 340: 48 14 35  0   48 13 36  0             332187.1722   0.0317  0.050   0.0318 0.27  
 341: 46 11 35  0   46 10 36  0             332420.1077  -0.0692  0.050  -0.0692 0.27  
 342: 46 11 35  0   46 11 36  0             332420.1077  -0.0692  0.050  -0.0692 0.23  
 343: 46 12 35  0   46 10 36  0             332420.1077  -0.0692  0.050  -0.0692 0.23  
 344: 46 12 35  0   46 11 36  0             332420.1077  -0.0692  0.050  -0.0692 0.27  
 345: 45 10 35  0   45  9 36  0             332528.1204   0.0299  0.050   0.0299 0.27  
 346: 45 10 35  0   45 10 36  0             332528.1204   0.0299  0.050   0.0299 0.23  
 347: 45 11 35  0   45  9 36  0             332528.1204   0.0299  0.050   0.0299 0.23  
 348: 45 11 35  0   45 10 36  0             332528.1204   0.0299  0.050   0.0299 0.27  
 349: 43  8 35  0   43  7 36  0             332727.8011   0.0206  0.050   0.0207 0.26  
 350: 43  8 35  0   43  8 36  0             332727.8011   0.0206  0.050   0.0207 0.24  
 351: 43  9 35  0   43  7 36  0             332727.8011   0.0206  0.050   0.0207 0.24  
 352: 43  9 35  0   43  8 36  0             332727.8011   0.0206  0.050   0.0207 0.26  
 353: 42  7 35  0   42  6 36  0             332820.0520   0.0828  0.050   0.0829 0.26  
 354: 42  7 35  0   42  7 36  0             332820.0520   0.0828  0.050   0.0829 0.24  
 355: 42  8 35  0   42  6 36  0             332820.0520   0.0828  0.050   0.0829 0.24  
 356: 42  8 35  0   42  7 36  0             332820.0520   0.0828  0.050   0.0829 0.26  
 357: 40  5 35  0   40  4 36  0             332990.0172  -0.0077  0.050  -0.0077 0.26  
 358: 40  5 35  0   40  5 36  0             332990.0172  -0.0077  0.050  -0.0077 0.24  
 359: 40  6 35  0   40  4 36  0             332990.0172  -0.0077  0.050  -0.0077 0.24  
 360: 40  6 35  0   40  5 36  0             332990.0172  -0.0077  0.050  -0.0077 0.26  
 361: 35  0 35  0   34  0 34  0             332996.6645   0.0497  0.050   0.0498 0.15  
 362: 35  0 35  0   34  1 34  0             332996.6645   0.0497  0.050   0.0498 0.35  
 363: 35  1 35  0   34  0 34  0             332996.6645   0.0497  0.050   0.0498 0.35  
 364: 35  1 35  0   34  1 34  0             332996.6645   0.0497  0.050   0.0498 0.15  
 365: 34  1 33  0   33  1 32  0             333005.6884  -0.0465  0.050  -0.0466 0.15  
 366: 34  1 33  0   33  2 32  0             333005.6884  -0.0465  0.050  -0.0466 0.35  
 367: 34  2 33  0   33  1 32  0             333005.6884  -0.0465  0.050  -0.0466 0.35  
 368: 34  2 33  0   33  2 32  0             333005.6884  -0.0465  0.050  -0.0466 0.15  
 369: 33  2 31  0   32  2 30  0             333014.3307  -0.0323  0.050  -0.0324 0.15  
 370: 33  2 31  0   32  3 30  0             333014.3307  -0.0323  0.050  -0.0324 0.35  
 371: 33  3 31  0   32  2 30  0             333014.3307  -0.0323  0.050  -0.0324 0.35  
 372: 33  3 31  0   32  3 30  0             333014.3307  -0.0323  0.050  -0.0324 0.15  
 373: 32  3 29  0   31  3 28  0             333022.8073  -0.0609  0.050  -0.0610 0.15  
 374: 32  3 29  0   31  4 28  0             333022.8073  -0.0609  0.050  -0.0610 0.35  
 375: 32  4 29  0   31  3 28  0             333022.8073  -0.0609  0.050  -0.0610 0.35  
 376: 32  4 29  0   31  4 28  0             333022.8073  -0.0609  0.050  -0.0610 0.15  
 377: 31  4 27  0   30  4 26  0             333031.7770   0.0078  0.050   0.0078 0.15  
 378: 31  4 27  0   30  5 26  0             333031.7770   0.0078  0.050   0.0078 0.35  
 379: 31  5 27  0   30  4 26  0             333031.7770   0.0078  0.050   0.0078 0.35  
 380: 31  5 27  0   30  5 26  0             333031.7770   0.0078  0.050   0.0078 0.15  
 381: 30  5 25  0   29  5 24  0             333041.8934   0.0524  0.050   0.0524 0.15  
 382: 30  5 25  0   29  6 24  0             333041.8934   0.0524  0.050   0.0524 0.35  
 383: 30  6 25  0   29  5 24  0             333041.8934   0.0524  0.050   0.0524 0.35  
 384: 30  6 25  0   29  6 24  0             333041.8934   0.0524  0.050   0.0524 0.15  
 385: 29  6 23  0   28  6 22  0             333054.3080  -0.0033  0.050  -0.0034 0.27  
 386: 29  6 23  0   28  7 22  0             333054.3080  -0.0033  0.050  -0.0034 0.23  
 387: 29  7 23  0   28  6 22  0             333054.3080  -0.0033  0.050  -0.0034 0.23  
 388: 29  7 23  0   28  7 22  0             333054.3080  -0.0033  0.050  -0.0034 0.27  
 389: 39  4 35  0   39  3 36  0             333068.3408   0.0681  0.050   0.0682 0.26  
 390: 39  4 35  0   39  4 36  0             333068.3408   0.0681  0.050   0.0682 0.24  
 391: 39  5 35  0   39  3 36  0             333068.3408   0.0681  0.050   0.0682 0.24  
 392: 39  5 35  0   39  4 36  0             333068.3408   0.0681  0.050   0.0682 0.26  
 393: 28  7 21  0   27  7 20  0             333071.2204  -0.0198  0.050  -0.0198 0.15  
 394: 28  7 21  0   27  8 20  0             333071.2204  -0.0198  0.050  -0.0198 0.35  
 395: 28  8 21  0   27  7 20  0             333071.2204  -0.0198  0.050  -0.0198 0.35  
 396: 28  8 21  0   27  8 20  0             333071.2204  -0.0198  0.050  -0.0198 0.15  
 397: 27  8 19  0   26  8 18  0             333096.3323   0.0386  0.050   0.0386 0.16  
 398: 27  8 19  0   26  9 18  0             333096.3323   0.0386  0.050   0.0386 0.34  
 399: 27  9 19  0   26  8 18  0             333096.3323   0.0386  0.050   0.0386 0.34  
 400: 27  9 19  0   26  9 18  0             333096.3323   0.0386  0.050   0.0386 0.16  
 401: 26  9 17  0   25  9 16  0             333136.3937  -0.0402  0.050  -0.0403 0.16  
 402: 26  9 17  0   25 10 16  0             333136.3937  -0.0402  0.050  -0.0403 0.34  
 403: 26 10 17  0   25  9 16  0             333136.3937  -0.0402  0.050  -0.0403 0.34  
 404: 26 10 17  0   25 10 16  0             333136.3937  -0.0402  0.050  -0.0403 0.16  
 405: 25 10 15  0   24 10 14  0             333205.9521   0.0036  0.050   0.0036 0.28  
 406: 25 10 15  0   24 11 14  0             333205.9521   0.0036  0.050   0.0036 0.22  
 407: 25 11 15  0   24 10 14  0             333205.9521   0.0036  0.050   0.0036 0.22  
 408: 25 11 15  0   24 11 14  0             333205.9521   0.0036  0.050   0.0036 0.28  
 409: 24 11 13  0   23 11 12  0             333337.2680   0.0060  0.050   0.0110 0.28  
 410: 24 11 13  0   23 12 12  0             333337.2680   0.0169  0.050   0.0110 0.22  
 411: 24 12 13  0   23 11 12  0             333337.2680   0.0049  0.050   0.0110 0.22  
 412: 24 12 13  0   23 12 12  0             333337.2680   0.0159  0.050   0.0110 0.28  
 413: 23 13 11  0   22 12 10  0             333616.8306   0.0697  0.050               
 414: 22 13  9  0   21 14  8  0             334180.1125  -0.0463  0.050               
 415: 22 14  9  0   21 13  8  0             334476.6408   0.0248  0.050               
 416: 18 15  4  0   17 14  3  0             334727.6410   0.0418  0.050               
 417: 52 16 36  0   52 15 37  0             341167.5155  -0.0152  0.050  -0.0153 0.27  
 418: 52 16 36  0   52 16 37  0             341167.5155  -0.0152  0.050  -0.0153 0.23  
 419: 52 17 36  0   52 15 37  0             341167.5155  -0.0152  0.050  -0.0153 0.23  
 420: 52 17 36  0   52 16 37  0             341167.5155  -0.0152  0.050  -0.0153 0.27  
 421: 51 15 36  0   51 14 37  0             341305.3309   0.0072  0.050   0.0073 0.27  
 422: 51 15 36  0   51 15 37  0             341305.3309   0.0072  0.050   0.0073 0.23  
 423: 51 16 36  0   51 14 37  0             341305.3309   0.0072  0.050   0.0073 0.23  
 424: 51 16 36  0   51 15 37  0             341305.3309   0.0072  0.050   0.0073 0.27  
 425: 18 15  3  0   17 14  4  0             341558.6767   0.0399  0.050               
 426: 48 12 36  0   48 11 37  0             341681.5143  -0.0309  0.050  -0.0309 0.27  
 427: 48 12 36  0   48 12 37  0             341681.5143  -0.0309  0.050  -0.0309 0.23  
 428: 48 13 36  0   48 11 37  0             341681.5143  -0.0309  0.050  -0.0309 0.23  
 429: 48 13 36  0   48 12 37  0             341681.5143  -0.0309  0.050  -0.0309 0.27  
 430: 47 11 36  0   47 10 37  0             341795.2464  -0.0434  0.050  -0.0434 0.27  
 431: 47 11 36  0   47 11 37  0             341795.2464  -0.0434  0.050  -0.0434 0.23  
 432: 47 12 36  0   47 10 37  0             341795.2464  -0.0434  0.050  -0.0434 0.23  
 433: 47 12 36  0   47 11 37  0             341795.2464  -0.0434  0.050  -0.0434 0.27  
 434: 46 10 36  0   46  9 37  0             341903.4826  -0.0687  0.050  -0.0687 0.26  
 435: 46 10 36  0   46 10 37  0             341903.4826  -0.0687  0.050  -0.0687 0.24  
 436: 46 11 36  0   46  9 37  0             341903.4826  -0.0687  0.050  -0.0687 0.24  
 437: 46 11 36  0   46 10 37  0             341903.4826  -0.0687  0.050  -0.0687 0.26  
 438: 45  9 36  0   45  8 37  0             342006.5705   0.0397  0.050   0.0397 0.26  
 439: 45  9 36  0   45  9 37  0             342006.5705   0.0397  0.050   0.0397 0.24  
 440: 45 10 36  0   45  8 37  0             342006.5705   0.0397  0.050   0.0397 0.24  
 441: 45 10 36  0   45  9 37  0             342006.5705   0.0397  0.050   0.0397 0.26  
 442: 44  8 36  0   44  7 37  0             342104.3792  -0.0450  0.050  -0.0450 0.26  
 443: 44  8 36  0   44  8 37  0             342104.3792  -0.0450  0.050  -0.0450 0.24  
 444: 44  9 36  0   44  7 37  0             342104.3792  -0.0450  0.050  -0.0450 0.24  
 445: 44  9 36  0   44  8 37  0             342104.3792  -0.0450  0.050  -0.0450 0.26  
 446: 43  7 36  0   43  6 37  0             342197.3528  -0.0699  0.050  -0.0700 0.26  
 447: 43  7 36  0   43  7 37  0             342197.3528  -0.0699  0.050  -0.0700 0.24  
 448: 43  8 36  0   43  6 37  0             342197.3528  -0.0699  0.050  -0.0700 0.24  
 449: 43  8 36  0   43  7 37  0             342197.3528  -0.0699  0.050  -0.0700 0.26  
 450: 18 16  3  0   17 15  2  0             342228.8707   0.0198  0.050               
 451: 42  6 36  0   42  5 37  0             342285.7171   0.0044  0.050   0.0044 0.26  
 452: 42  6 36  0   42  6 37  0             342285.7171   0.0044  0.050   0.0044 0.24  
 453: 42  7 36  0   42  5 37  0             342285.7171   0.0044  0.050   0.0044 0.24  
 454: 42  7 36  0   42  6 37  0             342285.7171   0.0044  0.050   0.0044 0.26  
 455: 41  5 36  0   41  4 37  0             342369.5337   0.0583  0.050   0.0584 0.26  
 456: 41  5 36  0   41  5 37  0             342369.5337   0.0583  0.050   0.0584 0.24  
 457: 41  6 36  0   41  4 37  0             342369.5337   0.0583  0.050   0.0584 0.24  
 458: 41  6 36  0   41  5 37  0             342369.5337   0.0583  0.050   0.0584 0.26  
 459: 36  0 36  0   35  0 35  0             342372.8468  -0.0117  0.050  -0.0117 0.26  
 460: 36  0 36  0   35  1 35  0             342372.8468  -0.0117  0.050  -0.0117 0.24  
 461: 36  1 36  0   35  0 35  0             342372.8468  -0.0117  0.050  -0.0117 0.24  
 462: 36  1 36  0   35  1 35  0             342372.8468  -0.0117  0.050  -0.0117 0.26  
 463: 35  1 34  0   34  1 33  0             342381.9057  -0.0474  0.050  -0.0474 0.15  
 464: 35  1 34  0   34  2 33  0             342381.9057  -0.0474  0.050  -0.0474 0.35  
 465: 35  2 34  0   34  1 33  0             342381.9057  -0.0474  0.050  -0.0474 0.35  
 466: 35  2 34  0   34  2 33  0             342381.9057  -0.0474  0.050  -0.0474 0.15  
 467: 34  2 32  0   33  2 31  0             342390.5173   0.0003  0.050   0.0003 0.26  
 468: 34  2 32  0   33  3 31  0             342390.5173   0.0003  0.050   0.0003 0.24  
 469: 34  3 32  0   33  2 31  0             342390.5173   0.0003  0.050   0.0003 0.24  
 470: 34  3 32  0   33  3 31  0             342390.5173   0.0003  0.050   0.0003 0.26  
 471: 33  3 30  0   32  3 29  0             342398.8498  -0.0508  0.050  -0.0508 0.15  
 472: 33  3 30  0   32  4 29  0             342398.8498  -0.0508  0.050  -0.0508 0.35  
 473: 33  4 30  0   32  3 29  0             342398.8498  -0.0508  0.050  -0.0508 0.35  
 474: 33  4 30  0   32  4 29  0             342398.8498  -0.0508  0.050  -0.0508 0.15  
 475: 32  4 28  0   31  4 27  0             342407.5587  -0.0280  0.050  -0.0281 0.15  
 476: 32  4 28  0   31  5 27  0             342407.5587  -0.0280  0.050  -0.0281 0.35  
 477: 32  5 28  0   31  4 27  0             342407.5587  -0.0280  0.050  -0.0281 0.35  
 478: 32  5 28  0   31  5 27  0             342407.5587  -0.0280  0.050  -0.0281 0.15  
 479: 31  5 26  0   30  5 25  0             342417.3016   0.0211  0.050   0.0212 0.15  
 480: 31  5 26  0   30  6 25  0             342417.3016   0.0211  0.050   0.0212 0.35  
 481: 31  6 26  0   30  5 25  0             342417.3016   0.0211  0.050   0.0212 0.35  
 482: 31  6 26  0   30  6 25  0             342417.3016   0.0211  0.050   0.0212 0.15  
 483: 30  6 24  0   29  6 23  0             342429.1326   0.0601  0.050   0.0601 0.15  
 484: 30  6 24  0   29  7 23  0             342429.1326   0.0601  0.050   0.0601 0.35  
 485: 30  7 24  0   29  6 23  0             342429.1326   0.0601  0.050   0.0601 0.35  
 486: 30  7 24  0   29  7 23  0             342429.1326   0.0601  0.050   0.0601 0.15  
 487: 29  7 22  0   28  7 21  0             342444.7260  -0.0203  0.050  -0.0204 0.27  
 488: 29  7 22  0   28  8 21  0             342444.7260  -0.0203  0.050  -0.0204 0.23  
 489: 29  8 22  0   28  7 21  0             342444.7260  -0.0203  0.050  -0.0204 0.23  
 490: 29  8 22  0   28  8 21  0             342444.7260  -0.0203  0.050  -0.0204 0.27  
 491: 28  8 20  0   27  8 19  0             342467.4013   0.0151  0.050   0.0152 0.15  
 492: 28  8 20  0   27  9 19  0             342467.4013   0.0151  0.050   0.0152 0.34  
 493: 28  9 20  0   27  8 19  0             342467.4013   0.0151  0.050   0.0152 0.34  
 494: 28  9 20  0   27  9 19  0             342467.4013   0.0151  0.050   0.0152 0.15  
 495: 27  9 18  0   26  9 17  0             342502.6619   0.0058  0.050   0.0058 0.27  
 496: 27  9 18  0   26 10 17  0             342502.6619   0.0058  0.050   0.0058 0.23  
 497: 27 10 18  0   26  9 17  0             342502.6619   0.0058  0.050   0.0058 0.23  
 498: 27 10 18  0   26 10 17  0             342502.6619   0.0058  0.050   0.0058 0.27  
 499: 26 10 16  0   25 10 15  0             342561.7257   0.0097  0.050   0.0097 0.28  
 500: 26 10 16  0   25 11 15  0             342561.7257   0.0097  0.050   0.0097 0.22  
 501: 26 11 16  0   25 10 15  0             342561.7257   0.0097  0.050   0.0097 0.22  
 502: 26 11 16  0   25 11 15  0             342561.7257   0.0097  0.050   0.0097 0.28  
 503: 25 11 14  0   24 11 13  0             342668.5500  -0.0247  0.050  -0.0243 0.17  
 504: 25 11 14  0   24 12 13  0             342668.5500  -0.0237  0.050  -0.0243 0.34  
 505: 25 12 14  0   24 11 13  0             342668.5500  -0.0248  0.050  -0.0243 0.34  
 506: 25 12 14  0   24 12 13  0             342668.5500  -0.0238  0.050  -0.0243 0.17  
 507: 18 16  2  0   17 15  3  0             342869.2701   0.0188  0.050               
 508: 24 12 12  0   23 12 11  0             342881.4979  -0.1618  0.050  -0.0336 0.29  
 509: 24 12 12  0   23 13 11  0             342881.4979   0.1267  0.050  -0.0336 0.21  
 510: 24 13 12  0   23 12 11  0             342881.4979  -0.1940  0.050  -0.0336 0.21  
 511: 24 13 12  0   23 13 11  0             342881.4979   0.0945  0.050  -0.0336 0.29  
 512: 23 13 10  0   22 14  9  0             343348.5767   0.0098  0.050               
 513: 22 14  8  0   21 15  7  0             343393.3883  -0.0107  0.050               
 514: 23 14 10  0   22 13  9  0             343395.7702   0.0325  0.050               
 515: 18 17  2  0   17 16  1  0             346679.3079  -0.0095  0.050               
 516: 18 17  1  0   17 16  2  0             346709.0207   0.0459  0.050               
 517: 18 18  0  0   17 17  1  0             350746.7271  -0.2266  0.050   0.0558 0.50  
 518: 18 18  1  0   17 17  0  0             350746.7271   0.3381  0.050   0.0558 0.50  
 519: 47 10 37  0   47  9 38  0             351278.0202   0.0922  0.050   0.0922 0.27  
 520: 47 10 37  0   47 10 38  0             351278.0202   0.0922  0.050   0.0922 0.23  
 521: 47 11 37  0   47  9 38  0             351278.0202   0.0922  0.050   0.0922 0.23  
 522: 47 11 37  0   47 10 38  0             351278.0202   0.0922  0.050   0.0922 0.27  
 523: 44  7 37  0   44  6 38  0             351574.1194   0.0025  0.050   0.0025 0.26  
 524: 44  7 37  0   44  7 38  0             351574.1194   0.0025  0.050   0.0025 0.24  
 525: 44  8 37  0   44  6 38  0             351574.1194   0.0025  0.050   0.0025 0.24  
 526: 44  8 37  0   44  7 38  0             351574.1194   0.0025  0.050   0.0025 0.26  
 527: 37  0 37  0   36  0 36  0             351748.7439  -0.0413  0.050  -0.0414 0.26  
 528: 37  0 37  0   36  1 36  0             351748.7439  -0.0413  0.050  -0.0414 0.24  
 529: 37  1 37  0   36  0 36  0             351748.7439  -0.0413  0.050  -0.0414 0.24  
 530: 37  1 37  0   36  1 36  0             351748.7439  -0.0413  0.050  -0.0414 0.26  
 531: 36  1 35  0   35  1 34  0             351757.8384  -0.0162  0.050  -0.0163 0.26  
 532: 36  1 35  0   35  2 34  0             351757.8384  -0.0162  0.050  -0.0163 0.24  
 533: 36  2 35  0   35  1 34  0             351757.8384  -0.0162  0.050  -0.0163 0.24  
 534: 36  2 35  0   35  2 34  0             351757.8384  -0.0162  0.050  -0.0163 0.26  
 535: 35  2 33  0   34  2 32  0             351766.3503  -0.0058  0.050  -0.0059 0.26  
 536: 35  2 33  0   34  3 32  0             351766.3503  -0.0058  0.050  -0.0059 0.24  
 537: 35  3 33  0   34  2 32  0             351766.3503  -0.0058  0.050  -0.0059 0.24  
 538: 35  3 33  0   34  3 32  0             351766.3503  -0.0058  0.050  -0.0059 0.26  
 539: 34  3 31  0   33  3 30  0             351774.5254  -0.0982  0.050  -0.0982 0.15  
 540: 34  3 31  0   33  4 30  0             351774.5254  -0.0982  0.050  -0.0982 0.35  
 541: 34  4 31  0   33  3 30  0             351774.5254  -0.0982  0.050  -0.0982 0.35  
 542: 34  4 31  0   33  4 30  0             351774.5254  -0.0982  0.050  -0.0982 0.15  
 543: 33  4 29  0   32  4 28  0             351783.0867  -0.0213  0.050  -0.0214 0.26  
 544: 33  4 29  0   32  5 28  0             351783.0867  -0.0213  0.050  -0.0214 0.24  
 545: 33  5 29  0   32  4 28  0             351783.0867  -0.0213  0.050  -0.0214 0.24  
 546: 33  5 29  0   32  5 28  0             351783.0867  -0.0213  0.050  -0.0214 0.26  
 547: 32  5 27  0   31  5 26  0             351792.4189  -0.0365  0.050  -0.0366 0.26  
 548: 32  5 27  0   31  6 26  0             351792.4189  -0.0365  0.050  -0.0366 0.24  
 549: 32  6 27  0   31  5 26  0             351792.4189  -0.0365  0.050  -0.0366 0.24  
 550: 32  6 27  0   31  6 26  0             351792.4189  -0.0365  0.050  -0.0366 0.26  
 551: 31  6 25  0   30  6 24  0             351803.6310  -0.0110  0.050  -0.0111 0.27  
 552: 31  6 25  0   30  7 24  0             351803.6310  -0.0110  0.050  -0.0111 0.23  
 553: 31  7 25  0   30  6 24  0             351803.6310  -0.0110  0.050  -0.0111 0.23  
 554: 31  7 25  0   30  7 24  0             351803.6310  -0.0110  0.050  -0.0111 0.27  
 555: 30  7 23  0   29  7 22  0             351818.2372   0.0110  0.050   0.0111 0.27  
 556: 30  7 23  0   29  8 22  0             351818.2372   0.0110  0.050   0.0111 0.23  
 557: 30  8 23  0   29  7 22  0             351818.2372   0.0110  0.050   0.0111 0.23  
 558: 30  8 23  0   29  8 22  0             351818.2372   0.0110  0.050   0.0111 0.27  
 559: 41  4 37  0   41  3 38  0             351828.9695  -0.0066  0.050  -0.0066 0.26  
 560: 41  4 37  0   41  4 38  0             351828.9695  -0.0066  0.050  -0.0066 0.24  
 561: 41  5 37  0   41  3 38  0             351828.9695  -0.0066  0.050  -0.0066 0.24  
 562: 41  5 37  0   41  4 38  0             351828.9695  -0.0066  0.050  -0.0066 0.26  
 563: 29  8 21  0   28  8 20  0             351838.8043  -0.0261  0.050  -0.0262 0.27  
 564: 29  8 21  0   28  9 20  0             351838.8043  -0.0261  0.050  -0.0262 0.23  
 565: 29  9 21  0   28  8 20  0             351838.8043  -0.0261  0.050  -0.0262 0.23  
 566: 29  9 21  0   28  9 20  0             351838.8043  -0.0261  0.050  -0.0262 0.27  
 567: 28  9 19  0   27  9 18  0             351870.1541   0.0258  0.050   0.0258 0.27  
 568: 28  9 19  0   27 10 18  0             351870.1541   0.0258  0.050   0.0258 0.23  
 569: 28 10 19  0   27  9 18  0             351870.1541   0.0258  0.050   0.0258 0.23  
 570: 28 10 19  0   27 10 18  0             351870.1541   0.0258  0.050   0.0258 0.27  
 571: 27 10 17  0   26 10 16  0             351920.9830  -0.0123  0.050  -0.0123 0.28  
 572: 27 10 17  0   26 11 16  0             351920.9830  -0.0123  0.050  -0.0123 0.22  
 573: 27 11 17  0   26 10 16  0             351920.9830  -0.0123  0.050  -0.0123 0.22  
 574: 27 11 17  0   26 11 16  0             351920.9830  -0.0123  0.050  -0.0123 0.28  
 575: 26 11 15  0   25 11 14  0             352009.6696   0.0093  0.050   0.0094 0.28  
 576: 26 11 15  0   25 12 14  0             352009.6696   0.0094  0.050   0.0094 0.22  
 577: 26 12 15  0   25 11 14  0             352009.6696   0.0093  0.050   0.0094 0.22  
 578: 26 12 15  0   25 12 14  0             352009.6696   0.0094  0.050   0.0094 0.28  
 579: 25 12 13  0   24 12 12  0             352177.6112  -0.0397  0.050  -0.0253 0.29  
 580: 25 12 13  0   24 13 12  0             352177.6112  -0.0075  0.050  -0.0253 0.21  
 581: 25 13 13  0   24 12 12  0             352177.6112  -0.0431  0.050  -0.0253 0.21  
 582: 25 13 13  0   24 13 12  0             352177.6112  -0.0108  0.050  -0.0253 0.29  
 583: 31  7 24  0   30  7 23  0             361191.5592  -0.0593  0.050  -0.0594 0.07  
 584: 31  7 24  0   30  8 23  0             361191.5592  -0.0593  0.050  -0.0594 0.43  
 585: 31  8 24  0   30  7 23  0             361191.5592  -0.0593  0.050  -0.0594 0.43  
 586: 31  8 24  0   30  8 23  0             361191.5592  -0.0593  0.050  -0.0594 0.07  
 587: 19 18  2  0   18 17  1  0             366278.1360   0.0879  0.050               
 588: 19 18  1  0   18 17  2  0             366293.0430  -0.0466  0.050               
 589: 19 19  0  0   18 18  1  0             370334.1934  -0.1087  0.050   0.0249 0.50  
 590: 19 19  1  0   18 18  0  0             370334.1934   0.1585  0.050   0.0249 0.50  
 591: 39  0 39  0   38  0 38  0             370499.6353  -0.0179  0.050  -0.0179 0.01  
 592: 39  0 39  0   38  1 38  0             370499.6353  -0.0179  0.050  -0.0179 0.49  
 593: 39  1 39  0   38  0 38  0             370499.6353  -0.0179  0.050  -0.0179 0.49  
 594: 39  1 39  0   38  1 38  0             370499.6353  -0.0179  0.050  -0.0179 0.01  
 595: 38  1 37  0   37  1 36  0             370508.7326   0.0592  0.050   0.0592 0.07  
 596: 38  1 37  0   37  2 36  0             370508.7326   0.0592  0.050   0.0592 0.43  
 597: 38  2 37  0   37  1 36  0             370508.7326   0.0592  0.050   0.0592 0.43  
 598: 38  2 37  0   37  2 36  0             370508.7326   0.0592  0.050   0.0592 0.07  
 599: 37  2 35  0   36  2 34  0             370517.0103  -0.0441  0.050  -0.0441 0.07  
 600: 37  2 35  0   36  3 34  0             370517.0103  -0.0441  0.050  -0.0441 0.43  
 601: 37  3 35  0   36  2 34  0             370517.0103  -0.0441  0.050  -0.0441 0.43  
 602: 37  3 35  0   36  3 34  0             370517.0103  -0.0441  0.050  -0.0441 0.07  
 603: 36  3 33  0   35  3 32  0             370525.0790  -0.0232  0.050  -0.0233 0.07  
 604: 36  3 33  0   35  4 32  0             370525.0790  -0.0232  0.050  -0.0233 0.43  
 605: 36  4 33  0   35  3 32  0             370525.0790  -0.0232  0.050  -0.0233 0.43  
 606: 36  4 33  0   35  4 32  0             370525.0790  -0.0232  0.050  -0.0233 0.07  
 607: 35  4 31  0   34  4 30  0             370533.2649   0.0483  0.050   0.0484 0.01  
 608: 35  4 31  0   34  5 30  0             370533.2649   0.0483  0.050   0.0484 0.49  
 609: 35  5 31  0   34  4 30  0             370533.2649   0.0483  0.050   0.0484 0.49  
 610: 35  5 31  0   34  5 30  0             370533.2649   0.0483  0.050   0.0484 0.01  
 611: 34  5 29  0   33  5 28  0             370541.9781   0.0304  0.050   0.0305 0.01  
 612: 34  5 29  0   33  6 28  0             370541.9781   0.0304  0.050   0.0305 0.49  
 613: 34  6 29  0   33  5 28  0             370541.9781   0.0304  0.050   0.0305 0.49  
 614: 34  6 29  0   33  6 28  0             370541.9781   0.0304  0.050   0.0305 0.01  
 615: 33  6 27  0   32  6 26  0             370552.1308   0.0367  0.050   0.0367 0.01  
 616: 33  6 27  0   32  7 26  0             370552.1308   0.0367  0.050   0.0367 0.49  
 617: 33  7 27  0   32  6 26  0             370552.1308   0.0367  0.050   0.0367 0.49  
 618: 33  7 27  0   32  7 26  0             370552.1308   0.0367  0.050   0.0367 0.01  
 619: 32  7 25  0   31  7 24  0             370564.9380   0.0635  0.050   0.0636 0.01  
 620: 32  7 25  0   31  8 24  0             370564.9380   0.0635  0.050   0.0636 0.49  
 621: 32  8 25  0   31  7 24  0             370564.9380   0.0635  0.050   0.0636 0.49  
 622: 32  8 25  0   31  8 24  0             370564.9380   0.0635  0.050   0.0636 0.01  
 623: 31  8 23  0   30  8 22  0             370582.3107   0.0678  0.050   0.0678 0.01  
 624: 31  8 23  0   30  9 22  0             370582.3107   0.0678  0.050   0.0678 0.49  
 625: 31  9 23  0   30  8 22  0             370582.3107   0.0678  0.050   0.0678 0.49  
 626: 31  9 23  0   30  9 22  0             370582.3107   0.0678  0.050   0.0678 0.01  
 627: 30  9 21  0   29  9 20  0             370607.5167   0.0198  0.050   0.0198 0.01  
 628: 30  9 21  0   29 10 20  0             370607.5167   0.0198  0.050   0.0198 0.49  
 629: 30 10 21  0   29  9 20  0             370607.5167   0.0198  0.050   0.0198 0.49  
 630: 30 10 21  0   29 10 20  0             370607.5167   0.0198  0.050   0.0198 0.01  
 631: 28 11 17  0   27 11 16  0             370710.5438   0.0735  0.050   0.0736 0.01  
 632: 28 11 17  0   27 12 16  0             370710.5438   0.0736  0.050   0.0736 0.49  
 633: 28 12 17  0   27 11 16  0             370710.5438   0.0735  0.050   0.0736 0.49  
 634: 28 12 17  0   27 12 16  0             370710.5438   0.0736  0.050   0.0736 0.01  
 635: 40  0 40  0   39  0 39  0             379874.5687  -0.0082  0.050  -0.0082 0.01  
 636: 40  0 40  0   39  1 39  0             379874.5687  -0.0082  0.050  -0.0082 0.49  
 637: 40  1 40  0   39  0 39  0             379874.5687  -0.0082  0.050  -0.0082 0.49  
 638: 40  1 40  0   39  1 39  0             379874.5687  -0.0082  0.050  -0.0082 0.01  
 639: 39  1 38  0   38  1 37  0             379883.5682  -0.0048  0.050  -0.0049 0.01  
 640: 39  1 38  0   38  2 37  0             379883.5682  -0.0048  0.050  -0.0049 0.49  
 641: 39  2 38  0   38  2 37  0             379883.5682  -0.0048  0.050  -0.0049 0.01  
 642: 39  2 38  0   38  1 37  0             379883.5682  -0.0048  0.050  -0.0049 0.49  
 643: 38  2 36  0   37  2 35  0             379891.8590  -0.0368  0.050  -0.0368 0.01  
 644: 38  2 36  0   37  3 35  0             379891.8590  -0.0368  0.050  -0.0368 0.49  
 645: 38  3 36  0   37  2 35  0             379891.8590  -0.0368  0.050  -0.0368 0.49  
 646: 38  3 36  0   37  3 35  0             379891.8590  -0.0368  0.050  -0.0368 0.01  
 647: 37  3 34  0   36  3 33  0             379899.9019   0.0625  0.050   0.0626 0.01  
 648: 37  3 34  0   36  4 33  0             379899.9019   0.0625  0.050   0.0626 0.49  
 649: 37  4 34  0   36  3 33  0             379899.9019   0.0625  0.050   0.0626 0.49  
 650: 37  4 34  0   36  4 33  0             379899.9019   0.0625  0.050   0.0626 0.01  
 651: 36  4 32  0   35  4 31  0             379907.8306   0.0486  0.050   0.0486 0.01  
 652: 36  4 32  0   35  5 31  0             379907.8306   0.0486  0.050   0.0486 0.49  
 653: 36  5 32  0   35  4 31  0             379907.8306   0.0486  0.050   0.0486 0.49  
 654: 36  5 32  0   35  5 31  0             379907.8306   0.0486  0.050   0.0486 0.01  
 655: 35  5 30  0   34  5 29  0             379916.2437   0.0080  0.050   0.0081 0.01  
 656: 35  5 30  0   34  6 29  0             379916.2437   0.0080  0.050   0.0081 0.49  
 657: 35  6 30  0   34  5 29  0             379916.2437   0.0080  0.050   0.0081 0.49  
 658: 35  6 30  0   34  6 29  0             379916.2437   0.0080  0.050   0.0081 0.01  
 659: 34  6 28  0   33  6 27  0             379925.9432   0.0138  0.050   0.0138 0.01  
 660: 34  6 28  0   33  7 27  0             379925.9432   0.0138  0.050   0.0138 0.49  
 661: 34  7 28  0   33  6 27  0             379925.9432   0.0138  0.050   0.0138 0.49  
 662: 34  7 28  0   33  7 27  0             379925.9432   0.0138  0.050   0.0138 0.01  
 663: 33  7 26  0   32  7 25  0             379937.9324  -0.0201  0.050  -0.0202 0.01  
 664: 33  7 26  0   32  8 25  0             379937.9324  -0.0201  0.050  -0.0202 0.49  
 665: 33  8 26  0   32  7 25  0             379937.9324  -0.0201  0.050  -0.0202 0.49  
 666: 33  8 26  0   32  8 25  0             379937.9324  -0.0201  0.050  -0.0202 0.01  
 667: 32  8 24  0   31  8 23  0             379954.0433   0.0291  0.050   0.0291 0.01  
 668: 32  8 24  0   31  9 23  0             379954.0433   0.0291  0.050   0.0291 0.49  
 669: 32  9 24  0   31  8 23  0             379954.0433   0.0291  0.050   0.0291 0.49  
 670: 32  9 24  0   31  9 23  0             379954.0433   0.0291  0.050   0.0291 0.01  
 671: 31  9 22  0   30  9 21  0             379976.9586   0.0301  0.050   0.0302 0.01  
 672: 31  9 22  0   30 10 21  0             379976.9586   0.0301  0.050   0.0302 0.49  
 673: 31 10 22  0   30  9 21  0             379976.9586   0.0301  0.050   0.0302 0.49  
 674: 31 10 22  0   30 10 21  0             379976.9586   0.0301  0.050   0.0302 0.01  
 675: 30 10 20  0   29 10 19  0             380011.6732   0.0977  0.050   0.0977 0.01  
 676: 30 10 20  0   29 11 19  0             380011.6732   0.0977  0.050   0.0977 0.49  
 677: 30 11 20  0   29 10 19  0             380011.6732   0.0977  0.050   0.0977 0.49  
 678: 30 11 20  0   29 11 19  0             380011.6732   0.0977  0.050   0.0977 0.01  
 679: 29 11 18  0   28 11 17  0             380066.9472   0.0193  0.050   0.0193 0.07  
 680: 29 11 18  0   28 12 17  0             380066.9472   0.0193  0.050   0.0193 0.43  
 681: 29 12 18  0   28 11 17  0             380066.9472   0.0193  0.050   0.0193 0.43  
 682: 29 12 18  0   28 12 17  0             380066.9472   0.0193  0.050   0.0193 0.07  
 683: 28 12 16  0   27 12 15  0             380160.7906   0.0968  0.050   0.0968 0.01  
 684: 28 12 16  0   27 13 15  0             380160.7906   0.0968  0.050   0.0968 0.49  
 685: 28 13 16  0   27 12 15  0             380160.7906   0.0968  0.050   0.0968 0.49  
 686: 28 13 16  0   27 13 15  0             380160.7906   0.0968  0.050   0.0968 0.01  
 687: 27 13 14  0   26 13 13  0             380331.2048   0.0030  0.050   0.0075 0.08  
 688: 27 13 14  0   26 14 13  0             380331.2048   0.0129  0.050   0.0075 0.42  
 689: 27 14 14  0   26 13 13  0             380331.2048   0.0020  0.050   0.0075 0.42  
 690: 27 14 14  0   26 14 13  0             380331.2048   0.0119  0.050   0.0075 0.08  
 691: 20 18  3  0   19 17  2  0             381668.5919   0.0065  0.050               
 692: 20 18  2  0   19 17  3  0             381861.1156  -0.0283  0.050               
 693: 20 19  2  0   19 18  1  0             385870.8029   0.0088  0.050               
 694: 20 19  1  0   19 18  2  0             385878.3421  -0.0101  0.050               
 695: 41  0 41  0   40  0 40  0             389249.1568   0.0079  0.050   0.0079 0.01  
 696: 41  0 41  0   40  1 40  0             389249.1568   0.0079  0.050   0.0079 0.49  
 697: 41  1 41  0   40  0 40  0             389249.1568   0.0079  0.050   0.0079 0.49  
 698: 41  1 41  0   40  1 40  0             389249.1568   0.0079  0.050   0.0079 0.01  
 699: 40  1 39  0   39  1 38  0             389258.1664   0.0451  0.050   0.0452 0.01  
 700: 40  1 39  0   39  2 38  0             389258.1664   0.0451  0.050   0.0452 0.49  
 701: 40  2 39  0   39  1 38  0             389258.1664   0.0451  0.050   0.0452 0.49  
 702: 40  2 39  0   39  2 38  0             389258.1664   0.0451  0.050   0.0452 0.01  
 703: 39  2 37  0   38  2 36  0             389266.4022   0.0154  0.050   0.0154 0.12  
 704: 39  3 37  0   38  2 36  0             389266.4022   0.0154  0.050   0.0154 0.77  
 705: 39  3 37  0   38  3 36  0             389266.4022   0.0154  0.050   0.0154 0.12  
 706: 39  2 37  0   38  3 36  0             389266.4037   0.0169  0.050               
 707: 38  3 35  0   37  3 34  0             389274.2321   0.0030  0.050   0.0031 0.01  
 708: 38  3 35  0   37  4 34  0             389274.2321   0.0030  0.050   0.0031 0.49  
 709: 38  4 35  0   37  3 34  0             389274.2321   0.0030  0.050   0.0031 0.49  
 710: 38  4 35  0   37  4 34  0             389274.2321   0.0030  0.050   0.0031 0.01  
 711: 37  4 33  0   36  4 32  0             389281.9637  -0.0437  0.050  -0.0437 0.01  
 712: 37  4 33  0   36  5 32  0             389281.9637  -0.0437  0.050  -0.0437 0.49  
 713: 37  5 33  0   36  4 32  0             389281.9637  -0.0437  0.050  -0.0437 0.49  
 714: 37  5 33  0   36  5 32  0             389281.9637  -0.0437  0.050  -0.0437 0.01  
 715: 36  5 31  0   35  5 30  0             389290.2065   0.0059  0.050   0.0060 0.01  
 716: 36  5 31  0   35  6 30  0             389290.2065   0.0059  0.050   0.0060 0.49  
 717: 36  6 31  0   35  5 30  0             389290.2065   0.0059  0.050   0.0060 0.49  
 718: 36  6 31  0   35  6 30  0             389290.2065   0.0059  0.050   0.0060 0.01  
 719: 35  6 29  0   34  6 28  0             389299.4984   0.0212  0.050   0.0213 0.01  
 720: 35  6 29  0   34  7 28  0             389299.4984   0.0212  0.050   0.0213 0.49  
 721: 35  7 29  0   34  6 28  0             389299.4984   0.0212  0.050   0.0213 0.49  
 722: 35  7 29  0   34  7 28  0             389299.4984   0.0212  0.050   0.0213 0.01  
 723: 34  7 27  0   33  7 26  0             389310.8290   0.0109  0.050   0.0109 0.01  
 724: 34  7 27  0   33  8 26  0             389310.8290   0.0109  0.050   0.0109 0.49  
 725: 34  8 27  0   33  7 26  0             389310.8290   0.0109  0.050   0.0109 0.49  
 726: 34  8 27  0   33  8 26  0             389310.8290   0.0109  0.050   0.0109 0.01  
 727: 33  8 25  0   32  8 24  0             389325.7947   0.0651  0.050   0.0652 0.01  
 728: 33  8 25  0   32  9 24  0             389325.7947   0.0651  0.050   0.0652 0.49  
 729: 33  9 25  0   32  8 24  0             389325.7947   0.0651  0.050   0.0652 0.49  
 730: 33  9 25  0   32  9 24  0             389325.7947   0.0651  0.050   0.0652 0.01  
 731: 32  9 23  0   31  9 22  0             389346.6960   0.0599  0.050   0.0600 0.01  
 732: 32  9 23  0   31 10 22  0             389346.6960   0.0599  0.050   0.0600 0.49  
 733: 32 10 23  0   31  9 22  0             389346.6960   0.0599  0.050   0.0600 0.49  
 734: 32 10 23  0   31 10 22  0             389346.6960   0.0599  0.050   0.0600 0.01  
 735: 31 10 21  0   30 10 20  0             389377.6417   0.0065  0.050   0.0066 0.01  
 736: 31 10 21  0   30 11 20  0             389377.6417   0.0065  0.050   0.0066 0.49  
 737: 31 11 21  0   30 10 20  0             389377.6417   0.0065  0.050   0.0066 0.49  
 738: 31 11 21  0   30 11 20  0             389377.6417   0.0065  0.050   0.0066 0.01  
 739: 30 11 19  0   29 11 18  0             389426.0644   0.0267  0.050   0.0267 0.07  
 740: 30 11 19  0   29 12 18  0             389426.0644   0.0267  0.050   0.0267 0.43  
 741: 30 12 19  0   29 11 18  0             389426.0644   0.0267  0.050   0.0267 0.43  
 742: 30 12 19  0   29 12 18  0             389426.0644   0.0267  0.050   0.0267 0.07  
 743: 29 12 17  0   28 12 16  0             389505.7000  -0.0505  0.050  -0.0506 0.01  
 744: 29 12 17  0   28 13 16  0             389505.7000  -0.0505  0.050  -0.0506 0.49  
 745: 29 13 17  0   28 12 16  0             389505.7000  -0.0505  0.050  -0.0506 0.49  
 746: 29 13 17  0   28 13 16  0             389505.7000  -0.0505  0.050  -0.0506 0.01  
 747: 20 20  0  0   19 19  1  0             389919.8179  -0.0914  0.050  -0.0285 0.50  
 748: 20 20  1  0   19 19  0  0             389919.8179   0.0343  0.050  -0.0285 0.50  
 749: 42  0 42  0   41  0 41  0             398623.3807   0.0202  0.050   0.0203 0.01  
 750: 42  0 42  0   41  1 41  0             398623.3807   0.0202  0.050   0.0203 0.49  
 751: 42  1 42  0   41  0 41  0             398623.3807   0.0202  0.050   0.0203 0.49  
 752: 42  1 42  0   41  1 41  0             398623.3807   0.0202  0.050   0.0203 0.01  
 753: 41  1 40  0   40  2 39  0             398632.3229   0.0135  0.050   0.0135 0.49  
 754: 41  2 40  0   40  1 39  0             398632.3229   0.0135  0.050   0.0135 0.49  
 755: 41  2 40  0   40  2 39  0             398632.3229   0.0135  0.050   0.0135 0.01  
 756: 41  1 40  0   40  1 39  0             398632.3229   0.0135  0.050   0.0135 0.01  
 757: 40  2 38  0   39  2 37  0             398640.4657  -0.0530  0.050  -0.0530 0.01  
 758: 40  2 38  0   39  3 37  0             398640.4657  -0.0530  0.050  -0.0530 0.49  
 759: 40  3 38  0   39  2 37  0             398640.4657  -0.0530  0.050  -0.0530 0.49  
 760: 40  3 38  0   39  3 37  0             398640.4657  -0.0530  0.050  -0.0530 0.01  
 761: 39  3 36  0   38  3 35  0             398648.2510  -0.0113  0.050  -0.0113 0.01  
 762: 39  3 36  0   38  4 35  0             398648.2510  -0.0113  0.050  -0.0113 0.49  
 763: 39  4 36  0   38  4 35  0             398648.2510  -0.0113  0.050  -0.0113 0.01  
 764: 39  4 36  0   38  3 35  0             398648.2510  -0.0113  0.050  -0.0113 0.49  
 765: 38  4 34  0   37  4 33  0             398655.8843   0.0012  0.050   0.0013 0.01  
 766: 38  4 34  0   37  5 33  0             398655.8843   0.0012  0.050   0.0013 0.49  
 767: 38  5 34  0   37  4 33  0             398655.8843   0.0012  0.050   0.0013 0.49  
 768: 38  5 34  0   37  5 33  0             398655.8843   0.0012  0.050   0.0013 0.01  
 769: 37  5 32  0   36  5 31  0             398663.8076  -0.0221  0.050  -0.0221 0.01  
 770: 37  5 32  0   36  6 31  0             398663.8076  -0.0221  0.050  -0.0221 0.49  
 771: 37  6 32  0   36  5 31  0             398663.8076  -0.0221  0.050  -0.0221 0.49  
 772: 37  6 32  0   36  6 31  0             398663.8076  -0.0221  0.050  -0.0221 0.01  
 773: 36  6 30  0   35  7 29  0             398672.7186  -0.0013  0.050  -0.0013 0.76  
 774: 36  7 30  0   35  7 29  0             398672.7186  -0.0013  0.050  -0.0013 0.12  
 775: 36  6 30  0   35  6 29  0             398672.7186  -0.0013  0.050  -0.0013 0.12  
 776: 36  7 30  0   35  6 29  0             398672.7547   0.0347  0.050               
 777: 35  7 28  0   34  7 27  0             398683.5093   0.0678  0.050   0.0679 0.01  
 778: 35  7 28  0   34  8 27  0             398683.5093   0.0678  0.050   0.0679 0.49  
 779: 35  8 28  0   34  7 27  0             398683.5093   0.0678  0.050   0.0679 0.49  
 780: 35  8 28  0   34  8 27  0             398683.5093   0.0678  0.050   0.0679 0.01  
 781: 34  8 26  0   33  8 25  0             398697.3541   0.0225  0.050   0.0225 0.01  
 782: 34  8 26  0   33  9 25  0             398697.3541   0.0225  0.050   0.0225 0.49  
 783: 34  9 26  0   33  8 25  0             398697.3541   0.0225  0.050   0.0225 0.49  
 784: 34  9 26  0   33  9 25  0             398697.3541   0.0225  0.050   0.0225 0.01  
 785: 33  9 24  0   32  9 23  0             398716.4651  -0.0322  0.050  -0.0323 0.01  
 786: 33  9 24  0   32 10 23  0             398716.4651  -0.0322  0.050  -0.0323 0.49  
 787: 33 10 24  0   32  9 23  0             398716.4651  -0.0322  0.050  -0.0323 0.49  
 788: 33 10 24  0   32 10 23  0             398716.4651  -0.0322  0.050  -0.0323 0.01  
 789: 31 11 20  0   30 11 19  0             398787.1059  -0.0135  0.050  -0.0135 0.01  
 790: 31 11 20  0   30 12 19  0             398787.1059  -0.0135  0.050  -0.0135 0.49  
 791: 31 12 20  0   30 11 19  0             398787.1059  -0.0135  0.050  -0.0135 0.49  
 792: 31 12 20  0   30 12 19  0             398787.1059  -0.0135  0.050  -0.0135 0.01  
 793: 30 12 18  0   29 12 17  0             398855.7204   0.0051  0.050   0.0051 0.01  
 794: 30 12 18  0   29 13 17  0             398855.7204   0.0051  0.050   0.0051 0.49  
 795: 30 13 18  0   29 12 17  0             398855.7204   0.0051  0.050   0.0051 0.49  
 796: 30 13 18  0   29 13 17  0             398855.7204   0.0051  0.050   0.0051 0.01  
 797: 27 16 12  0   26 15 11  0             399613.8337   0.0647  0.050               
 798: 21 19  3  0   20 18  2  0             401312.2045   0.0227  0.050               
 799: 21 19  2  0   20 18  3  0             401415.3255  -0.0608  0.050               
 800: 21 20  1  0   20 19  2  0             405463.2045   0.0893  0.050               
 801: 43  1 43  0   42  1 42  0             407997.1523  -0.0504  0.050               
 802: 43  0 43  0   42  0 42  0             407997.1941  -0.0086  0.050  -0.0086 0.07  
 803: 43  0 43  0   42  1 42  0             407997.1941  -0.0086  0.050  -0.0086 0.47  
 804: 43  1 43  0   42  0 42  0             407997.1941  -0.0086  0.050  -0.0086 0.47  
 805: 42  1 41  0   41  1 40  0             408006.1305   0.0019  0.050   0.0019 0.01  
 806: 42  1 41  0   41  2 40  0             408006.1305   0.0019  0.050   0.0019 0.49  
 807: 42  2 41  0   41  1 40  0             408006.1305   0.0019  0.050   0.0019 0.49  
 808: 42  2 41  0   41  2 40  0             408006.1305   0.0019  0.050   0.0019 0.01  
 809: 40  3 37  0   39  3 36  0             408021.9645   0.0344  0.050   0.0344 0.01  
 810: 40  3 37  0   39  4 36  0             408021.9645   0.0344  0.050   0.0344 0.49  
 811: 40  4 37  0   39  3 36  0             408021.9645   0.0344  0.050   0.0344 0.49  
 812: 40  4 37  0   39  4 36  0             408021.9645   0.0344  0.050   0.0344 0.01  
 813: 39  4 35  0   38  4 34  0             408029.3864  -0.0122  0.050  -0.0123 0.07  
 814: 39  4 35  0   38  5 34  0             408029.3864  -0.0122  0.050  -0.0123 0.43  
 815: 39  5 35  0   38  4 34  0             408029.3864  -0.0122  0.050  -0.0123 0.43  
 816: 39  5 35  0   38  5 34  0             408029.3864  -0.0122  0.050  -0.0123 0.07  
 817: 38  5 33  0   37  5 32  0             408037.1632   0.0514  0.050   0.0514 0.01  
 818: 38  5 33  0   37  6 32  0             408037.1632   0.0514  0.050   0.0514 0.49  
 819: 38  6 33  0   37  5 32  0             408037.1632   0.0514  0.050   0.0514 0.49  
 820: 38  6 33  0   37  6 32  0             408037.1632   0.0514  0.050   0.0514 0.01  
 821: 37  6 31  0   36  6 30  0             408045.6114  -0.0299  0.050  -0.0300 0.01  
 822: 37  7 31  0   36  6 30  0             408045.6114  -0.0299  0.050  -0.0300 0.49  
 823: 37  7 31  0   36  7 30  0             408045.6114  -0.0299  0.050  -0.0300 0.01  
 824: 37  6 31  0   36  7 30  0             408045.6114  -0.0299  0.050  -0.0300 0.49  
 825: 36  7 29  0   35  7 28  0             408055.8289   0.0324  0.050   0.0325 0.01  
 826: 36  7 29  0   35  8 28  0             408055.8289   0.0324  0.050   0.0325 0.49  
 827: 36  8 29  0   35  7 28  0             408055.8289   0.0324  0.050   0.0325 0.49  
 828: 36  8 29  0   35  8 28  0             408055.8289   0.0324  0.050   0.0325 0.01  
 829: 35  8 27  0   34  8 26  0             408068.8246   0.0521  0.050   0.0521 0.01  
 830: 35  8 27  0   34  9 26  0             408068.8246   0.0521  0.050   0.0521 0.49  
 831: 35  9 27  0   34  8 26  0             408068.8246   0.0521  0.050   0.0521 0.49  
 832: 35  9 27  0   34  9 26  0             408068.8246   0.0521  0.050   0.0521 0.01  
 833: 34  9 25  0   33  9 24  0             408086.4820   0.0674  0.050   0.0674 0.01  
 834: 34  9 25  0   33 10 24  0             408086.4820   0.0674  0.050   0.0674 0.49  
 835: 34 10 25  0   33  9 24  0             408086.4820   0.0674  0.050   0.0674 0.49  
 836: 34 10 25  0   33 10 24  0             408086.4820   0.0674  0.050   0.0674 0.01  
 837: 33 10 23  0   32 10 22  0             408111.6995  -0.0013  0.050  -0.0014 0.01  
 838: 33 10 23  0   32 11 22  0             408111.6995  -0.0013  0.050  -0.0014 0.49  
 839: 33 11 23  0   32 10 22  0             408111.6995  -0.0013  0.050  -0.0014 0.49  
 840: 33 11 23  0   32 11 22  0             408111.6995  -0.0013  0.050  -0.0014 0.01  
 841: 32 11 21  0   31 11 20  0             408149.6723   0.0018  0.050   0.0018 0.01  
 842: 32 11 21  0   31 12 20  0             408149.6723   0.0018  0.050   0.0018 0.49  
 843: 32 12 21  0   31 11 20  0             408149.6723   0.0018  0.050   0.0018 0.49  
 844: 32 12 21  0   31 12 20  0             408149.6723   0.0018  0.050   0.0018 0.01  
 845: 43  1 42  0   42  1 41  0             417379.5822   0.0119  0.050   0.0119 0.01  
 846: 43  1 42  0   42  2 41  0             417379.5822   0.0119  0.050   0.0119 0.49  
 847: 43  2 42  0   42  1 41  0             417379.5822   0.0119  0.050   0.0119 0.49  
 848: 43  2 42  0   42  2 41  0             417379.5822   0.0119  0.050   0.0119 0.01  
 849: 42  2 40  0   41  2 39  0             417387.6577  -0.0120  0.050  -0.0120 0.01  
 850: 42  2 40  0   41  3 39  0             417387.6577  -0.0120  0.050  -0.0120 0.49  
 851: 42  3 40  0   41  2 39  0             417387.6577  -0.0120  0.050  -0.0120 0.49  
 852: 42  3 40  0   41  3 39  0             417387.6577  -0.0120  0.050  -0.0120 0.01  
 853: 40  4 36  0   39  4 35  0             417402.5739   0.0290  0.050   0.0291 0.01  
 854: 40  4 36  0   39  5 35  0             417402.5739   0.0290  0.050   0.0291 0.49  
 855: 40  5 36  0   39  4 35  0             417402.5739   0.0290  0.050   0.0291 0.49  
 856: 40  5 36  0   39  5 35  0             417402.5739   0.0290  0.050   0.0291 0.01  
 857: 39  5 34  0   38  5 33  0             417410.0067  -0.0283  0.050  -0.0283 0.01  
 858: 39  5 34  0   38  6 33  0             417410.0067  -0.0283  0.050  -0.0283 0.49  
 859: 39  6 34  0   38  5 33  0             417410.0067  -0.0283  0.050  -0.0283 0.49  
 860: 39  6 34  0   38  6 33  0             417410.0067  -0.0283  0.050  -0.0283 0.01  
 861: 38  6 32  0   37  6 31  0             417418.2349   0.0083  0.050   0.0083 0.01  
 862: 38  6 32  0   37  7 31  0             417418.2349   0.0083  0.050   0.0083 0.49  
 863: 38  7 32  0   37  6 31  0             417418.2349   0.0083  0.050   0.0083 0.49  
 864: 38  7 32  0   37  7 31  0             417418.2349   0.0083  0.050   0.0083 0.01  
 865: 37  7 30  0   36  7 29  0             417427.7725  -0.0878  0.050  -0.0878 0.01  
 866: 37  7 30  0   36  8 29  0             417427.7725  -0.0878  0.050  -0.0878 0.49  
 867: 37  8 30  0   36  7 29  0             417427.7725  -0.0878  0.050  -0.0878 0.49  
 868: 37  8 30  0   36  8 29  0             417427.7725  -0.0878  0.050  -0.0878 0.01  
 869: 36  8 28  0   35  8 27  0             417439.9970  -0.0146  0.050  -0.0147 0.01  
 870: 36  8 28  0   35  9 27  0             417439.9970  -0.0146  0.050  -0.0147 0.49  
 871: 36  9 28  0   35  8 27  0             417439.9970  -0.0146  0.050  -0.0147 0.49  
 872: 36  9 28  0   35  9 27  0             417439.9970  -0.0146  0.050  -0.0147 0.01  
 873: 33 11 22  0   32 11 21  0             417513.3155   0.0034  0.050   0.0034 0.01  
 874: 33 11 22  0   32 12 21  0             417513.3155   0.0034  0.050   0.0034 0.49  
 875: 33 12 22  0   32 11 21  0             417513.3155   0.0034  0.050   0.0034 0.49  
 876: 33 12 22  0   32 12 21  0             417513.3155   0.0034  0.050   0.0034 0.01  
 877: 32 12 20  0   31 12 19  0             417565.5736  -0.0877  0.050  -0.0877 0.01  
 878: 32 12 20  0   31 13 19  0             417565.5736  -0.0877  0.050  -0.0877 0.49  
 879: 32 13 20  0   31 12 19  0             417565.5736  -0.0877  0.050  -0.0877 0.49  
 880: 32 13 20  0   31 13 19  0             417565.5736  -0.0877  0.050  -0.0877 0.01  
 881: 22 20  3  0   21 19  2  0             420930.6738  -0.0617  0.050               
 882: 22 20  2  0   21 19  3  0             420985.3243  -0.0347  0.050               
 883: 44  1 43  0   43  1 42  0             426752.6164  -0.0093  0.050  -0.0093 0.01  
 884: 44  1 43  0   43  2 42  0             426752.6164  -0.0093  0.050  -0.0093 0.49  
 885: 44  2 43  0   43  1 42  0             426752.6164  -0.0093  0.050  -0.0093 0.49  
 886: 44  2 43  0   43  2 42  0             426752.6164  -0.0093  0.050  -0.0093 0.01  
 887: 43  2 41  0   42  2 40  0             426760.7194   0.0480  0.050   0.0480 0.01  
 888: 43  2 41  0   42  3 40  0             426760.7194   0.0480  0.050   0.0480 0.49  
 889: 43  3 41  0   42  2 40  0             426760.7194   0.0480  0.050   0.0480 0.49  
 890: 43  3 41  0   42  3 40  0             426760.7194   0.0480  0.050   0.0480 0.01  
 891: 42  3 39  0   41  3 38  0             426768.0714  -0.0612  0.050  -0.0612 0.01  
 892: 42  3 39  0   41  4 38  0             426768.0714  -0.0612  0.050  -0.0612 0.49  
 893: 42  4 39  0   41  3 38  0             426768.0714  -0.0612  0.050  -0.0612 0.49  
 894: 42  4 39  0   41  4 38  0             426768.0714  -0.0612  0.050  -0.0612 0.01  
 895: 41  4 37  0   40  4 36  0             426775.2393  -0.0725  0.050  -0.0725 0.01  
 896: 41  4 37  0   40  5 36  0             426775.2393  -0.0725  0.050  -0.0725 0.49  
 897: 41  5 37  0   40  4 36  0             426775.2393  -0.0725  0.050  -0.0725 0.49  
 898: 41  5 37  0   40  5 36  0             426775.2393  -0.0725  0.050  -0.0725 0.01  
 899: 40  5 35  0   39  5 34  0             426782.5521  -0.0366  0.050  -0.0367 0.01  
 900: 40  5 35  0   39  6 34  0             426782.5521  -0.0366  0.050  -0.0367 0.49  
 901: 40  6 35  0   39  5 34  0             426782.5521  -0.0366  0.050  -0.0367 0.49  
 902: 40  6 35  0   39  6 34  0             426782.5521  -0.0366  0.050  -0.0367 0.01  
 903: 39  6 33  0   38  6 32  0             426790.4894   0.0276  0.050   0.0277 0.01  
 904: 39  6 33  0   38  7 32  0             426790.4894   0.0276  0.050   0.0277 0.49  
 905: 39  7 33  0   38  6 32  0             426790.4894   0.0276  0.050   0.0277 0.49  
 906: 39  7 33  0   38  7 32  0             426790.4894   0.0276  0.050   0.0277 0.01  
 907: 38  7 31  0   37  7 30  0             426799.5535  -0.0591  0.050  -0.0592 0.01  
 908: 38  7 31  0   37  8 30  0             426799.5535  -0.0591  0.050  -0.0592 0.49  
 909: 38  8 31  0   37  7 30  0             426799.5535  -0.0591  0.050  -0.0592 0.49  
 910: 38  8 31  0   37  8 30  0             426799.5535  -0.0591  0.050  -0.0592 0.01  
 911: 37  8 29  0   36  8 28  0             426810.9548  -0.0598  0.050  -0.0598 0.01  
 912: 37  8 29  0   36  9 28  0             426810.9548  -0.0598  0.050  -0.0598 0.49  
 913: 37  9 29  0   36  8 28  0             426810.9548  -0.0598  0.050  -0.0598 0.49  
 914: 37  9 29  0   36  9 28  0             426810.9548  -0.0598  0.050  -0.0598 0.01  
 915: 36  9 27  0   35  9 26  0             426826.1542   0.0399  0.050   0.0400 0.01  
 916: 36  9 27  0   35 10 26  0             426826.1542   0.0399  0.050   0.0400 0.49  
 917: 36 10 27  0   35  9 26  0             426826.1542   0.0399  0.050   0.0400 0.49  
 918: 36 10 27  0   35 10 26  0             426826.1542   0.0399  0.050   0.0400 0.01  
 919: 31 14 17  0   30 14 16  0             427117.6125  -0.0522  0.050  -0.0523 0.01  
 920: 31 14 17  0   30 15 16  0             427117.6125  -0.0522  0.050  -0.0523 0.49  
 921: 31 15 17  0   30 14 16  0             427117.6125  -0.0522  0.050  -0.0523 0.49  
 922: 31 15 17  0   30 15 16  0             427117.6125  -0.0522  0.050  -0.0523 0.01  
 923: 45  1 44  0   44  1 43  0             436125.3072   0.0210  0.050   0.0210 0.01  
 924: 45  1 44  0   44  2 43  0             436125.3072   0.0210  0.050   0.0210 0.49  
 925: 45  2 44  0   44  1 43  0             436125.3072   0.0210  0.050   0.0210 0.49  
 926: 45  2 44  0   44  2 43  0             436125.3072   0.0210  0.050   0.0210 0.01  
 927: 43  3 40  0   42  3 39  0             436140.5727  -0.0768  0.050  -0.0769 0.01  
 928: 43  3 40  0   42  4 39  0             436140.5727  -0.0768  0.050  -0.0769 0.49  
 929: 43  4 40  0   42  3 39  0             436140.5727  -0.0768  0.050  -0.0769 0.49  
 930: 43  4 40  0   42  4 39  0             436140.5727  -0.0768  0.050  -0.0769 0.01  
 931: 42  4 38  0   41  4 37  0             436147.7772   0.0870  0.050   0.0871 0.01  
 932: 42  4 38  0   41  5 37  0             436147.7772   0.0870  0.050   0.0871 0.49  
 933: 42  5 38  0   41  4 37  0             436147.7772   0.0870  0.050   0.0871 0.49  
 934: 42  5 38  0   41  5 37  0             436147.7772   0.0870  0.050   0.0871 0.01  
 935: 41  5 36  0   40  5 35  0             436154.7431  -0.0190  0.050  -0.0191 0.01  
 936: 41  5 36  0   40  6 35  0             436154.7431  -0.0190  0.050  -0.0191 0.49  
 937: 41  6 36  0   40  5 35  0             436154.7431  -0.0190  0.050  -0.0191 0.49  
 938: 41  6 36  0   40  6 35  0             436154.7431  -0.0190  0.050  -0.0191 0.01  
 939: 33 13 20  0   32 13 19  0             436347.8329   0.0598  0.050   0.0599 0.01  
 940: 33 13 20  0   32 14 19  0             436347.8329   0.0598  0.050   0.0599 0.49  
 941: 33 14 20  0   32 13 19  0             436347.8329   0.0598  0.050   0.0599 0.49  
 942: 33 14 20  0   32 14 19  0             436347.8329   0.0598  0.050   0.0599 0.01  
 943: 40  7 33  0   39  7 32  0             445542.1340   0.0239  0.050   0.0240 0.01  
 944: 40  7 33  0   39  8 32  0             445542.1340   0.0239  0.050   0.0240 0.49  
 945: 40  8 33  0   39  7 32  0             445542.1340   0.0239  0.050   0.0240 0.49  
 946: 40  8 33  0   39  8 32  0             445542.1340   0.0239  0.050   0.0240 0.01  
 947: 46  2 44  0   45  2 43  0             454877.2934   0.0180  0.050   0.0181 0.01  
 948: 46  2 44  0   45  3 43  0             454877.2934   0.0180  0.050   0.0181 0.49  
 949: 46  3 44  0   45  2 43  0             454877.2934   0.0180  0.050   0.0181 0.49  
 950: 46  3 44  0   45  3 43  0             454877.2934   0.0180  0.050   0.0181 0.01  
 951: 45  3 42  0   44  3 41  0             454884.5389   0.0689  0.050   0.0689 0.01  
 952: 45  3 42  0   44  4 41  0             454884.5389   0.0689  0.050   0.0689 0.49  
 953: 45  4 42  0   44  3 41  0             454884.5389   0.0689  0.050   0.0689 0.49  
 954: 45  4 42  0   44  4 41  0             454884.5389   0.0689  0.050   0.0689 0.01  
 955: 44  4 40  0   43  4 39  0             454891.2627   0.0190  0.050   0.0191 0.01  
 956: 44  4 40  0   43  5 39  0             454891.2627   0.0190  0.050   0.0191 0.49  
 957: 44  5 40  0   43  4 39  0             454891.2627   0.0190  0.050   0.0191 0.49  
 958: 44  5 40  0   43  5 39  0             454891.2627   0.0190  0.050   0.0191 0.01  
 959: 42  6 36  0   41  7 35  0             454904.8647  -0.0734  0.050  -0.0735 0.43  
 960: 42  7 36  0   41  6 35  0             454904.8647  -0.0734  0.050  -0.0735 0.43  
 961: 42  7 36  0   41  7 35  0             454904.8647  -0.0734  0.050  -0.0735 0.07  
 962: 42  6 36  0   41  6 35  0             454904.8647  -0.0734  0.050  -0.0735 0.07  
 963: 40  8 32  0   39  8 31  0             454922.3677   0.0434  0.050   0.0435 0.07  
 964: 40  8 32  0   39  9 31  0             454922.3677   0.0434  0.050   0.0435 0.43  
 965: 40  9 32  0   39  8 31  0             454922.3677   0.0434  0.050   0.0435 0.43  
 966: 40  9 32  0   39  9 31  0             454922.3677   0.0434  0.050   0.0435 0.07  
 967: 39  9 30  0   38  9 29  0             454934.4943  -0.0021  0.050  -0.0022 0.07  
 968: 39  9 30  0   38 10 29  0             454934.4943  -0.0021  0.050  -0.0022 0.43  
 969: 39 10 30  0   38  9 29  0             454934.4943  -0.0021  0.050  -0.0022 0.43  
 970: 39 10 30  0   38 10 29  0             454934.4943  -0.0021  0.050  -0.0022 0.07  
 971: 37 11 26  0   36 11 25  0             454973.8636   0.0152  0.050   0.0152 0.01  
 972: 37 11 26  0   36 12 25  0             454973.8636   0.0152  0.050   0.0152 0.49  
 973: 37 12 26  0   36 11 25  0             454973.8636   0.0152  0.050   0.0152 0.49  
 974: 37 12 26  0   36 12 25  0             454973.8636   0.0152  0.050   0.0152 0.01  
 975: 49  0 49  0   48  0 48  0             464232.0495   0.0308  0.050   0.0308 0.01  
 976: 49  0 49  0   48  1 48  0             464232.0495   0.0308  0.050   0.0308 0.49  
 977: 49  1 49  0   48  0 48  0             464232.0495   0.0308  0.050   0.0308 0.49  
 978: 49  1 49  0   48  1 48  0             464232.0495   0.0308  0.050   0.0308 0.01  
 979: 46  3 43  0   45  3 42  0             464255.7495  -0.0061  0.050  -0.0061 0.01  
 980: 46  3 43  0   45  4 42  0             464255.7495  -0.0061  0.050  -0.0061 0.49  
 981: 46  4 43  0   45  3 42  0             464255.7495  -0.0061  0.050  -0.0061 0.49  
 982: 46  4 43  0   45  4 42  0             464255.7495  -0.0061  0.050  -0.0061 0.01  
 983: 45  4 41  0   44  4 40  0             464262.3968  -0.0035  0.050  -0.0036 0.01  
 984: 45  4 41  0   44  5 40  0             464262.3968  -0.0035  0.050  -0.0036 0.49  
 985: 45  5 41  0   44  4 40  0             464262.3968  -0.0035  0.050  -0.0036 0.49  
 986: 45  5 41  0   44  5 40  0             464262.3968  -0.0035  0.050  -0.0036 0.01  
 987: 42  7 35  0   41  7 34  0             464283.0779  -0.0794  0.050  -0.0795 0.01  
 988: 42  7 35  0   41  8 34  0             464283.0779  -0.0794  0.050  -0.0795 0.49  
 989: 42  8 35  0   41  7 34  0             464283.0779  -0.0794  0.050  -0.0795 0.49  
 990: 42  8 35  0   41  8 34  0             464283.0779  -0.0794  0.050  -0.0795 0.01  
 991: 40  9 31  0   39  9 30  0             464303.4379  -0.0419  0.050  -0.0420 0.07  
 992: 40  9 31  0   39 10 30  0             464303.4379  -0.0419  0.050  -0.0420 0.46  
 993: 40 10 31  0   39  9 30  0             464303.4379  -0.0419  0.050  -0.0420 0.46  
 994: 49  1 48  0   48  1 47  0             473611.8165   0.0121  0.050   0.0121 0.01  
 995: 49  1 48  0   48  2 47  0             473611.8165   0.0121  0.050   0.0121 0.49  
 996: 49  2 48  0   48  1 47  0             473611.8165   0.0121  0.050   0.0121 0.49  
 997: 49  2 48  0   48  2 47  0             473611.8165   0.0121  0.050   0.0121 0.01  
 998: 48  2 46  0   47  2 45  0             473619.6205   0.0307  0.050   0.0308 0.01  
 999: 48  2 46  0   47  3 45  0             473619.6205   0.0307  0.050   0.0308 0.49  
1000: 48  3 46  0   47  2 45  0             473619.6205   0.0307  0.050   0.0308 0.49  
1001: 48  3 46  0   47  3 45  0             473619.6205   0.0307  0.050   0.0308 0.01  
1002: 47  3 44  0   46  3 43  0             473626.5934  -0.0197  0.050  -0.0197 0.01  
1003: 47  3 44  0   46  4 43  0             473626.5934  -0.0197  0.050  -0.0197 0.49  
1004: 47  4 44  0   46  3 43  0             473626.5934  -0.0197  0.050  -0.0197 0.49  
1005: 47  4 44  0   46  4 43  0             473626.5934  -0.0197  0.050  -0.0197 0.01  
1006: 46  4 42  0   45  4 41  0             473633.1101  -0.0212  0.050  -0.0213 0.01  
1007: 46  4 42  0   45  5 41  0             473633.1101  -0.0212  0.050  -0.0213 0.49  
1008: 46  5 42  0   45  4 41  0             473633.1101  -0.0212  0.050  -0.0213 0.49  
1009: 46  5 42  0   45  5 41  0             473633.1101  -0.0212  0.050  -0.0213 0.01  
1010: 44  6 38  0   43  6 37  0             473645.9248  -0.0217  0.050  -0.0218 0.01  
1011: 44  6 38  0   43  7 37  0             473645.9248  -0.0217  0.050  -0.0218 0.49  
1012: 44  7 38  0   43  6 37  0             473645.9248  -0.0217  0.050  -0.0218 0.49  
1013: 44  7 38  0   43  7 37  0             473645.9248  -0.0217  0.050  -0.0218 0.01  
1014: 43  7 36  0   42  7 35  0             473653.0747  -0.0264  0.050  -0.0265 0.01  
1015: 43  7 36  0   42  8 35  0             473653.0747  -0.0264  0.050  -0.0265 0.49  
1016: 43  8 36  0   42  7 35  0             473653.0747  -0.0264  0.050  -0.0265 0.49  
1017: 43  8 36  0   42  8 35  0             473653.0747  -0.0264  0.050  -0.0265 0.01  
1018: 42  8 34  0   41  8 33  0             473661.5458  -0.0052  0.050  -0.0053 0.01  
1019: 42  8 34  0   41  9 33  0             473661.5458  -0.0052  0.050  -0.0053 0.49  
1020: 42  9 34  0   41  8 33  0             473661.5458  -0.0052  0.050  -0.0053 0.49  
1021: 42  9 34  0   41  9 33  0             473661.5458  -0.0052  0.050  -0.0053 0.01  
1022: 41  9 32  0   40  9 31  0             473672.2107   0.0393  0.050   0.0393 0.01  
1023: 41  9 32  0   40 10 31  0             473672.2107   0.0393  0.050   0.0393 0.49  
1024: 41 10 32  0   40  9 31  0             473672.2107   0.0393  0.050   0.0393 0.49  
1025: 41 10 32  0   40 10 31  0             473672.2107   0.0393  0.050   0.0393 0.01  
1026: 41 11 30  0   40 11 29  0             492437.0122   0.0075  0.050   0.0075 0.07  
1027: 41 11 30  0   40 12 29  0             492437.0122   0.0075  0.050   0.0075 0.43  
1028: 41 12 30  0   40 11 29  0             492437.0122   0.0075  0.050   0.0075 0.43  
1029: 41 12 30  0   40 12 29  0             492437.0122   0.0075  0.050   0.0075 0.07  
--------------------------------------------------------------------------------

PARAMETERS IN FIT (values truncated and Nlines statistics):

        1000000         A_gs  /MHz         9801.5147(12)                       1
        2000000         B_gs  /MHz         9005.6942(11)                       2
        3000000         C_gs  /MHz         4690.93692(16)                      3
          20000        DJ_gs  /kHz            1.66501(98)                      4
         110000       DJK_gs  /kHz           -0.3330(52)                       5
         200000        DK_gs  /kHz            2.5990(39)                       6
        4010000        dJ_gs  /kHz            0.65155(49)                      7
        4100000        dK_gs  /kHz            1.2505(12)                       8
          30000        HJ_gs  /Hz           [ 0.0006554]                       9
         120000       HJK_gs  /Hz           [-0.0000366]                      10
         210000       HKJ_gs  /Hz           [-0.0053971]                      11
         300000        HK_gs  /Hz           [ 0.0064286]                      12
        4020000        hJ_gs  /Hz           [ 0.0003298]                      13
        4110000       hJK_gs  /Hz           [ 0.0006077]                      14
        4200000        hK_gs  /Hz           [ 0.0029739]                      15

 MICROWAVE AVG =       -0.000350 MHz, IR AVG =        0.00000                 
 MICROWAVE RMS =        0.041062 MHz, IR RMS =        0.00000                 
 END OF ITERATION  1 OLD, NEW RMS ERROR=        0.82124         0.82124       

  distinct frequency lines in fit:   295
       distinct parameters of fit:     8

MICROWAVE       lines fitted       lines    lines      RMS      RMS ERROR    J range  Ka range    freq. range
            total   dv=0 dv.ne.0   UNFITTD  e>900
v"= 0        295    295      0        0      0       0.041055     0.82111    15  52    0  20   257976   492437
--------------------------------------------------------------------------------------------
total:       295    295      0        0      0       0.041055     0.82111

NOTE: the RMS values above are for Nlines statistics, but the 'total' values may differ slightly from
      those in the .FIT file since the o-c values for this evaluation are as rounded in the .FIT.


 PARAMETERS IN FIT WITH STANDARD ERRORS ON THOSE THAT ARE FITTED:
 (values rounded and degrees of freedom, Ndegf=Nlines-Nconst, statistics)

        1000000         A_gs  /MHz       9801.5147(10)                         1
        2000000         B_gs  /MHz       9005.69426(94)                        2
        3000000         C_gs  /MHz       4690.93692(14)                        3
          20000        DJ_gs  /kHz          1.66501(82)                        4
         110000       DJK_gs  /kHz         -0.3330(43)                         5
         200000        DK_gs  /kHz          2.5990(32)                         6
        4010000        dJ_gs  /kHz          0.65155(41)                        7
        4100000        dK_gs  /kHz          1.25058(97)                        8
          30000        HJ_gs  /Hz           [ 0.0006554]                       9
         120000       HJK_gs  /Hz           [-0.0000366]                      10
         210000       HKJ_gs  /Hz           [-0.0053971]                      11
         300000        HK_gs  /Hz           [ 0.0064286]                      12
        4020000        hJ_gs  /Hz           [ 0.0003298]                      13
        4110000       hJK_gs  /Hz           [ 0.0006077]                      14
        4200000        hK_gs  /Hz           [ 0.0029739]                      15

 CORRELATION COEFFICIENTS, C.ij:

           A_gs     B_gs     C_gs     -DJ_gs   -DJK_gs  -DK_gs   -dJ_gs   -dK_gs  

A_gs        1.0000
B_gs       -0.7741   1.0000
C_gs       -0.1353   0.1894   1.0000
-DJ_gs      0.9045  -0.8342  -0.1617   1.0000
-DJK_gs    -0.7932   0.7153   0.1241  -0.9551   1.0000
-DK_gs      0.4176  -0.4608  -0.0792   0.6983  -0.8716   1.0000
-dJ_gs      0.9005  -0.8387  -0.1060   0.9979  -0.9548   0.7009   1.0000
-dK_gs     -0.4709   0.5248   0.0991  -0.7355   0.8909  -0.9853  -0.7404   1.0000

 Mean value of |C.ij|, i.ne.j =   0.6093
 Mean value of  C.ij,  i.ne.j =  -0.0976


 Worst correlations, with absolute value greater than 0.9950:

     4010000  -dJ_gs    <->       20000  -DJ_gs        0.997886


 Worst fitted lines (obs-calc/error):

   539:   -2.0        675:    2.0        121:   -1.9        683:    1.9
   519:    1.8        165:   -1.8        800:    1.8         69:   -1.8
   587:    1.8        865:   -1.8        877:   -1.8        931:    1.7
   226:   -1.7        353:    1.7        197:    1.6         21:   -1.6
   987:   -1.6        189:   -1.6        927:   -1.5        323:   -1.5
   631:    1.5        959:   -1.5        895:   -1.5        286:   -1.4
    29:   -1.4        319:   -1.4        254:   -1.4        446:   -1.4
   413:    1.4         97:    1.4        341:   -1.4        951:    1.4
   434:   -1.4        389:    1.4        777:    1.4        623:    1.4
   833:    1.3        117:    1.3          9:   -1.3        727:    1.3
     5:    1.3        797:    1.3        619:    1.3        647:    1.3
   126:   -1.2        881:   -1.2         53:    1.2        209:    1.2
   891:   -1.2        373:   -1.2

   539: 34  3 31  0   33  3 30  0             351774.5254  -0.0982  0.050  -0.0982 0.15
   675: 30 10 20  0   29 10 19  0             380011.6732   0.0977  0.050   0.0977 0.01
   121: 22 10 12  0   21 10 11  0             305177.4864  -0.1133  0.050  -0.0974 0.17
   683: 28 12 16  0   27 12 15  0             380160.7906   0.0968  0.050   0.0968 0.01
   519: 47 10 37  0   47  9 38  0             351278.0202   0.0922  0.050   0.0922 0.27
   165: 39  6 33  0   39  5 34  0             314148.4176  -0.0897  0.050  -0.0897 0.49
   800: 21 20  1  0   20 19  2  0             405463.2045   0.0893  0.050
    69: 25  6 19  0   24  6 18  0             295554.0697  -0.0883  0.050  -0.0883 0.15
   587: 19 18  2  0   18 17  1  0             366278.1360   0.0879  0.050
   865: 37  7 30  0   36  7 29  0             417427.7725  -0.0878  0.050  -0.0878 0.01
                                           _____________________________________
__________________________________________/ SPFIT output reformatted with PIFORM
