# Supplementary material for: Improved Accuracy in Semi-Experimental Structure Determination by Resolving Problems Associated with Rotation of Principal Inertial Axes of Isotopologues: Structures of 1,3-Oxazole (c‑C3H3NO)
Source: J Phys Chem A. 2026 Apr 24;130(18):3623–41. doi: 10.1021/acs.jpca.6c01535 (PMC13158917; doi:10.1021/acs.jpca.6c01535)
Supplement: Supplementary file 2 [file jp6c01535_si_002.zip › Supporting Information/Least-Squares Fits/oxazole_009_S_III_l.res]

   [5-2H]-oxazole GS                                  Sun Sep 28 20:38:33 2025

-------------------------------------------------------------------------------------=========
                                              obs         o-c     error     blends     Notes
                                                                         o-c      wt
    / instead of : below denotes (o-c)>3*err
-------------------------------------------------------------------------------------=========
   1: 16  8  8  0   16  8  9  0              78557.2582   0.0158  0.050               
   2: 16  9  8  0   16  7  9  0              78568.1876   0.0483  0.050               
   3: 15  7  8  0   15  6  9  0              78892.9362  -0.1347  0.050  -0.0196 0.03  
   4: 15  7  8  0   15  7  9  0              78892.9362  -0.0158  0.050  -0.0196 0.97  
   5: 14  6  8  0   14  5  9  0              79164.4514  -0.0626  0.050  -0.0334 0.03  
   6: 14  6  8  0   14  6  9  0              79164.4514  -0.0324  0.050  -0.0334 0.97  
   7: 14  7  8  0   14  5  9  0              79165.5733  -0.0549  0.050  -0.0540 0.97  
   8: 14  7  8  0   14  6  9  0              79165.5733  -0.0248  0.050  -0.0540 0.03  
   9: 12  4  8  0   12  3  9  0              79555.9544  -0.0361  0.050  -0.0728 0.02  
  10: 12  4  8  0   12  4  9  0              79555.9544  -0.0349  0.050  -0.0728 0.48  
  11: 12  5  8  0   12  3  9  0              79555.9544  -0.1107  0.050  -0.0728 0.48  
  12: 12  5  8  0   12  4  9  0              79555.9544  -0.1095  0.050  -0.0728 0.02  
  13: 11  3  8  0   11  2  9  0              79691.7843   0.0034  0.050  -0.0040 0.02  
  14: 11  3  8  0   11  3  9  0              79691.7843   0.0035  0.050  -0.0040 0.48  
  15: 11  4  8  0   11  2  9  0              79691.7843  -0.0116  0.050  -0.0040 0.48  
  16: 11  4  8  0   11  3  9  0              79691.7843  -0.0114  0.050  -0.0040 0.02  
  17:  6  3  4  0    5  3  3  0              79800.5873   0.0126  0.050               
  18:  8  0  8  0    7  0  7  0              79858.0600   0.0269  0.050   0.0270 0.49  
  19:  8  0  8  0    7  1  7  0              79858.0600   0.0271  0.050   0.0270 0.01  
  20:  8  1  8  0    7  0  7  0              79858.0600   0.0268  0.050   0.0270 0.01  
  21:  8  1  8  0    7  1  7  0              79858.0600   0.0271  0.050   0.0270 0.49  
  22:  7  1  6  0    6  2  5  0              79872.0796   0.0187  0.050  -0.0350 0.02  
  23:  7  2  6  0    6  2  5  0              79872.0796  -0.0362  0.050  -0.0350 0.98  
  24:  7  1  6  0    6  1  5  0              79872.8228   0.0447  0.050   0.0435 0.98  
  25:  7  2  6  0    6  1  5  0              79872.8228  -0.0102  0.050   0.0435 0.02  
  26:  6  2  4  0    5  2  3  0              80094.4645   0.0081  0.050               
  27: 26 17  9  0   26 17 10  0              80195.3591  -0.0032  0.050               
  28: 28 21  8  0   28 19  9  0              81382.9579  -0.0307  0.050               
  29: 25 16  9  0   25 16 10  0              82146.5806  -0.0066  0.050               
  30: 28 20  9  0   28 18 10  0              82178.1397  -0.0039  0.050               
  31: 27 19  9  0   27 17 10  0              82321.8002   0.0195  0.050               
  32: 29 21  9  0   29 19 10  0              82675.4344   0.0143  0.050               
  33: 26 18  9  0   26 16 10  0              82840.1430   0.0211  0.050               
  34: 31 21 10  0   31 21 11  0              82885.6276  -0.0047  0.050               
  35: 25 17  9  0   25 15 10  0              83544.5036   0.0093  0.050               
  36: 24 15  9  0   24 15 10  0              83604.6606  -0.0117  0.050               
  37: 30 22  9  0   30 20 10  0              84161.8523   0.0080  0.050               
  38: 24 16  9  0   24 14 10  0              84310.5032   0.0492  0.050               
  39: 23 14  9  0   23 14 10  0              84722.1268  -0.0013  0.050               
  40: 23 15  9  0   23 13 10  0              85062.4077   0.0197  0.050               
  41: 22 13  9  0   22 13 10  0              85602.8086   0.0465  0.050               
  42: 22 14  9  0   22 12 10  0              85759.1395  -0.0210  0.050               
  43: 30 20 10  0   30 20 11  0              86252.0820   0.0114  0.050               
  44: 21 12  9  0   21 12 10  0              86313.8393  -0.0232  0.050               
  45: 21 13  9  0   21 11 10  0              86382.2927   0.0714  0.050               
  46: 20 11  9  0   20 11 10  0              86898.3615   0.0245  0.050               
  47: 20 12  9  0   20 10 10  0              86926.6544   0.0112  0.050               
  48: 29 22  8  0   29 20  9  0              86995.4439   0.0332  0.050               
  49: 31 23  9  0   31 21 10  0              87050.5120   0.0273  0.050               
  50: 19 10  9  0   19 10 10  0              87383.9129   0.0195  0.050               
  51: 19 11  9  0   19  9 10  0              87394.9226  -0.0208  0.050               
  52: 18  9  9  0   18  9 10  0              87789.1146  -0.0215  0.050               
  53: 18 10  9  0   18  8 10  0              87793.1973   0.0200  0.050               
  54:  6  4  3  0    5  4  2  0              87925.1148   0.0690  0.050               
  55: 17  8  9  0   17  7 10  0              88127.3242  -0.0312  0.050   0.0121 0.03  
  56: 17  8  9  0   17  8 10  0              88127.3242   0.0135  0.050   0.0121 0.97  
  57: 17  9  9  0   17  7 10  0              88128.6617  -0.0222  0.050  -0.0208 0.97  
  58: 17  9  9  0   17  8 10  0              88128.6617   0.0225  0.050  -0.0208 0.03  
  59: 15  6  9  0   15  5 10  0              88640.8325   0.0698  0.050   0.0118 0.02  
  60: 15  6  9  0   15  6 10  0              88640.8325   0.0725  0.050   0.0118 0.48  
  61: 15  7  9  0   15  5 10  0              88640.8325  -0.0490  0.050   0.0118 0.48  
  62: 15  7  9  0   15  6 10  0              88640.8325  -0.0463  0.050   0.0118 0.02  
  63: 29 19 10  0   29 19 11  0              88762.9230  -0.0119  0.050               
  64: 14  5  9  0   14  4 10  0              88830.9860   0.0116  0.050  -0.0031 0.02  
  65: 14  5  9  0   14  5 10  0              88830.9860   0.0122  0.050  -0.0031 0.48  
  66: 14  6  9  0   14  4 10  0              88830.9860  -0.0184  0.050  -0.0031 0.48  
  67: 14  6  9  0   14  5 10  0              88830.9860  -0.0179  0.050  -0.0031 0.02  
  68: 13  4  9  0   13  3 10  0              88984.9956  -0.0501  0.050  -0.0534 0.02  
  69: 13  4  9  0   13  4 10  0              88984.9956  -0.0500  0.050  -0.0534 0.48  
  70: 13  5  9  0   13  3 10  0              88984.9956  -0.0567  0.050  -0.0534 0.48  
  71: 13  5  9  0   13  4 10  0              88984.9956  -0.0566  0.050  -0.0534 0.02  
  72: 12  3  9  0   12  2 10  0              89108.1677  -0.0345  0.050  -0.0352 0.01  
  73: 12  3  9  0   12  3 10  0              89108.1677  -0.0345  0.050  -0.0352 0.48  
  74: 12  4  9  0   12  2 10  0              89108.1677  -0.0357  0.050  -0.0352 0.48  
  75: 12  4  9  0   12  3 10  0              89108.1677  -0.0357  0.050  -0.0352 0.01  
  76: 11  2  9  0   11  1 10  0              89205.0169  -0.0858  0.050  -0.0859 0.01  
  77: 11  2  9  0   11  2 10  0              89205.0169  -0.0858  0.050  -0.0859 0.49  
  78: 11  3  9  0   11  1 10  0              89205.0169  -0.0860  0.050  -0.0859 0.49  
  79: 11  3  9  0   11  2 10  0              89205.0169  -0.0860  0.050  -0.0859 0.01  
  80:  9  0  9  0    8  0  8  0              89252.1780  -0.0015  0.050  -0.0016 0.49  
  81:  9  0  9  0    8  1  8  0              89252.1780  -0.0015  0.050  -0.0016 0.01  
  82:  9  1  9  0    8  0  8  0              89252.1780  -0.0015  0.050  -0.0016 0.01  
  83:  9  1  9  0    8  1  8  0              89252.1780  -0.0015  0.050  -0.0016 0.49  
  84:  8  1  7  0    7  1  6  0              89264.9231  -0.0035  0.050   0.0220 0.49  
  85:  8  1  7  0    7  2  6  0              89264.9231   0.0514  0.050   0.0220 0.01  
  86:  8  2  7  0    7  1  6  0              89264.9231  -0.0074  0.050   0.0220 0.01  
  87:  8  2  7  0    7  2  6  0              89264.9231   0.0474  0.050   0.0220 0.49  
  88:  7  3  5  0    6  3  4  0              89287.0607   0.0351  0.050               
  89:  7  2  5  0    6  2  4  0              89324.5993   0.0002  0.050               
  90: 32 23 10  0   32 21 11  0              89889.3818  -0.0268  0.050               
  91: 30 21 10  0   30 19 11  0              90241.5236   0.0319  0.050               
  92: 28 18 10  0   28 18 11  0              90650.6520   0.0510  0.050               
  93: 33 24 10  0   33 22 11  0              90808.0065   0.0016  0.050               
  94:  6  3  3  0    5  3  2  0              90930.3767   0.0158  0.050               
  95: 29 20 10  0   29 18 11  0              90965.3261   0.0191  0.050               
  96: 28 19 10  0   28 17 11  0              91817.0220  -0.0019  0.050               
  97: 27 17 10  0   27 17 11  0              92100.8993   0.0114  0.050               
  98: 27 18 10  0   27 16 11  0              92694.0375  -0.0052  0.050               
  99: 26 16 10  0   26 16 11  0              93246.3224  -0.0311  0.050               
 100: 26 17 10  0   26 15 11  0              93535.9162   0.0011  0.050               
 101: 25 15 10  0   25 15 11  0              94175.6023   0.0303  0.050               
 102: 25 16 10  0   25 14 11  0              94311.0939  -0.0282  0.050               
 103: 24 14 10  0   24 14 11  0              94945.9124   0.0317  0.050               
 104: 24 15 10  0   24 13 11  0              95006.5964  -0.0175  0.050               
 105: 23 13 10  0   23 13 11  0              95594.2869   0.0479  0.050               
 106: 23 14 10  0   23 12 11  0              95620.2362   0.0208  0.050               
 107: 22 12 10  0   22 12 11  0              96144.9717  -0.0001  0.050               
 108: 22 13 10  0   22 11 11  0              96155.5669   0.0254  0.050               
 109: 21 11 10  0   21 11 11  0              96614.8432   0.0572  0.050               
 110: 21 12 10  0   21 10 11  0              96618.8393  -0.0205  0.050               
 111: 20 10 10  0   20  9 11  0              97015.8158  -0.0703  0.050  -0.0160 0.03  
 112: 20 10 10  0   20 10 11  0              97015.8158  -0.0141  0.050  -0.0160 0.97  
 113: 20 11 10  0   20  9 11  0              97017.3306   0.0213  0.050   0.0232 0.97  
 114: 20 11 10  0   20 10 11  0              97017.3306   0.0775  0.050   0.0232 0.03  
 115: 32 21 11  0   32 21 12  0              97292.2834   0.0349  0.050               
 116: 18  8 10  0   18  7 11  0              97647.4312   0.0426  0.050  -0.0321 0.02  
 117: 18  8 10  0   18  8 11  0              97647.4312   0.0471  0.050  -0.0321 0.48  
 118: 18  9 10  0   18  7 11  0              97647.4312  -0.1113  0.050  -0.0321 0.48  
 119: 18  9 10  0   18  8 11  0              97647.4312  -0.1068  0.050  -0.0321 0.02  
 120: 17  7 10  0   17  6 11  0              97892.0351   0.0395  0.050   0.0177 0.02  
 121: 17  7 10  0   17  7 11  0              97892.0351   0.0406  0.050   0.0177 0.48  
 122: 17  8 10  0   17  6 11  0              97892.0351  -0.0052  0.050   0.0177 0.48  
 123: 17  8 10  0   17  7 11  0              97892.0351  -0.0041  0.050   0.0177 0.02  
 124: 16  6 10  0   16  5 11  0              98096.9766   0.0329  0.050   0.0272 0.02  
 125: 16  6 10  0   16  6 11  0              98096.9766   0.0332  0.050   0.0272 0.48  
 126: 16  7 10  0   16  5 11  0              98096.9766   0.0211  0.050   0.0272 0.48  
 127: 16  7 10  0   16  6 11  0              98096.9766   0.0214  0.050   0.0272 0.02  
 128: 33 23 11  0   33 21 12  0              98206.6705  -0.0228  0.050               
 129: 14  4 10  0   14  3 11  0              98407.2679  -0.0081  0.050  -0.0084 0.02  
 130: 14  4 10  0   14  4 11  0              98407.2679  -0.0081  0.050  -0.0084 0.48  
 131: 14  5 10  0   14  3 11  0              98407.2679  -0.0086  0.050  -0.0084 0.48  
 132: 14  5 10  0   14  4 11  0              98407.2679  -0.0086  0.050  -0.0084 0.02  
 133: 13  3 10  0   13  2 11  0              98521.1221  -0.0279  0.050  -0.0280 0.01  
 134: 13  3 10  0   13  3 11  0              98521.1221  -0.0279  0.050  -0.0280 0.49  
 135: 13  4 10  0   13  2 11  0              98521.1221  -0.0280  0.050  -0.0280 0.49  
 136: 13  4 10  0   13  3 11  0              98521.1221  -0.0280  0.050  -0.0280 0.01  
 137: 12  2 10  0   12  1 11  0              98612.4392  -0.0425  0.050  -0.0426 0.01  
 138: 12  2 10  0   12  2 11  0              98612.4392  -0.0425  0.050  -0.0426 0.49  
 139: 12  3 10  0   12  1 11  0              98612.4392  -0.0425  0.050  -0.0426 0.49  
 140: 12  3 10  0   12  2 11  0              98612.4392  -0.0425  0.050  -0.0426 0.01  
 141: 10  0 10  0    9  0  9  0              98646.2743   0.0083  0.050   0.0083 0.49  
 142: 10  0 10  0    9  1  9  0              98646.2743   0.0083  0.050   0.0083 0.01  
 143: 10  1 10  0    9  0  9  0              98646.2743   0.0083  0.050   0.0083 0.01  
 144: 10  1 10  0    9  1  9  0              98646.2743   0.0083  0.050   0.0083 0.49  
 145:  9  1  8  0    8  1  7  0              98657.9966  -0.0272  0.050  -0.0254 0.49  
 146:  9  1  8  0    8  2  7  0              98657.9966  -0.0233  0.050  -0.0254 0.01  
 147:  9  2  8  0    8  1  7  0              98657.9966  -0.0275  0.050  -0.0254 0.01  
 148:  9  2  8  0    8  2  7  0              98657.9966  -0.0235  0.050  -0.0254 0.49  
 149:  8  3  6  0    7  3  5  0              98683.6456   0.0098  0.050               
 150:  8  2  6  0    7  2  5  0              98687.4932  -0.0206  0.050               
 151: 31 20 11  0   31 20 12  0              99122.5922   0.0210  0.050               
 152:  7  3  4  0    6  3  3  0              99272.5891   0.0283  0.050               
 153: 31 21 11  0   31 19 12  0             100085.1812   0.0128  0.050               
 154: 30 19 11  0   30 19 12  0             100566.2377   0.0085  0.050               
 155: 29 18 11  0   29 18 12  0             101736.8996   0.0465  0.050               
 156: 29 19 11  0   29 17 12  0             101979.6903   0.0598  0.050               
 157: 28 17 11  0   28 17 12  0             102709.5332  -0.0413  0.050               
 158: 28 18 11  0   28 16 12  0             102824.8817  -0.0069  0.050               
 159: 27 16 11  0   27 16 12  0             103533.2021   0.0195  0.050               
 160: 27 17 11  0   27 15 12  0             103585.9278   0.0595  0.050               
 161: 26 15 11  0   26 15 12  0             104239.5378  -0.0053  0.050               
 162: 26 16 11  0   26 14 12  0             104262.7013   0.0485  0.050               
 163: 25 15 11  0   25 13 12  0             104859.7561   0.0006  0.050               
 164: 24 13 11  0   24 13 12  0             105379.7181  -0.0049  0.050               
 165: 24 14 11  0   24 12 12  0             105383.6373   0.0215  0.050               
 166: 23 12 11  0   23 11 12  0             105839.7517  -0.0316  0.050               
 167: 23 12 11  0   23 12 12  0             105839.7527   0.0326  0.050               
 168: 23 13 11  0   23 11 12  0             105841.2590   0.0543  0.050   0.0565 0.97  
 169: 23 13 11  0   23 12 12  0             105841.2590   0.1175  0.050   0.0565 0.03  
 170: 22 12 11  0   22 10 12  0             106239.3397   0.0165  0.050   0.0172 0.97  
 171: 22 12 11  0   22 11 12  0             106239.3397   0.0368  0.050   0.0172 0.03  
 172: 21 10 11  0   21  9 12  0             106584.2194   0.0964  0.050   0.0115 0.02  
 173: 21 10 11  0   21 10 12  0             106584.2194   0.1025  0.050   0.0115 0.48  
 174: 21 11 11  0   21  9 12  0             106584.2194  -0.0795  0.050   0.0115 0.48  
 175: 21 11 11  0   21 10 12  0             106584.2194  -0.0735  0.050   0.0115 0.02  
 176: 19  8 11  0   19  7 12  0             107137.3309   0.0314  0.050   0.0234 0.02  
 177: 19  8 11  0   19  8 12  0             107137.3309   0.0319  0.050   0.0234 0.48  
 178: 19  9 11  0   19  7 12  0             107137.3309   0.0148  0.050   0.0234 0.48  
 179: 19  9 11  0   19  8 12  0             107137.3309   0.0153  0.050   0.0234 0.02  
 180: 18  7 11  0   18  6 12  0             107355.2447  -0.0119  0.050  -0.0141 0.02  
 181: 18  7 11  0   18  7 12  0             107355.2447  -0.0118  0.050  -0.0141 0.48  
 182: 18  8 11  0   18  6 12  0             107355.2447  -0.0164  0.050  -0.0141 0.48  
 183: 18  8 11  0   18  7 12  0             107355.2447  -0.0163  0.050  -0.0141 0.02  
 184: 17  6 11  0   17  5 12  0             107540.0066   0.0282  0.050   0.0277 0.02  
 185: 17  6 11  0   17  6 12  0             107540.0066   0.0283  0.050   0.0277 0.48  
 186: 17  7 11  0   17  5 12  0             107540.0066   0.0271  0.050   0.0277 0.48  
 187: 17  7 11  0   17  6 12  0             107540.0066   0.0272  0.050   0.0277 0.02  
 188: 34 22 12  0   34 22 13  0             107563.6082   0.0445  0.050               
 189: 15  4 11  0   15  3 12  0             107824.7781  -0.0370  0.050  -0.0370 0.01  
 190: 15  4 11  0   15  4 12  0             107824.7781  -0.0370  0.050  -0.0370 0.48  
 191: 15  5 11  0   15  3 12  0             107824.7781  -0.0370  0.050  -0.0370 0.48  
 192: 15  5 11  0   15  4 12  0             107824.7781  -0.0370  0.050  -0.0370 0.01  
 193: 14  3 11  0   14  2 12  0             107931.6040  -0.0456  0.050  -0.0456 0.01  
 194: 14  3 11  0   14  3 12  0             107931.6040  -0.0456  0.050  -0.0456 0.49  
 195: 14  4 11  0   14  2 12  0             107931.6040  -0.0456  0.050  -0.0456 0.49  
 196: 14  4 11  0   14  3 12  0             107931.6040  -0.0456  0.050  -0.0456 0.01  
 197: 11  0 11  0   10  0 10  0             108040.2807   0.0061  0.050   0.0061 0.49  
 198: 11  0 11  0   10  1 10  0             108040.2807   0.0061  0.050   0.0061 0.01  
 199: 11  1 11  0   10  0 10  0             108040.2807   0.0061  0.050   0.0061 0.01  
 200: 11  1 11  0   10  1 10  0             108040.2807   0.0061  0.050   0.0061 0.49  
 201: 10  1  9  0    9  1  8  0             108051.4369   0.0135  0.050   0.0136 0.49  
 202: 10  1  9  0    9  2  8  0             108051.4369   0.0137  0.050   0.0136 0.01  
 203: 10  2  9  0    9  1  8  0             108051.4369   0.0134  0.050   0.0136 0.01  
 204: 10  2  9  0    9  2  8  0             108051.4369   0.0137  0.050   0.0136 0.49  
 205:  9  2  7  0    8  2  6  0             108072.5895  -0.1532  0.050   0.0220 0.49  
 206:  9  2  7  0    8  3  6  0             108072.5895   0.2284  0.050   0.0220 0.01  
 207:  9  3  7  0    8  2  6  0             108072.5895  -0.1844  0.050   0.0220 0.01  
 208:  9  3  7  0    8  3  6  0             108072.5895   0.1971  0.050   0.0220 0.49  
 209:  8  4  5  0    7  4  4  0             108099.1489   0.0444  0.050               
 210:  8  3  5  0    7  3  4  0             108230.8471   0.0292  0.050               
 211: 34 23 12  0   34 21 13  0             108350.9387   0.0372  0.050               
 212: 33 22 12  0   33 20 13  0             109407.7704   0.0295  0.050               
 213: 32 20 12  0   32 20 13  0             110197.2111  -0.0721  0.050               
 214: 32 21 12  0   32 19 13  0             110398.4156  -0.0460  0.050               
 215:  7  4  3  0    6  4  2  0             110490.1292   0.0606  0.050               
 216: 31 19 12  0   31 19 13  0             111209.6568  -0.0060  0.050               
 217: 31 20 12  0   31 18 13  0             111306.3608   0.0034  0.050               
 218: 30 18 12  0   30 18 13  0             112081.6889  -0.0795  0.050               
 219: 29 17 12  0   29 17 13  0             112841.1289  -0.0149  0.050               
 220: 28 16 12  0   28 16 13  0             113506.6153  -0.0468  0.050               
 221: 28 17 12  0   28 15 13  0             113515.3021  -0.0140  0.050               
 222: 27 15 12  0   27 15 13  0             114091.8751   0.0000  0.050               
 223: 26 14 12  0   26 13 13  0             114607.0475  -0.0608  0.050   0.0030 0.03  
 224: 26 14 12  0   26 14 13  0             114607.0475   0.0052  0.050   0.0030 0.97  
 225: 26 15 12  0   26 13 13  0             114608.4072  -0.0528  0.050               
 226: 26 15 12  0   26 14 13  0             114608.4105   0.0165  0.050               
 227: 23 11 12  0   23 10 13  0             115807.5244   0.0624  0.050   0.0319 0.02  
 228: 23 11 12  0   23 11 13  0             115807.5244   0.0646  0.050   0.0319 0.48  
 229: 23 12 12  0   23 10 13  0             115807.5244  -0.0007  0.050   0.0319 0.48  
 230: 23 12 12  0   23 11 13  0             115807.5244   0.0014  0.050   0.0319 0.02  
 231: 22 10 12  0   22  9 13  0             116112.2056  -0.0037  0.050  -0.0136 0.02  
 232: 22 10 12  0   22 10 13  0             116112.2056  -0.0031  0.050  -0.0136 0.48  
 233: 22 11 12  0   22  9 13  0             116112.2056  -0.0240  0.050  -0.0136 0.48  
 234: 22 11 12  0   22 10 13  0             116112.2056  -0.0234  0.050  -0.0136 0.02  
 235: 21  9 12  0   21  8 13  0             116377.2954  -0.0237  0.050  -0.0267 0.02  
 236: 21  9 12  0   21  9 13  0             116377.2954  -0.0235  0.050  -0.0267 0.48  
 237: 21 10 12  0   21  8 13  0             116377.2954  -0.0298  0.050  -0.0267 0.48  
 238: 21 10 12  0   21  9 13  0             116377.2954  -0.0296  0.050  -0.0267 0.02  
 239: 20  8 12  0   20  7 13  0             116606.8329  -0.0412  0.050  -0.0421 0.02  
 240: 20  8 12  0   20  8 13  0             116606.8329  -0.0412  0.050  -0.0421 0.48  
 241: 20  9 12  0   20  7 13  0             116606.8329  -0.0429  0.050  -0.0421 0.48  
 242: 20  9 12  0   20  8 13  0             116606.8329  -0.0429  0.050  -0.0421 0.02  
 243: 19  7 12  0   19  6 13  0             116804.5560  -0.0210  0.050  -0.0213 0.02  
 244: 19  7 12  0   19  7 13  0             116804.5560  -0.0210  0.050  -0.0213 0.48  
 245: 19  8 12  0   19  6 13  0             116804.5560  -0.0215  0.050  -0.0213 0.48  
 246: 19  8 12  0   19  7 13  0             116804.5560  -0.0215  0.050  -0.0213 0.02  
 247:  8  5  4  0    7  5  3  0             116967.5515   0.0444  0.050               
 248: 18  6 12  0   18  5 13  0             116973.7765  -0.0282  0.050  -0.0283 0.02  
 249: 18  6 12  0   18  6 13  0             116973.7765  -0.0282  0.050  -0.0283 0.48  
 250: 18  7 12  0   18  5 13  0             116973.7765  -0.0283  0.050  -0.0283 0.48  
 251: 18  7 12  0   18  6 13  0             116973.7765  -0.0283  0.050  -0.0283 0.02  
 252: 16  4 12  0   16  3 13  0             117238.8794  -0.0739  0.050  -0.0739 0.01  
 253: 16  4 12  0   16  4 13  0             117238.8794  -0.0739  0.050  -0.0739 0.49  
 254: 16  5 12  0   16  3 13  0             117238.8794  -0.0739  0.050  -0.0739 0.49  
 255: 16  5 12  0   16  4 13  0             117238.8794  -0.0739  0.050  -0.0739 0.01  
 256: 12  0 12  0   11  0 11  0             117434.2535   0.0621  0.050   0.0622 0.49  
 257: 12  0 12  0   11  1 11  0             117434.2535   0.0621  0.050   0.0622 0.01  
 258: 12  1 12  0   11  0 11  0             117434.2535   0.0621  0.050   0.0622 0.01  
 259: 12  1 12  0   11  1 11  0             117434.2535   0.0621  0.050   0.0622 0.49  
 260: 11  1 10  0   10  1  9  0             117444.9742   0.0439  0.050   0.0440 0.49  
 261: 11  1 10  0   10  2  9  0             117444.9742   0.0439  0.050   0.0440 0.01  
 262: 11  2 10  0   10  1  9  0             117444.9742   0.0439  0.050   0.0440 0.01  
 263: 11  2 10  0   10  2  9  0             117444.9742   0.0439  0.050   0.0440 0.49  
 264: 10  2  8  0    9  2  7  0             117462.5278   0.0164  0.050   0.0309 0.49  
 265: 10  2  8  0    9  3  7  0             117462.5278   0.0477  0.050   0.0309 0.01  
 266: 10  3  8  0    9  2  7  0             117462.5278   0.0140  0.050   0.0309 0.01  
 267: 10  3  8  0    9  3  7  0             117462.5278   0.0453  0.050   0.0309 0.49  
 268:  9  3  6  0    8  3  5  0             117526.4297  -0.0519  0.050               
 269:  8  4  4  0    7  4  3  0             118771.0359   0.0007  0.050               
 270: 27 14 13  0   27 13 14  0             124277.3938   0.1378  0.050   0.0499 0.02  
 271: 27 14 13  0   27 14 14  0             124277.3938   0.1458  0.050   0.0499 0.48  
 272: 27 15 13  0   27 13 14  0             124277.3938  -0.0460  0.050   0.0499 0.48  
 273: 27 15 13  0   27 14 14  0             124277.3938  -0.0381  0.050   0.0499 0.02  
 274: 26 13 13  0   26 12 14  0             124675.2318   0.0176  0.050  -0.0141 0.02  
 275: 26 13 13  0   26 13 14  0             124675.2318   0.0202  0.050  -0.0141 0.48  
 276: 26 14 13  0   26 12 14  0             124675.2318  -0.0484  0.050  -0.0141 0.48  
 277: 26 14 13  0   26 13 14  0             124675.2318  -0.0458  0.050  -0.0141 0.02  
 278: 25 12 13  0   25 11 14  0             125027.5722  -0.0117  0.050  -0.0227 0.02  
 279: 25 12 13  0   25 12 14  0             125027.5722  -0.0110  0.050  -0.0227 0.48  
 280: 25 13 13  0   25 11 14  0             125027.5722  -0.0343  0.050  -0.0227 0.48  
 281: 25 13 13  0   25 12 14  0             125027.5722  -0.0335  0.050  -0.0227 0.02  
 282: 24 11 13  0   24 10 14  0             125338.6742  -0.0290  0.050  -0.0326 0.02  
 283: 24 11 13  0   24 11 14  0             125338.6742  -0.0288  0.050  -0.0326 0.48  
 284: 24 12 13  0   24 10 14  0             125338.6742  -0.0363  0.050  -0.0326 0.48  
 285: 24 12 13  0   24 11 14  0             125338.6742  -0.0361  0.050  -0.0326 0.02  
 286: 23 10 13  0   23  9 14  0             125612.5221   0.0387  0.050   0.0377 0.02  
 287: 23 10 13  0   23 10 14  0             125612.5221   0.0388  0.050   0.0377 0.48  
 288: 23 11 13  0   23  9 14  0             125612.5221   0.0365  0.050   0.0377 0.48  
 289: 23 11 13  0   23 10 14  0             125612.5221   0.0366  0.050   0.0377 0.02  
 290: 22  9 13  0   22  8 14  0             125852.5255   0.0489  0.050   0.0487 0.02  
 291: 22  9 13  0   22  9 14  0             125852.5255   0.0489  0.050   0.0487 0.48  
 292: 22 10 13  0   22  8 14  0             125852.5255   0.0483  0.050   0.0487 0.48  
 293: 22 10 13  0   22  9 14  0             125852.5255   0.0483  0.050   0.0487 0.02  
 294: 21  8 13  0   21  7 14  0             126061.9322   0.0037  0.050   0.0037 0.02  
 295: 21  8 13  0   21  8 14  0             126061.9322   0.0037  0.050   0.0037 0.48  
 296: 21  9 13  0   21  7 14  0             126061.9322   0.0035  0.050   0.0037 0.48  
 297: 21  9 13  0   21  8 14  0             126061.9322   0.0035  0.050   0.0037 0.02  
 298: 18  5 13  0   18  4 14  0             126535.5901  -0.0830  0.050  -0.0830 0.02  
 299: 18  5 13  0   18  5 14  0             126535.5901  -0.0830  0.050  -0.0830 0.48  
 300: 18  6 13  0   18  4 14  0             126535.5901  -0.0830  0.050  -0.0830 0.48  
 301: 18  6 13  0   18  5 14  0             126535.5901  -0.0830  0.050  -0.0830 0.02  
 302: 13  0 13  0   12  0 12  0             126828.0345   0.0295  0.050   0.0296 0.49  
 303: 13  0 13  0   12  1 12  0             126828.0345   0.0295  0.050   0.0296 0.01  
 304: 13  1 13  0   12  0 12  0             126828.0345   0.0295  0.050   0.0296 0.01  
 305: 13  1 13  0   12  1 12  0             126828.0345   0.0295  0.050   0.0296 0.49  
 306: 12  1 11  0   11  1 10  0             126838.4873   0.0360  0.050   0.0360 0.49  
 307: 12  1 11  0   11  2 10  0             126838.4873   0.0360  0.050   0.0360 0.01  
 308: 12  2 11  0   11  1 10  0             126838.4873   0.0360  0.050   0.0360 0.01  
 309: 12  2 11  0   11  2 10  0             126838.4873   0.0360  0.050   0.0360 0.49  
 310: 11  2  9  0   10  2  8  0             126853.8327   0.0203  0.050   0.0215 0.49  
 311: 11  2  9  0   10  3  8  0             126853.8327   0.0227  0.050   0.0215 0.01  
 312: 11  3  9  0   10  2  8  0             126853.8327   0.0201  0.050   0.0215 0.01  
 313: 11  3  9  0   10  3  8  0             126853.8327   0.0225  0.050   0.0215 0.49  
 314:  9  4  5  0    8  4  4  0             127268.1449   0.0412  0.050               
 315: 16  0 16  0   15  0 15  0             155008.7442   0.0202  0.050   0.0203 0.49  
 316: 16  0 16  0   15  1 15  0             155008.7442   0.0202  0.050   0.0203 0.01  
 317: 16  1 16  0   15  0 15  0             155008.7442   0.0202  0.050   0.0203 0.01  
 318: 16  1 16  0   15  1 15  0             155008.7442   0.0202  0.050   0.0203 0.49  
 319: 14  2 12  0   13  2 11  0             155030.7867   0.0146  0.050   0.0147 0.49  
 320: 14  2 12  0   13  3 11  0             155030.7867   0.0146  0.050   0.0147 0.01  
 321: 14  3 12  0   13  2 11  0             155030.7867   0.0146  0.050   0.0147 0.01  
 322: 14  3 12  0   13  3 11  0             155030.7867   0.0146  0.050   0.0147 0.49  
 323: 11  5  6  0   10  5  5  0             155373.2684  -0.0118  0.050               
 324: 30 13 17  0   30 12 18  0             162782.3923   0.0584  0.050   0.0584 0.02  
 325: 30 13 17  0   30 13 18  0             162782.3923   0.0584  0.050   0.0584 0.48  
 326: 30 14 17  0   30 12 18  0             162782.3923   0.0584  0.050   0.0584 0.48  
 327: 30 14 17  0   30 13 18  0             162782.3923   0.0584  0.050   0.0584 0.02  
 328: 29 12 17  0   29 11 18  0             163029.9341   0.0476  0.050   0.0477 0.02  
 329: 29 12 17  0   29 12 18  0             163029.9341   0.0476  0.050   0.0477 0.48  
 330: 29 13 17  0   29 11 18  0             163029.9341   0.0476  0.050   0.0477 0.48  
 331: 29 13 17  0   29 12 18  0             163029.9341   0.0476  0.050   0.0477 0.02  
 332: 28 11 17  0   28 10 18  0             163253.3501   0.0560  0.050   0.0561 0.02  
 333: 28 11 17  0   28 11 18  0             163253.3501   0.0560  0.050   0.0561 0.48  
 334: 28 12 17  0   28 10 18  0             163253.3501   0.0560  0.050   0.0561 0.48  
 335: 28 12 17  0   28 11 18  0             163253.3501   0.0560  0.050   0.0561 0.02  
 336: 27 10 17  0   27  9 18  0             163454.2806  -0.0835  0.050  -0.0836 0.02  
 337: 27 10 17  0   27 10 18  0             163454.2806  -0.0835  0.050  -0.0836 0.48  
 338: 27 11 17  0   27  9 18  0             163454.2806  -0.0835  0.050  -0.0836 0.48  
 339: 27 11 17  0   27 10 18  0             163454.2806  -0.0835  0.050  -0.0836 0.02  
 340: 26  9 17  0   26  8 18  0             163634.8152   0.0229  0.050   0.0229 0.02  
 341: 26  9 17  0   26  9 18  0             163634.8152   0.0229  0.050   0.0229 0.48  
 342: 26 10 17  0   26  8 18  0             163634.8152   0.0229  0.050   0.0229 0.48  
 343: 26 10 17  0   26  9 18  0             163634.8152   0.0229  0.050   0.0229 0.02  
 344: 25  8 17  0   25  7 18  0             163796.2455   0.0727  0.050   0.0728 0.02  
 345: 25  8 17  0   25  8 18  0             163796.2455   0.0727  0.050   0.0728 0.48  
 346: 25  9 17  0   25  7 18  0             163796.2455   0.0727  0.050   0.0728 0.48  
 347: 25  9 17  0   25  8 18  0             163796.2455   0.0727  0.050   0.0728 0.02  
 348: 22  5 17  0   22  4 18  0             164180.6640   0.0555  0.050   0.0555 0.01  
 349: 22  5 17  0   22  5 18  0             164180.6640   0.0555  0.050   0.0555 0.49  
 350: 22  6 17  0   22  4 18  0             164180.6640   0.0555  0.050   0.0555 0.49  
 351: 22  6 17  0   22  5 18  0             164180.6640   0.0555  0.050   0.0555 0.01  
 352: 17  0 17  0   16  0 16  0             164402.0519   0.0273  0.050   0.0274 0.49  
 353: 17  0 17  0   16  1 16  0             164402.0519   0.0273  0.050   0.0274 0.01  
 354: 17  1 17  0   16  0 16  0             164402.0519   0.0273  0.050   0.0274 0.01  
 355: 17  1 17  0   16  1 16  0             164402.0519   0.0273  0.050   0.0274 0.49  
 356: 16  1 15  0   15  1 14  0             164411.8542   0.0154  0.050   0.0155 0.49  
 357: 16  1 15  0   15  2 14  0             164411.8542   0.0154  0.050   0.0155 0.01  
 358: 16  2 15  0   15  1 14  0             164411.8542   0.0154  0.050   0.0155 0.01  
 359: 16  2 15  0   15  2 14  0             164411.8542   0.0154  0.050   0.0155 0.49  
 360: 15  2 13  0   14  2 12  0             164423.4550   0.0615  0.050   0.0615 0.49  
 361: 15  2 13  0   14  3 12  0             164423.4550   0.0615  0.050   0.0615 0.01  
 362: 15  3 13  0   14  2 12  0             164423.4550   0.0615  0.050   0.0615 0.01  
 363: 15  3 13  0   14  3 12  0             164423.4550   0.0615  0.050   0.0615 0.49  
 364: 14  3 11  0   13  3 10  0             164441.3148   0.0431  0.050   0.0432 0.49  
 365: 14  3 11  0   13  4 10  0             164441.3148   0.0432  0.050   0.0432 0.01  
 366: 14  4 11  0   13  3 10  0             164441.3148   0.0431  0.050   0.0432 0.01  
 367: 14  4 11  0   13  4 10  0             164441.3148   0.0432  0.050   0.0432 0.49  
 368: 13  4  9  0   12  4  8  0             164480.2153  -0.0009  0.050   0.0330 0.49  
 369: 13  4  9  0   12  5  8  0             164480.2153   0.0736  0.050   0.0330 0.01  
 370: 13  5  9  0   12  4  8  0             164480.2153  -0.0075  0.050   0.0330 0.01  
 371: 13  5  9  0   12  5  8  0             164480.2153   0.0670  0.050   0.0330 0.49  
 372: 12  6  7  0   11  6  6  0             164590.2461  -0.0163  0.050               
 373: 12  5  7  0   11  5  6  0             164612.0865   0.0352  0.050               
 374: 10  7  3  0    9  7  2  0             165981.5095   0.0278  0.050               
 375: 11  6  5  0   10  6  4  0             166121.9766  -0.0179  0.050               
 376: 41 23 18  0   41 22 19  0             168315.4774   0.1095  0.050   0.0879 0.02  
 377: 41 23 18  0   41 23 19  0             168315.4774   0.1120  0.050   0.0879 0.48  
 378: 41 24 18  0   41 22 19  0             168315.4774   0.0636  0.050   0.0879 0.48  
 379: 41 24 18  0   41 23 19  0             168315.4774   0.0662  0.050   0.0879 0.02  
 380: 40 22 18  0   40 21 19  0             168877.8663   0.0338  0.050   0.0250 0.02  
 381: 40 22 18  0   40 22 19  0             168877.8663   0.0347  0.050   0.0250 0.48  
 382: 40 23 18  0   40 21 19  0             168877.8663   0.0153  0.050   0.0250 0.48  
 383: 40 23 18  0   40 22 19  0             168877.8663   0.0162  0.050   0.0250 0.02  
 384: 38 20 18  0   38 19 19  0             169871.4067   0.0196  0.050   0.0184 0.02  
 385: 38 20 18  0   38 20 19  0             169871.4067   0.0198  0.050   0.0184 0.48  
 386: 38 21 18  0   38 19 19  0             169871.4067   0.0169  0.050   0.0184 0.48  
 387: 38 21 18  0   38 20 19  0             169871.4067   0.0170  0.050   0.0184 0.02  
 388: 37 19 18  0   37 18 19  0             170308.6533  -0.0005  0.050  -0.0010 0.02  
 389: 37 19 18  0   37 19 19  0             170308.6533  -0.0005  0.050  -0.0010 0.48  
 390: 37 20 18  0   37 18 19  0             170308.6533  -0.0015  0.050  -0.0010 0.48  
 391: 37 20 18  0   37 19 19  0             170308.6533  -0.0015  0.050  -0.0010 0.02  
 392: 36 18 18  0   36 17 19  0             170709.9367  -0.0031  0.050  -0.0034 0.02  
 393: 36 18 18  0   36 18 19  0             170709.9367  -0.0031  0.050  -0.0034 0.48  
 394: 36 19 18  0   36 17 19  0             170709.9367  -0.0035  0.050  -0.0034 0.48  
 395: 36 19 18  0   36 18 19  0             170709.9367  -0.0035  0.050  -0.0034 0.02  
 396: 11  8  4  0   10  8  3  0             170844.1020   0.0821  0.050               
 397: 35 17 18  0   35 16 19  0             171077.7411  -0.0036  0.050  -0.0037 0.02  
 398: 35 17 18  0   35 17 19  0             171077.7411  -0.0036  0.050  -0.0037 0.48  
 399: 35 18 18  0   35 16 19  0             171077.7411  -0.0037  0.050  -0.0037 0.48  
 400: 35 18 18  0   35 17 19  0             171077.7411  -0.0037  0.050  -0.0037 0.02  
 401: 34 16 18  0   34 15 19  0             171414.3880   0.0049  0.050   0.0049 0.02  
 402: 34 16 18  0   34 16 19  0             171414.3880   0.0049  0.050   0.0049 0.48  
 403: 34 17 18  0   34 15 19  0             171414.3880   0.0048  0.050   0.0049 0.48  
 404: 34 17 18  0   34 16 19  0             171414.3880   0.0048  0.050   0.0049 0.02  
 405: 33 15 18  0   33 14 19  0             171721.9884  -0.0166  0.050  -0.0167 0.02  
 406: 33 15 18  0   33 15 19  0             171721.9884  -0.0166  0.050  -0.0167 0.48  
 407: 33 16 18  0   33 14 19  0             171721.9884  -0.0166  0.050  -0.0167 0.48  
 408: 33 16 18  0   33 15 19  0             171721.9884  -0.0166  0.050  -0.0167 0.02  
 409: 32 14 18  0   32 13 19  0             172002.6339   0.0186  0.050   0.0186 0.02  
 410: 32 14 18  0   32 14 19  0             172002.6339   0.0186  0.050   0.0186 0.48  
 411: 32 15 18  0   32 13 19  0             172002.6339   0.0186  0.050   0.0186 0.48  
 412: 32 15 18  0   32 14 19  0             172002.6339   0.0186  0.050   0.0186 0.02  
 413: 31 13 18  0   31 12 19  0             172258.0986   0.0114  0.050   0.0115 0.02  
 414: 31 13 18  0   31 13 19  0             172258.0986   0.0114  0.050   0.0115 0.48  
 415: 31 14 18  0   31 12 19  0             172258.0986   0.0114  0.050   0.0115 0.48  
 416: 31 14 18  0   31 13 19  0             172258.0986   0.0114  0.050   0.0115 0.02  
 417: 30 12 18  0   30 11 19  0             172490.1653  -0.0108  0.050  -0.0108 0.02  
 418: 30 12 18  0   30 12 19  0             172490.1653  -0.0108  0.050  -0.0108 0.48  
 419: 30 13 18  0   30 11 19  0             172490.1653  -0.0108  0.050  -0.0108 0.48  
 420: 30 13 18  0   30 12 19  0             172490.1653  -0.0108  0.050  -0.0108 0.02  
 421: 29 11 18  0   29 10 19  0             172700.5494   0.0186  0.050   0.0186 0.02  
 422: 29 11 18  0   29 11 19  0             172700.5494   0.0186  0.050   0.0186 0.48  
 423: 29 12 18  0   29 10 19  0             172700.5494   0.0186  0.050   0.0186 0.48  
 424: 29 12 18  0   29 11 19  0             172700.5494   0.0186  0.050   0.0186 0.02  
 425: 28 10 18  0   28  9 19  0             172890.6958  -0.0068  0.050  -0.0068 0.02  
 426: 28 10 18  0   28 10 19  0             172890.6958  -0.0068  0.050  -0.0068 0.48  
 427: 28 11 18  0   28  9 19  0             172890.6958  -0.0068  0.050  -0.0068 0.48  
 428: 28 11 18  0   28 10 19  0             172890.6958  -0.0068  0.050  -0.0068 0.02  
 429: 27  9 18  0   27  8 19  0             173062.1531  -0.0009  0.050  -0.0009 0.02  
 430: 27  9 18  0   27  9 19  0             173062.1531  -0.0009  0.050  -0.0009 0.48  
 431: 27 10 18  0   27  8 19  0             173062.1531  -0.0009  0.050  -0.0009 0.48  
 432: 27 10 18  0   27  9 19  0             173062.1531  -0.0009  0.050  -0.0009 0.02  
 433: 26  8 18  0   26  7 19  0             173216.3055   0.0399  0.050   0.0399 0.02  
 434: 26  8 18  0   26  8 19  0             173216.3055   0.0399  0.050   0.0399 0.48  
 435: 26  9 18  0   26  7 19  0             173216.3055   0.0399  0.050   0.0399 0.48  
 436: 26  9 18  0   26  8 19  0             173216.3055   0.0399  0.050   0.0399 0.02  
 437: 25  7 18  0   25  6 19  0             173354.3554   0.0134  0.050   0.0134 0.02  
 438: 25  7 18  0   25  7 19  0             173354.3554   0.0134  0.050   0.0134 0.48  
 439: 25  8 18  0   25  6 19  0             173354.3554   0.0134  0.050   0.0134 0.48  
 440: 25  8 18  0   25  7 19  0             173354.3554   0.0134  0.050   0.0134 0.02  
 441: 24  6 18  0   24  5 19  0             173477.6291   0.0115  0.050   0.0115 0.01  
 442: 24  6 18  0   24  6 19  0             173477.6291   0.0115  0.050   0.0115 0.48  
 443: 24  7 18  0   24  5 19  0             173477.6291   0.0115  0.050   0.0115 0.48  
 444: 24  7 18  0   24  6 19  0             173477.6291   0.0115  0.050   0.0115 0.01  
 445: 23  5 18  0   23  4 19  0             173587.2737   0.0128  0.050   0.0128 0.01  
 446: 23  5 18  0   23  5 19  0             173587.2737   0.0128  0.050   0.0128 0.49  
 447: 23  6 18  0   23  4 19  0             173587.2737   0.0128  0.050   0.0128 0.49  
 448: 23  6 18  0   23  5 19  0             173587.2737   0.0128  0.050   0.0128 0.01  
 449: 22  4 18  0   22  3 19  0             173684.3650  -0.0131  0.050  -0.0132 0.01  
 450: 22  4 18  0   22  4 19  0             173684.3650  -0.0131  0.050  -0.0132 0.49  
 451: 22  5 18  0   22  3 19  0             173684.3650  -0.0131  0.050  -0.0132 0.49  
 452: 22  5 18  0   22  4 19  0             173684.3650  -0.0131  0.050  -0.0132 0.01  
 453: 18  0 18  0   17  0 17  0             173795.2014   0.0277  0.050   0.0278 0.49  
 454: 18  0 18  0   17  1 17  0             173795.2014   0.0277  0.050   0.0278 0.01  
 455: 18  1 18  0   17  0 17  0             173795.2014   0.0277  0.050   0.0278 0.01  
 456: 18  1 18  0   17  1 17  0             173795.2014   0.0277  0.050   0.0278 0.49  
 457: 17  1 16  0   16  1 15  0             173804.9097   0.0144  0.050   0.0145 0.49  
 458: 17  1 16  0   16  2 15  0             173804.9097   0.0144  0.050   0.0145 0.01  
 459: 17  2 16  0   16  1 15  0             173804.9097   0.0144  0.050   0.0145 0.01  
 460: 17  2 16  0   16  2 15  0             173804.9097   0.0144  0.050   0.0145 0.49  
 461: 16  2 14  0   15  2 13  0             173816.0130   0.0079  0.050   0.0080 0.49  
 462: 16  2 14  0   15  3 13  0             173816.0130   0.0079  0.050   0.0080 0.01  
 463: 16  3 14  0   15  2 13  0             173816.0130   0.0079  0.050   0.0080 0.01  
 464: 16  3 14  0   15  3 13  0             173816.0130   0.0079  0.050   0.0080 0.49  
 465: 15  3 12  0   14  3 11  0             173832.1064   0.0314  0.050   0.0314 0.49  
 466: 15  3 12  0   14  4 11  0             173832.1064   0.0314  0.050   0.0314 0.01  
 467: 15  4 12  0   14  3 11  0             173832.1064   0.0314  0.050   0.0314 0.01  
 468: 15  4 12  0   14  4 11  0             173832.1064   0.0314  0.050   0.0314 0.49  
 469: 20  2 18  0   20  1 19  0             173845.2032   0.0333  0.050   0.0333 0.01  
 470: 20  2 18  0   20  2 19  0             173845.2032   0.0333  0.050   0.0333 0.49  
 471: 20  3 18  0   20  1 19  0             173845.2032   0.0333  0.050   0.0333 0.49  
 472: 20  3 18  0   20  2 19  0             173845.2032   0.0333  0.050   0.0333 0.01  
 473: 14  4 10  0   13  4  9  0             173863.5089   0.0069  0.050   0.0100 0.49  
 474: 14  4 10  0   13  5  9  0             173863.5089   0.0135  0.050   0.0100 0.01  
 475: 14  5 10  0   13  4  9  0             173863.5089   0.0063  0.050   0.0100 0.01  
 476: 14  5 10  0   13  5  9  0             173863.5089   0.0129  0.050   0.0100 0.49  
 477: 19  1 18  0   19  0 19  0             173910.7184  -0.0564  0.050  -0.0564 0.01  
 478: 19  1 18  0   19  1 19  0             173910.7184  -0.0564  0.050  -0.0564 0.49  
 479: 19  2 18  0   19  0 19  0             173910.7184  -0.0564  0.050  -0.0564 0.49  
 480: 19  2 18  0   19  1 19  0             173910.7184  -0.0564  0.050  -0.0564 0.01  
 481: 13  6  8  0   12  6  7  0             173945.9296   0.0026  0.050               
 482: 13  5  8  0   12  5  7  0             173948.5558   0.0222  0.050               
 483: 12  7  6  0   11  7  5  0             174081.4261   0.0188  0.050               
 484: 12  6  6  0   11  6  5  0             174471.5354   0.0302  0.050               
 485: 45 26 19  0   45 25 20  0             176280.7948   0.0536  0.050   0.0093 0.02  
 486: 45 26 19  0   45 26 20  0             176280.7948   0.0595  0.050   0.0093 0.48  
 487: 45 27 19  0   45 25 20  0             176280.7948  -0.0408  0.050   0.0093 0.48  
 488: 45 27 19  0   45 26 20  0             176280.7948  -0.0350  0.050   0.0093 0.02  
 489: 44 25 19  0   44 24 20  0             176928.5168   0.0519  0.050   0.0332 0.02  
 490: 44 25 19  0   44 25 20  0             176928.5168   0.0542  0.050   0.0332 0.48  
 491: 44 26 19  0   44 24 20  0             176928.5168   0.0120  0.050   0.0332 0.48  
 492: 44 26 19  0   44 25 20  0             176928.5168   0.0144  0.050   0.0332 0.02  
 493: 43 24 19  0   43 23 20  0             177527.7362   0.0494  0.050   0.0417 0.02  
 494: 43 24 19  0   43 24 20  0             177527.7362   0.0503  0.050   0.0417 0.48  
 495: 43 25 19  0   43 23 20  0             177527.7362   0.0330  0.050   0.0417 0.48  
 496: 43 25 19  0   43 24 20  0             177527.7362   0.0339  0.050   0.0417 0.02  
 497: 42 23 19  0   42 22 20  0             178081.8088  -0.0199  0.050  -0.0230 0.02  
 498: 42 23 19  0   42 23 20  0             178081.8088  -0.0195  0.050  -0.0230 0.48  
 499: 42 24 19  0   42 22 20  0             178081.8088  -0.0264  0.050  -0.0230 0.48  
 500: 42 24 19  0   42 23 20  0             178081.8088  -0.0261  0.050  -0.0230 0.02  
 501: 11  7  4  0   10  7  3  0             178351.2956   0.0303  0.050               
 502: 41 22 19  0   41 21 20  0             178594.0879   0.0808  0.050   0.0796 0.02  
 503: 41 22 19  0   41 22 20  0             178594.0879   0.0809  0.050   0.0796 0.48  
 504: 41 23 19  0   41 21 20  0             178594.0879   0.0782  0.050   0.0796 0.48  
 505: 41 23 19  0   41 22 20  0             178594.0879   0.0783  0.050   0.0796 0.02  
 506: 40 21 19  0   40 20 20  0             179067.0760   0.0017  0.050   0.0013 0.02  
 507: 40 21 19  0   40 21 20  0             179067.0760   0.0018  0.050   0.0013 0.48  
 508: 40 22 19  0   40 20 20  0             179067.0760   0.0008  0.050   0.0013 0.48  
 509: 40 22 19  0   40 21 20  0             179067.0760   0.0008  0.050   0.0013 0.02  
 510: 39 20 19  0   39 19 20  0             179503.6829   0.0298  0.050   0.0297 0.02  
 511: 39 20 19  0   39 20 20  0             179503.6829   0.0298  0.050   0.0297 0.48  
 512: 39 21 19  0   39 19 20  0             179503.6829   0.0295  0.050   0.0297 0.48  
 513: 39 21 19  0   39 20 20  0             179503.6829   0.0295  0.050   0.0297 0.02  
 514: 38 19 19  0   38 18 20  0             179906.2040   0.0389  0.050   0.0388 0.02  
 515: 38 19 19  0   38 19 20  0             179906.2040   0.0389  0.050   0.0388 0.48  
 516: 38 20 19  0   38 18 20  0             179906.2040   0.0387  0.050   0.0388 0.48  
 517: 38 20 19  0   38 19 20  0             179906.2040   0.0387  0.050   0.0388 0.02  
 518: 37 18 19  0   37 17 20  0             180276.9159   0.0614  0.050   0.0615 0.02  
 519: 37 18 19  0   37 18 20  0             180276.9159   0.0614  0.050   0.0615 0.48  
 520: 37 19 19  0   37 17 20  0             180276.9159   0.0614  0.050   0.0615 0.48  
 521: 37 19 19  0   37 18 20  0             180276.9159   0.0614  0.050   0.0615 0.02  
 522: 36 17 19  0   36 16 20  0             180617.8136   0.0060  0.050   0.0060 0.02  
 523: 36 17 19  0   36 17 20  0             180617.8136   0.0060  0.050   0.0060 0.48  
 524: 36 18 19  0   36 16 20  0             180617.8136   0.0060  0.050   0.0060 0.48  
 525: 36 18 19  0   36 17 20  0             180617.8136   0.0060  0.050   0.0060 0.02  
 526: 35 16 19  0   35 15 20  0             180930.9875   0.0173  0.050   0.0173 0.02  
 527: 35 16 19  0   35 16 20  0             180930.9875   0.0173  0.050   0.0173 0.48  
 528: 35 17 19  0   35 15 20  0             180930.9875   0.0173  0.050   0.0173 0.48  
 529: 35 17 19  0   35 16 20  0             180930.9875   0.0173  0.050   0.0173 0.02  
 530: 34 15 19  0   34 14 20  0             181218.1885   0.0261  0.050   0.0261 0.02  
 531: 34 15 19  0   34 15 20  0             181218.1885   0.0261  0.050   0.0261 0.48  
 532: 34 16 19  0   34 14 20  0             181218.1885   0.0261  0.050   0.0261 0.48  
 533: 34 16 19  0   34 15 20  0             181218.1885   0.0261  0.050   0.0261 0.02  
 534: 33 14 19  0   33 13 20  0             181481.0885  -0.0017  0.050  -0.0018 0.02  
 535: 33 14 19  0   33 14 20  0             181481.0885  -0.0017  0.050  -0.0018 0.48  
 536: 33 15 19  0   33 13 20  0             181481.0885  -0.0017  0.050  -0.0018 0.48  
 537: 33 15 19  0   33 14 20  0             181481.0885  -0.0017  0.050  -0.0018 0.02  
 538: 32 13 19  0   32 12 20  0             181721.3414  -0.0160  0.050  -0.0161 0.02  
 539: 32 13 19  0   32 13 20  0             181721.3414  -0.0160  0.050  -0.0161 0.48  
 540: 32 14 19  0   32 12 20  0             181721.3414  -0.0160  0.050  -0.0161 0.48  
 541: 32 14 19  0   32 13 20  0             181721.3414  -0.0160  0.050  -0.0161 0.02  
 542: 31 12 19  0   31 11 20  0             181940.5012   0.0271  0.050   0.0271 0.02  
 543: 31 12 19  0   31 12 20  0             181940.5012   0.0271  0.050   0.0271 0.48  
 544: 31 13 19  0   31 11 20  0             181940.5012   0.0271  0.050   0.0271 0.48  
 545: 31 13 19  0   31 12 20  0             181940.5012   0.0271  0.050   0.0271 0.02  
 546: 30 11 19  0   30 10 20  0             182139.8688   0.0037  0.050   0.0038 0.02  
 547: 30 11 19  0   30 11 20  0             182139.8688   0.0037  0.050   0.0038 0.48  
 548: 30 12 19  0   30 10 20  0             182139.8688   0.0037  0.050   0.0038 0.48  
 549: 30 12 19  0   30 11 20  0             182139.8688   0.0037  0.050   0.0038 0.02  
 550: 29 10 19  0   29  9 20  0             182320.8797   0.0030  0.050   0.0031 0.02  
 551: 29 10 19  0   29 10 20  0             182320.8797   0.0030  0.050   0.0031 0.49  
 552: 29 11 19  0   29  9 20  0             182320.8797   0.0030  0.050   0.0031 0.49  
 553: 28  9 19  0   28  8 20  0             182484.7978   0.0145  0.050   0.0145 0.02  
 554: 28  9 19  0   28  9 20  0             182484.7978   0.0145  0.050   0.0145 0.48  
 555: 28 10 19  0   28  8 20  0             182484.7978   0.0145  0.050   0.0145 0.48  
 556: 28 10 19  0   28  9 20  0             182484.7978   0.0145  0.050   0.0145 0.02  
 557: 27  8 19  0   27  7 20  0             182632.8105   0.0184  0.050   0.0184 0.02  
 558: 27  8 19  0   27  8 20  0             182632.8105   0.0184  0.050   0.0184 0.48  
 559: 27  9 19  0   27  7 20  0             182632.8105   0.0184  0.050   0.0184 0.48  
 560: 27  9 19  0   27  8 20  0             182632.8105   0.0184  0.050   0.0184 0.02  
 561: 12  8  5  0   11  8  4  0             182737.1506   0.0043  0.050               
 562: 26  7 19  0   26  6 20  0             182766.1229   0.0750  0.050   0.0751 0.01  
 563: 26  7 19  0   26  7 20  0             182766.1229   0.0750  0.050   0.0751 0.48  
 564: 26  8 19  0   26  6 20  0             182766.1229   0.0750  0.050   0.0751 0.48  
 565: 26  8 19  0   26  7 20  0             182766.1229   0.0750  0.050   0.0751 0.01  
 566: 11  8  3  0   10  8  2  0             182778.2038   0.0431  0.050               
 567: 25  6 19  0   25  5 20  0             182885.6205  -0.0168  0.050  -0.0168 0.01  
 568: 25  6 19  0   25  6 20  0             182885.6205  -0.0168  0.050  -0.0168 0.48  
 569: 25  7 19  0   25  5 20  0             182885.6205  -0.0168  0.050  -0.0168 0.48  
 570: 25  7 19  0   25  6 20  0             182885.6205  -0.0168  0.050  -0.0168 0.01  
 571: 24  5 19  0   24  4 20  0             182992.6367   0.0448  0.050   0.0449 0.01  
 572: 24  5 19  0   24  5 20  0             182992.6367   0.0448  0.050   0.0449 0.49  
 573: 24  6 19  0   24  4 20  0             182992.6367   0.0448  0.050   0.0449 0.49  
 574: 24  6 19  0   24  5 20  0             182992.6367   0.0448  0.050   0.0449 0.01  
 575: 23  4 19  0   23  3 20  0             183087.8712  -0.0200  0.050  -0.0200 0.01  
 576: 23  4 19  0   23  4 20  0             183087.8712  -0.0200  0.050  -0.0200 0.49  
 577: 23  5 19  0   23  3 20  0             183087.8712  -0.0200  0.050  -0.0200 0.49  
 578: 23  5 19  0   23  4 20  0             183087.8712  -0.0200  0.050  -0.0200 0.01  
 579: 22  3 19  0   22  2 20  0             183172.4822   0.0165  0.050   0.0166 0.01  
 580: 22  3 19  0   22  3 20  0             183172.4822   0.0165  0.050   0.0166 0.49  
 581: 22  4 19  0   22  2 20  0             183172.4822   0.0165  0.050   0.0166 0.49  
 582: 22  4 19  0   22  3 20  0             183172.4822   0.0165  0.050   0.0166 0.01  
 583: 19  0 19  0   18  0 18  0             183188.1804   0.0180  0.050   0.0181 0.49  
 584: 19  0 19  0   18  1 18  0             183188.1804   0.0180  0.050   0.0181 0.01  
 585: 19  1 19  0   18  0 18  0             183188.1804   0.0180  0.050   0.0181 0.01  
 586: 19  1 19  0   18  1 18  0             183188.1804   0.0180  0.050   0.0181 0.49  
 587: 18  1 17  0   17  1 16  0             183197.8447   0.0402  0.050   0.0402 0.49  
 588: 18  1 17  0   17  2 16  0             183197.8447   0.0402  0.050   0.0402 0.01  
 589: 18  2 17  0   17  1 16  0             183197.8447   0.0402  0.050   0.0402 0.01  
 590: 18  2 17  0   17  2 16  0             183197.8447   0.0402  0.050   0.0402 0.49  
 591: 17  2 15  0   16  2 14  0             183208.6024   0.0453  0.050   0.0454 0.49  
 592: 17  2 15  0   16  3 14  0             183208.6024   0.0453  0.050   0.0454 0.01  
 593: 17  3 15  0   16  2 14  0             183208.6024   0.0453  0.050   0.0454 0.01  
 594: 17  3 15  0   16  3 14  0             183208.6024   0.0453  0.050   0.0454 0.49  
 595: 16  3 13  0   15  3 12  0             183223.2345  -0.0419  0.050  -0.0419 0.49  
 596: 16  3 13  0   15  4 12  0             183223.2345  -0.0419  0.050  -0.0419 0.01  
 597: 16  4 13  0   15  3 12  0             183223.2345  -0.0419  0.050  -0.0419 0.01  
 598: 16  4 13  0   15  4 12  0             183223.2345  -0.0419  0.050  -0.0419 0.49  
 599: 21  2 19  0   21  1 20  0             183247.2838   0.0854  0.050   0.0854 0.01  
 600: 21  2 19  0   21  2 20  0             183247.2838   0.0854  0.050   0.0854 0.49  
 601: 21  3 19  0   21  1 20  0             183247.2838   0.0854  0.050   0.0854 0.49  
 602: 21  3 19  0   21  2 20  0             183247.2838   0.0854  0.050   0.0854 0.01  
 603: 15  4 11  0   14  4 10  0             183249.6379   0.0237  0.050   0.0240 0.49  
 604: 15  4 11  0   14  5 10  0             183249.6379   0.0243  0.050   0.0240 0.01  
 605: 15  5 11  0   14  4 10  0             183249.6379   0.0237  0.050   0.0240 0.01  
 606: 15  5 11  0   14  5 10  0             183249.6379   0.0242  0.050   0.0240 0.49  
 607: 14  5  9  0   13  5  8  0             183311.6935  -0.1496  0.050  -0.0101 0.49  
 608: 14  5  9  0   13  6  8  0             183311.6935   0.1594  0.050  -0.0101 0.01  
 609: 14  6  9  0   13  5  8  0             183311.6935  -0.1797  0.050  -0.0101 0.01  
 610: 14  6  9  0   13  6  8  0             183311.6935   0.1293  0.050  -0.0101 0.49  
 611: 20  1 19  0   20  0 20  0             183312.9798   0.0524  0.050   0.0524 0.01  
 612: 20  1 19  0   20  1 20  0             183312.9798   0.0524  0.050   0.0524 0.49  
 613: 20  2 19  0   20  0 20  0             183312.9798   0.0524  0.050   0.0524 0.49  
 614: 20  2 19  0   20  1 20  0             183312.9798   0.0524  0.050   0.0524 0.01  
 615: 13  7  7  0   12  7  6  0             183478.8561   0.0425  0.050               
 616: 13  6  7  0   12  6  6  0             183541.3671   0.0471  0.050               
 617:  9  7  2  0    8  5  3  0             184082.0239   0.0888  0.050               
 618: 49 29 20  0   49 28 21  0             184091.2820   0.1552  0.050   0.0702 0.02  
 619: 49 29 20  0   49 29 21  0             184091.2820   0.1675  0.050   0.0702 0.48  
 620: 49 30 20  0   49 28 21  0             184091.2820  -0.0270  0.050   0.0702 0.48  
 621: 49 30 20  0   49 29 21  0             184091.2820  -0.0147  0.050   0.0702 0.02  
 622: 48 28 20  0   48 27 21  0             184826.2939   0.0871  0.050   0.0497 0.02  
 623: 48 28 20  0   48 28 21  0             184826.2939   0.0922  0.050   0.0497 0.48  
 624: 48 29 20  0   48 27 21  0             184826.2939   0.0072  0.050   0.0497 0.48  
 625: 48 29 20  0   48 28 21  0             184826.2939   0.0123  0.050   0.0497 0.02  
 626: 47 27 20  0   47 26 21  0             185509.2281   0.0792  0.050   0.0632 0.02  
 627: 47 27 20  0   47 27 21  0             185509.2281   0.0813  0.050   0.0632 0.48  
 628: 47 28 20  0   47 26 21  0             185509.2281   0.0450  0.050   0.0632 0.48  
 629: 47 28 20  0   47 27 21  0             185509.2281   0.0471  0.050   0.0632 0.02  
 630: 12  7  5  0   11  7  4  0             186096.1782  -0.0008  0.050               
 631: 46 26 20  0   46 25 21  0             186143.6355   0.0416  0.050   0.0349 0.02  
 632: 46 26 20  0   46 26 21  0             186143.6355   0.0424  0.050   0.0349 0.48  
 633: 46 27 20  0   46 25 21  0             186143.6355   0.0273  0.050   0.0349 0.48  
 634: 46 27 20  0   46 26 21  0             186143.6355   0.0281  0.050   0.0349 0.02  
 635: 44 24 20  0   44 23 21  0             187279.9152   0.0037  0.050   0.0027 0.02  
 636: 44 24 20  0   44 24 21  0             187279.9152   0.0038  0.050   0.0027 0.48  
 637: 44 25 20  0   44 23 21  0             187279.9152   0.0014  0.050   0.0027 0.48  
 638: 44 25 20  0   44 24 21  0             187279.9152   0.0015  0.050   0.0027 0.02  
 639: 12  9  4  0   11  9  3  0             188064.4984  -0.0805  0.050               
 640: 42 22 20  0   42 21 21  0             188258.3305   0.0096  0.050   0.0095 0.02  
 641: 42 22 20  0   42 22 21  0             188258.3305   0.0097  0.050   0.0095 0.48  
 642: 42 23 20  0   42 21 21  0             188258.3305   0.0093  0.050   0.0095 0.48  
 643: 42 23 20  0   42 22 21  0             188258.3305   0.0093  0.050   0.0095 0.02  
 644: 41 21 20  0   41 20 21  0             188694.5787   0.0262  0.050   0.0262 0.02  
 645: 41 21 20  0   41 21 21  0             188694.5787   0.0262  0.050   0.0262 0.48  
 646: 41 22 20  0   41 20 21  0             188694.5787   0.0261  0.050   0.0262 0.48  
 647: 41 22 20  0   41 21 21  0             188694.5787   0.0261  0.050   0.0262 0.02  
 648: 40 20 20  0   40 19 21  0             189098.3502  -0.0792  0.050  -0.0792 0.02  
 649: 40 20 20  0   40 20 21  0             189098.3502  -0.0792  0.050  -0.0792 0.48  
 650: 40 21 20  0   40 19 21  0             189098.3502  -0.0792  0.050  -0.0792 0.48  
 651: 40 21 20  0   40 20 21  0             189098.3502  -0.0792  0.050  -0.0792 0.02  
 652: 39 19 20  0   39 18 21  0             189471.9846   0.0067  0.050   0.0068 0.02  
 653: 39 19 20  0   39 19 21  0             189471.9846   0.0067  0.050   0.0068 0.48  
 654: 39 20 20  0   39 18 21  0             189471.9846   0.0067  0.050   0.0068 0.48  
 655: 39 20 20  0   39 19 21  0             189471.9846   0.0067  0.050   0.0068 0.02  
 656: 38 18 20  0   38 17 21  0             189817.1155   0.0270  0.050   0.0270 0.02  
 657: 38 18 20  0   38 18 21  0             189817.1155   0.0270  0.050   0.0270 0.48  
 658: 38 19 20  0   38 17 21  0             189817.1155   0.0270  0.050   0.0270 0.48  
 659: 38 19 20  0   38 18 21  0             189817.1155   0.0270  0.050   0.0270 0.02  
 660: 37 17 20  0   37 16 21  0             190135.5587   0.0279  0.050   0.0279 0.02  
 661: 37 17 20  0   37 17 21  0             190135.5587   0.0279  0.050   0.0279 0.48  
 662: 37 18 20  0   37 16 21  0             190135.5587   0.0279  0.050   0.0279 0.48  
 663: 37 18 20  0   37 17 21  0             190135.5587   0.0279  0.050   0.0279 0.02  
 664: 36 16 20  0   36 15 21  0             190428.9743   0.0097  0.050   0.0098 0.02  
 665: 36 16 20  0   36 16 21  0             190428.9743   0.0097  0.050   0.0098 0.48  
 666: 36 17 20  0   36 15 21  0             190428.9743   0.0097  0.050   0.0098 0.48  
 667: 36 17 20  0   36 16 21  0             190428.9743   0.0097  0.050   0.0098 0.02  
 668: 35 15 20  0   35 14 21  0             190698.9577   0.0072  0.050   0.0072 0.02  
 669: 35 15 20  0   35 15 21  0             190698.9577   0.0072  0.050   0.0072 0.48  
 670: 35 16 20  0   35 14 21  0             190698.9577   0.0072  0.050   0.0072 0.48  
 671: 35 16 20  0   35 15 21  0             190698.9577   0.0072  0.050   0.0072 0.02  
 672: 34 14 20  0   34 13 21  0             190946.9718   0.0125  0.050   0.0126 0.02  
 673: 34 14 20  0   34 14 21  0             190946.9718   0.0125  0.050   0.0126 0.48  
 674: 34 15 20  0   34 13 21  0             190946.9718   0.0125  0.050   0.0126 0.48  
 675: 34 15 20  0   34 14 21  0             190946.9718   0.0125  0.050   0.0126 0.02  
 676: 33 13 20  0   33 12 21  0             191174.3694  -0.0100  0.050  -0.0100 0.02  
 677: 33 13 20  0   33 13 21  0             191174.3694  -0.0100  0.050  -0.0100 0.48  
 678: 33 14 20  0   33 12 21  0             191174.3694  -0.0100  0.050  -0.0100 0.48  
 679: 33 14 20  0   33 13 21  0             191174.3694  -0.0100  0.050  -0.0100 0.02  
 680: 32 12 20  0   32 11 21  0             191382.5361   0.0121  0.050   0.0121 0.02  
 681: 32 12 20  0   32 12 21  0             191382.5361   0.0121  0.050   0.0121 0.48  
 682: 32 13 20  0   32 11 21  0             191382.5361   0.0121  0.050   0.0121 0.48  
 683: 32 13 20  0   32 12 21  0             191382.5361   0.0121  0.050   0.0121 0.02  
 684: 31 11 20  0   31 10 21  0             191572.5865  -0.0504  0.050  -0.0504 0.02  
 685: 31 11 20  0   31 11 21  0             191572.5865  -0.0504  0.050  -0.0504 0.48  
 686: 31 12 20  0   31 10 21  0             191572.5865  -0.0504  0.050  -0.0504 0.48  
 687: 31 12 20  0   31 11 21  0             191572.5865  -0.0504  0.050  -0.0504 0.02  
 688: 30 10 20  0   30  9 21  0             191745.8880  -0.0097  0.050  -0.0098 0.02  
 689: 30 10 20  0   30 10 21  0             191745.8880  -0.0097  0.050  -0.0098 0.48  
 690: 30 11 20  0   30  9 21  0             191745.8880  -0.0097  0.050  -0.0098 0.48  
 691: 30 11 20  0   30 10 21  0             191745.8880  -0.0097  0.050  -0.0098 0.02  
 692: 53 32 21  0   53 31 22  0             191749.7795   0.2321  0.050   0.0777 0.02  
 693: 53 32 21  0   53 32 22  0             191749.7795   0.2565  0.050   0.0777 0.48  
 694: 53 33 21  0   53 31 22  0             191749.7795  -0.1011  0.050   0.0777 0.48  
 695: 53 33 21  0   53 32 22  0             191749.7795  -0.0767  0.050   0.0777 0.02  
 696: 29  9 20  0   29  8 21  0             191903.4296   0.0028  0.050   0.0029 0.02  
 697: 29  9 20  0   29  9 21  0             191903.4296   0.0028  0.050   0.0029 0.48  
 698: 29 10 20  0   29  8 21  0             191903.4296   0.0028  0.050   0.0029 0.48  
 699: 29 10 20  0   29  9 21  0             191903.4296   0.0028  0.050   0.0029 0.02  
 700: 28  8 20  0   28  7 21  0             192046.2945   0.0061  0.050   0.0061 0.02  
 701: 28  8 20  0   28  8 21  0             192046.2945   0.0061  0.050   0.0061 0.48  
 702: 28  9 20  0   28  7 21  0             192046.2945   0.0061  0.050   0.0061 0.48  
 703: 28  9 20  0   28  8 21  0             192046.2945   0.0061  0.050   0.0061 0.02  
 704: 27  7 20  0   27  6 21  0             192175.5295   0.0341  0.050   0.0341 0.01  
 705: 27  7 20  0   27  7 21  0             192175.5295   0.0341  0.050   0.0341 0.48  
 706: 27  8 20  0   27  6 21  0             192175.5295   0.0341  0.050   0.0341 0.48  
 707: 27  8 20  0   27  7 21  0             192175.5295   0.0341  0.050   0.0341 0.01  
 708: 26  6 20  0   26  5 21  0             192292.0744   0.0629  0.050   0.0630 0.01  
 709: 26  6 20  0   26  6 21  0             192292.0744   0.0629  0.050   0.0630 0.48  
 710: 26  7 20  0   26  5 21  0             192292.0744   0.0629  0.050   0.0630 0.48  
 711: 26  7 20  0   26  6 21  0             192292.0744   0.0629  0.050   0.0630 0.01  
 712: 25  5 20  0   25  4 21  0             192396.7842   0.0305  0.050   0.0305 0.01  
 713: 25  5 20  0   25  5 21  0             192396.7842   0.0305  0.050   0.0305 0.49  
 714: 25  6 20  0   25  4 21  0             192396.7842   0.0305  0.050   0.0305 0.49  
 715: 25  6 20  0   25  5 21  0             192396.7842   0.0305  0.050   0.0305 0.01  
 716: 24  4 20  0   24  3 21  0             192490.6324   0.0365  0.050   0.0365 0.01  
 717: 24  4 20  0   24  4 21  0             192490.6324   0.0365  0.050   0.0365 0.49  
 718: 24  5 20  0   24  3 21  0             192490.6324   0.0365  0.050   0.0365 0.49  
 719: 24  5 20  0   24  4 21  0             192490.6324   0.0365  0.050   0.0365 0.01  
 720: 20  0 20  0   19  0 19  0             192581.0146   0.0330  0.050   0.0331 0.49  
 721: 20  0 20  0   19  1 19  0             192581.0146   0.0330  0.050   0.0331 0.01  
 722: 20  1 20  0   19  0 19  0             192581.0146   0.0330  0.050   0.0331 0.01  
 723: 20  1 20  0   19  1 19  0             192581.0146   0.0330  0.050   0.0331 0.49  
 724: 19  1 18  0   18  1 17  0             192590.5470  -0.0074  0.050  -0.0074 0.49  
 725: 19  1 18  0   18  2 17  0             192590.5470  -0.0074  0.050  -0.0074 0.01  
 726: 19  2 18  0   18  1 17  0             192590.5470  -0.0074  0.050  -0.0074 0.01  
 727: 19  2 18  0   18  2 17  0             192590.5470  -0.0074  0.050  -0.0074 0.49  
 728: 18  2 16  0   17  2 15  0             192601.0121  -0.0013  0.050  -0.0013 0.49  
 729: 18  2 16  0   17  3 15  0             192601.0121  -0.0013  0.050  -0.0013 0.01  
 730: 18  3 16  0   17  2 15  0             192601.0121  -0.0013  0.050  -0.0013 0.01  
 731: 18  3 16  0   17  3 15  0             192601.0121  -0.0013  0.050  -0.0013 0.49  
 732: 17  3 14  0   16  3 13  0             192614.7279   0.0348  0.050   0.0349 0.49  
 733: 17  3 14  0   16  4 13  0             192614.7279   0.0348  0.050   0.0349 0.01  
 734: 17  4 14  0   16  3 13  0             192614.7279   0.0348  0.050   0.0349 0.01  
 735: 17  4 14  0   16  4 13  0             192614.7279   0.0348  0.050   0.0349 0.49  
 736: 16  4 12  0   15  4 11  0             192637.4035  -0.0110  0.050  -0.0111 0.49  
 737: 16  4 12  0   15  5 11  0             192637.4035  -0.0110  0.050  -0.0111 0.01  
 738: 16  5 12  0   15  4 11  0             192637.4035  -0.0110  0.050  -0.0111 0.01  
 739: 16  5 12  0   15  5 11  0             192637.4035  -0.0110  0.050  -0.0111 0.49  
 740: 22  2 20  0   22  1 21  0             192648.8416  -0.0241  0.050  -0.0242 0.01  
 741: 22  2 20  0   22  2 21  0             192648.8416  -0.0241  0.050  -0.0242 0.49  
 742: 22  3 20  0   22  1 21  0             192648.8416  -0.0241  0.050  -0.0242 0.49  
 743: 22  3 20  0   22  2 21  0             192648.8416  -0.0241  0.050  -0.0242 0.01  
 744: 15  5 10  0   14  5  9  0             192685.8701   0.0145  0.050   0.0282 0.49  
 745: 15  5 10  0   14  6  9  0             192685.8701   0.0446  0.050   0.0282 0.01  
 746: 15  6 10  0   14  5  9  0             192685.8701   0.0117  0.050   0.0282 0.01  
 747: 15  6 10  0   14  6  9  0             192685.8701   0.0419  0.050   0.0282 0.49  
 748: 21  1 20  0   21  0 21  0             192714.7494  -0.0882  0.050  -0.0883 0.01  
 749: 21  1 20  0   21  1 21  0             192714.7494  -0.0882  0.050  -0.0883 0.49  
 750: 21  2 20  0   21  0 21  0             192714.7494  -0.0882  0.050  -0.0883 0.49  
 751: 21  2 20  0   21  1 21  0             192714.7494  -0.0882  0.050  -0.0883 0.01  
 752: 14  7  8  0   13  7  7  0             192814.7509  -0.0142  0.050               
 753: 14  6  8  0   13  6  7  0             192823.1870   0.0219  0.050               
 754: 13  8  6  0   12  8  5  0             192919.0096   0.0151  0.050               
 755: 51 30 21  0   51 29 22  0             193342.5712   0.0384  0.050   0.0072 0.02  
 756: 51 30 21  0   51 30 22  0             193342.5712   0.0428  0.050   0.0072 0.48  
 757: 51 31 21  0   51 29 22  0             193342.5712  -0.0284  0.050   0.0072 0.48  
 758: 51 31 21  0   51 30 22  0             193342.5712  -0.0240  0.050   0.0072 0.02  
 759: 50 29 21  0   50 28 22  0             194059.2290   0.0405  0.050   0.0270 0.02  
 760: 50 29 21  0   50 29 22  0             194059.2290   0.0423  0.050   0.0270 0.48  
 761: 50 30 21  0   50 28 22  0             194059.2290   0.0115  0.050   0.0270 0.48  
 762: 50 30 21  0   50 29 22  0             194059.2290   0.0133  0.050   0.0270 0.02  
 763: 49 28 21  0   49 27 22  0             194727.4377   0.0133  0.050   0.0075 0.02  
 764: 49 28 21  0   49 28 22  0             194727.4377   0.0140  0.050   0.0075 0.48  
 765: 49 29 21  0   49 27 22  0             194727.4377   0.0010  0.050   0.0075 0.48  
 766: 49 29 21  0   49 28 22  0             194727.4377   0.0017  0.050   0.0075 0.02  
 767:  9  6  3  0    8  4  4  0             195329.1611   0.0007  0.050               
 768: 48 27 21  0   48 26 22  0             195350.4198  -0.0100  0.050  -0.0124 0.02  
 769: 48 27 21  0   48 27 22  0             195350.4198  -0.0097  0.050  -0.0124 0.48  
 770: 48 28 21  0   48 26 22  0             195350.4198  -0.0151  0.050  -0.0124 0.48  
 771: 48 28 21  0   48 27 22  0             195350.4198  -0.0148  0.050  -0.0124 0.02  
 772: 47 26 21  0   47 25 22  0             195931.1505   0.0320  0.050   0.0311 0.02  
 773: 47 26 21  0   47 26 22  0             195931.1505   0.0321  0.050   0.0311 0.48  
 774: 47 27 21  0   47 25 22  0             195931.1505   0.0299  0.050   0.0311 0.48  
 775: 47 27 21  0   47 26 22  0             195931.1505   0.0301  0.050   0.0311 0.02  
 776: 46 25 21  0   46 24 22  0             196472.1857   0.0212  0.050   0.0209 0.02  
 777: 46 25 21  0   46 25 22  0             196472.1857   0.0213  0.050   0.0209 0.48  
 778: 46 26 21  0   46 24 22  0             196472.1857   0.0204  0.050   0.0209 0.48  
 779: 46 26 21  0   46 25 22  0             196472.1857   0.0205  0.050   0.0209 0.02  
 780: 45 24 21  0   45 23 22  0             196976.0646   0.0327  0.050   0.0326 0.02  
 781: 45 24 21  0   45 24 22  0             196976.0646   0.0327  0.050   0.0326 0.48  
 782: 45 25 21  0   45 23 22  0             196976.0646   0.0323  0.050   0.0326 0.48  
 783: 45 25 21  0   45 24 22  0             196976.0646   0.0324  0.050   0.0326 0.02  
 784: 44 23 21  0   44 22 22  0             197445.0211   0.0208  0.050   0.0208 0.02  
 785: 44 23 21  0   44 23 22  0             197445.0211   0.0208  0.050   0.0208 0.48  
 786: 44 24 21  0   44 22 22  0             197445.0211   0.0207  0.050   0.0208 0.48  
 787: 44 24 21  0   44 23 22  0             197445.0211   0.0207  0.050   0.0208 0.02  
 788: 12  8  4  0   11  8  3  0             197575.9445  -0.0007  0.050               
 789: 43 22 21  0   43 21 22  0             197881.2154   0.0304  0.050   0.0304 0.02  
 790: 43 22 21  0   43 22 22  0             197881.2154   0.0304  0.050   0.0304 0.48  
 791: 43 23 21  0   43 21 22  0             197881.2154   0.0304  0.050   0.0304 0.48  
 792: 43 23 21  0   43 22 22  0             197881.2154   0.0304  0.050   0.0304 0.02  
 793: 42 21 21  0   42 20 22  0             198286.5722   0.0170  0.050   0.0170 0.02  
 794: 42 21 21  0   42 21 22  0             198286.5722   0.0170  0.050   0.0170 0.48  
 795: 42 22 21  0   42 20 22  0             198286.5722   0.0169  0.050   0.0170 0.48  
 796: 42 22 21  0   42 21 22  0             198286.5722   0.0169  0.050   0.0170 0.02  
 797: 12  9  3  0   11  9  2  0             198608.8305   0.0759  0.050               
 798: 41 20 21  0   41 19 22  0             198662.9787   0.0285  0.050   0.0285 0.02  
 799: 41 20 21  0   41 20 22  0             198662.9787   0.0285  0.050   0.0285 0.48  
 800: 41 21 21  0   41 19 22  0             198662.9787   0.0285  0.050   0.0285 0.48  
 801: 41 21 21  0   41 20 22  0             198662.9787   0.0285  0.050   0.0285 0.02  
 802: 40 19 21  0   40 18 22  0             199012.1061   0.0147  0.050   0.0147 0.02  
 803: 40 19 21  0   40 19 22  0             199012.1061   0.0147  0.050   0.0147 0.48  
 804: 40 20 21  0   40 18 22  0             199012.1061   0.0147  0.050   0.0147 0.48  
 805: 40 20 21  0   40 19 22  0             199012.1061   0.0147  0.050   0.0147 0.02  
 806: 39 18 21  0   39 17 22  0             199335.6520   0.0572  0.050   0.0572 0.02  
 807: 39 18 21  0   39 18 22  0             199335.6520   0.0572  0.050   0.0572 0.48  
 808: 39 19 21  0   39 17 22  0             199335.6520   0.0572  0.050   0.0572 0.48  
 809: 39 19 21  0   39 18 22  0             199335.6520   0.0572  0.050   0.0572 0.02  
 810: 38 17 21  0   38 16 22  0             199634.9641  -0.0165  0.050  -0.0165 0.02  
 811: 38 17 21  0   38 17 22  0             199634.9641  -0.0165  0.050  -0.0165 0.48  
 812: 38 18 21  0   38 16 22  0             199634.9641  -0.0165  0.050  -0.0165 0.48  
 813: 38 18 21  0   38 17 22  0             199634.9641  -0.0165  0.050  -0.0165 0.02  
 814: 37 16 21  0   37 15 22  0             199911.7091   0.0270  0.050   0.0271 0.02  
 815: 37 16 21  0   37 16 22  0             199911.7091   0.0270  0.050   0.0271 0.48  
 816: 37 17 21  0   37 15 22  0             199911.7091   0.0270  0.050   0.0271 0.48  
 817: 37 17 21  0   37 16 22  0             199911.7091   0.0270  0.050   0.0271 0.02  
 818: 36 15 21  0   36 14 22  0             200167.1300   0.0772  0.050   0.0772 0.02  
 819: 36 15 21  0   36 15 22  0             200167.1300   0.0772  0.050   0.0772 0.48  
 820: 36 16 21  0   36 14 22  0             200167.1300   0.0772  0.050   0.0772 0.48  
 821: 36 16 21  0   36 15 22  0             200167.1300   0.0772  0.050   0.0772 0.02  
 822: 35 14 21  0   35 13 22  0             200402.3544  -0.0194  0.050  -0.0195 0.02  
 823: 35 14 21  0   35 14 22  0             200402.3544  -0.0194  0.050  -0.0195 0.48  
 824: 35 15 21  0   35 13 22  0             200402.3544  -0.0194  0.050  -0.0195 0.48  
 825: 35 15 21  0   35 14 22  0             200402.3544  -0.0194  0.050  -0.0195 0.02  
 826: 34 13 21  0   34 12 22  0             200618.8862   0.0267  0.050   0.0267 0.02  
 827: 34 13 21  0   34 13 22  0             200618.8862   0.0267  0.050   0.0267 0.48  
 828: 34 14 21  0   34 12 22  0             200618.8862   0.0267  0.050   0.0267 0.48  
 829: 34 14 21  0   34 13 22  0             200618.8862   0.0267  0.050   0.0267 0.02  
 830: 33 12 21  0   33 11 22  0             200817.7435   0.0814  0.050   0.0814 0.02  
 831: 33 12 21  0   33 12 22  0             200817.7435   0.0814  0.050   0.0814 0.48  
 832: 33 13 21  0   33 11 22  0             200817.7435   0.0814  0.050   0.0814 0.48  
 833: 33 13 21  0   33 12 22  0             200817.7435   0.0814  0.050   0.0814 0.02  
 834: 32 11 21  0   32 10 22  0             200999.8961   0.0192  0.050   0.0193 0.03  
 835: 32 11 21  0   32 11 22  0             200999.8961   0.0192  0.050   0.0193 0.94  
 836: 32 12 21  0   32 11 22  0             200999.8961   0.0192  0.050   0.0193 0.03  
 837: 31 10 21  0   31  9 22  0             201166.5312  -0.0147  0.050  -0.0147 0.02  
 838: 31 10 21  0   31 10 22  0             201166.5312  -0.0147  0.050  -0.0147 0.48  
 839: 31 11 21  0   31  9 22  0             201166.5312  -0.0147  0.050  -0.0147 0.48  
 840: 31 11 21  0   31 10 22  0             201166.5312  -0.0147  0.050  -0.0147 0.02  
 841: 30  9 21  0   30  8 22  0             201318.6117  -0.0501  0.050  -0.0501 0.02  
 842: 30  9 21  0   30  9 22  0             201318.6117  -0.0501  0.050  -0.0501 0.48  
 843: 30 10 21  0   30  8 22  0             201318.6117  -0.0501  0.050  -0.0501 0.48  
 844: 30 10 21  0   30  9 22  0             201318.6117  -0.0501  0.050  -0.0501 0.02  
 845: 29  8 21  0   29  7 22  0             201457.2005   0.0303  0.050   0.0303 0.02  
 846: 29  8 21  0   29  8 22  0             201457.2005   0.0303  0.050   0.0303 0.48  
 847: 29  9 21  0   29  7 22  0             201457.2005   0.0303  0.050   0.0303 0.48  
 848: 29  9 21  0   29  8 22  0             201457.2005   0.0303  0.050   0.0303 0.02  
 849: 28  7 21  0   28  6 22  0             201582.9340  -0.0389  0.050  -0.0389 0.01  
 850: 28  7 21  0   28  7 22  0             201582.9340  -0.0389  0.050  -0.0389 0.48  
 851: 28  8 21  0   28  6 22  0             201582.9340  -0.0389  0.050  -0.0389 0.48  
 852: 28  8 21  0   28  7 22  0             201582.9340  -0.0389  0.050  -0.0389 0.01  
 853: 26  5 21  0   26  4 22  0             201799.8540  -0.0104  0.050  -0.0105 0.01  
 854: 26  5 21  0   26  5 22  0             201799.8540  -0.0104  0.050  -0.0105 0.49  
 855: 26  6 21  0   26  4 22  0             201799.8540  -0.0104  0.050  -0.0105 0.49  
 856: 26  6 21  0   26  5 22  0             201799.8540  -0.0104  0.050  -0.0105 0.01  
 857: 25  4 21  0   25  3 22  0             201892.5851   0.0271  0.050   0.0271 0.01  
 858: 25  4 21  0   25  4 22  0             201892.5851   0.0271  0.050   0.0271 0.49  
 859: 25  5 21  0   25  3 22  0             201892.5851   0.0271  0.050   0.0271 0.49  
 860: 25  5 21  0   25  4 22  0             201892.5851   0.0271  0.050   0.0271 0.01  
 861: 21  0 21  0   20  0 20  0             201973.6222  -0.0003  0.050  -0.0003 0.49  
 862: 21  0 21  0   20  1 20  0             201973.6222  -0.0003  0.050  -0.0003 0.01  
 863: 21  1 21  0   20  0 20  0             201973.6222  -0.0003  0.050  -0.0003 0.01  
 864: 21  1 21  0   20  1 20  0             201973.6222  -0.0003  0.050  -0.0003 0.49  
 865: 24  3 21  0   24  2 22  0             201975.7833   0.0244  0.050   0.0244 0.01  
 866: 24  3 21  0   24  3 22  0             201975.7833   0.0244  0.050   0.0244 0.49  
 867: 24  4 21  0   24  2 22  0             201975.7833   0.0244  0.050   0.0244 0.49  
 868: 24  4 21  0   24  3 22  0             201975.7833   0.0244  0.050   0.0244 0.01  
 869: 20  1 19  0   19  1 18  0             201983.1576   0.0235  0.050   0.0236 0.49  
 870: 20  1 19  0   19  2 18  0             201983.1576   0.0235  0.050   0.0236 0.01  
 871: 20  2 19  0   19  1 18  0             201983.1576   0.0235  0.050   0.0236 0.01  
 872: 20  2 19  0   19  2 18  0             201983.1576   0.0235  0.050   0.0236 0.49  
 873: 19  2 17  0   18  2 16  0             201993.3747   0.0276  0.050   0.0277 0.49  
 874: 19  2 17  0   18  3 16  0             201993.3747   0.0276  0.050   0.0277 0.01  
 875: 19  3 17  0   18  2 16  0             201993.3747   0.0276  0.050   0.0277 0.01  
 876: 19  3 17  0   18  3 16  0             201993.3747   0.0276  0.050   0.0277 0.49  
 877: 18  3 15  0   17  3 14  0             202006.2221   0.0172  0.050   0.0172 0.49  
 878: 18  3 15  0   17  4 14  0             202006.2221   0.0172  0.050   0.0172 0.01  
 879: 18  4 15  0   17  3 14  0             202006.2221   0.0172  0.050   0.0172 0.01  
 880: 18  4 15  0   17  4 14  0             202006.2221   0.0172  0.050   0.0172 0.49  
 881: 17  4 13  0   16  4 12  0             202026.2829   0.0234  0.050   0.0234 0.49  
 882: 17  4 13  0   16  5 12  0             202026.2829   0.0234  0.050   0.0234 0.01  
 883: 17  5 13  0   16  4 12  0             202026.2829   0.0234  0.050   0.0234 0.01  
 884: 17  5 13  0   16  5 12  0             202026.2829   0.0234  0.050   0.0234 0.49  
 885: 16  5 11  0   15  5 10  0             202065.4967  -0.0289  0.050  -0.0277 0.49  
 886: 16  5 11  0   15  6 10  0             202065.4967  -0.0262  0.050  -0.0277 0.01  
 887: 16  6 11  0   15  5 10  0             202065.4967  -0.0292  0.050  -0.0277 0.01  
 888: 16  6 11  0   15  6 10  0             202065.4967  -0.0264  0.050  -0.0277 0.49  
 889: 22  1 21  0   22  0 22  0             202116.4193  -0.0827  0.050  -0.0827 0.01  
 890: 22  1 21  0   22  1 22  0             202116.4193  -0.0827  0.050  -0.0827 0.49  
 891: 22  2 21  0   22  0 22  0             202116.4193  -0.0827  0.050  -0.0827 0.49  
 892: 22  2 21  0   22  1 22  0             202116.4193  -0.0827  0.050  -0.0827 0.01  
 893: 15  6  9  0   14  7  8  0             202161.1201   0.1302  0.050   0.0137 0.02  
 894: 15  7  9  0   14  7  8  0             202161.1201   0.0113  0.050   0.0137 0.98  
 895: 15  6  9  0   14  6  8  0             202162.1702   0.0660  0.050   0.0637 0.98  
 896: 15  7  9  0   14  6  8  0             202162.1702  -0.0528  0.050   0.0637 0.02  
 897: 14  8  7  0   13  8  6  0             202393.6839  -0.0613  0.050               
 898: 10  8  2  0    9  6  3  0             203626.2734  -0.0530  0.050               
 899: 13 10  4  0   12 10  3  0             204880.7915   0.0165  0.050               
 900: 47 25 22  0   47 24 23  0             206159.3624   0.0056  0.050   0.0056 0.02  
 901: 47 25 22  0   47 25 23  0             206159.3624   0.0057  0.050   0.0056 0.48  
 902: 47 26 22  0   47 24 23  0             206159.3624   0.0055  0.050   0.0056 0.48  
 903: 47 26 22  0   47 25 23  0             206159.3624   0.0055  0.050   0.0056 0.02  
 904: 13  8  5  0   12  8  4  0             206359.7320   0.0088  0.050               
 905: 46 24 22  0   46 23 23  0             206626.9262  -0.0463  0.050  -0.0464 0.02  
 906: 46 24 22  0   46 24 23  0             206626.9262  -0.0463  0.050  -0.0464 0.48  
 907: 46 25 22  0   46 23 23  0             206626.9262  -0.0464  0.050  -0.0464 0.48  
 908: 46 25 22  0   46 24 23  0             206626.9262  -0.0464  0.050  -0.0464 0.02  
 909: 44 22 22  0   44 21 23  0             207470.3527  -0.0091  0.050  -0.0091 0.02  
 910: 44 22 22  0   44 22 23  0             207470.3527  -0.0091  0.050  -0.0091 0.48  
 911: 44 23 22  0   44 21 23  0             207470.3527  -0.0091  0.050  -0.0091 0.48  
 912: 44 23 22  0   44 22 23  0             207470.3527  -0.0091  0.050  -0.0091 0.02  
 913: 43 21 22  0   43 20 23  0             207849.6483   0.0467  0.050   0.0467 0.02  
 914: 43 21 22  0   43 21 23  0             207849.6483   0.0467  0.050   0.0467 0.48  
 915: 43 22 22  0   43 20 23  0             207849.6483   0.0467  0.050   0.0467 0.48  
 916: 43 22 22  0   43 21 23  0             207849.6483   0.0467  0.050   0.0467 0.02  
 917: 42 20 22  0   42 19 23  0             208202.6341  -0.0374  0.050  -0.0375 0.02  
 918: 42 20 22  0   42 20 23  0             208202.6341  -0.0374  0.050  -0.0375 0.48  
 919: 42 21 22  0   42 19 23  0             208202.6341  -0.0374  0.050  -0.0375 0.48  
 920: 42 21 22  0   42 20 23  0             208202.6341  -0.0374  0.050  -0.0375 0.02  
 921: 41 19 22  0   41 18 23  0             208531.0409  -0.0126  0.050  -0.0126 0.02  
 922: 41 19 22  0   41 19 23  0             208531.0409  -0.0126  0.050  -0.0126 0.48  
 923: 41 20 22  0   41 18 23  0             208531.0409  -0.0126  0.050  -0.0126 0.48  
 924: 41 20 22  0   41 19 23  0             208531.0409  -0.0126  0.050  -0.0126 0.02  
 925: 40 18 22  0   40 17 23  0             208836.1655   0.0205  0.050   0.0205 0.02  
 926: 40 18 22  0   40 18 23  0             208836.1655   0.0205  0.050   0.0205 0.48  
 927: 40 19 22  0   40 17 23  0             208836.1655   0.0205  0.050   0.0205 0.48  
 928: 40 19 22  0   40 18 23  0             208836.1655   0.0205  0.050   0.0205 0.02  
 929: 39 17 22  0   39 16 23  0             209119.2355  -0.0311  0.050  -0.0312 0.02  
 930: 39 17 22  0   39 17 23  0             209119.2355  -0.0311  0.050  -0.0312 0.48  
 931: 39 18 22  0   39 16 23  0             209119.2355  -0.0311  0.050  -0.0312 0.48  
 932: 39 18 22  0   39 17 23  0             209119.2355  -0.0311  0.050  -0.0312 0.02  
 933: 38 16 22  0   38 15 23  0             209381.6480  -0.0208  0.050  -0.0208 0.02  
 934: 38 16 22  0   38 16 23  0             209381.6480  -0.0208  0.050  -0.0208 0.48  
 935: 38 17 22  0   38 15 23  0             209381.6480  -0.0208  0.050  -0.0208 0.48  
 936: 38 17 22  0   38 16 23  0             209381.6480  -0.0208  0.050  -0.0208 0.02  
 937: 37 15 22  0   37 14 23  0             209624.5243  -0.0129  0.050  -0.0129 0.02  
 938: 37 15 22  0   37 15 23  0             209624.5243  -0.0129  0.050  -0.0129 0.48  
 939: 37 16 22  0   37 14 23  0             209624.5243  -0.0129  0.050  -0.0129 0.48  
 940: 37 16 22  0   37 15 23  0             209624.5243  -0.0129  0.050  -0.0129 0.02  
 941: 36 14 22  0   36 13 23  0             209849.0292   0.0313  0.050   0.0314 0.02  
 942: 36 14 22  0   36 14 23  0             209849.0292   0.0313  0.050   0.0314 0.48  
 943: 36 15 22  0   36 13 23  0             209849.0292   0.0313  0.050   0.0314 0.48  
 944: 36 15 22  0   36 14 23  0             209849.0292   0.0313  0.050   0.0314 0.02  
 945: 35 13 22  0   35 12 23  0             210056.1169  -0.0046  0.050  -0.0047 0.02  
 946: 35 13 22  0   35 13 23  0             210056.1169  -0.0046  0.050  -0.0047 0.48  
 947: 35 14 22  0   35 12 23  0             210056.1169  -0.0046  0.050  -0.0047 0.48  
 948: 35 14 22  0   35 13 23  0             210056.1169  -0.0046  0.050  -0.0047 0.02  
 949: 34 12 22  0   34 11 23  0             210246.9633   0.0352  0.050   0.0353 0.02  
 950: 34 12 22  0   34 12 23  0             210246.9633   0.0352  0.050   0.0353 0.48  
 951: 34 13 22  0   34 11 23  0             210246.9633   0.0352  0.050   0.0353 0.48  
 952: 34 13 22  0   34 12 23  0             210246.9633   0.0352  0.050   0.0353 0.02  
 953: 33 11 22  0   33 10 23  0             210422.3535  -0.0353  0.050  -0.0354 0.02  
 954: 33 11 22  0   33 11 23  0             210422.3535  -0.0353  0.050  -0.0354 0.48  
 955: 33 12 22  0   33 10 23  0             210422.3535  -0.0353  0.050  -0.0354 0.48  
 956: 33 12 22  0   33 11 23  0             210422.3535  -0.0353  0.050  -0.0354 0.02  
 957: 32 10 22  0   32  9 23  0             210583.4175  -0.0140  0.050  -0.0140 0.02  
 958: 32 10 22  0   32 10 23  0             210583.4175  -0.0140  0.050  -0.0140 0.48  
 959: 32 11 22  0   32  9 23  0             210583.4175  -0.0140  0.050  -0.0140 0.48  
 960: 32 11 22  0   32 10 23  0             210583.4175  -0.0140  0.050  -0.0140 0.02  
 961: 31  9 22  0   31  8 23  0             210730.9543   0.0130  0.050   0.0131 0.02  
 962: 31  9 22  0   31  9 23  0             210730.9543   0.0130  0.050   0.0131 0.48  
 963: 31 10 22  0   31  8 23  0             210730.9543   0.0130  0.050   0.0131 0.48  
 964: 31 10 22  0   31  9 23  0             210730.9543   0.0130  0.050   0.0131 0.02  
 965: 30  8 22  0   30  7 23  0             210865.7730   0.0093  0.050   0.0093 0.01  
 966: 30  8 22  0   30  8 23  0             210865.7730   0.0093  0.050   0.0093 0.48  
 967: 30  9 22  0   30  7 23  0             210865.7730   0.0093  0.050   0.0093 0.48  
 968: 30  9 22  0   30  8 23  0             210865.7730   0.0093  0.050   0.0093 0.01  
 969: 29  7 22  0   29  6 23  0             210988.7128   0.0054  0.050   0.0054 0.01  
 970: 29  7 22  0   29  7 23  0             210988.7128   0.0054  0.050   0.0054 0.49  
 971: 29  8 22  0   29  6 23  0             210988.7128   0.0054  0.050   0.0054 0.49  
 972: 29  8 22  0   29  7 23  0             210988.7128   0.0054  0.050   0.0054 0.01  
 973: 28  6 22  0   28  5 23  0             211100.5791   0.0337  0.050   0.0337 0.01  
 974: 28  6 22  0   28  6 23  0             211100.5791   0.0337  0.050   0.0337 0.49  
 975: 28  7 22  0   28  5 23  0             211100.5791   0.0337  0.050   0.0337 0.49  
 976: 28  7 22  0   28  6 23  0             211100.5791   0.0337  0.050   0.0337 0.01  
 977: 27  5 22  0   27  4 23  0             211202.0334   0.0166  0.050   0.0167 0.01  
 978: 27  5 22  0   27  5 23  0             211202.0334   0.0166  0.050   0.0167 0.49  
 979: 27  6 22  0   27  4 23  0             211202.0334   0.0166  0.050   0.0167 0.49  
 980: 27  6 22  0   27  5 23  0             211202.0334   0.0166  0.050   0.0167 0.01  
 981: 26  4 22  0   26  3 23  0             211293.8880   0.0596  0.050   0.0597 0.01  
 982: 26  4 22  0   26  4 23  0             211293.8880   0.0596  0.050   0.0597 0.49  
 983: 26  5 22  0   26  3 23  0             211293.8880   0.0596  0.050   0.0597 0.49  
 984: 26  5 22  0   26  4 23  0             211293.8880   0.0596  0.050   0.0597 0.01  
 985: 22  0 22  0   21  0 21  0             211366.0978   0.0213  0.050   0.0214 0.49  
 986: 22  0 22  0   21  1 21  0             211366.0978   0.0213  0.050   0.0214 0.01  
 987: 22  1 22  0   21  0 21  0             211366.0978   0.0213  0.050   0.0214 0.01  
 988: 22  1 22  0   21  1 21  0             211366.0978   0.0213  0.050   0.0214 0.49  
 989: 21  1 20  0   20  1 19  0             211375.5553   0.0224  0.050   0.0224 0.49  
 990: 21  1 20  0   20  2 19  0             211375.5553   0.0224  0.050   0.0224 0.01  
 991: 21  2 20  0   20  1 19  0             211375.5553   0.0224  0.050   0.0224 0.01  
 992: 21  2 20  0   20  2 19  0             211375.5553   0.0224  0.050   0.0224 0.49  
 993: 25  3 22  0   25  2 23  0             211376.6990   0.0427  0.050   0.0428 0.01  
 994: 25  3 22  0   25  3 23  0             211376.6990   0.0427  0.050   0.0428 0.49  
 995: 25  4 22  0   25  2 23  0             211376.6990   0.0427  0.050   0.0428 0.49  
 996: 25  4 22  0   25  3 23  0             211376.6990   0.0427  0.050   0.0428 0.01  
 997: 20  2 18  0   19  2 17  0             211385.5558   0.0201  0.050   0.0201 0.49  
 998: 20  2 18  0   19  3 17  0             211385.5558   0.0201  0.050   0.0201 0.01  
 999: 20  3 18  0   19  2 17  0             211385.5558   0.0201  0.050   0.0201 0.01  
1000: 20  3 18  0   19  3 17  0             211385.5558   0.0201  0.050   0.0201 0.49  
1001: 19  3 16  0   18  3 15  0             211397.6875  -0.0418  0.050  -0.0419 0.49  
1002: 19  3 16  0   18  4 15  0             211397.6875  -0.0418  0.050  -0.0419 0.01  
1003: 19  4 16  0   18  3 15  0             211397.6875  -0.0418  0.050  -0.0419 0.01  
1004: 19  4 16  0   18  4 15  0             211397.6875  -0.0418  0.050  -0.0419 0.49  
1005: 18  4 14  0   17  4 13  0             211415.7639   0.0079  0.050   0.0080 0.49  
1006: 18  4 14  0   17  5 13  0             211415.7639   0.0079  0.050   0.0080 0.01  
1007: 18  5 14  0   17  4 13  0             211415.7639   0.0079  0.050   0.0080 0.01  
1008: 18  5 14  0   17  5 13  0             211415.7639   0.0079  0.050   0.0080 0.49  
1009: 17  5 12  0   16  5 11  0             211448.5332  -0.0492  0.050  -0.0491 0.49  
1010: 17  5 12  0   16  6 11  0             211448.5332  -0.0490  0.050  -0.0491 0.01  
1011: 17  6 12  0   16  5 11  0             211448.5332  -0.0492  0.050  -0.0491 0.01  
1012: 17  6 12  0   16  6 11  0             211448.5332  -0.0490  0.050  -0.0491 0.49  
1013: 24  2 22  0   24  1 23  0             211451.1617   0.0154  0.050   0.0155 0.01  
1014: 24  2 22  0   24  2 23  0             211451.1617   0.0154  0.050   0.0155 0.49  
1015: 24  3 22  0   24  1 23  0             211451.1617   0.0154  0.050   0.0155 0.49  
1016: 24  3 22  0   24  2 23  0             211451.1617   0.0154  0.050   0.0155 0.01  
1017: 16  6 10  0   15  6  9  0             211521.6715  -0.0351  0.050   0.0184 0.49  
1018: 16  6 10  0   15  7  9  0             211521.6715   0.0837  0.050   0.0184 0.01  
1019: 16  7 10  0   15  6  9  0             211521.6715  -0.0469  0.050   0.0184 0.01  
1020: 16  7 10  0   15  7  9  0             211521.6715   0.0719  0.050   0.0184 0.49  
1021: 14  9  6  0   13  9  5  0             211681.3413   0.0677  0.050               
1022: 15  8  8  0   14  8  7  0             211713.4916   0.0317  0.050               
1023: 15  7  8  0   14  7  7  0             211737.6837   0.0271  0.050               
1024: 14  8  6  0   13  8  5  0             213427.1319  -0.0072  0.050               
1025: 13 10  3  0   12 10  2  0             213577.8049   0.0769  0.050               
1026: 49 26 23  0   49 25 24  0             215337.4380   0.0057  0.050   0.0057 0.02  
1027: 49 26 23  0   49 26 24  0             215337.4380   0.0057  0.050   0.0057 0.48  
1028: 49 27 23  0   49 25 24  0             215337.4380   0.0056  0.050   0.0057 0.48  
1029: 49 27 23  0   49 26 24  0             215337.4380   0.0056  0.050   0.0057 0.02  
1030: 48 25 23  0   48 24 24  0             215804.0980   0.0105  0.050   0.0105 0.02  
1031: 48 25 23  0   48 25 24  0             215804.0980   0.0105  0.050   0.0105 0.48  
1032: 48 26 23  0   48 24 24  0             215804.0980   0.0105  0.050   0.0105 0.48  
1033: 48 26 23  0   48 25 24  0             215804.0980   0.0105  0.050   0.0105 0.02  
1034: 13  9  4  0   12  9  3  0             215962.9055  -0.0045  0.050               
1035: 47 24 23  0   47 23 24  0             216240.9925   0.0386  0.050   0.0386 0.02  
1036: 47 24 23  0   47 24 24  0             216240.9925   0.0386  0.050   0.0386 0.48  
1037: 47 25 23  0   47 23 24  0             216240.9925   0.0386  0.050   0.0386 0.48  
1038: 47 25 23  0   47 24 24  0             216240.9925   0.0386  0.050   0.0386 0.02  
1039: 46 23 23  0   46 22 24  0             216649.6305  -0.0353  0.050  -0.0353 0.03  
1040: 46 24 23  0   46 22 24  0             216649.6305  -0.0353  0.050  -0.0353 0.94  
1041: 46 24 23  0   46 23 24  0             216649.6305  -0.0353  0.050  -0.0353 0.03  
1042: 45 22 23  0   45 21 24  0             217031.8245   0.0662  0.050   0.0663 0.02  
1043: 45 22 23  0   45 22 24  0             217031.8245   0.0662  0.050   0.0663 0.48  
1044: 45 23 23  0   45 21 24  0             217031.8245   0.0662  0.050   0.0663 0.48  
1045: 45 23 23  0   45 22 24  0             217031.8245   0.0662  0.050   0.0663 0.02  
1046: 43 20 23  0   43 19 24  0             217721.8008   0.0160  0.050   0.0160 0.03  
1047: 43 20 23  0   43 20 24  0             217721.8008   0.0160  0.050   0.0160 0.94  
1048: 43 21 23  0   43 20 24  0             217721.8008   0.0160  0.050   0.0160 0.03  
1049: 42 19 23  0   42 18 24  0             218032.3790   0.0069  0.050   0.0070 0.02  
1050: 42 19 23  0   42 19 24  0             218032.3790   0.0069  0.050   0.0070 0.48  
1051: 42 20 23  0   42 18 24  0             218032.3790   0.0069  0.050   0.0070 0.48  
1052: 42 20 23  0   42 19 24  0             218032.3790   0.0069  0.050   0.0070 0.02  
1053: 41 18 23  0   41 17 24  0             218321.6997   0.0403  0.050   0.0404 0.02  
1054: 41 18 23  0   41 18 24  0             218321.6997   0.0403  0.050   0.0404 0.48  
1055: 41 19 23  0   41 17 24  0             218321.6997   0.0403  0.050   0.0404 0.48  
1056: 41 19 23  0   41 18 24  0             218321.6997   0.0403  0.050   0.0404 0.02  
1057: 40 17 23  0   40 17 24  0             218590.8363   0.0311  0.050   0.0312 0.49  
1058: 40 18 23  0   40 16 24  0             218590.8363   0.0311  0.050   0.0312 0.49  
1059: 40 18 23  0   40 17 24  0             218590.8363   0.0311  0.050   0.0312 0.02  
1060: 14 10  5  0   13 10  4  0             218804.2577   0.0117  0.050               
1061: 39 16 23  0   39 15 24  0             218840.9137   0.0035  0.050   0.0035 0.02  
1062: 39 16 23  0   39 16 24  0             218840.9137   0.0035  0.050   0.0035 0.48  
1063: 39 17 23  0   39 15 24  0             218840.9137   0.0035  0.050   0.0035 0.48  
1064: 39 17 23  0   39 16 24  0             218840.9137   0.0035  0.050   0.0035 0.02  
1065: 38 15 23  0   38 14 24  0             219073.0179  -0.0035  0.050  -0.0035 0.02  
1066: 38 15 23  0   38 15 24  0             219073.0179  -0.0035  0.050  -0.0035 0.48  
1067: 38 16 23  0   38 14 24  0             219073.0179  -0.0035  0.050  -0.0035 0.48  
1068: 38 16 23  0   38 15 24  0             219073.0179  -0.0035  0.050  -0.0035 0.02  
1069: 37 14 23  0   37 13 24  0             219288.1646   0.0280  0.050   0.0280 0.02  
1070: 37 14 23  0   37 14 24  0             219288.1646   0.0280  0.050   0.0280 0.48  
1071: 37 15 23  0   37 13 24  0             219288.1646   0.0280  0.050   0.0280 0.48  
1072: 37 15 23  0   37 14 24  0             219288.1646   0.0280  0.050   0.0280 0.02  
1073: 36 13 23  0   36 12 24  0             219487.1948  -0.0124  0.050  -0.0125 0.02  
1074: 36 13 23  0   36 13 24  0             219487.1948  -0.0124  0.050  -0.0125 0.48  
1075: 36 14 23  0   36 12 24  0             219487.1948  -0.0124  0.050  -0.0125 0.48  
1076: 36 14 23  0   36 13 24  0             219487.1948  -0.0124  0.050  -0.0125 0.02  
1077: 34 11 23  0   34 10 24  0             219840.8266   0.0178  0.050   0.0178 0.02  
1078: 34 11 23  0   34 11 24  0             219840.8266   0.0178  0.050   0.0178 0.48  
1079: 34 12 23  0   34 10 24  0             219840.8266   0.0178  0.050   0.0178 0.48  
1080: 34 12 23  0   34 11 24  0             219840.8266   0.0178  0.050   0.0178 0.02  
1081: 33 10 23  0   33  9 24  0             219997.1236   0.0856  0.050   0.0856 0.02  
1082: 33 10 23  0   33 10 24  0             219997.1236   0.0856  0.050   0.0856 0.48  
1083: 33 11 23  0   33  9 24  0             219997.1236   0.0856  0.050   0.0856 0.48  
1084: 33 11 23  0   33 10 24  0             219997.1236   0.0856  0.050   0.0856 0.02  
1085: 32  9 23  0   32  8 24  0             220140.6482   0.0238  0.050   0.0239 0.02  
1086: 32  9 23  0   32  9 24  0             220140.6482   0.0238  0.050   0.0239 0.48  
1087: 32 10 23  0   32  8 24  0             220140.6482   0.0238  0.050   0.0239 0.48  
1088: 32 10 23  0   32  9 24  0             220140.6482   0.0238  0.050   0.0239 0.02  
1089: 31  8 23  0   31  7 24  0             220272.3414   0.0129  0.050   0.0130 0.02  
1090: 31  8 23  0   31  8 24  0             220272.3414   0.0129  0.050   0.0130 0.48  
1091: 31  9 23  0   31  7 24  0             220272.3414   0.0129  0.050   0.0130 0.48  
1092: 31  9 23  0   31  8 24  0             220272.3414   0.0129  0.050   0.0130 0.02  
1093: 30  7 23  0   30  6 24  0             220392.8482  -0.0308  0.050  -0.0309 0.01  
1094: 30  7 23  0   30  7 24  0             220392.8482  -0.0308  0.050  -0.0309 0.49  
1095: 30  8 23  0   30  6 24  0             220392.8482  -0.0308  0.050  -0.0309 0.49  
1096: 30  8 23  0   30  7 24  0             220392.8482  -0.0308  0.050  -0.0309 0.01  
1097: 29  6 23  0   29  5 24  0             220503.0202   0.0457  0.050   0.0457 0.01  
1098: 29  6 23  0   29  6 24  0             220503.0202   0.0457  0.050   0.0457 0.49  
1099: 29  7 23  0   29  5 24  0             220503.0202   0.0457  0.050   0.0457 0.49  
1100: 29  7 23  0   29  6 24  0             220503.0202   0.0457  0.050   0.0457 0.01  
1101: 28  5 23  0   28  4 24  0             220603.3063   0.0230  0.050   0.0230 0.01  
1102: 28  5 23  0   28  5 24  0             220603.3063   0.0230  0.050   0.0230 0.49  
1103: 28  6 23  0   28  4 24  0             220603.3063   0.0230  0.050   0.0230 0.49  
1104: 28  6 23  0   28  5 24  0             220603.3063   0.0230  0.050   0.0230 0.01  
1105: 27  4 23  0   27  3 24  0             220694.4440  -0.0026  0.050  -0.0026 0.01  
1106: 27  4 23  0   27  4 24  0             220694.4440  -0.0026  0.050  -0.0026 0.49  
1107: 27  5 23  0   27  3 24  0             220694.4440  -0.0026  0.050  -0.0026 0.49  
1108: 27  5 23  0   27  4 24  0             220694.4440  -0.0026  0.050  -0.0026 0.01  
1109: 23  0 23  0   22  0 22  0             220758.3382   0.0039  0.050   0.0039 0.49  
1110: 23  0 23  0   22  1 22  0             220758.3382   0.0039  0.050   0.0039 0.01  
1111: 23  1 23  0   22  0 22  0             220758.3382   0.0039  0.050   0.0039 0.01  
1112: 23  1 23  0   22  1 22  0             220758.3382   0.0039  0.050   0.0039 0.49  
1113: 22  1 21  0   21  1 20  0             220767.7704   0.0297  0.050   0.0297 0.49  
1114: 22  1 21  0   21  2 20  0             220767.7704   0.0297  0.050   0.0297 0.01  
1115: 22  2 21  0   21  1 20  0             220767.7704   0.0297  0.050   0.0297 0.01  
1116: 22  2 21  0   21  2 20  0             220767.7704   0.0297  0.050   0.0297 0.49  
1117: 21  2 19  0   20  2 18  0             220777.5784   0.0170  0.050   0.0171 0.49  
1118: 21  2 19  0   20  3 18  0             220777.5784   0.0170  0.050   0.0171 0.01  
1119: 21  3 19  0   20  2 18  0             220777.5784   0.0170  0.050   0.0171 0.01  
1120: 21  3 19  0   20  3 18  0             220777.5784   0.0170  0.050   0.0171 0.49  
1121: 20  3 17  0   19  3 16  0             220789.2162   0.0088  0.050   0.0089 0.49  
1122: 20  3 17  0   19  4 16  0             220789.2162   0.0088  0.050   0.0089 0.01  
1123: 20  4 17  0   19  3 16  0             220789.2162   0.0088  0.050   0.0089 0.01  
1124: 20  4 17  0   19  4 16  0             220789.2162   0.0088  0.050   0.0089 0.49  
1125: 19  4 15  0   18  4 14  0             220805.6576   0.0067  0.050   0.0068 0.49  
1126: 19  4 15  0   18  5 14  0             220805.6576   0.0067  0.050   0.0068 0.01  
1127: 19  5 15  0   18  4 14  0             220805.6576   0.0067  0.050   0.0068 0.01  
1128: 19  5 15  0   18  5 14  0             220805.6576   0.0067  0.050   0.0068 0.49  
1129: 18  5 13  0   17  5 12  0             220833.7993   0.0200  0.050   0.0200 0.49  
1130: 18  5 13  0   17  6 12  0             220833.7993   0.0200  0.050   0.0200 0.01  
1131: 18  6 13  0   17  5 12  0             220833.7993   0.0200  0.050   0.0200 0.01  
1132: 18  6 13  0   17  6 12  0             220833.7993   0.0200  0.050   0.0200 0.49  
1133: 17  6 11  0   16  6 10  0             220891.6457   0.0285  0.050   0.0339 0.49  
1134: 17  6 11  0   16  7 10  0             220891.6457   0.0403  0.050   0.0339 0.01  
1135: 17  7 11  0   16  6 10  0             220891.6457   0.0274  0.050   0.0339 0.01  
1136: 17  7 11  0   16  7 10  0             220891.6457   0.0392  0.050   0.0339 0.49  
1137: 16  8  9  0   15  8  8  0             221033.9447  -0.0173  0.050               
1138: 16  7  9  0   15  7  8  0             221037.1420   0.0125  0.050               
1139: 14 11  4  0   13 11  3  0             221313.5753   0.0473  0.050               
1140: 15  9  7  0   14  9  6  0             221325.0399   0.0100  0.050               
1141: 15  8  7  0   14  8  6  0             221699.6572   0.0112  0.050               
1142: 10  8  3  0    9  6  4  0             222323.1939   0.0315  0.050               
1143: 55 31 24  0   55 30 25  0             222327.4169  -0.0542  0.050  -0.0546 0.02  
1144: 55 31 24  0   55 31 25  0             222327.4169  -0.0542  0.050  -0.0546 0.48  
1145: 55 32 24  0   55 30 25  0             222327.4169  -0.0548  0.050  -0.0546 0.48  
1146: 55 32 24  0   55 31 25  0             222327.4169  -0.0548  0.050  -0.0546 0.02  
1147: 54 30 24  0   54 29 25  0             222924.5205  -0.0341  0.050  -0.0342 0.02  
1148: 54 30 24  0   54 30 25  0             222924.5205  -0.0341  0.050  -0.0342 0.48  
1149: 54 31 24  0   54 29 25  0             222924.5205  -0.0343  0.050  -0.0342 0.48  
1150: 54 31 24  0   54 30 25  0             222924.5205  -0.0343  0.050  -0.0342 0.02  
1151: 52 28 24  0   52 27 25  0             224014.0316   0.0232  0.050   0.0233 0.02  
1152: 52 28 24  0   52 28 25  0             224014.0316   0.0232  0.050   0.0233 0.48  
1153: 52 29 24  0   52 27 25  0             224014.0316   0.0232  0.050   0.0233 0.48  
1154: 52 29 24  0   52 28 25  0             224014.0316   0.0232  0.050   0.0233 0.02  
1155: 51 27 24  0   51 26 25  0             224510.1099  -0.0325  0.050  -0.0325 0.02  
1156: 51 27 24  0   51 27 25  0             224510.1099  -0.0325  0.050  -0.0325 0.48  
1157: 51 28 24  0   51 26 25  0             224510.1099  -0.0325  0.050  -0.0325 0.48  
1158: 51 28 24  0   51 27 25  0             224510.1099  -0.0325  0.050  -0.0325 0.02  
1159: 50 26 24  0   50 25 25  0             224976.1952   0.0088  0.050   0.0089 0.02  
1160: 50 26 24  0   50 26 25  0             224976.1952   0.0088  0.050   0.0089 0.48  
1161: 50 27 24  0   50 25 25  0             224976.1952   0.0088  0.050   0.0089 0.48  
1162: 50 27 24  0   50 26 25  0             224976.1952   0.0088  0.050   0.0089 0.02  
1163: 49 25 24  0   49 24 25  0             225413.6559  -0.0778  0.050  -0.0778 0.02  
1164: 49 25 24  0   49 25 25  0             225413.6559  -0.0778  0.050  -0.0778 0.48  
1165: 49 26 24  0   49 24 25  0             225413.6559  -0.0778  0.050  -0.0778 0.48  
1166: 49 26 24  0   49 25 25  0             225413.6559  -0.0778  0.050  -0.0778 0.02  
1167: 48 24 24  0   48 23 25  0             225824.3159   0.0336  0.050   0.0336 0.02  
1168: 48 24 24  0   48 24 25  0             225824.3159   0.0336  0.050   0.0336 0.48  
1169: 48 25 24  0   48 23 25  0             225824.3159   0.0336  0.050   0.0336 0.48  
1170: 48 25 24  0   48 24 25  0             225824.3159   0.0336  0.050   0.0336 0.02  
1171: 47 23 24  0   47 22 25  0             226209.2266  -0.0163  0.050  -0.0163 0.02  
1172: 47 23 24  0   47 23 25  0             226209.2266  -0.0163  0.050  -0.0163 0.48  
1173: 47 24 24  0   47 22 25  0             226209.2266  -0.0163  0.050  -0.0163 0.48  
1174: 47 24 24  0   47 23 25  0             226209.2266  -0.0163  0.050  -0.0163 0.02  
1175: 46 22 24  0   46 21 25  0             226569.9637   0.0161  0.050   0.0162 0.02  
1176: 46 22 24  0   46 22 25  0             226569.9637   0.0161  0.050   0.0162 0.48  
1177: 46 23 24  0   46 21 25  0             226569.9637   0.0161  0.050   0.0162 0.48  
1178: 46 23 24  0   46 22 25  0             226569.9637   0.0161  0.050   0.0162 0.02  
1179: 14  9  5  0   13  9  4  0             226628.4971  -0.0547  0.050               
1180: 45 21 24  0   45 20 25  0             226907.7242   0.0687  0.050   0.0687 0.02  
1181: 45 21 24  0   45 21 25  0             226907.7242   0.0687  0.050   0.0687 0.48  
1182: 45 22 24  0   45 20 25  0             226907.7242   0.0687  0.050   0.0687 0.48  
1183: 45 22 24  0   45 21 25  0             226907.7242   0.0687  0.050   0.0687 0.02  
1184: 43 19 24  0   43 18 25  0             227518.7626  -0.0308  0.050  -0.0309 0.02  
1185: 43 19 24  0   43 19 25  0             227518.7626  -0.0308  0.050  -0.0309 0.48  
1186: 43 20 24  0   43 18 25  0             227518.7626  -0.0308  0.050  -0.0309 0.48  
1187: 43 20 24  0   43 19 25  0             227518.7626  -0.0308  0.050  -0.0309 0.02  
1188: 42 18 24  0   42 17 25  0             227794.3551  -0.0770  0.050  -0.0771 0.03  
1189: 42 19 24  0   42 17 25  0             227794.3551  -0.0770  0.050  -0.0771 0.94  
1190: 42 19 24  0   42 18 25  0             227794.3551  -0.0770  0.050  -0.0771 0.03  
1191: 11  8  3  0   10  6  4  0             227836.1313   0.0080  0.050               
1192: 14 11  3  0   13 11  2  0             227957.1876   0.0956  0.050               
1193: 41 17 24  0   41 16 25  0             228051.5136   0.0131  0.050   0.0132 0.02  
1194: 41 17 24  0   41 17 25  0             228051.5136   0.0131  0.050   0.0132 0.48  
1195: 41 18 24  0   41 16 25  0             228051.5136   0.0131  0.050   0.0132 0.48  
1196: 41 18 24  0   41 17 25  0             228051.5136   0.0131  0.050   0.0132 0.02  
1197: 39 15 24  0   39 14 25  0             228513.7718  -0.0151  0.050  -0.0151 0.02  
1198: 39 15 24  0   39 15 25  0             228513.7718  -0.0151  0.050  -0.0151 0.48  
1199: 39 16 24  0   39 14 25  0             228513.7718  -0.0151  0.050  -0.0151 0.48  
1200: 39 16 24  0   39 15 25  0             228513.7718  -0.0151  0.050  -0.0151 0.02  
1201: 38 14 24  0   38 13 25  0             228720.8381   0.0112  0.050   0.0112 0.02  
1202: 38 14 24  0   38 14 25  0             228720.8381   0.0112  0.050   0.0112 0.48  
1203: 38 15 24  0   38 13 25  0             228720.8381   0.0112  0.050   0.0112 0.48  
1204: 38 15 24  0   38 14 25  0             228720.8381   0.0112  0.050   0.0112 0.02  
1205: 37 13 24  0   37 12 25  0             228912.9215  -0.0244  0.050  -0.0244 0.02  
1206: 37 13 24  0   37 13 25  0             228912.9215  -0.0244  0.050  -0.0244 0.48  
1207: 37 14 24  0   37 12 25  0             228912.9215  -0.0244  0.050  -0.0244 0.48  
1208: 37 14 24  0   37 13 25  0             228912.9215  -0.0244  0.050  -0.0244 0.02  
1209: 36 12 24  0   36 12 25  0             229090.9664   0.0080  0.050   0.0080 0.49  
1210: 36 13 24  0   36 11 25  0             229090.9664   0.0080  0.050   0.0080 0.49  
1211: 36 13 24  0   36 12 25  0             229090.9664   0.0080  0.050   0.0080 0.02  
1212: 35 11 24  0   35 10 25  0             229255.6478   0.0030  0.050   0.0030 0.02  
1213: 35 11 24  0   35 11 25  0             229255.6478   0.0030  0.050   0.0030 0.48  
1214: 35 12 24  0   35 10 25  0             229255.6478   0.0030  0.050   0.0030 0.48  
1215: 35 12 24  0   35 11 25  0             229255.6478   0.0030  0.050   0.0030 0.02  
1216: 34 10 24  0   34  9 25  0             229407.7685   0.0158  0.050   0.0158 0.02  
1217: 34 10 24  0   34 10 25  0             229407.7685   0.0158  0.050   0.0158 0.48  
1218: 34 11 24  0   34  9 25  0             229407.7685   0.0158  0.050   0.0158 0.48  
1219: 34 11 24  0   34 10 25  0             229407.7685   0.0158  0.050   0.0158 0.02  
1220: 32  8 24  0   32  7 25  0             229677.0548  -0.0178  0.050  -0.0178 0.01  
1221: 32  8 24  0   32  8 25  0             229677.0548  -0.0178  0.050  -0.0178 0.48  
1222: 32  9 24  0   32  7 25  0             229677.0548  -0.0178  0.050  -0.0178 0.48  
1223: 32  9 24  0   32  8 25  0             229677.0548  -0.0178  0.050  -0.0178 0.01  
1224: 31  7 24  0   31  6 25  0             229795.5994  -0.0333  0.050  -0.0333 0.01  
1225: 31  7 24  0   31  7 25  0             229795.5994  -0.0333  0.050  -0.0333 0.49  
1226: 31  8 24  0   31  6 25  0             229795.5994  -0.0333  0.050  -0.0333 0.49  
1227: 31  8 24  0   31  7 25  0             229795.5994  -0.0333  0.050  -0.0333 0.01  
1228: 30  6 24  0   30  5 25  0             229904.3004  -0.0127  0.050  -0.0128 0.01  
1229: 30  6 24  0   30  6 25  0             229904.3004  -0.0127  0.050  -0.0128 0.49  
1230: 30  7 24  0   30  5 25  0             229904.3004  -0.0127  0.050  -0.0128 0.49  
1231: 30  7 24  0   30  6 25  0             229904.3004  -0.0127  0.050  -0.0128 0.01  
1232: 29  5 24  0   29  4 25  0             230003.6937  -0.0285  0.050  -0.0285 0.01  
1233: 29  5 24  0   29  5 25  0             230003.6937  -0.0285  0.050  -0.0285 0.49  
1234: 29  6 24  0   29  4 25  0             230003.6937  -0.0285  0.050  -0.0285 0.49  
1235: 29  6 24  0   29  5 25  0             230003.6937  -0.0285  0.050  -0.0285 0.01  
1236: 28  4 24  0   28  3 25  0             230094.4499   0.0062  0.050   0.0063 0.01  
1237: 28  4 24  0   28  4 25  0             230094.4499   0.0062  0.050   0.0063 0.49  
1238: 28  5 24  0   28  3 25  0             230094.4499   0.0062  0.050   0.0063 0.49  
1239: 28  5 24  0   28  4 25  0             230094.4499   0.0062  0.050   0.0063 0.01  
1240: 24  0 24  0   23  0 23  0             230150.3982   0.0107  0.050   0.0107 0.49  
1241: 24  0 24  0   23  1 23  0             230150.3982   0.0107  0.050   0.0107 0.01  
1242: 24  1 24  0   23  0 23  0             230150.3982   0.0107  0.050   0.0107 0.01  
1243: 24  1 24  0   23  1 23  0             230150.3982   0.0107  0.050   0.0107 0.49  
1244: 23  1 22  0   22  1 21  0             230159.7429  -0.0049  0.050  -0.0050 0.49  
1245: 23  1 22  0   22  2 21  0             230159.7429  -0.0049  0.050  -0.0050 0.01  
1246: 23  2 22  0   22  1 21  0             230159.7429  -0.0049  0.050  -0.0050 0.01  
1247: 23  2 22  0   22  2 21  0             230159.7429  -0.0049  0.050  -0.0050 0.49  
1248: 22  2 20  0   21  2 19  0             230169.3935  -0.0146  0.050  -0.0147 0.49  
1249: 22  2 20  0   21  3 19  0             230169.3935  -0.0146  0.050  -0.0147 0.01  
1250: 22  3 20  0   21  2 19  0             230169.3935  -0.0146  0.050  -0.0147 0.01  
1251: 22  3 20  0   21  3 19  0             230169.3935  -0.0146  0.050  -0.0147 0.49  
1252: 27  3 24  0   27  2 25  0             230177.0310  -0.0062  0.050  -0.0062 0.01  
1253: 27  3 24  0   27  3 25  0             230177.0310  -0.0062  0.050  -0.0062 0.49  
1254: 27  4 24  0   27  2 25  0             230177.0310  -0.0062  0.050  -0.0062 0.49  
1255: 27  4 24  0   27  3 25  0             230177.0310  -0.0062  0.050  -0.0062 0.01  
1256: 21  3 18  0   20  3 17  0             230180.5936  -0.0008  0.050  -0.0008 0.49  
1257: 21  3 18  0   20  4 17  0             230180.5936  -0.0008  0.050  -0.0008 0.01  
1258: 21  4 18  0   20  3 17  0             230180.5936  -0.0008  0.050  -0.0008 0.01  
1259: 21  4 18  0   20  4 17  0             230180.5936  -0.0008  0.050  -0.0008 0.49  
1260: 20  4 16  0   19  4 15  0             230195.8054   0.0313  0.050   0.0314 0.49  
1261: 20  4 16  0   19  5 15  0             230195.8054   0.0313  0.050   0.0314 0.01  
1262: 20  5 16  0   19  4 15  0             230195.8054   0.0313  0.050   0.0314 0.01  
1263: 20  5 16  0   19  5 15  0             230195.8054   0.0313  0.050   0.0314 0.49  
1264: 19  5 14  0   18  5 13  0             230220.3422  -0.0241  0.050  -0.0241 0.49  
1265: 19  5 14  0   18  6 13  0             230220.3422  -0.0241  0.050  -0.0241 0.01  
1266: 19  6 14  0   18  5 13  0             230220.3422  -0.0241  0.050  -0.0241 0.01  
1267: 19  6 14  0   18  6 13  0             230220.3422  -0.0241  0.050  -0.0241 0.49  
1268: 26  2 24  0   26  1 25  0             230252.0065  -0.0339  0.050  -0.0339 0.01  
1269: 26  2 24  0   26  2 25  0             230252.0065  -0.0339  0.050  -0.0339 0.49  
1270: 26  3 24  0   26  1 25  0             230252.0065  -0.0339  0.050  -0.0339 0.49  
1271: 26  3 24  0   26  2 25  0             230252.0065  -0.0339  0.050  -0.0339 0.01  
1272: 18  6 12  0   17  6 11  0             230267.6047  -0.0009  0.050  -0.0004 0.49  
1273: 18  6 12  0   17  7 11  0             230267.6047   0.0001  0.050  -0.0004 0.01  
1274: 18  7 12  0   17  6 11  0             230267.6047  -0.0010  0.050  -0.0004 0.01  
1275: 18  7 12  0   17  7 11  0             230267.6047   0.0000  0.050  -0.0004 0.49  
1276: 15 10  6  0   14 10  5  0             230302.3247   0.0514  0.050               
1277: 25  1 24  0   25  0 25  0             230319.9968   0.0285  0.050   0.0286 0.01  
1278: 25  1 24  0   25  1 25  0             230319.9968   0.0285  0.050   0.0286 0.49  
1279: 25  2 24  0   25  0 25  0             230319.9968   0.0285  0.050   0.0286 0.49  
1280: 25  2 24  0   25  1 25  0             230319.9968   0.0285  0.050   0.0286 0.01  
1281: 17  7 10  0   16  7  9  0             230374.9257  -0.1932  0.050  -0.0069 0.49  
1282: 17  7 10  0   16  8  9  0             230374.9257   0.2241  0.050  -0.0069 0.01  
1283: 17  8 10  0   16  7  9  0             230374.9257  -0.2380  0.050  -0.0069 0.01  
1284: 17  8 10  0   16  8  9  0             230374.9257   0.1793  0.050  -0.0069 0.49  
1285: 16  9  8  0   15  9  7  0             230646.0145   0.0164  0.050               
1286: 16  8  8  0   15  8  7  0             230709.3558  -0.0162  0.050               
1287: 15 14  1  0   14 14  0  0             232894.0689  -0.0058  0.050               
1288: 14 10  4  0   13 10  3  0             233344.6153  -0.0054  0.050               
1289: 15  9  6  0   14  9  5  0             233472.3912  -0.0064  0.050               
1290: 51 26 25  0   51 25 26  0             234581.5919   0.0572  0.050   0.0572 0.02  
1291: 51 26 25  0   51 26 26  0             234581.5919   0.0572  0.050   0.0572 0.48  
1292: 51 27 25  0   51 25 26  0             234581.5919   0.0572  0.050   0.0572 0.48  
1293: 51 27 25  0   51 26 26  0             234581.5919   0.0572  0.050   0.0572 0.02  
1294: 50 25 25  0   50 24 26  0             234994.0528   0.0282  0.050   0.0282 0.02  
1295: 50 25 25  0   50 25 26  0             234994.0528   0.0282  0.050   0.0282 0.48  
1296: 50 26 25  0   50 24 26  0             234994.0528   0.0282  0.050   0.0282 0.48  
1297: 50 26 25  0   50 25 26  0             234994.0528   0.0282  0.050   0.0282 0.02  
1298: 48 23 25  0   48 22 26  0             235746.2525  -0.0676  0.050  -0.0677 0.02  
1299: 48 23 25  0   48 23 26  0             235746.2525  -0.0676  0.050  -0.0677 0.48  
1300: 48 24 25  0   48 22 26  0             235746.2525  -0.0676  0.050  -0.0677 0.48  
1301: 48 24 25  0   48 23 26  0             235746.2525  -0.0676  0.050  -0.0677 0.02  
1302: 15 13  2  0   14 13  1  0             235933.7078   0.0419  0.050               
1303: 47 22 25  0   47 21 26  0             236088.5895   0.0658  0.050   0.0658 0.02  
1304: 47 22 25  0   47 22 26  0             236088.5895   0.0658  0.050   0.0658 0.48  
1305: 47 23 25  0   47 21 26  0             236088.5895   0.0658  0.050   0.0658 0.48  
1306: 47 23 25  0   47 22 26  0             236088.5895   0.0658  0.050   0.0658 0.02  
1307: 15 11  5  0   14 11  4  0             236290.3271  -0.0184  0.050               
1308: 46 21 25  0   46 20 26  0             236409.5691  -0.0251  0.050  -0.0251 0.02  
1309: 46 21 25  0   46 21 26  0             236409.5691  -0.0251  0.050  -0.0251 0.48  
1310: 46 22 25  0   46 20 26  0             236409.5691  -0.0251  0.050  -0.0251 0.48  
1311: 46 22 25  0   46 21 26  0             236409.5691  -0.0251  0.050  -0.0251 0.02  
1312: 44 19 25  0   44 18 26  0             236992.4504  -0.0472  0.050  -0.0473 0.03  
1313: 44 20 25  0   44 18 26  0             236992.4504  -0.0472  0.050  -0.0473 0.94  
1314: 44 20 25  0   44 19 26  0             236992.4504  -0.0472  0.050  -0.0473 0.03  
1315: 43 18 25  0   43 17 26  0             237256.3046   0.0153  0.050   0.0154 0.02  
1316: 43 18 25  0   43 18 26  0             237256.3046   0.0153  0.050   0.0154 0.48  
1317: 43 19 25  0   43 17 26  0             237256.3046   0.0153  0.050   0.0154 0.48  
1318: 43 19 25  0   43 18 26  0             237256.3046   0.0153  0.050   0.0154 0.02  
1319: 15 12  4  0   14 12  3  0             237408.0155   0.0312  0.050               
1320: 42 17 25  0   42 16 26  0             237502.7926  -0.0793  0.050  -0.0793 0.03  
1321: 42 18 25  0   42 16 26  0             237502.7926  -0.0793  0.050  -0.0793 0.94  
1322: 42 18 25  0   42 17 26  0             237502.7926  -0.0793  0.050  -0.0793 0.03  
1323: 41 16 25  0   41 15 26  0             237733.1050  -0.0130  0.050  -0.0130 0.02  
1324: 41 16 25  0   41 16 26  0             237733.1050  -0.0130  0.050  -0.0130 0.48  
1325: 41 17 25  0   41 15 26  0             237733.1050  -0.0130  0.050  -0.0130 0.48  
1326: 41 17 25  0   41 16 26  0             237733.1050  -0.0130  0.050  -0.0130 0.02  
1327: 40 15 25  0   40 14 26  0             237947.8600  -0.0017  0.050  -0.0017 0.02  
1328: 40 15 25  0   40 15 26  0             237947.8600  -0.0017  0.050  -0.0017 0.48  
1329: 40 16 25  0   40 14 26  0             237947.8600  -0.0017  0.050  -0.0017 0.48  
1330: 40 16 25  0   40 15 26  0             237947.8600  -0.0017  0.050  -0.0017 0.02  
1331: 39 14 25  0   39 13 26  0             238147.8822  -0.0201  0.050  -0.0201 0.02  
1332: 39 14 25  0   39 14 26  0             238147.8822  -0.0201  0.050  -0.0201 0.48  
1333: 39 15 25  0   39 13 26  0             238147.8822  -0.0201  0.050  -0.0201 0.48  
1334: 39 15 25  0   39 14 26  0             238147.8822  -0.0201  0.050  -0.0201 0.02  
1335: 38 13 25  0   38 12 26  0             238333.9829  -0.0224  0.050  -0.0225 0.02  
1336: 38 13 25  0   38 13 26  0             238333.9829  -0.0224  0.050  -0.0225 0.48  
1337: 38 14 25  0   38 12 26  0             238333.9829  -0.0224  0.050  -0.0225 0.48  
1338: 38 14 25  0   38 13 26  0             238333.9829  -0.0224  0.050  -0.0225 0.02  
1339: 36 11 25  0   36 10 26  0             238667.3091   0.0013  0.050   0.0014 0.02  
1340: 36 11 25  0   36 11 26  0             238667.3091   0.0013  0.050   0.0014 0.48  
1341: 36 12 25  0   36 10 26  0             238667.3091   0.0013  0.050   0.0014 0.48  
1342: 36 12 25  0   36 11 26  0             238667.3091   0.0013  0.050   0.0014 0.02  
1343: 35 10 25  0   35  9 26  0             238815.8918   0.0027  0.050   0.0027 0.02  
1344: 35 10 25  0   35 10 26  0             238815.8918   0.0027  0.050   0.0027 0.48  
1345: 35 11 25  0   35  9 26  0             238815.8918   0.0027  0.050   0.0027 0.48  
1346: 35 11 25  0   35 10 26  0             238815.8918   0.0027  0.050   0.0027 0.02  
1347: 34  9 25  0   34  8 26  0             238953.3082   0.0084  0.050   0.0085 0.01  
1348: 34  9 25  0   34  9 26  0             238953.3082   0.0084  0.050   0.0085 0.48  
1349: 34 10 25  0   34  8 26  0             238953.3082   0.0084  0.050   0.0085 0.48  
1350: 34 10 25  0   34  9 26  0             238953.3082   0.0084  0.050   0.0085 0.01  
1351: 33  8 25  0   33  7 26  0             239080.1661   0.0012  0.050   0.0012 0.01  
1352: 33  8 25  0   33  8 26  0             239080.1661   0.0012  0.050   0.0012 0.48  
1353: 33  9 25  0   33  7 26  0             239080.1661   0.0012  0.050   0.0012 0.48  
1354: 33  9 25  0   33  8 26  0             239080.1661   0.0012  0.050   0.0012 0.01  
1355: 32  7 25  0   32  6 26  0             239197.0759  -0.0093  0.050  -0.0094 0.01  
1356: 32  7 25  0   32  7 26  0             239197.0759  -0.0093  0.050  -0.0094 0.48  
1357: 32  8 25  0   32  6 26  0             239197.0759  -0.0093  0.050  -0.0094 0.48  
1358: 32  8 25  0   32  7 26  0             239197.0759  -0.0093  0.050  -0.0094 0.01  
1359: 31  6 25  0   31  5 26  0             239304.5435  -0.0950  0.050  -0.0950 0.01  
1360: 31  6 25  0   31  6 26  0             239304.5435  -0.0950  0.050  -0.0950 0.49  
1361: 31  7 25  0   31  5 26  0             239304.5435  -0.0950  0.050  -0.0950 0.49  
1362: 31  7 25  0   31  6 26  0             239304.5435  -0.0950  0.050  -0.0950 0.01  
1363: 30  5 25  0   30  4 26  0             239403.2993  -0.0805  0.050  -0.0806 0.01  
1364: 30  5 25  0   30  5 26  0             239403.2993  -0.0805  0.050  -0.0806 0.49  
1365: 30  6 25  0   30  4 26  0             239403.2993  -0.0805  0.050  -0.0806 0.49  
1366: 30  6 25  0   30  5 26  0             239403.2993  -0.0805  0.050  -0.0806 0.01  
1367: 29  4 25  0   29  3 26  0             239493.7855  -0.0577  0.050  -0.0577 0.01  
1368: 29  4 25  0   29  4 26  0             239493.7855  -0.0577  0.050  -0.0577 0.49  
1369: 29  5 25  0   29  3 26  0             239493.7855  -0.0577  0.050  -0.0577 0.49  
1370: 29  5 25  0   29  4 26  0             239493.7855  -0.0577  0.050  -0.0577 0.01  
1371: 25  0 25  0   24  0 24  0             239542.2072  -0.0198  0.050  -0.0199 0.49  
1372: 25  0 25  0   24  1 24  0             239542.2072  -0.0198  0.050  -0.0199 0.01  
1373: 25  1 25  0   24  0 24  0             239542.2072  -0.0198  0.050  -0.0199 0.01  
1374: 25  1 25  0   24  1 24  0             239542.2072  -0.0198  0.050  -0.0199 0.49  
1375: 24  1 23  0   23  1 22  0             239551.5413  -0.0035  0.050  -0.0036 0.49  
1376: 24  1 23  0   23  2 22  0             239551.5413  -0.0035  0.050  -0.0036 0.01  
1377: 24  2 23  0   23  1 22  0             239551.5413  -0.0035  0.050  -0.0036 0.01  
1378: 24  2 23  0   23  2 22  0             239551.5413  -0.0035  0.050  -0.0036 0.49  
1379: 23  2 21  0   22  2 20  0             239561.0596  -0.0026  0.050  -0.0027 0.49  
1380: 23  2 21  0   22  3 20  0             239561.0596  -0.0026  0.050  -0.0027 0.01  
1381: 23  3 21  0   22  2 20  0             239561.0596  -0.0026  0.050  -0.0027 0.01  
1382: 23  3 21  0   22  3 20  0             239561.0596  -0.0026  0.050  -0.0027 0.49  
1383: 22  3 19  0   21  3 18  0             239571.8511  -0.0054  0.050  -0.0054 0.49  
1384: 22  3 19  0   21  4 18  0             239571.8511  -0.0054  0.050  -0.0054 0.01  
1385: 22  4 19  0   21  3 18  0             239571.8511  -0.0054  0.050  -0.0054 0.01  
1386: 22  4 19  0   21  4 18  0             239571.8511  -0.0054  0.050  -0.0054 0.49  
1387: 28  3 25  0   28  2 26  0             239576.5150  -0.0266  0.050  -0.0266 0.01  
1388: 28  3 25  0   28  3 26  0             239576.5150  -0.0266  0.050  -0.0266 0.49  
1389: 28  4 25  0   28  2 26  0             239576.5150  -0.0266  0.050  -0.0266 0.49  
1390: 28  4 25  0   28  3 26  0             239576.5150  -0.0266  0.050  -0.0266 0.01  
1391: 21  4 17  0   20  4 16  0             239585.9507  -0.0562  0.050  -0.0562 0.49  
1392: 21  4 17  0   20  5 16  0             239585.9507  -0.0562  0.050  -0.0562 0.01  
1393: 21  5 17  0   20  4 16  0             239585.9507  -0.0562  0.050  -0.0562 0.01  
1394: 21  5 17  0   20  5 16  0             239585.9507  -0.0562  0.050  -0.0562 0.49  
1395: 20  5 15  0   19  5 14  0             239607.8663   0.0000  0.050   0.0000 0.49  
1396: 20  5 15  0   19  6 14  0             239607.8663   0.0000  0.050   0.0000 0.01  
1397: 20  6 15  0   19  5 14  0             239607.8663   0.0000  0.050   0.0000 0.01  
1398: 20  6 15  0   19  6 14  0             239607.8663   0.0000  0.050   0.0000 0.49  
1399: 19  6 13  0   18  6 12  0             239647.3867  -0.0627  0.050  -0.0628 0.49  
1400: 19  6 13  0   18  7 12  0             239647.3867  -0.0627  0.050  -0.0628 0.01  
1401: 19  7 13  0   18  6 12  0             239647.3867  -0.0628  0.050  -0.0628 0.01  
1402: 19  7 13  0   18  7 12  0             239647.3867  -0.0627  0.050  -0.0628 0.49  
1403: 27  2 25  0   27  1 26  0             239651.9191  -0.0486  0.050  -0.0486 0.01  
1404: 27  2 25  0   27  2 26  0             239651.9191  -0.0486  0.050  -0.0486 0.49  
1405: 27  3 25  0   27  1 26  0             239651.9191  -0.0486  0.050  -0.0486 0.49  
1406: 27  3 25  0   27  2 26  0             239651.9191  -0.0486  0.050  -0.0486 0.01  
1407: 26  1 25  0   26  0 26  0             239720.6746   0.0796  0.050   0.0797 0.01  
1408: 26  1 25  0   26  1 26  0             239720.6746   0.0796  0.050   0.0797 0.49  
1409: 26  2 25  0   26  0 26  0             239720.6746   0.0796  0.050   0.0797 0.49  
1410: 26  2 25  0   26  1 26  0             239720.6746   0.0796  0.050   0.0797 0.01  
1411: 18  7 11  0   17  7 10  0             239730.8362  -0.0306  0.050  -0.0105 0.49  
1412: 18  7 11  0   17  8 10  0             239730.8362   0.0141  0.050  -0.0105 0.01  
1413: 18  8 11  0   17  7 10  0             239730.8362  -0.0351  0.050  -0.0105 0.01  
1414: 18  8 11  0   17  8 10  0             239730.8362   0.0096  0.050  -0.0105 0.49  
1415: 17  9  9  0   16  9  8  0             239935.7098   0.0460  0.050               
1416: 17  8  9  0   16  8  8  0             239944.8027  -0.0118  0.050               
1417: 26  0 26  0   25  0 25  0             248933.8212  -0.0231  0.050  -0.0232 0.01  
1418: 26  0 26  0   25  1 25  0             248933.8212  -0.0231  0.050  -0.0232 0.49  
1419: 26  1 26  0   25  0 25  0             248933.8212  -0.0231  0.050  -0.0232 0.49  
1420: 26  1 26  0   25  1 25  0             248933.8212  -0.0231  0.050  -0.0232 0.01  
1421: 23  3 20  0   22  3 19  0             248962.9960   0.0299  0.050   0.0299 0.01  
1422: 23  3 20  0   22  4 19  0             248962.9960   0.0299  0.050   0.0299 0.49  
1423: 23  4 20  0   22  3 19  0             248962.9960   0.0299  0.050   0.0299 0.49  
1424: 23  4 20  0   22  4 19  0             248962.9960   0.0299  0.050   0.0299 0.01  
1425: 22  4 18  0   21  4 17  0             248976.2624  -0.0009  0.050  -0.0009 0.01  
1426: 22  4 18  0   21  5 17  0             248976.2624  -0.0009  0.050  -0.0009 0.49  
1427: 22  5 18  0   21  4 17  0             248976.2624  -0.0009  0.050  -0.0009 0.49  
1428: 22  5 18  0   21  5 17  0             248976.2624  -0.0009  0.050  -0.0009 0.01  
1429: 27  0 27  0   26  0 26  0             258325.2842   0.0535  0.050   0.0535 0.01  
1430: 27  0 27  0   26  1 26  0             258325.2842   0.0535  0.050   0.0535 0.49  
1431: 27  1 27  0   26  0 26  0             258325.2842   0.0535  0.050   0.0535 0.49  
1432: 27  1 27  0   26  1 26  0             258325.2842   0.0535  0.050   0.0535 0.01  
1433: 26  1 25  0   25  1 24  0             258334.5163   0.0452  0.050   0.0452 0.01  
1434: 26  1 25  0   25  2 24  0             258334.5163   0.0452  0.050   0.0452 0.49  
1435: 26  2 25  0   25  1 24  0             258334.5163   0.0452  0.050   0.0452 0.49  
1436: 26  2 25  0   25  2 24  0             258334.5163   0.0452  0.050   0.0452 0.01  
1437: 25  2 23  0   24  2 22  0             258343.7380  -0.0043  0.050  -0.0043 0.01  
1438: 25  2 23  0   24  3 22  0             258343.7380  -0.0043  0.050  -0.0043 0.49  
1439: 25  3 23  0   24  2 22  0             258343.7380  -0.0043  0.050  -0.0043 0.49  
1440: 25  3 23  0   24  3 22  0             258343.7380  -0.0043  0.050  -0.0043 0.01  
1441: 24  3 21  0   23  3 20  0             258353.8568  -0.0435  0.050  -0.0435 0.01  
1442: 24  3 21  0   23  4 20  0             258353.8568  -0.0435  0.050  -0.0435 0.49  
1443: 24  4 21  0   23  3 20  0             258353.8568  -0.0435  0.050  -0.0435 0.49  
1444: 24  4 21  0   23  4 20  0             258353.8568  -0.0435  0.050  -0.0435 0.01  
1445: 23  4 19  0   22  4 18  0             258366.4510  -0.0281  0.050  -0.0281 0.01  
1446: 23  4 19  0   22  5 18  0             258366.4510  -0.0281  0.050  -0.0281 0.49  
1447: 23  5 19  0   22  4 18  0             258366.4510  -0.0281  0.050  -0.0281 0.49  
1448: 23  5 19  0   22  5 18  0             258366.4510  -0.0281  0.050  -0.0281 0.01  
1449: 22  5 17  0   21  5 16  0             258384.4646   0.0289  0.050   0.0289 0.01  
1450: 22  5 17  0   21  6 16  0             258384.4646   0.0289  0.050   0.0289 0.49  
1451: 22  6 17  0   21  5 16  0             258384.4646   0.0289  0.050   0.0289 0.49  
1452: 22  6 17  0   21  6 16  0             258384.4646   0.0289  0.050   0.0289 0.01  
1453: 21  6 15  0   20  6 14  0             258413.8829  -0.0479  0.050  -0.0479 0.01  
1454: 21  6 15  0   20  7 14  0             258413.8829  -0.0479  0.050  -0.0479 0.49  
1455: 21  7 15  0   20  6 14  0             258413.8829  -0.0479  0.050  -0.0479 0.49  
1456: 21  7 15  0   20  7 14  0             258413.8829  -0.0479  0.050  -0.0479 0.01  
1457: 28  0 28  0   27  0 27  0             267716.3842   0.0070  0.050   0.0071 0.01  
1458: 28  0 28  0   27  1 27  0             267716.3842   0.0070  0.050   0.0071 0.49  
1459: 28  1 28  0   27  0 27  0             267716.3842   0.0070  0.050   0.0071 0.49  
1460: 28  1 28  0   27  1 27  0             267716.3842   0.0070  0.050   0.0071 0.01  
1461: 27  1 26  0   26  1 25  0             267725.5061  -0.0759  0.050  -0.0759 0.01  
1462: 27  1 26  0   26  2 25  0             267725.5061  -0.0759  0.050  -0.0759 0.49  
1463: 27  2 26  0   26  1 25  0             267725.5061  -0.0759  0.050  -0.0759 0.49  
1464: 27  2 26  0   26  2 25  0             267725.5061  -0.0759  0.050  -0.0759 0.01  
1465: 26  2 24  0   25  2 23  0             267734.6831  -0.0622  0.050  -0.0622 0.01  
1466: 26  2 24  0   25  3 23  0             267734.6831  -0.0622  0.050  -0.0622 0.49  
1467: 26  3 24  0   25  2 23  0             267734.6831  -0.0622  0.050  -0.0622 0.49  
1468: 26  3 24  0   25  3 23  0             267734.6831  -0.0622  0.050  -0.0622 0.01  
1469: 25  3 22  0   24  3 21  0             267744.5739  -0.0657  0.050  -0.0658 0.01  
1470: 25  3 22  0   24  4 21  0             267744.5739  -0.0657  0.050  -0.0658 0.49  
1471: 25  4 22  0   24  3 21  0             267744.5739  -0.0657  0.050  -0.0658 0.49  
1472: 25  4 22  0   24  4 21  0             267744.5739  -0.0657  0.050  -0.0658 0.01  
1473: 24  4 20  0   23  4 19  0             267756.5836  -0.0213  0.050  -0.0214 0.01  
1474: 24  4 20  0   23  5 19  0             267756.5836  -0.0213  0.050  -0.0214 0.49  
1475: 24  5 20  0   23  4 19  0             267756.5836  -0.0213  0.050  -0.0214 0.49  
1476: 24  5 20  0   23  5 19  0             267756.5836  -0.0213  0.050  -0.0214 0.01  
1477: 23  5 18  0   22  5 17  0             267773.0524  -0.0790  0.050  -0.0791 0.01  
1478: 23  5 18  0   22  6 17  0             267773.0524  -0.0790  0.050  -0.0791 0.49  
1479: 23  6 18  0   22  5 17  0             267773.0524  -0.0790  0.050  -0.0791 0.49  
1480: 23  6 18  0   22  6 17  0             267773.0524  -0.0790  0.050  -0.0791 0.01  
1481: 22  6 16  0   21  6 15  0             267799.1688  -0.0262  0.050  -0.0262 0.01  
1482: 22  6 16  0   21  7 15  0             267799.1688  -0.0262  0.050  -0.0262 0.49  
1483: 22  7 16  0   21  6 15  0             267799.1688  -0.0262  0.050  -0.0262 0.49  
1484: 22  7 16  0   21  7 15  0             267799.1688  -0.0262  0.050  -0.0262 0.01  
1485: 21  7 14  0   20  7 13  0             267845.5914  -0.0225  0.050  -0.0226 0.01  
1486: 21  7 14  0   20  8 13  0             267845.5914  -0.0225  0.050  -0.0226 0.49  
1487: 21  8 14  0   20  7 13  0             267845.5914  -0.0225  0.050  -0.0226 0.49  
1488: 21  8 14  0   20  8 13  0             267845.5914  -0.0225  0.050  -0.0226 0.01  
1489: 20  8 12  0   19  8 11  0             267938.6480  -0.0013  0.050   0.0061 0.01  
1490: 20  8 12  0   19  9 11  0             267938.6480   0.0152  0.050   0.0061 0.49  
1491: 20  9 12  0   19  8 11  0             267938.6480  -0.0030  0.050   0.0061 0.49  
1492: 20  9 12  0   19  9 11  0             267938.6480   0.0135  0.050   0.0061 0.01  
1493: 19  9 10  0   18  9  9  0             268154.8287  -0.0628  0.050               
1494: 18 11  8  0   17 11  7  0             268606.1044  -0.0114  0.050               
1495: 29  0 29  0   28  0 28  0             277107.2648  -0.0101  0.050  -0.0102 0.01  
1496: 29  0 29  0   28  1 28  0             277107.2648  -0.0101  0.050  -0.0102 0.49  
1497: 29  1 29  0   28  0 28  0             277107.2648  -0.0101  0.050  -0.0102 0.49  
1498: 29  1 29  0   28  1 28  0             277107.2648  -0.0101  0.050  -0.0102 0.01  
1499: 28  1 27  0   27  1 26  0             277116.3710  -0.0749  0.050  -0.0750 0.15  
1500: 28  1 27  0   27  2 26  0             277116.3710  -0.0749  0.050  -0.0750 0.35  
1501: 28  2 27  0   27  1 26  0             277116.3710  -0.0749  0.050  -0.0750 0.35  
1502: 28  2 27  0   27  2 26  0             277116.3710  -0.0749  0.050  -0.0750 0.15  
1503: 27  2 25  0   26  2 24  0             277125.5516   0.0423  0.050   0.0424 0.01  
1504: 27  2 25  0   26  3 24  0             277125.5516   0.0423  0.050   0.0424 0.49  
1505: 27  3 25  0   26  2 24  0             277125.5516   0.0423  0.050   0.0424 0.49  
1506: 27  3 25  0   26  3 24  0             277125.5516   0.0423  0.050   0.0424 0.01  
1507: 26  3 23  0   25  3 22  0             277135.1320  -0.0354  0.050  -0.0354 0.01  
1508: 26  3 23  0   25  4 22  0             277135.1320  -0.0354  0.050  -0.0354 0.49  
1509: 26  4 23  0   25  3 22  0             277135.1320  -0.0354  0.050  -0.0354 0.49  
1510: 26  4 23  0   25  4 22  0             277135.1320  -0.0354  0.050  -0.0354 0.01  
1511: 24  5 19  0   23  5 18  0             277161.8958  -0.0401  0.050  -0.0402 0.15  
1512: 24  5 19  0   23  6 18  0             277161.8958  -0.0401  0.050  -0.0402 0.35  
1513: 24  6 19  0   23  5 18  0             277161.8958  -0.0401  0.050  -0.0402 0.35  
1514: 24  6 19  0   23  6 18  0             277161.8958  -0.0401  0.050  -0.0402 0.15  
1515: 23  6 17  0   22  6 16  0             277185.2790   0.0244  0.050   0.0245 0.01  
1516: 23  6 17  0   22  7 16  0             277185.2790   0.0244  0.050   0.0245 0.49  
1517: 23  7 17  0   22  6 16  0             277185.2790   0.0244  0.050   0.0245 0.49  
1518: 23  7 17  0   22  7 16  0             277185.2790   0.0244  0.050   0.0245 0.01  
1519: 22  7 15  0   21  7 14  0             277225.0128  -0.0253  0.050  -0.0253 0.01  
1520: 22  7 15  0   21  8 14  0             277225.0128  -0.0253  0.050  -0.0253 0.49  
1521: 22  8 15  0   21  7 14  0             277225.0128  -0.0253  0.050  -0.0253 0.49  
1522: 22  8 15  0   21  8 14  0             277225.0128  -0.0253  0.050  -0.0253 0.01  
1523: 21  8 13  0   20  8 12  0             277300.7163   0.0480  0.050   0.0488 0.01  
1524: 21  8 13  0   20  9 12  0             277300.7163   0.0497  0.050   0.0488 0.49  
1525: 21  9 13  0   20  8 12  0             277300.7163   0.0478  0.050   0.0488 0.49  
1526: 21  9 13  0   20  9 12  0             277300.7163   0.0495  0.050   0.0488 0.01  
1527: 20  9 11  0   19 10 10  0             277462.7612   0.2604  0.050  -0.0107 0.50  
1528: 20 10 11  0   19  9 10  0             277462.7612  -0.2817  0.050  -0.0107 0.50  
1529: 18 12  7  0   17 12  6  0             277895.3175   0.0211  0.050               
1530: 18 11  7  0   17 11  6  0             280766.1247  -0.0858  0.050               
1531: 17 12  5  0   16 12  4  0             283688.1641   0.0299  0.050               
1532: 18 13  6  0   17 13  5  0             284559.6230  -0.0054  0.050               
1533: 42 12 30  0   42 12 31  0             285541.1978  -0.0740  0.050  -0.0740 0.50  
1534: 42 13 30  0   42 11 31  0             285541.1978  -0.0740  0.050  -0.0740 0.50  
1535: 41 11 30  0   41 11 31  0             285687.9239   0.0196  0.050   0.0196 0.50  
1536: 41 12 30  0   41 10 31  0             285687.9239   0.0196  0.050   0.0196 0.50  
1537: 39  9 30  0   39  8 31  0             285954.2398  -0.0605  0.050  -0.0605 0.01  
1538: 39  9 30  0   39  9 31  0             285954.2398  -0.0605  0.050  -0.0605 0.48  
1539: 39 10 30  0   39  8 31  0             285954.2398  -0.0605  0.050  -0.0605 0.48  
1540: 39 10 30  0   39  9 31  0             285954.2398  -0.0605  0.050  -0.0605 0.01  
1541: 38  8 30  0   38  8 31  0             286074.8806  -0.0172  0.050  -0.0173 0.50  
1542: 38  9 30  0   38  7 31  0             286074.8806  -0.0172  0.050  -0.0173 0.50  
1543: 37  7 30  0   37  7 31  0             286187.7015   0.0730  0.050   0.0731 0.50  
1544: 37  8 30  0   37  6 31  0             286187.7015   0.0730  0.050   0.0731 0.50  
1545: 36  6 30  0   36  6 31  0             286292.8771   0.0010  0.050   0.0011 0.50  
1546: 36  7 30  0   36  5 31  0             286292.8771   0.0010  0.050   0.0011 0.50  
1547: 18 14  5  0   17 14  4  0             286323.1028  -0.0252  0.050               
1548: 35  5 30  0   35  5 31  0             286390.9237  -0.0884  0.050  -0.0885 0.50  
1549: 35  6 30  0   35  4 31  0             286390.9237  -0.0884  0.050  -0.0885 0.50  
1550: 30  0 30  0   29  0 29  0             286497.9264   0.0109  0.050   0.0110 0.01  
1551: 30  0 30  0   29  1 29  0             286497.9264   0.0109  0.050   0.0110 0.49  
1552: 30  1 30  0   29  0 29  0             286497.9264   0.0109  0.050   0.0110 0.49  
1553: 30  1 30  0   29  1 29  0             286497.9264   0.0109  0.050   0.0110 0.01  
1554: 29  1 28  0   28  1 27  0             286507.0420  -0.0119  0.050  -0.0120 0.15  
1555: 29  1 28  0   28  2 27  0             286507.0420  -0.0119  0.050  -0.0120 0.35  
1556: 29  2 28  0   28  1 27  0             286507.0420  -0.0119  0.050  -0.0120 0.35  
1557: 29  2 28  0   28  2 27  0             286507.0420  -0.0119  0.050  -0.0120 0.15  
1558: 28  2 26  0   27  2 25  0             286516.0064  -0.0174  0.050  -0.0175 0.01  
1559: 28  2 26  0   27  3 25  0             286516.0064  -0.0174  0.050  -0.0175 0.49  
1560: 28  3 26  0   27  2 25  0             286516.0064  -0.0174  0.050  -0.0175 0.49  
1561: 28  3 26  0   27  3 25  0             286516.0064  -0.0174  0.050  -0.0175 0.01  
1562: 26  4 22  0   25  4 21  0             286536.4053  -0.0324  0.050  -0.0324 0.15  
1563: 26  4 22  0   25  5 21  0             286536.4053  -0.0324  0.050  -0.0324 0.35  
1564: 26  5 22  0   25  4 21  0             286536.4053  -0.0324  0.050  -0.0324 0.35  
1565: 26  5 22  0   25  5 21  0             286536.4053  -0.0324  0.050  -0.0324 0.15  
1566: 25  5 20  0   24  5 19  0             286550.7105  -0.0531  0.050  -0.0532 0.15  
1567: 25  5 20  0   24  6 19  0             286550.7105  -0.0531  0.050  -0.0532 0.35  
1568: 25  6 20  0   24  5 19  0             286550.7105  -0.0531  0.050  -0.0532 0.35  
1569: 25  6 20  0   24  6 19  0             286550.7105  -0.0531  0.050  -0.0532 0.15  
1570: 24  6 18  0   23  6 17  0             286571.8407  -0.0063  0.050  -0.0063 0.01  
1571: 24  6 18  0   23  7 17  0             286571.8407  -0.0063  0.050  -0.0063 0.49  
1572: 24  7 18  0   23  6 17  0             286571.8407  -0.0063  0.050  -0.0063 0.49  
1573: 24  7 18  0   23  7 17  0             286571.8407  -0.0063  0.050  -0.0063 0.01  
1574: 23  7 16  0   22  7 15  0             286606.5184   0.0530  0.050   0.0530 0.01  
1575: 23  7 16  0   22  8 15  0             286606.5184   0.0530  0.050   0.0530 0.49  
1576: 23  8 16  0   22  7 15  0             286606.5184   0.0530  0.050   0.0530 0.49  
1577: 23  8 16  0   22  8 15  0             286606.5184   0.0530  0.050   0.0530 0.01  
1578: 22  8 14  0   21  8 13  0             286669.3363   0.0171  0.050   0.0172 0.01  
1579: 22  8 14  0   21  9 13  0             286669.3363   0.0172  0.050   0.0172 0.49  
1580: 22  9 14  0   21  8 13  0             286669.3363   0.0171  0.050   0.0172 0.49  
1581: 22  9 14  0   21  9 13  0             286669.3363   0.0172  0.050   0.0172 0.01  
1582: 21  9 12  0   20  9 11  0             286796.0953  -0.0536  0.050  -0.0286 0.01  
1583: 21  9 12  0   20 10 11  0             286796.0953   0.0025  0.050  -0.0286 0.49  
1584: 21 10 12  0   20  9 11  0             286796.0953  -0.0597  0.050  -0.0286 0.49  
1585: 21 10 12  0   20 10 11  0             286796.0953  -0.0035  0.050  -0.0286 0.01  
1586: 20 11 10  0   19 11  9  0             287085.3403  -0.0123  0.050               
1587: 20 10 10  0   19 10  9  0             287094.5367   0.0432  0.050               
1588: 19 12  8  0   18 12  7  0             287608.4779  -0.0172  0.050               
1589: 19 11  8  0   18 11  7  0             288320.5197   0.0606  0.050               
1590: 14 10  4  0   13  8  5  0             290389.9439  -0.0484  0.050               
1591: 18 14  4  0   17 14  3  0             293292.0773   0.0192  0.050               
1592: 51 20 31  0   51 19 32  0             293415.7684   0.0188  0.050   0.0189 0.02  
1593: 51 20 31  0   51 20 32  0             293415.7684   0.0188  0.050   0.0189 0.48  
1594: 51 21 31  0   51 19 32  0             293415.7684   0.0188  0.050   0.0189 0.48  
1595: 51 21 31  0   51 20 32  0             293415.7684   0.0188  0.050   0.0189 0.02  
1596: 50 19 31  0   50 18 32  0             293646.1502  -0.0308  0.050  -0.0308 0.02  
1597: 50 19 31  0   50 19 32  0             293646.1502  -0.0308  0.050  -0.0308 0.48  
1598: 50 20 31  0   50 18 32  0             293646.1502  -0.0308  0.050  -0.0308 0.48  
1599: 50 20 31  0   50 19 32  0             293646.1502  -0.0308  0.050  -0.0308 0.02  
1600: 49 18 31  0   49 17 32  0             293864.2369  -0.0248  0.050  -0.0249 0.03  
1601: 49 18 31  0   49 18 32  0             293864.2369  -0.0248  0.050  -0.0249 0.94  
1602: 49 19 31  0   49 18 32  0             293864.2369  -0.0248  0.050  -0.0249 0.03  
1603: 48 17 31  0   48 16 32  0             294070.4522  -0.0502  0.050  -0.0503 0.02  
1604: 48 17 31  0   48 17 32  0             294070.4522  -0.0502  0.050  -0.0503 0.48  
1605: 48 18 31  0   48 16 32  0             294070.4522  -0.0502  0.050  -0.0503 0.48  
1606: 48 18 31  0   48 17 32  0             294070.4522  -0.0502  0.050  -0.0503 0.02  
1607: 47 16 31  0   47 15 32  0             294265.4047   0.0077  0.050   0.0078 0.02  
1608: 47 16 31  0   47 16 32  0             294265.4047   0.0077  0.050   0.0078 0.48  
1609: 47 17 31  0   47 15 32  0             294265.4047   0.0077  0.050   0.0078 0.48  
1610: 47 17 31  0   47 16 32  0             294265.4047   0.0077  0.050   0.0078 0.02  
1611: 46 15 31  0   46 15 32  0             294449.4066  -0.0159  0.050  -0.0160 0.50  
1612: 46 16 31  0   46 14 32  0             294449.4066  -0.0159  0.050  -0.0160 0.50  
1613: 45 14 31  0   45 14 32  0             294623.0282  -0.0128  0.050  -0.0129 0.50  
1614: 45 15 31  0   45 13 32  0             294623.0282  -0.0128  0.050  -0.0129 0.50  
1615: 44 13 31  0   44 13 32  0             294786.6897  -0.0097  0.050  -0.0097 0.50  
1616: 44 14 31  0   44 12 32  0             294786.6897  -0.0097  0.050  -0.0097 0.50  
1617: 43 12 31  0   43 12 32  0             294940.8012  -0.0289  0.050  -0.0289 0.50  
1618: 43 13 31  0   43 11 32  0             294940.8012  -0.0289  0.050  -0.0289 0.50  
1619: 18 12  6  0   17 12  5  0             294982.9244   0.0018  0.050               
1620: 42 11 31  0   42 11 32  0             295085.8773   0.0252  0.050   0.0252 0.50  
1621: 42 12 31  0   42 10 32  0             295085.8773   0.0252  0.050   0.0252 0.50  
1622: 42 11 31  0   42 10 32  0             295085.8841   0.0320  0.050   0.0320 0.50  
1623: 42 12 31  0   42 11 32  0             295085.8841   0.0320  0.050   0.0320 0.50  
1624: 41 10 31  0   41 10 32  0             295222.1345  -0.0364  0.050  -0.0364 0.50  
1625: 41 11 31  0   41  9 32  0             295222.1345  -0.0364  0.050  -0.0364 0.50  
1626: 40  9 31  0   40  9 32  0             295350.2152   0.0357  0.050   0.0357 0.50  
1627: 40 10 31  0   40  8 32  0             295350.2152   0.0357  0.050   0.0357 0.50  
1628: 39  8 31  0   39  8 32  0             295470.2336  -0.0245  0.050  -0.0245 0.50  
1629: 39  9 31  0   39  7 32  0             295470.2336  -0.0245  0.050  -0.0245 0.50  
1630: 38  7 31  0   38  7 32  0             295582.8154   0.0397  0.050   0.0398 0.50  
1631: 38  8 31  0   38  6 32  0             295582.8154   0.0397  0.050   0.0398 0.50  
1632: 37  6 31  0   37  6 32  0             295688.1253   0.0363  0.050   0.0364 0.50  
1633: 37  7 31  0   37  5 32  0             295688.1253   0.0363  0.050   0.0364 0.50  
1634: 36  5 31  0   36  5 32  0             295786.5424  -0.0014  0.050  -0.0014 0.50  
1635: 36  6 31  0   36  4 32  0             295786.5424  -0.0014  0.050  -0.0014 0.50  
1636: 35  4 31  0   35  4 32  0             295878.4582  -0.0169  0.050  -0.0170 0.50  
1637: 35  5 31  0   35  3 32  0             295878.4582  -0.0169  0.050  -0.0170 0.50  
1638: 31  0 31  0   30  0 30  0             295888.2941   0.0042  0.050   0.0043 0.01  
1639: 31  0 31  0   30  1 30  0             295888.2941   0.0042  0.050   0.0043 0.49  
1640: 31  1 31  0   30  0 30  0             295888.2941   0.0042  0.050   0.0043 0.49  
1641: 31  1 31  0   30  1 30  0             295888.2941   0.0042  0.050   0.0043 0.01  
1642: 30  1 29  0   29  1 28  0             295897.3826  -0.0146  0.050  -0.0146 0.01  
1643: 30  1 29  0   29  2 28  0             295897.3826  -0.0146  0.050  -0.0146 0.49  
1644: 30  2 29  0   29  1 28  0             295897.3826  -0.0146  0.050  -0.0146 0.49  
1645: 30  2 29  0   29  2 28  0             295897.3826  -0.0146  0.050  -0.0146 0.01  
1646: 29  3 27  0   28  3 26  0             295906.2247  -0.0546  0.050               
1647: 29  2 27  0   28  2 26  0             295906.2857   0.0063  0.050   0.0063 0.95  
1648: 29  2 27  0   28  3 26  0             295906.2857   0.0063  0.050   0.0063 0.02  
1649: 29  3 27  0   28  2 26  0             295906.2857   0.0063  0.050   0.0063 0.02  
1650: 28  3 25  0   27  3 24  0             295915.5495   0.0212  0.050   0.0212 0.15  
1651: 28  3 25  0   27  4 24  0             295915.5495   0.0212  0.050   0.0212 0.35  
1652: 28  4 25  0   27  3 24  0             295915.5495   0.0212  0.050   0.0212 0.35  
1653: 28  4 25  0   27  4 24  0             295915.5495   0.0212  0.050   0.0212 0.15  
1654: 27  4 23  0   26  4 22  0             295926.0711  -0.0153  0.050  -0.0154 0.49  
1655: 27  4 23  0   26  5 22  0             295926.0711  -0.0153  0.050  -0.0154 0.01  
1656: 27  5 23  0   26  4 22  0             295926.0711  -0.0153  0.050  -0.0154 0.01  
1657: 27  5 23  0   26  5 22  0             295926.0711  -0.0153  0.050  -0.0154 0.49  
1658: 26  5 21  0   25  5 20  0             295939.5623   0.0137  0.050   0.0137 0.49  
1659: 26  5 21  0   25  6 20  0             295939.5623   0.0137  0.050   0.0137 0.01  
1660: 26  6 21  0   25  5 20  0             295939.5623   0.0137  0.050   0.0137 0.01  
1661: 26  6 21  0   25  6 20  0             295939.5623   0.0137  0.050   0.0137 0.49  
1662: 25  6 19  0   24  6 18  0             295958.7721  -0.0113  0.050  -0.0113 0.49  
1663: 25  6 19  0   24  7 18  0             295958.7721  -0.0113  0.050  -0.0113 0.01  
1664: 25  7 19  0   24  6 18  0             295958.7721  -0.0113  0.050  -0.0113 0.01  
1665: 25  7 19  0   24  7 18  0             295958.7721  -0.0113  0.050  -0.0113 0.49  
1666: 34  3 31  0   34  3 32  0             295964.1866  -0.0204  0.050  -0.0204 0.49  
1667: 34  4 31  0   34  2 32  0             295964.1866  -0.0204  0.050  -0.0204 0.49  
1668: 34  3 31  0   34  2 32  0             295964.1866  -0.0204  0.050  -0.0204 0.01  
1669: 34  4 31  0   34  3 32  0             295964.1866  -0.0204  0.050  -0.0204 0.01  
1670: 24  7 17  0   23  7 16  0             295989.3044   0.0060  0.050   0.0061 0.01  
1671: 24  7 17  0   23  8 16  0             295989.3044   0.0060  0.050   0.0061 0.49  
1672: 24  8 17  0   23  7 16  0             295989.3044   0.0060  0.050   0.0061 0.49  
1673: 24  8 17  0   23  8 16  0             295989.3044   0.0060  0.050   0.0061 0.01  
1674: 23  8 15  0   22  8 14  0             296042.5001  -0.0035  0.050  -0.0035 0.49  
1675: 23  8 15  0   22  9 14  0             296042.5001  -0.0035  0.050  -0.0035 0.01  
1676: 23  9 15  0   22  8 14  0             296042.5001  -0.0035  0.050  -0.0035 0.01  
1677: 23  9 15  0   22  9 14  0             296042.5001  -0.0035  0.050  -0.0035 0.49  
1678: 33  2 31  0   33  1 32  0             296044.0077  -0.0454  0.050  -0.0454 0.01  
1679: 33  2 31  0   33  2 32  0             296044.0077  -0.0454  0.050  -0.0454 0.49  
1680: 33  3 31  0   33  1 32  0             296044.0077  -0.0454  0.050  -0.0454 0.49  
1681: 33  3 31  0   33  2 32  0             296044.0077  -0.0454  0.050  -0.0454 0.01  
1682: 32  1 31  0   32  0 32  0             296118.3821   0.0649  0.050   0.0650 0.01  
1683: 32  1 31  0   32  1 32  0             296118.3821   0.0649  0.050   0.0650 0.49  
1684: 32  2 31  0   32  0 32  0             296118.3821   0.0649  0.050   0.0650 0.49  
1685: 32  2 31  0   32  1 32  0             296118.3821   0.0649  0.050   0.0650 0.01  
1686: 22  9 13  0   21  9 12  0             296144.4627  -0.0138  0.050  -0.0112 0.17  
1687: 22  9 13  0   21 10 12  0             296144.4627  -0.0078  0.050  -0.0112 0.33  
1688: 22 10 13  0   21  9 12  0             296144.4627  -0.0145  0.050  -0.0112 0.33  
1689: 22 10 13  0   21 10 12  0             296144.4627  -0.0084  0.050  -0.0112 0.17  
1690: 21 11 11  0   20 11 10  0             296363.1251  -0.0136  0.050               
1691: 21 10 11  0   20 10 10  0             296364.4368   0.0509  0.050               
1692: 19 13  7  0   18 13  6  0             296485.9702   0.0220  0.050               
1693: 19 17  3  0   18 17  2  0             296716.3015   0.0350  0.050               
1694: 20 12  9  0   19 12  8  0             296860.3244   0.0256  0.050               
1695: 20 11  9  0   19 11  8  0             296998.8832  -0.0006  0.050               
1696: 19 16  3  0   18 16  2  0             300313.5270   0.0044  0.050               
1697: 18 13  5  0   17 13  4  0             300606.1098  -0.0071  0.050               
1698: 59 27 32  0   59 26 33  0             300893.8448   0.0190  0.050   0.0191 0.02  
1699: 59 27 32  0   59 27 33  0             300893.8448   0.0190  0.050   0.0191 0.48  
1700: 59 28 32  0   59 26 33  0             300893.8448   0.0190  0.050   0.0191 0.48  
1701: 59 28 32  0   59 27 33  0             300893.8448   0.0190  0.050   0.0191 0.02  
1702: 19 12  7  0   18 12  6  0             301274.5800   0.0369  0.050               
1703: 56 24 32  0   56 23 33  0             301813.0555  -0.0098  0.050  -0.0099 0.02  
1704: 56 24 32  0   56 24 33  0             301813.0555  -0.0098  0.050  -0.0099 0.48  
1705: 56 25 32  0   56 23 33  0             301813.0555  -0.0098  0.050  -0.0099 0.48  
1706: 56 25 32  0   56 24 33  0             301813.0555  -0.0098  0.050  -0.0099 0.02  
1707: 19 14  6  0   18 14  5  0             301900.7777  -0.0182  0.050               
1708: 55 23 32  0   55 22 33  0             302090.0981   0.0505  0.050   0.0506 0.02  
1709: 55 23 32  0   55 23 33  0             302090.0981   0.0505  0.050   0.0506 0.49  
1710: 55 24 32  0   55 22 33  0             302090.0981   0.0505  0.050   0.0506 0.49  
1711: 19 15  5  0   18 15  4  0             302284.6009   0.0106  0.050               
1712: 54 22 32  0   54 22 33  0             302353.1988  -0.0637  0.050  -0.0638 0.50  
1713: 54 23 32  0   54 21 33  0             302353.1988  -0.0637  0.050  -0.0638 0.50  
1714: 52 20 32  0   52 19 33  0             302840.5274  -0.0021  0.050  -0.0022 0.03  
1715: 52 21 32  0   52 19 33  0             302840.5274  -0.0021  0.050  -0.0022 0.94  
1716: 52 21 32  0   52 20 33  0             302840.5274  -0.0021  0.050  -0.0022 0.03  
1717: 51 19 32  0   51 19 33  0             303065.5722  -0.0332  0.050  -0.0332 0.48  
1718: 51 20 32  0   51 18 33  0             303065.5722  -0.0332  0.050  -0.0332 0.48  
1719: 51 19 32  0   51 18 33  0             303065.5722  -0.0332  0.050  -0.0332 0.02  
1720: 51 20 32  0   51 19 33  0             303065.5722  -0.0332  0.050  -0.0332 0.02  
1721: 50 18 32  0   50 18 33  0             303278.9401  -0.0233  0.050  -0.0233 0.50  
1722: 50 19 32  0   50 17 33  0             303278.9401  -0.0233  0.050  -0.0233 0.50  
1723: 49 17 32  0   49 17 33  0             303481.0821   0.0078  0.050   0.0078 0.50  
1724: 49 18 32  0   49 16 33  0             303481.0821   0.0078  0.050   0.0078 0.50  
1725: 48 16 32  0   48 16 33  0             303672.3230  -0.0701  0.050  -0.0701 0.50  
1726: 48 17 32  0   48 15 33  0             303672.3230  -0.0701  0.050  -0.0701 0.50  
1727: 47 15 32  0   47 15 33  0             303853.3354  -0.0256  0.050  -0.0256 0.50  
1728: 47 16 32  0   47 14 33  0             303853.3354  -0.0256  0.050  -0.0256 0.50  
1729: 46 14 32  0   46 13 33  0             304024.3151  -0.0894  0.050  -0.0895 0.50  
1730: 46 15 32  0   46 14 33  0             304024.3151  -0.0894  0.050  -0.0895 0.50  
1731: 46 14 32  0   46 14 33  0             304024.4407   0.0360  0.050   0.0361 0.50  
1732: 46 15 32  0   46 13 33  0             304024.4407   0.0360  0.050   0.0361 0.50  
1733: 45 13 32  0   45 13 33  0             304185.9320  -0.0057  0.050  -0.0058 0.48  
1734: 45 14 32  0   45 12 33  0             304185.9320  -0.0057  0.050  -0.0058 0.48  
1735: 45 13 32  0   45 12 33  0             304185.9320  -0.0057  0.050  -0.0058 0.02  
1736: 45 14 32  0   45 13 33  0             304185.9320  -0.0057  0.050  -0.0058 0.02  
1737: 44 12 32  0   44 12 33  0             304338.3937   0.0325  0.050   0.0325 0.50  
1738: 44 13 32  0   44 11 33  0             304338.3937   0.0325  0.050   0.0325 0.50  
1739: 43 11 32  0   43 11 33  0             304482.0883   0.0249  0.050   0.0249 0.94  
1740: 43 11 32  0   43 10 33  0             304482.0883   0.0249  0.050   0.0249 0.03  
1741: 43 12 32  0   43 11 33  0             304482.0883   0.0249  0.050   0.0249 0.03  
1742: 43 12 32  0   43 10 33  0             304482.1208   0.0574  0.050               
1743: 42 10 32  0   42 10 33  0             304617.4614   0.0404  0.050   0.0404 0.50  
1744: 42 11 32  0   42  9 33  0             304617.4614   0.0404  0.050   0.0404 0.50  
1745: 41  9 32  0   41  9 33  0             304744.8316   0.0324  0.050   0.0325 0.50  
1746: 41 10 32  0   41  8 33  0             304744.8316   0.0324  0.050   0.0325 0.50  
1747: 40  8 32  0   40  8 33  0             304864.5689   0.0171  0.050   0.0171 0.49  
1748: 40  9 32  0   40  7 33  0             304864.5689   0.0171  0.050   0.0171 0.49  
1749: 40  8 32  0   40  7 33  0             304864.5689   0.0171  0.050   0.0171 0.01  
1750: 40  9 32  0   40  8 33  0             304864.5689   0.0171  0.050   0.0171 0.01  
1751: 39  7 32  0   39  6 33  0             304977.0145  -0.0079  0.050  -0.0080 0.03  
1752: 39  7 32  0   39  7 33  0             304977.0145  -0.0079  0.050  -0.0080 0.94  
1753: 39  8 32  0   39  7 33  0             304977.0145  -0.0079  0.050  -0.0080 0.03  
1754: 38  6 32  0   38  6 33  0             305082.5538   0.0100  0.050   0.0100 0.50  
1755: 38  7 32  0   38  5 33  0             305082.5538   0.0100  0.050   0.0100 0.50  
1756: 37  5 32  0   37  4 33  0             305181.4045  -0.0338  0.050  -0.0338 0.03  
1757: 37  5 32  0   37  5 33  0             305181.4045  -0.0338  0.050  -0.0338 0.94  
1758: 37  6 32  0   37  5 33  0             305181.4045  -0.0338  0.050  -0.0338 0.03  
1759: 36  4 32  0   36  4 33  0             305274.0478   0.0287  0.050   0.0288 0.50  
1760: 36  5 32  0   36  3 33  0             305274.0478   0.0287  0.050   0.0288 0.50  
1761: 32  0 32  0   31  0 31  0             305278.3577  -0.0317  0.050  -0.0317 0.15  
1762: 32  0 32  0   31  1 31  0             305278.3577  -0.0317  0.050  -0.0317 0.35  
1763: 32  1 32  0   31  0 31  0             305278.3577  -0.0317  0.050  -0.0317 0.35  
1764: 32  1 32  0   31  1 31  0             305278.3577  -0.0317  0.050  -0.0317 0.15  
1765: 31  1 30  0   30  1 29  0             305287.4038  -0.0630  0.050  -0.0630 0.15  
1766: 31  1 30  0   30  2 29  0             305287.4038  -0.0630  0.050  -0.0630 0.35  
1767: 31  2 30  0   30  1 29  0             305287.4038  -0.0630  0.050  -0.0630 0.35  
1768: 31  2 30  0   30  2 29  0             305287.4038  -0.0630  0.050  -0.0630 0.15  
1769: 30  2 28  0   29  2 27  0             305296.2654  -0.0002  0.050  -0.0003 0.01  
1770: 30  2 28  0   29  3 27  0             305296.2654  -0.0002  0.050  -0.0003 0.49  
1771: 30  3 28  0   29  2 27  0             305296.2654  -0.0002  0.050  -0.0003 0.49  
1772: 30  3 28  0   29  3 27  0             305296.2654  -0.0002  0.050  -0.0003 0.01  
1773: 29  3 26  0   28  3 25  0             305305.3087  -0.0261  0.050  -0.0262 0.15  
1774: 29  3 26  0   28  4 25  0             305305.3087  -0.0261  0.050  -0.0262 0.35  
1775: 29  4 26  0   28  3 25  0             305305.3087  -0.0261  0.050  -0.0262 0.35  
1776: 29  4 26  0   28  4 25  0             305305.3087  -0.0261  0.050  -0.0262 0.15  
1777: 28  4 24  0   27  4 23  0             305315.5074  -0.0178  0.050  -0.0179 0.49  
1778: 28  4 24  0   27  5 23  0             305315.5074  -0.0178  0.050  -0.0179 0.01  
1779: 28  5 24  0   27  4 23  0             305315.5074  -0.0178  0.050  -0.0179 0.01  
1780: 28  5 24  0   27  5 23  0             305315.5074  -0.0178  0.050  -0.0179 0.49  
1781: 15 12  3  0   14 10  4  0             305322.3180  -0.0232  0.050               
1782: 27  5 22  0   26  5 21  0             305328.2328  -0.0057  0.050  -0.0058 0.15  
1783: 27  5 22  0   26  6 21  0             305328.2328  -0.0057  0.050  -0.0058 0.35  
1784: 27  6 22  0   26  5 21  0             305328.2328  -0.0057  0.050  -0.0058 0.35  
1785: 27  6 22  0   26  6 21  0             305328.2328  -0.0057  0.050  -0.0058 0.15  
1786: 26  6 20  0   25  6 19  0             305345.9016  -0.0209  0.050  -0.0210 0.15  
1787: 26  6 20  0   25  7 19  0             305345.9016  -0.0209  0.050  -0.0210 0.35  
1788: 26  7 20  0   25  6 19  0             305345.9016  -0.0209  0.050  -0.0210 0.35  
1789: 26  7 20  0   25  7 19  0             305345.9016  -0.0209  0.050  -0.0210 0.15  
1790: 35  3 32  0   35  2 33  0             305360.5316  -0.0572  0.050  -0.0572 0.01  
1791: 35  3 32  0   35  3 33  0             305360.5316  -0.0572  0.050  -0.0572 0.49  
1792: 35  4 32  0   35  2 33  0             305360.5316  -0.0572  0.050  -0.0572 0.49  
1793: 35  4 32  0   35  3 33  0             305360.5316  -0.0572  0.050  -0.0572 0.01  
1794: 25  7 18  0   24  7 17  0             305373.1220   0.0027  0.050   0.0027 0.01  
1795: 25  7 18  0   24  8 17  0             305373.1220   0.0027  0.050   0.0027 0.49  
1796: 25  8 18  0   24  7 17  0             305373.1220   0.0027  0.050   0.0027 0.49  
1797: 25  8 18  0   24  8 17  0             305373.1220   0.0027  0.050   0.0027 0.01  
1798: 24  8 16  0   23  8 15  0             305418.8605  -0.0018  0.050  -0.0019 0.01  
1799: 24  8 16  0   23  9 15  0             305418.8605  -0.0018  0.050  -0.0019 0.49  
1800: 24  9 16  0   23  8 15  0             305418.8605  -0.0018  0.050  -0.0019 0.49  
1801: 24  9 16  0   23  9 15  0             305418.8605  -0.0018  0.050  -0.0019 0.01  
1802: 34  2 32  0   34  2 33  0             305441.4451   0.0038  0.050   0.0038 0.50  
1803: 34  3 32  0   34  1 33  0             305441.4451   0.0038  0.050   0.0038 0.50  
1804: 23  9 14  0   22  9 13  0             305502.7185  -0.0157  0.050  -0.0155 0.16  
1805: 23  9 14  0   22 10 13  0             305502.7185  -0.0151  0.050  -0.0155 0.34  
1806: 23 10 14  0   22  9 13  0             305502.7185  -0.0158  0.050  -0.0155 0.34  
1807: 23 10 14  0   22 10 13  0             305502.7185  -0.0152  0.050  -0.0155 0.16  
1808: 22 10 12  0   21 10 11  0             305672.4855  -0.0773  0.050   0.0005 0.01  
1809: 22 10 12  0   21 11 11  0             305672.4855   0.0986  0.050   0.0005 0.49  
1810: 22 11 12  0   21 10 11  0             305672.4855  -0.0976  0.050   0.0005 0.49  
1811: 22 11 12  0   21 11 11  0             305672.4855   0.0783  0.050   0.0005 0.01  
1812: 21 12 10  0   20 12  9  0             306056.5578  -0.0446  0.050               
1813: 15 11  4  0   14  9  5  0             306487.9132   0.0266  0.050               
1814: 20 13  8  0   19 13  7  0             306586.2904  -0.0080  0.050               
1815: 19 15  4  0   18 15  3  0             307145.3441  -0.0474  0.050               
1816: 14  9  5  0   13  7  6  0             307687.1896   0.0088  0.050               
1817: 20 12  8  0   19 12  7  0             307973.5368   0.0036  0.050               
1818: 58 25 33  0   58 24 34  0             310974.5131  -0.0202  0.050  -0.0202 0.02  
1819: 58 25 33  0   58 25 34  0             310974.5131  -0.0202  0.050  -0.0202 0.48  
1820: 58 26 33  0   58 24 34  0             310974.5131  -0.0202  0.050  -0.0202 0.48  
1821: 58 26 33  0   58 25 34  0             310974.5131  -0.0202  0.050  -0.0202 0.02  
1822: 57 24 33  0   57 23 34  0             311257.6169  -0.0464  0.050  -0.0465 0.02  
1823: 57 24 33  0   57 24 34  0             311257.6169  -0.0464  0.050  -0.0465 0.48  
1824: 57 25 33  0   57 23 34  0             311257.6169  -0.0464  0.050  -0.0465 0.48  
1825: 57 25 33  0   57 24 34  0             311257.6169  -0.0464  0.050  -0.0465 0.02  
1826: 14 10  5  0   13  8  6  0             311651.7269  -0.0028  0.050               
1827: 55 22 33  0   55 22 34  0             311783.7884  -0.0100  0.050  -0.0100 0.49  
1828: 55 23 33  0   55 21 34  0             311783.7884  -0.0100  0.050  -0.0100 0.49  
1829: 55 22 33  0   55 21 34  0             311783.7884  -0.0100  0.050  -0.0100 0.02  
1830: 54 21 33  0   54 20 34  0             312027.8359   0.0243  0.050   0.0243 0.02  
1831: 54 21 33  0   54 21 34  0             312027.8359   0.0243  0.050   0.0243 0.48  
1832: 54 22 33  0   54 20 34  0             312027.8359   0.0243  0.050   0.0243 0.48  
1833: 54 22 33  0   54 21 34  0             312027.8359   0.0243  0.050   0.0243 0.02  
1834: 20 18  3  0   19 18  2  0             312037.9968   0.0185  0.050               
1835: 20 18  2  0   19 18  1  0             312060.9803   0.0182  0.050               
1836: 53 20 33  0   53 20 34  0             312259.7650  -0.0013  0.050  -0.0013 0.48  
1837: 53 21 33  0   53 19 34  0             312259.7650  -0.0013  0.050  -0.0013 0.48  
1838: 53 20 33  0   53 19 34  0             312259.7650  -0.0013  0.050  -0.0013 0.02  
1839: 53 21 33  0   53 20 34  0             312259.7650  -0.0013  0.050  -0.0013 0.02  
1840: 52 19 33  0   52 19 34  0             312480.1876   0.0613  0.050   0.0614 0.50  
1841: 52 20 33  0   52 18 34  0             312480.1876   0.0613  0.050   0.0614 0.50  
1842: 51 18 33  0   51 18 34  0             312689.3722   0.0319  0.050   0.0319 0.50  
1843: 51 19 33  0   51 17 34  0             312689.3722   0.0319  0.050   0.0319 0.50  
1844: 50 17 33  0   50 17 34  0             312887.8257  -0.0172  0.050  -0.0173 0.50  
1845: 50 18 33  0   50 16 34  0             312887.8257  -0.0172  0.050  -0.0173 0.50  
1846: 49 16 33  0   49 16 34  0             313076.0930   0.0371  0.050   0.0372 0.50  
1847: 49 17 33  0   49 15 34  0             313076.0930   0.0371  0.050   0.0372 0.50  
1848: 48 15 33  0   48 15 34  0             313254.4120   0.0251  0.050   0.0251 0.50  
1849: 48 16 33  0   48 14 34  0             313254.4120   0.0251  0.050   0.0251 0.50  
1850: 47 14 33  0   47 14 34  0             313423.2292  -0.0029  0.050  -0.0029 0.50  
1851: 47 15 33  0   47 13 34  0             313423.2292  -0.0029  0.050  -0.0029 0.50  
1852: 46 13 33  0   46 13 34  0             313582.9534  -0.0220  0.050  -0.0221 0.50  
1853: 46 14 33  0   46 12 34  0             313582.9534  -0.0220  0.050  -0.0221 0.50  
1854: 46 13 33  0   46 12 34  0             313583.0115   0.0361  0.050   0.0361 0.50  
1855: 46 14 33  0   46 13 34  0             313583.0115   0.0361  0.050   0.0361 0.50  
1856: 45 12 33  0   45 12 34  0             313733.9707  -0.0184  0.050  -0.0185 0.50  
1857: 45 13 33  0   45 11 34  0             313733.9707  -0.0184  0.050  -0.0185 0.50  
1858: 44 11 33  0   44 11 34  0             313876.6286  -0.0061  0.050  -0.0062 0.50  
1859: 44 12 33  0   44 10 34  0             313876.6286  -0.0061  0.050  -0.0062 0.50  
1860: 43 10 33  0   43 10 34  0             314011.2264  -0.0362  0.050  -0.0363 0.50  
1861: 43 11 33  0   43  9 34  0             314011.2264  -0.0362  0.050  -0.0363 0.50  
1862: 42  9 33  0   42  9 34  0             314138.2023  -0.0110  0.050  -0.0111 0.50  
1863: 42 10 33  0   42  8 34  0             314138.2023  -0.0110  0.050  -0.0111 0.50  
1864: 40  7 33  0   40  7 34  0             314370.4197   0.0259  0.050   0.0259 0.50  
1865: 40  8 33  0   40  6 34  0             314370.4197   0.0259  0.050   0.0259 0.50  
1866: 39  6 33  0   39  6 34  0             314476.2438  -0.0111  0.050  -0.0112 0.50  
1867: 39  7 33  0   39  5 34  0             314476.2438  -0.0111  0.050  -0.0112 0.50  
1868: 38  5 33  0   38  5 34  0             314575.7401   0.0378  0.050   0.0378 0.49  
1869: 38  6 33  0   38  4 34  0             314575.7401   0.0378  0.050   0.0378 0.49  
1870: 38  5 33  0   38  4 34  0             314575.7401   0.0378  0.050   0.0378 0.01  
1871: 38  6 33  0   38  5 34  0             314575.7401   0.0378  0.050   0.0378 0.01  
1872: 33  0 33  0   32  0 32  0             314668.1994  -0.0059  0.050  -0.0060 0.49  
1873: 33  0 33  0   32  1 32  0             314668.1994  -0.0059  0.050  -0.0060 0.01  
1874: 33  1 33  0   32  0 32  0             314668.1994  -0.0059  0.050  -0.0060 0.01  
1875: 33  1 33  0   32  1 32  0             314668.1994  -0.0059  0.050  -0.0060 0.49  
1876: 32  1 31  0   31  1 30  0             314677.2413  -0.0123  0.050  -0.0123 0.01  
1877: 32  1 31  0   31  2 30  0             314677.2413  -0.0123  0.050  -0.0123 0.49  
1878: 32  2 31  0   31  1 30  0             314677.2413  -0.0123  0.050  -0.0123 0.49  
1879: 32  2 31  0   31  2 30  0             314677.2413  -0.0123  0.050  -0.0123 0.01  
1880: 31  2 29  0   30  2 28  0             314685.9347  -0.0388  0.050  -0.0389 0.15  
1881: 31  2 29  0   30  3 28  0             314685.9347  -0.0388  0.050  -0.0389 0.35  
1882: 31  3 29  0   30  2 28  0             314685.9347  -0.0388  0.050  -0.0389 0.35  
1883: 31  3 29  0   30  3 28  0             314685.9347  -0.0388  0.050  -0.0389 0.15  
1884: 30  3 27  0   29  3 26  0             314694.8984   0.0224  0.050   0.0224 0.01  
1885: 30  3 27  0   29  4 26  0             314694.8984   0.0224  0.050   0.0224 0.49  
1886: 30  4 27  0   29  3 26  0             314694.8984   0.0224  0.050   0.0224 0.49  
1887: 30  4 27  0   29  4 26  0             314694.8984   0.0224  0.050   0.0224 0.01  
1888: 29  4 25  0   28  4 24  0             314704.7690   0.0344  0.050   0.0344 0.15  
1889: 29  4 25  0   28  5 24  0             314704.7690   0.0344  0.050   0.0344 0.35  
1890: 29  5 25  0   28  4 24  0             314704.7690   0.0344  0.050   0.0344 0.35  
1891: 29  5 25  0   28  5 24  0             314704.7690   0.0344  0.050   0.0344 0.15  
1892: 28  5 23  0   27  5 22  0             314716.7794  -0.0124  0.050  -0.0124 0.49  
1893: 28  5 23  0   27  6 22  0             314716.7794  -0.0124  0.050  -0.0124 0.01  
1894: 28  6 23  0   27  5 22  0             314716.7794  -0.0124  0.050  -0.0124 0.01  
1895: 28  6 23  0   27  6 22  0             314716.7794  -0.0124  0.050  -0.0124 0.49  
1896: 27  6 21  0   26  6 20  0             314733.1309  -0.0270  0.050  -0.0270 0.15  
1897: 27  6 21  0   26  7 20  0             314733.1309  -0.0270  0.050  -0.0270 0.35  
1898: 27  7 21  0   26  6 20  0             314733.1309  -0.0270  0.050  -0.0270 0.35  
1899: 27  7 21  0   26  7 20  0             314733.1309  -0.0270  0.050  -0.0270 0.15  
1900: 26  7 19  0   25  7 18  0             314757.6148  -0.0137  0.050  -0.0137 0.01  
1901: 26  7 19  0   25  8 18  0             314757.6148  -0.0137  0.050  -0.0137 0.49  
1902: 26  8 19  0   25  7 18  0             314757.6148  -0.0137  0.050  -0.0137 0.49  
1903: 26  8 19  0   25  8 18  0             314757.6148  -0.0137  0.050  -0.0137 0.01  
1904: 25  8 17  0   24  8 16  0             314797.3994  -0.0808  0.050  -0.0808 0.16  
1905: 25  8 17  0   24  9 16  0             314797.3994  -0.0808  0.050  -0.0808 0.34  
1906: 25  9 17  0   24  8 16  0             314797.3994  -0.0808  0.050  -0.0808 0.34  
1907: 25  9 17  0   24  9 16  0             314797.3994  -0.0808  0.050  -0.0808 0.16  
1908: 19 13  6  0   18 13  5  0             314812.1157  -0.0026  0.050               
1909: 20 14  7  0   19 14  6  0             314818.3095  -0.0152  0.050               
1910: 35  2 33  0   35  1 34  0             314838.4462   0.0021  0.050   0.0022 0.01  
1911: 35  2 33  0   35  2 34  0             314838.4462   0.0021  0.050   0.0022 0.49  
1912: 35  3 33  0   35  1 34  0             314838.4462   0.0021  0.050   0.0022 0.49  
1913: 35  3 33  0   35  2 34  0             314838.4462   0.0021  0.050   0.0022 0.01  
1914: 24  9 15  0   23  9 14  0             314867.6804  -0.0943  0.050  -0.0943 0.16  
1915: 24  9 15  0   23 10 14  0             314867.6804  -0.0942  0.050  -0.0943 0.34  
1916: 24 10 15  0   23  9 14  0             314867.6804  -0.0943  0.050  -0.0943 0.34  
1917: 24 10 15  0   23 10 14  0             314867.6804  -0.0942  0.050  -0.0943 0.16  
1918: 34  1 33  0   34  0 34  0             314915.1212   0.0453  0.050   0.0454 0.01  
1919: 34  1 33  0   34  1 34  0             314915.1212   0.0453  0.050   0.0454 0.49  
1920: 34  2 33  0   34  0 34  0             314915.1212   0.0453  0.050   0.0454 0.49  
1921: 20 17  4  0   19 17  3  0             314968.7134   0.0502  0.050               
1922: 23 10 13  0   22 10 12  0             315002.9959  -0.0123  0.050  -0.0033 0.01  
1923: 23 10 13  0   22 11 12  0             315002.9959   0.0079  0.050  -0.0033 0.49  
1924: 23 11 13  0   22 10 12  0             315002.9959  -0.0145  0.050  -0.0033 0.49  
1925: 23 11 13  0   22 11 12  0             315002.9959   0.0057  0.050  -0.0033 0.01  
1926: 22 11 11  0   21 11 10  0             315296.3856  -0.0228  0.050               
1927: 20 17  3  0   19 17  2  0             315333.4296  -0.0203  0.050               
1928: 21 13  9  0   20 13  8  0             315909.9652  -0.0162  0.050               
1929: 21 12  9  0   20 12  8  0             316210.7940   0.0032  0.050               
1930: 19 14  5  0   18 14  4  0             316340.3139   0.0222  0.050               
1931: 20 16  5  0   19 16  4  0             317983.0694  -0.0216  0.050               
1932: 20 15  6  0   19 15  5  0             318819.3273  -0.0026  0.050               
1933: 20 16  4  0   19 16  3  0             321168.3329   0.0074  0.050               
1934: 56 22 34  0   56 22 35  0             321207.9211  -0.0326  0.050  -0.0326 0.50  
1935: 56 23 34  0   56 21 35  0             321207.9211  -0.0326  0.050  -0.0326 0.50  
1936: 55 21 34  0   55 20 35  0             321446.6466  -0.0363  0.050  -0.0363 0.02  
1937: 55 21 34  0   55 21 35  0             321446.6466  -0.0363  0.050  -0.0363 0.48  
1938: 55 22 34  0   55 20 35  0             321446.6466  -0.0363  0.050  -0.0363 0.48  
1939: 55 22 34  0   55 21 35  0             321446.6466  -0.0363  0.050  -0.0363 0.02  
1940: 14  9  6  0   13  7  7  0             321503.0539  -0.0129  0.050               
1941: 54 20 34  0   54 20 35  0             321673.9596   0.0193  0.050   0.0194 0.50  
1942: 54 21 34  0   54 19 35  0             321673.9596   0.0193  0.050   0.0194 0.50  
1943: 53 19 34  0   53 19 35  0             321890.1120  -0.0424  0.050  -0.0424 0.50  
1944: 53 20 34  0   53 18 35  0             321890.1120  -0.0424  0.050  -0.0424 0.50  
1945: 52 18 34  0   52 18 35  0             322095.6822  -0.0587  0.050  -0.0587 0.50  
1946: 52 19 34  0   52 17 35  0             322095.6822  -0.0587  0.050  -0.0587 0.50  
1947: 20 13  7  0   19 13  6  0             322128.2801  -0.0008  0.050               
1948: 51 17 34  0   51 17 35  0             322291.0417  -0.0610  0.050  -0.0610 0.50  
1949: 51 18 34  0   51 16 35  0             322291.0417  -0.0610  0.050  -0.0610 0.50  
1950: 50 16 34  0   50 16 35  0             322476.5647  -0.0658  0.050  -0.0658 0.50  
1951: 50 17 34  0   50 15 35  0             322476.5647  -0.0658  0.050  -0.0658 0.50  
1952: 49 15 34  0   49 15 35  0             322652.7448   0.0412  0.050   0.0413 0.50  
1953: 49 16 34  0   49 14 35  0             322652.7448   0.0412  0.050   0.0413 0.50  
1954: 48 14 34  0   48 14 35  0             322819.7644   0.0747  0.050   0.0747 0.50  
1955: 48 15 34  0   48 13 35  0             322819.7644   0.0747  0.050   0.0747 0.50  
1956: 47 13 34  0   47 13 35  0             322977.9257  -0.0207  0.050  -0.0207 0.50  
1957: 47 14 34  0   47 12 35  0             322977.9257  -0.0207  0.050  -0.0207 0.50  
1958: 46 12 34  0   46 12 35  0             323127.8123  -0.0082  0.050  -0.0082 0.50  
1959: 46 13 34  0   46 11 35  0             323127.8123  -0.0082  0.050  -0.0082 0.50  
1960: 45 11 34  0   45 11 35  0             323269.6050  -0.0439  0.050  -0.0440 0.50  
1961: 45 12 34  0   45 10 35  0             323269.6050  -0.0439  0.050  -0.0440 0.50  
1962: 44 10 34  0   44 10 35  0             323403.7255  -0.0332  0.050  -0.0333 0.50  
1963: 44 11 34  0   44  9 35  0             323403.7255  -0.0332  0.050  -0.0333 0.50  
1964: 43  9 34  0   43  8 35  0             323530.4122  -0.0557  0.050  -0.0557 0.50  
1965: 43 10 34  0   43  9 35  0             323530.4122  -0.0557  0.050  -0.0557 0.50  
1966: 43  9 34  0   43  9 35  0             323530.4357  -0.0322  0.050  -0.0323 0.50  
1967: 43 10 34  0   43  8 35  0             323530.4357  -0.0322  0.050  -0.0323 0.50  
1968: 42  8 34  0   42  8 35  0             323650.0705  -0.0146  0.050  -0.0146 0.50  
1969: 42  9 34  0   42  7 35  0             323650.0705  -0.0146  0.050  -0.0146 0.50  
1970: 16 12  4  0   15 10  5  0             323729.5998   0.0139  0.050               
1971: 41  7 34  0   41  6 35  0             323762.8601  -0.0499  0.050  -0.0500 0.50  
1972: 41  8 34  0   41  7 35  0             323762.8601  -0.0499  0.050  -0.0500 0.50  
1973: 41  7 34  0   41  7 35  0             323762.9402   0.0301  0.050   0.0301 0.50  
1974: 41  8 34  0   41  6 35  0             323762.9402   0.0301  0.050   0.0301 0.50  
1975: 40  7 34  0   40  5 35  0             323869.2145  -0.0196  0.050               
1976: 40  6 34  0   40  6 35  0             323869.2520   0.0178  0.050   0.0178 0.94  
1977: 40  6 34  0   40  5 35  0             323869.2520   0.0178  0.050   0.0178 0.03  
1978: 40  7 34  0   40  6 35  0             323869.2520   0.0178  0.050   0.0178 0.03  
1979: 39  5 34  0   39  5 35  0             323969.3494   0.0093  0.050   0.0094 0.49  
1980: 39  6 34  0   39  4 35  0             323969.3494   0.0093  0.050   0.0094 0.49  
1981: 39  5 34  0   39  4 35  0             323969.3494   0.0093  0.050   0.0094 0.01  
1982: 39  6 34  0   39  5 35  0             323969.3494   0.0093  0.050   0.0094 0.01  
1983: 34  0 34  0   33  0 33  0             324057.7454   0.0164  0.050   0.0165 0.15  
1984: 34  0 34  0   33  1 33  0             324057.7454   0.0164  0.050   0.0165 0.35  
1985: 34  1 34  0   33  0 33  0             324057.7454   0.0164  0.050   0.0165 0.35  
1986: 34  1 34  0   33  1 33  0             324057.7454   0.0164  0.050   0.0165 0.15  
1987: 38  4 34  0   38  4 35  0             324063.4949  -0.0075  0.050  -0.0075 0.50  
1988: 38  5 34  0   38  3 35  0             324063.4949  -0.0075  0.050  -0.0075 0.50  
1989: 33  1 32  0   32  1 31  0             324066.6998  -0.0491  0.050  -0.0492 0.15  
1990: 33  1 32  0   32  2 31  0             324066.6998  -0.0491  0.050  -0.0492 0.35  
1991: 33  2 32  0   32  1 31  0             324066.6998  -0.0491  0.050  -0.0492 0.35  
1992: 33  2 32  0   32  2 31  0             324066.6998  -0.0491  0.050  -0.0492 0.15  
1993: 32  3 30  0   31  3 29  0             324075.3676  -0.0259  0.050               
1994: 32  2 30  0   31  2 29  0             324075.4098   0.0163  0.050   0.0164 0.95  
1995: 32  2 30  0   31  3 29  0             324075.4098   0.0163  0.050   0.0164 0.02  
1996: 32  3 30  0   31  2 29  0             324075.4098   0.0163  0.050   0.0164 0.02  
1997: 31  3 28  0   30  3 27  0             324084.1261  -0.0140  0.050  -0.0141 0.49  
1998: 31  3 28  0   30  4 27  0             324084.1261  -0.0140  0.050  -0.0141 0.01  
1999: 31  4 28  0   30  3 27  0             324084.1261  -0.0140  0.050  -0.0141 0.01  
2000: 31  4 28  0   30  4 27  0             324084.1261  -0.0140  0.050  -0.0141 0.49  
2001: 30  4 26  0   29  4 25  0             324093.6598  -0.0371  0.050  -0.0371 0.49  
2002: 30  4 26  0   29  5 25  0             324093.6598  -0.0371  0.050  -0.0371 0.01  
2003: 30  5 26  0   29  4 25  0             324093.6598  -0.0371  0.050  -0.0371 0.01  
2004: 30  5 26  0   29  5 25  0             324093.6598  -0.0371  0.050  -0.0371 0.49  
2005: 29  5 24  0   28  5 23  0             324105.1357  -0.0378  0.050  -0.0379 0.96  
2006: 29  5 24  0   28  6 23  0             324105.1357  -0.0378  0.050  -0.0379 0.02  
2007: 29  6 24  0   28  5 23  0             324105.1357  -0.0378  0.050  -0.0379 0.02  
2008: 29  6 24  0   28  6 23  0             324105.2133   0.0397  0.050               
2009: 28  6 22  0   27  6 21  0             324120.4060  -0.0005  0.050  -0.0005 0.49  
2010: 28  6 22  0   27  7 21  0             324120.4060  -0.0005  0.050  -0.0005 0.01  
2011: 28  7 22  0   27  6 21  0             324120.4060  -0.0005  0.050  -0.0005 0.01  
2012: 28  7 22  0   27  7 21  0             324120.4060  -0.0005  0.050  -0.0005 0.49  
2013: 27  7 20  0   26  7 19  0             324142.5914  -0.0140  0.050  -0.0140 0.49  
2014: 27  7 20  0   26  8 19  0             324142.5914  -0.0140  0.050  -0.0140 0.01  
2015: 27  8 20  0   26  7 19  0             324142.5914  -0.0140  0.050  -0.0140 0.01  
2016: 27  8 20  0   26  8 19  0             324142.5914  -0.0140  0.050  -0.0140 0.49  
2017: 37  3 34  0   37  3 35  0             324151.9928   0.0050  0.050   0.0050 0.50  
2018: 37  4 34  0   37  2 35  0             324151.9928   0.0050  0.050   0.0050 0.50  
2019: 26  8 18  0   25  8 17  0             324177.7145  -0.0068  0.050  -0.0068 0.01  
2020: 26  8 18  0   25  9 17  0             324177.7145  -0.0068  0.050  -0.0068 0.49  
2021: 26  9 18  0   25  8 17  0             324177.7145  -0.0068  0.050  -0.0068 0.49  
2022: 26  9 18  0   25  9 17  0             324177.7145  -0.0068  0.050  -0.0068 0.01  
2023: 36  2 34  0   36  2 35  0             324234.9995  -0.0552  0.050  -0.0552 0.50  
2024: 36  3 34  0   36  1 35  0             324234.9995  -0.0552  0.050  -0.0552 0.50  
2025: 25  9 16  0   24  9 15  0             324237.5545  -0.0240  0.050  -0.0241 0.16  
2026: 25  9 16  0   24 10 15  0             324237.5545  -0.0240  0.050  -0.0241 0.34  
2027: 25 10 16  0   24  9 15  0             324237.5545  -0.0240  0.050  -0.0241 0.34  
2028: 25 10 16  0   24 10 15  0             324237.5545  -0.0240  0.050  -0.0241 0.16  
2029: 24 10 14  0   23 10 13  0             324347.7956  -0.0389  0.050  -0.0380 0.01  
2030: 24 10 14  0   23 11 13  0             324347.7956  -0.0367  0.050  -0.0380 0.49  
2031: 24 11 14  0   23 10 13  0             324347.7956  -0.0391  0.050  -0.0380 0.49  
2032: 24 11 14  0   23 11 13  0             324347.7956  -0.0369  0.050  -0.0380 0.01  
2033: 23 11 12  0   22 11 11  0             324571.3968  -0.2659  0.050  -0.0397 0.50  
2034: 23 12 12  0   22 12 11  0             324571.3968   0.1865  0.050  -0.0397 0.50  
2035: 22 13 10  0   21 13  9  0             325069.7076  -0.0210  0.050               
2036: 22 12 10  0   21 12  9  0             325124.1123  -0.0232  0.050               
2037: 21 14  8  0   20 14  7  0             325488.7520  -0.0228  0.050               
2038: 21 19  3  0   20 19  2  0             327361.9759   0.0345  0.050               
2039: 21 19  2  0   20 19  1  0             327373.3433  -0.0387  0.050               
2040: 21 13  8  0   20 13  7  0             328012.5360   0.0328  0.050               
2041: 15 11  5  0   14  9  6  0             330212.6061  -0.0032  0.050               
2042: 21 18  4  0   20 18  3  0             330251.1981   0.0043  0.050               
2043: 21 18  3  0   20 18  2  0             330449.4724  -0.0417  0.050               
2044: 57 22 35  0   57 22 36  0             330626.2233  -0.0581  0.050  -0.0582 0.50  
2045: 57 23 35  0   57 21 36  0             330626.2233  -0.0581  0.050  -0.0582 0.50  
2046: 56 21 35  0   56 21 36  0             330860.3311  -0.0111  0.050  -0.0111 0.50  
2047: 56 22 35  0   56 20 36  0             330860.3311  -0.0111  0.050  -0.0111 0.50  
2048: 20 15  5  0   19 15  4  0             331018.7972  -0.0097  0.050               
2049: 55 20 35  0   55 20 36  0             331083.4304  -0.0329  0.050  -0.0330 0.50  
2050: 55 21 35  0   55 19 36  0             331083.4304  -0.0329  0.050  -0.0330 0.50  
2051: 54 19 35  0   54 19 36  0             331296.0223  -0.0200  0.050  -0.0201 0.50  
2052: 54 20 35  0   54 18 36  0             331296.0223  -0.0200  0.050  -0.0201 0.50  
2053: 53 18 35  0   53 18 36  0             331498.4129  -0.0522  0.050  -0.0523 0.50  
2054: 53 19 35  0   53 17 36  0             331498.4129  -0.0522  0.050  -0.0523 0.50  
2055: 52 17 35  0   52 17 36  0             331691.0598  -0.0461  0.050  -0.0462 0.50  
2056: 52 18 35  0   52 16 36  0             331691.0598  -0.0461  0.050  -0.0462 0.50  
2057: 51 16 35  0   51 16 36  0             331874.2396  -0.0887  0.050  -0.0888 0.50  
2058: 51 17 35  0   51 15 36  0             331874.2396  -0.0887  0.050  -0.0888 0.50  
2059: 50 15 35  0   50 15 36  0             332048.4278  -0.0576  0.050  -0.0576 0.50  
2060: 50 16 35  0   50 14 36  0             332048.4278  -0.0576  0.050  -0.0576 0.50  
2061: 49 14 35  0   49 14 36  0             332213.8975  -0.0226  0.050  -0.0226 0.50  
2062: 49 15 35  0   49 13 36  0             332213.8975  -0.0226  0.050  -0.0226 0.50  
2063: 48 13 35  0   48 13 36  0             332370.9328  -0.0330  0.050  -0.0330 0.50  
2064: 48 14 35  0   48 12 36  0             332370.9328  -0.0330  0.050  -0.0330 0.50  
2065: 47 12 35  0   47 12 36  0             332519.9277  -0.0186  0.050  -0.0186 0.50  
2066: 47 13 35  0   47 11 36  0             332519.9277  -0.0186  0.050  -0.0186 0.50  
2067: 46 11 35  0   46 11 36  0             332661.2340   0.0573  0.050   0.0574 0.50  
2068: 46 12 35  0   46 10 36  0             332661.2340   0.0573  0.050   0.0574 0.50  
2069: 45 10 35  0   45 10 36  0             332794.9714   0.0088  0.050   0.0088 0.50  
2070: 45 11 35  0   45  9 36  0             332794.9714   0.0088  0.050   0.0088 0.50  
2071: 21 15  7  0   20 15  6  0             332817.9819  -0.0255  0.050               
2072: 44  9 35  0   44  9 36  0             332921.5959  -0.0058  0.050  -0.0058 0.50  
2073: 44 10 35  0   44  8 36  0             332921.5959  -0.0058  0.050  -0.0058 0.50  
2074: 43  8 35  0   43  8 36  0             333041.3561  -0.0272  0.050  -0.0273 0.50  
2075: 43  9 35  0   43  7 36  0             333041.3561  -0.0272  0.050  -0.0273 0.50  
2076: 42  7 35  0   42  7 36  0             333154.5855  -0.0029  0.050  -0.0030 0.50  
2077: 42  8 35  0   42  6 36  0             333154.5855  -0.0029  0.050  -0.0030 0.50  
2078: 41  6 35  0   41  6 36  0             333261.4678  -0.0225  0.050  -0.0226 0.50  
2079: 41  7 35  0   41  5 36  0             333261.4678  -0.0225  0.050  -0.0226 0.50  
2080: 40  5 35  0   40  5 36  0             333362.3577   0.0029  0.050   0.0029 0.50  
2081: 40  6 35  0   40  4 36  0             333362.3577   0.0029  0.050   0.0029 0.50  
2082: 35  0 35  0   34  0 34  0             333446.9033  -0.0481  0.050  -0.0482 0.15  
2083: 35  0 35  0   34  1 34  0             333446.9033  -0.0481  0.050  -0.0482 0.35  
2084: 35  1 35  0   34  0 34  0             333446.9033  -0.0481  0.050  -0.0482 0.35  
2085: 35  1 35  0   34  1 34  0             333446.9033  -0.0481  0.050  -0.0482 0.15  
2086: 34  1 33  0   33  1 32  0             333455.9583   0.0142  0.050   0.0143 0.15  
2087: 34  1 33  0   33  2 32  0             333455.9583   0.0142  0.050   0.0143 0.35  
2088: 34  2 33  0   33  1 32  0             333455.9583   0.0142  0.050   0.0143 0.35  
2089: 34  2 33  0   33  2 32  0             333455.9583   0.0142  0.050   0.0143 0.15  
2090: 33  2 31  0   32  2 30  0             333464.5795   0.0634  0.050   0.0635 0.15  
2091: 33  2 31  0   32  3 30  0             333464.5795   0.0634  0.050   0.0635 0.35  
2092: 33  3 31  0   32  2 30  0             333464.5795   0.0634  0.050   0.0635 0.35  
2093: 33  3 31  0   32  3 30  0             333464.5795   0.0634  0.050   0.0635 0.15  
2094: 32  3 29  0   31  3 28  0             333473.1508   0.0343  0.050   0.0343 0.15  
2095: 32  3 29  0   31  4 28  0             333473.1508   0.0343  0.050   0.0343 0.35  
2096: 32  4 29  0   31  3 28  0             333473.1508   0.0343  0.050   0.0343 0.35  
2097: 32  4 29  0   31  4 28  0             333473.1508   0.0343  0.050   0.0343 0.15  
2098: 31  4 27  0   30  4 26  0             333482.4075   0.0109  0.050   0.0109 0.15  
2099: 31  4 27  0   30  5 26  0             333482.4075   0.0109  0.050   0.0109 0.35  
2100: 31  5 27  0   30  4 26  0             333482.4075   0.0109  0.050   0.0109 0.35  
2101: 31  5 27  0   30  5 26  0             333482.4075   0.0109  0.050   0.0109 0.15  
2102: 21 17  5  0   20 17  4  0             333485.9788   0.0164  0.050               
2103: 30  5 25  0   29  5 24  0             333493.3049  -0.0497  0.050  -0.0497 0.15  
2104: 30  5 25  0   29  6 24  0             333493.3049  -0.0497  0.050  -0.0497 0.35  
2105: 30  6 25  0   29  5 24  0             333493.3049  -0.0497  0.050  -0.0497 0.35  
2106: 30  6 25  0   29  6 24  0             333493.3049  -0.0497  0.050  -0.0497 0.15  
2107: 29  6 23  0   28  6 22  0             333507.5146  -0.0880  0.050  -0.0880 0.15  
2108: 29  6 23  0   28  7 22  0             333507.5146  -0.0880  0.050  -0.0880 0.35  
2109: 29  7 23  0   28  6 22  0             333507.5146  -0.0880  0.050  -0.0880 0.35  
2110: 29  7 23  0   28  7 22  0             333507.5146  -0.0880  0.050  -0.0880 0.15  
2111: 28  7 21  0   27  7 20  0             333527.8851   0.0010  0.050   0.0011 0.01  
2112: 28  7 21  0   27  8 20  0             333527.8851   0.0010  0.050   0.0011 0.49  
2113: 28  8 21  0   27  7 20  0             333527.8851   0.0010  0.050   0.0011 0.49  
2114: 28  8 21  0   27  8 20  0             333527.8851   0.0010  0.050   0.0011 0.01  
2115: 38  3 35  0   38  3 36  0             333546.9937  -0.0018  0.050  -0.0019 0.50  
2116: 38  4 35  0   38  2 36  0             333546.9937  -0.0018  0.050  -0.0019 0.50  
2117: 27  8 19  0   26  8 18  0             333559.1130  -0.0190  0.050  -0.0190 0.01  
2118: 27  8 19  0   26  9 18  0             333559.1130  -0.0190  0.050  -0.0190 0.49  
2119: 27  9 19  0   26  8 18  0             333559.1130  -0.0190  0.050  -0.0190 0.49  
2120: 27  9 19  0   26  9 18  0             333559.1130  -0.0190  0.050  -0.0190 0.01  
2121: 26  9 17  0   25  9 16  0             333610.7044  -0.0913  0.050  -0.0914 0.16  
2122: 26  9 17  0   25 10 16  0             333610.7044  -0.0913  0.050  -0.0914 0.34  
2123: 26 10 17  0   25  9 16  0             333610.7044  -0.0913  0.050  -0.0914 0.34  
2124: 26 10 17  0   25 10 16  0             333610.7044  -0.0913  0.050  -0.0914 0.16  
2125: 37  2 35  0   37  2 36  0             333631.2995   0.0333  0.050   0.0333 0.50  
2126: 37  3 35  0   37  1 36  0             333631.2995   0.0333  0.050   0.0333 0.50  
2127: 20 14  6  0   19 14  5  0             333665.3756  -0.0041  0.050               
2128: 25 10 15  0   24 10 14  0             333702.4379  -0.0040  0.050  -0.0040 0.16  
2129: 25 10 15  0   24 11 14  0             333702.4379  -0.0038  0.050  -0.0040 0.34  
2130: 25 11 15  0   24 10 14  0             333702.4379  -0.0040  0.050  -0.0040 0.34  
2131: 25 11 15  0   24 11 14  0             333702.4379  -0.0038  0.050  -0.0040 0.16  
2132: 24 11 13  0   23 12 12  0             333879.0529   0.0402  0.050   0.0050 0.50  
2133: 24 12 13  0   23 11 12  0             333879.0529  -0.0302  0.050   0.0050 0.50  
2134: 23 13 11  0   22 13 10  0             334257.3243  -0.0015  0.050               
2135: 23 12 11  0   22 12 10  0             334265.9620   0.0033  0.050               
2136: 22 14  9  0   21 14  8  0             334981.5055   0.0114  0.050               
2137: 21 16  6  0   20 16  5  0             335327.3636   0.0002  0.050               
2138: 21 17  4  0   20 17  3  0             335469.1148  -0.0155  0.050               
2139: 22 13  9  0   21 13  8  0             335597.2643  -0.0004  0.050               
2140: 15  9  6  0   14  7  7  0             338605.2882  -0.0211  0.050               
2141: 16 11  5  0   15  9  6  0             338623.5656  -0.0560  0.050               
2142: 15 10  6  0   14  8  7  0             339560.2207  -0.0370  0.050               
2143: 22 21  1  0   21 21  0  0             340392.5883  -0.0450  0.050   0.0398 0.50  
2144: 22 21  2  0   21 21  1  0             340392.5883   0.1246  0.050   0.0398 0.50  
2145: 53 17 36  0   53 17 37  0             341088.0372  -0.0334  0.050  -0.0335 0.50  
2146: 53 18 36  0   53 16 37  0             341088.0372  -0.0334  0.050  -0.0335 0.50  
2147: 51 15 36  0   51 15 37  0             341441.8208  -0.0626  0.050  -0.0626 0.50  
2148: 51 16 36  0   51 14 37  0             341441.8208  -0.0626  0.050  -0.0626 0.50  
2149: 50 14 36  0   50 14 37  0             341606.0492   0.0026  0.050   0.0026 0.50  
2150: 50 15 36  0   50 13 37  0             341606.0492   0.0026  0.050   0.0026 0.50  
2151: 49 13 36  0   49 13 37  0             341762.1602   0.0273  0.050   0.0274 0.50  
2152: 49 14 36  0   49 12 37  0             341762.1602   0.0273  0.050   0.0274 0.50  
2153: 47 11 36  0   47 11 37  0             342051.2867   0.0082  0.050   0.0082 0.50  
2154: 47 12 36  0   47 10 37  0             342051.2867   0.0082  0.050   0.0082 0.50  
2155: 46 10 36  0   46 10 37  0             342184.9223   0.0027  0.050   0.0028 0.50  
2156: 46 11 36  0   46  9 37  0             342184.9223   0.0027  0.050   0.0028 0.50  
2157: 45  9 36  0   45  9 37  0             342311.6286  -0.0188  0.050  -0.0188 0.50  
2158: 45 10 36  0   45  8 37  0             342311.6286  -0.0188  0.050  -0.0188 0.50  
2159: 44  8 36  0   44  8 37  0             342431.7511   0.0173  0.050   0.0173 0.50  
2160: 44  9 36  0   44  7 37  0             342431.7511   0.0173  0.050   0.0173 0.50  
2161: 43  7 36  0   43  6 37  0             342545.4870   0.0445  0.050   0.0445 0.01  
2162: 43  7 36  0   43  7 37  0             342545.4870   0.0445  0.050   0.0445 0.49  
2163: 43  8 36  0   43  6 37  0             342545.4870   0.0445  0.050   0.0445 0.49  
2164: 43  8 36  0   43  7 37  0             342545.4870   0.0445  0.050   0.0445 0.01  
2165: 17 13  4  0   16 11  5  0             342600.0103  -0.0492  0.050               
2166: 42  6 36  0   42  6 37  0             342652.9601  -0.0704  0.050  -0.0705 0.50  
2167: 42  7 36  0   42  5 37  0             342652.9601  -0.0704  0.050  -0.0705 0.50  
2168: 41  5 36  0   41  5 37  0             342754.7803   0.0324  0.050   0.0324 0.50  
2169: 41  6 36  0   41  4 37  0             342754.7803   0.0324  0.050   0.0324 0.50  
2170: 36  0 36  0   35  0 35  0             342835.8423  -0.0219  0.050  -0.0219 0.50  
2171: 36  0 36  0   35  1 35  0             342835.8423  -0.0219  0.050  -0.0219 0.00  
2172: 36  1 36  0   35  0 35  0             342835.8423  -0.0219  0.050  -0.0219 0.00  
2173: 36  1 36  0   35  1 35  0             342835.8423  -0.0219  0.050  -0.0219 0.50  
2174: 35  1 34  0   34  1 33  0             342844.7729  -0.0570  0.050  -0.0571 0.15  
2175: 35  1 34  0   34  2 33  0             342844.7729  -0.0570  0.050  -0.0571 0.35  
2176: 35  2 34  0   34  1 33  0             342844.7729  -0.0570  0.050  -0.0571 0.35  
2177: 35  2 34  0   34  2 33  0             342844.7729  -0.0570  0.050  -0.0571 0.15  
2178: 40  4 36  0   40  4 37  0             342850.8222  -0.0152  0.050  -0.0152 0.50  
2179: 40  5 36  0   40  3 37  0             342850.8222  -0.0152  0.050  -0.0152 0.50  
2180: 34  2 32  0   33  2 31  0             342853.3114  -0.0208  0.050  -0.0208 0.15  
2181: 34  2 32  0   33  3 31  0             342853.3114  -0.0208  0.050  -0.0208 0.35  
2182: 34  3 32  0   33  2 31  0             342853.3114  -0.0208  0.050  -0.0208 0.35  
2183: 34  3 32  0   33  3 31  0             342853.3114  -0.0208  0.050  -0.0208 0.15  
2184: 33  3 30  0   32  3 29  0             342861.7337  -0.0608  0.050  -0.0608 0.15  
2185: 33  3 30  0   32  4 29  0             342861.7337  -0.0608  0.050  -0.0608 0.35  
2186: 33  4 30  0   32  3 29  0             342861.7337  -0.0608  0.050  -0.0608 0.35  
2187: 33  4 30  0   32  4 29  0             342861.7337  -0.0608  0.050  -0.0608 0.15  
2188: 32  4 28  0   31  4 27  0             342870.8488   0.0296  0.050   0.0297 0.15  
2189: 32  4 28  0   31  5 27  0             342870.8488   0.0296  0.050   0.0297 0.35  
2190: 32  5 28  0   31  4 27  0             342870.8488   0.0296  0.050   0.0297 0.35  
2191: 32  5 28  0   31  5 27  0             342870.8488   0.0296  0.050   0.0297 0.15  
2192: 31  5 26  0   30  5 25  0             342881.2818  -0.0281  0.050  -0.0282 0.50  
2193: 31  6 26  0   30  6 25  0             342881.2818  -0.0281  0.050  -0.0282 0.50  
2194: 30  6 24  0   29  6 23  0             342894.6498  -0.0436  0.050  -0.0437 0.15  
2195: 30  6 24  0   29  7 23  0             342894.6498  -0.0436  0.050  -0.0437 0.35  
2196: 30  7 24  0   29  6 23  0             342894.6498  -0.0436  0.050  -0.0437 0.35  
2197: 30  7 24  0   29  7 23  0             342894.6498  -0.0436  0.050  -0.0437 0.15  
2198: 29  7 22  0   28  7 21  0             342913.3412   0.0040  0.050   0.0041 0.15  
2199: 29  7 22  0   28  8 21  0             342913.3412   0.0040  0.050   0.0041 0.35  
2200: 29  8 22  0   28  7 21  0             342913.3412   0.0040  0.050   0.0041 0.35  
2201: 29  8 22  0   28  8 21  0             342913.3412   0.0040  0.050   0.0041 0.15  
2202: 28  8 20  0   27  8 19  0             342941.3624  -0.0180  0.050  -0.0180 0.16  
2203: 28  8 20  0   27  9 19  0             342941.3624  -0.0180  0.050  -0.0180 0.34  
2204: 28  9 20  0   27  8 19  0             342941.3624  -0.0180  0.050  -0.0180 0.34  
2205: 28  9 20  0   27  9 19  0             342941.3624  -0.0180  0.050  -0.0180 0.16  
2206: 27  9 18  0   26  9 17  0             342986.5459   0.0522  0.050   0.0522 0.16  
2207: 27  9 18  0   26 10 17  0             342986.5459   0.0522  0.050   0.0522 0.34  
2208: 27 10 18  0   26  9 17  0             342986.5459   0.0522  0.050   0.0522 0.34  
2209: 27 10 18  0   26 10 17  0             342986.5459   0.0522  0.050   0.0522 0.16  
2210: 21 14  7  0   20 14  6  0             343025.5566   0.0287  0.050               
2211: 26 10 16  0   25 10 15  0             343063.9041  -0.0137  0.050  -0.0137 0.16  
2212: 26 10 16  0   25 11 15  0             343063.9041  -0.0137  0.050  -0.0137 0.34  
2213: 26 11 16  0   25 10 15  0             343063.9041  -0.0137  0.050  -0.0137 0.34  
2214: 26 11 16  0   25 11 15  0             343063.9041  -0.0137  0.050  -0.0137 0.16  
2215: 37  1 36  0   37  1 37  0             343107.6737   0.0047  0.050   0.0048 0.50  
2216: 37  2 36  0   37  0 37  0             343107.6737   0.0047  0.050   0.0048 0.50  
2217: 25 11 14  0   24 11 13  0             343206.8067  -0.0020  0.050   0.0012 0.17  
2218: 25 11 14  0   24 12 13  0             343206.8067   0.0052  0.050   0.0012 0.33  
2219: 25 12 14  0   24 11 13  0             343206.8067  -0.0028  0.050   0.0012 0.33  
2220: 25 12 14  0   24 12 13  0             343206.8067   0.0044  0.050   0.0012 0.17  
2221: 24 13 12  0   23 13 11  0             343496.5538  -0.0441  0.050               
2222: 24 12 12  0   23 12 11  0             343497.8528   0.0189  0.050               
2223: 23 14 10  0   22 14  9  0             344127.0284   0.0150  0.050               
2224: 22 15  8  0   21 15  7  0             344248.8771  -0.1131  0.050  -0.0174 0.49  
2225: 23 13 10  0   22 13  9  0             344248.8771   0.0742  0.050  -0.0174 0.51  
2226: 21 16  5  0   20 16  4  0             344945.3120  -0.0198  0.050               
2227: 22 19  4  0   21 19  3  0             345522.6844   0.0031  0.050               
2228: 22 19  3  0   21 19  2  0             345628.3261  -0.0661  0.050               
2229: 22 14  8  0   21 14  7  0             348519.7953   0.0193  0.050               
2230: 22 18  5  0   21 18  4  0             348854.7421   0.0306  0.050               
2231: 16 12  5  0   15 10  6  0             349112.8692   0.0465  0.050               
2232: 57 20 37  0   57 20 38  0             349889.8652  -0.0640  0.050  -0.0640 0.50  
2233: 57 21 37  0   57 19 38  0             349889.8652  -0.0640  0.050  -0.0640 0.50  
2234: 15  9  7  0   14  7  8  0             350013.2783  -0.0531  0.050               
2235: 22 18  4  0   21 18  3  0             350040.3828  -0.0016  0.050               
2236: 56 19 37  0   56 18 38  0             350096.5215  -0.0511  0.050  -0.0511 0.00  
2237: 56 19 37  0   56 19 38  0             350096.5215  -0.0511  0.050  -0.0511 0.50  
2238: 56 20 37  0   56 18 38  0             350096.5215  -0.0511  0.050  -0.0511 0.50  
2239: 56 20 37  0   56 19 38  0             350096.5215  -0.0511  0.050  -0.0511 0.00  
2240: 55 18 37  0   55 18 38  0             350293.8298  -0.0530  0.050  -0.0530 0.50  
2241: 55 19 37  0   55 17 38  0             350293.8298  -0.0530  0.050  -0.0530 0.50  
2242: 22 16  7  0   21 16  6  0             350426.1481  -0.0051  0.050               
2243: 54 17 37  0   54 17 38  0             350482.1410  -0.0445  0.050  -0.0446 0.50  
2244: 54 18 37  0   54 16 38  0             350482.1410  -0.0445  0.050  -0.0446 0.50  
2245: 53 16 37  0   53 16 38  0             350661.8135   0.0156  0.050   0.0156 0.50  
2246: 53 17 37  0   53 15 38  0             350661.8135   0.0156  0.050   0.0156 0.50  
2247: 51 14 37  0   51 14 38  0             350996.1355  -0.0400  0.050  -0.0401 0.50  
2248: 51 15 37  0   51 13 38  0             350996.1355  -0.0400  0.050  -0.0401 0.50  
2249: 50 13 37  0   50 13 38  0             351151.5317  -0.0013  0.050  -0.0013 0.50  
2250: 50 14 37  0   50 12 38  0             351151.5317  -0.0013  0.050  -0.0013 0.50  
2251: 49 12 37  0   49 12 38  0             351299.4170   0.0325  0.050   0.0325 0.50  
2252: 49 13 37  0   49 11 38  0             351299.4170   0.0325  0.050   0.0325 0.50  
2253: 21 15  6  0   20 15  5  0             351319.7061  -0.0148  0.050               
2254: 48 11 37  0   48 11 38  0             351440.0032  -0.0033  0.050  -0.0034 0.50  
2255: 48 12 37  0   48 10 38  0             351440.0032  -0.0033  0.050  -0.0034 0.50  
2256: 22 17  6  0   21 17  5  0             351463.2842  -0.0173  0.050               
2257: 47 10 37  0   47 10 38  0             351573.6580  -0.0106  0.050  -0.0106 0.50  
2258: 47 11 37  0   47  9 38  0             351573.6580  -0.0106  0.050  -0.0106 0.50  
2259: 14  5  9  0   13  3 10  0             351679.4928  -0.0291  0.050  -0.0442 0.50  
2260: 14  5  9  0   13  4 10  0             351679.4928  -0.0291  0.050  -0.0442 0.00  
2261: 14  6  9  0   13  3 10  0             351679.4928  -0.0593  0.050  -0.0442 0.00  
2262: 14  6  9  0   13  4 10  0             351679.4928  -0.0592  0.050  -0.0442 0.50  
2263: 46  9 37  0   46  9 38  0             351700.6001  -0.0330  0.050  -0.0330 0.50  
2264: 46 10 37  0   46  8 38  0             351700.6001  -0.0330  0.050  -0.0330 0.50  
2265: 45  8 37  0   45  8 38  0             351821.1541  -0.0010  0.050  -0.0011 0.50  
2266: 45  9 37  0   45  7 38  0             351821.1541  -0.0010  0.050  -0.0011 0.50  
2267: 44  7 37  0   44  7 38  0             351935.4871   0.0037  0.050   0.0037 0.50  
2268: 44  8 37  0   44  6 38  0             351935.4871   0.0037  0.050   0.0037 0.50  
2269: 43  6 37  0   43  6 38  0             352043.8956   0.0358  0.050   0.0358 0.50  
2270: 43  7 37  0   43  5 38  0             352043.8956   0.0358  0.050   0.0358 0.50  
2271: 42  5 37  0   42  5 38  0             352146.5163  -0.0035  0.050  -0.0035 0.50  
2272: 42  6 37  0   42  4 38  0             352146.5163  -0.0035  0.050  -0.0035 0.50  
2273: 37  0 37  0   36  0 36  0             352224.4665   0.0081  0.050   0.0081 0.15  
2274: 37  0 37  0   36  1 36  0             352224.4665   0.0081  0.050   0.0081 0.35  
2275: 37  1 37  0   36  0 36  0             352224.4665   0.0081  0.050   0.0081 0.35  
2276: 37  1 37  0   36  1 36  0             352224.4665   0.0081  0.050   0.0081 0.15  
2277: 36  1 35  0   35  1 34  0             352233.3729  -0.0250  0.050  -0.0250 0.01  
2278: 36  1 35  0   35  2 34  0             352233.3729  -0.0250  0.050  -0.0250 0.49  
2279: 36  2 35  0   35  1 34  0             352233.3729  -0.0250  0.050  -0.0250 0.49  
2280: 36  2 35  0   35  2 34  0             352233.3729  -0.0250  0.050  -0.0250 0.01  
2281: 35  2 33  0   34  2 32  0             352241.8086  -0.0241  0.050  -0.0242 0.01  
2282: 35  2 33  0   34  3 32  0             352241.8086  -0.0241  0.050  -0.0242 0.49  
2283: 35  3 33  0   34  2 32  0             352241.8086  -0.0241  0.050  -0.0242 0.49  
2284: 35  3 33  0   34  3 32  0             352241.8086  -0.0241  0.050  -0.0242 0.01  
2285: 41  4 37  0   41  4 38  0             352243.6763  -0.0164  0.050  -0.0165 0.50  
2286: 41  5 37  0   41  3 38  0             352243.6763  -0.0164  0.050  -0.0165 0.50  
2287: 34  3 31  0   33  3 30  0             352250.1416  -0.0222  0.050  -0.0222 0.01  
2288: 34  3 31  0   33  4 30  0             352250.1416  -0.0222  0.050  -0.0222 0.49  
2289: 34  4 31  0   33  3 30  0             352250.1416  -0.0222  0.050  -0.0222 0.49  
2290: 34  4 31  0   33  4 30  0             352250.1416  -0.0222  0.050  -0.0222 0.01  
2291: 33  4 29  0   32  4 28  0             352258.9528   0.0017  0.050   0.0017 0.15  
2292: 33  4 29  0   32  5 28  0             352258.9528   0.0017  0.050   0.0017 0.35  
2293: 33  5 29  0   32  4 28  0             352258.9528   0.0017  0.050   0.0017 0.35  
2294: 33  5 29  0   32  5 28  0             352258.9528   0.0017  0.050   0.0017 0.15  
2295: 32  5 27  0   31  5 26  0             352268.9354  -0.0823  0.050  -0.0823 0.15  
2296: 32  5 27  0   31  6 26  0             352268.9354  -0.0823  0.050  -0.0823 0.35  
2297: 32  6 27  0   31  5 26  0             352268.9354  -0.0823  0.050  -0.0823 0.35  
2298: 32  6 27  0   31  6 26  0             352268.9354  -0.0823  0.050  -0.0823 0.15  
2299: 31  6 25  0   30  6 24  0             352281.6169  -0.0183  0.050  -0.0184 0.01  
2300: 31  6 25  0   30  7 24  0             352281.6169  -0.0183  0.050  -0.0184 0.49  
2301: 31  7 25  0   30  6 24  0             352281.6169  -0.0183  0.050  -0.0184 0.49  
2302: 31  7 25  0   30  7 24  0             352281.6169  -0.0183  0.050  -0.0184 0.01  
2303: 30  7 23  0   29  7 22  0             352298.8091  -0.0560  0.050  -0.0560 0.15  
2304: 30  7 23  0   29  8 22  0             352298.8091  -0.0560  0.050  -0.0560 0.35  
2305: 30  8 23  0   29  7 22  0             352298.8091  -0.0560  0.050  -0.0560 0.35  
2306: 30  8 23  0   29  8 22  0             352298.8091  -0.0560  0.050  -0.0560 0.15  
2307: 29  8 21  0   28  8 20  0             352324.1939  -0.0249  0.050  -0.0249 0.01  
2308: 29  8 21  0   28  9 20  0             352324.1939  -0.0249  0.050  -0.0249 0.49  
2309: 29  9 21  0   28  8 20  0             352324.1939  -0.0249  0.050  -0.0249 0.49  
2310: 29  9 21  0   28  9 20  0             352324.1939  -0.0249  0.050  -0.0249 0.01  
2311: 40  3 37  0   40  3 38  0             352335.5232  -0.0783  0.050  -0.0784 0.50  
2312: 40  4 37  0   40  2 38  0             352335.5232  -0.0783  0.050  -0.0784 0.50  
2313: 28  9 19  0   27  9 18  0             352363.9904  -0.0192  0.050  -0.0192 0.01  
2314: 28  9 19  0   27 10 18  0             352363.9904  -0.0192  0.050  -0.0192 0.49  
2315: 28 10 19  0   27  9 18  0             352363.9904  -0.0192  0.050  -0.0192 0.49  
2316: 28 10 19  0   27 10 18  0             352363.9904  -0.0192  0.050  -0.0192 0.01  
2317: 39  2 37  0   39  1 38  0             352422.5574   0.0942  0.050   0.0942 0.00  
2318: 39  2 37  0   39  2 38  0             352422.5574   0.0942  0.050   0.0942 0.50  
2319: 39  3 37  0   39  1 38  0             352422.5574   0.0942  0.050   0.0942 0.50  
2320: 39  3 37  0   39  2 38  0             352422.5574   0.0942  0.050   0.0942 0.00  
2321: 27 10 17  0   26 10 16  0             352430.3117  -0.0175  0.050  -0.0175 0.01  
2322: 27 10 17  0   26 11 16  0             352430.3117  -0.0175  0.050  -0.0175 0.49  
2323: 27 11 17  0   26 10 16  0             352430.3117  -0.0175  0.050  -0.0175 0.49  
2324: 27 11 17  0   26 11 16  0             352430.3117  -0.0175  0.050  -0.0175 0.01  
2325: 38  1 37  0   38  0 38  0             352504.5200   0.0315  0.050   0.0315 0.00  
2326: 38  1 37  0   38  1 38  0             352504.5200   0.0315  0.050   0.0315 0.50  
2327: 38  2 37  0   38  0 38  0             352504.5200   0.0315  0.050   0.0315 0.50  
2328: 38  2 37  0   38  1 38  0             352504.5200   0.0315  0.050   0.0315 0.00  
2329: 26 11 15  0   25 11 14  0             352548.2269  -0.0274  0.050  -0.0271 0.01  
2330: 26 11 15  0   25 12 14  0             352548.2269  -0.0266  0.050  -0.0271 0.49  
2331: 26 12 15  0   25 11 14  0             352548.2269  -0.0275  0.050  -0.0271 0.49  
2332: 26 12 15  0   25 12 14  0             352548.2269  -0.0267  0.050  -0.0271 0.01  
2333: 25 12 13  0   24 13 12  0             352775.7515   0.0853  0.050  -0.0186 0.50  
2334: 25 13 13  0   24 12 12  0             352775.7515  -0.1224  0.050  -0.0186 0.50  
2335: 24 14 11  0   23 14 10  0             353261.2036  -0.0306  0.050               
2336: 24 13 11  0   23 13 10  0             353282.0906   0.0087  0.050               
2337: 17 12  5  0   16 10  6  0             353509.6184  -0.0401  0.050               
2338: 17 14  3  0   16 12  4  0             353781.0118  -0.0954  0.050               
2339: 23 15  9  0   22 15  8  0             354048.0784   0.0053  0.050               
2340: 23 14  9  0   22 14  8  0             355238.2267   0.0055  0.050               
2341: 16 10  6  0   15  8  7  0             355673.7650  -0.0360  0.050               
2342: 23 22  1  0   22 22  0  0             355755.0700  -0.0853  0.050  -0.0464 0.50  
2343: 23 22  2  0   22 22  1  0             355755.0700  -0.0075  0.050  -0.0464 0.50  
2344: 65 27 38  0   65 27 39  0             357578.8468  -0.0979  0.050  -0.0980 0.50  
2345: 65 28 38  0   65 26 39  0             357578.8468  -0.0979  0.050  -0.0980 0.50  
2346: 16 11  6  0   15  9  7  0             357592.8017   0.0318  0.050               
2347: 64 26 38  0   64 26 39  0             357855.2732  -0.0206  0.050  -0.0206 0.50  
2348: 64 27 38  0   64 25 39  0             357855.2732  -0.0206  0.050  -0.0206 0.50  
2349: 23 21  3  0   22 21  2  0             358019.3501   0.0897  0.050               
2350: 23 21  2  0   22 21  1  0             358021.9390  -0.0625  0.050               
2351: 63 25 38  0   63 25 39  0             358120.2183  -0.0646  0.050  -0.0646 0.50  
2352: 63 26 38  0   63 24 39  0             358120.2183  -0.0646  0.050  -0.0646 0.50  
2353: 62 24 38  0   62 24 39  0             358374.3059   0.0229  0.050   0.0229 0.50  
2354: 62 25 38  0   62 23 39  0             358374.3059   0.0229  0.050   0.0229 0.50  
2355: 61 23 38  0   61 23 39  0             358617.6408  -0.0132  0.050  -0.0133 0.50  
2356: 61 24 38  0   61 22 39  0             358617.6408  -0.0132  0.050  -0.0133 0.50  
2357: 60 22 38  0   60 22 39  0             358850.8146   0.0683  0.050   0.0683 0.50  
2358: 60 23 38  0   60 21 39  0             358850.8146   0.0683  0.050   0.0683 0.50  
2359: 59 21 38  0   59 21 39  0             359073.8684  -0.0316  0.050  -0.0316 0.50  
2360: 59 22 38  0   59 20 39  0             359073.8684  -0.0316  0.050  -0.0316 0.50  
2361: 58 20 38  0   58 19 39  0             359287.4188  -0.0273  0.050  -0.0273 0.00  
2362: 58 20 38  0   58 20 39  0             359287.4188  -0.0273  0.050  -0.0273 0.50  
2363: 58 21 38  0   58 19 39  0             359287.4188  -0.0273  0.050  -0.0273 0.50  
2364: 58 21 38  0   58 20 39  0             359287.4188  -0.0273  0.050  -0.0273 0.00  
2365: 57 19 38  0   57 18 39  0             359491.7053  -0.0012  0.050  -0.0013 0.00  
2366: 57 19 38  0   57 19 39  0             359491.7053  -0.0012  0.050  -0.0013 0.50  
2367: 57 20 38  0   57 18 39  0             359491.7053  -0.0012  0.050  -0.0013 0.50  
2368: 57 20 38  0   57 19 39  0             359491.7053  -0.0012  0.050  -0.0013 0.00  
2369: 56 18 38  0   56 17 39  0             359687.0101   0.0155  0.050   0.0155 0.00  
2370: 56 18 38  0   56 18 39  0             359687.0101   0.0155  0.050   0.0155 0.50  
2371: 56 19 38  0   56 17 39  0             359687.0101   0.0155  0.050   0.0155 0.50  
2372: 56 19 38  0   56 18 39  0             359687.0101   0.0155  0.050   0.0155 0.00  
2373: 55 17 38  0   55 16 39  0             359873.6545   0.0396  0.050   0.0396 0.00  
2374: 55 17 38  0   55 17 39  0             359873.6545   0.0396  0.050   0.0396 0.50  
2375: 55 18 38  0   55 16 39  0             359873.6545   0.0396  0.050   0.0396 0.50  
2376: 55 18 38  0   55 17 39  0             359873.6545   0.0396  0.050   0.0396 0.00  
2377: 54 16 38  0   54 15 39  0             360051.8829   0.0184  0.050   0.0185 0.00  
2378: 54 16 38  0   54 16 39  0             360051.8829   0.0184  0.050   0.0185 0.50  
2379: 54 17 38  0   54 15 39  0             360051.8829   0.0184  0.050   0.0185 0.50  
2380: 54 17 38  0   54 16 39  0             360051.8829   0.0184  0.050   0.0185 0.00  
2381: 15  7  8  0   14  5  9  0             360219.7097   0.0206  0.050   0.0206 1.00  
2382: 15  7  8  0   14  6  9  0             360219.7097   0.0507  0.050   0.0206 0.00  
2383: 53 15 38  0   53 14 39  0             360222.0433   0.0111  0.050   0.0111 0.00  
2384: 53 15 38  0   53 15 39  0             360222.0433   0.0111  0.050   0.0111 0.50  
2385: 53 16 38  0   53 14 39  0             360222.0433   0.0111  0.050   0.0111 0.50  
2386: 53 16 38  0   53 15 39  0             360222.0433   0.0111  0.050   0.0111 0.00  
2387: 15  8  8  0   14  6  9  0             360223.2655   0.0217  0.050               
2388: 52 14 38  0   52 13 39  0             360384.4043   0.0047  0.050   0.0047 0.00  
2389: 52 14 38  0   52 14 39  0             360384.4043   0.0047  0.050   0.0047 0.50  
2390: 52 15 38  0   52 13 39  0             360384.4043   0.0047  0.050   0.0047 0.50  
2391: 52 15 38  0   52 14 39  0             360384.4043   0.0047  0.050   0.0047 0.00  
2392: 51 13 38  0   51 12 39  0             360539.2502   0.0093  0.050   0.0094 0.00  
2393: 51 13 38  0   51 13 39  0             360539.2502   0.0093  0.050   0.0094 0.50  
2394: 51 14 38  0   51 12 39  0             360539.2502   0.0093  0.050   0.0094 0.50  
2395: 51 14 38  0   51 13 39  0             360539.2502   0.0093  0.050   0.0094 0.00  
2396: 50 12 38  0   50 11 39  0             360686.8375   0.0147  0.050   0.0147 0.00  
2397: 50 12 38  0   50 12 39  0             360686.8375   0.0147  0.050   0.0147 0.50  
2398: 50 13 38  0   50 11 39  0             360686.8375   0.0147  0.050   0.0147 0.50  
2399: 50 13 38  0   50 12 39  0             360686.8375   0.0147  0.050   0.0147 0.00  
2400: 23 20  4  0   22 20  3  0             360792.8212   0.0037  0.050               
2401: 49 11 38  0   49 10 39  0             360827.3767  -0.0291  0.050  -0.0292 0.00  
2402: 49 11 38  0   49 11 39  0             360827.3767  -0.0291  0.050  -0.0292 0.50  
2403: 49 12 38  0   49 10 39  0             360827.3767  -0.0291  0.050  -0.0292 0.50  
2404: 49 12 38  0   49 11 39  0             360827.3767  -0.0291  0.050  -0.0292 0.00  
2405: 23 20  3  0   22 20  2  0             360848.2236   0.0039  0.050               
2406: 48 10 38  0   48  9 39  0             360961.3124   0.0691  0.050   0.0691 0.00  
2407: 48 10 38  0   48 10 39  0             360961.3124   0.0691  0.050   0.0691 0.50  
2408: 48 11 38  0   48  9 39  0             360961.3124   0.0691  0.050   0.0691 0.50  
2409: 48 11 38  0   48 10 39  0             360961.3124   0.0691  0.050   0.0691 0.00  
2410: 47  9 38  0   47  8 39  0             361088.5854   0.0033  0.050   0.0033 0.00  
2411: 47  9 38  0   47  9 39  0             361088.5854   0.0033  0.050   0.0033 0.50  
2412: 47 10 38  0   47  8 39  0             361088.5854   0.0033  0.050   0.0033 0.50  
2413: 47 10 38  0   47  9 39  0             361088.5854   0.0033  0.050   0.0033 0.00  
2414: 44  6 38  0   44  5 39  0             361434.0095   0.0279  0.050   0.0280 0.00  
2415: 44  6 38  0   44  6 39  0             361434.0095   0.0279  0.050   0.0280 0.50  
2416: 44  7 38  0   44  5 39  0             361434.0095   0.0279  0.050   0.0280 0.50  
2417: 44  7 38  0   44  6 39  0             361434.0095   0.0279  0.050   0.0280 0.00  
2418: 38  0 38  0   37  0 37  0             361612.7216  -0.0035  0.050  -0.0036 0.50  
2419: 38  0 38  0   37  1 37  0             361612.7216  -0.0035  0.050  -0.0036 0.00  
2420: 38  1 38  0   37  0 37  0             361612.7216  -0.0035  0.050  -0.0036 0.00  
2421: 38  1 38  0   37  1 37  0             361612.7216  -0.0035  0.050  -0.0036 0.50  
2422: 37  1 36  0   36  1 35  0             361621.6750   0.0358  0.050   0.0358 0.50  
2423: 37  1 36  0   36  2 35  0             361621.6750   0.0358  0.050   0.0358 0.00  
2424: 37  2 36  0   36  1 35  0             361621.6750   0.0358  0.050   0.0358 0.00  
2425: 37  2 36  0   36  2 35  0             361621.6750   0.0358  0.050   0.0358 0.50  
2426: 36  2 34  0   35  2 33  0             361630.0509   0.0423  0.050   0.0423 0.50  
2427: 36  2 34  0   35  3 33  0             361630.0509   0.0423  0.050   0.0423 0.00  
2428: 36  3 34  0   35  2 33  0             361630.0509   0.0423  0.050   0.0423 0.00  
2429: 36  3 34  0   35  3 33  0             361630.0509   0.0423  0.050   0.0423 0.50  
2430: 35  3 32  0   34  3 31  0             361638.2527   0.0381  0.050   0.0381 0.50  
2431: 35  3 32  0   34  4 31  0             361638.2527   0.0381  0.050   0.0381 0.00  
2432: 35  4 32  0   34  3 31  0             361638.2527   0.0381  0.050   0.0381 0.00  
2433: 35  4 32  0   34  4 31  0             361638.2527   0.0381  0.050   0.0381 0.50  
2434: 34  4 30  0   33  4 29  0             361646.7939   0.0139  0.050   0.0139 0.50  
2435: 34  4 30  0   33  5 29  0             361646.7939   0.0139  0.050   0.0139 0.00  
2436: 34  5 30  0   33  4 29  0             361646.7939   0.0139  0.050   0.0139 0.00  
2437: 34  5 30  0   33  5 29  0             361646.7939   0.0139  0.050   0.0139 0.50  
2438: 33  5 28  0   32  5 27  0             361656.4716   0.0130  0.050   0.0130 0.50  
2439: 33  5 28  0   32  6 27  0             361656.4716   0.0130  0.050   0.0130 0.00  
2440: 33  6 28  0   32  5 27  0             361656.4716   0.0130  0.050   0.0130 0.00  
2441: 33  6 28  0   32  6 27  0             361656.4716   0.0130  0.050   0.0130 0.50  
2442: 32  6 26  0   31  6 25  0             361668.4003   0.0086  0.050   0.0086 0.50  
2443: 32  6 26  0   31  7 25  0             361668.4003   0.0086  0.050   0.0086 0.00  
2444: 32  7 26  0   31  6 25  0             361668.4003   0.0086  0.050   0.0086 0.00  
2445: 32  7 26  0   31  7 25  0             361668.4003   0.0086  0.050   0.0086 0.50  
2446: 31  7 24  0   30  7 23  0             361684.4128   0.0238  0.050   0.0239 0.50  
2447: 31  7 24  0   30  8 23  0             361684.4128   0.0238  0.050   0.0239 0.00  
2448: 31  8 24  0   30  7 23  0             361684.4128   0.0238  0.050   0.0239 0.00  
2449: 31  8 24  0   30  8 23  0             361684.4128   0.0238  0.050   0.0239 0.50  
2450: 30  8 22  0   29  8 21  0             361707.4401  -0.0185  0.050  -0.0186 0.50  
2451: 30  8 22  0   29  9 21  0             361707.4401  -0.0185  0.050  -0.0186 0.00  
2452: 30  9 22  0   29  8 21  0             361707.4401  -0.0185  0.050  -0.0186 0.00  
2453: 30  9 22  0   29  9 21  0             361707.4401  -0.0185  0.050  -0.0186 0.50  
2454: 29  9 20  0   28  9 19  0             361742.9003   0.0379  0.050   0.0380 0.50  
2455: 29  9 20  0   28 10 19  0             361742.9003   0.0379  0.050   0.0380 0.00  
2456: 29 10 20  0   28  9 19  0             361742.9003   0.0379  0.050   0.0380 0.00  
2457: 29 10 20  0   28 10 19  0             361742.9003   0.0379  0.050   0.0380 0.50  
2458: 28 10 18  0   27 10 17  0             361800.3852   0.0370  0.050   0.0371 0.50  
2459: 28 10 18  0   27 11 17  0             361800.3852   0.0370  0.050   0.0371 0.00  
2460: 28 11 18  0   27 10 17  0             361800.3852   0.0370  0.050   0.0371 0.00  
2461: 28 11 18  0   27 11 17  0             361800.3852   0.0370  0.050   0.0371 0.50  
2462: 27 11 16  0   26 11 15  0             361899.3576   0.0524  0.050   0.0524 0.50  
2463: 27 11 16  0   26 12 15  0             361899.3576   0.0525  0.050   0.0524 0.00  
2464: 27 12 16  0   26 11 15  0             361899.3576   0.0524  0.050   0.0524 0.00  
2465: 27 12 16  0   26 12 15  0             361899.3576   0.0524  0.050   0.0524 0.50  
2466: 26 12 14  0   25 12 13  0             362082.0745  -0.0144  0.050  -0.0044 0.50  
2467: 26 12 14  0   25 13 13  0             362082.0745   0.0081  0.050  -0.0044 0.00  
2468: 26 13 14  0   25 12 13  0             362082.0745  -0.0170  0.050  -0.0044 0.00  
2469: 26 13 14  0   25 13 13  0             362082.0745   0.0055  0.050  -0.0044 0.50  
2470: 25 14 12  0   24 14 11  0             362453.1250   0.0198  0.050               
2471: 25 13 12  0   24 13 11  0             362456.2976  -0.0016  0.050               
2472: 23 16  8  0   22 16  7  0             362789.2441  -0.0503  0.050               
2473: 24 15 10  0   23 15  9  0             363226.3275   0.0195  0.050               
2474: 18 14  4  0   17 12  5  0             363385.0674   0.0362  0.050               
2475: 24 14 10  0   23 14  9  0             363485.0462   0.0594  0.050               
2476: 22 15  7  0   21 15  6  0             363521.9799   0.0067  0.050               
2477: 23 19  5  0   22 19  4  0             364139.6412   0.0279  0.050               
2478: 23 19  4  0   22 19  3  0             364826.0087  -0.0335  0.050               
2479: 65 26 39  0   65 26 40  0             367269.6496  -0.0306  0.050  -0.0306 0.50  
2480: 65 27 39  0   65 25 40  0             367269.6496  -0.0306  0.050  -0.0306 0.50  
2481: 23 18  6  0   22 18  5  0             367284.8239   0.0202  0.050               
2482: 23 17  7  0   22 17  6  0             367608.0469  -0.0257  0.050               
2483: 22 16  6  0   21 16  5  0             367683.2837   0.0021  0.050               
2484: 63 24 39  0   63 24 40  0             367780.1388  -0.0501  0.050  -0.0501 0.50  
2485: 63 25 39  0   63 23 40  0             367780.1388  -0.0501  0.050  -0.0501 0.50  
2486: 16  9  7  0   15  7  8  0             367918.5275  -0.0608  0.050               
2487: 62 23 39  0   62 23 40  0             368019.9888  -0.0007  0.050  -0.0007 0.50  
2488: 62 24 39  0   62 22 40  0             368019.9888  -0.0007  0.050  -0.0007 0.50  
2489: 16 10  7  0   15  8  8  0             368095.9211  -0.0172  0.050               
2490: 61 22 39  0   61 22 40  0             368249.9187  -0.0079  0.050  -0.0079 0.50  
2491: 61 23 39  0   61 21 40  0             368249.9187  -0.0079  0.050  -0.0079 0.50  
2492: 60 21 39  0   60 21 40  0             368470.3164  -0.0018  0.050  -0.0019 0.50  
2493: 60 22 39  0   60 20 40  0             368470.3164  -0.0018  0.050  -0.0019 0.50  
2494: 17 13  5  0   16 11  6  0             368481.2626   0.0319  0.050               
2495: 18 13  5  0   17 11  6  0             368669.6564  -0.0295  0.050               
2496: 57 18 39  0   57 17 40  0             369077.2687  -0.0073  0.050  -0.0073 0.00  
2497: 57 18 39  0   57 18 40  0             369077.2687  -0.0073  0.050  -0.0073 0.50  
2498: 57 19 39  0   57 17 40  0             369077.2687  -0.0073  0.050  -0.0073 0.50  
2499: 57 19 39  0   57 18 40  0             369077.2687  -0.0073  0.050  -0.0073 0.00  
2500: 56 17 39  0   56 16 40  0             369262.5173   0.0155  0.050   0.0156 0.00  
2501: 56 17 39  0   56 17 40  0             369262.5173   0.0155  0.050   0.0156 0.50  
2502: 56 18 39  0   56 16 40  0             369262.5173   0.0155  0.050   0.0156 0.50  
2503: 56 18 39  0   56 17 40  0             369262.5173   0.0155  0.050   0.0156 0.00  
2504: 55 16 39  0   55 15 40  0             369439.6619   0.0110  0.050   0.0110 0.00  
2505: 55 16 39  0   55 16 40  0             369439.6619   0.0110  0.050   0.0110 0.50  
2506: 55 17 39  0   55 15 40  0             369439.6619   0.0110  0.050   0.0110 0.50  
2507: 55 17 39  0   55 16 40  0             369439.6619   0.0110  0.050   0.0110 0.00  
2508: 23 15  8  0   22 15  7  0             369476.8154   0.0414  0.050               
2509: 54 15 39  0   54 14 40  0             369608.9812  -0.0140  0.050  -0.0141 0.00  
2510: 54 15 39  0   54 15 40  0             369608.9812  -0.0140  0.050  -0.0141 0.50  
2511: 54 16 39  0   54 14 40  0             369608.9812  -0.0140  0.050  -0.0141 0.50  
2512: 54 16 39  0   54 15 40  0             369608.9812  -0.0140  0.050  -0.0141 0.00  
2513: 53 14 39  0   53 13 40  0             369770.8089   0.0097  0.050   0.0098 0.00  
2514: 53 14 39  0   53 14 40  0             369770.8089   0.0097  0.050   0.0098 0.50  
2515: 53 15 39  0   53 13 40  0             369770.8089   0.0097  0.050   0.0098 0.50  
2516: 53 15 39  0   53 14 40  0             369770.8089   0.0097  0.050   0.0098 0.00  
2517: 52 13 39  0   52 12 40  0             369925.3224   0.0018  0.050   0.0018 0.00  
2518: 52 13 39  0   52 13 40  0             369925.3224   0.0018  0.050   0.0018 0.50  
2519: 52 14 39  0   52 12 40  0             369925.3224   0.0018  0.050   0.0018 0.50  
2520: 52 14 39  0   52 13 40  0             369925.3224   0.0018  0.050   0.0018 0.00  
2521: 51 12 39  0   51 11 40  0             370072.8230   0.0121  0.050   0.0122 0.00  
2522: 51 12 39  0   51 12 40  0             370072.8230   0.0121  0.050   0.0122 0.50  
2523: 51 13 39  0   51 11 40  0             370072.8230   0.0121  0.050   0.0122 0.50  
2524: 51 13 39  0   51 12 40  0             370072.8230   0.0121  0.050   0.0122 0.00  
2525: 15  6  9  0   14  4 10  0             370157.6283   0.0358  0.050  -0.0233 0.50  
2526: 15  6  9  0   14  5 10  0             370157.6283   0.0364  0.050  -0.0233 0.00  
2527: 15  7  9  0   14  4 10  0             370157.6283  -0.0830  0.050  -0.0233 0.00  
2528: 15  7  9  0   14  5 10  0             370157.6283  -0.0825  0.050  -0.0233 0.50  
2529: 50 11 39  0   50 10 40  0             370213.5236   0.0086  0.050   0.0086 0.00  
2530: 50 11 39  0   50 11 40  0             370213.5236   0.0086  0.050   0.0086 0.50  
2531: 50 12 39  0   50 10 40  0             370213.5236   0.0086  0.050   0.0086 0.50  
2532: 50 12 39  0   50 11 40  0             370213.5236   0.0086  0.050   0.0086 0.00  
2533: 49 10 39  0   49  9 40  0             370347.7131   0.0412  0.050   0.0412 0.00  
2534: 49 10 39  0   49 10 40  0             370347.7131   0.0412  0.050   0.0412 0.50  
2535: 49 11 39  0   49  9 40  0             370347.7131   0.0412  0.050   0.0412 0.50  
2536: 49 11 39  0   49 10 40  0             370347.7131   0.0412  0.050   0.0412 0.00  
2537: 48  9 39  0   48  8 40  0             370475.5159   0.0014  0.050   0.0014 0.00  
2538: 48  9 39  0   48  9 40  0             370475.5159   0.0014  0.050   0.0014 0.50  
2539: 48 10 39  0   48  8 40  0             370475.5159   0.0014  0.050   0.0014 0.50  
2540: 48 10 39  0   48  9 40  0             370475.5159   0.0014  0.050   0.0014 0.00  
2541: 47  8 39  0   47  7 40  0             370597.2609  -0.0087  0.050  -0.0088 0.00  
2542: 47  8 39  0   47  8 40  0             370597.2609  -0.0087  0.050  -0.0088 0.50  
2543: 47  9 39  0   47  7 40  0             370597.2609  -0.0087  0.050  -0.0088 0.50  
2544: 47  9 39  0   47  8 40  0             370597.2609  -0.0087  0.050  -0.0088 0.00  
2545: 46  7 39  0   46  6 40  0             370713.1466  -0.0122  0.050  -0.0123 0.00  
2546: 46  7 39  0   46  7 40  0             370713.1466  -0.0122  0.050  -0.0123 0.50  
2547: 46  8 39  0   46  6 40  0             370713.1466  -0.0122  0.050  -0.0123 0.50  
2548: 46  8 39  0   46  7 40  0             370713.1466  -0.0122  0.050  -0.0123 0.00  
2549: 45  6 39  0   45  5 40  0             370823.3985   0.0005  0.050   0.0006 0.00  
2550: 45  6 39  0   45  6 40  0             370823.3985   0.0005  0.050   0.0006 0.50  
2551: 45  7 39  0   45  5 40  0             370823.3985   0.0005  0.050   0.0006 0.50  
2552: 45  7 39  0   45  6 40  0             370823.3985   0.0005  0.050   0.0006 0.00  
2553: 44  5 39  0   44  4 40  0             370928.1769  -0.0199  0.050  -0.0199 0.00  
2554: 44  5 39  0   44  5 40  0             370928.1769  -0.0199  0.050  -0.0199 0.50  
2555: 44  6 39  0   44  4 40  0             370928.1769  -0.0199  0.050  -0.0199 0.50  
2556: 44  6 39  0   44  5 40  0             370928.1769  -0.0199  0.050  -0.0199 0.00  
2557: 39  0 39  0   38  0 38  0             371000.6817   0.0258  0.050   0.0259 0.50  
2558: 39  0 39  0   38  1 38  0             371000.6817   0.0258  0.050   0.0259 0.00  
2559: 39  1 39  0   38  0 38  0             371000.6817   0.0258  0.050   0.0259 0.00  
2560: 39  1 39  0   38  1 38  0             371000.6817   0.0258  0.050   0.0259 0.50  
2561: 38  1 37  0   37  1 36  0             371009.5730   0.0282  0.050   0.0283 0.50  
2562: 38  1 37  0   37  2 36  0             371009.5730   0.0282  0.050   0.0283 0.00  
2563: 38  2 37  0   37  1 36  0             371009.5730   0.0282  0.050   0.0283 0.00  
2564: 38  2 37  0   37  2 36  0             371009.5730   0.0282  0.050   0.0283 0.50  
2565: 37  2 35  0   36  2 34  0             371017.8616   0.0109  0.050   0.0110 0.50  
2566: 37  2 35  0   36  3 34  0             371017.8616   0.0109  0.050   0.0110 0.00  
2567: 37  3 35  0   36  2 34  0             371017.8616   0.0109  0.050   0.0110 0.00  
2568: 37  3 35  0   36  3 34  0             371017.8616   0.0109  0.050   0.0110 0.50  
2569: 36  3 33  0   35  3 32  0             371025.9234  -0.0134  0.050  -0.0135 0.50  
2570: 36  3 33  0   35  4 32  0             371025.9234  -0.0134  0.050  -0.0135 0.00  
2571: 36  4 33  0   35  3 32  0             371025.9234  -0.0134  0.050  -0.0135 0.00  
2572: 36  4 33  0   35  4 32  0             371025.9234  -0.0134  0.050  -0.0135 0.50  
2573: 43  4 39  0   43  3 40  0             371027.7636   0.0030  0.050   0.0030 0.00  
2574: 43  4 39  0   43  4 40  0             371027.7636   0.0030  0.050   0.0030 0.50  
2575: 43  5 39  0   43  3 40  0             371027.7636   0.0030  0.050   0.0030 0.50  
2576: 43  5 39  0   43  4 40  0             371027.7636   0.0030  0.050   0.0030 0.00  
2577: 35  4 31  0   34  4 30  0             371034.2826  -0.0110  0.050  -0.0111 0.50  
2578: 35  4 31  0   34  5 30  0             371034.2826  -0.0110  0.050  -0.0111 0.00  
2579: 35  5 31  0   34  4 30  0             371034.2826  -0.0110  0.050  -0.0111 0.00  
2580: 35  5 31  0   34  5 30  0             371034.2826  -0.0110  0.050  -0.0111 0.50  
2581: 34  5 29  0   33  5 28  0             371043.6353   0.0201  0.050   0.0202 0.50  
2582: 34  5 29  0   33  6 28  0             371043.6353   0.0201  0.050   0.0202 0.00  
2583: 34  6 29  0   33  5 28  0             371043.6353   0.0201  0.050   0.0202 0.00  
2584: 34  6 29  0   33  6 28  0             371043.6353   0.0201  0.050   0.0202 0.50  
2585: 33  6 27  0   32  7 26  0             371054.9690   0.0372  0.050   0.0373 0.00  
2586: 33  7 27  0   32  6 26  0             371054.9690   0.0372  0.050   0.0373 0.00  
2587: 33  7 27  0   32  7 26  0             371054.9690   0.0372  0.050   0.0373 1.00  
2588: 32  7 25  0   31  7 24  0             371069.8832   0.0389  0.050   0.0389 0.50  
2589: 32  7 25  0   31  8 24  0             371069.8832   0.0389  0.050   0.0389 0.00  
2590: 32  8 25  0   31  7 24  0             371069.8832   0.0389  0.050   0.0389 0.00  
2591: 32  8 25  0   31  8 24  0             371069.8832   0.0389  0.050   0.0389 0.50  
2592: 31  8 23  0   30  8 22  0             371090.9517  -0.0019  0.050  -0.0019 0.50  
2593: 31  8 23  0   30  9 22  0             371090.9517  -0.0019  0.050  -0.0019 0.00  
2594: 31  9 23  0   30  8 22  0             371090.9517  -0.0019  0.050  -0.0019 0.00  
2595: 31  9 23  0   30  9 22  0             371090.9517  -0.0019  0.050  -0.0019 0.50  
2596: 24 23  1  0   23 23  0  0             371117.5015   0.0163  0.050   0.0341 0.50  
2597: 24 23  2  0   23 23  1  0             371117.5015   0.0518  0.050   0.0341 0.50  
2598: 30  9 21  0   29  9 20  0             371122.7351   0.0413  0.050   0.0682 0.47  
2599: 30  9 21  0   29 10 20  0             371122.7351   0.0413  0.050   0.0682 0.00  
2600: 30 10 21  0   29  9 20  0             371122.7351   0.0413  0.050   0.0682 0.00  
2601: 30 10 21  0   29 10 20  0             371122.7351   0.0413  0.050   0.0682 0.47  
2602: 42  3 39  0   42  2 40  0             371122.7351   0.4463  0.050   0.0682 0.00  
2603: 42  3 39  0   42  3 40  0             371122.7351   0.4463  0.050   0.0682 0.03  
2604: 42  4 39  0   42  2 40  0             371122.7351   0.4463  0.050   0.0682 0.03  
2605: 42  4 39  0   42  3 40  0             371122.7351   0.4463  0.050   0.0682 0.00  
2606: 29 10 19  0   28 10 18  0             371173.0702   0.0338  0.050   0.0338 0.50  
2607: 29 10 19  0   28 11 18  0             371173.0702   0.0338  0.050   0.0338 0.00  
2608: 29 11 19  0   28 10 18  0             371173.0702   0.0338  0.050   0.0338 0.00  
2609: 29 11 19  0   28 11 18  0             371173.0702   0.0338  0.050   0.0338 0.50  
2610: 41  2 39  0   41  1 40  0             371211.9061  -0.0696  0.050  -0.0697 0.00  
2611: 41  2 39  0   41  2 40  0             371211.9061  -0.0696  0.050  -0.0697 0.50  
2612: 41  3 39  0   41  1 40  0             371211.9061  -0.0696  0.050  -0.0697 0.50  
2613: 41  3 39  0   41  2 40  0             371211.9061  -0.0696  0.050  -0.0697 0.00  
2614: 28 11 17  0   27 11 16  0             371257.2561  -0.0034  0.050  -0.0034 0.50  
2615: 28 11 17  0   27 12 16  0             371257.2561  -0.0034  0.050  -0.0034 0.00  
2616: 28 12 17  0   27 11 16  0             371257.2561  -0.0034  0.050  -0.0034 0.00  
2617: 28 12 17  0   27 12 16  0             371257.2561  -0.0034  0.050  -0.0034 0.50  
2618: 40  1 39  0   40  0 40  0             371297.0301   0.0192  0.050   0.0192 0.00  
2619: 40  1 39  0   40  1 40  0             371297.0301   0.0192  0.050   0.0192 0.50  
2620: 40  2 39  0   40  0 40  0             371297.0301   0.0192  0.050   0.0192 0.50  
2621: 40  2 39  0   40  1 40  0             371297.0301   0.0192  0.050   0.0192 0.00  
2622: 27 12 15  0   26 12 14  0             371407.1449   0.0074  0.050   0.0074 1.00  
2623: 27 12 15  0   26 13 14  0             371407.1449   0.0100  0.050   0.0074 0.00  
2624: 27 13 15  0   26 12 14  0             371407.1449   0.0071  0.050   0.0074 0.00  
2625: 26 13 13  0   25 13 12  0             371696.7900  -0.1570  0.050   0.0666 0.49  
2626: 26 13 13  0   25 14 12  0             371696.7900   0.3563  0.050   0.0666 0.01  
2627: 26 14 13  0   25 13 12  0             371696.7900  -0.2231  0.050   0.0666 0.01  
2628: 26 14 13  0   25 14 12  0             371696.7900   0.2902  0.050   0.0666 0.49  
2629: 17 11  6  0   16  9  7  0             372109.1540  -0.0225  0.050               
2630: 23 18  5  0   22 18  4  0             372151.4033   0.0140  0.050               
2631: 25 15 11  0   24 15 10  0             372309.4558   0.0151  0.050               
2632: 25 14 11  0   24 14 10  0             372357.2828   0.0099  0.050               
2633: 24 16  9  0   23 16  8  0             373066.7614   0.0116  0.050               
2634: 24 22  2  0   23 22  1  0             373353.6994   0.0370  0.050               
2635: 24 15  9  0   23 15  8  0             375236.2583   0.0119  0.050               
2636: 17 12  6  0   16 10  7  0             375676.5796  -0.0086  0.050               
2637: 69 29 40  0   69 29 41  0             375844.6179  -0.0570  0.050  -0.0570 0.50  
2638: 69 30 40  0   69 28 41  0             375844.6179  -0.0570  0.050  -0.0570 0.50  
2639: 24 21  4  0   23 21  3  0             376066.5636   0.0033  0.050               
2640: 24 21  3  0   23 21  2  0             376095.1521  -0.0194  0.050               
2641: 67 27 40  0   67 27 41  0             376411.1837  -0.0714  0.050  -0.0714 0.50  
2642: 67 28 40  0   67 26 41  0             376411.1837  -0.0714  0.050  -0.0714 0.50  
2643: 66 26 40  0   66 26 41  0             376678.2112  -0.0274  0.050  -0.0275 0.50  
2644: 66 27 40  0   66 25 41  0             376678.2112  -0.0274  0.050  -0.0275 0.50  
2645: 65 25 40  0   65 25 41  0             376934.8543   0.0574  0.050   0.0574 0.50  
2646: 65 26 40  0   65 24 41  0             376934.8543   0.0574  0.050   0.0574 0.50  
2647: 17 15  3  0   16 13  4  0             377048.1561  -0.0134  0.050               
2648: 64 24 40  0   64 24 41  0             377181.2935   0.0407  0.050   0.0407 0.50  
2649: 64 25 40  0   64 23 41  0             377181.2935   0.0407  0.050   0.0407 0.50  
2650: 63 23 40  0   63 23 41  0             377417.9764   0.0556  0.050   0.0557 0.50  
2651: 63 24 40  0   63 22 41  0             377417.9764   0.0556  0.050   0.0557 0.50  
2652: 62 22 40  0   62 22 41  0             377645.0825  -0.0241  0.050  -0.0241 0.50  
2653: 62 23 40  0   62 21 41  0             377645.0825  -0.0241  0.050  -0.0241 0.50  
2654: 61 21 40  0   61 21 41  0             377863.1001  -0.0085  0.050  -0.0085 0.50  
2655: 61 22 40  0   61 20 41  0             377863.1001  -0.0085  0.050  -0.0085 0.50  
2656: 60 20 40  0   60 20 41  0             378072.2084  -0.0083  0.050  -0.0084 0.50  
2657: 60 21 40  0   60 19 41  0             378072.2084  -0.0083  0.050  -0.0084 0.50  
2658: 59 19 40  0   59 18 41  0             378272.7426   0.0285  0.050   0.0286 0.00  
2659: 59 19 40  0   59 19 41  0             378272.7426   0.0285  0.050   0.0286 0.50  
2660: 59 20 40  0   59 18 41  0             378272.7426   0.0285  0.050   0.0286 0.50  
2661: 59 20 40  0   59 19 41  0             378272.7426   0.0285  0.050   0.0286 0.00  
2662: 58 18 40  0   58 17 41  0             378464.8830   0.0071  0.050   0.0071 0.00  
2663: 58 18 40  0   58 18 41  0             378464.8830   0.0071  0.050   0.0071 0.50  
2664: 58 19 40  0   58 17 41  0             378464.8830   0.0071  0.050   0.0071 0.50  
2665: 58 19 40  0   58 18 41  0             378464.8830   0.0071  0.050   0.0071 0.00  
2666: 16  8  8  0   15  6  9  0             378487.8787   0.0185  0.050   0.0186 1.00  
2667: 16  8  8  0   15  7  9  0             378487.8787   0.1374  0.050   0.0186 0.00  
2668: 16  9  8  0   15  6  9  0             378498.2416  -0.0980  0.050   0.0208 0.00  
2669: 16  9  8  0   15  7  9  0             378498.2416   0.0208  0.050   0.0208 1.00  
2670: 57 17 40  0   57 16 41  0             378649.0099   0.0387  0.050   0.0387 0.00  
2671: 57 17 40  0   57 17 41  0             378649.0099   0.0387  0.050   0.0387 0.50  
2672: 57 18 40  0   57 16 41  0             378649.0099   0.0387  0.050   0.0387 0.50  
2673: 57 18 40  0   57 17 41  0             378649.0099   0.0387  0.050   0.0387 0.00  
2674: 56 16 40  0   56 15 41  0             378825.2931   0.0312  0.050   0.0313 0.00  
2675: 56 16 40  0   56 16 41  0             378825.2931   0.0312  0.050   0.0313 0.50  
2676: 56 17 40  0   56 15 41  0             378825.2931   0.0312  0.050   0.0313 0.50  
2677: 56 17 40  0   56 16 41  0             378825.2931   0.0312  0.050   0.0313 0.00  
2678: 55 15 40  0   55 14 41  0             378994.0102   0.0070  0.050   0.0070 0.00  
2679: 55 15 40  0   55 15 41  0             378994.0102   0.0070  0.050   0.0070 0.50  
2680: 55 16 40  0   55 14 41  0             378994.0102   0.0070  0.050   0.0070 0.50  
2681: 55 16 40  0   55 15 41  0             378994.0102   0.0070  0.050   0.0070 0.00  
2682: 54 14 40  0   54 13 41  0             379155.4735   0.0291  0.050   0.0292 0.00  
2683: 54 14 40  0   54 14 41  0             379155.4735   0.0291  0.050   0.0292 0.50  
2684: 54 15 40  0   54 13 41  0             379155.4735   0.0291  0.050   0.0292 0.50  
2685: 54 15 40  0   54 14 41  0             379155.4735   0.0291  0.050   0.0292 0.00  
2686: 53 13 40  0   53 12 41  0             379309.8701   0.0416  0.050   0.0416 0.00  
2687: 53 13 40  0   53 13 41  0             379309.8701   0.0416  0.050   0.0416 0.50  
2688: 53 14 40  0   53 12 41  0             379309.8701   0.0416  0.050   0.0416 0.50  
2689: 53 14 40  0   53 13 41  0             379309.8701   0.0416  0.050   0.0416 0.00  
2690: 24 20  5  0   23 20  4  0             379377.9428   0.0063  0.050               
2691: 52 12 40  0   52 11 41  0             379457.4265   0.0341  0.050   0.0342 0.00  
2692: 52 12 40  0   52 12 41  0             379457.4265   0.0341  0.050   0.0342 0.50  
2693: 52 13 40  0   52 11 41  0             379457.4265   0.0341  0.050   0.0342 0.50  
2694: 52 13 40  0   52 12 41  0             379457.4265   0.0341  0.050   0.0342 0.00  
2695: 18 15  3  0   17 13  4  0             379579.4973  -0.0448  0.050               
2696: 51 11 40  0   51 10 41  0             379598.3606  -0.0066  0.050  -0.0066 0.00  
2697: 51 11 40  0   51 11 41  0             379598.3606  -0.0066  0.050  -0.0066 0.50  
2698: 51 12 40  0   51 10 41  0             379598.3606  -0.0066  0.050  -0.0066 0.50  
2699: 51 12 40  0   51 11 41  0             379598.3606  -0.0066  0.050  -0.0066 0.00  
2700: 50 10 40  0   50  9 41  0             379732.9957   0.0169  0.050   0.0170 0.00  
2701: 50 10 40  0   50 10 41  0             379732.9957   0.0169  0.050   0.0170 0.50  
2702: 50 11 40  0   50  9 41  0             379732.9957   0.0169  0.050   0.0170 0.50  
2703: 50 11 40  0   50 10 41  0             379732.9957   0.0169  0.050   0.0170 0.00  
2704: 24 20  4  0   23 20  3  0             379765.1099  -0.0007  0.050               
2705: 49  9 40  0   49  8 41  0             379861.4504   0.0036  0.050   0.0036 0.00  
2706: 49  9 40  0   49  9 41  0             379861.4504   0.0036  0.050   0.0036 0.50  
2707: 49 10 40  0   49  8 41  0             379861.4504   0.0036  0.050   0.0036 0.50  
2708: 49 10 40  0   49  9 41  0             379861.4504   0.0036  0.050   0.0036 0.00  
2709: 15  5 10  0   14  3 11  0             379924.1037  -0.0021  0.050  -0.0035 0.50  
2710: 15  6 10  0   14  4 11  0             379924.1037  -0.0048  0.050  -0.0035 0.50  
2711: 48  8 40  0   48  7 41  0             379983.9943   0.0083  0.050   0.0084 0.00  
2712: 48  8 40  0   48  8 41  0             379983.9943   0.0083  0.050   0.0084 0.50  
2713: 48  9 40  0   48  7 41  0             379983.9943   0.0083  0.050   0.0084 0.50  
2714: 48  9 40  0   48  8 41  0             379983.9943   0.0083  0.050   0.0084 0.00  
2715: 47  7 40  0   47  6 41  0             380100.7724  -0.0332  0.050  -0.0332 0.00  
2716: 47  7 40  0   47  7 41  0             380100.7724  -0.0332  0.050  -0.0332 0.50  
2717: 47  8 40  0   47  6 41  0             380100.7724  -0.0332  0.050  -0.0332 0.50  
2718: 47  8 40  0   47  7 41  0             380100.7724  -0.0332  0.050  -0.0332 0.00  
2719: 46  6 40  0   46  5 41  0             380212.1206   0.0106  0.050   0.0107 0.00  
2720: 46  6 40  0   46  6 41  0             380212.1206   0.0106  0.050   0.0107 0.50  
2721: 46  7 40  0   46  5 41  0             380212.1206   0.0106  0.050   0.0107 0.50  
2722: 46  7 40  0   46  6 41  0             380212.1206   0.0106  0.050   0.0107 0.00  
2723: 45  5 40  0   45  4 41  0             380318.0958  -0.0022  0.050  -0.0022 0.00  
2724: 45  5 40  0   45  5 41  0             380318.0958  -0.0022  0.050  -0.0022 0.50  
2725: 45  6 40  0   45  4 41  0             380318.0958  -0.0022  0.050  -0.0022 0.50  
2726: 45  6 40  0   45  5 41  0             380318.0958  -0.0022  0.050  -0.0022 0.00  
2727: 40  0 40  0   39  0 39  0             380388.2815   0.0397  0.050   0.0397 0.50  
2728: 40  0 40  0   39  1 39  0             380388.2815   0.0397  0.050   0.0397 0.00  
2729: 40  1 40  0   39  0 39  0             380388.2815   0.0397  0.050   0.0397 0.00  
2730: 40  1 40  0   39  1 39  0             380388.2815   0.0397  0.050   0.0397 0.50  
2731: 39  1 38  0   38  1 37  0             380397.1551   0.0490  0.050   0.0491 0.50  
2732: 39  1 38  0   38  2 37  0             380397.1551   0.0490  0.050   0.0491 0.00  
2733: 39  2 38  0   38  1 37  0             380397.1551   0.0490  0.050   0.0491 0.00  
2734: 39  2 38  0   38  2 37  0             380397.1551   0.0490  0.050   0.0491 0.50  
2735: 38  2 36  0   37  2 35  0             380405.3689   0.0189  0.050   0.0189 0.50  
2736: 38  2 36  0   37  3 35  0             380405.3689   0.0189  0.050   0.0189 0.00  
2737: 38  3 36  0   37  2 35  0             380405.3689   0.0189  0.050   0.0189 0.00  
2738: 38  3 36  0   37  3 35  0             380405.3689   0.0189  0.050   0.0189 0.50  
2739: 37  3 34  0   36  3 33  0             380413.3356   0.0144  0.050   0.0144 0.50  
2740: 37  3 34  0   36  4 33  0             380413.3356   0.0144  0.050   0.0144 0.00  
2741: 37  4 34  0   36  3 33  0             380413.3356   0.0144  0.050   0.0144 0.00  
2742: 37  4 34  0   36  4 33  0             380413.3356   0.0144  0.050   0.0144 0.50  
2743: 36  4 32  0   35  4 31  0             380421.4868   0.0060  0.050   0.0060 0.50  
2744: 36  4 32  0   35  5 31  0             380421.4868   0.0060  0.050   0.0060 0.00  
2745: 36  5 32  0   35  4 31  0             380421.4868   0.0060  0.050   0.0060 0.00  
2746: 36  5 32  0   35  5 31  0             380421.4868   0.0060  0.050   0.0060 0.50  
2747: 35  5 30  0   34  5 29  0             380430.4681  -0.0032  0.050  -0.0032 0.50  
2748: 35  5 30  0   34  6 29  0             380430.4681  -0.0032  0.050  -0.0032 0.00  
2749: 35  6 30  0   34  5 29  0             380430.4681  -0.0032  0.050  -0.0032 0.00  
2750: 35  6 30  0   34  6 29  0             380430.4681  -0.0032  0.050  -0.0032 0.50  
2751: 34  6 28  0   33  6 27  0             380441.2313   0.0026  0.050   0.0026 0.50  
2752: 34  6 28  0   33  7 27  0             380441.2313   0.0026  0.050   0.0026 0.00  
2753: 34  7 28  0   33  6 27  0             380441.2313   0.0026  0.050   0.0026 0.00  
2754: 34  7 28  0   33  7 27  0             380441.2313   0.0026  0.050   0.0026 0.50  
2755: 33  7 26  0   32  7 25  0             380455.2074   0.0289  0.050   0.0290 0.50  
2756: 33  7 26  0   32  8 25  0             380455.2074   0.0289  0.050   0.0290 0.00  
2757: 33  8 26  0   32  7 25  0             380455.2074   0.0289  0.050   0.0290 0.00  
2758: 33  8 26  0   32  8 25  0             380455.2074   0.0289  0.050   0.0290 0.50  
2759: 32  8 24  0   31  8 23  0             380474.5953   0.0068  0.050   0.0069 0.50  
2760: 32  8 24  0   31  9 23  0             380474.5953   0.0068  0.050   0.0069 0.00  
2761: 32  9 24  0   31  8 23  0             380474.5953   0.0068  0.050   0.0069 0.00  
2762: 32  9 24  0   31  9 23  0             380474.5953   0.0068  0.050   0.0069 0.50  
2763: 31  9 22  0   30  9 21  0             380503.2837   0.0506  0.050   0.0507 0.50  
2764: 31  9 22  0   30 10 21  0             380503.2837   0.0506  0.050   0.0507 0.00  
2765: 31 10 22  0   30  9 21  0             380503.2837   0.0506  0.050   0.0507 0.00  
2766: 31 10 22  0   30 10 21  0             380503.2837   0.0506  0.050   0.0507 0.50  
2767: 43  3 40  0   43  2 41  0             380514.9050   0.0080  0.050   0.0081 0.00  
2768: 43  3 40  0   43  3 41  0             380514.9050   0.0080  0.050   0.0081 0.50  
2769: 43  4 40  0   43  2 41  0             380514.9050   0.0080  0.050   0.0081 0.50  
2770: 43  4 40  0   43  3 41  0             380514.9050   0.0080  0.050   0.0081 0.00  
2771: 30 10 20  0   29 10 19  0             380547.7585   0.0436  0.050   0.0437 0.50  
2772: 30 10 20  0   29 11 19  0             380547.7585   0.0436  0.050   0.0437 0.00  
2773: 30 11 20  0   29 10 19  0             380547.7585   0.0436  0.050   0.0437 0.00  
2774: 30 11 20  0   29 11 19  0             380547.7585   0.0436  0.050   0.0437 0.50  
2775: 42  2 40  0   42  1 41  0             380606.0971   0.0157  0.050   0.0157 0.00  
2776: 42  2 40  0   42  2 41  0             380606.0971   0.0157  0.050   0.0157 0.50  
2777: 42  3 40  0   42  1 41  0             380606.0971   0.0157  0.050   0.0157 0.50  
2778: 42  3 40  0   42  2 41  0             380606.0971   0.0157  0.050   0.0157 0.00  
2779: 29 11 18  0   28 11 17  0             380620.3141   0.0410  0.050   0.0410 0.50  
2780: 29 11 18  0   28 12 17  0             380620.3141   0.0410  0.050   0.0410 0.00  
2781: 29 12 18  0   28 11 17  0             380620.3141   0.0410  0.050   0.0410 0.00  
2782: 29 12 18  0   28 12 17  0             380620.3141   0.0410  0.050   0.0410 0.50  
2783: 28 12 16  0   27 12 15  0             380745.3202   0.0214  0.050   0.0216 0.50  
2784: 28 12 16  0   27 13 15  0             380745.3202   0.0217  0.050   0.0216 0.00  
2785: 28 13 16  0   27 12 15  0             380745.3202   0.0214  0.050   0.0216 0.00  
2786: 28 13 16  0   27 13 15  0             380745.3202   0.0217  0.050   0.0216 0.50  
2787: 27 13 14  0   26 13 13  0             380976.3648  -0.0248  0.050   0.0043 0.50  
2788: 27 13 14  0   26 14 13  0             380976.3648   0.0412  0.050   0.0043 0.00  
2789: 27 14 14  0   26 13 13  0             380976.3648  -0.0328  0.050   0.0043 0.00  
2790: 27 14 14  0   26 14 13  0             380976.3648   0.0332  0.050   0.0043 0.50  
2791: 24 17  8  0   23 17  7  0             381030.5226   0.0277  0.050               
2792: 26 14 12  0   25 14 11  0             381453.4944   0.0006  0.050               
2793: 25 16 10  0   24 16  9  0             382358.0128   0.0719  0.050               
2794: 23 17  6  0   22 17  5  0             382804.4463   0.0287  0.050               
2795: 24 19  6  0   23 19  5  0             382859.2435   0.0052  0.050               
2796: 25 15 10  0   24 15  9  0             382880.3639   0.0236  0.050               
2797: 23 16  7  0   22 16  6  0             383173.0208   0.0344  0.050               
2798: 24 18  7  0   23 18  6  0             384357.8469   0.0026  0.050               
2799: 19 14  5  0   18 12  6  0             384742.4169   0.0167  0.050               
2800: 71 30 41  0   71 30 42  0             384965.7879  -0.0276  0.050  -0.0277 0.50  
2801: 71 31 41  0   71 29 42  0             384965.7879  -0.0276  0.050  -0.0277 0.50  
2802: 70 29 41  0   70 29 42  0             385260.8450   0.0081  0.050   0.0082 0.50  
2803: 70 30 41  0   70 28 42  0             385260.8450   0.0081  0.050   0.0082 0.50  
2804: 69 28 41  0   69 28 42  0             385544.9725   0.0868  0.050   0.0868 0.50  
2805: 69 29 41  0   69 27 42  0             385544.9725   0.0868  0.050   0.0868 0.50  
2806: 17 10  7  0   16  8  8  0             385670.6194   0.0178  0.050               
2807: 68 27 41  0   68 27 42  0             385818.2194  -0.0708  0.050  -0.0708 0.50  
2808: 68 28 41  0   68 26 42  0             385818.2194  -0.0708  0.050  -0.0708 0.50  
2809: 24 19  5  0   23 19  4  0             386028.1010  -0.0185  0.050               
2810: 17 11  7  0   16  9  8  0             386072.2000   0.0128  0.050               
2811: 67 26 41  0   67 26 42  0             386081.2796  -0.0899  0.050  -0.0899 0.50  
2812: 67 27 41  0   67 25 42  0             386081.2796  -0.0899  0.050  -0.0899 0.50  
2813: 19 15  4  0   18 13  5  0             386118.8192   0.0024  0.050               
2814: 66 25 41  0   66 25 42  0             386334.4168  -0.0172  0.050  -0.0173 0.50  
2815: 66 26 41  0   66 24 42  0             386334.4168  -0.0172  0.050  -0.0173 0.50  
2816: 25 24  1  0   24 24  0  0             386479.3891  -0.0099  0.050  -0.0019 0.50  
2817: 25 24  2  0   24 24  1  0             386479.3891   0.0061  0.050  -0.0019 0.50  
2818: 65 24 41  0   65 24 42  0             386577.7734  -0.0130  0.050  -0.0130 0.50  
2819: 65 25 41  0   65 23 42  0             386577.7734  -0.0130  0.050  -0.0130 0.50  
2820: 64 23 41  0   64 23 42  0             386811.7350   0.0138  0.050   0.0139 0.50  
2821: 64 24 41  0   64 22 42  0             386811.7350   0.0138  0.050   0.0139 0.50  
2822: 63 22 41  0   63 22 42  0             387036.5256   0.0004  0.050   0.0004 0.50  
2823: 63 23 41  0   63 21 42  0             387036.5256   0.0004  0.050   0.0004 0.50  
2824: 62 21 41  0   62 21 42  0             387252.5206   0.0423  0.050   0.0424 0.50  
2825: 62 22 41  0   62 20 42  0             387252.5206   0.0423  0.050   0.0424 0.50  
2826: 61 20 41  0   61 19 42  0             387459.8727   0.0197  0.050   0.0197 0.02  
2827: 61 20 41  0   61 20 42  0             387459.8727   0.0197  0.050   0.0197 0.48  
2828: 61 21 41  0   61 19 42  0             387459.8727   0.0197  0.050   0.0197 0.48  
2829: 61 21 41  0   61 20 42  0             387459.8727   0.0197  0.050   0.0197 0.02  
2830: 18 12  6  0   17 10  7  0             387786.4016  -0.0069  0.050               
2831: 59 18 41  0   59 17 42  0             387849.9265   0.0021  0.050   0.0021 0.02  
2832: 59 18 41  0   59 18 42  0             387849.9265   0.0021  0.050   0.0021 0.48  
2833: 59 19 41  0   59 17 42  0             387849.9265   0.0021  0.050   0.0021 0.48  
2834: 59 19 41  0   59 18 42  0             387849.9265   0.0021  0.050   0.0021 0.02  
2835: 17 16  1  0   16 14  2  0             387998.1299  -0.0274  0.050               
2836: 58 17 41  0   58 16 42  0             388033.1271  -0.0061  0.050  -0.0061 0.02  
2837: 58 17 41  0   58 17 42  0             388033.1271  -0.0061  0.050  -0.0061 0.48  
2838: 58 18 41  0   58 16 42  0             388033.1271  -0.0061  0.050  -0.0061 0.48  
2839: 58 18 41  0   58 17 42  0             388033.1271  -0.0061  0.050  -0.0061 0.02  
2840: 57 16 41  0   57 15 42  0             388208.7377  -0.0510  0.050  -0.0510 0.02  
2841: 57 16 41  0   57 16 42  0             388208.7377  -0.0510  0.050  -0.0510 0.48  
2842: 57 17 41  0   57 15 42  0             388208.7377  -0.0510  0.050  -0.0510 0.48  
2843: 57 17 41  0   57 16 42  0             388208.7377  -0.0510  0.050  -0.0510 0.02  
2844: 17 16  2  0   16 14  3  0             388344.4319  -0.0664  0.050               
2845: 56 15 41  0   56 14 42  0             388377.1430   0.0115  0.050   0.0115 0.02  
2846: 56 15 41  0   56 15 42  0             388377.1430   0.0115  0.050   0.0115 0.48  
2847: 56 16 41  0   56 14 42  0             388377.1430   0.0115  0.050   0.0115 0.48  
2848: 56 16 41  0   56 15 42  0             388377.1430   0.0115  0.050   0.0115 0.02  
2849: 18 14  5  0   17 12  6  0             388428.5025   0.0408  0.050               
2850: 20 19  2  0   19 18  1  0             388680.3631  -0.0660  0.050               
2851: 20 19  1  0   19 18  2  0             388682.9984  -0.0063  0.050               
2852: 25 23  2  0   24 23  1  0             388688.1062  -0.3201  0.050  -0.0037 0.50  
2853: 25 23  3  0   24 23  2  0             388688.1062   0.3127  0.050  -0.0037 0.50  
2854: 54 13 41  0   54 12 42  0             388692.8306   0.0173  0.050   0.0174 0.02  
2855: 54 13 41  0   54 13 42  0             388692.8306   0.0173  0.050   0.0174 0.48  
2856: 54 14 41  0   54 12 42  0             388692.8306   0.0173  0.050   0.0174 0.48  
2857: 54 14 41  0   54 13 42  0             388692.8306   0.0173  0.050   0.0174 0.02  
2858: 53 12 41  0   53 11 42  0             388840.5996  -0.0057  0.050  -0.0058 0.01  
2859: 53 12 41  0   53 12 42  0             388840.5996  -0.0057  0.050  -0.0058 0.48  
2860: 53 13 41  0   53 11 42  0             388840.5996  -0.0057  0.050  -0.0058 0.48  
2861: 53 13 41  0   53 12 42  0             388840.5996  -0.0057  0.050  -0.0058 0.01  
2862: 52 11 41  0   52 10 42  0             388981.9922   0.0008  0.050   0.0008 0.01  
2863: 52 11 41  0   52 11 42  0             388981.9922   0.0008  0.050   0.0008 0.49  
2864: 52 12 41  0   52 10 42  0             388981.9922   0.0008  0.050   0.0008 0.49  
2865: 52 12 41  0   52 11 42  0             388981.9922   0.0008  0.050   0.0008 0.01  
2866: 51 10 41  0   51  9 42  0             389117.1834  -0.0011  0.050  -0.0011 0.01  
2867: 51 10 41  0   51 10 42  0             389117.1834  -0.0011  0.050  -0.0011 0.49  
2868: 51 11 41  0   51  9 42  0             389117.1834  -0.0011  0.050  -0.0011 0.49  
2869: 51 11 41  0   51 10 42  0             389117.1834  -0.0011  0.050  -0.0011 0.01  
2870: 50  9 41  0   50  8 42  0             389246.4388   0.0456  0.050   0.0457 0.01  
2871: 50  9 41  0   50  9 42  0             389246.4388   0.0456  0.050   0.0457 0.49  
2872: 50 10 41  0   50  8 42  0             389246.4388   0.0456  0.050   0.0457 0.49  
2873: 50 10 41  0   50  9 42  0             389246.4388   0.0456  0.050   0.0457 0.01  
2874: 49  8 41  0   49  7 42  0             389369.8118  -0.0082  0.050  -0.0083 0.01  
2875: 49  8 41  0   49  8 42  0             389369.8118  -0.0082  0.050  -0.0083 0.49  
2876: 49  9 41  0   49  7 42  0             389369.8118  -0.0082  0.050  -0.0083 0.49  
2877: 49  9 41  0   49  8 42  0             389369.8118  -0.0082  0.050  -0.0083 0.01  
2878: 48  7 41  0   48  6 42  0             389487.6736   0.0098  0.050   0.0099 0.01  
2879: 48  7 41  0   48  7 42  0             389487.6736   0.0098  0.050   0.0099 0.49  
2880: 48  8 41  0   48  6 42  0             389487.6736   0.0098  0.050   0.0099 0.49  
2881: 48  8 41  0   48  7 42  0             389487.6736   0.0098  0.050   0.0099 0.01  
2882: 15  4 11  0   14  2 12  0             389588.6050   0.0651  0.050   0.0651 0.49  
2883: 15  4 11  0   14  3 12  0             389588.6050   0.0651  0.050   0.0651 0.01  
2884: 15  5 11  0   14  2 12  0             389588.6050   0.0651  0.050   0.0651 0.01  
2885: 15  5 11  0   14  3 12  0             389588.6050   0.0651  0.050   0.0651 0.49  
2886: 47  6 41  0   47  5 42  0             389600.1035  -0.0141  0.050  -0.0141 0.01  
2887: 47  6 41  0   47  6 42  0             389600.1035  -0.0141  0.050  -0.0141 0.49  
2888: 47  7 41  0   47  5 42  0             389600.1035  -0.0141  0.050  -0.0141 0.49  
2889: 47  7 41  0   47  6 42  0             389600.1035  -0.0141  0.050  -0.0141 0.01  
2890: 46  5 41  0   46  4 42  0             389707.3448  -0.0258  0.050  -0.0258 0.01  
2891: 46  5 41  0   46  5 42  0             389707.3448  -0.0258  0.050  -0.0258 0.49  
2892: 46  6 41  0   46  4 42  0             389707.3448  -0.0258  0.050  -0.0258 0.49  
2893: 46  6 41  0   46  5 42  0             389707.3448  -0.0258  0.050  -0.0258 0.01  
2894: 41  0 41  0   40  0 40  0             389775.4587  -0.0154  0.050  -0.0155 0.50  
2895: 41  0 41  0   40  1 40  0             389775.4587  -0.0154  0.050  -0.0155 0.00  
2896: 41  1 41  0   40  0 40  0             389775.4587  -0.0154  0.050  -0.0155 0.00  
2897: 41  1 41  0   40  1 40  0             389775.4587  -0.0154  0.050  -0.0155 0.50  
2898: 40  1 39  0   39  1 38  0             389784.3330   0.0188  0.050   0.0188 0.49  
2899: 40  1 39  0   39  2 38  0             389784.3330   0.0188  0.050   0.0188 0.01  
2900: 40  2 39  0   39  1 38  0             389784.3330   0.0188  0.050   0.0188 0.01  
2901: 40  2 39  0   39  2 38  0             389784.3330   0.0188  0.050   0.0188 0.49  
2902: 39  2 37  0   38  2 36  0             389792.5150   0.0172  0.050   0.0173 0.49  
2903: 39  2 37  0   38  3 36  0             389792.5150   0.0172  0.050   0.0173 0.01  
2904: 39  3 37  0   38  2 36  0             389792.5150   0.0172  0.050   0.0173 0.01  
2905: 39  3 37  0   38  3 36  0             389792.5150   0.0172  0.050   0.0173 0.49  
2906: 38  3 35  0   37  3 34  0             389800.3815   0.0237  0.050   0.0237 0.49  
2907: 38  3 35  0   37  4 34  0             389800.3815   0.0237  0.050   0.0237 0.01  
2908: 38  4 35  0   37  3 34  0             389800.3815   0.0237  0.050   0.0237 0.01  
2909: 38  4 35  0   37  4 34  0             389800.3815   0.0237  0.050   0.0237 0.49  
2910: 37  4 33  0   36  4 32  0             389808.3432   0.0127  0.050   0.0128 0.49  
2911: 37  4 33  0   36  5 32  0             389808.3432   0.0127  0.050   0.0128 0.01  
2912: 37  5 33  0   36  4 32  0             389808.3432   0.0127  0.050   0.0128 0.01  
2913: 37  5 33  0   36  5 32  0             389808.3432   0.0127  0.050   0.0128 0.49  
2914: 36  5 31  0   35  5 30  0             389817.0070  -0.0055  0.050  -0.0055 0.49  
2915: 36  5 31  0   35  6 30  0             389817.0070  -0.0055  0.050  -0.0055 0.01  
2916: 36  6 31  0   35  5 30  0             389817.0070  -0.0055  0.050  -0.0055 0.01  
2917: 36  6 31  0   35  6 30  0             389817.0070  -0.0055  0.050  -0.0055 0.49  
2918: 35  6 29  0   34  6 28  0             389827.2526  -0.0063  0.050  -0.0063 0.49  
2919: 35  6 29  0   34  7 28  0             389827.2526  -0.0063  0.050  -0.0063 0.01  
2920: 35  7 29  0   34  6 28  0             389827.2526  -0.0063  0.050  -0.0063 0.01  
2921: 35  7 29  0   34  7 28  0             389827.2526  -0.0063  0.050  -0.0063 0.49  
2922: 34  7 27  0   33  7 26  0             389840.3679   0.0203  0.050   0.0203 0.49  
2923: 34  7 27  0   33  8 26  0             389840.3679   0.0203  0.050   0.0203 0.01  
2924: 34  8 27  0   33  7 26  0             389840.3679   0.0203  0.050   0.0203 0.01  
2925: 34  8 27  0   33  8 26  0             389840.3679   0.0203  0.050   0.0203 0.49  
2926: 33  8 25  0   32  8 24  0             389858.2796   0.0088  0.050   0.0089 0.49  
2927: 33  8 25  0   32  9 24  0             389858.2796   0.0088  0.050   0.0089 0.01  
2928: 33  9 25  0   32  8 24  0             389858.2796   0.0088  0.050   0.0089 0.01  
2929: 33  9 25  0   32  9 24  0             389858.2796   0.0088  0.050   0.0089 0.49  
2930: 32  9 23  0   31  9 22  0             389884.3013   0.0297  0.050   0.0297 0.49  
2931: 32  9 23  0   31 10 22  0             389884.3013   0.0297  0.050   0.0297 0.01  
2932: 32 10 23  0   31  9 22  0             389884.3013   0.0297  0.050   0.0297 0.01  
2933: 32 10 23  0   31 10 22  0             389884.3013   0.0297  0.050   0.0297 0.49  
2934: 44  3 41  0   44  2 42  0             389907.0351   0.0293  0.050   0.0294 0.01  
2935: 44  3 41  0   44  3 42  0             389907.0351   0.0293  0.050   0.0294 0.49  
2936: 44  4 41  0   44  2 42  0             389907.0351   0.0293  0.050   0.0294 0.49  
2937: 44  4 41  0   44  3 42  0             389907.0351   0.0293  0.050   0.0294 0.01  
2938: 31 10 21  0   30 10 20  0             389923.8654  -0.0158  0.050  -0.0158 0.49  
2939: 31 10 21  0   30 11 20  0             389923.8654  -0.0158  0.050  -0.0158 0.01  
2940: 31 11 21  0   30 10 20  0             389923.8654  -0.0158  0.050  -0.0158 0.01  
2941: 31 11 21  0   30 11 20  0             389923.8654  -0.0158  0.050  -0.0158 0.49  
2942: 30 11 19  0   29 11 18  0             389987.0519   0.0028  0.050   0.0028 0.49  
2943: 30 11 19  0   29 12 18  0             389987.0519   0.0028  0.050   0.0028 0.01  
2944: 30 12 19  0   29 11 18  0             389987.0519   0.0028  0.050   0.0028 0.01  
2945: 30 12 19  0   29 12 18  0             389987.0519   0.0028  0.050   0.0028 0.49  
2946: 43  2 41  0   43  1 42  0             389999.7619   0.0191  0.050   0.0191 0.01  
2947: 43  2 41  0   43  2 42  0             389999.7619   0.0191  0.050   0.0191 0.49  
2948: 43  3 41  0   43  1 42  0             389999.7619   0.0191  0.050   0.0191 0.49  
2949: 43  3 41  0   43  2 42  0             389999.7619   0.0191  0.050   0.0191 0.01  
2950: 42  1 41  0   42  0 42  0             390088.0100   0.0211  0.050   0.0212 0.01  
2951: 42  1 41  0   42  1 42  0             390088.0100   0.0211  0.050   0.0212 0.49  
2952: 42  2 41  0   42  0 42  0             390088.0100   0.0211  0.050   0.0212 0.49  
2953: 42  2 41  0   42  1 42  0             390088.0100   0.0211  0.050   0.0212 0.01  
2954: 29 12 17  0   28 12 16  0             390092.8546  -0.0147  0.050  -0.0148 0.49  
2955: 29 12 17  0   28 13 16  0             390092.8546  -0.0147  0.050  -0.0148 0.01  
2956: 29 13 17  0   28 12 16  0             390092.8546  -0.0147  0.050  -0.0148 0.01  
2957: 29 13 17  0   28 13 16  0             390092.8546  -0.0147  0.050  -0.0148 0.49  
2958: 28 13 15  0   27 13 14  0             390281.2309   0.0152  0.050   0.0188 0.49  
2959: 28 13 15  0   27 14 14  0             390281.2309   0.0232  0.050   0.0188 0.01  
2960: 28 14 15  0   27 13 14  0             390281.2309   0.0143  0.050   0.0188 0.01  
2961: 28 14 15  0   27 14 14  0             390281.2309   0.0223  0.050   0.0188 0.49  
2962: 27 14 13  0   26 15 12  0             390645.3529   0.1674  0.050  -0.0133 0.02  
2963: 27 15 13  0   26 15 12  0             390645.3529  -0.0165  0.050  -0.0133 0.98  
2964: 27 14 13  0   26 14 12  0             390646.5890   0.0518  0.050   0.0486 0.98  
2965: 27 15 13  0   26 14 12  0             390646.5890  -0.1321  0.050   0.0486 0.02  
2966: 24 16  8  0   23 16  7  0             390680.8200   0.0447  0.050               
2967: 18 15  4  0   17 13  5  0             391306.5976   0.0507  0.050               
2968: 25 22  4  0   24 22  3  0             391346.0519   0.0339  0.050               
2969: 26 16 11  0   25 16 10  0             391405.0123  -0.0120  0.050               
2970: 26 15 11  0   25 15 10  0             391509.6070  -0.0158  0.050               
2971: 25 17  9  0   24 17  8  0             391977.7026   0.0162  0.050               
2972: 20 20  0  0   19 19  1  0             393072.7527   0.0040  0.050   0.0233 0.50  
2973: 20 20  1  0   19 19  0  0             393072.7527   0.0425  0.050   0.0233 0.50  
2974: 74 32 42  0   74 31 43  0             393766.6751   0.0632  0.050   0.0632 0.02  
2975: 74 32 42  0   74 32 43  0             393766.6751   0.0632  0.050   0.0632 0.48  
2976: 74 33 42  0   74 31 43  0             393766.6751   0.0632  0.050   0.0632 0.48  
2977: 74 33 42  0   74 32 43  0             393766.6751   0.0632  0.050   0.0632 0.02  
2978: 18 13  6  0   17 11  7  0             393915.4384  -0.0051  0.050               
2979: 73 31 42  0   73 30 43  0             394078.9146  -0.0398  0.050  -0.0398 0.02  
2980: 73 31 42  0   73 31 43  0             394078.9146  -0.0398  0.050  -0.0398 0.48  
2981: 73 32 42  0   73 30 43  0             394078.9146  -0.0398  0.050  -0.0398 0.48  
2982: 73 32 42  0   73 31 43  0             394078.9146  -0.0398  0.050  -0.0398 0.02  
2983: 25 21  5  0   24 21  4  0             394594.9345  -0.0015  0.050               
2984: 25 21  4  0   24 21  3  0             394808.6486   0.0128  0.050               
2985: 70 28 42  0   70 27 43  0             394950.2673   0.0355  0.050   0.0355 0.02  
2986: 70 28 42  0   70 28 43  0             394950.2673   0.0355  0.050   0.0355 0.48  
2987: 70 29 42  0   70 27 43  0             394950.2673   0.0355  0.050   0.0355 0.48  
2988: 70 29 42  0   70 28 43  0             394950.2673   0.0355  0.050   0.0355 0.02  
2989: 69 27 42  0   69 26 43  0             395219.7552  -0.0369  0.050  -0.0369 0.02  
2990: 69 27 42  0   69 27 43  0             395219.7552  -0.0369  0.050  -0.0369 0.48  
2991: 69 28 42  0   69 26 43  0             395219.7552  -0.0369  0.050  -0.0369 0.48  
2992: 69 28 42  0   69 27 43  0             395219.7552  -0.0369  0.050  -0.0369 0.02  
2993: 68 26 42  0   68 25 43  0             395479.5086   0.0837  0.050   0.0838 0.02  
2994: 68 26 42  0   68 26 43  0             395479.5086   0.0837  0.050   0.0838 0.48  
2995: 68 27 42  0   68 25 43  0             395479.5086   0.0837  0.050   0.0838 0.48  
2996: 68 27 42  0   68 26 43  0             395479.5086   0.0837  0.050   0.0838 0.02  
2997: 25 16  9  0   24 16  8  0             395694.2752  -0.0093  0.050               
2998: 67 25 42  0   67 24 43  0             395729.4505   0.0295  0.050   0.0295 0.02  
2999: 67 25 42  0   67 25 43  0             395729.4505   0.0295  0.050   0.0295 0.48  
3000: 67 26 42  0   67 24 43  0             395729.4505   0.0295  0.050   0.0295 0.48  
3001: 67 26 42  0   67 25 43  0             395729.4505   0.0295  0.050   0.0295 0.02  
3002: 66 24 42  0   66 23 43  0             395970.1287   0.0643  0.050   0.0644 0.02  
3003: 66 24 42  0   66 24 43  0             395970.1287   0.0643  0.050   0.0644 0.48  
3004: 66 25 42  0   66 23 43  0             395970.1287   0.0643  0.050   0.0644 0.48  
3005: 66 25 42  0   66 24 43  0             395970.1287   0.0643  0.050   0.0644 0.02  
3006: 65 23 42  0   65 22 43  0             396201.6106  -0.0209  0.050  -0.0209 0.02  
3007: 65 23 42  0   65 23 43  0             396201.6106  -0.0209  0.050  -0.0209 0.48  
3008: 65 24 42  0   65 22 43  0             396201.6106  -0.0209  0.050  -0.0209 0.48  
3009: 65 24 42  0   65 23 43  0             396201.6106  -0.0209  0.050  -0.0209 0.02  
3010: 64 22 42  0   64 21 43  0             396424.3749  -0.0174  0.050  -0.0174 0.02  
3011: 64 22 42  0   64 22 43  0             396424.3749  -0.0174  0.050  -0.0174 0.48  
3012: 64 23 42  0   64 21 43  0             396424.3749  -0.0174  0.050  -0.0174 0.48  
3013: 64 23 42  0   64 22 43  0             396424.3749  -0.0174  0.050  -0.0174 0.02  
3014: 63 21 42  0   63 20 43  0             396638.5881  -0.0215  0.050  -0.0216 0.02  
3015: 63 21 42  0   63 21 43  0             396638.5881  -0.0215  0.050  -0.0216 0.48  
3016: 63 22 42  0   63 20 43  0             396638.5881  -0.0215  0.050  -0.0216 0.48  
3017: 63 22 42  0   63 21 43  0             396638.5881  -0.0215  0.050  -0.0216 0.02  
3018: 17  9  8  0   16  7  9  0             396646.7359   0.0043  0.050               
3019: 17 10  8  0   16  8  9  0             396674.5070  -0.0131  0.050               
3020: 24 18  6  0   23 18  5  0             396907.6818  -0.0218  0.050               
3021: 61 19 42  0   61 18 43  0             397042.3915  -0.0426  0.050  -0.0427 0.02  
3022: 61 19 42  0   61 19 43  0             397042.3915  -0.0426  0.050  -0.0427 0.48  
3023: 61 20 42  0   61 18 43  0             397042.3915  -0.0426  0.050  -0.0427 0.48  
3024: 61 20 42  0   61 19 43  0             397042.3915  -0.0426  0.050  -0.0427 0.02  
3025: 60 18 42  0   60 17 43  0             397232.5086  -0.0275  0.050  -0.0276 0.02  
3026: 60 18 42  0   60 18 43  0             397232.5086  -0.0275  0.050  -0.0276 0.48  
3027: 60 19 42  0   60 17 43  0             397232.5086  -0.0275  0.050  -0.0276 0.48  
3028: 60 19 42  0   60 18 43  0             397232.5086  -0.0275  0.050  -0.0276 0.02  
3029: 59 17 42  0   59 16 43  0             397415.0950   0.0104  0.050   0.0105 0.02  
3030: 59 17 42  0   59 17 43  0             397415.0950   0.0104  0.050   0.0105 0.48  
3031: 59 18 42  0   59 16 43  0             397415.0950   0.0104  0.050   0.0105 0.48  
3032: 59 18 42  0   59 17 43  0             397415.0950   0.0104  0.050   0.0105 0.02  
3033: 58 16 42  0   58 15 43  0             397590.2930  -0.0192  0.050  -0.0192 0.02  
3034: 58 16 42  0   58 16 43  0             397590.2930  -0.0192  0.050  -0.0192 0.48  
3035: 58 17 42  0   58 15 43  0             397590.2930  -0.0192  0.050  -0.0192 0.48  
3036: 58 17 42  0   58 16 43  0             397590.2930  -0.0192  0.050  -0.0192 0.02  
3037: 21 17  4  0   20 16  5  0             397703.3782   0.0433  0.050               
3038: 57 15 42  0   57 14 43  0             397758.4447  -0.0017  0.050  -0.0017 0.02  
3039: 57 15 42  0   57 15 43  0             397758.4447  -0.0017  0.050  -0.0017 0.48  
3040: 57 16 42  0   57 14 43  0             397758.4447  -0.0017  0.050  -0.0017 0.48  
3041: 57 16 42  0   57 15 43  0             397758.4447  -0.0017  0.050  -0.0017 0.02  
3042: 56 14 42  0   56 13 43  0             397919.6823  -0.0269  0.050  -0.0269 0.01  
3043: 56 14 42  0   56 14 43  0             397919.6823  -0.0269  0.050  -0.0269 0.48  
3044: 56 15 42  0   56 13 43  0             397919.6823  -0.0269  0.050  -0.0269 0.48  
3045: 56 15 42  0   56 14 43  0             397919.6823  -0.0269  0.050  -0.0269 0.01  
3046: 55 13 42  0   55 12 43  0             398074.3311   0.0136  0.050   0.0136 0.01  
3047: 55 13 42  0   55 13 43  0             398074.3311   0.0136  0.050   0.0136 0.48  
3048: 55 14 42  0   55 12 43  0             398074.3311   0.0136  0.050   0.0136 0.48  
3049: 55 14 42  0   55 13 43  0             398074.3311   0.0136  0.050   0.0136 0.01  
3050: 54 12 42  0   54 11 43  0             398222.5055   0.0226  0.050   0.0227 0.01  
3051: 54 12 42  0   54 12 43  0             398222.5055   0.0226  0.050   0.0227 0.48  
3052: 54 13 42  0   54 11 43  0             398222.5055   0.0226  0.050   0.0227 0.48  
3053: 54 13 42  0   54 12 43  0             398222.5055   0.0226  0.050   0.0227 0.01  
3054: 25 20  6  0   24 20  5  0             398253.9110  -0.0332  0.050               
3055: 16  6 10  0   15  4 11  0             398429.6046  -0.0803  0.050  -0.0862 0.49  
3056: 16  6 10  0   15  5 11  0             398429.6046  -0.0803  0.050  -0.0862 0.01  
3057: 16  7 10  0   15  4 11  0             398429.6046  -0.0921  0.050  -0.0862 0.01  
3058: 16  7 10  0   15  5 11  0             398429.6046  -0.0920  0.050  -0.0862 0.49  
3059: 52 10 42  0   52  9 43  0             398500.3271   0.0200  0.050   0.0201 0.01  
3060: 52 10 42  0   52 10 43  0             398500.3271   0.0200  0.050   0.0201 0.49  
3061: 52 11 42  0   52  9 43  0             398500.3271   0.0200  0.050   0.0201 0.49  
3062: 52 11 42  0   52 10 43  0             398500.3271   0.0200  0.050   0.0201 0.01  
3063: 51  9 42  0   51  8 43  0             398630.3513  -0.0136  0.050  -0.0137 0.01  
3064: 51  9 42  0   51  9 43  0             398630.3513  -0.0136  0.050  -0.0137 0.49  
3065: 51 10 42  0   51  8 43  0             398630.3513  -0.0136  0.050  -0.0137 0.49  
3066: 51 10 42  0   51  9 43  0             398630.3513  -0.0136  0.050  -0.0137 0.01  
3067: 18 16  2  0   17 14  3  0             398722.6831  -0.0325  0.050               
3068: 50  8 42  0   50  7 43  0             398754.7603  -0.0181  0.050  -0.0182 0.01  
3069: 50  8 42  0   50  8 43  0             398754.7603  -0.0181  0.050  -0.0182 0.49  
3070: 50  9 42  0   50  7 43  0             398754.7603  -0.0181  0.050  -0.0182 0.49  
3071: 50  9 42  0   50  8 43  0             398754.7603  -0.0181  0.050  -0.0182 0.01  
3072: 25 18  8  0   24 18  7  0             398902.7296  -0.0269  0.050               
3073: 47  5 42  0   47  4 43  0             399096.0346   0.0234  0.050   0.0235 0.01  
3074: 47  5 42  0   47  5 43  0             399096.0346   0.0234  0.050   0.0235 0.49  
3075: 47  6 42  0   47  4 43  0             399096.0346   0.0234  0.050   0.0235 0.49  
3076: 47  6 42  0   47  5 43  0             399096.0346   0.0234  0.050   0.0235 0.01  
3077: 42  0 42  0   41  0 41  0             399162.3515   0.0072  0.050   0.0072 0.50  
3078: 42  0 42  0   41  1 41  0             399162.3515   0.0072  0.050   0.0072 0.00  
3079: 42  1 42  0   41  0 41  0             399162.3515   0.0072  0.050   0.0072 0.00  
3080: 42  1 42  0   41  1 41  0             399162.3515   0.0072  0.050   0.0072 0.50  
3081: 41  1 40  0   40  1 39  0             399171.1557  -0.0046  0.050  -0.0047 0.49  
3082: 41  1 40  0   40  2 39  0             399171.1557  -0.0046  0.050  -0.0047 0.01  
3083: 41  2 40  0   40  1 39  0             399171.1557  -0.0046  0.050  -0.0047 0.01  
3084: 41  2 40  0   40  2 39  0             399171.1557  -0.0046  0.050  -0.0047 0.49  
3085: 40  2 38  0   39  2 37  0             399179.2658  -0.0189  0.050  -0.0189 0.49  
3086: 40  2 38  0   39  3 37  0             399179.2658  -0.0189  0.050  -0.0189 0.01  
3087: 40  3 38  0   39  2 37  0             399179.2658  -0.0189  0.050  -0.0189 0.01  
3088: 40  3 38  0   39  3 37  0             399179.2658  -0.0189  0.050  -0.0189 0.49  
3089: 39  3 36  0   38  3 35  0             399187.0052  -0.0323  0.050  -0.0323 0.49  
3090: 39  3 36  0   38  4 35  0             399187.0052  -0.0323  0.050  -0.0323 0.01  
3091: 39  4 36  0   38  3 35  0             399187.0052  -0.0323  0.050  -0.0323 0.01  
3092: 39  4 36  0   38  4 35  0             399187.0052  -0.0323  0.050  -0.0323 0.49  
3093: 38  4 34  0   37  4 33  0             399194.8261  -0.0057  0.050  -0.0057 0.49  
3094: 38  4 34  0   37  5 33  0             399194.8261  -0.0057  0.050  -0.0057 0.01  
3095: 38  5 34  0   37  4 33  0             399194.8261  -0.0057  0.050  -0.0057 0.01  
3096: 38  5 34  0   37  5 33  0             399194.8261  -0.0057  0.050  -0.0057 0.49  
3097: 46  4 42  0   46  3 43  0             399199.6756  -0.0079  0.050  -0.0080 0.01  
3098: 46  4 42  0   46  4 43  0             399199.6756  -0.0079  0.050  -0.0080 0.49  
3099: 46  5 42  0   46  3 43  0             399199.6756  -0.0079  0.050  -0.0080 0.49  
3100: 46  5 42  0   46  4 43  0             399199.6756  -0.0079  0.050  -0.0080 0.01  
3101: 37  5 32  0   36  5 31  0             399203.2279   0.0029  0.050   0.0029 0.49  
3102: 37  5 32  0   36  6 31  0             399203.2279   0.0029  0.050   0.0029 0.01  
3103: 37  6 32  0   36  5 31  0             399203.2279   0.0029  0.050   0.0029 0.01  
3104: 37  6 32  0   36  6 31  0             399203.2279   0.0029  0.050   0.0029 0.49  
3105: 36  6 30  0   35  6 29  0             399212.9884  -0.0131  0.050  -0.0132 0.49  
3106: 36  6 30  0   35  7 29  0             399212.9884  -0.0131  0.050  -0.0132 0.01  
3107: 36  7 30  0   35  6 29  0             399212.9884  -0.0131  0.050  -0.0132 0.01  
3108: 36  7 30  0   35  7 29  0             399212.9884  -0.0131  0.050  -0.0132 0.49  
3109: 35  7 28  0   34  7 27  0             399225.2983  -0.0158  0.050  -0.0159 0.49  
3110: 35  7 28  0   34  8 27  0             399225.2983  -0.0158  0.050  -0.0159 0.01  
3111: 35  8 28  0   34  7 27  0             399225.2983  -0.0158  0.050  -0.0159 0.01  
3112: 35  8 28  0   34  8 27  0             399225.2983  -0.0158  0.050  -0.0159 0.49  
3113: 34  8 26  0   33  8 25  0             399241.9120  -0.0134  0.050  -0.0134 0.49  
3114: 34  8 26  0   33  9 25  0             399241.9120  -0.0134  0.050  -0.0134 0.01  
3115: 34  9 26  0   33  8 25  0             399241.9120  -0.0134  0.050  -0.0134 0.01  
3116: 34  9 26  0   33  9 25  0             399241.9120  -0.0134  0.050  -0.0134 0.49  
3117: 33  9 24  0   32  9 23  0             399265.6429  -0.0028  0.050  -0.0029 0.49  
3118: 33  9 24  0   32 10 23  0             399265.6429  -0.0028  0.050  -0.0029 0.01  
3119: 33 10 24  0   32  9 23  0             399265.6429  -0.0028  0.050  -0.0029 0.01  
3120: 33 10 24  0   32 10 23  0             399265.6429  -0.0028  0.050  -0.0029 0.49  
3121: 45  3 42  0   45  2 43  0             399298.6398   0.0313  0.050   0.0314 0.01  
3122: 45  3 42  0   45  3 43  0             399298.6398   0.0313  0.050   0.0314 0.49  
3123: 45  4 42  0   45  2 43  0             399298.6398   0.0313  0.050   0.0314 0.49  
3124: 45  4 42  0   45  3 43  0             399298.6398   0.0313  0.050   0.0314 0.01  
3125: 32 10 22  0   31 10 21  0             399301.1586   0.0014  0.050   0.0015 0.49  
3126: 32 10 22  0   31 11 21  0             399301.1586   0.0014  0.050   0.0015 0.01  
3127: 32 11 22  0   31 10 21  0             399301.1586   0.0014  0.050   0.0015 0.01  
3128: 32 11 22  0   31 11 21  0             399301.1586   0.0014  0.050   0.0015 0.49  
3129: 31 11 20  0   30 11 19  0             399356.6361  -0.0170  0.050  -0.0170 0.49  
3130: 31 11 20  0   30 12 19  0             399356.6361  -0.0170  0.050  -0.0170 0.01  
3131: 31 12 20  0   30 11 19  0             399356.6361  -0.0170  0.050  -0.0170 0.01  
3132: 31 12 20  0   30 12 19  0             399356.6361  -0.0170  0.050  -0.0170 0.49  
3133: 44  2 42  0   44  1 43  0             399392.9532   0.0010  0.050   0.0010 0.01  
3134: 44  2 42  0   44  2 43  0             399392.9532   0.0010  0.050   0.0010 0.49  
3135: 44  3 42  0   44  1 43  0             399392.9532   0.0010  0.050   0.0010 0.49  
3136: 44  3 42  0   44  2 43  0             399392.9532   0.0010  0.050   0.0010 0.01  
3137: 30 12 18  0   29 12 17  0             399447.3327  -0.0060  0.050  -0.0061 0.49  
3138: 30 12 18  0   29 13 17  0             399447.3327  -0.0060  0.050  -0.0061 0.01  
3139: 30 13 18  0   29 12 17  0             399447.3327  -0.0060  0.050  -0.0061 0.01  
3140: 30 13 18  0   29 13 17  0             399447.3327  -0.0060  0.050  -0.0061 0.49  
3141: 43  1 42  0   43  0 43  0             399482.8813   0.0037  0.050   0.0038 0.01  
3142: 43  1 42  0   43  1 43  0             399482.8813   0.0037  0.050   0.0038 0.49  
3143: 43  2 42  0   43  0 43  0             399482.8813   0.0037  0.050   0.0038 0.49  
3144: 43  2 42  0   43  1 43  0             399482.8813   0.0037  0.050   0.0038 0.01  
3145: 29 13 16  0   28 13 15  0             399603.6044   0.0000  0.050   0.0004 0.49  
3146: 29 13 16  0   28 14 15  0             399603.6044   0.0009  0.050   0.0004 0.01  
3147: 29 14 16  0   28 13 15  0             399603.6044   0.0000  0.050   0.0004 0.01  
3148: 29 14 16  0   28 14 15  0             399603.6044   0.0008  0.050   0.0004 0.49  
3149: 17 17  0  0   16 15  1  0             399623.5052  -0.0453  0.050               
3150: 17 17  1  0   16 15  2  0             399639.6602  -0.0776  0.050               
3151: 28 14 14  0   27 14 13  0             399892.6439  -0.1155  0.050  -0.0353 0.49  
3152: 28 14 14  0   27 15 13  0             399892.6439   0.0684  0.050  -0.0353 0.01  
3153: 28 15 14  0   27 14 13  0             399892.6439  -0.1390  0.050  -0.0353 0.01  
3154: 28 15 14  0   27 15 13  0             399892.6439   0.0449  0.050  -0.0353 0.49  
3155: 27 16 12  0   26 16 11  0             400479.3363  -0.0029  0.050               
3156: 27 15 12  0   26 15 11  0             400497.7130   0.0116  0.050               
3157: 25 19  7  0   24 19  6  0             400698.2708  -0.0214  0.050               
3158: 26 17 10  0   25 17  9  0             401501.0607   0.0170  0.050               
3159: 24 17  7  0   23 17  6  0             401650.9368   0.0330  0.050               
3160: 26 25  1  0   25 25  0  0             401840.6724  -0.0353  0.050  -0.0318 0.50  
3161: 26 25  2  0   25 25  1  0             401840.6724  -0.0281  0.050  -0.0318 0.50  
3162: 20 15  5  0   19 13  6  0             402325.4991  -0.0063  0.050               
3163: 26 16 10  0   25 16  9  0             402504.7980   0.0073  0.050               
3164: 19 13  6  0   18 11  7  0             402715.5663  -0.0273  0.050               
3165: 18 11  7  0   17  9  8  0             403110.1129  -0.0017  0.050               
3166: 18 12  7  0   17 10  8  0             403959.3266  -0.0141  0.050               
3167: 21 19  3  0   20 18  2  0             403981.3988  -0.0096  0.050               
3168: 21 19  2  0   20 18  3  0             404018.4225   0.0139  0.050               
3169: 26 24  2  0   25 24  1  0             404025.2218  -0.2114  0.050  -0.0612 0.50  
3170: 26 24  3  0   25 24  2  0             404025.2218   0.0891  0.050  -0.0612 0.50  
3171: 72 29 43  0   72 28 44  0             404073.9550   0.0179  0.050   0.0179 0.02  
3172: 72 29 43  0   72 29 44  0             404073.9550   0.0179  0.050   0.0179 0.48  
3173: 72 30 43  0   72 28 44  0             404073.9550   0.0179  0.050   0.0179 0.48  
3174: 72 30 43  0   72 29 44  0             404073.9550   0.0179  0.050   0.0179 0.02  
3175: 70 27 43  0   70 26 44  0             404616.2043   0.0938  0.050   0.0939 0.02  
3176: 70 27 43  0   70 27 44  0             404616.2043   0.0938  0.050   0.0939 0.48  
3177: 70 28 43  0   70 26 44  0             404616.2043   0.0938  0.050   0.0939 0.48  
3178: 70 28 43  0   70 27 44  0             404616.2043   0.0938  0.050   0.0939 0.02  
3179: 19 16  3  0   18 14  4  0             405744.0881  -0.0920  0.050               
3180: 65 22 43  0   65 21 44  0             405808.8635  -0.0301  0.050  -0.0302 0.02  
3181: 65 22 43  0   65 22 44  0             405808.8635  -0.0301  0.050  -0.0302 0.48  
3182: 65 23 43  0   65 21 44  0             405808.8635  -0.0301  0.050  -0.0302 0.48  
3183: 65 23 43  0   65 22 44  0             405808.8635  -0.0301  0.050  -0.0302 0.02  
3184: 64 21 43  0   64 20 44  0             406021.6662   0.0022  0.050   0.0023 0.02  
3185: 64 21 43  0   64 21 44  0             406021.6662   0.0022  0.050   0.0023 0.48  
3186: 64 22 43  0   64 20 44  0             406021.6662   0.0022  0.050   0.0023 0.48  
3187: 64 22 43  0   64 21 44  0             406021.6662   0.0022  0.050   0.0023 0.02  
3188: 63 20 43  0   63 19 44  0             406226.4600   0.0427  0.050   0.0427 0.02  
3189: 63 20 43  0   63 20 44  0             406226.4600   0.0427  0.050   0.0427 0.48  
3190: 63 21 43  0   63 19 44  0             406226.4600   0.0427  0.050   0.0427 0.48  
3191: 63 21 43  0   63 20 44  0             406226.4600   0.0427  0.050   0.0427 0.02  
3192: 61 18 43  0   61 17 44  0             406612.8396   0.0272  0.050   0.0272 0.02  
3193: 61 18 43  0   61 18 44  0             406612.8396   0.0272  0.050   0.0272 0.48  
3194: 61 19 43  0   61 17 44  0             406612.8396   0.0272  0.050   0.0272 0.48  
3195: 61 19 43  0   61 18 44  0             406612.8396   0.0272  0.050   0.0272 0.02  
3196: 26 23  4  0   25 23  3  0             406631.7342   0.0195  0.050               
3197: 26 23  3  0   25 23  2  0             406639.0249  -0.0393  0.050               
3198: 60 17 43  0   60 16 44  0             406794.8822  -0.0279  0.050  -0.0279 0.02  
3199: 60 17 43  0   60 17 44  0             406794.8822  -0.0279  0.050  -0.0279 0.48  
3200: 60 18 43  0   60 16 44  0             406794.8822  -0.0279  0.050  -0.0279 0.48  
3201: 60 18 43  0   60 17 44  0             406794.8822  -0.0279  0.050  -0.0279 0.02  
3202: 17  8  9  0   16  6 10  0             406910.9449  -0.0231  0.050  -0.0228 0.97  
3203: 17  8  9  0   16  7 10  0             406910.9449  -0.0113  0.050  -0.0228 0.03  
3204: 17  9  9  0   16  6 10  0             406912.3237   0.0270  0.050   0.0385 0.03  
3205: 17  9  9  0   16  7 10  0             406912.3237   0.0388  0.050   0.0385 0.97  
3206: 59 16 43  0   59 15 44  0             406969.8479  -0.0551  0.050  -0.0552 0.02  
3207: 59 16 43  0   59 16 44  0             406969.8479  -0.0551  0.050  -0.0552 0.48  
3208: 59 17 43  0   59 15 44  0             406969.8479  -0.0551  0.050  -0.0552 0.48  
3209: 59 17 43  0   59 16 44  0             406969.8479  -0.0551  0.050  -0.0552 0.02  
3210: 58 15 43  0   58 14 44  0             407137.9893  -0.0168  0.050  -0.0169 0.01  
3211: 58 15 43  0   58 15 44  0             407137.9893  -0.0168  0.050  -0.0169 0.48  
3212: 58 16 43  0   58 14 44  0             407137.9893  -0.0168  0.050  -0.0169 0.48  
3213: 58 16 43  0   58 15 44  0             407137.9893  -0.0168  0.050  -0.0169 0.01  
3214: 57 14 43  0   57 13 44  0             407299.3799  -0.0497  0.050  -0.0497 0.01  
3215: 57 14 43  0   57 14 44  0             407299.3799  -0.0497  0.050  -0.0497 0.48  
3216: 57 15 43  0   57 13 44  0             407299.3799  -0.0497  0.050  -0.0497 0.48  
3217: 57 15 43  0   57 14 44  0             407299.3799  -0.0497  0.050  -0.0497 0.01  
3218: 56 13 43  0   56 12 44  0             407454.3652  -0.0133  0.050  -0.0134 0.01  
3219: 56 13 43  0   56 13 44  0             407454.3652  -0.0133  0.050  -0.0134 0.48  
3220: 56 14 43  0   56 12 44  0             407454.3652  -0.0133  0.050  -0.0134 0.48  
3221: 56 14 43  0   56 13 44  0             407454.3652  -0.0133  0.050  -0.0134 0.01  
3222: 55 12 43  0   55 11 44  0             407603.0718   0.0182  0.050   0.0183 0.01  
3223: 55 12 43  0   55 12 44  0             407603.0718   0.0182  0.050   0.0183 0.49  
3224: 55 13 43  0   55 11 44  0             407603.0718   0.0182  0.050   0.0183 0.49  
3225: 55 13 43  0   55 12 44  0             407603.0718   0.0182  0.050   0.0183 0.01  
3226: 54 11 43  0   54 10 44  0             407745.6350  -0.0154  0.050  -0.0155 0.01  
3227: 54 11 43  0   54 11 44  0             407745.6350  -0.0154  0.050  -0.0155 0.49  
3228: 54 12 43  0   54 10 44  0             407745.6350  -0.0154  0.050  -0.0155 0.49  
3229: 54 12 43  0   54 11 44  0             407745.6350  -0.0154  0.050  -0.0155 0.01  
3230: 53 10 43  0   53  9 44  0             407882.3564  -0.0044  0.050  -0.0044 0.01  
3231: 53 10 43  0   53 10 44  0             407882.3564  -0.0044  0.050  -0.0044 0.49  
3232: 53 11 43  0   53  9 44  0             407882.3564  -0.0044  0.050  -0.0044 0.49  
3233: 53 11 43  0   53 10 44  0             407882.3564  -0.0044  0.050  -0.0044 0.01  
3234: 52  9 43  0   52  8 44  0             408013.3585  -0.0133  0.050  -0.0134 0.01  
3235: 52  9 43  0   52  9 44  0             408013.3585  -0.0133  0.050  -0.0134 0.49  
3236: 52 10 43  0   52  8 44  0             408013.3585  -0.0133  0.050  -0.0134 0.49  
3237: 52 10 43  0   52  9 44  0             408013.3585  -0.0133  0.050  -0.0134 0.01  
3238: 51  8 43  0   51  7 44  0             408138.9001   0.0337  0.050   0.0338 0.01  
3239: 51  8 43  0   51  8 44  0             408138.9001   0.0337  0.050   0.0338 0.49  
3240: 51  9 43  0   51  7 44  0             408138.9001   0.0337  0.050   0.0338 0.49  
3241: 51  9 43  0   51  8 44  0             408138.9001   0.0337  0.050   0.0338 0.01  
3242: 16  5 11  0   15  3 12  0             408157.5090  -0.0475  0.050  -0.0477 0.49  
3243: 16  5 11  0   15  4 12  0             408157.5090  -0.0475  0.050  -0.0477 0.01  
3244: 16  6 11  0   15  3 12  0             408157.5090  -0.0477  0.050  -0.0477 0.01  
3245: 16  6 11  0   15  4 12  0             408157.5090  -0.0477  0.050  -0.0477 0.49  
3246: 48  5 43  0   48  4 44  0             408483.9895  -0.0259  0.050  -0.0259 0.01  
3247: 48  5 43  0   48  5 44  0             408483.9895  -0.0259  0.050  -0.0259 0.49  
3248: 48  6 43  0   48  4 44  0             408483.9895  -0.0259  0.050  -0.0259 0.49  
3249: 48  6 43  0   48  5 44  0             408483.9895  -0.0259  0.050  -0.0259 0.01  
3250: 43  0 43  0   42  0 42  0             408548.8339  -0.0094  0.050  -0.0094 0.50  
3251: 43  0 43  0   42  1 42  0             408548.8339  -0.0094  0.050  -0.0094 0.00  
3252: 43  1 43  0   42  0 42  0             408548.8339  -0.0094  0.050  -0.0094 0.00  
3253: 43  1 43  0   42  1 42  0             408548.8339  -0.0094  0.050  -0.0094 0.50  
3254: 42  1 41  0   41  1 40  0             408557.6344  -0.0015  0.050  -0.0016 0.49  
3255: 42  1 41  0   41  2 40  0             408557.6344  -0.0015  0.050  -0.0016 0.01  
3256: 42  2 41  0   41  1 40  0             408557.6344  -0.0015  0.050  -0.0016 0.01  
3257: 42  2 41  0   41  2 40  0             408557.6344  -0.0015  0.050  -0.0016 0.49  
3258: 41  2 39  0   40  2 38  0             408565.7279   0.0255  0.050   0.0256 0.49  
3259: 41  2 39  0   40  3 38  0             408565.7279   0.0255  0.050   0.0256 0.01  
3260: 41  3 39  0   40  2 38  0             408565.7279   0.0255  0.050   0.0256 0.01  
3261: 41  3 39  0   40  3 38  0             408565.7279   0.0255  0.050   0.0256 0.49  
3262: 40  3 37  0   39  3 36  0             408573.3893   0.0382  0.050   0.0383 0.49  
3263: 40  3 37  0   39  4 36  0             408573.3893   0.0382  0.050   0.0383 0.01  
3264: 40  4 37  0   39  3 36  0             408573.3893   0.0382  0.050   0.0383 0.01  
3265: 40  4 37  0   39  4 36  0             408573.3893   0.0382  0.050   0.0383 0.49  
3266: 39  4 35  0   38  4 34  0             408580.9960   0.0212  0.050   0.0212 0.49  
3267: 39  4 35  0   38  5 34  0             408580.9960   0.0212  0.050   0.0212 0.01  
3268: 39  5 35  0   38  4 34  0             408580.9960   0.0212  0.050   0.0212 0.01  
3269: 39  5 35  0   38  5 34  0             408580.9960   0.0212  0.050   0.0212 0.49  
3270: 38  5 33  0   37  5 32  0             408589.1061   0.0103  0.050   0.0052 0.46  
3271: 38  5 33  0   37  6 32  0             408589.1061   0.0103  0.050   0.0052 0.01  
3272: 38  6 33  0   37  5 32  0             408589.1061   0.0103  0.050   0.0052 0.01  
3273: 38  6 33  0   37  6 32  0             408589.1061   0.0103  0.050   0.0052 0.46  
3274: 47  4 43  0   47  3 44  0             408589.1061  -0.0825  0.050   0.0052 0.00  
3275: 47  4 43  0   47  4 44  0             408589.1061  -0.0825  0.050   0.0052 0.03  
3276: 47  5 43  0   47  3 44  0             408589.1061  -0.0825  0.050   0.0052 0.03  
3277: 47  5 43  0   47  4 44  0             408589.1061  -0.0825  0.050   0.0052 0.00  
3278: 37  6 31  0   36  6 30  0             408598.4410   0.0031  0.050   0.0031 0.49  
3279: 37  6 31  0   36  7 30  0             408598.4410   0.0031  0.050   0.0031 0.01  
3280: 37  7 31  0   36  6 30  0             408598.4410   0.0031  0.050   0.0031 0.01  
3281: 37  7 31  0   36  7 30  0             408598.4410   0.0031  0.050   0.0031 0.49  
3282: 36  7 29  0   35  7 28  0             408610.0215  -0.0247  0.050  -0.0247 0.49  
3283: 36  7 29  0   35  8 28  0             408610.0215  -0.0247  0.050  -0.0247 0.01  
3284: 36  8 29  0   35  7 28  0             408610.0215  -0.0247  0.050  -0.0247 0.01  
3285: 36  8 29  0   35  8 28  0             408610.0215  -0.0247  0.050  -0.0247 0.49  
3286: 35  8 27  0   34  8 26  0             408625.5200   0.0293  0.050   0.0293 0.49  
3287: 35  8 27  0   34  9 26  0             408625.5200   0.0293  0.050   0.0293 0.01  
3288: 35  9 27  0   34  8 26  0             408625.5200   0.0293  0.050   0.0293 0.01  
3289: 35  9 27  0   34  9 26  0             408625.5200   0.0293  0.050   0.0293 0.49  
3290: 34  9 25  0   33  9 24  0             408647.2295   0.0037  0.050   0.0037 0.49  
3291: 34  9 25  0   33 10 24  0             408647.2295   0.0037  0.050   0.0037 0.01  
3292: 34 10 25  0   33  9 24  0             408647.2295   0.0037  0.050   0.0037 0.01  
3293: 34 10 25  0   33 10 24  0             408647.2295   0.0037  0.050   0.0037 0.49  
3294: 33 10 23  0   32 10 22  0             408679.2822   0.0299  0.050   0.0300 0.49  
3295: 33 10 23  0   32 11 22  0             408679.2822   0.0299  0.050   0.0300 0.01  
3296: 33 11 23  0   32 10 22  0             408679.2822   0.0299  0.050   0.0300 0.01  
3297: 33 11 23  0   32 11 22  0             408679.2822   0.0299  0.050   0.0300 0.49  
3298: 46  3 43  0   46  2 44  0             408689.7356   0.0377  0.050   0.0378 0.01  
3299: 46  3 43  0   46  3 44  0             408689.7356   0.0377  0.050   0.0378 0.49  
3300: 46  4 43  0   46  2 44  0             408689.7356   0.0377  0.050   0.0378 0.49  
3301: 46  4 43  0   46  3 44  0             408689.7356   0.0377  0.050   0.0378 0.01  
3302: 32 11 21  0   31 11 20  0             408728.3975   0.0005  0.050   0.0005 0.49  
3303: 32 11 21  0   31 12 20  0             408728.3975   0.0005  0.050   0.0005 0.01  
3304: 32 12 21  0   31 11 20  0             408728.3975   0.0005  0.050   0.0005 0.01  
3305: 32 12 21  0   31 12 20  0             408728.3975   0.0005  0.050   0.0005 0.49  
3306: 45  2 43  0   45  1 44  0             408785.7355   0.0339  0.050   0.0340 0.01  
3307: 45  2 43  0   45  2 44  0             408785.7355   0.0339  0.050   0.0340 0.49  
3308: 45  3 43  0   45  1 44  0             408785.7355   0.0339  0.050   0.0340 0.49  
3309: 45  3 43  0   45  2 44  0             408785.7355   0.0339  0.050   0.0340 0.01  
3310: 31 12 19  0   30 12 18  0             408806.9572   0.0061  0.050   0.0061 0.49  
3311: 31 12 19  0   30 13 18  0             408806.9572   0.0061  0.050   0.0061 0.01  
3312: 31 13 19  0   30 12 18  0             408806.9572   0.0061  0.050   0.0061 0.01  
3313: 31 13 19  0   30 13 18  0             408806.9572   0.0061  0.050   0.0061 0.49  
3314: 44  1 43  0   44  0 44  0             408877.3401  -0.0148  0.050  -0.0148 0.01  
3315: 44  1 43  0   44  1 44  0             408877.3401  -0.0148  0.050  -0.0148 0.49  
3316: 44  2 43  0   44  0 44  0             408877.3401  -0.0148  0.050  -0.0148 0.49  
3317: 44  2 43  0   44  1 44  0             408877.3401  -0.0148  0.050  -0.0148 0.01  
3318: 30 13 17  0   29 13 16  0             408938.5375  -0.0170  0.050  -0.0170 0.49  
3319: 30 13 17  0   29 14 16  0             408938.5375  -0.0169  0.050  -0.0170 0.01  
3320: 30 14 17  0   29 13 16  0             408938.5375  -0.0170  0.050  -0.0170 0.01  
3321: 30 14 17  0   29 14 16  0             408938.5375  -0.0169  0.050  -0.0170 0.49  
3322: 19 15  5  0   18 13  6  0             409031.5049  -0.0036  0.050               
3323: 29 14 15  0   28 14 14  0             409172.8485   0.0074  0.050   0.0177 0.49  
3324: 29 14 15  0   28 15 14  0             409172.8485   0.0308  0.050   0.0177 0.01  
3325: 29 15 15  0   28 14 14  0             409172.8485   0.0045  0.050   0.0177 0.01  
3326: 29 15 15  0   28 15 14  0             409172.8485   0.0280  0.050   0.0177 0.49  
3327: 28 16 13  0   27 16 12  0             409626.6804   0.0357  0.050               
3328: 28 15 13  0   27 15 12  0             409629.5525   0.0004  0.050               
3329: 26 22  5  0   25 22  4  0             409806.2627  -0.0212  0.050               
3330: 26 22  4  0   25 22  3  0             409922.0450  -0.0327  0.050               
3331: 27 17 11  0   26 17 10  0             410547.6686   0.0140  0.050               
3332: 20 16  4  0   19 14  5  0             410572.2219   0.0080  0.050               
3333: 26 18  9  0   25 18  8  0             410707.2287   0.0164  0.050               
3334: 27 16 11  0   26 16 10  0             410766.1751   0.0068  0.050               
3335: 25 17  8  0   24 17  7  0             411734.4117   0.0427  0.050               
3336: 18 17  1  0   17 15  2  0             412333.6431  -0.0407  0.050               
3337: 19 14  6  0   18 12  7  0             412433.9489  -0.0123  0.050               
3338: 18 17  2  0   17 15  3  0             412516.9105  -0.0597  0.050               
3339: 21 21  0  0   20 20  1  0             412823.4960   0.0181  0.050   0.0266 0.50  
3340: 21 21  1  0   20 20  0  0             412823.4960   0.0350  0.050   0.0266 0.50  
3341: 26 21  6  0   25 21  5  0             413528.5926   0.0160  0.050               
3342: 19 16  4  0   18 14  5  0             414241.3820   0.0621  0.050               
3343: 18 10  8  0   17  8  9  0             414673.3674  -0.0116  0.050               
3344: 26 21  5  0   25 21  4  0             414712.5795   0.0105  0.050               
3345: 18 11  8  0   17  9  9  0             414742.6751   0.0357  0.050               
3346: 67 23 44  0   67 22 45  0             414970.5465  -0.0616  0.050  -0.0616 0.02  
3347: 67 23 44  0   67 23 45  0             414970.5465  -0.0616  0.050  -0.0616 0.48  
3348: 67 24 44  0   67 22 45  0             414970.5465  -0.0616  0.050  -0.0616 0.48  
3349: 67 24 44  0   67 23 45  0             414970.5465  -0.0616  0.050  -0.0616 0.02  
3350: 65 21 44  0   65 20 45  0             415401.7483  -0.0354  0.050  -0.0354 0.02  
3351: 65 21 44  0   65 21 45  0             415401.7483  -0.0354  0.050  -0.0354 0.48  
3352: 65 22 44  0   65 20 45  0             415401.7483  -0.0354  0.050  -0.0354 0.48  
3353: 65 22 44  0   65 21 45  0             415401.7483  -0.0354  0.050  -0.0354 0.02  
3354: 64 20 44  0   64 19 45  0             415605.6164   0.0090  0.050   0.0090 0.02  
3355: 64 20 44  0   64 20 45  0             415605.6164   0.0090  0.050   0.0090 0.48  
3356: 64 21 44  0   64 19 45  0             415605.6164   0.0090  0.050   0.0090 0.48  
3357: 64 21 44  0   64 20 45  0             415605.6164   0.0090  0.050   0.0090 0.02  
3358: 63 19 44  0   63 18 45  0             415801.9371   0.0494  0.050   0.0495 0.02  
3359: 63 19 44  0   63 19 45  0             415801.9371   0.0494  0.050   0.0495 0.48  
3360: 63 20 44  0   63 18 45  0             415801.9371   0.0494  0.050   0.0495 0.48  
3361: 63 20 44  0   63 19 45  0             415801.9371   0.0494  0.050   0.0495 0.02  
3362: 62 18 44  0   62 17 45  0             415990.8385  -0.0040  0.050  -0.0040 0.02  
3363: 62 18 44  0   62 18 45  0             415990.8385  -0.0040  0.050  -0.0040 0.48  
3364: 62 19 44  0   62 17 45  0             415990.8385  -0.0040  0.050  -0.0040 0.48  
3365: 62 19 44  0   62 18 45  0             415990.8385  -0.0040  0.050  -0.0040 0.02  
3366: 61 17 44  0   61 16 45  0             416172.7234   0.0383  0.050   0.0383 0.02  
3367: 61 17 44  0   61 17 45  0             416172.7234   0.0383  0.050   0.0383 0.48  
3368: 61 18 44  0   61 16 45  0             416172.7234   0.0383  0.050   0.0383 0.48  
3369: 61 18 44  0   61 17 45  0             416172.7234   0.0383  0.050   0.0383 0.02  
3370: 22 18  4  0   21 17  5  0             416309.0414   0.0081  0.050               
3371: 60 16 44  0   60 15 45  0             416347.7158   0.0921  0.050   0.0921 0.02  
3372: 60 16 44  0   60 16 45  0             416347.7158   0.0921  0.050   0.0921 0.48  
3373: 60 17 44  0   60 15 45  0             416347.7158   0.0921  0.050   0.0921 0.48  
3374: 60 17 44  0   60 16 45  0             416347.7158   0.0921  0.050   0.0921 0.02  
3375: 26 19  8  0   25 19  7  0             416355.7127   0.0232  0.050               
3376: 59 15 44  0   59 14 45  0             416515.8883   0.0264  0.050   0.0264 0.02  
3377: 59 15 44  0   59 15 45  0             416515.8883   0.0264  0.050   0.0264 0.48  
3378: 59 16 44  0   59 14 45  0             416515.8883   0.0264  0.050   0.0264 0.48  
3379: 59 16 44  0   59 15 45  0             416515.8883   0.0264  0.050   0.0264 0.02  
3380: 26 17  9  0   25 17  8  0             416657.5010   0.0344  0.050               
3381: 26 20  7  0   25 20  6  0             416676.4601   0.0166  0.050               
3382: 17  7 10  0   16  5 11  0             416880.5760   0.0197  0.050  -0.0025 0.49  
3383: 17  7 10  0   16  6 11  0             416880.5760   0.0199  0.050  -0.0025 0.01  
3384: 17  8 10  0   16  5 11  0             416880.5760  -0.0250  0.050  -0.0025 0.01  
3385: 17  8 10  0   16  6 11  0             416880.5760  -0.0248  0.050  -0.0025 0.49  
3386: 56 12 44  0   56 11 45  0             416982.4033   0.0613  0.050   0.0613 0.01  
3387: 56 12 44  0   56 12 45  0             416982.4033   0.0613  0.050   0.0613 0.48  
3388: 56 13 44  0   56 11 45  0             416982.4033   0.0613  0.050   0.0613 0.48  
3389: 56 13 44  0   56 12 45  0             416982.4033   0.0613  0.050   0.0613 0.01  
3390: 55 11 44  0   55 10 45  0             417125.7378   0.0130  0.050   0.0130 0.01  
3391: 55 11 44  0   55 11 45  0             417125.7378   0.0130  0.050   0.0130 0.49  
3392: 55 12 44  0   55 10 45  0             417125.7378   0.0130  0.050   0.0130 0.49  
3393: 55 12 44  0   55 11 45  0             417125.7378   0.0130  0.050   0.0130 0.01  
3394: 20 14  6  0   19 12  7  0             417133.2169  -0.0198  0.050               
3395: 27 26  1  0   26 26  0  0             417201.2413  -0.0065  0.050  -0.0049 0.50  
3396: 27 26  2  0   26 26  1  0             417201.2413  -0.0032  0.050  -0.0049 0.50  
3397: 54 10 44  0   54  9 45  0             417263.3597   0.0009  0.050   0.0010 0.01  
3398: 54 10 44  0   54 10 45  0             417263.3597   0.0009  0.050   0.0010 0.49  
3399: 54 11 44  0   54  9 45  0             417263.3597   0.0009  0.050   0.0010 0.49  
3400: 54 11 44  0   54 10 45  0             417263.3597   0.0009  0.050   0.0010 0.01  
3401: 52  8 44  0   52  7 45  0             417522.1506   0.0635  0.050   0.0636 0.01  
3402: 52  8 44  0   52  8 45  0             417522.1506   0.0635  0.050   0.0636 0.49  
3403: 52  9 44  0   52  7 45  0             417522.1506   0.0635  0.050   0.0636 0.49  
3404: 52  9 44  0   52  8 45  0             417522.1506   0.0635  0.050   0.0636 0.01  
3405: 51  7 44  0   51  6 45  0             417643.5076  -0.0174  0.050  -0.0175 0.01  
3406: 51  7 44  0   51  7 45  0             417643.5076  -0.0174  0.050  -0.0175 0.49  
3407: 51  8 44  0   51  6 45  0             417643.5076  -0.0174  0.050  -0.0175 0.49  
3408: 51  8 44  0   51  7 45  0             417643.5076  -0.0174  0.050  -0.0175 0.01  
3409: 50  6 44  0   50  5 45  0             417759.9475   0.0458  0.050   0.0459 0.01  
3410: 50  6 44  0   50  6 45  0             417759.9475   0.0458  0.050   0.0459 0.49  
3411: 50  7 44  0   50  5 45  0             417759.9475   0.0458  0.050   0.0459 0.49  
3412: 50  7 44  0   50  6 45  0             417759.9475   0.0458  0.050   0.0459 0.01  
3413: 44  0 44  0   43  0 43  0             417934.9802   0.0177  0.050   0.0177 0.50  
3414: 44  0 44  0   43  1 43  0             417934.9802   0.0177  0.050   0.0177 0.00  
3415: 44  1 44  0   43  0 43  0             417934.9802   0.0177  0.050   0.0177 0.00  
3416: 44  1 44  0   43  1 43  0             417934.9802   0.0177  0.050   0.0177 0.50  
3417: 43  1 42  0   42  1 41  0             417943.7309  -0.0011  0.050  -0.0012 0.49  
3418: 43  1 42  0   42  2 41  0             417943.7309  -0.0011  0.050  -0.0012 0.01  
3419: 43  2 42  0   42  1 41  0             417943.7309  -0.0011  0.050  -0.0012 0.01  
3420: 43  2 42  0   42  2 41  0             417943.7309  -0.0011  0.050  -0.0012 0.49  
3421: 42  2 40  0   41  2 39  0             417951.7281  -0.0134  0.050  -0.0135 0.49  
3422: 42  2 40  0   41  3 39  0             417951.7281  -0.0134  0.050  -0.0135 0.01  
3423: 42  3 40  0   41  2 39  0             417951.7281  -0.0134  0.050  -0.0135 0.01  
3424: 42  3 40  0   41  3 39  0             417951.7281  -0.0134  0.050  -0.0135 0.49  
3425: 41  3 38  0   40  3 37  0             417959.2793  -0.0095  0.050  -0.0096 0.49  
3426: 41  3 38  0   40  4 37  0             417959.2793  -0.0095  0.050  -0.0096 0.01  
3427: 41  4 38  0   40  3 37  0             417959.2793  -0.0095  0.050  -0.0096 0.01  
3428: 41  4 38  0   40  4 37  0             417959.2793  -0.0095  0.050  -0.0096 0.49  
3429: 40  4 36  0   39  4 35  0             417966.7387  -0.0101  0.050  -0.0102 0.49  
3430: 40  4 36  0   39  5 35  0             417966.7387  -0.0101  0.050  -0.0102 0.01  
3431: 40  5 36  0   39  4 35  0             417966.7387  -0.0101  0.050  -0.0102 0.01  
3432: 40  5 36  0   39  5 35  0             417966.7387  -0.0101  0.050  -0.0102 0.49  
3433: 39  5 34  0   38  5 33  0             417974.6436   0.0310  0.050   0.0311 0.49  
3434: 39  5 34  0   38  6 33  0             417974.6436   0.0310  0.050   0.0311 0.01  
3435: 39  6 34  0   38  5 33  0             417974.6436   0.0310  0.050   0.0311 0.01  
3436: 39  6 34  0   38  6 33  0             417974.6436   0.0310  0.050   0.0311 0.49  
3437: 38  6 32  0   37  6 31  0             417983.5855   0.0349  0.050   0.0350 0.49  
3438: 38  6 32  0   37  7 31  0             417983.5855   0.0349  0.050   0.0350 0.01  
3439: 38  7 32  0   37  6 31  0             417983.5855   0.0349  0.050   0.0350 0.01  
3440: 38  7 32  0   37  7 31  0             417983.5855   0.0349  0.050   0.0350 0.49  
3441: 37  7 30  0   36  7 29  0             417994.5157   0.0000  0.050   0.0001 0.49  
3442: 37  7 30  0   36  8 29  0             417994.5157   0.0000  0.050   0.0001 0.01  
3443: 37  8 30  0   36  7 29  0             417994.5157   0.0000  0.050   0.0001 0.01  
3444: 37  8 30  0   36  8 29  0             417994.5157   0.0000  0.050   0.0001 0.49  
3445: 36  8 28  0   35  8 27  0             418008.9119  -0.0027  0.050  -0.0028 0.49  
3446: 36  8 28  0   35  9 27  0             418008.9119  -0.0027  0.050  -0.0028 0.01  
3447: 36  9 28  0   35  8 27  0             418008.9119  -0.0027  0.050  -0.0028 0.01  
3448: 36  9 28  0   35  9 27  0             418008.9119  -0.0027  0.050  -0.0028 0.49  
3449: 35  9 26  0   34  9 25  0             418028.9217   0.0147  0.050   0.0147 0.49  
3450: 35  9 26  0   34 10 25  0             418028.9217   0.0147  0.050   0.0147 0.01  
3451: 35 10 26  0   34  9 25  0             418028.9217   0.0147  0.050   0.0147 0.01  
3452: 35 10 26  0   34 10 25  0             418028.9217   0.0147  0.050   0.0147 0.49  
3453: 34 10 24  0   33 10 23  0             418057.9365  -0.0039  0.050  -0.0040 0.49  
3454: 34 10 24  0   33 11 23  0             418057.9365  -0.0039  0.050  -0.0040 0.01  
3455: 34 11 24  0   33 10 23  0             418057.9365  -0.0039  0.050  -0.0040 0.01  
3456: 34 11 24  0   33 11 23  0             418057.9365  -0.0039  0.050  -0.0040 0.49  
3457: 47  3 44  0   47  2 45  0             418080.2842   0.0176  0.050   0.0176 0.01  
3458: 47  3 44  0   47  3 45  0             418080.2842   0.0176  0.050   0.0176 0.49  
3459: 47  4 44  0   47  2 45  0             418080.2842   0.0176  0.050   0.0176 0.49  
3460: 47  4 44  0   47  3 45  0             418080.2842   0.0176  0.050   0.0176 0.01  
3461: 33 11 22  0   32 11 21  0             418101.7765   0.0122  0.050   0.0122 0.49  
3462: 33 11 22  0   32 12 21  0             418101.7765   0.0122  0.050   0.0122 0.01  
3463: 33 12 22  0   32 11 21  0             418101.7765   0.0122  0.050   0.0122 0.01  
3464: 33 12 22  0   32 12 21  0             418101.7765   0.0122  0.050   0.0122 0.49  
3465: 32 12 20  0   31 12 19  0             418170.4503   0.0033  0.050   0.0034 0.49  
3466: 32 12 20  0   31 13 19  0             418170.4503   0.0033  0.050   0.0034 0.01  
3467: 32 13 20  0   31 12 19  0             418170.4503   0.0033  0.050   0.0034 0.01  
3468: 32 13 20  0   31 13 19  0             418170.4503   0.0033  0.050   0.0034 0.49  
3469: 46  2 44  0   46  1 45  0             418177.9224  -0.0605  0.050  -0.0606 0.01  
3470: 46  2 44  0   46  2 45  0             418177.9224  -0.0605  0.050  -0.0606 0.49  
3471: 46  3 44  0   46  1 45  0             418177.9224  -0.0605  0.050  -0.0606 0.49  
3472: 46  3 44  0   46  2 45  0             418177.9224  -0.0605  0.050  -0.0606 0.01  
3473: 31 13 18  0   30 13 17  0             418282.7040  -0.0003  0.050  -0.0004 0.49  
3474: 31 13 18  0   30 14 17  0             418282.7040  -0.0003  0.050  -0.0004 0.01  
3475: 31 14 18  0   30 13 17  0             418282.7040  -0.0003  0.050  -0.0004 0.01  
3476: 31 14 18  0   30 14 17  0             418282.7040  -0.0003  0.050  -0.0004 0.49  
3477: 25 18  7  0   24 18  6  0             418777.1588   0.0169  0.050               
3478: 29 15 14  0   28 15 13  0             418834.4515  -0.2041  0.050   0.0073 0.49  
3479: 29 15 14  0   28 16 13  0             418834.4515   0.2842  0.050   0.0073 0.01  
3480: 29 16 14  0   28 15 13  0             418834.4515  -0.2696  0.050   0.0073 0.01  
3481: 29 16 14  0   28 16 13  0             418834.4515   0.2187  0.050   0.0073 0.49  
3482: 27 25  2  0   26 25  1  0             419363.9539  -0.0830  0.050  -0.0122 0.50  
3483: 27 25  3  0   26 25  2  0             419363.9539   0.0587  0.050  -0.0122 0.50  
3484: 28 17 12  0   27 17 11  0             419559.0430   0.0431  0.050               
3485: 28 16 12  0   27 16 11  0             419600.1127  -0.0115  0.050               
3486: 19 12  7  0   18 10  8  0             420113.3906   0.0311  0.050               
3487: 27 18 10  0   26 18  9  0             420620.0954   0.0061  0.050               
3488: 19 13  7  0   18 11  8  0             421795.2862   0.0102  0.050               
3489: 21 16  5  0   20 14  6  0             421852.1995   0.0333  0.050               
3490: 27 24  4  0   26 24  3  0             421923.3826   0.0130  0.050               
3491: 27 24  3  0   26 24  2  0             421926.9761  -0.0587  0.050               
3492: 27 17 10  0   26 17  9  0             422453.2172   0.0370  0.050               
3493: 19 17  2  0   18 15  3  0             423658.8082  -0.0542  0.050               
3494: 26 20  6  0   25 20  5  0             423668.9802  -0.0025  0.050               
3495: 68 23 45  0   68 22 46  0             424350.0785   0.0491  0.050   0.0491 0.02  
3496: 68 23 45  0   68 23 46  0             424350.0785   0.0491  0.050   0.0491 0.48  
3497: 68 24 45  0   68 22 46  0             424350.0785   0.0491  0.050   0.0491 0.48  
3498: 68 24 45  0   68 23 46  0             424350.0785   0.0491  0.050   0.0491 0.02  
3499: 66 21 45  0   66 20 46  0             424779.0746  -0.0209  0.050  -0.0209 0.02  
3500: 66 21 45  0   66 21 46  0             424779.0746  -0.0209  0.050  -0.0209 0.48  
3501: 66 22 45  0   66 20 46  0             424779.0746  -0.0209  0.050  -0.0209 0.48  
3502: 66 22 45  0   66 21 46  0             424779.0746  -0.0209  0.050  -0.0209 0.02  
3503: 19 17  3  0   18 15  4  0             424940.6599   0.0348  0.050               
3504: 65 20 45  0   65 19 46  0             424982.2501   0.0305  0.050   0.0305 0.02  
3505: 65 20 45  0   65 20 46  0             424982.2501   0.0305  0.050   0.0305 0.48  
3506: 65 21 45  0   65 19 46  0             424982.2501   0.0305  0.050   0.0305 0.48  
3507: 65 21 45  0   65 20 46  0             424982.2501   0.0305  0.050   0.0305 0.02  
3508: 27 23  5  0   26 23  4  0             425020.8186   0.0173  0.050               
3509: 27 23  4  0   26 23  3  0             425082.5365  -0.0109  0.050               
3510: 18  9  9  0   17  7 10  0             425167.5339  -0.0115  0.050  -0.0103 0.97  
3511: 18  9  9  0   17  8 10  0             425167.5339   0.0331  0.050  -0.0103 0.03  
3512: 18 10  9  0   17  7 10  0             425171.2947  -0.1378  0.050  -0.0943 0.03  
3513: 18 10  9  0   17  8 10  0             425171.2947  -0.0930  0.050  -0.0943 0.97  
3514: 64 19 45  0   64 18 46  0             425177.9872  -0.0336  0.050  -0.0336 0.02  
3515: 64 19 45  0   64 19 46  0             425177.9872  -0.0336  0.050  -0.0336 0.48  
3516: 64 20 45  0   64 18 46  0             425177.9872  -0.0336  0.050  -0.0336 0.48  
3517: 64 20 45  0   64 19 46  0             425177.9872  -0.0336  0.050  -0.0336 0.02  
3518: 62 17 45  0   62 16 46  0             425548.4603  -0.0156  0.050  -0.0157 0.02  
3519: 62 17 45  0   62 17 46  0             425548.4603  -0.0156  0.050  -0.0157 0.48  
3520: 62 18 45  0   62 16 46  0             425548.4603  -0.0156  0.050  -0.0157 0.48  
3521: 62 18 45  0   62 17 46  0             425548.4603  -0.0156  0.050  -0.0157 0.02  
3522: 61 16 45  0   61 15 46  0             425723.5540   0.0247  0.050   0.0248 0.02  
3523: 61 16 45  0   61 16 46  0             425723.5540   0.0247  0.050   0.0248 0.48  
3524: 61 17 45  0   61 15 46  0             425723.5540   0.0247  0.050   0.0248 0.48  
3525: 61 17 45  0   61 16 46  0             425723.5540   0.0247  0.050   0.0248 0.02  
3526: 60 15 45  0   60 14 46  0             425892.0630   0.0045  0.050   0.0045 0.01  
3527: 60 15 45  0   60 15 46  0             425892.0630   0.0045  0.050   0.0045 0.48  
3528: 60 16 45  0   60 14 46  0             425892.0630   0.0045  0.050   0.0045 0.48  
3529: 60 16 45  0   60 15 46  0             425892.0630   0.0045  0.050   0.0045 0.01  
3530: 59 14 45  0   59 13 46  0             426054.2343  -0.0182  0.050  -0.0182 0.01  
3531: 59 14 45  0   59 14 46  0             426054.2343  -0.0182  0.050  -0.0182 0.48  
3532: 59 15 45  0   59 13 46  0             426054.2343  -0.0182  0.050  -0.0182 0.48  
3533: 59 15 45  0   59 14 46  0             426054.2343  -0.0182  0.050  -0.0182 0.01  
3534: 58 13 45  0   58 12 46  0             426210.2924  -0.0036  0.050  -0.0037 0.01  
3535: 58 13 45  0   58 13 46  0             426210.2924  -0.0036  0.050  -0.0037 0.48  
3536: 58 14 45  0   58 12 46  0             426210.2924  -0.0036  0.050  -0.0037 0.48  
3537: 58 14 45  0   58 13 46  0             426210.2924  -0.0036  0.050  -0.0037 0.01  
3538: 57 12 45  0   57 11 46  0             426360.3792   0.0094  0.050   0.0094 0.01  
3539: 57 12 45  0   57 12 46  0             426360.3792   0.0094  0.050   0.0094 0.49  
3540: 57 13 45  0   57 11 46  0             426360.3792   0.0094  0.050   0.0094 0.49  
3541: 57 13 45  0   57 12 46  0             426360.3792   0.0094  0.050   0.0094 0.01  
3542: 56 11 45  0   56 10 46  0             426504.6360  -0.0144  0.050  -0.0145 0.01  
3543: 56 11 45  0   56 11 46  0             426504.6360  -0.0144  0.050  -0.0145 0.49  
3544: 56 12 45  0   56 10 46  0             426504.6360  -0.0144  0.050  -0.0145 0.49  
3545: 56 12 45  0   56 11 46  0             426504.6360  -0.0144  0.050  -0.0145 0.01  
3546: 55 10 45  0   55  9 46  0             426643.3229   0.0121  0.050   0.0121 0.01  
3547: 55 10 45  0   55 10 46  0             426643.3229   0.0121  0.050   0.0121 0.49  
3548: 55 11 45  0   55  9 46  0             426643.3229   0.0121  0.050   0.0121 0.49  
3549: 55 11 45  0   55 10 46  0             426643.3229   0.0121  0.050   0.0121 0.01  
3550: 17  6 11  0   16  4 12  0             426683.8647  -0.0228  0.050  -0.0234 0.49  
3551: 17  6 11  0   16  5 12  0             426683.8647  -0.0228  0.050  -0.0234 0.01  
3552: 17  7 11  0   16  4 12  0             426683.8647  -0.0239  0.050  -0.0234 0.01  
3553: 17  7 11  0   16  5 12  0             426683.8647  -0.0239  0.050  -0.0234 0.49  
3554: 54  9 45  0   54  8 46  0             426776.5714   0.0514  0.050   0.0515 0.01  
3555: 54  9 45  0   54  9 46  0             426776.5714   0.0514  0.050   0.0515 0.49  
3556: 54 10 45  0   54  8 46  0             426776.5714   0.0514  0.050   0.0515 0.49  
3557: 54 10 45  0   54  9 46  0             426776.5714   0.0514  0.050   0.0515 0.01  
3558: 53  8 45  0   53  7 46  0             426904.4503   0.0070  0.050   0.0071 0.01  
3559: 53  8 45  0   53  8 46  0             426904.4503   0.0070  0.050   0.0071 0.49  
3560: 53  9 45  0   53  7 46  0             426904.4503   0.0070  0.050   0.0071 0.49  
3561: 53  9 45  0   53  8 46  0             426904.4503   0.0070  0.050   0.0071 0.01  
3562: 52  7 45  0   52  6 46  0             427027.2261  -0.0162  0.050  -0.0162 0.01  
3563: 52  7 45  0   52  7 46  0             427027.2261  -0.0162  0.050  -0.0162 0.49  
3564: 52  8 45  0   52  6 46  0             427027.2261  -0.0162  0.050  -0.0162 0.49  
3565: 52  8 45  0   52  7 46  0             427027.2261  -0.0162  0.050  -0.0162 0.01  
3566: 51  6 45  0   51  5 46  0             427145.1143   0.0388  0.050   0.0389 0.01  
3567: 51  6 45  0   51  6 46  0             427145.1143   0.0388  0.050   0.0389 0.49  
3568: 51  7 45  0   51  5 46  0             427145.1143   0.0388  0.050   0.0389 0.49  
3569: 51  7 45  0   51  6 46  0             427145.1143   0.0388  0.050   0.0389 0.01  
3570: 45  0 45  0   44  0 44  0             427320.7078   0.0145  0.050   0.0146 0.50  
3571: 45  0 45  0   44  1 44  0             427320.7078   0.0145  0.050   0.0146 0.00  
3572: 45  1 45  0   44  0 44  0             427320.7078   0.0145  0.050   0.0146 0.00  
3573: 45  1 45  0   44  1 44  0             427320.7078   0.0145  0.050   0.0146 0.50  
3574: 44  1 43  0   43  1 42  0             427329.4516   0.0116  0.050   0.0117 0.49  
3575: 44  1 43  0   43  2 42  0             427329.4516   0.0116  0.050   0.0117 0.01  
3576: 44  2 43  0   43  1 42  0             427329.4516   0.0116  0.050   0.0117 0.01  
3577: 44  2 43  0   43  2 42  0             427329.4516   0.0116  0.050   0.0117 0.49  
3578: 43  2 41  0   42  2 40  0             427337.4113   0.0177  0.050   0.0178 0.49  
3579: 43  2 41  0   42  3 40  0             427337.4113   0.0177  0.050   0.0178 0.01  
3580: 43  3 41  0   42  2 40  0             427337.4113   0.0177  0.050   0.0178 0.01  
3581: 43  3 41  0   42  3 40  0             427337.4113   0.0177  0.050   0.0178 0.49  
3582: 42  3 39  0   41  3 38  0             427344.8623   0.0201  0.050   0.0201 0.49  
3583: 42  3 39  0   41  4 38  0             427344.8623   0.0201  0.050   0.0201 0.01  
3584: 42  4 39  0   41  3 38  0             427344.8623   0.0201  0.050   0.0201 0.01  
3585: 42  4 39  0   41  4 38  0             427344.8623   0.0201  0.050   0.0201 0.49  
3586: 41  4 37  0   40  4 36  0             427352.1502   0.0059  0.050   0.0059 0.49  
3587: 41  4 37  0   40  5 36  0             427352.1502   0.0059  0.050   0.0059 0.01  
3588: 41  5 37  0   40  4 36  0             427352.1502   0.0059  0.050   0.0059 0.01  
3589: 41  5 37  0   40  5 36  0             427352.1502   0.0059  0.050   0.0059 0.49  
3590: 40  5 35  0   39  5 34  0             427359.7680   0.0045  0.050   0.0045 0.49  
3591: 40  5 35  0   39  6 34  0             427359.7680   0.0045  0.050   0.0045 0.01  
3592: 40  6 35  0   39  5 34  0             427359.7680   0.0045  0.050   0.0045 0.01  
3593: 40  6 35  0   39  6 34  0             427359.7680   0.0045  0.050   0.0045 0.49  
3594: 39  6 33  0   38  6 32  0             427368.3319   0.0081  0.050   0.0082 0.49  
3595: 39  6 33  0   38  7 32  0             427368.3319   0.0081  0.050   0.0082 0.01  
3596: 39  7 33  0   38  6 32  0             427368.3319   0.0081  0.050   0.0082 0.01  
3597: 39  7 33  0   38  7 32  0             427368.3319   0.0081  0.050   0.0082 0.49  
3598: 38  7 31  0   37  7 30  0             427378.7083   0.0105  0.050   0.0106 0.49  
3599: 38  7 31  0   37  8 30  0             427378.7083   0.0105  0.050   0.0106 0.01  
3600: 38  8 31  0   37  7 30  0             427378.7083   0.0105  0.050   0.0106 0.01  
3601: 38  8 31  0   37  8 30  0             427378.7083   0.0105  0.050   0.0106 0.49  
3602: 37  8 29  0   36  8 28  0             427392.1544   0.0007  0.050   0.0007 0.49  
3603: 37  8 29  0   36  9 28  0             427392.1544   0.0007  0.050   0.0007 0.01  
3604: 37  9 29  0   36  8 28  0             427392.1544   0.0007  0.050   0.0007 0.01  
3605: 37  9 29  0   36  9 28  0             427392.1544   0.0007  0.050   0.0007 0.49  
3606: 36  9 27  0   35  9 26  0             427410.6450   0.0413  0.050   0.0414 0.49  
3607: 36  9 27  0   35 10 26  0             427410.6450   0.0413  0.050   0.0414 0.01  
3608: 36 10 27  0   35  9 26  0             427410.6450   0.0413  0.050   0.0414 0.01  
3609: 36 10 27  0   35 10 26  0             427410.6450   0.0413  0.050   0.0414 0.49  
3610: 35 10 25  0   34 10 24  0             427437.0341  -0.0092  0.050  -0.0092 0.49  
3611: 35 10 25  0   34 11 24  0             427437.0341  -0.0092  0.050  -0.0092 0.01  
3612: 35 11 25  0   34 10 24  0             427437.0341  -0.0092  0.050  -0.0092 0.01  
3613: 35 11 25  0   34 11 24  0             427437.0341  -0.0092  0.050  -0.0092 0.49  
3614: 48  3 45  0   48  2 46  0             427470.3057  -0.0016  0.050  -0.0016 0.01  
3615: 48  3 45  0   48  3 46  0             427470.3057  -0.0016  0.050  -0.0016 0.49  
3616: 48  4 45  0   48  2 46  0             427470.3057  -0.0016  0.050  -0.0016 0.49  
3617: 48  4 45  0   48  3 46  0             427470.3057  -0.0016  0.050  -0.0016 0.01  
3618: 33 12 21  0   32 12 20  0             427536.8956  -0.0067  0.050  -0.0067 0.49  
3619: 33 12 21  0   32 13 20  0             427536.8956  -0.0067  0.050  -0.0067 0.01  
3620: 33 13 21  0   32 12 20  0             427536.8956  -0.0067  0.050  -0.0067 0.01  
3621: 33 13 21  0   32 13 20  0             427536.8956  -0.0067  0.050  -0.0067 0.49  
3622: 32 13 19  0   31 13 18  0             427633.7553   0.0381  0.050   0.0381 0.49  
3623: 32 13 19  0   31 14 18  0             427633.7553   0.0381  0.050   0.0381 0.01  
3624: 32 14 19  0   31 13 18  0             427633.7553   0.0381  0.050   0.0381 0.01  
3625: 32 14 19  0   31 14 18  0             427633.7553   0.0381  0.050   0.0381 0.49  
3626: 31 14 17  0   30 14 16  0             427795.8556   0.0202  0.050   0.0204 0.49  
3627: 31 14 17  0   30 15 16  0             427795.8556   0.0205  0.050   0.0204 0.01  
3628: 31 15 17  0   30 14 16  0             427795.8556   0.0202  0.050   0.0204 0.01  
3629: 31 15 17  0   30 15 16  0             427795.8556   0.0205  0.050   0.0204 0.49  
3630: 30 15 15  0   29 15 14  0             428084.6121  -0.0182  0.050   0.0104 0.49  
3631: 30 15 15  0   29 16 14  0             428084.6121   0.0472  0.050   0.0104 0.01  
3632: 30 16 15  0   29 15 14  0             428084.6121  -0.0264  0.050   0.0104 0.01  
3633: 30 16 15  0   29 16 14  0             428084.6121   0.0390  0.050   0.0104 0.49  
3634: 29 17 13  0   28 17 12  0             428645.0619  -0.0068  0.050               
3635: 29 16 13  0   28 16 12  0             428651.9980   0.0042  0.050               
3636: 27 22  6  0   26 22  5  0             428730.8537   0.0309  0.050               
3637: 27 19  9  0   26 19  8  0             429174.8724   0.0082  0.050               
3638: 28 17 11  0   27 18 10  0             429623.9053   0.0837  0.050               
3639: 28 18 11  0   27 18 10  0             429730.9825   0.0123  0.050               
3640: 28 17 11  0   27 17 10  0             430167.6841  -0.0023  0.050               
3641: 20 16  5  0   19 14  6  0             430323.5864  -0.0285  0.050               
3642: 20 15  6  0   19 13  7  0             431364.9180   0.0275  0.050               
3643: 21 15  6  0   20 13  7  0             431516.9476   0.0020  0.050               
3644: 20 17  3  0   19 15  4  0             431846.9134  -0.0072  0.050               
3645: 26 18  8  0   25 18  7  0             432148.9639   0.0430  0.050               
3646: 27 21  7  0   26 21  6  0             432355.4138  -0.0245  0.050               
3647: 19 11  8  0   18  9  9  0             432534.6854   0.0446  0.050               
3648: 28 27  1  0   27 27  0  0             432560.8572  -0.0166  0.050  -0.0159 0.50  
3649: 28 27  2  0   27 27  1  0             432560.8572  -0.0151  0.050  -0.0159 0.50  
3650: 22 22  0  0   21 21  1  0             432572.3019  -0.0240  0.050  -0.0204 0.50  
3651: 22 22  1  0   21 21  0  0             432572.3019  -0.0167  0.050  -0.0204 0.50  
3652: 19 12  8  0   18 10  9  0             432696.2793   0.0573  0.050               
3653: 27 20  8  0   26 20  7  0             433365.4988   0.0317  0.050               
3654: 26 19  7  0   25 19  6  0             434518.3340   0.0172  0.050               
3655: 65 19 46  0   65 18 47  0             434551.9606   0.0883  0.050   0.0884 0.02  
3656: 65 19 46  0   65 19 47  0             434551.9606   0.0883  0.050   0.0884 0.48  
3657: 65 20 46  0   65 18 47  0             434551.9606   0.0883  0.050   0.0884 0.48  
3658: 65 20 46  0   65 19 47  0             434551.9606   0.0883  0.050   0.0884 0.02  
3659: 28 26  2  0   27 26  1  0             434703.6544  -0.0751  0.050  -0.0420 0.50  
3660: 28 26  3  0   27 26  2  0             434703.6544  -0.0087  0.050  -0.0420 0.50  
3661: 64 18 46  0   64 17 47  0             434740.4908   0.0187  0.050   0.0187 0.02  
3662: 64 18 46  0   64 18 47  0             434740.4908   0.0187  0.050   0.0187 0.48  
3663: 64 19 46  0   64 17 47  0             434740.4908   0.0187  0.050   0.0187 0.48  
3664: 64 19 46  0   64 18 47  0             434740.4908   0.0187  0.050   0.0187 0.02  
3665: 63 17 46  0   63 16 47  0             434922.3609   0.0192  0.050   0.0193 0.02  
3666: 63 17 46  0   63 17 47  0             434922.3609   0.0192  0.050   0.0193 0.48  
3667: 63 18 46  0   63 16 47  0             434922.3609   0.0192  0.050   0.0193 0.48  
3668: 63 18 46  0   63 17 47  0             434922.3609   0.0192  0.050   0.0193 0.02  
3669: 62 16 46  0   62 15 47  0             435097.6729   0.0044  0.050   0.0044 0.02  
3670: 62 16 46  0   62 16 47  0             435097.6729   0.0044  0.050   0.0044 0.48  
3671: 62 17 46  0   62 15 47  0             435097.6729   0.0044  0.050   0.0044 0.48  
3672: 62 17 46  0   62 16 47  0             435097.6729   0.0044  0.050   0.0044 0.02  
3673: 61 15 46  0   61 14 47  0             435266.6606   0.0249  0.050   0.0249 0.01  
3674: 61 15 46  0   61 15 47  0             435266.6606   0.0249  0.050   0.0249 0.48  
3675: 61 16 46  0   61 14 47  0             435266.6606   0.0249  0.050   0.0249 0.48  
3676: 61 16 46  0   61 15 47  0             435266.6606   0.0249  0.050   0.0249 0.01  
3677: 59 13 46  0   59 12 47  0             435586.2208   0.0152  0.050   0.0153 0.01  
3678: 59 13 46  0   59 13 47  0             435586.2208   0.0152  0.050   0.0153 0.49  
3679: 59 14 46  0   59 12 47  0             435586.2208   0.0152  0.050   0.0153 0.49  
3680: 59 14 46  0   59 13 47  0             435586.2208   0.0152  0.050   0.0153 0.01  
3681: 58 12 46  0   58 11 47  0             435737.1296  -0.0257  0.050  -0.0258 0.01  
3682: 58 12 46  0   58 12 47  0             435737.1296  -0.0257  0.050  -0.0258 0.49  
3683: 58 13 46  0   58 11 47  0             435737.1296  -0.0257  0.050  -0.0258 0.49  
3684: 58 13 46  0   58 12 47  0             435737.1296  -0.0257  0.050  -0.0258 0.01  
3685: 57 11 46  0   57 10 47  0             435882.4283  -0.0123  0.050  -0.0124 0.01  
3686: 57 11 46  0   57 11 47  0             435882.4283  -0.0123  0.050  -0.0124 0.49  
3687: 57 12 46  0   57 10 47  0             435882.4283  -0.0123  0.050  -0.0124 0.49  
3688: 57 12 46  0   57 11 47  0             435882.4283  -0.0123  0.050  -0.0124 0.01  
3689: 56 10 46  0   56  9 47  0             436022.2513   0.0255  0.050   0.0255 0.01  
3690: 56 10 46  0   56 10 47  0             436022.2513   0.0255  0.050   0.0255 0.49  
3691: 56 11 46  0   56  9 47  0             436022.2513   0.0255  0.050   0.0255 0.49  
3692: 56 11 46  0   56 10 47  0             436022.2513   0.0255  0.050   0.0255 0.01  
3693: 55  9 46  0   55  8 47  0             436156.6910   0.0192  0.050   0.0192 0.01  
3694: 55  9 46  0   55  9 47  0             436156.6910   0.0192  0.050   0.0192 0.49  
3695: 55 10 46  0   55  8 47  0             436156.6910   0.0192  0.050   0.0192 0.49  
3696: 55 10 46  0   55  9 47  0             436156.6910   0.0192  0.050   0.0192 0.01  
3697: 54  8 46  0   54  7 47  0             436285.9799   0.0437  0.050   0.0438 0.01  
3698: 54  8 46  0   54  8 47  0             436285.9799   0.0437  0.050   0.0438 0.49  
3699: 54  9 46  0   54  7 47  0             436285.9799   0.0437  0.050   0.0438 0.49  
3700: 54  9 46  0   54  8 47  0             436285.9799   0.0437  0.050   0.0438 0.01  
3701: 21 17  4  0   20 15  5  0             436297.2051  -0.0390  0.050               
3702: 51  5 46  0   51  4 47  0             436644.1987   0.0343  0.050   0.0344 0.01  
3703: 51  5 46  0   51  5 47  0             436644.1987   0.0343  0.050   0.0344 0.49  
3704: 51  6 46  0   51  4 47  0             436644.1987   0.0343  0.050   0.0344 0.49  
3705: 51  6 46  0   51  5 47  0             436644.1987   0.0343  0.050   0.0344 0.01  
3706: 46  0 46  0   45  0 45  0             436706.0241  -0.0026  0.050  -0.0026 0.50  
3707: 46  0 46  0   45  1 45  0             436706.0241  -0.0026  0.050  -0.0026 0.00  
3708: 46  1 46  0   45  0 45  0             436706.0241  -0.0026  0.050  -0.0026 0.00  
3709: 46  1 46  0   45  1 45  0             436706.0241  -0.0026  0.050  -0.0026 0.50  
3710: 45  1 44  0   44  1 43  0             436714.7426  -0.0082  0.050  -0.0082 0.49  
3711: 45  1 44  0   44  2 43  0             436714.7426  -0.0082  0.050  -0.0082 0.01  
3712: 45  2 44  0   44  1 43  0             436714.7426  -0.0082  0.050  -0.0082 0.01  
3713: 45  2 44  0   44  2 43  0             436714.7426  -0.0082  0.050  -0.0082 0.49  
3714: 44  2 42  0   43  2 41  0             436722.6483  -0.0010  0.050  -0.0011 0.49  
3715: 44  2 42  0   43  3 41  0             436722.6483  -0.0010  0.050  -0.0011 0.01  
3716: 44  3 42  0   43  2 41  0             436722.6483  -0.0010  0.050  -0.0011 0.01  
3717: 44  3 42  0   43  3 41  0             436722.6483  -0.0010  0.050  -0.0011 0.49  
3718: 43  3 40  0   42  3 39  0             436730.0044   0.0027  0.050   0.0027 0.49  
3719: 43  3 40  0   42  4 39  0             436730.0044   0.0027  0.050   0.0027 0.01  
3720: 43  4 40  0   42  3 39  0             436730.0044   0.0027  0.050   0.0027 0.01  
3721: 43  4 40  0   42  4 39  0             436730.0044   0.0027  0.050   0.0027 0.49  
3722: 42  4 38  0   41  4 37  0             436737.1860   0.0346  0.050   0.0346 0.49  
3723: 42  4 38  0   41  5 37  0             436737.1860   0.0346  0.050   0.0346 0.01  
3724: 42  5 38  0   41  4 37  0             436737.1860   0.0346  0.050   0.0346 0.01  
3725: 42  5 38  0   41  5 37  0             436737.1860   0.0346  0.050   0.0346 0.49  
3726: 41  5 36  0   40  5 35  0             436744.5885   0.0510  0.050   0.0510 0.49  
3727: 41  5 36  0   40  6 35  0             436744.5885   0.0510  0.050   0.0510 0.01  
3728: 41  6 36  0   40  5 35  0             436744.5885   0.0510  0.050   0.0510 0.01  
3729: 41  6 36  0   40  6 35  0             436744.5885   0.0510  0.050   0.0510 0.49  
3730: 40  6 34  0   39  6 33  0             436752.7691   0.0263  0.050   0.0264 0.49  
3731: 40  6 34  0   39  7 33  0             436752.7691   0.0263  0.050   0.0264 0.01  
3732: 40  7 34  0   39  6 33  0             436752.7691   0.0263  0.050   0.0264 0.01  
3733: 40  7 34  0   39  7 33  0             436752.7691   0.0263  0.050   0.0264 0.49  
3734: 39  7 32  0   38  7 31  0             436762.5938   0.0232  0.050   0.0233 0.49  
3735: 39  7 32  0   38  8 31  0             436762.5938   0.0232  0.050   0.0233 0.01  
3736: 39  8 32  0   38  7 31  0             436762.5938   0.0232  0.050   0.0233 0.01  
3737: 39  8 32  0   38  8 31  0             436762.5938   0.0232  0.050   0.0233 0.49  
3738: 38  8 30  0   37  8 29  0             436775.1435  -0.0264  0.050  -0.0265 0.49  
3739: 38  8 30  0   37  9 29  0             436775.1435  -0.0264  0.050  -0.0265 0.01  
3740: 38  9 30  0   37  8 29  0             436775.1435  -0.0264  0.050  -0.0265 0.01  
3741: 38  9 30  0   37  9 29  0             436775.1435  -0.0264  0.050  -0.0265 0.49  
3742: 37  9 28  0   36  9 27  0             436792.2604   0.0154  0.050   0.0155 0.49  
3743: 37  9 28  0   36 10 27  0             436792.2604   0.0154  0.050   0.0155 0.01  
3744: 37 10 28  0   36  9 27  0             436792.2604   0.0154  0.050   0.0155 0.01  
3745: 37 10 28  0   36 10 27  0             436792.2604   0.0154  0.050   0.0155 0.49  
3746: 36 10 26  0   35 10 25  0             436816.4336   0.0162  0.050   0.0163 0.49  
3747: 36 10 26  0   35 11 25  0             436816.4336   0.0162  0.050   0.0163 0.01  
3748: 36 11 26  0   35 10 25  0             436816.4336   0.0162  0.050   0.0163 0.01  
3749: 36 11 26  0   35 11 25  0             436816.4336   0.0162  0.050   0.0163 0.49  
3750: 35 11 24  0   34 11 23  0             436851.8861   0.0067  0.050   0.0068 0.49  
3751: 35 11 24  0   34 12 23  0             436851.8861   0.0067  0.050   0.0068 0.01  
3752: 35 12 24  0   34 11 23  0             436851.8861   0.0067  0.050   0.0068 0.01  
3753: 35 12 24  0   34 12 23  0             436851.8861   0.0067  0.050   0.0068 0.49  
3754: 49  3 46  0   49  2 47  0             436859.8140   0.0013  0.050   0.0014 0.01  
3755: 49  3 46  0   49  3 47  0             436859.8140   0.0013  0.050   0.0014 0.49  
3756: 49  4 46  0   49  2 47  0             436859.8140   0.0013  0.050   0.0014 0.49  
3757: 49  4 46  0   49  3 47  0             436859.8140   0.0013  0.050   0.0014 0.01  
3758: 34 12 22  0   33 12 21  0             436905.6663   0.0400  0.050   0.0400 0.49  
3759: 34 12 22  0   33 13 21  0             436905.6663   0.0400  0.050   0.0400 0.01  
3760: 34 13 22  0   33 12 21  0             436905.6663   0.0400  0.050   0.0400 0.01  
3761: 34 13 22  0   33 13 21  0             436905.6663   0.0400  0.050   0.0400 0.49  
3762: 48  2 46  0   48  1 47  0             436961.1617   0.0526  0.050   0.0526 0.01  
3763: 48  2 46  0   48  2 47  0             436961.1617   0.0526  0.050   0.0526 0.49  
3764: 48  3 46  0   48  1 47  0             436961.1617   0.0526  0.050   0.0526 0.49  
3765: 48  3 46  0   48  2 47  0             436961.1617   0.0526  0.050   0.0526 0.01  
3766: 33 13 20  0   32 13 19  0             436989.9349   0.0107  0.050   0.0107 0.49  
3767: 33 13 20  0   32 14 19  0             436989.9349   0.0107  0.050   0.0107 0.01  
3768: 33 14 20  0   32 13 19  0             436989.9349   0.0107  0.050   0.0107 0.01  
3769: 33 14 20  0   32 14 19  0             436989.9349   0.0107  0.050   0.0107 0.49  
3770: 27 21  6  0   26 21  5  0             437112.5203  -0.0001  0.050               
3771: 32 14 18  0   31 14 17  0             437127.6609   0.0346  0.050   0.0346 0.49  
3772: 32 14 18  0   31 15 17  0             437127.6609   0.0346  0.050   0.0346 0.01  
3773: 32 15 18  0   31 14 17  0             437127.6609   0.0346  0.050   0.0346 0.01  
3774: 32 15 18  0   31 15 17  0             437127.6609   0.0346  0.050   0.0346 0.49  
3775: 28 25  4  0   27 25  3  0             437220.4124   0.0673  0.050               
3776: 28 25  3  0   27 25  2  0             437222.0953  -0.0605  0.050               
3777: 31 15 16  0   30 15 15  0             437364.8207  -0.0029  0.050   0.0007 0.49  
3778: 31 15 16  0   30 16 15  0             437364.8207   0.0053  0.050   0.0007 0.01  
3779: 31 16 16  0   30 15 15  0             437364.8207  -0.0039  0.050   0.0007 0.01  
3780: 31 16 16  0   30 16 15  0             437364.8207   0.0043  0.050   0.0007 0.49  
3781: 20 17  4  0   19 15  5  0             437624.6978  -0.0001  0.050               
3782: 30 16 14  0   29 17 13  0             437804.9410   0.1299  0.050  -0.0421 0.02  
3783: 30 17 14  0   29 17 13  0             437804.9410  -0.0451  0.050  -0.0421 0.98  
3784: 30 16 14  0   29 16 13  0             437806.0910   0.0394  0.050   0.0364 0.98  
3785: 30 17 14  0   29 16 13  0             437806.0910  -0.1356  0.050   0.0364 0.02  
3786: 27 18  9  0   26 18  8  0             438025.2862   0.0001  0.050               
3787: 29 18 12  0   28 18 11  0             438688.3385   0.0009  0.050               
3788: 29 17 12  0   28 17 11  0             438776.6628   0.0248  0.050               
3789: 20 14  7  0   19 12  8  0             439643.8147   0.0238  0.050               
3790: 28 19 10  0   27 19  9  0             439662.9444   0.0146  0.050               
3791: 28 24  5  0   27 24  4  0             440242.8614   0.0288  0.050               
3792: 28 24  4  0   27 24  3  0             440275.2454  -0.0516  0.050               
3793: 28 18 10  0   27 18  9  0             442835.1020  -0.0006  0.050               
3794: 19 10  9  0   18  8 10  0             443328.4944  -0.0668  0.050               
3795: 19 11  9  0   18  9 10  0             443339.0209   0.0496  0.050               
3796: 22 17  5  0   21 15  6  0             443509.1387   0.0613  0.050               
3797: 66 19 47  0   66 18 48  0             443923.4666  -0.0490  0.050  -0.0491 0.02  
3798: 66 19 47  0   66 19 48  0             443923.4666  -0.0490  0.050  -0.0491 0.48  
3799: 66 20 47  0   66 18 48  0             443923.4666  -0.0490  0.050  -0.0491 0.48  
3800: 66 20 47  0   66 19 48  0             443923.4666  -0.0490  0.050  -0.0491 0.02  
3801: 65 18 47  0   65 17 48  0             444112.2664   0.0623  0.050   0.0623 0.02  
3802: 65 18 47  0   65 18 48  0             444112.2664   0.0623  0.050   0.0623 0.48  
3803: 65 19 47  0   65 17 48  0             444112.2664   0.0623  0.050   0.0623 0.48  
3804: 65 19 47  0   65 18 48  0             444112.2664   0.0623  0.050   0.0623 0.02  
3805: 28 23  5  0   27 23  4  0             444288.8009   0.0235  0.050               
3806: 64 17 47  0   64 16 48  0             444294.3494   0.0152  0.050   0.0152 0.02  
3807: 64 17 47  0   64 17 48  0             444294.3494   0.0152  0.050   0.0152 0.48  
3808: 64 18 47  0   64 16 48  0             444294.3494   0.0152  0.050   0.0152 0.48  
3809: 64 18 47  0   64 17 48  0             444294.3494   0.0152  0.050   0.0152 0.02  
3810: 63 16 47  0   63 15 48  0             444470.0759  -0.0083  0.050  -0.0083 0.02  
3811: 63 16 47  0   63 16 48  0             444470.0759  -0.0083  0.050  -0.0083 0.48  
3812: 63 17 47  0   63 15 48  0             444470.0759  -0.0083  0.050  -0.0083 0.48  
3813: 63 17 47  0   63 16 48  0             444470.0759  -0.0083  0.050  -0.0083 0.02  
3814: 62 15 47  0   62 14 48  0             444639.6073  -0.0211  0.050  -0.0212 0.01  
3815: 62 15 47  0   62 15 48  0             444639.6073  -0.0211  0.050  -0.0212 0.48  
3816: 62 16 47  0   62 15 48  0             444639.6073  -0.0211  0.050  -0.0212 0.01  
3817: 62 16 47  0   62 14 48  0             444639.6073  -0.0211  0.050  -0.0212 0.48  
3818: 61 14 47  0   61 13 48  0             444803.1925   0.0550  0.050   0.0550 0.01  
3819: 61 14 47  0   61 14 48  0             444803.1925   0.0550  0.050   0.0550 0.48  
3820: 61 15 47  0   61 13 48  0             444803.1925   0.0550  0.050   0.0550 0.48  
3821: 61 15 47  0   61 14 48  0             444803.1925   0.0550  0.050   0.0550 0.01  
3822: 57 10 47  0   57  9 48  0             445400.0820  -0.0285  0.050  -0.0285 0.01  
3823: 57 10 47  0   57 10 48  0             445400.0820  -0.0285  0.050  -0.0285 0.49  
3824: 57 11 47  0   57  9 48  0             445400.0820  -0.0285  0.050  -0.0285 0.49  
3825: 57 11 47  0   57 10 48  0             445400.0820  -0.0285  0.050  -0.0285 0.01  
3826: 55  8 47  0   55  7 48  0             445666.5752   0.0089  0.050   0.0089 0.01  
3827: 55  8 47  0   55  8 48  0             445666.5752   0.0089  0.050   0.0089 0.49  
3828: 55  9 47  0   55  7 48  0             445666.5752   0.0089  0.050   0.0089 0.49  
3829: 55  9 47  0   55  8 48  0             445666.5752   0.0089  0.050   0.0089 0.01  
3830: 54  7 47  0   54  6 48  0             445792.3139  -0.0013  0.050  -0.0013 0.01  
3831: 54  7 47  0   54  7 48  0             445792.3139  -0.0013  0.050  -0.0013 0.49  
3832: 54  8 47  0   54  6 48  0             445792.3139  -0.0013  0.050  -0.0013 0.49  
3833: 54  8 47  0   54  7 48  0             445792.3139  -0.0013  0.050  -0.0013 0.01  
3834: 53  6 47  0   53  5 48  0             445913.2856   0.0143  0.050   0.0143 0.01  
3835: 53  6 47  0   53  6 48  0             445913.2856   0.0143  0.050   0.0143 0.49  
3836: 53  7 47  0   53  5 48  0             445913.2856   0.0143  0.050   0.0143 0.49  
3837: 53  7 47  0   53  6 48  0             445913.2856   0.0143  0.050   0.0143 0.01  
3838: 47  0 47  0   46  0 46  0             446090.9938   0.0397  0.050   0.0398 0.50  
3839: 47  0 47  0   46  1 46  0             446090.9938   0.0397  0.050   0.0398 0.00  
3840: 47  1 47  0   46  0 46  0             446090.9938   0.0397  0.050   0.0398 0.00  
3841: 47  1 47  0   46  1 46  0             446090.9938   0.0397  0.050   0.0398 0.50  
3842: 46  1 45  0   45  1 44  0             446099.6662   0.0102  0.050   0.0102 0.49  
3843: 46  1 45  0   45  2 44  0             446099.6662   0.0102  0.050   0.0102 0.01  
3844: 46  2 45  0   45  1 44  0             446099.6662   0.0102  0.050   0.0102 0.01  
3845: 46  2 45  0   45  2 44  0             446099.6662   0.0102  0.050   0.0102 0.49  
3846: 45  2 43  0   44  2 42  0             446107.4989  -0.0013  0.050  -0.0014 0.49  
3847: 45  2 43  0   44  3 42  0             446107.4989  -0.0013  0.050  -0.0014 0.01  
3848: 45  3 43  0   44  2 42  0             446107.4989  -0.0013  0.050  -0.0014 0.01  
3849: 45  3 43  0   44  3 42  0             446107.4989  -0.0013  0.050  -0.0014 0.49  
3850: 44  3 41  0   43  3 40  0             446114.7481  -0.0101  0.050  -0.0101 0.49  
3851: 44  3 41  0   43  4 40  0             446114.7481  -0.0101  0.050  -0.0101 0.01  
3852: 44  4 41  0   43  3 40  0             446114.7481  -0.0101  0.050  -0.0101 0.01  
3853: 44  4 41  0   43  4 40  0             446114.7481  -0.0101  0.050  -0.0101 0.49  
3854: 43  4 39  0   42  4 38  0             446121.7509  -0.0093  0.050  -0.0094 0.49  
3855: 43  4 39  0   42  5 38  0             446121.7509  -0.0093  0.050  -0.0094 0.01  
3856: 43  5 39  0   42  4 38  0             446121.7509  -0.0093  0.050  -0.0094 0.01  
3857: 43  5 39  0   42  5 38  0             446121.7509  -0.0093  0.050  -0.0094 0.49  
3858: 42  5 37  0   41  5 36  0             446128.9234   0.0001  0.050   0.0001 0.49  
3859: 42  5 37  0   41  6 36  0             446128.9234   0.0001  0.050   0.0001 0.01  
3860: 42  6 37  0   41  5 36  0             446128.9234   0.0001  0.050   0.0001 0.01  
3861: 42  6 37  0   41  6 36  0             446128.9234   0.0001  0.050   0.0001 0.49  
3862: 41  6 35  0   40  6 34  0             446136.8101   0.0164  0.050   0.0164 0.49  
3863: 41  6 35  0   40  7 34  0             446136.8101   0.0164  0.050   0.0164 0.01  
3864: 41  7 35  0   40  6 34  0             446136.8101   0.0164  0.050   0.0164 0.01  
3865: 41  7 35  0   40  7 34  0             446136.8101   0.0164  0.050   0.0164 0.49  
3866: 51  4 47  0   51  3 48  0             446141.4284   0.0636  0.050   0.0636 0.01  
3867: 51  4 47  0   51  4 48  0             446141.4284   0.0636  0.050   0.0636 0.49  
3868: 51  5 47  0   51  3 48  0             446141.4284   0.0636  0.050   0.0636 0.49  
3869: 51  5 47  0   51  4 48  0             446141.4284   0.0636  0.050   0.0636 0.01  
3870: 40  7 33  0   39  7 32  0             446146.1325   0.0184  0.050   0.0185 0.49  
3871: 40  7 33  0   39  8 32  0             446146.1325   0.0184  0.050   0.0185 0.01  
3872: 40  8 33  0   39  7 32  0             446146.1325   0.0184  0.050   0.0185 0.01  
3873: 40  8 33  0   39  8 32  0             446146.1325   0.0184  0.050   0.0185 0.49  
3874: 39  8 31  0   38  8 30  0             446157.9260  -0.0048  0.050  -0.0048 0.49  
3875: 39  8 31  0   38  9 30  0             446157.9260  -0.0048  0.050  -0.0048 0.01  
3876: 39  9 31  0   38  8 30  0             446157.9260  -0.0048  0.050  -0.0048 0.01  
3877: 39  9 31  0   38  9 30  0             446157.9260  -0.0048  0.050  -0.0048 0.49  
3878: 38  9 29  0   37  9 28  0             446173.7715   0.0000  0.050  -0.0001 0.49  
3879: 38  9 29  0   37 10 28  0             446173.7715   0.0000  0.050  -0.0001 0.01  
3880: 38 10 29  0   37  9 28  0             446173.7715   0.0000  0.050  -0.0001 0.01  
3881: 38 10 29  0   37 10 28  0             446173.7715   0.0000  0.050  -0.0001 0.49  
3882: 37 10 27  0   36 10 26  0             446195.9501   0.0035  0.050   0.0036 0.49  
3883: 37 10 27  0   36 11 26  0             446195.9501   0.0035  0.050   0.0036 0.01  
3884: 37 11 27  0   36 10 26  0             446195.9501   0.0035  0.050   0.0036 0.01  
3885: 37 11 27  0   36 11 26  0             446195.9501   0.0035  0.050   0.0036 0.49  
3886: 36 11 25  0   35 11 24  0             446228.0667  -0.0135  0.050  -0.0136 0.49  
3887: 36 11 25  0   35 12 24  0             446228.0667  -0.0135  0.050  -0.0136 0.01  
3888: 36 12 25  0   35 11 24  0             446228.0667  -0.0135  0.050  -0.0136 0.01  
3889: 36 12 25  0   35 12 24  0             446228.0667  -0.0135  0.050  -0.0136 0.49  
3890: 50  3 47  0   50  2 48  0             446248.8104   0.0354  0.050   0.0355 0.01  
3891: 50  3 47  0   50  3 48  0             446248.8104   0.0354  0.050   0.0355 0.49  
3892: 50  4 47  0   50  2 48  0             446248.8104   0.0354  0.050   0.0355 0.49  
3893: 50  4 47  0   50  3 48  0             446248.8104   0.0354  0.050   0.0355 0.01  
3894: 35 12 23  0   34 12 22  0             446276.0878  -0.0054  0.050  -0.0054 0.49  
3895: 35 12 23  0   34 13 22  0             446276.0878  -0.0054  0.050  -0.0054 0.01  
3896: 35 13 23  0   34 12 22  0             446276.0878  -0.0054  0.050  -0.0054 0.01  
3897: 35 13 23  0   34 13 22  0             446276.0878  -0.0054  0.050  -0.0054 0.49  
3898: 34 13 21  0   33 13 20  0             446350.1124   0.0060  0.050   0.0060 0.49  
3899: 34 13 21  0   33 14 20  0             446350.1124   0.0060  0.050   0.0060 0.01  
3900: 34 14 21  0   33 13 20  0             446350.1124   0.0060  0.050   0.0060 0.01  
3901: 34 14 21  0   33 14 20  0             446350.1124   0.0060  0.050   0.0060 0.49  
3902: 48  1 47  0   48  0 48  0             446450.9863   0.0045  0.050   0.0045 0.01  
3903: 48  1 47  0   48  1 48  0             446450.9863   0.0045  0.050   0.0045 0.49  
3904: 48  2 47  0   48  0 48  0             446450.9863   0.0045  0.050   0.0045 0.49  
3905: 48  2 47  0   48  1 48  0             446450.9863   0.0045  0.050   0.0045 0.01  
3906: 33 14 19  0   32 14 18  0             446468.4013   0.0021  0.050   0.0022 0.49  
3907: 33 14 19  0   32 15 18  0             446468.4013   0.0021  0.050   0.0022 0.01  
3908: 33 15 19  0   32 14 18  0             446468.4013   0.0021  0.050   0.0022 0.01  
3909: 33 15 19  0   32 15 18  0             446468.4013   0.0021  0.050   0.0022 0.49  
3910: 22 16  6  0   21 14  7  0             446509.9115  -0.0083  0.050               
3911: 32 15 17  0   31 15 16  0             446666.3628  -0.0089  0.050  -0.0085 0.49  
3912: 32 15 17  0   31 16 16  0             446666.3628  -0.0079  0.050  -0.0085 0.01  
3913: 32 16 17  0   31 15 16  0             446666.3628  -0.0090  0.050  -0.0085 0.01  
3914: 32 16 17  0   31 16 16  0             446666.3628  -0.0081  0.050  -0.0085 0.49  
3915: 31 16 15  0   30 16 14  0             447019.4453  -0.0670  0.050   0.0089 0.49  
3916: 31 16 15  0   30 17 14  0             447019.4453   0.1080  0.050   0.0089 0.01  
3917: 31 17 15  0   30 16 14  0             447019.4453  -0.0902  0.050   0.0089 0.01  
3918: 31 17 15  0   30 17 14  0             447019.4453   0.0848  0.050   0.0089 0.49  
3919: 28 20  9  0   27 20  8  0             447303.3596   0.0314  0.050               
3920: 30 18 13  0   29 18 12  0             447705.6219  -0.0177  0.050               
3921: 30 17 13  0   29 17 12  0             447721.4878   0.0241  0.050               
3922: 28 22  7  0   27 22  6  0             447804.7342  -0.0337  0.050               
3923: 29 28  1  0   28 28  0  0             447919.3999  -0.0555  0.050  -0.0553 0.50  
3924: 29 28  2  0   28 28  1  0             447919.3999  -0.0549  0.050  -0.0553 0.50  
3925: 20 18  2  0   19 16  3  0             448356.1318   0.0167  0.050               
3926: 29 19 11  0   28 19 10  0             448939.2449   0.0003  0.050               
3927: 27 20  7  0   26 20  6  0             449008.0304  -0.0497  0.050               
3928: 20 18  3  0   19 16  4  0             449083.5589  -0.0119  0.050               
3929: 29 18 11  0   28 18 10  0             449774.5799  -0.0097  0.050               
3930: 28 21  8  0   27 21  7  0             449937.6493  -0.0449  0.050               
3931: 29 27  2  0   28 27  1  0             450044.0846  -0.0133  0.050   0.0021 0.50  
3932: 29 27  3  0   28 27  2  0             450044.0846   0.0176  0.050   0.0021 0.50  
3933: 20 12  8  0   19 10  9  0             450180.7824  -0.0282  0.050               
3934: 20 13  8  0   19 11  9  0             450535.4882  -0.0289  0.050               
3935: 21 16  6  0   20 14  7  0             450832.6389  -0.0147  0.050               
3936: 28 22  6  0   27 22  5  0             450883.4197   0.0165  0.050               
3937: 27 19  8  0   26 19  7  0             451493.6060  -0.0022  0.050               
3938: 21 14  7  0   20 12  8  0             452185.2236  -0.0077  0.050               
3939: 21 17  5  0   20 15  6  0             452291.3378   0.0074  0.050               
3940: 23 23  0  0   22 22  1  0             452319.1720  -0.0334  0.050  -0.0318 0.50  
3941: 23 23  1  0   22 22  0  0             452319.1720  -0.0302  0.050  -0.0318 0.50  
3942: 29 26  3  0   28 26  2  0             452522.3628  -0.4116  0.050   0.0319 0.50  
3943: 29 26  4  0   28 26  3  0             452522.3628   0.4754  0.050   0.0319 0.50  
3944: 67 19 48  0   67 18 49  0             453293.0317   0.0149  0.050   0.0149 0.02  
3945: 67 19 48  0   67 19 49  0             453293.0317   0.0149  0.050   0.0149 0.48  
3946: 67 20 48  0   67 18 49  0             453293.0317   0.0149  0.050   0.0149 0.48  
3947: 67 20 48  0   67 19 49  0             453293.0317   0.0149  0.050   0.0149 0.02  
3948: 66 18 48  0   66 17 49  0             453481.9099  -0.0471  0.050  -0.0472 0.02  
3949: 66 18 48  0   66 18 49  0             453481.9099  -0.0471  0.050  -0.0472 0.48  
3950: 66 19 48  0   66 17 49  0             453481.9099  -0.0471  0.050  -0.0472 0.48  
3951: 66 19 48  0   66 18 49  0             453481.9099  -0.0471  0.050  -0.0472 0.02  
3952: 19  9 10  0   18  7 11  0             453591.7376   0.1673  0.050  -0.0735 0.49  
3953: 19  9 10  0   18  8 11  0             453591.7376   0.1718  0.050  -0.0735 0.01  
3954: 19 10 10  0   18  7 11  0             453591.7376  -0.3187  0.050  -0.0735 0.01  
3955: 19 10 10  0   18  8 11  0             453591.7376  -0.3142  0.050  -0.0735 0.49  
3956: 64 16 48  0   64 15 49  0             453840.8588   0.0439  0.050   0.0440 0.01  
3957: 64 16 48  0   64 16 49  0             453840.8588   0.0439  0.050   0.0440 0.48  
3958: 64 17 48  0   64 15 49  0             453840.8588   0.0439  0.050   0.0440 0.48  
3959: 64 17 48  0   64 16 49  0             453840.8588   0.0439  0.050   0.0440 0.01  
3960: 62 14 48  0   62 13 49  0             454175.4704   0.0499  0.050   0.0499 0.01  
3961: 62 14 48  0   62 14 49  0             454175.4704   0.0499  0.050   0.0499 0.48  
3962: 62 15 48  0   62 13 49  0             454175.4704   0.0499  0.050   0.0499 0.48  
3963: 62 15 48  0   62 14 49  0             454175.4704   0.0499  0.050   0.0499 0.01  
3964: 59 11 48  0   59 10 49  0             454634.6828   0.0259  0.050   0.0259 0.01  
3965: 59 11 48  0   59 11 49  0             454634.6828   0.0259  0.050   0.0259 0.49  
3966: 59 12 48  0   59 10 49  0             454634.6828   0.0259  0.050   0.0259 0.49  
3967: 59 12 48  0   59 11 49  0             454634.6828   0.0259  0.050   0.0259 0.01  
3968: 56  8 48  0   56  7 49  0             455046.3854   0.0521  0.050   0.0522 0.01  
3969: 56  8 48  0   56  8 49  0             455046.3854   0.0521  0.050   0.0522 0.49  
3970: 56  9 48  0   56  7 49  0             455046.3854   0.0521  0.050   0.0522 0.49  
3971: 56  9 48  0   56  8 49  0             455046.3854   0.0521  0.050   0.0522 0.01  
3972: 55  7 48  0   55  6 49  0             455173.6047  -0.0616  0.050  -0.0616 0.01  
3973: 55  7 48  0   55  7 49  0             455173.6047  -0.0616  0.050  -0.0616 0.49  
3974: 55  8 48  0   55  6 49  0             455173.6047  -0.0616  0.050  -0.0616 0.49  
3975: 55  8 48  0   55  7 49  0             455173.6047  -0.0616  0.050  -0.0616 0.01  
3976: 54  6 48  0   54  5 49  0             455296.2216  -0.0634  0.050  -0.0635 0.01  
3977: 54  6 48  0   54  6 49  0             455296.2216  -0.0634  0.050  -0.0635 0.49  
3978: 54  7 48  0   54  5 49  0             455296.2216  -0.0634  0.050  -0.0635 0.49  
3979: 54  7 48  0   54  6 49  0             455296.2216  -0.0634  0.050  -0.0635 0.01  
3980: 53  5 48  0   53  4 49  0             455414.3760   0.0522  0.050   0.0522 0.01  
3981: 53  5 48  0   53  5 49  0             455414.3760   0.0522  0.050   0.0522 0.49  
3982: 53  6 48  0   53  4 49  0             455414.3760   0.0522  0.050   0.0522 0.49  
3983: 53  6 48  0   53  5 49  0             455414.3760   0.0522  0.050   0.0522 0.01  
3984: 48  0 48  0   47  0 47  0             455475.4971   0.0304  0.050   0.0305 0.50  
3985: 48  0 48  0   47  1 47  0             455475.4971   0.0304  0.050   0.0305 0.00  
3986: 48  1 48  0   47  0 47  0             455475.4971   0.0304  0.050   0.0305 0.00  
3987: 48  1 48  0   47  1 47  0             455475.4971   0.0304  0.050   0.0305 0.50  
3988: 47  1 46  0   46  1 45  0             455484.1555   0.0088  0.050   0.0089 0.49  
3989: 47  1 46  0   46  2 45  0             455484.1555   0.0088  0.050   0.0089 0.01  
3990: 47  2 46  0   46  1 45  0             455484.1555   0.0088  0.050   0.0089 0.01  
3991: 47  2 46  0   46  2 45  0             455484.1555   0.0088  0.050   0.0089 0.49  
3992: 46  2 44  0   45  2 43  0             455491.9268  -0.0105  0.050  -0.0105 0.49  
3993: 46  2 44  0   45  3 43  0             455491.9268  -0.0105  0.050  -0.0105 0.01  
3994: 46  3 44  0   45  2 43  0             455491.9268  -0.0105  0.050  -0.0105 0.01  
3995: 46  3 44  0   45  3 43  0             455491.9268  -0.0105  0.050  -0.0105 0.49  
3996: 45  3 42  0   44  3 41  0             455499.0588  -0.0441  0.050  -0.0441 0.49  
3997: 45  3 42  0   44  4 41  0             455499.0588  -0.0441  0.050  -0.0441 0.01  
3998: 45  4 42  0   44  3 41  0             455499.0588  -0.0441  0.050  -0.0441 0.01  
3999: 45  4 42  0   44  4 41  0             455499.0588  -0.0441  0.050  -0.0441 0.49  
4000: 44  4 40  0   43  4 39  0             455505.9171  -0.0444  0.050  -0.0444 0.49  
4001: 44  4 40  0   43  5 39  0             455505.9171  -0.0444  0.050  -0.0444 0.01  
4002: 44  5 40  0   43  4 39  0             455505.9171  -0.0444  0.050  -0.0444 0.01  
4003: 44  5 40  0   43  5 39  0             455505.9171  -0.0444  0.050  -0.0444 0.49  
4004: 43  5 38  0   42  5 37  0             455512.9119   0.0015  0.050   0.0015 0.49  
4005: 43  5 38  0   42  6 37  0             455512.9119   0.0015  0.050   0.0015 0.01  
4006: 43  6 38  0   42  5 37  0             455512.9119   0.0015  0.050   0.0015 0.01  
4007: 43  6 38  0   42  6 37  0             455512.9119   0.0015  0.050   0.0015 0.49  
4008: 42  6 36  0   41  6 35  0             455520.4836   0.0200  0.050   0.0201 0.49  
4009: 42  6 36  0   41  7 35  0             455520.4836   0.0200  0.050   0.0201 0.01  
4010: 42  7 36  0   41  6 35  0             455520.4836   0.0200  0.050   0.0201 0.01  
4011: 42  7 36  0   41  7 35  0             455520.4836   0.0200  0.050   0.0201 0.49  
4012: 41  7 34  0   40  7 33  0             455529.3160   0.0059  0.050   0.0060 0.49  
4013: 41  7 34  0   40  8 33  0             455529.3160   0.0059  0.050   0.0060 0.01  
4014: 41  8 34  0   40  7 33  0             455529.3160   0.0059  0.050   0.0060 0.01  
4015: 41  8 34  0   40  8 33  0             455529.3160   0.0059  0.050   0.0060 0.49  
4016: 40  8 32  0   39  8 31  0             455540.3994  -0.0083  0.050  -0.0083 0.49  
4017: 40  8 32  0   39  9 31  0             455540.3994  -0.0083  0.050  -0.0083 0.01  
4018: 40  9 32  0   39  8 31  0             455540.3994  -0.0083  0.050  -0.0083 0.01  
4019: 40  9 32  0   39  9 31  0             455540.3994  -0.0083  0.050  -0.0083 0.49  
4020: 39  9 30  0   38  9 29  0             455555.1294  -0.0038  0.050  -0.0039 0.49  
4021: 39  9 30  0   38 10 29  0             455555.1294  -0.0038  0.050  -0.0039 0.01  
4022: 39 10 30  0   38  9 29  0             455555.1294  -0.0038  0.050  -0.0039 0.01  
4023: 39 10 30  0   38 10 29  0             455555.1294  -0.0038  0.050  -0.0039 0.49  
4024: 38 10 28  0   37 10 27  0             455575.5597   0.0244  0.050   0.0244 0.49  
4025: 38 10 28  0   37 11 27  0             455575.5597   0.0244  0.050   0.0244 0.01  
4026: 38 11 28  0   37 10 27  0             455575.5597   0.0244  0.050   0.0244 0.01  
4027: 38 11 28  0   37 11 27  0             455575.5597   0.0244  0.050   0.0244 0.49  
4028: 37 11 26  0   36 11 25  0             455604.7390  -0.0324  0.050  -0.0324 0.49  
4029: 37 11 26  0   36 12 25  0             455604.7390  -0.0324  0.050  -0.0324 0.01  
4030: 37 12 26  0   36 11 25  0             455604.7390  -0.0324  0.050  -0.0324 0.01  
4031: 37 12 26  0   36 12 25  0             455604.7390  -0.0324  0.050  -0.0324 0.49  
4032: 51  3 48  0   51  2 49  0             455637.1943   0.0079  0.050   0.0079 0.01  
4033: 51  3 48  0   51  3 49  0             455637.1943   0.0079  0.050   0.0079 0.49  
4034: 51  4 48  0   51  2 49  0             455637.1943   0.0079  0.050   0.0079 0.49  
4035: 51  4 48  0   51  3 49  0             455637.1943   0.0079  0.050   0.0079 0.01  
4036: 36 12 24  0   35 12 23  0             455647.9004   0.0035  0.050   0.0035 0.49  
4037: 36 12 24  0   35 13 23  0             455647.9004   0.0035  0.050   0.0035 0.01  
4038: 36 13 24  0   35 12 23  0             455647.9004   0.0035  0.050   0.0035 0.01  
4039: 36 13 24  0   35 13 23  0             455647.9004   0.0035  0.050   0.0035 0.49  
4040: 35 13 22  0   34 13 21  0             455713.3137  -0.0417  0.050  -0.0417 0.49  
4041: 35 13 22  0   34 14 21  0             455713.3137  -0.0417  0.050  -0.0417 0.01  
4042: 35 14 22  0   34 13 21  0             455713.3137  -0.0417  0.050  -0.0417 0.01  
4043: 35 14 22  0   34 14 21  0             455713.3137  -0.0417  0.050  -0.0417 0.49  
4044: 50  2 48  0   50  1 49  0             455742.2745   0.0090  0.050   0.0091 0.01  
4045: 50  2 48  0   50  2 49  0             455742.2745   0.0090  0.050   0.0091 0.49  
4046: 50  3 48  0   50  1 49  0             455742.2745   0.0090  0.050   0.0091 0.49  
4047: 50  3 48  0   50  2 49  0             455742.2745   0.0090  0.050   0.0091 0.01  
4048: 34 14 20  0   33 14 19  0             455815.9782   0.0028  0.050   0.0028 0.49  
4049: 34 14 20  0   33 15 19  0             455815.9782   0.0028  0.050   0.0028 0.01  
4050: 34 15 20  0   33 14 19  0             455815.9782   0.0028  0.050   0.0028 0.01  
4051: 34 15 20  0   33 15 19  0             455815.9782   0.0028  0.050   0.0028 0.49  
4052: 49  1 48  0   49  0 49  0             455843.2673  -0.0080  0.050  -0.0080 0.01  
4053: 49  1 48  0   49  1 49  0             455843.2673  -0.0080  0.050  -0.0080 0.49  
4054: 49  2 48  0   49  0 49  0             455843.2673  -0.0080  0.050  -0.0080 0.49  
4055: 49  2 48  0   49  1 49  0             455843.2673  -0.0080  0.050  -0.0080 0.01  
4056: 33 15 18  0   32 15 17  0             455983.4411  -0.0262  0.050  -0.0262 0.49  
4057: 33 15 18  0   32 16 17  0             455983.4411  -0.0260  0.050  -0.0262 0.01  
4058: 33 16 18  0   32 15 17  0             455983.4411  -0.0262  0.050  -0.0262 0.01  
4059: 33 16 18  0   32 16 17  0             455983.4411  -0.0261  0.050  -0.0262 0.49  
4060: 32 16 16  0   31 16 15  0             456272.0528  -0.0154  0.050  -0.0053 0.49  
4061: 32 16 16  0   31 17 15  0             456272.0528   0.0077  0.050  -0.0053 0.01  
4062: 32 17 16  0   31 16 15  0             456272.0528  -0.0183  0.050  -0.0053 0.01  
4063: 32 17 16  0   31 17 15  0             456272.0528   0.0048  0.050  -0.0053 0.49  
4064: 31 18 14  0   30 18 13  0             456808.9937  -0.0353  0.050               
4065: 31 17 14  0   30 17 13  0             456811.5511  -0.0530  0.050               
4066: 21 15  7  0   20 13  8  0             457596.6164   0.0169  0.050               
4067: 21 18  3  0   20 16  4  0             457637.3545   0.0506  0.050               
4068: 30 19 12  0   29 19 11  0             457868.5108   0.0269  0.050               
4069: 30 18 12  0   29 18 11  0             458050.5539  -0.0011  0.050               
4070: 29 20 10  0   28 20  9  0             458561.7267  -0.0262  0.050               
4071: 29 24  6  0   28 24  5  0             459045.6567  -0.0311  0.050               
4072: 29 24  5  0   28 24  4  0             459265.2509  -0.0239  0.050               
4073: 28 19  9  0   27 19  8  0             459489.9228  -0.0311  0.050               
4074: 20 19  2  0   19 17  3  0             460893.1606  -0.0667  0.050               
4075: 21 18  4  0   20 16  5  0             461351.6376  -0.0358  0.050               
4076: 20 11  9  0   19  9 10  0             461378.6250  -0.0080  0.050               
4077: 20 12  9  0   19 10 10  0             461405.0731   0.0431  0.050               
4078: 28 21  7  0   27 21  6  0             462568.8536   0.0234  0.050               
4079: 22 18  4  0   21 16  5  0             462732.3975   0.0411  0.050               
4080: 23 17  6  0   22 15  7  0             462791.5000  -0.0216  0.050               
4081: 29 23  7  0   28 23  6  0             463091.1949   0.0426  0.050               
4082: 30 29  1  0   29 29  0  0             463276.8609  -0.0128  0.050  -0.0126 0.50  
4083: 30 29  2  0   29 29  1  0             463276.8609  -0.0125  0.050  -0.0126 0.50  
4084: 62 13 49  0   62 12 50  0             463706.0419   0.0562  0.050   0.0563 0.01  
4085: 62 13 49  0   62 13 50  0             463706.0419   0.0562  0.050   0.0563 0.49  
4086: 62 14 49  0   62 12 50  0             463706.0419   0.0562  0.050   0.0563 0.49  
4087: 62 14 49  0   62 13 50  0             463706.0419   0.0562  0.050   0.0563 0.01  
4088: 29 19 10  0   28 19  9  0             463736.6366  -0.0426  0.050               
4089: 60 11 49  0   60 10 50  0             464009.0790  -0.0206  0.050  -0.0207 0.01  
4090: 60 11 49  0   60 11 50  0             464009.0790  -0.0206  0.050  -0.0207 0.49  
4091: 60 12 49  0   60 10 50  0             464009.0790  -0.0206  0.050  -0.0207 0.49  
4092: 60 12 49  0   60 11 50  0             464009.0790  -0.0206  0.050  -0.0207 0.01  
4093: 59 10 49  0   59  9 50  0             464152.7786  -0.0311  0.050  -0.0311 0.01  
4094: 59 10 49  0   59 10 50  0             464152.7786  -0.0311  0.050  -0.0311 0.49  
4095: 59 11 49  0   59  9 50  0             464152.7786  -0.0311  0.050  -0.0311 0.49  
4096: 59 11 49  0   59 10 50  0             464152.7786  -0.0311  0.050  -0.0311 0.01  
4097: 58  9 49  0   58  8 50  0             464291.4030  -0.0731  0.050  -0.0731 0.01  
4098: 58  9 49  0   58  9 50  0             464291.4030  -0.0731  0.050  -0.0731 0.49  
4099: 58 10 49  0   58  8 50  0             464291.4030  -0.0731  0.050  -0.0731 0.49  
4100: 58 10 49  0   58  9 50  0             464291.4030  -0.0731  0.050  -0.0731 0.01  
4101: 57  8 49  0   57  7 50  0             464425.2150  -0.0208  0.050  -0.0209 0.01  
4102: 57  8 49  0   57  8 50  0             464425.2150  -0.0208  0.050  -0.0209 0.49  
4103: 57  9 49  0   57  7 50  0             464425.2150  -0.0208  0.050  -0.0209 0.49  
4104: 57  9 49  0   57  8 50  0             464425.2150  -0.0208  0.050  -0.0209 0.01  
4105: 56  7 49  0   56  6 50  0             464554.1440  -0.0791  0.050  -0.0791 0.01  
4106: 56  7 49  0   56  7 50  0             464554.1440  -0.0791  0.050  -0.0791 0.49  
4107: 56  8 49  0   56  6 50  0             464554.1440  -0.0791  0.050  -0.0791 0.49  
4108: 56  8 49  0   56  7 50  0             464554.1440  -0.0791  0.050  -0.0791 0.01  
4109: 18  5 13  0   17  3 14  0             464601.9981   0.0493  0.050   0.0494 0.49  
4110: 18  5 13  0   17  4 14  0             464601.9981   0.0493  0.050   0.0494 0.01  
4111: 18  6 13  0   17  3 14  0             464601.9981   0.0493  0.050   0.0494 0.01  
4112: 18  6 13  0   17  4 14  0             464601.9981   0.0493  0.050   0.0494 0.49  
4113: 55  6 49  0   55  5 50  0             464678.5427  -0.0269  0.050  -0.0270 0.01  
4114: 55  6 49  0   55  6 50  0             464678.5427  -0.0269  0.050  -0.0270 0.49  
4115: 55  7 49  0   55  5 50  0             464678.5427  -0.0269  0.050  -0.0270 0.49  
4116: 55  7 49  0   55  6 50  0             464678.5427  -0.0269  0.050  -0.0270 0.01  
4117: 54  5 49  0   54  4 50  0             464798.3996  -0.0045  0.050  -0.0046 0.01  
4118: 54  5 49  0   54  5 50  0             464798.3996  -0.0045  0.050  -0.0046 0.49  
4119: 54  6 49  0   54  4 50  0             464798.3996  -0.0045  0.050  -0.0046 0.49  
4120: 54  6 49  0   54  5 50  0             464798.3996  -0.0045  0.050  -0.0046 0.01  
4121: 49  0 49  0   48  0 48  0             464859.5706   0.0149  0.050   0.0149 0.50  
4122: 49  0 49  0   48  1 48  0             464859.5706   0.0149  0.050   0.0149 0.00  
4123: 49  1 49  0   48  0 48  0             464859.5706   0.0149  0.050   0.0149 0.00  
4124: 49  1 49  0   48  1 48  0             464859.5706   0.0149  0.050   0.0149 0.50  
4125: 48  1 47  0   47  1 46  0             464868.2107  -0.0032  0.050  -0.0033 0.49  
4126: 48  1 47  0   47  2 46  0             464868.2107  -0.0032  0.050  -0.0033 0.01  
4127: 48  2 47  0   47  1 46  0             464868.2107  -0.0032  0.050  -0.0033 0.01  
4128: 48  2 47  0   47  2 46  0             464868.2107  -0.0032  0.050  -0.0033 0.49  
4129: 47  2 45  0   46  2 44  0             464875.9269  -0.0249  0.050  -0.0249 0.49  
4130: 47  2 45  0   46  3 44  0             464875.9269  -0.0249  0.050  -0.0249 0.01  
4131: 47  3 45  0   46  2 44  0             464875.9269  -0.0249  0.050  -0.0249 0.01  
4132: 47  3 45  0   46  3 44  0             464875.9269  -0.0249  0.050  -0.0249 0.49  
4133: 46  3 43  0   45  3 42  0             464882.9955  -0.0311  0.050  -0.0312 0.49  
4134: 46  3 43  0   45  4 42  0             464882.9955  -0.0311  0.050  -0.0312 0.01  
4135: 46  4 43  0   45  3 42  0             464882.9955  -0.0311  0.050  -0.0312 0.01  
4136: 46  4 43  0   45  4 42  0             464882.9955  -0.0311  0.050  -0.0312 0.49  
4137: 45  4 41  0   44  4 40  0             464889.7299  -0.0158  0.050  -0.0158 0.49  
4138: 45  4 41  0   44  5 40  0             464889.7299  -0.0158  0.050  -0.0158 0.01  
4139: 45  5 41  0   44  4 40  0             464889.7299  -0.0158  0.050  -0.0158 0.01  
4140: 45  5 41  0   44  5 40  0             464889.7299  -0.0158  0.050  -0.0158 0.49  
4141: 44  5 39  0   43  5 38  0             464896.4945   0.0061  0.050   0.0061 0.49  
4142: 44  5 39  0   43  6 38  0             464896.4945   0.0061  0.050   0.0061 0.01  
4143: 44  6 39  0   43  5 38  0             464896.4945   0.0061  0.050   0.0061 0.01  
4144: 44  6 39  0   43  6 38  0             464896.4945   0.0061  0.050   0.0061 0.49  
4145: 43  6 37  0   42  6 36  0             464903.7402   0.0006  0.050   0.0006 0.49  
4146: 43  6 37  0   42  7 36  0             464903.7402   0.0006  0.050   0.0006 0.01  
4147: 43  7 37  0   42  6 36  0             464903.7402   0.0006  0.050   0.0006 0.01  
4148: 43  7 37  0   42  7 36  0             464903.7402   0.0006  0.050   0.0006 0.49  
4149: 42  7 35  0   41  7 34  0             464912.1476   0.0058  0.050   0.0058 0.49  
4150: 42  7 35  0   41  8 34  0             464912.1476   0.0058  0.050   0.0058 0.01  
4151: 42  8 35  0   41  7 34  0             464912.1476   0.0058  0.050   0.0058 0.01  
4152: 42  8 35  0   41  8 34  0             464912.1476   0.0058  0.050   0.0058 0.49  
4153: 41  8 33  0   40  8 32  0             464922.5499  -0.0252  0.050  -0.0253 0.49  
4154: 41  8 33  0   40  9 32  0             464922.5499  -0.0252  0.050  -0.0253 0.01  
4155: 41  9 33  0   40  8 32  0             464922.5499  -0.0252  0.050  -0.0253 0.01  
4156: 41  9 33  0   40  9 32  0             464922.5499  -0.0252  0.050  -0.0253 0.49  
4157: 40  9 31  0   39  9 30  0             464936.2462  -0.0406  0.050  -0.0406 0.49  
4158: 40  9 31  0   39 10 30  0             464936.2462  -0.0406  0.050  -0.0406 0.01  
4159: 40 10 31  0   39  9 30  0             464936.2462  -0.0406  0.050  -0.0406 0.01  
4160: 40 10 31  0   39 10 30  0             464936.2462  -0.0406  0.050  -0.0406 0.49  
4161: 39 10 29  0   38 10 28  0             464955.0959  -0.0084  0.050  -0.0084 0.49  
4162: 39 10 29  0   38 11 28  0             464955.0959  -0.0084  0.050  -0.0084 0.01  
4163: 39 11 29  0   38 10 28  0             464955.0959  -0.0084  0.050  -0.0084 0.01  
4164: 39 11 29  0   38 11 28  0             464955.0959  -0.0084  0.050  -0.0084 0.49  
4165: 38 11 27  0   37 11 26  0             464981.7538  -0.0437  0.050  -0.0438 0.49  
4166: 38 11 27  0   37 12 26  0             464981.7538  -0.0437  0.050  -0.0438 0.01  
4167: 38 12 27  0   37 11 26  0             464981.7538  -0.0437  0.050  -0.0438 0.01  
4168: 38 12 27  0   37 12 26  0             464981.7538  -0.0437  0.050  -0.0438 0.49  
4169: 29 23  6  0   28 23  5  0             465004.9624  -0.0313  0.050               
4170: 37 12 25  0   36 12 24  0             465020.7148  -0.0036  0.050  -0.0037 0.49  
4171: 37 12 25  0   36 13 24  0             465020.7148  -0.0036  0.050  -0.0037 0.01  
4172: 37 13 25  0   36 12 24  0             465020.7148  -0.0036  0.050  -0.0037 0.01  
4173: 37 13 25  0   36 13 24  0             465020.7148  -0.0036  0.050  -0.0037 0.49  
4174: 52  3 49  0   52  2 50  0             465025.0178  -0.0214  0.050  -0.0214 0.01  
4175: 52  3 49  0   52  3 50  0             465025.0178  -0.0214  0.050  -0.0214 0.49  
4176: 52  4 49  0   52  2 50  0             465025.0178  -0.0214  0.050  -0.0214 0.49  
4177: 52  4 49  0   52  3 50  0             465025.0178  -0.0214  0.050  -0.0214 0.01  
4178: 29 21  9  0   28 21  8  0             465029.1197   0.0089  0.050               
4179: 36 13 23  0   35 13 22  0             465078.9950   0.0125  0.050   0.0125 0.49  
4180: 36 13 23  0   35 14 22  0             465078.9950   0.0125  0.050   0.0125 0.01  
4181: 36 14 23  0   35 13 22  0             465078.9950   0.0125  0.050   0.0125 0.01  
4182: 36 14 23  0   35 14 22  0             465078.9950   0.0125  0.050   0.0125 0.49  
4183: 51  2 49  0   51  1 50  0             465132.0918   0.0074  0.050   0.0074 0.01  
4184: 51  2 49  0   51  2 50  0             465132.0918   0.0074  0.050   0.0074 0.49  
4185: 51  3 49  0   51  1 50  0             465132.0918   0.0074  0.050   0.0074 0.49  
4186: 51  3 49  0   51  2 50  0             465132.0918   0.0074  0.050   0.0074 0.01  
4187: 35 14 21  0   34 14 20  0             465168.7631  -0.0068  0.050  -0.0069 0.49  
4188: 35 14 21  0   34 15 20  0             465168.7631  -0.0068  0.050  -0.0069 0.01  
4189: 35 15 21  0   34 14 20  0             465168.7631  -0.0068  0.050  -0.0069 0.01  
4190: 35 15 21  0   34 15 20  0             465168.7631  -0.0068  0.050  -0.0069 0.49  
4191: 34 15 19  0   33 15 18  0             465312.1161  -0.0165  0.050  -0.0165 0.49  
4192: 34 15 19  0   33 16 18  0             465312.1161  -0.0165  0.050  -0.0165 0.01  
4193: 34 16 19  0   33 15 18  0             465312.1161  -0.0165  0.050  -0.0165 0.01  
4194: 34 16 19  0   33 16 18  0             465312.1161  -0.0165  0.050  -0.0165 0.49  
4195: 30 28  3  0   29 28  2  0             465384.7564  -0.0252  0.050               
4196: 33 16 17  0   32 16 16  0             465551.9812   0.0017  0.050   0.0031 0.49  
4197: 33 16 17  0   32 17 16  0             465551.9812   0.0046  0.050   0.0031 0.01  
4198: 33 17 17  0   32 16 16  0             465551.9812   0.0014  0.050   0.0031 0.01  
4199: 33 17 17  0   32 17 16  0             465551.9812   0.0043  0.050   0.0031 0.49  
4200: 32 17 15  0   31 17 14  0             465980.6076  -0.1885  0.050   0.0048 0.49  
4201: 32 17 15  0   31 18 14  0             465980.6076   0.2605  0.050   0.0048 0.01  
4202: 32 18 15  0   31 17 14  0             465980.6076  -0.2509  0.050   0.0048 0.01  
4203: 32 18 15  0   31 18 14  0             465980.6076   0.1981  0.050   0.0048 0.49  
4204: 29 22  8  0   28 22  7  0             466105.5778  -0.0400  0.050               
4205: 31 19 13  0   30 19 12  0             466813.2844   0.0109  0.050               
4206: 31 18 13  0   30 18 12  0             466848.0476   0.0101  0.050               
4207: 22 15  7  0   21 13  8  0             467026.3767  -0.0388  0.050               
4208: 21 13  8  0   20 11  9  0             467537.0316  -0.0032  0.050               
4209: 30 27  3  0   29 27  2  0             467827.3653  -0.3112  0.050  -0.0956 0.50  
4210: 30 27  4  0   29 27  3  0             467827.3653   0.1199  0.050  -0.0956 0.50  
4211: 30 20 11  0   29 20 10  0             468143.8381   0.0063  0.050               
4212: 21 14  8  0   20 12  9  0             468272.2428  -0.0241  0.050               
4213: 28 20  8  0   27 20  7  0             469484.4537   0.0040  0.050               
4214: 30 19 11  0   29 19 10  0             469671.7799   0.0018  0.050               
4215: 30 26  5  0   29 26  4  0             470714.5219   0.0123  0.050               
4216: 30 26  4  0   29 26  3  0             470723.1550  -0.0078  0.050               
4217: 22 17  6  0   21 15  7  0             470936.6222  -0.0021  0.050               
4218: 24 24  0  0   23 23  1  0             472063.9957  -0.0334  0.050  -0.0328 0.50  
4219: 24 24  1  0   23 23  0  0             472063.9957  -0.0320  0.050  -0.0328 0.50  
4220: 64 14 50  0   64 13 51  0             472915.6937  -0.0804  0.050  -0.0805 0.01  
4221: 64 14 50  0   64 14 51  0             472915.6937  -0.0804  0.050  -0.0805 0.49  
4222: 64 15 50  0   64 13 51  0             472915.6937  -0.0804  0.050  -0.0805 0.49  
4223: 64 15 50  0   64 14 51  0             472915.6937  -0.0804  0.050  -0.0805 0.01  
4224: 63 13 50  0   63 12 51  0             473076.6672   0.0171  0.050   0.0172 0.01  
4225: 63 13 50  0   63 13 51  0             473076.6672   0.0171  0.050   0.0172 0.49  
4226: 63 14 50  0   63 12 51  0             473076.6672   0.0171  0.050   0.0172 0.49  
4227: 63 14 50  0   63 13 51  0             473076.6672   0.0171  0.050   0.0172 0.01  
4228: 62 12 50  0   62 11 51  0             473232.2049   0.0456  0.050   0.0457 0.01  
4229: 62 12 50  0   62 12 51  0             473232.2049   0.0456  0.050   0.0457 0.49  
4230: 62 13 50  0   62 11 51  0             473232.2049   0.0456  0.050   0.0457 0.49  
4231: 62 13 50  0   62 12 51  0             473232.2049   0.0456  0.050   0.0457 0.01  
4232: 61 11 50  0   61 10 51  0             473382.4308  -0.0101  0.050  -0.0101 0.01  
4233: 61 11 50  0   61 11 51  0             473382.4308  -0.0101  0.050  -0.0101 0.49  
4234: 61 12 50  0   61 10 51  0             473382.4308  -0.0101  0.050  -0.0101 0.49  
4235: 61 12 50  0   61 11 51  0             473382.4308  -0.0101  0.050  -0.0101 0.01  
4236: 19  7 12  0   18  5 13  0             473425.8324   0.0012  0.050   0.0010 0.49  
4237: 19  7 12  0   18  6 13  0             473425.8324   0.0012  0.050   0.0010 0.01  
4238: 19  8 12  0   18  5 13  0             473425.8324   0.0007  0.050   0.0010 0.01  
4239: 19  8 12  0   18  6 13  0             473425.8324   0.0007  0.050   0.0010 0.49  
4240: 60 10 50  0   60  9 51  0             473527.6645   0.0329  0.050   0.0330 0.01  
4241: 60 10 50  0   60 10 51  0             473527.6645   0.0329  0.050   0.0330 0.49  
4242: 60 11 50  0   60  9 51  0             473527.6645   0.0329  0.050   0.0330 0.49  
4243: 60 11 50  0   60 10 51  0             473527.6645   0.0329  0.050   0.0330 0.01  
4244: 59  9 50  0   59  8 51  0             473667.8383  -0.0267  0.050  -0.0267 0.01  
4245: 59  9 50  0   59  9 51  0             473667.8383  -0.0267  0.050  -0.0267 0.49  
4246: 59 10 50  0   59  8 51  0             473667.8383  -0.0267  0.050  -0.0267 0.49  
4247: 59 10 50  0   59  9 51  0             473667.8383  -0.0267  0.050  -0.0267 0.01  
4248: 57  7 50  0   57  6 51  0             473933.9541  -0.0279  0.050  -0.0280 0.01  
4249: 57  7 50  0   57  7 51  0             473933.9541  -0.0279  0.050  -0.0280 0.49  
4250: 57  8 50  0   57  6 51  0             473933.9541  -0.0279  0.050  -0.0280 0.49  
4251: 57  8 50  0   57  7 51  0             473933.9541  -0.0279  0.050  -0.0280 0.01  
4252: 56  6 50  0   56  5 51  0             474060.0230  -0.0971  0.050  -0.0971 0.01  
4253: 56  6 50  0   56  6 51  0             474060.0230  -0.0971  0.050  -0.0971 0.49  
4254: 56  7 50  0   56  5 51  0             474060.0230  -0.0971  0.050  -0.0971 0.49  
4255: 56  7 50  0   56  6 51  0             474060.0230  -0.0971  0.050  -0.0971 0.01  
4256: 55  5 50  0   55  4 51  0             474181.8299   0.0200  0.050   0.0200 0.01  
4257: 55  5 50  0   55  5 51  0             474181.8299   0.0200  0.050   0.0200 0.49  
4258: 55  6 50  0   55  4 51  0             474181.8299   0.0200  0.050   0.0200 0.49  
4259: 55  6 50  0   55  5 51  0             474181.8299   0.0200  0.050   0.0200 0.01  
4260: 30 25  6  0   29 25  5  0             474195.7352  -0.0036  0.050               
4261: 18  4 14  0   17  2 15  0             474219.9598  -0.0544  0.050  -0.0544 0.49  
4262: 18  4 14  0   17  3 15  0             474219.9598  -0.0544  0.050  -0.0544 0.01  
4263: 18  5 14  0   17  2 15  0             474219.9598  -0.0544  0.050  -0.0544 0.01  
4264: 18  5 14  0   17  3 15  0             474219.9598  -0.0544  0.050  -0.0544 0.49  
4265: 50  0 50  0   49  0 49  0             474243.1979  -0.0145  0.050  -0.0146 0.50  
4266: 50  0 50  0   49  1 49  0             474243.1979  -0.0145  0.050  -0.0146 0.00  
4267: 50  1 50  0   49  0 49  0             474243.1979  -0.0145  0.050  -0.0146 0.00  
4268: 50  1 50  0   49  1 49  0             474243.1979  -0.0145  0.050  -0.0146 0.50  
4269: 49  1 48  0   48  1 47  0             474251.8464  -0.0028  0.050  -0.0029 0.49  
4270: 49  1 48  0   48  2 47  0             474251.8464  -0.0028  0.050  -0.0029 0.01  
4271: 49  2 48  0   48  1 47  0             474251.8464  -0.0028  0.050  -0.0029 0.01  
4272: 49  2 48  0   48  2 47  0             474251.8464  -0.0028  0.050  -0.0029 0.49  
4273: 48  2 46  0   47  2 45  0             474259.5425   0.0076  0.050   0.0076 0.49  
4274: 48  2 46  0   47  3 45  0             474259.5425   0.0076  0.050   0.0076 0.01  
4275: 48  3 46  0   47  2 45  0             474259.5425   0.0076  0.050   0.0076 0.01  
4276: 48  3 46  0   47  3 45  0             474259.5425   0.0076  0.050   0.0076 0.49  
4277: 47  3 44  0   46  3 43  0             474266.5418   0.0212  0.050   0.0212 0.49  
4278: 47  3 44  0   46  4 43  0             474266.5418   0.0212  0.050   0.0212 0.01  
4279: 47  4 44  0   46  3 43  0             474266.5418   0.0212  0.050   0.0212 0.01  
4280: 47  4 44  0   46  4 43  0             474266.5418   0.0212  0.050   0.0212 0.49  
4281: 46  4 42  0   45  4 41  0             474273.1180   0.0145  0.050   0.0145 0.49  
4282: 46  4 42  0   45  5 41  0             474273.1180   0.0145  0.050   0.0145 0.01  
4283: 46  5 42  0   45  5 41  0             474273.1180   0.0145  0.050   0.0145 0.49  
4284: 46  5 42  0   45  4 41  0             474273.1257   0.0221  0.050               
4285: 45  5 40  0   44  5 39  0             474279.6658   0.0188  0.050   0.0189 0.49  
4286: 45  6 40  0   44  5 39  0             474279.6658   0.0188  0.050   0.0189 0.01  
4287: 45  6 40  0   44  6 39  0             474279.6658   0.0188  0.050   0.0189 0.49  
4288: 44  6 38  0   43  6 37  0             474286.6233   0.0132  0.050   0.0132 0.49  
4289: 44  6 38  0   43  7 37  0             474286.6233   0.0132  0.050   0.0132 0.01  
4290: 44  7 38  0   43  6 37  0             474286.6233   0.0132  0.050   0.0132 0.01  
4291: 44  7 38  0   43  7 37  0             474286.6233   0.0132  0.050   0.0132 0.49  
4292: 43  7 36  0   42  7 35  0             474294.5907  -0.0029  0.050  -0.0029 0.49  
4293: 43  7 36  0   42  8 35  0             474294.5907  -0.0029  0.050  -0.0029 0.01  
4294: 43  8 36  0   42  7 35  0             474294.5907  -0.0029  0.050  -0.0029 0.01  
4295: 43  8 36  0   42  8 35  0             474294.5907  -0.0029  0.050  -0.0029 0.49  
4296: 54  4 50  0   54  3 51  0             474299.2551   0.0828  0.050   0.0828 0.03  
4297: 54  4 50  0   54  4 51  0             474299.2551   0.0828  0.050   0.0828 0.94  
4298: 54  5 50  0   54  4 51  0             474299.2551   0.0828  0.050   0.0828 0.03  
4299: 42  8 34  0   41  8 33  0             474304.4126   0.0025  0.050   0.0026 0.49  
4300: 42  8 34  0   41  9 33  0             474304.4126   0.0025  0.050   0.0026 0.01  
4301: 42  9 34  0   41  8 33  0             474304.4126   0.0025  0.050   0.0026 0.01  
4302: 42  9 34  0   41  9 33  0             474304.4126   0.0025  0.050   0.0026 0.49  
4303: 41  9 32  0   40  9 31  0             474317.2094   0.0145  0.050   0.0146 0.49  
4304: 41  9 32  0   40 10 31  0             474317.2094   0.0145  0.050   0.0146 0.01  
4305: 41 10 32  0   40  9 31  0             474317.2094   0.0145  0.050   0.0146 0.01  
4306: 41 10 32  0   40 10 31  0             474317.2094   0.0145  0.050   0.0146 0.49  
4307: 40 10 30  0   39 10 29  0             474334.5754  -0.0115  0.050  -0.0116 0.49  
4308: 40 10 30  0   39 11 29  0             474334.5754  -0.0115  0.050  -0.0116 0.01  
4309: 40 11 30  0   39 10 29  0             474334.5754  -0.0115  0.050  -0.0116 0.01  
4310: 40 11 30  0   39 11 29  0             474334.5754  -0.0115  0.050  -0.0116 0.49  
4311: 39 11 28  0   38 11 27  0             474359.0481   0.0161  0.050   0.0161 0.49  
4312: 39 11 28  0   38 12 27  0             474359.0481   0.0161  0.050   0.0161 0.01  
4313: 39 12 28  0   38 11 27  0             474359.0481   0.0161  0.050   0.0161 0.01  
4314: 39 12 28  0   38 12 27  0             474359.0481   0.0161  0.050   0.0161 0.49  
4315: 38 12 26  0   37 12 25  0             474394.3239   0.0187  0.050   0.0187 0.49  
4316: 38 12 26  0   37 13 25  0             474394.3239   0.0187  0.050   0.0187 0.01  
4317: 38 13 26  0   37 12 25  0             474394.3239   0.0187  0.050   0.0187 0.01  
4318: 38 13 26  0   37 13 25  0             474394.3239   0.0187  0.050   0.0187 0.49  
4319: 53  3 50  0   53  2 51  0             474412.3063  -0.0193  0.050  -0.0193 0.01  
4320: 53  3 50  0   53  3 51  0             474412.3063  -0.0193  0.050  -0.0193 0.49  
4321: 53  4 50  0   53  2 51  0             474412.3063  -0.0193  0.050  -0.0193 0.49  
4322: 53  4 50  0   53  3 51  0             474412.3063  -0.0193  0.050  -0.0193 0.01  
4323: 37 13 24  0   36 13 23  0             474446.4645   0.0073  0.050   0.0073 0.49  
4324: 37 13 24  0   36 14 23  0             474446.4645   0.0073  0.050   0.0073 0.01  
4325: 37 14 24  0   36 13 23  0             474446.4645   0.0073  0.050   0.0073 0.01  
4326: 37 14 24  0   36 14 23  0             474446.4645   0.0073  0.050   0.0073 0.49  
4327: 52  2 50  0   52  1 51  0             474521.4053   0.0192  0.050   0.0192 0.01  
4328: 52  2 50  0   52  2 51  0             474521.4053   0.0192  0.050   0.0192 0.49  
4329: 52  3 50  0   52  1 51  0             474521.4053   0.0192  0.050   0.0192 0.49  
4330: 52  3 50  0   52  2 51  0             474521.4053   0.0192  0.050   0.0192 0.01  
4331: 36 14 22  0   35 14 21  0             474525.6187   0.0121  0.050   0.0121 0.49  
4332: 36 14 22  0   35 15 21  0             474525.6187   0.0121  0.050   0.0121 0.01  
4333: 36 15 22  0   35 14 21  0             474525.6187   0.0121  0.050   0.0121 0.01  
4334: 36 15 22  0   35 15 21  0             474525.6187   0.0121  0.050   0.0121 0.49  
4335: 35 15 20  0   34 15 19  0             474649.5503  -0.0078  0.050  -0.0078 0.49  
4336: 35 15 20  0   34 16 19  0             474649.5503  -0.0078  0.050  -0.0078 0.01  
4337: 35 16 20  0   34 15 19  0             474649.5503  -0.0078  0.050  -0.0078 0.01  
4338: 35 16 20  0   34 16 19  0             474649.5503  -0.0078  0.050  -0.0078 0.49  
4339: 34 16 18  0   33 16 17  0             474851.7030  -0.0054  0.050  -0.0053 0.49  
4340: 34 16 18  0   33 17 17  0             474851.7030  -0.0051  0.050  -0.0053 0.01  
4341: 34 17 18  0   33 16 17  0             474851.7030  -0.0055  0.050  -0.0053 0.01  
4342: 34 17 18  0   33 17 17  0             474851.7030  -0.0051  0.050  -0.0053 0.49  
4343: 22 18  5  0   21 16  6  0             474879.0715   0.0500  0.050               
4344: 33 17 16  0   32 17 15  0             475200.3274  -0.0207  0.050   0.0064 0.49  
4345: 33 17 16  0   32 18 15  0             475200.3274   0.0416  0.050   0.0064 0.01  
4346: 33 18 16  0   32 17 15  0             475200.3274  -0.0288  0.050   0.0064 0.01  
4347: 33 18 16  0   32 18 15  0             475200.3274   0.0335  0.050   0.0064 0.49  
4348: 29 22  7  0   28 22  6  0             475654.7729  -0.0015  0.050               
4349: 22 16  7  0   21 14  8  0             475769.9918  -0.0401  0.050               
4350: 32 19 14  0   31 19 13  0             475850.9428   0.0080  0.050               
4351: 32 18 14  0   31 18 13  0             475856.9320   0.0111  0.050               
4352: 31 20 12  0   30 20 11  0             477095.7688  -0.0424  0.050               
4353: 30 21 10  0   29 21  9  0             477237.8601   0.0105  0.050               
4354: 31 19 12  0   30 19 11  0             477456.7168   0.0097  0.050               
4355: 30 24  7  0   29 24  6  0             478271.9605  -0.0125  0.050               
4356: 25 22  4  0   24 21  3  0             478515.9988   0.0514  0.050               
4357: 31 30  1  0   30 30  0  0             478633.0898   0.0708  0.050   0.0709 0.50  
4358: 31 30  2  0   30 30  1  0             478633.0898   0.0710  0.050   0.0709 0.50  
4359: 21 12  9  0   20 10 10  0             479297.1678   0.0596  0.050               
4360: 21 13  9  0   20 11 10  0             479360.1233  -0.0226  0.050               
4361: 30 24  6  0   29 24  5  0             479423.9688  -0.0836  0.050               
4362: 29 20  9  0   28 20  8  0             480575.5260   0.0120  0.050               
4363: 31 29  3  0   30 29  2  0             480725.5413   0.0198  0.050               
4364: 24 18  6  0   23 16  7  0             480935.1744  -0.0069  0.050               
4365: 69 18 51  0   69 17 52  0             481579.7656  -0.0443  0.050  -0.0443 0.02  
4366: 69 18 51  0   69 18 52  0             481579.7656  -0.0443  0.050  -0.0443 0.48  
4367: 69 19 51  0   69 17 52  0             481579.7656  -0.0443  0.050  -0.0443 0.48  
4368: 69 19 51  0   69 18 52  0             481579.7656  -0.0443  0.050  -0.0443 0.02  
4369: 67 16 51  0   67 15 52  0             481943.2497   0.0371  0.050   0.0372 0.02  
4370: 67 16 51  0   67 16 52  0             481943.2497   0.0371  0.050   0.0372 0.48  
4371: 67 17 51  0   67 15 52  0             481943.2497   0.0371  0.050   0.0372 0.48  
4372: 67 17 51  0   67 16 52  0             481943.2497   0.0371  0.050   0.0372 0.02  
4373: 30 22  9  0   29 22  8  0             482311.5664   0.0085  0.050               
4374: 64 13 51  0   64 12 52  0             482445.9938  -0.0442  0.050  -0.0443 0.02  
4375: 64 13 51  0   64 13 52  0             482445.9938  -0.0442  0.050  -0.0443 0.48  
4376: 64 14 51  0   64 12 52  0             482445.9938  -0.0442  0.050  -0.0443 0.48  
4377: 64 14 51  0   64 13 52  0             482445.9938  -0.0442  0.050  -0.0443 0.02  
4378: 63 12 51  0   63 11 52  0             482603.0157   0.0866  0.050   0.0867 0.03  
4379: 63 13 51  0   63 11 52  0             482603.0157   0.0866  0.050   0.0867 0.94  
4380: 63 13 51  0   63 12 52  0             482603.0157   0.0866  0.050   0.0867 0.03  
4381: 61 10 51  0   61  9 52  0             482901.3766  -0.0612  0.050  -0.0613 0.02  
4382: 61 10 51  0   61 10 52  0             482901.3766  -0.0612  0.050  -0.0613 0.48  
4383: 61 11 51  0   61  9 52  0             482901.3766  -0.0612  0.050  -0.0613 0.48  
4384: 61 11 51  0   61 10 52  0             482901.3766  -0.0612  0.050  -0.0613 0.02  
4385: 31 28  3  0   30 28  2  0             483135.8375  -0.0930  0.050   0.0110 0.50  
4386: 31 28  4  0   30 28  3  0             483135.8375   0.1150  0.050   0.0110 0.50  
4387: 19  6 13  0   18  4 14  0             483156.8339  -0.0932  0.050  -0.0933 0.49  
4388: 19  6 13  0   18  5 14  0             483156.8339  -0.0932  0.050  -0.0933 0.01  
4389: 19  7 13  0   18  4 14  0             483156.8339  -0.0932  0.050  -0.0933 0.01  
4390: 19  7 13  0   18  5 14  0             483156.8339  -0.0932  0.050  -0.0933 0.49  
4391: 59  8 51  0   59  7 52  0             483180.3663  -0.0740  0.050  -0.0740 0.02  
4392: 59  8 51  0   59  8 52  0             483180.3663  -0.0740  0.050  -0.0740 0.48  
4393: 59  9 51  0   59  7 52  0             483180.3663  -0.0740  0.050  -0.0740 0.48  
4394: 59  9 51  0   59  8 52  0             483180.3663  -0.0740  0.050  -0.0740 0.02  
4395: 57  6 51  0   57  5 52  0             483440.8582  -0.0726  0.050  -0.0727 0.01  
4396: 57  6 51  0   57  6 52  0             483440.8582  -0.0726  0.050  -0.0727 0.48  
4397: 57  7 51  0   57  5 52  0             483440.8582  -0.0726  0.050  -0.0727 0.48  
4398: 57  7 51  0   57  6 52  0             483440.8582  -0.0726  0.050  -0.0727 0.01  
4399: 51  0 51  0   50  0 50  0             483626.4116  -0.0166  0.050  -0.0166 0.50  
4400: 51  0 51  0   50  1 50  0             483626.4116  -0.0166  0.050  -0.0166 0.00  
4401: 51  1 51  0   50  0 50  0             483626.4116  -0.0166  0.050  -0.0166 0.00  
4402: 51  1 51  0   50  1 50  0             483626.4116  -0.0166  0.050  -0.0166 0.50  
4403: 50  1 49  0   49  1 48  0             483635.0319  -0.0118  0.050  -0.0118 0.49  
4404: 50  1 49  0   49  2 48  0             483635.0319  -0.0118  0.050  -0.0118 0.01  
4405: 50  2 49  0   49  1 48  0             483635.0319  -0.0118  0.050  -0.0118 0.01  
4406: 50  2 49  0   49  2 48  0             483635.0319  -0.0118  0.050  -0.0118 0.49  
4407: 49  2 47  0   48  2 46  0             483642.6695  -0.0082  0.050  -0.0083 0.49  
4408: 49  2 47  0   48  3 46  0             483642.6695  -0.0082  0.050  -0.0083 0.01  
4409: 49  3 47  0   48  2 46  0             483642.6695  -0.0082  0.050  -0.0083 0.01  
4410: 49  3 47  0   48  3 46  0             483642.6695  -0.0082  0.050  -0.0083 0.49  
4411: 48  3 45  0   47  3 44  0             483649.5797   0.0040  0.050   0.0040 0.49  
4412: 48  3 45  0   47  4 44  0             483649.5797   0.0040  0.050   0.0040 0.01  
4413: 48  4 45  0   47  3 44  0             483649.5797   0.0040  0.050   0.0040 0.01  
4414: 48  4 45  0   47  4 44  0             483649.5797   0.0040  0.050   0.0040 0.49  
4415: 47  4 43  0   46  4 42  0             483656.0206  -0.0050  0.050  -0.0050 0.49  
4416: 47  4 43  0   46  5 42  0             483656.0206  -0.0050  0.050  -0.0050 0.01  
4417: 47  5 43  0   46  4 42  0             483656.0206  -0.0050  0.050  -0.0050 0.01  
4418: 47  5 43  0   46  5 42  0             483656.0206  -0.0050  0.050  -0.0050 0.49  
4419: 46  5 41  0   45  5 40  0             483662.3677  -0.0084  0.050  -0.0084 0.49  
4420: 46  5 41  0   45  6 40  0             483662.3677  -0.0084  0.050  -0.0084 0.01  
4421: 46  6 41  0   45  5 40  0             483662.3677  -0.0084  0.050  -0.0084 0.01  
4422: 46  6 41  0   45  6 40  0             483662.3677  -0.0084  0.050  -0.0084 0.49  
4423: 45  6 39  0   44  6 38  0             483669.0696   0.0063  0.050   0.0063 0.49  
4424: 45  6 39  0   44  7 38  0             483669.0696   0.0063  0.050   0.0063 0.01  
4425: 45  7 39  0   44  6 38  0             483669.0696   0.0063  0.050   0.0063 0.01  
4426: 45  7 39  0   44  7 38  0             483669.0696   0.0063  0.050   0.0063 0.49  
4427: 44  7 37  0   43  7 36  0             483676.6596   0.0086  0.050   0.0087 0.49  
4428: 44  7 37  0   43  8 36  0             483676.6596   0.0086  0.050   0.0087 0.01  
4429: 44  8 37  0   43  7 36  0             483676.6596   0.0086  0.050   0.0087 0.01  
4430: 44  8 37  0   43  8 36  0             483676.6596   0.0086  0.050   0.0087 0.49  
4431: 55  4 51  0   55  3 52  0             483683.8265  -0.0390  0.050  -0.0390 0.01  
4432: 55  4 51  0   55  4 52  0             483683.8265  -0.0390  0.050  -0.0390 0.48  
4433: 55  5 51  0   55  3 52  0             483683.8265  -0.0390  0.050  -0.0390 0.48  
4434: 55  5 51  0   55  4 52  0             483683.8265  -0.0390  0.050  -0.0390 0.01  
4435: 43  8 35  0   42  8 34  0             483685.8995   0.0077  0.050   0.0077 0.49  
4436: 43  8 35  0   42  9 34  0             483685.8995   0.0077  0.050   0.0077 0.01  
4437: 43  9 35  0   42  8 34  0             483685.8995   0.0077  0.050   0.0077 0.01  
4438: 43  9 35  0   42  9 34  0             483685.8995   0.0077  0.050   0.0077 0.49  
4439: 42  9 33  0   41  9 32  0             483697.8193  -0.0049  0.050  -0.0050 0.49  
4440: 42  9 33  0   41 10 32  0             483697.8193  -0.0049  0.050  -0.0050 0.01  
4441: 42 10 33  0   41  9 32  0             483697.8193  -0.0049  0.050  -0.0050 0.01  
4442: 42 10 33  0   41 10 32  0             483697.8193  -0.0049  0.050  -0.0050 0.49  
4443: 41 10 31  0   40 10 30  0             483713.9275   0.0009  0.050   0.0010 0.49  
4444: 41 10 31  0   40 11 30  0             483713.9275   0.0009  0.050   0.0010 0.01  
4445: 41 11 31  0   40 10 30  0             483713.9275   0.0009  0.050   0.0010 0.01  
4446: 41 11 31  0   40 11 30  0             483713.9275   0.0009  0.050   0.0010 0.49  
4447: 40 11 29  0   39 11 28  0             483736.3703   0.0000  0.050   0.0001 0.49  
4448: 40 11 29  0   39 12 28  0             483736.3703   0.0000  0.050   0.0001 0.01  
4449: 40 12 29  0   39 11 28  0             483736.3703   0.0000  0.050   0.0001 0.01  
4450: 40 12 29  0   39 12 28  0             483736.3703   0.0000  0.050   0.0001 0.49  
4451: 39 12 27  0   38 12 26  0             483768.4457  -0.0078  0.050  -0.0079 0.49  
4452: 39 12 27  0   38 13 26  0             483768.4457  -0.0078  0.050  -0.0079 0.01  
4453: 39 13 27  0   38 12 26  0             483768.4457  -0.0078  0.050  -0.0079 0.01  
4454: 39 13 27  0   38 13 26  0             483768.4457  -0.0078  0.050  -0.0079 0.49  
4455: 54  3 51  0   54  2 52  0             483799.0463   0.0086  0.050   0.0086 0.01  
4456: 54  3 51  0   54  3 52  0             483799.0463   0.0086  0.050   0.0086 0.48  
4457: 54  4 51  0   54  2 52  0             483799.0463   0.0086  0.050   0.0086 0.48  
4458: 54  4 51  0   54  3 52  0             483799.0463   0.0086  0.050   0.0086 0.01  
4459: 38 13 25  0   37 13 24  0             483815.3549  -0.0097  0.050  -0.0097 0.49  
4460: 38 13 25  0   37 14 24  0             483815.3549  -0.0097  0.050  -0.0097 0.01  
4461: 38 14 25  0   37 13 24  0             483815.3549  -0.0097  0.050  -0.0097 0.01  
4462: 38 14 25  0   37 14 24  0             483815.3549  -0.0097  0.050  -0.0097 0.49  
4463: 37 14 23  0   36 14 22  0             483885.5941  -0.0017  0.050  -0.0018 0.49  
4464: 37 14 23  0   36 15 22  0             483885.5941  -0.0017  0.050  -0.0018 0.01  
4465: 37 15 23  0   36 14 22  0             483885.5941  -0.0017  0.050  -0.0018 0.01  
4466: 37 15 23  0   36 15 22  0             483885.5941  -0.0017  0.050  -0.0018 0.49  
4467: 53  2 51  0   53  1 52  0             483910.1226  -0.0395  0.050  -0.0396 0.01  
4468: 53  2 51  0   53  2 52  0             483910.1226  -0.0395  0.050  -0.0396 0.49  
4469: 53  3 51  0   53  1 52  0             483910.1226  -0.0395  0.050  -0.0396 0.49  
4470: 53  3 51  0   53  2 52  0             483910.1226  -0.0395  0.050  -0.0396 0.01  
4471: 36 15 21  0   35 15 20  0             483993.7073  -0.0015  0.050  -0.0015 0.49  
4472: 36 15 21  0   35 16 20  0             483993.7073  -0.0015  0.050  -0.0015 0.01  
4473: 36 16 21  0   35 15 20  0             483993.7073  -0.0015  0.050  -0.0015 0.01  
4474: 36 16 21  0   35 16 20  0             483993.7073  -0.0015  0.050  -0.0015 0.49  
4475: 35 16 19  0   34 16 18  0             484166.1603   0.0150  0.050   0.0150 0.49  
4476: 35 16 19  0   34 17 18  0             484166.1603   0.0150  0.050   0.0150 0.01  
4477: 35 17 19  0   34 16 18  0             484166.1603   0.0150  0.050   0.0150 0.01  
4478: 35 17 19  0   34 17 18  0             484166.1603   0.0150  0.050   0.0150 0.49  
4479: 34 17 17  0   33 17 16  0             484454.6536   0.0026  0.050   0.0062 0.49  
4480: 34 17 17  0   33 18 16  0             484454.6536   0.0107  0.050   0.0062 0.01  
4481: 34 18 17  0   33 17 16  0             484454.6536   0.0015  0.050   0.0062 0.01  
4482: 34 18 17  0   33 18 16  0             484454.6536   0.0097  0.050   0.0062 0.49  
4483: 30 20 10  0   29 20  9  0             485145.1695   0.0452  0.050               
4484: 31 27  4  0   30 27  3  0             485968.0050  -0.0764  0.050               
4485: 32 20 13  0   31 20 12  0             485972.1569   0.0147  0.050               
4486: 29 21  8  0   28 21  7  0             485997.3599   0.0216  0.050               
4487: 32 19 13  0   31 19 12  0             486045.6941  -0.0025  0.050               
4488: 31 21 11  0   30 21 10  0             487300.3772  -0.0066  0.050               
4489: 25 24  1  0   24 23  2  0             487426.0027   0.0242  0.050   0.0507 0.50  
4490: 25 24  2  0   24 23  1  0             487426.0027   0.0771  0.050   0.0507 0.50  
4491: 30 23  7  0   29 23  6  0             488708.2768  -0.0082  0.050               
4492: 31 26  6  0   30 26  5  0             489353.4447   0.0408  0.050               
4493: 31 26  5  0   30 26  4  0             489418.5610   0.0331  0.050               
4494: 31 20 11  0   30 20 10  0             489966.3383   0.0265  0.050               
4495: 71 19 52  0   71 18 53  0             490750.7423   0.0638  0.050   0.0638 0.02  
4496: 71 19 52  0   71 19 53  0             490750.7423   0.0638  0.050   0.0638 0.48  
4497: 71 20 52  0   71 18 53  0             490750.7423   0.0638  0.050   0.0638 0.48  
4498: 71 20 52  0   71 19 53  0             490750.7423   0.0638  0.050   0.0638 0.02  
4499: 25 25  0  0   24 24  1  0             491806.7242   0.0139  0.050   0.0143 0.50  
4500: 25 25  1  0   24 24  0  0             491806.7242   0.0145  0.050   0.0143 0.50  
4501: 65 13 52  0   65 12 53  0             491814.0941  -0.0656  0.050  -0.0656 0.02  
4502: 65 13 52  0   65 13 53  0             491814.0941  -0.0656  0.050  -0.0656 0.48  
4503: 65 14 52  0   65 12 53  0             491814.0941  -0.0656  0.050  -0.0656 0.48  
4504: 65 14 52  0   65 13 53  0             491814.0941  -0.0656  0.050  -0.0656 0.02  
4505: 20  8 12  0   19  6 13  0             491880.4382  -0.0875  0.050  -0.0884 0.49  
4506: 20  8 12  0   19  7 13  0             491880.4382  -0.0875  0.050  -0.0884 0.01  
4507: 20  9 12  0   19  6 13  0             491880.4382  -0.0892  0.050  -0.0884 0.01  
4508: 20  9 12  0   19  7 13  0             491880.4382  -0.0892  0.050  -0.0884 0.49  
4509: 63 11 52  0   63 10 53  0             492125.8691   0.0320  0.050   0.0321 0.02  
4510: 63 11 52  0   63 11 53  0             492125.8691   0.0320  0.050   0.0321 0.48  
4511: 63 12 52  0   63 10 53  0             492125.8691   0.0320  0.050   0.0321 0.48  
4512: 63 12 52  0   63 11 53  0             492125.8691   0.0320  0.050   0.0321 0.02  
4513: 62 10 52  0   62  9 53  0             492274.2133  -0.0164  0.050  -0.0165 0.02  
4514: 62 10 52  0   62 10 53  0             492274.2133  -0.0164  0.050  -0.0165 0.48  
4515: 62 11 52  0   62  9 53  0             492274.2133  -0.0164  0.050  -0.0165 0.48  
4516: 62 11 52  0   62 10 53  0             492274.2133  -0.0164  0.050  -0.0165 0.02  
4517: 61  9 52  0   61  8 53  0             492417.7612  -0.0616  0.050  -0.0617 0.02  
4518: 61  9 52  0   61  9 53  0             492417.7612  -0.0616  0.050  -0.0617 0.48  
4519: 61 10 52  0   61  8 53  0             492417.7612  -0.0616  0.050  -0.0617 0.48  
4520: 61 10 52  0   61  9 53  0             492417.7612  -0.0616  0.050  -0.0617 0.02  
4521: 60  8 52  0   60  7 53  0             492556.7959   0.0590  0.050   0.0591 0.02  
4522: 60  8 52  0   60  8 53  0             492556.7959   0.0590  0.050   0.0591 0.48  
4523: 60  9 52  0   60  7 53  0             492556.7959   0.0590  0.050   0.0591 0.48  
4524: 60  9 52  0   60  8 53  0             492556.7959   0.0590  0.050   0.0591 0.02  
4525: 24 19  5  0   23 17  6  0             492562.1331  -0.0026  0.050               
4526: 52  0 52  0   51  0 51  0             493009.1672  -0.0269  0.050  -0.0269 0.49  
4527: 52  0 52  0   51  1 51  0             493009.1672  -0.0269  0.050  -0.0269 0.01  
4528: 52  1 52  0   51  0 51  0             493009.1672  -0.0269  0.050  -0.0269 0.01  
4529: 52  1 52  0   51  1 51  0             493009.1672  -0.0269  0.050  -0.0269 0.49  
4530: 51  1 50  0   50  1 49  0             493017.7745  -0.0141  0.050  -0.0142 0.49  
4531: 51  1 50  0   50  2 49  0             493017.7745  -0.0141  0.050  -0.0142 0.01  
4532: 51  2 50  0   50  1 49  0             493017.7745  -0.0141  0.050  -0.0142 0.01  
4533: 51  2 50  0   50  2 49  0             493017.7745  -0.0141  0.050  -0.0142 0.49  
4534: 50  2 48  0   49  2 47  0             493025.3599  -0.0116  0.050  -0.0117 0.49  
4535: 50  2 48  0   49  3 47  0             493025.3599  -0.0116  0.050  -0.0117 0.01  
4536: 50  3 48  0   49  2 47  0             493025.3599  -0.0116  0.050  -0.0117 0.01  
4537: 50  3 48  0   49  3 47  0             493025.3599  -0.0116  0.050  -0.0117 0.49  
4538: 49  3 46  0   48  3 45  0             493032.1899   0.0068  0.050   0.0069 0.49  
4539: 49  3 46  0   48  4 45  0             493032.1899   0.0068  0.050   0.0069 0.01  
4540: 49  4 46  0   48  3 45  0             493032.1899   0.0068  0.050   0.0069 0.01  
4541: 49  4 46  0   48  4 45  0             493032.1899   0.0068  0.050   0.0069 0.49  
4542: 48  4 44  0   47  4 43  0             493038.4852  -0.0176  0.050  -0.0176 0.49  
4543: 48  4 44  0   47  5 43  0             493038.4852  -0.0176  0.050  -0.0176 0.01  
4544: 48  5 44  0   47  4 43  0             493038.4852  -0.0176  0.050  -0.0176 0.01  
4545: 48  5 44  0   47  5 43  0             493038.4852  -0.0176  0.050  -0.0176 0.49
[truncated: 13,391 more chars]
