# Supplementary material for: Improved Accuracy in Semi-Experimental Structure Determination by Resolving Problems Associated with Rotation of Principal Inertial Axes of Isotopologues: Structures of 1,3-Oxazole (c‑C3H3NO)
Source: J Phys Chem A. 2026 Apr 24;130(18):3623–41. doi: 10.1021/acs.jpca.6c01535 (PMC13158917; doi:10.1021/acs.jpca.6c01535)
Supplement: Supplementary file 2 [file jp6c01535_si_002.zip › Supporting Information/Least-Squares Fits/oxazole_010_S_III_l.res]

   [2-2H, 2-13C]-oxazole GS                           Wed Oct 01 21:34:55 2025

-------------------------------------------------------------------------------------=========
                                              obs         o-c     error     blends     Notes
                                                                         o-c      wt
    / instead of : below denotes (o-c)>3*err
-------------------------------------------------------------------------------------=========
   1: 13 12  2  0   12 11  1  0             244685.4678  -0.0514  0.050               
   2: 26  0 26  0   25  0 25  0             247063.5677   0.0910  0.050   0.0911 0.13  
   3: 26  0 26  0   25  1 25  0             247063.5677   0.0910  0.050   0.0911 0.37  
   4: 26  1 26  0   25  0 25  0             247063.5677   0.0910  0.050   0.0911 0.37  
   5: 26  1 26  0   25  1 25  0             247063.5677   0.0910  0.050   0.0911 0.13  
   6: 25  1 24  0   24  1 23  0             247072.5605  -0.0092  0.050  -0.0093 0.15  
   7: 25  1 24  0   24  2 23  0             247072.5605  -0.0092  0.050  -0.0093 0.35  
   8: 25  2 24  0   24  1 23  0             247072.5605  -0.0092  0.050  -0.0093 0.35  
   9: 25  2 24  0   24  2 23  0             247072.5605  -0.0092  0.050  -0.0093 0.15  
  10: 23  3 20  0   22  3 19  0             247090.7463   0.0480  0.050   0.0480 0.15  
  11: 23  3 20  0   22  4 19  0             247090.7463   0.0480  0.050   0.0480 0.35  
  12: 23  4 20  0   22  3 19  0             247090.7463   0.0480  0.050   0.0480 0.35  
  13: 23  4 20  0   22  4 19  0             247090.7463   0.0480  0.050   0.0480 0.15  
  14: 22  4 18  0   21  4 17  0             247101.1498   0.0308  0.050   0.0308 0.15  
  15: 22  4 18  0   21  5 17  0             247101.1498   0.0308  0.050   0.0308 0.35  
  16: 22  5 18  0   21  4 17  0             247101.1498   0.0308  0.050   0.0308 0.35  
  17: 22  5 18  0   21  5 17  0             247101.1498   0.0308  0.050   0.0308 0.15  
  18: 21  5 16  0   20  5 15  0             247114.4378   0.0196  0.050   0.0196 0.15  
  19: 21  5 16  0   20  6 15  0             247114.4378   0.0196  0.050   0.0196 0.35  
  20: 21  6 16  0   20  5 15  0             247114.4378   0.0196  0.050   0.0196 0.35  
  21: 21  6 16  0   20  6 15  0             247114.4378   0.0196  0.050   0.0196 0.15  
  22: 20  6 14  0   19  6 13  0             247134.1711   0.0131  0.050   0.0131 0.15  
  23: 20  6 14  0   19  7 13  0             247134.1711   0.0131  0.050   0.0131 0.35  
  24: 20  7 14  0   19  6 13  0             247134.1711   0.0131  0.050   0.0131 0.35  
  25: 20  7 14  0   19  7 13  0             247134.1711   0.0131  0.050   0.0131 0.15  
  26: 19  7 12  0   18  7 11  0             247168.7129  -0.0807  0.050  -0.0807 0.16  
  27: 19  7 12  0   18  8 11  0             247168.7129  -0.0806  0.050  -0.0807 0.34  
  28: 19  8 12  0   18  7 11  0             247168.7129  -0.0807  0.050  -0.0807 0.34  
  29: 19  8 12  0   18  8 11  0             247168.7129  -0.0806  0.050  -0.0807 0.16  
  30: 27  0 27  0   26  0 26  0             256384.3565   0.0239  0.050   0.0239 0.15  
  31: 27  0 27  0   26  1 26  0             256384.3565   0.0239  0.050   0.0239 0.35  
  32: 27  1 27  0   26  0 26  0             256384.3565   0.0239  0.050   0.0239 0.35  
  33: 27  1 27  0   26  1 26  0             256384.3565   0.0239  0.050   0.0239 0.15  
  34: 26  1 25  0   25  1 24  0             256393.3853  -0.0119  0.050  -0.0120 0.15  
  35: 26  1 25  0   25  2 24  0             256393.3853  -0.0119  0.050  -0.0120 0.35  
  36: 26  2 25  0   25  1 24  0             256393.3853  -0.0119  0.050  -0.0120 0.35  
  37: 26  2 25  0   25  2 24  0             256393.3853  -0.0119  0.050  -0.0120 0.15  
  38: 25  2 23  0   24  2 22  0             256402.2352   0.0111  0.050   0.0112 0.15  
  39: 25  2 23  0   24  3 22  0             256402.2352   0.0111  0.050   0.0112 0.35  
  40: 25  3 23  0   24  2 22  0             256402.2352   0.0111  0.050   0.0112 0.35  
  41: 25  3 23  0   24  3 22  0             256402.2352   0.0111  0.050   0.0112 0.15  
  42: 24  3 21  0   23  3 20  0             256411.2442  -0.0308  0.050  -0.0308 0.15  
  43: 24  3 21  0   23  4 20  0             256411.2442  -0.0308  0.050  -0.0308 0.35  
  44: 24  4 21  0   23  3 20  0             256411.2442  -0.0308  0.050  -0.0308 0.35  
  45: 24  4 21  0   23  4 20  0             256411.2442  -0.0308  0.050  -0.0308 0.15  
  46: 23  4 19  0   22  4 18  0             256421.3822   0.0632  0.050   0.0633 0.15  
  47: 23  4 19  0   22  5 18  0             256421.3822   0.0632  0.050   0.0633 0.35  
  48: 23  5 19  0   22  4 18  0             256421.3822   0.0632  0.050   0.0633 0.35  
  49: 23  5 19  0   22  5 18  0             256421.3822   0.0632  0.050   0.0633 0.15  
  50: 22  5 17  0   21  5 16  0             256433.7822   0.0164  0.050   0.0164 0.15  
  51: 22  5 17  0   21  6 16  0             256433.7822   0.0164  0.050   0.0164 0.35  
  52: 22  6 17  0   21  5 16  0             256433.7822   0.0164  0.050   0.0164 0.35  
  53: 22  6 17  0   21  6 16  0             256433.7822   0.0164  0.050   0.0164 0.15  
  54: 20  7 13  0   19  7 12  0             256480.8470   0.0883  0.050   0.0884 0.16  
  55: 20  7 13  0   19  8 12  0             256480.8470   0.0883  0.050   0.0884 0.34  
  56: 20  8 13  0   19  7 12  0             256480.8470   0.0883  0.050   0.0884 0.34  
  57: 20  8 13  0   19  8 12  0             256480.8470   0.0883  0.050   0.0884 0.16  
  58: 19  8 11  0   18  8 10  0             256537.7301  -0.0616  0.050  -0.0601 0.16  
  59: 19  8 11  0   18  9 10  0             256537.7301  -0.0583  0.050  -0.0601 0.34  
  60: 19  9 11  0   18  8 10  0             256537.7301  -0.0619  0.050  -0.0601 0.34  
  61: 19  9 11  0   18  9 10  0             256537.7301  -0.0586  0.050  -0.0601 0.16  
  62: 41 13 28  0   41 12 29  0             265186.9525   0.0222  0.050   0.0222 0.62  
  63: 41 13 28  0   41 13 29  0             265186.9525   0.0222  0.050   0.0222 0.19  
  64: 41 14 28  0   41 12 29  0             265186.9525   0.0222  0.050   0.0222 0.19  
  65: 40 12 28  0   40 11 29  0             265272.9474  -0.0835  0.050  -0.0836 0.62  
  66: 40 12 28  0   40 12 29  0             265272.9474  -0.0835  0.050  -0.0836 0.19  
  67: 40 13 28  0   40 11 29  0             265272.9474  -0.0835  0.050  -0.0836 0.19  
  68: 34  6 28  0   34  5 29  0             265691.4903   0.0843  0.050   0.0844 0.43  
  69: 34  7 28  0   34  5 29  0             265691.4903   0.0843  0.050   0.0844 0.13  
  70: 34  7 28  0   34  6 29  0             265691.4903   0.0843  0.050   0.0844 0.43  
  71: 28  0 28  0   27  0 27  0             265704.9829   0.0288  0.050   0.0289 0.15  
  72: 28  0 28  0   27  1 27  0             265704.9829   0.0288  0.050   0.0289 0.35  
  73: 28  1 28  0   27  0 27  0             265704.9829   0.0288  0.050   0.0289 0.35  
  74: 28  1 28  0   27  1 27  0             265704.9829   0.0288  0.050   0.0289 0.15  
  75: 27  1 26  0   26  1 25  0             265714.0019   0.0108  0.050   0.0108 0.15  
  76: 27  1 26  0   26  2 25  0             265714.0019   0.0108  0.050   0.0108 0.35  
  77: 27  2 26  0   26  1 25  0             265714.0019   0.0108  0.050   0.0108 0.35  
  78: 27  2 26  0   26  2 25  0             265714.0019   0.0108  0.050   0.0108 0.15  
  79: 26  2 24  0   25  2 23  0             265722.7001  -0.0442  0.050  -0.0442 0.15  
  80: 26  2 24  0   25  3 23  0             265722.7001  -0.0442  0.050  -0.0442 0.35  
  81: 26  3 24  0   25  2 23  0             265722.7001  -0.0442  0.050  -0.0442 0.35  
  82: 26  3 24  0   25  3 23  0             265722.7001  -0.0442  0.050  -0.0442 0.15  
  83: 25  3 22  0   24  3 21  0             265731.6517   0.0139  0.050   0.0140 0.15  
  84: 25  3 22  0   24  4 21  0             265731.6517   0.0139  0.050   0.0140 0.35  
  85: 25  4 22  0   24  3 21  0             265731.6517   0.0139  0.050   0.0140 0.35  
  86: 25  4 22  0   24  4 21  0             265731.6517   0.0139  0.050   0.0140 0.15  
  87: 24  4 20  0   23  4 19  0             265741.3443  -0.0080  0.050  -0.0081 0.15  
  88: 24  4 20  0   23  5 19  0             265741.3443  -0.0080  0.050  -0.0081 0.35  
  89: 24  5 20  0   23  4 19  0             265741.3443  -0.0080  0.050  -0.0081 0.35  
  90: 24  5 20  0   23  5 19  0             265741.3443  -0.0080  0.050  -0.0081 0.15  
  91: 23  5 18  0   22  5 17  0             265753.0581  -0.0296  0.050  -0.0297 0.15  
  92: 23  5 18  0   22  6 17  0             265753.0581  -0.0296  0.050  -0.0297 0.35  
  93: 23  6 18  0   22  5 17  0             265753.0581  -0.0296  0.050  -0.0297 0.35  
  94: 23  6 18  0   22  6 17  0             265753.0581  -0.0296  0.050  -0.0297 0.15  
  95: 21  7 14  0   20  7 13  0             265794.4425  -0.0272  0.050  -0.0272 0.15  
  96: 21  7 14  0   20  8 13  0             265794.4425  -0.0272  0.050  -0.0272 0.35  
  97: 21  8 14  0   20  8 13  0             265794.4425  -0.0272  0.050  -0.0272 0.15  
  98: 21  8 14  0   20  7 13  0             265794.4425  -0.0272  0.050  -0.0272 0.35  
  99: 20  8 12  0   19  8 11  0             265840.6525   0.0049  0.050   0.0050 0.16  
 100: 20  8 12  0   19  9 11  0             265840.6525   0.0051  0.050   0.0050 0.34  
 101: 20  9 12  0   19  8 11  0             265840.6525   0.0049  0.050   0.0050 0.34  
 102: 20  9 12  0   19  9 11  0             265840.6525   0.0051  0.050   0.0050 0.16  
 103: 19  9 10  0   18  9  9  0             265939.6744  -0.0295  0.050   0.0278 0.16  
 104: 19  9 10  0   18 10  9  0             265939.6744   0.0956  0.050   0.0278 0.34  
 105: 19 10 10  0   18  9  9  0             265939.6744  -0.0400  0.050   0.0278 0.34  
 106: 19 10 10  0   18 10  9  0             265939.6744   0.0851  0.050   0.0278 0.16  
 107: 39 10 29  0   39  9 30  0             274753.0895   0.0132  0.050   0.0132 0.38  
 108: 39 10 29  0   39 10 30  0             274753.0895   0.0132  0.050   0.0132 0.12  
 109: 39 11 29  0   39  9 30  0             274753.0895   0.0132  0.050   0.0132 0.12  
 110: 39 11 29  0   39 10 30  0             274753.0895   0.0132  0.050   0.0132 0.38  
 111: 36  7 29  0   36  6 30  0             274955.9652   0.0278  0.050   0.0278 0.37  
 112: 36  7 29  0   36  7 30  0             274955.9652   0.0278  0.050   0.0278 0.13  
 113: 36  8 29  0   36  6 30  0             274955.9652   0.0278  0.050   0.0278 0.13  
 114: 36  8 29  0   36  7 30  0             274955.9652   0.0278  0.050   0.0278 0.37  
 115: 29  0 29  0   28  0 28  0             275025.3505   0.0181  0.050   0.0181 0.15  
 116: 29  0 29  0   28  1 28  0             275025.3505   0.0181  0.050   0.0181 0.35  
 117: 29  1 29  0   28  0 28  0             275025.3505   0.0181  0.050   0.0181 0.35  
 118: 29  1 29  0   28  1 28  0             275025.3505   0.0181  0.050   0.0181 0.15  
 119: 28  1 27  0   27  1 26  0             275034.3638   0.0211  0.050   0.0212 0.15  
 120: 28  1 27  0   27  2 26  0             275034.3638   0.0211  0.050   0.0212 0.35  
 121: 28  2 27  0   27  1 26  0             275034.3638   0.0211  0.050   0.0212 0.35  
 122: 28  2 27  0   27  2 26  0             275034.3638   0.0211  0.050   0.0212 0.15  
 123: 27  2 25  0   26  2 24  0             275043.0205  -0.0054  0.050  -0.0054 0.15  
 124: 27  2 25  0   26  3 24  0             275043.0205  -0.0054  0.050  -0.0054 0.35  
 125: 27  3 25  0   26  2 24  0             275043.0205  -0.0054  0.050  -0.0054 0.35  
 126: 27  3 25  0   26  3 24  0             275043.0205  -0.0054  0.050  -0.0054 0.15  
 127: 26  3 23  0   25  3 22  0             275051.7492  -0.0250  0.050  -0.0251 0.15  
 128: 26  3 23  0   25  4 22  0             275051.7492  -0.0250  0.050  -0.0251 0.35  
 129: 26  4 23  0   25  3 22  0             275051.7492  -0.0250  0.050  -0.0251 0.35  
 130: 26  4 23  0   25  4 22  0             275051.7492  -0.0250  0.050  -0.0251 0.15  
 131: 25  4 21  0   24  4 20  0             275061.2349   0.0379  0.050   0.0379 0.15  
 132: 25  4 21  0   24  5 20  0             275061.2349   0.0379  0.050   0.0379 0.35  
 133: 25  5 21  0   24  4 20  0             275061.2349   0.0379  0.050   0.0379 0.35  
 134: 25  5 21  0   24  5 20  0             275061.2349   0.0379  0.050   0.0379 0.15  
 135: 24  5 19  0   23  5 18  0             275072.3198  -0.0086  0.050  -0.0086 0.15  
 136: 24  5 19  0   23  6 18  0             275072.3198  -0.0086  0.050  -0.0086 0.35  
 137: 24  6 19  0   23  5 18  0             275072.3198  -0.0086  0.050  -0.0086 0.35  
 138: 24  6 19  0   23  6 18  0             275072.3198  -0.0086  0.050  -0.0086 0.15  
 139: 23  6 17  0   22  6 16  0             275087.0615  -0.0215  0.050  -0.0215 0.15  
 140: 23  6 17  0   22  7 16  0             275087.0615  -0.0215  0.050  -0.0215 0.35  
 141: 23  7 17  0   22  6 16  0             275087.0615  -0.0215  0.050  -0.0215 0.35  
 142: 23  7 17  0   22  7 16  0             275087.0615  -0.0215  0.050  -0.0215 0.15  
 143: 22  7 15  0   21  7 14  0             275109.3523   0.0205  0.050   0.0205 0.15  
 144: 22  7 15  0   21  8 14  0             275109.3523   0.0205  0.050   0.0205 0.35  
 145: 22  8 15  0   21  7 14  0             275109.3523   0.0205  0.050   0.0205 0.35  
 146: 22  8 15  0   21  8 14  0             275109.3523   0.0205  0.050   0.0205 0.15  
 147: 33  4 29  0   33  3 30  0             275124.2086   0.0786  0.050   0.0787 0.43  
 148: 33  4 29  0   33  4 30  0             275124.2086   0.0786  0.050   0.0787 0.13  
 149: 33  5 29  0   33  4 30  0             275124.2086   0.0786  0.050   0.0787 0.43  
 150: 21  8 13  0   20  8 12  0             275147.6746  -0.0456  0.050  -0.0456 0.16  
 151: 21  8 13  0   20  9 12  0             275147.6746  -0.0456  0.050  -0.0456 0.34  
 152: 21  9 13  0   20  8 12  0             275147.6746  -0.0456  0.050  -0.0456 0.34  
 153: 21  9 13  0   20  9 12  0             275147.6746  -0.0456  0.050  -0.0456 0.16  
 154: 19 11  9  0   18 10  8  0             275407.4324   0.0276  0.050               
 155: 18 11  7  0   17 12  6  0             275710.4470   0.0291  0.050               
 156: 18 12  7  0   17 11  6  0             276245.6497   0.0523  0.050               
 157: 15 13  3  0   14 12  2  0             276840.5178  -0.0205  0.050               
 158: 15 14  2  0   14 13  1  0             283823.9128  -0.0190  0.050               
 159: 18 12  6  0   17 13  5  0             283852.1601   0.0323  0.050               
 160: 41 11 30  0   41 10 31  0             283998.3354  -0.0718  0.050  -0.0718 0.38  
 161: 41 11 30  0   41 11 31  0             283998.3354  -0.0718  0.050  -0.0718 0.12  
 162: 41 12 30  0   41 10 31  0             283998.3354  -0.0718  0.050  -0.0718 0.12  
 163: 41 12 30  0   41 11 31  0             283998.3354  -0.0718  0.050  -0.0718 0.38  
 164: 40 10 30  0   40  9 31  0             284074.7552   0.0554  0.050   0.0554 0.37  
 165: 40 10 30  0   40 10 31  0             284074.7552   0.0554  0.050   0.0554 0.13  
 166: 40 11 30  0   40  9 31  0             284074.7552   0.0554  0.050   0.0554 0.13  
 167: 40 11 30  0   40 10 31  0             284074.7552   0.0554  0.050   0.0554 0.37  
 168: 39  9 30  0   39  8 31  0             284146.6929  -0.0553  0.050  -0.0553 0.37  
 169: 39  9 30  0   39  9 31  0             284146.6929  -0.0553  0.050  -0.0553 0.13  
 170: 39 10 30  0   39  8 31  0             284146.6929  -0.0553  0.050  -0.0553 0.13  
 171: 39 10 30  0   39  9 31  0             284146.6929  -0.0553  0.050  -0.0553 0.37  
 172: 36  6 30  0   36  5 31  0             284339.2484   0.0512  0.050   0.0512 0.38  
 173: 36  6 30  0   36  6 31  0             284339.2484   0.0512  0.050   0.0512 0.12  
 174: 36  7 30  0   36  5 31  0             284339.2484   0.0512  0.050   0.0512 0.12  
 175: 36  7 30  0   36  6 31  0             284339.2484   0.0512  0.050   0.0512 0.38  
 176: 30  0 30  0   29  0 29  0             284345.4964   0.0373  0.050   0.0374 0.15  
 177: 30  0 30  0   29  1 29  0             284345.4964   0.0373  0.050   0.0374 0.35  
 178: 30  1 30  0   29  0 29  0             284345.4964   0.0373  0.050   0.0374 0.35  
 179: 30  1 30  0   29  1 29  0             284345.4964   0.0373  0.050   0.0374 0.15  
 180: 29  1 28  0   28  1 27  0             284354.4653   0.0219  0.050   0.0220 0.15  
 181: 29  1 28  0   28  2 27  0             284354.4653   0.0219  0.050   0.0220 0.35  
 182: 29  2 28  0   28  1 27  0             284354.4653   0.0219  0.050   0.0220 0.35  
 183: 29  2 28  0   28  2 27  0             284354.4653   0.0219  0.050   0.0220 0.15  
 184: 28  2 26  0   27  2 25  0             284363.0831   0.0235  0.050   0.0236 0.15  
 185: 28  2 26  0   27  3 25  0             284363.0831   0.0235  0.050   0.0236 0.35  
 186: 28  3 26  0   27  2 25  0             284363.0831   0.0235  0.050   0.0236 0.35  
 187: 28  3 26  0   27  3 25  0             284363.0831   0.0235  0.050   0.0236 0.15  
 188: 27  3 24  0   26  3 23  0             284371.6676  -0.0055  0.050  -0.0056 0.15  
 189: 27  3 24  0   26  4 23  0             284371.6676  -0.0055  0.050  -0.0056 0.35  
 190: 27  4 24  0   26  3 23  0             284371.6676  -0.0055  0.050  -0.0056 0.35  
 191: 27  4 24  0   26  4 23  0             284371.6676  -0.0055  0.050  -0.0056 0.15  
 192: 26  4 22  0   25  4 21  0             284380.7907  -0.0432  0.050  -0.0432 0.15  
 193: 26  4 22  0   25  5 21  0             284380.7907  -0.0432  0.050  -0.0432 0.35  
 194: 26  5 22  0   25  4 21  0             284380.7907  -0.0432  0.050  -0.0432 0.35  
 195: 26  5 22  0   25  5 21  0             284380.7907  -0.0432  0.050  -0.0432 0.15  
 196: 25  5 20  0   24  5 19  0             284391.4307  -0.0136  0.050  -0.0137 0.15  
 197: 25  5 20  0   24  6 19  0             284391.4307  -0.0136  0.050  -0.0137 0.35  
 198: 25  6 20  0   24  5 19  0             284391.4307  -0.0136  0.050  -0.0137 0.35  
 199: 25  6 20  0   24  6 19  0             284391.4307  -0.0136  0.050  -0.0137 0.15  
 200: 35  5 30  0   35  4 31  0             284395.9810  -0.0310  0.050  -0.0311 0.38  
 201: 35  5 30  0   35  5 31  0             284395.9810  -0.0310  0.050  -0.0311 0.12  
 202: 35  6 30  0   35  4 31  0             284395.9810  -0.0310  0.050  -0.0311 0.12  
 203: 35  6 30  0   35  5 31  0             284395.9810  -0.0310  0.050  -0.0311 0.38  
 204: 24  6 18  0   23  6 17  0             284405.1196   0.0071  0.050   0.0072 0.15  
 205: 24  6 18  0   23  7 17  0             284405.1196   0.0071  0.050   0.0072 0.35  
 206: 24  7 18  0   23  6 17  0             284405.1196   0.0071  0.050   0.0072 0.35  
 207: 24  7 18  0   23  7 17  0             284405.1196   0.0071  0.050   0.0072 0.15  
 208: 15 14  1  0   14 13  2  0             284415.4888   0.0633  0.050               
 209: 23  7 16  0   22  7 15  0             284424.9211  -0.0306  0.050  -0.0306 0.15  
 210: 23  7 16  0   22  8 15  0             284424.9211  -0.0306  0.050  -0.0306 0.35  
 211: 23  8 16  0   22  7 15  0             284424.9211  -0.0306  0.050  -0.0306 0.35  
 212: 23  8 16  0   22  8 15  0             284424.9211  -0.0306  0.050  -0.0306 0.15  
 213: 22  8 14  0   21  8 13  0             284457.5631  -0.0006  0.050  -0.0006 0.16  
 214: 22  8 14  0   21  9 13  0             284457.5631  -0.0006  0.050  -0.0006 0.34  
 215: 22  9 14  0   21  8 13  0             284457.5631  -0.0006  0.050  -0.0006 0.34  
 216: 22  9 14  0   21  9 13  0             284457.5631  -0.0006  0.050  -0.0006 0.16  
 217: 21  9 12  0   20  9 11  0             284518.5835   0.0037  0.050   0.0041 0.16  
 218: 21  9 12  0   20 10 11  0             284518.5835   0.0045  0.050   0.0041 0.34  
 219: 21 10 12  0   20  9 11  0             284518.5835   0.0036  0.050   0.0041 0.34  
 220: 21 10 12  0   20 10 11  0             284518.5835   0.0045  0.050   0.0041 0.16  
 221: 20 10 10  0   19 10  9  0             284650.9910  -0.2332  0.050  -0.0760 0.17  
 222: 20 10 10  0   19 11  9  0             284650.9910   0.1125  0.050  -0.0760 0.33  
 223: 20 11 10  0   19 10  9  0             284650.9910  -0.2644  0.050  -0.0760 0.33  
 224: 20 11 10  0   19 11  9  0             284650.9910   0.0813  0.050  -0.0760 0.17  
 225: 19 11  8  0   18 12  7  0             284968.8176   0.0456  0.050               
 226: 15 15  1  0   14 14  0  0             287686.0412   0.0647  0.050               
 227: 15 15  0  0   14 14  1  0             287703.3022   0.0585  0.050               
 228: 44 13 31  0   44 12 32  0             293152.6446  -0.0091  0.050  -0.0092 0.38  
 229: 44 13 31  0   44 13 32  0             293152.6446  -0.0091  0.050  -0.0092 0.12  
 230: 44 14 31  0   44 12 32  0             293152.6446  -0.0091  0.050  -0.0092 0.12  
 231: 44 14 31  0   44 13 32  0             293152.6446  -0.0091  0.050  -0.0092 0.38  
 232: 42 11 31  0   42 10 32  0             293318.7121   0.0033  0.050   0.0034 0.38  
 233: 42 11 31  0   42 11 32  0             293318.7121   0.0033  0.050   0.0034 0.12  
 234: 42 12 31  0   42 10 32  0             293318.7121   0.0033  0.050   0.0034 0.12  
 235: 42 12 31  0   42 11 32  0             293318.7121   0.0033  0.050   0.0034 0.38  
 236: 39  8 31  0   39  7 32  0             293536.1465  -0.0880  0.050  -0.0880 0.37  
 237: 39  8 31  0   39  8 32  0             293536.1465  -0.0880  0.050  -0.0880 0.13  
 238: 39  9 31  0   39  7 32  0             293536.1465  -0.0880  0.050  -0.0880 0.13  
 239: 39  9 31  0   39  8 32  0             293536.1465  -0.0880  0.050  -0.0880 0.37  
 240: 38  7 31  0   38  6 32  0             293601.0375   0.0392  0.050   0.0392 0.37  
 241: 38  7 31  0   38  7 32  0             293601.0375   0.0392  0.050   0.0392 0.13  
 242: 38  8 31  0   38  6 32  0             293601.0375   0.0392  0.050   0.0392 0.13  
 243: 38  8 31  0   38  7 32  0             293601.0375   0.0392  0.050   0.0392 0.37  
 244: 31  0 31  0   30  0 30  0             293665.3499   0.0243  0.050   0.0244 0.15  
 245: 31  0 31  0   30  1 30  0             293665.3499   0.0243  0.050   0.0244 0.35  
 246: 31  1 31  0   30  0 30  0             293665.3499   0.0243  0.050   0.0244 0.35  
 247: 31  1 31  0   30  1 30  0             293665.3499   0.0243  0.050   0.0244 0.15  
 248: 30  1 29  0   29  1 28  0             293674.2953   0.0109  0.050   0.0109 0.15  
 249: 30  1 29  0   29  2 28  0             293674.2953   0.0109  0.050   0.0109 0.35  
 250: 30  2 29  0   29  1 28  0             293674.2953   0.0109  0.050   0.0109 0.35  
 251: 30  2 29  0   29  2 28  0             293674.2953   0.0109  0.050   0.0109 0.15  
 252: 29  2 27  0   28  2 26  0             293682.8358  -0.0004  0.050  -0.0004 0.15  
 253: 29  2 27  0   28  3 26  0             293682.8358  -0.0004  0.050  -0.0004 0.35  
 254: 29  3 27  0   28  2 26  0             293682.8358  -0.0004  0.050  -0.0004 0.35  
 255: 29  3 27  0   28  3 26  0             293682.8358  -0.0004  0.050  -0.0004 0.15  
 256: 28  3 25  0   27  3 24  0             293691.2743  -0.0491  0.050  -0.0491 0.15  
 257: 28  3 25  0   27  4 24  0             293691.2743  -0.0491  0.050  -0.0491 0.35  
 258: 28  4 25  0   27  3 24  0             293691.2743  -0.0491  0.050  -0.0491 0.35  
 259: 28  4 25  0   27  4 24  0             293691.2743  -0.0491  0.050  -0.0491 0.15  
 260: 27  4 23  0   26  4 22  0             293700.2392  -0.0074  0.050  -0.0075 0.15  
 261: 27  4 23  0   26  5 22  0             293700.2392  -0.0074  0.050  -0.0075 0.35  
 262: 27  5 23  0   26  4 22  0             293700.2392  -0.0074  0.050  -0.0075 0.35  
 263: 27  5 23  0   26  5 22  0             293700.2392  -0.0074  0.050  -0.0075 0.15  
 264: 26  5 21  0   25  5 20  0             293710.3904  -0.0111  0.050  -0.0112 0.15  
 265: 26  5 21  0   25  6 20  0             293710.3904  -0.0111  0.050  -0.0112 0.35  
 266: 26  6 21  0   25  5 20  0             293710.3904  -0.0111  0.050  -0.0112 0.35  
 267: 26  6 21  0   25  6 20  0             293710.3904  -0.0111  0.050  -0.0112 0.15  
 268: 25  6 19  0   24  6 18  0             293723.1536  -0.0031  0.050  -0.0031 0.15  
 269: 25  6 19  0   24  7 18  0             293723.1536  -0.0031  0.050  -0.0031 0.35  
 270: 25  7 19  0   24  6 18  0             293723.1536  -0.0031  0.050  -0.0031 0.35  
 271: 25  7 19  0   24  7 18  0             293723.1536  -0.0031  0.050  -0.0031 0.15  
 272: 24  7 17  0   23  7 16  0             293741.0839   0.0238  0.050   0.0239 0.15  
 273: 24  7 17  0   23  8 16  0             293741.0839   0.0238  0.050   0.0239 0.35  
 274: 24  8 17  0   23  7 16  0             293741.0839   0.0238  0.050   0.0239 0.35  
 275: 24  8 17  0   23  8 16  0             293741.0839   0.0238  0.050   0.0239 0.15  
 276: 23  8 15  0   22  8 14  0             293769.2519  -0.0157  0.050  -0.0158 0.24  
 277: 23  8 15  0   22  9 14  0             293769.2519  -0.0157  0.050  -0.0158 0.53  
 278: 23  9 15  0   22  9 14  0             293769.2519  -0.0157  0.050  -0.0158 0.24  
 279: 35  4 31  0   35  3 32  0             293774.2604   0.0009  0.050   0.0009 0.37  
 280: 35  4 31  0   35  4 32  0             293774.2604   0.0009  0.050   0.0009 0.13  
 281: 35  5 31  0   35  3 32  0             293774.2604   0.0009  0.050   0.0009 0.13  
 282: 35  5 31  0   35  4 32  0             293774.2604   0.0009  0.050   0.0009 0.37  
 283: 22  9 13  0   21  9 12  0             293819.3139   0.0235  0.050   0.0236 0.16  
 284: 22  9 13  0   21 10 12  0             293819.3139   0.0236  0.050   0.0236 0.34  
 285: 22 10 13  0   21  9 12  0             293819.3139   0.0235  0.050   0.0236 0.34  
 286: 22 10 13  0   21 10 12  0             293819.3139   0.0236  0.050   0.0236 0.16  
 287: 34  3 31  0   34  2 32  0             293825.5180   0.0191  0.050   0.0192 0.37  
 288: 34  3 31  0   34  3 32  0             293825.5180   0.0191  0.050   0.0192 0.13  
 289: 34  4 31  0   34  2 32  0             293825.5180   0.0191  0.050   0.0192 0.13  
 290: 34  4 31  0   34  3 32  0             293825.5180   0.0191  0.050   0.0192 0.37  
 291: 21 10 11  0   20 10 10  0             293920.3086  -0.0431  0.050  -0.0289 0.16  
 292: 21 10 11  0   20 11 10  0             293920.3086  -0.0119  0.050  -0.0289 0.34  
 293: 21 11 11  0   20 10 10  0             293920.3086  -0.0457  0.050  -0.0289 0.34  
 294: 21 11 11  0   20 11 10  0             293920.3086  -0.0145  0.050  -0.0289 0.16  
 295: 20 11  9  0   19 12  8  0             294157.5909   0.0099  0.050               
 296: 20 12  9  0   19 12  8  0             294158.5135   0.0349  0.050               
 297: 20 12  9  0   19 11  8  0             294166.8910   0.0606  0.050               
 298: 19 13  7  0   18 13  6  0             294570.7872  -0.0063  0.050               
 299: 19 12  7  0   18 12  6  0             295316.5740   0.0799  0.050               
 300: 19 13  7  0   18 12  6  0             295459.2957  -0.0331  0.050               
 301: 18 13  5  0   17 13  4  0             301340.6463   0.0365  0.050               
 302: 46 14 32  0   46 13 33  0             302381.7559   0.0604  0.050   0.0605 0.37  
 303: 46 14 32  0   46 14 33  0             302381.7559   0.0604  0.050   0.0605 0.13  
 304: 46 15 32  0   46 13 33  0             302381.7559   0.0604  0.050   0.0605 0.13  
 305: 46 15 32  0   46 14 33  0             302381.7559   0.0604  0.050   0.0605 0.37  
 306: 45 13 32  0   45 12 33  0             302471.4643  -0.0008  0.050  -0.0008 0.37  
 307: 45 13 32  0   45 13 33  0             302471.4643  -0.0008  0.050  -0.0008 0.13  
 308: 45 14 32  0   45 12 33  0             302471.4643  -0.0008  0.050  -0.0008 0.13  
 309: 45 14 32  0   45 13 33  0             302471.4643  -0.0008  0.050  -0.0008 0.37  
 310: 44 12 32  0   44 11 33  0             302556.8195   0.0291  0.050   0.0292 0.37  
 311: 44 12 32  0   44 12 33  0             302556.8195   0.0291  0.050   0.0292 0.13  
 312: 44 13 32  0   44 11 33  0             302556.8195   0.0291  0.050   0.0292 0.13  
 313: 44 13 32  0   44 12 33  0             302556.8195   0.0291  0.050   0.0292 0.37  
 314: 43 11 32  0   43 10 33  0             302637.8015  -0.0371  0.050  -0.0372 0.37  
 315: 43 11 32  0   43 11 33  0             302637.8015  -0.0371  0.050  -0.0372 0.13  
 316: 43 12 32  0   43 10 33  0             302637.8015  -0.0371  0.050  -0.0372 0.13  
 317: 43 12 32  0   43 11 33  0             302637.8015  -0.0371  0.050  -0.0372 0.37  
 318: 42 10 32  0   42  9 33  0             302714.7694  -0.0039  0.050  -0.0040 0.37  
 319: 42 10 32  0   42 10 33  0             302714.7694  -0.0039  0.050  -0.0040 0.13  
 320: 42 11 32  0   42  9 33  0             302714.7694  -0.0039  0.050  -0.0040 0.13  
 321: 42 11 32  0   42 10 33  0             302714.7694  -0.0039  0.050  -0.0040 0.37  
 322: 41  9 32  0   41  8 33  0             302787.6671  -0.0863  0.050  -0.0864 0.59  
 323: 41  9 32  0   41  9 33  0             302787.6671  -0.0863  0.050  -0.0864 0.21  
 324: 41 10 32  0   41  8 33  0             302787.6671  -0.0863  0.050  -0.0864 0.21  
 325: 39  7 32  0   39  6 33  0             302922.4987   0.0330  0.050   0.0331 0.38  
 326: 39  7 32  0   39  7 33  0             302922.4987   0.0330  0.050   0.0331 0.12  
 327: 39  8 32  0   39  6 33  0             302922.4987   0.0330  0.050   0.0331 0.12  
 328: 39  8 32  0   39  7 33  0             302922.4987   0.0330  0.050   0.0331 0.38  
 329: 32  0 32  0   31  0 31  0             302984.9388   0.0152  0.050   0.0153 0.15  
 330: 32  0 32  0   31  1 31  0             302984.9388   0.0152  0.050   0.0153 0.35  
 331: 32  1 32  0   31  0 31  0             302984.9388   0.0152  0.050   0.0153 0.35  
 332: 32  1 32  0   31  1 31  0             302984.9388   0.0152  0.050   0.0153 0.15  
 333: 31  1 30  0   30  1 29  0             302993.8564  -0.0009  0.050  -0.0010 0.15  
 334: 31  1 30  0   30  2 29  0             302993.8564  -0.0009  0.050  -0.0010 0.35  
 335: 31  2 30  0   30  1 29  0             302993.8564  -0.0009  0.050  -0.0010 0.35  
 336: 31  2 30  0   30  2 29  0             302993.8564  -0.0009  0.050  -0.0010 0.15  
 337: 30  2 28  0   29  2 27  0             303002.3234  -0.0236  0.050  -0.0237 0.15  
 338: 30  2 28  0   29  3 27  0             303002.3234  -0.0236  0.050  -0.0237 0.35  
 339: 30  3 28  0   29  2 27  0             303002.3234  -0.0236  0.050  -0.0237 0.35  
 340: 30  3 28  0   29  3 27  0             303002.3234  -0.0236  0.050  -0.0237 0.15  
 341: 29  3 26  0   28  3 25  0             303010.7124  -0.0025  0.050  -0.0026 0.15  
 342: 29  3 26  0   28  4 25  0             303010.7124  -0.0025  0.050  -0.0026 0.35  
 343: 29  4 26  0   28  3 25  0             303010.7124  -0.0025  0.050  -0.0026 0.35  
 344: 29  4 26  0   28  4 25  0             303010.7124  -0.0025  0.050  -0.0026 0.15  
 345: 28  4 24  0   27  4 23  0             303019.4353   0.0148  0.050   0.0149 0.15  
 346: 28  4 24  0   27  5 23  0             303019.4353   0.0148  0.050   0.0149 0.35  
 347: 28  5 24  0   27  4 23  0             303019.4353   0.0148  0.050   0.0149 0.35  
 348: 28  5 24  0   27  5 23  0             303019.4353   0.0148  0.050   0.0149 0.15  
 349: 27  5 22  0   26  5 21  0             303029.1817   0.0099  0.050   0.0099 0.15  
 350: 27  5 22  0   26  6 21  0             303029.1817   0.0099  0.050   0.0099 0.35  
 351: 27  6 22  0   26  5 21  0             303029.1817   0.0099  0.050   0.0099 0.35  
 352: 27  6 22  0   26  6 21  0             303029.1817   0.0099  0.050   0.0099 0.15  
 353: 26  6 20  0   25  6 19  0             303041.1512   0.0028  0.050   0.0029 0.15  
 354: 26  6 20  0   25  7 19  0             303041.1512   0.0028  0.050   0.0029 0.35  
 355: 26  7 20  0   25  6 19  0             303041.1512   0.0028  0.050   0.0029 0.35  
 356: 26  7 20  0   25  7 19  0             303041.1512   0.0028  0.050   0.0029 0.15  
 357: 37  5 32  0   37  4 33  0             303043.1309  -0.0346  0.050  -0.0347 0.37  
 358: 37  5 32  0   37  5 33  0             303043.1309  -0.0346  0.050  -0.0347 0.13  
 359: 37  6 32  0   37  4 33  0             303043.1309  -0.0346  0.050  -0.0347 0.13  
 360: 37  6 32  0   37  5 33  0             303043.1309  -0.0346  0.050  -0.0347 0.37  
 361: 25  7 18  0   24  7 17  0             303057.4642  -0.0023  0.050  -0.0023 0.15  
 362: 25  7 18  0   24  8 17  0             303057.4642  -0.0023  0.050  -0.0023 0.35  
 363: 25  8 18  0   24  7 17  0             303057.4642  -0.0023  0.050  -0.0023 0.35  
 364: 25  8 18  0   24  8 17  0             303057.4642  -0.0023  0.050  -0.0023 0.15  
 365: 24  8 16  0   23  8 15  0             303082.2232  -0.0110  0.050  -0.0111 0.15  
 366: 24  8 16  0   23  9 15  0             303082.2232  -0.0110  0.050  -0.0111 0.35  
 367: 24  9 16  0   23  8 15  0             303082.2232  -0.0110  0.050  -0.0111 0.35  
 368: 24  9 16  0   23  9 15  0             303082.2232  -0.0110  0.050  -0.0111 0.15  
 369: 36  4 32  0   36  3 33  0             303098.6565   0.0408  0.050   0.0409 0.37  
 370: 36  4 32  0   36  4 33  0             303098.6565   0.0408  0.050   0.0409 0.13  
 371: 36  5 32  0   36  3 33  0             303098.6565   0.0408  0.050   0.0409 0.13  
 372: 36  5 32  0   36  4 33  0             303098.6565   0.0408  0.050   0.0409 0.37  
 373: 19 14  6  0   18 14  5  0             303121.9449   0.0312  0.050               
 374: 23  9 14  0   22  9 13  0             303124.1481  -0.0117  0.050  -0.0118 0.16  
 375: 23  9 14  0   22 10 13  0             303124.1481  -0.0117  0.050  -0.0118 0.34  
 376: 23 10 14  0   22  9 13  0             303124.1481  -0.0117  0.050  -0.0118 0.34  
 377: 23 10 14  0   22 10 13  0             303124.1481  -0.0117  0.050  -0.0118 0.16  
 378: 35  3 32  0   35  2 33  0             303150.9288  -0.0514  0.050  -0.0515 0.37  
 379: 35  3 32  0   35  3 33  0             303150.9288  -0.0514  0.050  -0.0515 0.13  
 380: 35  4 32  0   35  2 33  0             303150.9288  -0.0514  0.050  -0.0515 0.13  
 381: 35  4 32  0   35  3 33  0             303150.9288  -0.0514  0.050  -0.0515 0.37  
 382: 22 10 12  0   21 10 11  0             303203.8572  -0.0133  0.050  -0.0122 0.16  
 383: 22 10 12  0   21 11 11  0             303203.8572  -0.0107  0.050  -0.0122 0.34  
 384: 22 11 12  0   21 10 11  0             303203.8572  -0.0135  0.050  -0.0122 0.34  
 385: 22 11 12  0   21 11 11  0             303203.8572  -0.0109  0.050  -0.0122 0.16  
 386: 16 15  2  0   15 14  1  0             303248.0304  -0.0448  0.050               
 387: 21 11 10  0   20 11  9  0             303378.9619   0.1069  0.050   0.0496 0.34  
 388: 21 12 10  0   20 11  9  0             303378.9619   0.0202  0.050   0.0496 0.66  
 389: 16 15  1  0   15 14  2  0             303592.5307   0.0155  0.050               
 390: 20 12  8  0   19 13  7  0             303772.8227   0.0578  0.050               
 391: 20 13  8  0   19 13  7  0             303791.7266  -0.0700  0.050               
 392: 20 12  8  0   19 12  7  0             303915.6877   0.0880  0.050               
 393: 16 16  1  0   15 15  0  0             306981.0106  -0.0426  0.050               
 394: 16 16  0  0   15 15  1  0             306990.2152  -0.0038  0.050               
 395: 47 14 33  0   47 13 34  0             311699.0637   0.0613  0.050   0.0613 0.37  
 396: 47 14 33  0   47 14 34  0             311699.0637   0.0613  0.050   0.0613 0.13  
 397: 47 15 33  0   47 13 34  0             311699.0637   0.0613  0.050   0.0613 0.13  
 398: 47 15 33  0   47 14 34  0             311699.0637   0.0613  0.050   0.0613 0.37  
 399: 46 13 33  0   46 12 34  0             311788.9037   0.0557  0.050   0.0558 0.37  
 400: 46 13 33  0   46 13 34  0             311788.9037   0.0557  0.050   0.0558 0.13  
 401: 46 14 33  0   46 12 34  0             311788.9037   0.0557  0.050   0.0558 0.13  
 402: 46 14 33  0   46 13 34  0             311788.9037   0.0557  0.050   0.0558 0.37  
 403: 45 12 33  0   45 11 34  0             311874.4368   0.0297  0.050   0.0297 0.37  
 404: 45 12 33  0   45 12 34  0             311874.4368   0.0297  0.050   0.0297 0.13  
 405: 45 13 33  0   45 11 34  0             311874.4368   0.0297  0.050   0.0297 0.13  
 406: 45 13 33  0   45 12 34  0             311874.4368   0.0297  0.050   0.0297 0.37  
 407: 44 11 33  0   44 10 34  0             311955.8053  -0.0306  0.050  -0.0307 0.37  
 408: 44 11 33  0   44 11 34  0             311955.8053  -0.0306  0.050  -0.0307 0.13  
 409: 44 12 33  0   44 10 34  0             311955.8053  -0.0306  0.050  -0.0307 0.13  
 410: 44 12 33  0   44 11 34  0             311955.8053  -0.0306  0.050  -0.0307 0.37  
 411: 42  9 33  0   42  8 34  0             312106.8416  -0.0659  0.050  -0.0659 0.37  
 412: 42  9 33  0   42  9 34  0             312106.8416  -0.0659  0.050  -0.0659 0.13  
 413: 42 10 33  0   42  8 34  0             312106.8416  -0.0659  0.050  -0.0659 0.13  
 414: 42 10 33  0   42  9 34  0             312106.8416  -0.0659  0.050  -0.0659 0.37  
 415: 41  8 33  0   41  7 34  0             312176.8164  -0.0264  0.050  -0.0265 0.37  
 416: 41  8 33  0   41  8 34  0             312176.8164  -0.0264  0.050  -0.0265 0.13  
 417: 41  9 33  0   41  7 34  0             312176.8164  -0.0264  0.050  -0.0265 0.13  
 418: 41  9 33  0   41  8 34  0             312176.8164  -0.0264  0.050  -0.0265 0.37  
 419: 40  7 33  0   40  6 34  0             312243.2968   0.0629  0.050   0.0630 0.37  
 420: 40  7 33  0   40  7 34  0             312243.2968   0.0629  0.050   0.0630 0.13  
 421: 40  8 33  0   40  6 34  0             312243.2968   0.0629  0.050   0.0630 0.13  
 422: 40  8 33  0   40  7 34  0             312243.2968   0.0629  0.050   0.0630 0.37  
 423: 33  0 33  0   32  0 32  0             312304.2350  -0.0092  0.050  -0.0093 0.15  
 424: 33  0 33  0   32  1 32  0             312304.2350  -0.0092  0.050  -0.0093 0.35  
 425: 33  1 33  0   32  0 32  0             312304.2350  -0.0092  0.050  -0.0093 0.35  
 426: 33  1 33  0   32  1 32  0             312304.2350  -0.0092  0.050  -0.0093 0.15  
 427: 39  6 33  0   39  5 34  0             312306.1632  -0.0543  0.050  -0.0543 0.37  
 428: 39  6 33  0   39  6 34  0             312306.1632  -0.0543  0.050  -0.0543 0.13  
 429: 39  7 33  0   39  5 34  0             312306.1632  -0.0543  0.050  -0.0543 0.13  
 430: 39  7 33  0   39  6 34  0             312306.1632  -0.0543  0.050  -0.0543 0.37  
 431: 32  1 31  0   31  1 30  0             312313.1279  -0.0257  0.050  -0.0258 0.15  
 432: 32  1 31  0   31  2 30  0             312313.1279  -0.0257  0.050  -0.0258 0.35  
 433: 32  2 31  0   31  1 30  0             312313.1279  -0.0257  0.050  -0.0258 0.35  
 434: 32  2 31  0   31  2 30  0             312313.1279  -0.0257  0.050  -0.0258 0.15  
 435: 31  2 29  0   30  2 28  0             312321.5697  -0.0134  0.050  -0.0134 0.15  
 436: 31  2 29  0   30  3 28  0             312321.5697  -0.0134  0.050  -0.0134 0.35  
 437: 31  3 29  0   30  2 28  0             312321.5697  -0.0134  0.050  -0.0134 0.35  
 438: 31  3 29  0   30  3 28  0             312321.5697  -0.0134  0.050  -0.0134 0.15  
 439: 30  3 27  0   29  3 26  0             312329.7947  -0.0428  0.050  -0.0429 0.15  
 440: 30  3 27  0   29  4 26  0             312329.7947  -0.0428  0.050  -0.0429 0.35  
 441: 30  4 27  0   29  3 26  0             312329.7947  -0.0428  0.050  -0.0429 0.35  
 442: 30  4 27  0   29  4 26  0             312329.7947  -0.0428  0.050  -0.0429 0.15  
 443: 29  4 25  0   28  4 24  0             312338.3126  -0.0290  0.050  -0.0290 0.15  
 444: 29  4 25  0   28  5 24  0             312338.3126  -0.0290  0.050  -0.0290 0.35  
 445: 29  5 25  0   28  4 24  0             312338.3126  -0.0290  0.050  -0.0290 0.35  
 446: 29  5 25  0   28  5 24  0             312338.3126  -0.0290  0.050  -0.0290 0.15  
 447: 28  5 23  0   27  5 22  0             312347.7298  -0.0017  0.050  -0.0017 0.15  
 448: 28  5 23  0   27  6 22  0             312347.7298  -0.0017  0.050  -0.0017 0.35  
 449: 28  6 23  0   27  5 22  0             312347.7298  -0.0017  0.050  -0.0017 0.35  
 450: 28  6 23  0   27  6 22  0             312347.7298  -0.0017  0.050  -0.0017 0.15  
 451: 27  6 21  0   26  6 20  0             312359.0181  -0.0163  0.050  -0.0163 0.15  
 452: 27  6 21  0   26  7 20  0             312359.0181  -0.0163  0.050  -0.0163 0.35  
 453: 27  7 21  0   26  6 20  0             312359.0181  -0.0163  0.050  -0.0163 0.35  
 454: 27  7 21  0   26  7 20  0             312359.0181  -0.0163  0.050  -0.0163 0.15  
 455: 38  5 33  0   38  4 34  0             312365.9331   0.0056  0.050   0.0056 0.37  
 456: 38  5 33  0   38  5 34  0             312365.9331   0.0056  0.050   0.0056 0.13  
 457: 38  6 33  0   38  4 34  0             312365.9331   0.0056  0.050   0.0056 0.13  
 458: 38  6 33  0   38  5 34  0             312365.9331   0.0056  0.050   0.0056 0.37  
 459: 26  7 19  0   25  7 18  0             312374.0366   0.0036  0.050   0.0036 0.15  
 460: 26  7 19  0   25  8 18  0             312374.0366   0.0036  0.050   0.0036 0.35  
 461: 26  8 19  0   25  7 18  0             312374.0366   0.0036  0.050   0.0036 0.35  
 462: 26  8 19  0   25  8 18  0             312374.0366   0.0036  0.050   0.0036 0.15  
 463: 25  8 17  0   24  8 16  0             312396.0529  -0.0039  0.050  -0.0040 0.15  
 464: 25  8 17  0   24  9 16  0             312396.0529  -0.0039  0.050  -0.0040 0.35  
 465: 25  9 17  0   24  8 16  0             312396.0529  -0.0039  0.050  -0.0040 0.35  
 466: 25  9 17  0   24  9 16  0             312396.0529  -0.0039  0.050  -0.0040 0.15  
 467: 37  4 33  0   37  3 34  0             312422.4996   0.0058  0.050   0.0058 0.37  
 468: 37  4 33  0   37  4 34  0             312422.4996   0.0058  0.050   0.0058 0.13  
 469: 37  5 33  0   37  3 34  0             312422.4996   0.0058  0.050   0.0058 0.13  
 470: 37  5 33  0   37  4 34  0             312422.4996   0.0058  0.050   0.0058 0.37  
 471: 24  9 15  0   23  9 14  0             312431.8062  -0.0423  0.050  -0.0423 0.16  
 472: 24  9 15  0   23 10 14  0             312431.8062  -0.0423  0.050  -0.0423 0.34  
 473: 24 10 15  0   23  9 14  0             312431.8062  -0.0423  0.050  -0.0423 0.34  
 474: 24 10 15  0   23 10 14  0             312431.8062  -0.0423  0.050  -0.0423 0.16  
 475: 36  3 33  0   36  2 34  0             312475.9983  -0.0443  0.050  -0.0444 0.37  
 476: 36  3 33  0   36  3 34  0             312475.9983  -0.0443  0.050  -0.0444 0.13  
 477: 36  4 33  0   36  2 34  0             312475.9983  -0.0443  0.050  -0.0444 0.13  
 478: 36  4 33  0   36  3 34  0             312475.9983  -0.0443  0.050  -0.0444 0.37  
 479: 23 10 13  0   22 10 12  0             312496.4581  -0.0035  0.050  -0.0035 0.16  
 480: 23 10 13  0   22 11 12  0             312496.4581  -0.0033  0.050  -0.0035 0.34  
 481: 23 11 13  0   22 10 12  0             312496.4581  -0.0035  0.050  -0.0035 0.34  
 482: 23 11 13  0   22 11 12  0             312496.4581  -0.0033  0.050  -0.0035 0.16  
 483: 22 11 11  0   21 11 10  0             312628.1901  -0.0391  0.050   0.0004 0.17  
 484: 22 11 11  0   21 12 10  0             312628.1901   0.0476  0.050   0.0004 0.33  
 485: 22 12 11  0   21 11 10  0             312628.1901  -0.0467  0.050   0.0004 0.33  
 486: 22 12 11  0   21 12 10  0             312628.1901   0.0399  0.050   0.0004 0.17  
 487: 21 12  9  0   20 13  8  0             312935.4536  -0.0601  0.050               
 488: 21 13  9  0   20 13  8  0             312937.6998  -0.0168  0.050               
 489: 21 13  9  0   20 12  8  0             312956.6910  -0.0573  0.050               
 490: 20 13  7  0   19 14  6  0             313053.5355   0.0513  0.050               
 491: 20 14  7  0   19 14  6  0             313338.7872  -0.0203  0.050               
 492: 20 14  7  0   19 13  6  0             314944.6686   0.0207  0.050               
 493: 17 15  3  0   16 14  2  0             317467.1723  -0.0079  0.050               
 494: 20 14  6  0   19 15  5  0             318548.5337   0.0018  0.050               
 495: 56 22 34  0   56 21 35  0             320126.2732  -0.0466  0.050  -0.0466 0.39  
 496: 56 22 34  0   56 22 35  0             320126.2732  -0.0466  0.050  -0.0466 0.11  
 497: 56 23 34  0   56 21 35  0             320126.2732  -0.0466  0.050  -0.0466 0.11  
 498: 56 23 34  0   56 22 35  0             320126.2732  -0.0466  0.050  -0.0466 0.39  
 499: 55 21 34  0   55 20 35  0             320255.1771  -0.0495  0.050  -0.0496 0.44  
 500: 55 22 34  0   55 20 35  0             320255.1771  -0.0495  0.050  -0.0496 0.13  
 501: 55 22 34  0   55 21 35  0             320255.1771  -0.0495  0.050  -0.0496 0.44  
 502: 54 20 34  0   54 19 35  0             320378.7548   0.0634  0.050   0.0635 0.39  
 503: 54 20 34  0   54 20 35  0             320378.7548   0.0634  0.050   0.0635 0.11  
 504: 54 21 34  0   54 19 35  0             320378.7548   0.0634  0.050   0.0635 0.11  
 505: 54 21 34  0   54 20 35  0             320378.7548   0.0634  0.050   0.0635 0.39  
 506: 19 14  5  0   18 14  4  0             320471.6723  -0.0616  0.050               
 507: 17 15  2  0   16 14  3  0             320558.4661  -0.0057  0.050               
 508: 49 15 34  0   49 14 35  0             320920.3950  -0.0122  0.050  -0.0122 0.37  
 509: 49 15 34  0   49 15 35  0             320920.3950  -0.0122  0.050  -0.0122 0.13  
 510: 49 16 34  0   49 14 35  0             320920.3950  -0.0122  0.050  -0.0122 0.13  
 511: 49 16 34  0   49 15 35  0             320920.3950  -0.0122  0.050  -0.0122 0.37  
 512: 48 14 34  0   48 13 35  0             321014.6986  -0.0798  0.050  -0.0798 0.37  
 513: 48 14 34  0   48 14 35  0             321014.6986  -0.0798  0.050  -0.0798 0.13  
 514: 48 15 34  0   48 13 35  0             321014.6986  -0.0798  0.050  -0.0798 0.13  
 515: 48 15 34  0   48 14 35  0             321014.6986  -0.0798  0.050  -0.0798 0.37  
 516: 46 12 34  0   46 11 35  0             321190.8314   0.0372  0.050   0.0372 0.37  
 517: 46 12 34  0   46 12 35  0             321190.8314   0.0372  0.050   0.0372 0.13  
 518: 46 13 34  0   46 11 35  0             321190.8314   0.0372  0.050   0.0372 0.13  
 519: 46 13 34  0   46 12 35  0             321190.8314   0.0372  0.050   0.0372 0.37  
 520: 45 11 34  0   45 10 35  0             321272.7055  -0.0278  0.050  -0.0279 0.37  
 521: 45 11 34  0   45 11 35  0             321272.7055  -0.0278  0.050  -0.0279 0.13  
 522: 45 12 34  0   45 10 35  0             321272.7055  -0.0278  0.050  -0.0279 0.13  
 523: 45 12 34  0   45 11 35  0             321272.7055  -0.0278  0.050  -0.0279 0.37  
 524: 44 10 34  0   44  9 35  0             321350.8928   0.0753  0.050   0.0753 0.38  
 525: 44 10 34  0   44 10 35  0             321350.8928   0.0753  0.050   0.0753 0.12  
 526: 44 11 34  0   44  9 35  0             321350.8928   0.0753  0.050   0.0753 0.12  
 527: 44 11 34  0   44 10 35  0             321350.8928   0.0753  0.050   0.0753 0.38  
 528: 34  0 34  0   33  0 33  0             321623.2592  -0.0202  0.050  -0.0202 0.23  
 529: 34  0 34  0   33  1 33  0             321623.2592  -0.0202  0.050  -0.0202 0.55  
 530: 34  1 34  0   33  1 33  0             321623.2592  -0.0202  0.050  -0.0202 0.23  
 531: 40  6 34  0   40  5 35  0             321627.3553   0.0316  0.050   0.0317 0.37  
 532: 40  6 34  0   40  6 35  0             321627.3553   0.0316  0.050   0.0317 0.13  
 533: 40  7 34  0   40  5 35  0             321627.3553   0.0316  0.050   0.0317 0.13  
 534: 40  7 34  0   40  6 35  0             321627.3553   0.0316  0.050   0.0317 0.37  
 535: 33  1 32  0   32  1 31  0             321632.1615  -0.0033  0.050  -0.0033 0.15  
 536: 33  1 32  0   32  2 31  0             321632.1615  -0.0033  0.050  -0.0033 0.35  
 537: 33  2 32  0   32  1 31  0             321632.1615  -0.0033  0.050  -0.0033 0.35  
 538: 33  2 32  0   32  2 31  0             321632.1615  -0.0033  0.050  -0.0033 0.15  
 539: 32  2 30  0   31  2 29  0             321640.5208  -0.0147  0.050  -0.0147 0.15  
 540: 32  2 30  0   31  3 29  0             321640.5208  -0.0147  0.050  -0.0147 0.35  
 541: 32  3 30  0   31  2 29  0             321640.5208  -0.0147  0.050  -0.0147 0.35  
 542: 32  3 30  0   31  3 29  0             321640.5208  -0.0147  0.050  -0.0147 0.15  
 543: 31  3 28  0   30  3 27  0             321648.6704  -0.0112  0.050  -0.0113 0.15  
 544: 31  3 28  0   30  4 27  0             321648.6704  -0.0112  0.050  -0.0113 0.35  
 545: 31  4 28  0   30  3 27  0             321648.6704  -0.0112  0.050  -0.0113 0.35  
 546: 31  4 28  0   30  4 27  0             321648.6704  -0.0112  0.050  -0.0113 0.15  
 547: 30  4 26  0   29  4 25  0             321656.9996   0.0016  0.050   0.0016 0.15  
 548: 30  4 26  0   29  5 25  0             321656.9996   0.0016  0.050   0.0016 0.35  
 549: 30  5 26  0   29  4 25  0             321656.9996   0.0016  0.050   0.0016 0.35  
 550: 30  5 26  0   29  5 25  0             321656.9996   0.0016  0.050   0.0016 0.15  
 551: 29  5 24  0   28  5 23  0             321666.0424  -0.0181  0.050  -0.0181 0.15  
 552: 29  5 24  0   28  6 23  0             321666.0424  -0.0181  0.050  -0.0181 0.35  
 553: 29  6 24  0   28  5 23  0             321666.0424  -0.0181  0.050  -0.0181 0.35  
 554: 29  6 24  0   28  6 23  0             321666.0424  -0.0181  0.050  -0.0181 0.15  
 555: 28  6 22  0   27  6 21  0             321676.7410  -0.0321  0.050  -0.0322 0.15  
 556: 28  6 22  0   27  7 21  0             321676.7410  -0.0321  0.050  -0.0322 0.35  
 557: 28  7 22  0   27  6 21  0             321676.7410  -0.0321  0.050  -0.0322 0.35  
 558: 28  7 22  0   27  7 21  0             321676.7410  -0.0321  0.050  -0.0322 0.15  
 559: 39  5 34  0   39  4 35  0             321688.0924  -0.0509  0.050  -0.0510 0.37  
 560: 39  5 34  0   39  5 35  0             321688.0924  -0.0509  0.050  -0.0510 0.13  
 561: 39  6 34  0   39  4 35  0             321688.0924  -0.0509  0.050  -0.0510 0.13  
 562: 39  6 34  0   39  5 35  0             321688.0924  -0.0509  0.050  -0.0510 0.37  
 563: 27  7 20  0   26  7 19  0             321690.6525  -0.0034  0.050  -0.0034 0.15  
 564: 27  7 20  0   26  8 19  0             321690.6525  -0.0034  0.050  -0.0034 0.35  
 565: 27  8 20  0   26  7 19  0             321690.6525  -0.0034  0.050  -0.0034 0.35  
 566: 27  8 20  0   26  8 19  0             321690.6525  -0.0034  0.050  -0.0034 0.15  
 567: 26  8 18  0   25  8 17  0             321710.4315  -0.0184  0.050  -0.0184 0.15  
 568: 26  8 18  0   25  9 17  0             321710.4315  -0.0184  0.050  -0.0184 0.35  
 569: 26  9 18  0   25  8 17  0             321710.4315  -0.0184  0.050  -0.0184 0.35  
 570: 26  9 18  0   25  9 17  0             321710.4315  -0.0184  0.050  -0.0184 0.15  
 571: 25  9 16  0   24  9 15  0             321741.4147  -0.0665  0.050  -0.0666 0.16  
 572: 25  9 16  0   24 10 15  0             321741.4147  -0.0665  0.050  -0.0666 0.34  
 573: 25 10 16  0   24  9 15  0             321741.4147  -0.0665  0.050  -0.0666 0.34  
 574: 25 10 16  0   24 10 15  0             321741.4147  -0.0665  0.050  -0.0666 0.16  
 575: 38  4 34  0   38  3 35  0             321745.9016   0.0124  0.050   0.0124 0.37  
 576: 38  4 34  0   38  4 35  0             321745.9016   0.0124  0.050   0.0124 0.13  
 577: 38  5 34  0   38  3 35  0             321745.9016   0.0124  0.050   0.0124 0.13  
 578: 38  5 34  0   38  4 35  0             321745.9016   0.0124  0.050   0.0124 0.37  
 579: 24 10 14  0   23 10 13  0             321795.0590   0.0144  0.050   0.0144 0.16  
 580: 24 10 14  0   23 11 13  0             321795.0590   0.0144  0.050   0.0144 0.34  
 581: 24 11 14  0   23 10 13  0             321795.0590   0.0144  0.050   0.0144 0.34  
 582: 24 11 14  0   23 11 13  0             321795.0590   0.0144  0.050   0.0144 0.16  
 583: 37  3 34  0   37  2 35  0             321800.6488  -0.0309  0.050  -0.0309 0.37  
 584: 37  3 34  0   37  3 35  0             321800.6488  -0.0309  0.050  -0.0309 0.13  
 585: 37  4 34  0   37  2 35  0             321800.6488  -0.0309  0.050  -0.0309 0.13  
 586: 37  4 34  0   37  3 35  0             321800.6488  -0.0309  0.050  -0.0309 0.37  
 587: 36  2 34  0   36  1 35  0             321852.6810   0.0506  0.050   0.0506 0.37  
 588: 36  2 34  0   36  2 35  0             321852.6810   0.0506  0.050   0.0506 0.13  
 589: 36  3 34  0   36  1 35  0             321852.6810   0.0506  0.050   0.0506 0.13  
 590: 36  3 34  0   36  2 35  0             321852.6810   0.0506  0.050   0.0506 0.37  
 591: 23 11 12  0   22 11 11  0             321897.9322   0.0014  0.050   0.0050 0.16  
 592: 23 11 12  0   22 12 11  0             321897.9322   0.0091  0.050   0.0050 0.34  
 593: 23 12 12  0   22 11 11  0             321897.9322   0.0008  0.050   0.0050 0.34  
 594: 23 12 12  0   22 12 11  0             321897.9322   0.0085  0.050   0.0050 0.16  
 595: 22 12 10  0   21 13  9  0             322123.5605   0.0077  0.050               
 596: 22 13 10  0   21 13  9  0             322123.7551  -0.0256  0.050               
 597: 22 12 10  0   21 12  9  0             322125.9390   0.1833  0.050   0.0338 0.34  
 598: 22 13 10  0   21 12  9  0             322125.9390  -0.0446  0.050   0.0338 0.66  
 599: 17 16  2  0   16 15  1  0             322618.5863   0.0691  0.050               
 600: 21 14  8  0   20 14  7  0             322630.2106   0.0452  0.050               
 601: 17 16  1  0   16 15  2  0             322816.0956   0.0443  0.050               
 602: 21 14  8  0   20 13  7  0             322915.5427   0.0539  0.050               
 603: 17 17  1  0   16 16  0  0             326272.7010  -0.0454  0.050               
 604: 17 17  0  0   16 16  1  0             326277.6575   0.0794  0.050               
 605: 20 14  6  0   19 14  5  0             328363.8349  -0.0145  0.050               
 606: 57 22 35  0   57 21 36  0             329443.5629   0.0303  0.050   0.0303 0.39  
 607: 57 22 35  0   57 22 36  0             329443.5629   0.0303  0.050   0.0303 0.11  
 608: 57 23 35  0   57 21 36  0             329443.5629   0.0303  0.050   0.0303 0.11  
 609: 57 23 35  0   57 22 36  0             329443.5629   0.0303  0.050   0.0303 0.39  
 610: 52 17 35  0   52 16 36  0             330032.1294  -0.0935  0.050  -0.0936 0.38  
 611: 52 17 35  0   52 17 36  0             330032.1294  -0.0935  0.050  -0.0936 0.12  
 612: 52 18 35  0   52 16 36  0             330032.1294  -0.0935  0.050  -0.0936 0.12  
 613: 52 18 35  0   52 17 36  0             330032.1294  -0.0935  0.050  -0.0936 0.38  
 614: 50 15 35  0   50 14 36  0             330234.3953  -0.0773  0.050  -0.0773 0.37  
 615: 50 15 35  0   50 15 36  0             330234.3953  -0.0773  0.050  -0.0773 0.13  
 616: 50 16 35  0   50 14 36  0             330234.3953  -0.0773  0.050  -0.0773 0.13  
 617: 50 16 35  0   50 15 36  0             330234.3953  -0.0773  0.050  -0.0773 0.37  
 618: 49 14 35  0   49 13 36  0             330329.1253   0.0425  0.050   0.0425 0.37  
 619: 49 14 35  0   49 14 36  0             330329.1253   0.0425  0.050   0.0425 0.13  
 620: 49 15 35  0   49 13 36  0             330329.1253   0.0425  0.050   0.0425 0.13  
 621: 49 15 35  0   49 14 36  0             330329.1253   0.0425  0.050   0.0425 0.37  
 622: 48 13 35  0   48 12 36  0             330419.5718   0.0304  0.050   0.0305 0.37  
 623: 48 13 35  0   48 13 36  0             330419.5718   0.0304  0.050   0.0305 0.13  
 624: 48 14 35  0   48 12 36  0             330419.5718   0.0304  0.050   0.0305 0.13  
 625: 48 14 35  0   48 13 36  0             330419.5718   0.0304  0.050   0.0305 0.37  
 626: 47 12 35  0   47 11 36  0             330506.0309   0.0432  0.050   0.0432 0.37  
 627: 47 12 35  0   47 12 36  0             330506.0309   0.0432  0.050   0.0432 0.13  
 628: 47 13 35  0   47 11 36  0             330506.0309   0.0432  0.050   0.0432 0.13  
 629: 47 13 35  0   47 12 36  0             330506.0309   0.0432  0.050   0.0432 0.37  
 630: 46 11 35  0   46 10 36  0             330588.6309   0.0729  0.050   0.0729 0.38  
 631: 46 11 35  0   46 11 36  0             330588.6309   0.0729  0.050   0.0729 0.12  
 632: 46 12 35  0   46 10 36  0             330588.6309   0.0729  0.050   0.0729 0.12  
 633: 46 12 35  0   46 11 36  0             330588.6309   0.0729  0.050   0.0729 0.38  
 634: 45 10 35  0   45  9 36  0             330667.4510   0.0658  0.050   0.0659 0.38  
 635: 45 10 35  0   45 10 36  0             330667.4510   0.0658  0.050   0.0659 0.12  
 636: 45 11 35  0   45  9 36  0             330667.4510   0.0658  0.050   0.0659 0.12  
 637: 45 11 35  0   45 10 36  0             330667.4510   0.0658  0.050   0.0659 0.38  
 638: 44  9 35  0   44  8 36  0             330742.5904  -0.0087  0.050  -0.0087 0.37  
 639: 44  9 35  0   44  9 36  0             330742.5904  -0.0087  0.050  -0.0087 0.13  
 640: 44 10 35  0   44  8 36  0             330742.5904  -0.0087  0.050  -0.0087 0.13  
 641: 44 10 35  0   44  9 36  0             330742.5904  -0.0087  0.050  -0.0087 0.37  
 642: 43  8 35  0   43  7 36  0             330814.3898   0.0632  0.050   0.0633 0.37  
 643: 43  8 35  0   43  8 36  0             330814.3898   0.0632  0.050   0.0633 0.13  
 644: 43  9 35  0   43  7 36  0             330814.3898   0.0632  0.050   0.0633 0.13  
 645: 43  9 35  0   43  8 36  0             330814.3898   0.0632  0.050   0.0633 0.37  
 646: 42  7 35  0   42  6 36  0             330882.6599  -0.0309  0.050  -0.0310 0.37  
 647: 42  7 35  0   42  7 36  0             330882.6599  -0.0309  0.050  -0.0310 0.13  
 648: 42  8 35  0   42  6 36  0             330882.6599  -0.0309  0.050  -0.0310 0.13  
 649: 42  8 35  0   42  7 36  0             330882.6599  -0.0309  0.050  -0.0310 0.37  
 650: 35  0 35  0   34  0 34  0             330942.0210   0.0005  0.050   0.0006 0.15  
 651: 35  0 35  0   34  1 34  0             330942.0210   0.0005  0.050   0.0006 0.35  
 652: 35  1 35  0   34  0 34  0             330942.0210   0.0005  0.050   0.0006 0.35  
 653: 35  1 35  0   34  1 34  0             330942.0210   0.0005  0.050   0.0006 0.15  
 654: 41  6 35  0   41  5 36  0             330947.8167   0.0038  0.050   0.0038 0.37  
 655: 41  6 35  0   41  6 36  0             330947.8167   0.0038  0.050   0.0038 0.13  
 656: 41  7 35  0   41  5 36  0             330947.8167   0.0038  0.050   0.0038 0.13  
 657: 41  7 35  0   41  6 36  0             330947.8167   0.0038  0.050   0.0038 0.37  
 658: 34  1 33  0   33  1 32  0             330950.8907   0.0085  0.050   0.0085 0.15  
 659: 34  1 33  0   33  2 32  0             330950.8907   0.0085  0.050   0.0085 0.35  
 660: 34  2 33  0   33  1 32  0             330950.8907   0.0085  0.050   0.0085 0.35  
 661: 34  2 33  0   33  2 32  0             330950.8907   0.0085  0.050   0.0085 0.15  
 662: 33  2 31  0   32  2 30  0             330959.2051   0.0095  0.050   0.0095 0.15  
 663: 33  2 31  0   32  3 30  0             330959.2051   0.0095  0.050   0.0095 0.35  
 664: 33  3 31  0   32  2 30  0             330959.2051   0.0095  0.050   0.0095 0.35  
 665: 33  3 31  0   32  3 30  0             330959.2051   0.0095  0.050   0.0095 0.15  
 666: 32  3 29  0   31  3 28  0             330967.2363  -0.0014  0.050  -0.0015 0.15  
 667: 32  3 29  0   31  4 28  0             330967.2363  -0.0014  0.050  -0.0015 0.35  
 668: 32  4 29  0   31  3 28  0             330967.2363  -0.0014  0.050  -0.0015 0.35  
 669: 32  4 29  0   31  4 28  0             330967.2363  -0.0014  0.050  -0.0015 0.15  
 670: 31  4 27  0   30  4 26  0             330975.3571  -0.0204  0.050  -0.0205 0.15  
 671: 31  4 27  0   30  5 26  0             330975.3571  -0.0204  0.050  -0.0205 0.35  
 672: 31  5 27  0   30  4 26  0             330975.3571  -0.0204  0.050  -0.0205 0.35  
 673: 31  5 27  0   30  5 26  0             330975.3571  -0.0204  0.050  -0.0205 0.15  
 674: 30  5 25  0   29  5 24  0             330984.1301  -0.0108  0.050  -0.0108 0.15  
 675: 30  5 25  0   29  6 24  0             330984.1301  -0.0108  0.050  -0.0108 0.35  
 676: 30  6 25  0   29  5 24  0             330984.1301  -0.0108  0.050  -0.0108 0.35  
 677: 30  6 25  0   29  6 24  0             330984.1301  -0.0108  0.050  -0.0108 0.15  
 678: 29  6 23  0   28  6 22  0             330994.3238  -0.0065  0.050  -0.0066 0.15  
 679: 29  6 23  0   28  7 22  0             330994.3238  -0.0065  0.050  -0.0066 0.35  
 680: 29  7 23  0   28  6 22  0             330994.3238  -0.0065  0.050  -0.0066 0.35  
 681: 29  7 23  0   28  7 22  0             330994.3238  -0.0065  0.050  -0.0066 0.15  
 682: 28  7 21  0   27  7 20  0             331007.2465  -0.0101  0.050  -0.0102 0.15  
 683: 28  7 21  0   27  8 20  0             331007.2465  -0.0101  0.050  -0.0102 0.35  
 684: 28  8 21  0   27  7 20  0             331007.2465  -0.0101  0.050  -0.0102 0.35  
 685: 28  8 21  0   27  8 20  0             331007.2465  -0.0101  0.050  -0.0102 0.15  
 686: 40  5 35  0   40  4 36  0             331009.7417  -0.0681  0.050  -0.0682 0.37  
 687: 40  5 35  0   40  5 36  0             331009.7417  -0.0681  0.050  -0.0682 0.13  
 688: 40  6 35  0   40  4 36  0             331009.7417  -0.0681  0.050  -0.0682 0.13  
 689: 40  6 35  0   40  5 36  0             331009.7417  -0.0681  0.050  -0.0682 0.37  
 690: 27  8 19  0   26  8 18  0             331025.2164   0.0087  0.050   0.0088 0.15  
 691: 27  8 19  0   26  9 18  0             331025.2164   0.0087  0.050   0.0088 0.35  
 692: 27  9 19  0   26  8 18  0             331025.2164   0.0087  0.050   0.0088 0.35  
 693: 27  9 19  0   26  9 18  0             331025.2164   0.0087  0.050   0.0088 0.15  
 694: 26  9 17  0   25  9 16  0             331052.4600  -0.0057  0.050  -0.0057 0.16  
 695: 26  9 17  0   25 10 16  0             331052.4600  -0.0057  0.050  -0.0057 0.34  
 696: 26 10 17  0   25  9 16  0             331052.4600  -0.0057  0.050  -0.0057 0.34  
 697: 26 10 17  0   25 10 16  0             331052.4600  -0.0057  0.050  -0.0057 0.16  
 698: 39  4 35  0   39  3 36  0             331068.8116   0.0149  0.050   0.0150 0.38  
 699: 39  4 35  0   39  4 36  0             331068.8116   0.0149  0.050   0.0150 0.12  
 700: 39  5 35  0   39  3 36  0             331068.8116   0.0149  0.050   0.0150 0.12  
 701: 39  5 35  0   39  4 36  0             331068.8116   0.0149  0.050   0.0150 0.38  
 702: 25 10 15  0   24 10 14  0             331097.7115   0.0038  0.050   0.0038 0.16  
 703: 25 10 15  0   24 11 14  0             331097.7115   0.0038  0.050   0.0038 0.34  
 704: 25 11 15  0   24 10 14  0             331097.7115   0.0038  0.050   0.0038 0.34  
 705: 25 11 15  0   24 11 14  0             331097.7115   0.0038  0.050   0.0038 0.16  
 706: 24 11 13  0   23 11 12  0             331180.3166  -0.0040  0.050  -0.0038 0.16  
 707: 24 11 13  0   23 12 12  0             331180.3166  -0.0034  0.050  -0.0038 0.34  
 708: 24 12 13  0   23 11 12  0             331180.3166  -0.0041  0.050  -0.0038 0.34  
 709: 24 12 13  0   23 12 12  0             331180.3166  -0.0034  0.050  -0.0038 0.16  
 710: 23 12 11  0   22 12 10  0             331349.8412  -0.0839  0.050   0.0193 0.17  
 711: 23 12 11  0   22 13 10  0             331349.8412   0.1440  0.050   0.0193 0.33  
 712: 23 13 11  0   22 12 10  0             331349.8412  -0.1054  0.050   0.0193 0.33  
 713: 23 13 11  0   22 13 10  0             331349.8412   0.1224  0.050   0.0193 0.17  
 714: 21 14  7  0   20 15  6  0             331506.8654  -0.0349  0.050               
 715: 22 13  9  0   21 14  8  0             331739.3097  -0.0690  0.050               
 716: 22 14  9  0   21 14  8  0             331744.5216   0.0004  0.050               
 717: 22 13  9  0   21 13  8  0             331780.6246  -0.0459  0.050               
 718: 22 14  9  0   21 13  8  0             331785.7987  -0.0142  0.050               
 719: 21 15  7  0   20 15  6  0             332051.5877   0.0247  0.050               
 720: 21 15  7  0   20 14  6  0             334812.3935  -0.0260  0.050               
 721: 18 16  3  0   17 15  2  0             337360.1800  -0.0439  0.050               
 722: 20 15  5  0   19 15  4  0             338913.0493  -0.0870  0.050               
 723: 18 16  2  0   17 15  3  0             339308.5301  -0.0750  0.050               
 724: 48 12 36  0   48 11 37  0             339820.0084  -0.0100  0.050  -0.0101 0.37  
 725: 48 12 36  0   48 12 37  0             339820.0084  -0.0100  0.050  -0.0101 0.13  
 726: 48 13 36  0   48 11 37  0             339820.0084  -0.0100  0.050  -0.0101 0.13  
 727: 48 13 36  0   48 12 37  0             339820.0084  -0.0100  0.050  -0.0101 0.37  
 728: 47 11 36  0   47 10 37  0             339903.3095  -0.0231  0.050  -0.0231 0.37  
 729: 47 11 36  0   47 11 37  0             339903.3095  -0.0231  0.050  -0.0231 0.13  
 730: 47 12 36  0   47 10 37  0             339903.3095  -0.0231  0.050  -0.0231 0.13  
 731: 47 12 36  0   47 11 37  0             339903.3095  -0.0231  0.050  -0.0231 0.37  
 732: 46 10 36  0   46  9 37  0             339982.9628  -0.0431  0.050  -0.0431 0.37  
 733: 46 10 36  0   46 10 37  0             339982.9628  -0.0431  0.050  -0.0431 0.13  
 734: 46 11 36  0   46  9 37  0             339982.9628  -0.0431  0.050  -0.0431 0.13  
 735: 46 11 36  0   46 10 37  0             339982.9628  -0.0431  0.050  -0.0431 0.37  
 736: 45  9 36  0   45  8 37  0             340059.1315  -0.0286  0.050  -0.0286 0.37  
 737: 45  9 36  0   45  9 37  0             340059.1315  -0.0286  0.050  -0.0286 0.13  
 738: 45 10 36  0   45  8 37  0             340059.1315  -0.0286  0.050  -0.0286 0.13  
 739: 45 10 36  0   45  9 37  0             340059.1315  -0.0286  0.050  -0.0286 0.37  
 740: 44  8 36  0   44  7 37  0             340131.8943  -0.0199  0.050  -0.0199 0.37  
 741: 44  8 36  0   44  8 37  0             340131.8943  -0.0199  0.050  -0.0199 0.13  
 742: 44  9 36  0   44  7 37  0             340131.8943  -0.0199  0.050  -0.0199 0.13  
 743: 44  9 36  0   44  8 37  0             340131.8943  -0.0199  0.050  -0.0199 0.37  
 744: 43  7 36  0   43  6 37  0             340201.4209   0.0364  0.050   0.0365 0.37  
 745: 43  7 36  0   43  7 37  0             340201.4209   0.0364  0.050   0.0365 0.13  
 746: 43  8 36  0   43  6 37  0             340201.4209   0.0364  0.050   0.0365 0.13  
 747: 43  8 36  0   43  7 37  0             340201.4209   0.0364  0.050   0.0365 0.37  
 748: 36  0 36  0   35  0 35  0             340260.4589   0.0000  0.050   0.0000 0.15  
 749: 36  0 36  0   35  1 35  0             340260.4589   0.0000  0.050   0.0000 0.35  
 750: 36  1 36  0   35  0 35  0             340260.4589   0.0000  0.050   0.0000 0.35  
 751: 36  1 36  0   35  1 35  0             340260.4589   0.0000  0.050   0.0000 0.15  
 752: 42  6 36  0   42  5 37  0             340267.7009   0.0170  0.050   0.0170 0.37  
 753: 42  6 36  0   42  6 37  0             340267.7009   0.0170  0.050   0.0170 0.13  
 754: 42  7 36  0   42  5 37  0             340267.7009   0.0170  0.050   0.0170 0.13  
 755: 42  7 36  0   42  6 37  0             340267.7009   0.0170  0.050   0.0170 0.37  
 756: 35  1 34  0   34  1 33  0             340269.2889  -0.0083  0.050  -0.0083 0.23  
 757: 35  2 34  0   34  1 33  0             340269.2889  -0.0083  0.050  -0.0083 0.55  
 758: 35  2 34  0   34  2 33  0             340269.2889  -0.0083  0.050  -0.0083 0.23  
 759: 34  2 32  0   33  2 31  0             340277.5407  -0.0138  0.050  -0.0138 0.15  
 760: 34  2 32  0   33  3 31  0             340277.5407  -0.0138  0.050  -0.0138 0.35  
 761: 34  3 32  0   33  2 31  0             340277.5407  -0.0138  0.050  -0.0138 0.35  
 762: 34  3 32  0   33  3 31  0             340277.5407  -0.0138  0.050  -0.0138 0.15  
 763: 33  3 30  0   32  3 29  0             340285.4792  -0.0172  0.050  -0.0172 0.15  
 764: 33  3 30  0   32  4 29  0             340285.4792  -0.0172  0.050  -0.0172 0.35  
 765: 33  4 30  0   32  3 29  0             340285.4792  -0.0172  0.050  -0.0172 0.35  
 766: 33  4 30  0   32  4 29  0             340285.4792  -0.0172  0.050  -0.0172 0.15  
 767: 32  4 28  0   31  4 27  0             340293.4589  -0.0107  0.050  -0.0107 0.15  
 768: 32  4 28  0   31  5 27  0             340293.4589  -0.0107  0.050  -0.0107 0.35  
 769: 32  5 28  0   31  4 27  0             340293.4589  -0.0107  0.050  -0.0107 0.35  
 770: 32  5 28  0   31  5 27  0             340293.4589  -0.0107  0.050  -0.0107 0.15  
 771: 31  5 26  0   30  5 25  0             340301.9430  -0.0139  0.050  -0.0140 0.15  
 772: 31  5 26  0   30  6 25  0             340301.9430  -0.0139  0.050  -0.0140 0.35  
 773: 31  6 26  0   30  5 25  0             340301.9430  -0.0139  0.050  -0.0140 0.35  
 774: 31  6 26  0   30  6 25  0             340301.9430  -0.0139  0.050  -0.0140 0.15  
 775: 30  6 24  0   29  6 23  0             340311.6600  -0.0176  0.050  -0.0177 0.15  
 776: 30  6 24  0   29  7 23  0             340311.6600  -0.0176  0.050  -0.0177 0.35  
 777: 30  7 24  0   29  6 23  0             340311.6600  -0.0176  0.050  -0.0177 0.35  
 778: 30  7 24  0   29  7 23  0             340311.6600  -0.0176  0.050  -0.0177 0.15  
 779: 29  7 22  0   28  7 21  0             340323.7677  -0.0055  0.050  -0.0056 0.15  
 780: 29  7 22  0   28  8 21  0             340323.7677  -0.0055  0.050  -0.0056 0.35  
 781: 29  8 22  0   28  7 21  0             340323.7677  -0.0055  0.050  -0.0056 0.35  
 782: 29  8 22  0   28  8 21  0             340323.7677  -0.0055  0.050  -0.0056 0.15  
 783: 41  5 36  0   41  4 37  0             340330.9091  -0.0142  0.050  -0.0143 0.37  
 784: 41  5 36  0   41  5 37  0             340330.9091  -0.0142  0.050  -0.0143 0.13  
 785: 41  6 36  0   41  4 37  0             340330.9091  -0.0142  0.050  -0.0143 0.13  
 786: 41  6 36  0   41  5 37  0             340330.9091  -0.0142  0.050  -0.0143 0.37  
 787: 28  8 20  0   27  8 19  0             340340.1708  -0.0069  0.050  -0.0069 0.15  
 788: 28  8 20  0   27  9 19  0             340340.1708  -0.0069  0.050  -0.0069 0.35  
 789: 28  9 20  0   27  8 19  0             340340.1708  -0.0069  0.050  -0.0069 0.35  
 790: 28  9 20  0   27  9 19  0             340340.1708  -0.0069  0.050  -0.0069 0.15  
 791: 27  9 18  0   26  9 17  0             340364.3860  -0.0026  0.050  -0.0026 0.15  
 792: 27  9 18  0   26 10 17  0             340364.3860  -0.0026  0.050  -0.0026 0.35  
 793: 27 10 18  0   26  9 17  0             340364.3860  -0.0026  0.050  -0.0026 0.35  
 794: 27 10 18  0   26 10 17  0             340364.3860  -0.0026  0.050  -0.0026 0.15  
 795: 26 10 16  0   25 10 15  0             340403.1847  -0.0243  0.050  -0.0243 0.16  
 796: 26 10 16  0   25 11 15  0             340403.1847  -0.0243  0.050  -0.0243 0.34  
 797: 26 11 16  0   25 10 15  0             340403.1847  -0.0243  0.050  -0.0243 0.34  
 798: 26 11 16  0   25 11 15  0             340403.1847  -0.0243  0.050  -0.0243 0.16  
 799: 25 11 14  0   24 11 13  0             340471.0545  -0.0196  0.050  -0.0196 0.16  
 800: 25 11 14  0   24 12 13  0             340471.0545  -0.0196  0.050  -0.0196 0.34  
 801: 25 12 14  0   24 11 13  0             340471.0545  -0.0196  0.050  -0.0196 0.34  
 802: 25 12 14  0   24 12 13  0             340471.0545  -0.0196  0.050  -0.0196 0.16  
 803: 38  2 36  0   38  1 37  0             340503.3266  -0.0194  0.050  -0.0194 0.37  
 804: 38  2 36  0   38  2 37  0             340503.3266  -0.0194  0.050  -0.0194 0.13  
 805: 38  3 36  0   38  1 37  0             340503.3266  -0.0194  0.050  -0.0194 0.13  
 806: 38  3 36  0   38  2 37  0             340503.3266  -0.0194  0.050  -0.0194 0.37  
 807: 24 12 12  0   23 12 11  0             340602.3516   0.0358  0.050   0.0456 0.17  
 808: 24 12 12  0   23 13 11  0             340602.3516   0.0573  0.050   0.0456 0.33  
 809: 24 13 12  0   23 12 11  0             340602.3516   0.0339  0.050   0.0456 0.33  
 810: 24 13 12  0   23 13 11  0             340602.3516   0.0554  0.050   0.0456 0.17  
 811: 23 14 10  0   22 13  9  0             340896.2562  -0.0066  0.050               
 812: 22 14  8  0   21 15  7  0             341399.3519   0.0497  0.050               
 813: 22 15  8  0   21 15  7  0             341484.9010  -0.0532  0.050               
 814: 18 17  2  0   17 16  1  0             341955.1262  -0.0606  0.050               
 815: 22 15  8  0   21 14  7  0             342029.5567  -0.0601  0.050               
 816: 18 17  1  0   17 16  2  0             342067.0314   0.0170  0.050               
 817: 18 18  0  0   17 17  1  0             345564.4653   0.0607  0.050               
 818: 53 16 37  0   53 15 38  0             348758.4033   0.0035  0.050   0.0035 0.37  
 819: 53 16 37  0   53 16 38  0             348758.4033   0.0035  0.050   0.0035 0.13  
 820: 53 17 37  0   53 15 38  0             348758.4033   0.0035  0.050   0.0035 0.13  
 821: 53 17 37  0   53 16 38  0             348758.4033   0.0035  0.050   0.0035 0.37  
 822: 52 15 37  0   52 14 38  0             348858.0340   0.0823  0.050   0.0824 0.38  
 823: 52 15 37  0   52 15 38  0             348858.0340   0.0823  0.050   0.0824 0.12  
 824: 52 16 37  0   52 14 38  0             348858.0340   0.0823  0.050   0.0824 0.12  
 825: 52 16 37  0   52 15 38  0             348858.0340   0.0823  0.050   0.0824 0.38  
 826: 49 12 37  0   49 11 38  0             349132.9054  -0.0070  0.050  -0.0071 0.37  
 827: 49 12 37  0   49 12 38  0             349132.9054  -0.0070  0.050  -0.0071 0.13  
 828: 49 13 37  0   49 11 38  0             349132.9054  -0.0070  0.050  -0.0071 0.13  
 829: 49 13 37  0   49 12 38  0             349132.9054  -0.0070  0.050  -0.0071 0.37  
 830: 46  9 37  0   46  8 38  0             349374.8634  -0.0126  0.050  -0.0126 0.37  
 831: 46  9 37  0   46  9 38  0             349374.8634  -0.0126  0.050  -0.0126 0.13  
 832: 46 10 37  0   46  8 38  0             349374.8634  -0.0126  0.050  -0.0126 0.13  
 833: 46 10 37  0   46  9 38  0             349374.8634  -0.0126  0.050  -0.0126 0.37  
 834: 45  8 37  0   45  7 38  0             349448.6837  -0.0547  0.050  -0.0547 0.37  
 835: 45  8 37  0   45  8 38  0             349448.6837  -0.0547  0.050  -0.0547 0.13  
 836: 45  9 37  0   45  7 38  0             349448.6837  -0.0547  0.050  -0.0547 0.13  
 837: 45  9 37  0   45  8 38  0             349448.6837  -0.0547  0.050  -0.0547 0.37  
 838: 44  7 37  0   44  6 38  0             349519.4042   0.0151  0.050   0.0152 0.37  
 839: 44  7 37  0   44  7 38  0             349519.4042   0.0151  0.050   0.0152 0.13  
 840: 44  8 37  0   44  6 38  0             349519.4042   0.0151  0.050   0.0152 0.13  
 841: 44  8 37  0   44  7 38  0             349519.4042   0.0151  0.050   0.0152 0.37  
 842: 37  0 37  0   36  0 36  0             349578.5821  -0.0039  0.050  -0.0040 0.15  
 843: 37  0 37  0   36  1 36  0             349578.5821  -0.0039  0.050  -0.0040 0.35  
 844: 37  1 37  0   36  0 36  0             349578.5821  -0.0039  0.050  -0.0040 0.35  
 845: 37  1 37  0   36  1 36  0             349578.5821  -0.0039  0.050  -0.0040 0.15  
 846: 36  1 35  0   35  1 34  0             349587.3783  -0.0231  0.050  -0.0231 0.15  
 847: 36  1 35  0   35  2 34  0             349587.3783  -0.0231  0.050  -0.0231 0.35  
 848: 36  2 35  0   35  1 34  0             349587.3783  -0.0231  0.050  -0.0231 0.35  
 849: 36  2 35  0   35  2 34  0             349587.3783  -0.0231  0.050  -0.0231 0.15  
 850: 35  2 33  0   34  2 32  0             349595.5781  -0.0256  0.050  -0.0257 0.15  
 851: 35  2 33  0   34  3 32  0             349595.5781  -0.0256  0.050  -0.0257 0.35  
 852: 35  3 33  0   34  2 32  0             349595.5781  -0.0256  0.050  -0.0257 0.35  
 853: 35  3 33  0   34  3 32  0             349595.5781  -0.0256  0.050  -0.0257 0.15  
 854: 34  3 31  0   33  3 30  0             349603.4060  -0.0426  0.050  -0.0426 0.15  
 855: 34  3 31  0   33  4 30  0             349603.4060  -0.0426  0.050  -0.0426 0.35  
 856: 34  4 31  0   33  3 30  0             349603.4060  -0.0426  0.050  -0.0426 0.35  
 857: 34  4 31  0   33  4 30  0             349603.4060  -0.0426  0.050  -0.0426 0.15  
 858: 33  4 29  0   32  4 28  0             349611.2427  -0.0205  0.050  -0.0206 0.15  
 859: 33  4 29  0   32  5 28  0             349611.2427  -0.0205  0.050  -0.0206 0.35  
 860: 33  5 29  0   32  4 28  0             349611.2427  -0.0205  0.050  -0.0206 0.35  
 861: 33  5 29  0   32  5 28  0             349611.2427  -0.0205  0.050  -0.0206 0.15  
 862: 32  5 27  0   31  5 26  0             349619.4896  -0.0046  0.050  -0.0047 0.15  
 863: 32  5 27  0   31  6 26  0             349619.4896  -0.0046  0.050  -0.0047 0.35  
 864: 32  6 27  0   31  5 26  0             349619.4896  -0.0046  0.050  -0.0047 0.35  
 865: 32  6 27  0   31  6 26  0             349619.4896  -0.0046  0.050  -0.0047 0.15  
 866: 31  6 25  0   30  6 24  0             349628.7616  -0.0291  0.050  -0.0291 0.15  
 867: 31  6 25  0   30  7 24  0             349628.7616  -0.0291  0.050  -0.0291 0.35  
 868: 31  7 25  0   30  6 24  0             349628.7616  -0.0291  0.050  -0.0291 0.35  
 869: 31  7 25  0   30  7 24  0             349628.7616  -0.0291  0.050  -0.0291 0.15  
 870: 30  7 23  0   29  7 22  0             349640.1443  -0.0123  0.050  -0.0123 0.15  
 871: 30  7 23  0   29  8 22  0             349640.1443  -0.0123  0.050  -0.0123 0.35  
 872: 30  8 23  0   29  7 22  0             349640.1443  -0.0123  0.050  -0.0123 0.35  
 873: 30  8 23  0   29  8 22  0             349640.1443  -0.0123  0.050  -0.0123 0.15  
 874: 29  8 21  0   28  8 20  0             349655.2168  -0.0284  0.050  -0.0285 0.15  
 875: 29  8 21  0   28  9 20  0             349655.2168  -0.0284  0.050  -0.0285 0.35  
 876: 29  9 21  0   28  8 20  0             349655.2168  -0.0284  0.050  -0.0285 0.35  
 877: 29  9 21  0   28  9 20  0             349655.2168  -0.0284  0.050  -0.0285 0.15  
 878: 28  9 19  0   27  9 18  0             349676.9413  -0.0122  0.050  -0.0122 0.15  
 879: 28  9 19  0   27 10 18  0             349676.9413  -0.0122  0.050  -0.0122 0.35  
 880: 28 10 19  0   27  9 18  0             349676.9413  -0.0122  0.050  -0.0122 0.35  
 881: 28 10 19  0   27 10 18  0             349676.9413  -0.0122  0.050  -0.0122 0.15  
 882: 27 10 17  0   26 10 16  0             349710.7082  -0.0041  0.050  -0.0041 0.16  
 883: 27 10 17  0   26 11 16  0             349710.7082  -0.0041  0.050  -0.0041 0.34  
 884: 27 11 17  0   26 10 16  0             349710.7082  -0.0041  0.050  -0.0041 0.34  
 885: 27 11 17  0   26 11 16  0             349710.7082  -0.0041  0.050  -0.0041 0.16  
 886: 26 11 15  0   25 11 14  0             349767.5419   0.0098  0.050   0.0099 0.16  
 887: 26 11 15  0   25 12 14  0             349767.5419   0.0098  0.050   0.0099 0.34  
 888: 26 12 15  0   25 11 14  0             349767.5419   0.0098  0.050   0.0099 0.34  
 889: 26 12 15  0   25 12 14  0             349767.5419   0.0098  0.050   0.0099 0.16  
 890: 25 12 13  0   24 12 12  0             349872.0527  -0.0031  0.050  -0.0022 0.16  
 891: 25 12 13  0   24 13 12  0             349872.0527  -0.0012  0.050  -0.0022 0.34  
 892: 25 13 13  0   24 12 12  0             349872.0527  -0.0032  0.050  -0.0022 0.34  
 893: 25 13 13  0   24 13 12  0             349872.0527  -0.0013  0.050  -0.0022 0.16  
 894: 19 17  3  0   18 16  2  0             357051.0228  -0.0253  0.050               
 895: 19 17  2  0   18 16  3  0             358250.8558  -0.0417  0.050               
 896: 38  0 38  0   37  0 37  0             358896.3467  -0.0471  0.050  -0.0472 0.15  
 897: 38  0 38  0   37  1 37  0             358896.3467  -0.0471  0.050  -0.0472 0.35  
 898: 38  1 38  0   37  0 37  0             358896.3467  -0.0471  0.050  -0.0472 0.35  
 899: 38  1 38  0   37  1 37  0             358896.3467  -0.0471  0.050  -0.0472 0.15  
 900: 37  1 36  0   36  1 35  0             358905.1886   0.0022  0.050   0.0023 0.15  
 901: 37  1 36  0   36  2 35  0             358905.1886   0.0022  0.050   0.0023 0.35  
 902: 37  2 36  0   36  1 35  0             358905.1886   0.0022  0.050   0.0023 0.35  
 903: 37  2 36  0   36  2 35  0             358905.1886   0.0022  0.050   0.0023 0.15  
 904: 36  2 34  0   35  2 33  0             358913.3082  -0.0264  0.050  -0.0265 0.15  
 905: 36  2 34  0   35  3 33  0             358913.3082  -0.0264  0.050  -0.0265 0.35  
 906: 36  3 34  0   35  2 33  0             358913.3082  -0.0264  0.050  -0.0265 0.35  
 907: 36  3 34  0   35  3 33  0             358913.3082  -0.0264  0.050  -0.0265 0.15  
 908: 35  3 32  0   34  3 31  0             358921.0610  -0.0240  0.050  -0.0241 0.15  
 909: 35  3 32  0   34  4 31  0             358921.0610  -0.0240  0.050  -0.0241 0.35  
 910: 35  4 32  0   34  3 31  0             358921.0610  -0.0240  0.050  -0.0241 0.35  
 911: 35  4 32  0   34  4 31  0             358921.0610  -0.0240  0.050  -0.0241 0.15  
 912: 34  4 30  0   33  4 29  0             358928.7068  -0.0415  0.050  -0.0416 0.15  
 913: 34  4 30  0   33  5 29  0             358928.7068  -0.0415  0.050  -0.0416 0.35  
 914: 34  5 30  0   33  4 29  0             358928.7068  -0.0415  0.050  -0.0416 0.35  
 915: 34  5 30  0   33  5 29  0             358928.7068  -0.0415  0.050  -0.0416 0.15  
 916: 33  5 28  0   32  5 27  0             358936.8010   0.0615  0.050   0.0616 0.15  
 917: 33  5 28  0   32  6 27  0             358936.8010   0.0615  0.050   0.0616 0.35  
 918: 33  6 28  0   32  5 27  0             358936.8010   0.0615  0.050   0.0616 0.35  
 919: 33  6 28  0   32  6 27  0             358936.8010   0.0615  0.050   0.0616 0.15  
 920: 32  6 26  0   31  6 25  0             358945.5975  -0.0510  0.050  -0.0510 0.15  
 921: 32  6 26  0   31  7 25  0             358945.5975  -0.0510  0.050  -0.0510 0.35  
 922: 32  7 26  0   31  6 25  0             358945.5975  -0.0510  0.050  -0.0510 0.35  
 923: 32  7 26  0   31  7 25  0             358945.5975  -0.0510  0.050  -0.0510 0.15  
 924: 31  7 24  0   30  7 23  0             358956.3814   0.0149  0.050   0.0150 0.15  
 925: 31  7 24  0   30  8 23  0             358956.3814   0.0149  0.050   0.0150 0.35  
 926: 31  8 24  0   30  7 23  0             358956.3814   0.0149  0.050   0.0150 0.35  
 927: 31  8 24  0   30  8 23  0             358956.3814   0.0149  0.050   0.0150 0.15  
 928: 30  8 22  0   29  8 21  0             358970.2698  -0.0513  0.050  -0.0513 0.15  
 929: 30  8 22  0   29  9 21  0             358970.2698  -0.0513  0.050  -0.0513 0.35  
 930: 30  9 22  0   29  8 21  0             358970.2698  -0.0513  0.050  -0.0513 0.35  
 931: 30  9 22  0   29  9 21  0             358970.2698  -0.0513  0.050  -0.0513 0.15  
 932: 29  9 20  0   28  9 19  0             358989.8917  -0.0512  0.050  -0.0512 0.15  
 933: 29  9 20  0   28 10 19  0             358989.8917  -0.0512  0.050  -0.0512 0.35  
 934: 29 10 20  0   28  9 19  0             358989.8917  -0.0512  0.050  -0.0512 0.35  
 935: 29 10 20  0   28 10 19  0             358989.8917  -0.0512  0.050  -0.0512 0.15  
 936: 28 10 18  0   27 10 17  0             359019.6665   0.0301  0.050   0.0302 0.16  
 937: 28 10 18  0   27 11 17  0             359019.6665   0.0301  0.050   0.0302 0.34  
 938: 28 11 18  0   27 10 17  0             359019.6665   0.0301  0.050   0.0302 0.34  
 939: 28 11 18  0   27 11 17  0             359019.6665   0.0301  0.050   0.0302 0.16  
 940: 27 11 16  0   26 11 15  0             359067.9433  -0.0334  0.050  -0.0334 0.16  
 941: 27 11 16  0   26 12 15  0             359067.9433  -0.0334  0.050  -0.0334 0.34  
 942: 27 12 16  0   26 11 15  0             359067.9433  -0.0334  0.050  -0.0334 0.34  
 943: 27 12 16  0   26 12 15  0             359067.9433  -0.0334  0.050  -0.0334 0.16  
 944: 39  0 39  0   38  0 38  0             368213.8698  -0.0037  0.050  -0.0037 0.15  
 945: 39  0 39  0   38  1 38  0             368213.8698  -0.0037  0.050  -0.0037 0.35  
 946: 39  1 39  0   38  0 38  0             368213.8698  -0.0037  0.050  -0.0037 0.35  
 947: 39  1 39  0   38  1 38  0             368213.8698  -0.0037  0.050  -0.0037 0.15  
 948: 38  1 37  0   37  2 36  0             368222.6566   0.0131  0.050   0.0132 0.41  
 949: 38  2 37  0   37  1 36  0             368222.6566   0.0131  0.050   0.0132 0.41  
 950: 38  2 37  0   37  2 36  0             368222.6566   0.0131  0.050   0.0132 0.17  
 951: 37  2 35  0   36  2 34  0             368230.7143  -0.0242  0.050  -0.0242 0.15  
 952: 37  2 35  0   36  3 34  0             368230.7143  -0.0242  0.050  -0.0242 0.35  
 953: 37  3 35  0   36  2 34  0             368230.7143  -0.0242  0.050  -0.0242 0.35  
 954: 37  3 35  0   36  3 34  0             368230.7143  -0.0242  0.050  -0.0242 0.15  
 955: 34  5 29  0   33  5 28  0             368253.7476   0.0676  0.050   0.0676 0.15  
 956: 34  5 29  0   33  6 28  0             368253.7476   0.0676  0.050   0.0676 0.35  
 957: 34  6 29  0   33  5 28  0             368253.7476   0.0676  0.050   0.0676 0.35  
 958: 34  6 29  0   33  6 28  0             368253.7476   0.0676  0.050   0.0676 0.15  
 959: 33  6 27  0   32  6 26  0             368262.1831  -0.0494  0.050  -0.0495 0.15  
 960: 33  6 27  0   32  7 26  0             368262.1831  -0.0494  0.050  -0.0495 0.35  
 961: 33  7 27  0   32  6 26  0             368262.1831  -0.0494  0.050  -0.0495 0.35  
 962: 33  7 27  0   32  7 26  0             368262.1831  -0.0494  0.050  -0.0495 0.15  
 963: 32  7 25  0   31  7 24  0             368272.2959  -0.0732  0.050  -0.0732 0.15  
 964: 32  7 25  0   31  8 24  0             368272.2959  -0.0732  0.050  -0.0732 0.35  
 965: 32  8 25  0   31  7 24  0             368272.2959  -0.0732  0.050  -0.0732 0.35  
 966: 32  8 25  0   31  8 24  0             368272.2959  -0.0732  0.050  -0.0732 0.15  
 967: 31  8 23  0   30  8 22  0             368285.3250  -0.0103  0.050  -0.0104 0.15  
 968: 31  8 23  0   30  9 22  0             368285.3250  -0.0103  0.050  -0.0104 0.35  
 969: 31  9 23  0   30  8 22  0             368285.3250  -0.0103  0.050  -0.0104 0.35  
 970: 31  9 23  0   30  9 22  0             368285.3250  -0.0103  0.050  -0.0104 0.15  
 971: 30  9 21  0   29  9 20  0             368303.1882  -0.0049  0.050  -0.0050 0.15  
 972: 30  9 21  0   29 10 20  0             368303.1882  -0.0049  0.050  -0.0050 0.35  
 973: 30 10 21  0   29  9 20  0             368303.1882  -0.0049  0.050  -0.0050 0.35  
 974: 30 10 21  0   29 10 20  0             368303.1882  -0.0049  0.050  -0.0050 0.15  
 975: 29 10 19  0   28 10 18  0             368329.6164   0.0499  0.050   0.0500 0.16  
 976: 29 10 19  0   28 11 18  0             368329.6164   0.0499  0.050   0.0500 0.34  
 977: 29 11 19  0   28 10 18  0             368329.6164   0.0499  0.050   0.0500 0.34  
 978: 29 11 19  0   28 11 18  0             368329.6164   0.0499  0.050   0.0500 0.16  
 979: 28 11 17  0   27 11 16  0             368371.2561  -0.0004  0.050  -0.0004 0.16  
 980: 28 11 17  0   27 12 16  0             368371.2561  -0.0004  0.050  -0.0004 0.34  
 981: 28 12 17  0   27 11 16  0             368371.2561  -0.0004  0.050  -0.0004 0.34  
 982: 28 12 17  0   27 12 16  0             368371.2561  -0.0004  0.050  -0.0004 0.16  
 983: 26 13 13  0   25 13 12  0             368573.0176   0.0510  0.050   0.0534 0.17  
 984: 26 13 13  0   25 14 12  0             368573.0176   0.0563  0.050   0.0534 0.33  
 985: 26 14 13  0   25 13 12  0             368573.0176   0.0505  0.050   0.0534 0.33  
 986: 26 14 13  0   25 14 12  0             368573.0176   0.0558  0.050   0.0534 0.17  
 987: 25 14 11  0   24 15 10  0             368843.4082   0.0730  0.050   0.0229 0.65  
 988: 25 15 11  0   24 15 10  0             368843.4082  -0.0713  0.050   0.0229 0.35  
 989: 25 14 11  0   24 14 10  0             368844.8281   0.1382  0.050   0.0440 0.35  
 990: 25 15 11  0   24 14 10  0             368844.8281  -0.0061  0.050   0.0440 0.65  
 991: 20 18  2  0   19 17  3  0             377323.0296   0.0631  0.050               
 992: 40  0 40  0   39  0 39  0             377531.0287   0.0121  0.050   0.0122 0.15  
 993: 40  0 40  0   39  1 39  0             377531.0287   0.0121  0.050   0.0122 0.35  
 994: 40  1 40  0   39  0 39  0             377531.0287   0.0121  0.050   0.0122 0.35  
 995: 40  1 40  0   39  1 39  0             377531.0287   0.0121  0.050   0.0122 0.15  
 996: 39  1 38  0   38  1 37  0             377539.7294  -0.0348  0.050  -0.0348 0.15  
 997: 39  1 38  0   38  2 37  0             377539.7294  -0.0348  0.050  -0.0348 0.35  
 998: 39  2 38  0   38  1 37  0             377539.7294  -0.0348  0.050  -0.0348 0.35  
 999: 39  2 38  0   38  2 37  0             377539.7294  -0.0348  0.050  -0.0348 0.15  
1000: 38  2 36  0   37  2 35  0             377547.7850  -0.0217  0.050  -0.0218 0.15  
1001: 38  2 36  0   37  3 35  0             377547.7850  -0.0217  0.050  -0.0218 0.35  
1002: 38  3 36  0   37  2 35  0             377547.7850  -0.0217  0.050  -0.0218 0.35  
1003: 38  3 36  0   37  3 35  0             377547.7850  -0.0217  0.050  -0.0218 0.15  
1004: 37  3 34  0   36  3 33  0             377555.3969   0.0213  0.050   0.0213 0.15  
1005: 37  3 34  0   36  4 33  0             377555.3969   0.0213  0.050   0.0213 0.35  
1006: 37  4 34  0   36  3 33  0             377555.3969   0.0213  0.050   0.0213 0.35  
1007: 37  4 34  0   36  4 33  0             377555.3969   0.0213  0.050   0.0213 0.15  
1008: 36  4 32  0   35  4 31  0             377562.7950   0.0418  0.050   0.0418 0.15  
1009: 36  4 32  0   35  5 31  0             377562.7950   0.0418  0.050   0.0418 0.35  
1010: 36  5 32  0   35  4 31  0             377562.7950   0.0418  0.050   0.0418 0.35  
1011: 36  5 32  0   35  5 31  0             377562.7950   0.0418  0.050   0.0418 0.15  
1012: 35  5 30  0   34  5 29  0             377570.2978  -0.0064  0.050  -0.0065 0.15  
1013: 35  5 30  0   34  6 29  0             377570.2978  -0.0064  0.050  -0.0065 0.35  
1014: 35  6 30  0   34  5 29  0             377570.2978  -0.0064  0.050  -0.0065 0.35  
1015: 35  6 30  0   34  6 29  0             377570.2978  -0.0064  0.050  -0.0065 0.15  
1016: 34  6 28  0   33  6 27  0             377578.5454   0.0192  0.050   0.0193 0.23  
1017: 34  6 28  0   33  7 27  0             377578.5454   0.0192  0.050   0.0193 0.54  
1018: 34  7 28  0   33  7 27  0             377578.5454   0.0192  0.050   0.0193 0.23  
1019: 33  7 26  0   32  7 25  0             377588.1430   0.0064  0.050   0.0065 0.15  
1020: 33  7 26  0   32  8 25  0             377588.1430   0.0064  0.050   0.0065 0.35  
1021: 33  8 26  0   32  7 25  0             377588.1430   0.0064  0.050   0.0065 0.35  
1022: 33  8 26  0   32  8 25  0             377588.1430   0.0064  0.050   0.0065 0.15  
1023: 32  8 24  0   31  8 23  0             377600.2956   0.0640  0.050   0.0640 0.15  
1024: 32  8 24  0   31  9 23  0             377600.2956   0.0640  0.050   0.0640 0.35  
1025: 32  9 24  0   31  8 23  0             377600.2956   0.0640  0.050   0.0640 0.35  
1026: 32  9 24  0   31  9 23  0             377600.2956   0.0640  0.050   0.0640 0.15  
1027: 31  9 22  0   30  9 21  0             377616.6204   0.0411  0.050   0.0411 0.15  
1028: 31  9 22  0   30 10 21  0             377616.6204   0.0411  0.050   0.0411 0.35  
1029: 31 10 22  0   30  9 21  0             377616.6204   0.0411  0.050   0.0411 0.35  
1030: 31 10 22  0   30 10 21  0             377616.6204   0.0411  0.050   0.0411 0.15  
1031: 30 10 20  0   29 10 19  0             377640.2056   0.0060  0.050   0.0061 0.15  
1032: 30 10 20  0   29 11 19  0             377640.2056   0.0060  0.050   0.0061 0.35  
1033: 30 11 20  0   29 10 19  0             377640.2056   0.0060  0.050   0.0061 0.35  
1034: 30 11 20  0   29 11 19  0             377640.2056   0.0060  0.050   0.0061 0.15  
1035: 29 11 18  0   28 11 17  0             377676.5922   0.0174  0.050   0.0174 0.16  
1036: 29 11 18  0   28 12 17  0             377676.5922   0.0174  0.050   0.0174 0.34  
1037: 29 12 18  0   28 11 17  0             377676.5922   0.0174  0.050   0.0174 0.34  
1038: 29 12 18  0   28 12 17  0             377676.5922   0.0174  0.050   0.0174 0.16  
1039: 28 12 16  0   27 12 15  0             377736.4357   0.0470  0.050   0.0471 0.16  
1040: 28 12 16  0   27 13 15  0             377736.4357   0.0470  0.050   0.0471 0.34  
1041: 28 13 16  0   27 12 15  0             377736.4357   0.0470  0.050   0.0471 0.34  
1042: 28 13 16  0   27 13 15  0             377736.4357   0.0470  0.050   0.0471 0.16  
1043: 27 13 14  0   26 13 13  0             377842.3395  -0.0364  0.050  -0.0363 0.16  
1044: 27 13 14  0   26 14 13  0             377842.3395  -0.0360  0.050  -0.0363 0.34  
1045: 27 14 14  0   26 13 13  0             377842.3395  -0.0365  0.050  -0.0363 0.34  
1046: 27 14 14  0   26 14 13  0             377842.3395  -0.0360  0.050  -0.0363 0.16  
1047: 20 19  2  0   19 18  1  0             380573.1993  -0.0321  0.050               
1048: 41  0 41  0   40  0 40  0             386847.8733   0.0586  0.050   0.0586 0.15  
1049: 41  0 41  0   40  1 40  0             386847.8733   0.0586  0.050   0.0586 0.35  
1050: 41  1 41  0   40  0 40  0             386847.8733   0.0586  0.050   0.0586 0.35  
1051: 41  1 41  0   40  1 40  0             386847.8733   0.0586  0.050   0.0586 0.15  
1052: 40  1 39  0   39  1 38  0             386856.6096   0.0694  0.050   0.0694 0.15  
1053: 40  1 39  0   39  2 38  0             386856.6096   0.0694  0.050   0.0694 0.35  
1054: 40  2 39  0   39  1 38  0             386856.6096   0.0694  0.050   0.0694 0.35  
1055: 40  2 39  0   39  2 38  0             386856.6096   0.0694  0.050   0.0694 0.15  
1056: 39  2 37  0   38  2 36  0             386864.5457   0.0147  0.050   0.0147 0.15  
1057: 39  2 37  0   38  3 36  0             386864.5457   0.0147  0.050   0.0147 0.35  
1058: 39  3 37  0   38  2 36  0             386864.5457   0.0147  0.050   0.0147 0.35  
1059: 39  3 37  0   38  3 36  0             386864.5457   0.0147  0.050   0.0147 0.15  
1060: 38  3 35  0   37  3 34  0             386872.0370   0.0252  0.050   0.0253 0.15  
1061: 38  3 35  0   37  4 34  0             386872.0370   0.0252  0.050   0.0253 0.35  
1062: 38  4 35  0   37  3 34  0             386872.0370   0.0252  0.050   0.0253 0.35  
1063: 38  4 35  0   37  4 34  0             386872.0370   0.0252  0.050   0.0253 0.15  
1064: 37  4 33  0   36  4 32  0             386879.2806   0.0268  0.050   0.0269 0.15  
1065: 37  4 33  0   36  5 32  0             386879.2806   0.0268  0.050   0.0269 0.35  
1066: 37  5 33  0   36  4 32  0             386879.2806   0.0268  0.050   0.0269 0.35  
1067: 37  5 33  0   36  5 32  0             386879.2806   0.0268  0.050   0.0269 0.15  
1068: 36  5 31  0   35  5 30  0             386886.6182   0.0171  0.050   0.0172 0.15  
1069: 36  5 31  0   35  6 30  0             386886.6182   0.0171  0.050   0.0172 0.35  
1070: 36  6 31  0   35  5 30  0             386886.6182   0.0171  0.050   0.0172 0.35  
1071: 36  6 31  0   35  6 30  0             386886.6182   0.0171  0.050   0.0172 0.15  
1072: 35  6 29  0   34  6 28  0             386894.5596   0.0455  0.050   0.0455 0.15  
1073: 35  6 29  0   34  7 28  0             386894.5596   0.0455  0.050   0.0455 0.35  
1074: 35  7 29  0   34  6 28  0             386894.5596   0.0455  0.050   0.0455 0.35  
1075: 35  7 29  0   34  7 28  0             386894.5596   0.0455  0.050   0.0455 0.15  
1076: 34  7 27  0   33  7 26  0             386903.5993  -0.0449  0.050  -0.0450 0.15  
1077: 34  7 27  0   33  8 26  0             386903.5993  -0.0449  0.050  -0.0450 0.35  
1078: 34  8 27  0   33  7 26  0             386903.5993  -0.0449  0.050  -0.0450 0.35  
1079: 34  8 27  0   33  8 26  0             386903.5993  -0.0449  0.050  -0.0450 0.15  
1080: 33  8 25  0   32  8 24  0             386915.0208   0.0570  0.050   0.0571 0.15  
1081: 33  8 25  0   32  9 24  0             386915.0208   0.0570  0.050   0.0571 0.35  
1082: 33  9 25  0   32  8 24  0             386915.0208   0.0570  0.050   0.0571 0.35  
1083: 33  9 25  0   32  9 24  0             386915.0208   0.0570  0.050   0.0571 0.15  
1084: 32  9 23  0   31  9 22  0             386929.9994  -0.0041  0.050  -0.0042 0.15  
1085: 32  9 23  0   31 10 22  0             386929.9994  -0.0041  0.050  -0.0042 0.35  
1086: 32 10 23  0   31  9 22  0             386929.9994  -0.0041  0.050  -0.0042 0.35  
1087: 32 10 23  0   31 10 22  0             386929.9994  -0.0041  0.050  -0.0042 0.15  
1088: 31 10 21  0   30 10 20  0             386951.3215   0.0118  0.050   0.0118 0.15  
1089: 31 10 21  0   30 11 20  0             386951.3215   0.0118  0.050   0.0118 0.35  
1090: 31 11 21  0   30 10 20  0             386951.3215   0.0118  0.050   0.0118 0.35  
1091: 31 11 21  0   30 11 20  0             386951.3215   0.0118  0.050   0.0118 0.15  
1092: 30 11 19  0   29 11 18  0             386983.3425  -0.0227  0.050  -0.0228 0.16  
1093: 30 11 19  0   29 12 18  0             386983.3425  -0.0227  0.050  -0.0228 0.34  
1094: 30 12 19  0   29 11 18  0             386983.3425  -0.0227  0.050  -0.0228 0.34  
1095: 30 12 19  0   29 12 18  0             386983.3425  -0.0227  0.050  -0.0228 0.16  
1096: 29 12 17  0   28 12 16  0             387034.6290   0.0343  0.050   0.0344 0.16  
1097: 29 12 17  0   28 13 16  0             387034.6290   0.0343  0.050   0.0344 0.34  
1098: 29 13 17  0   28 12 16  0             387034.6290   0.0343  0.050   0.0344 0.34  
1099: 29 13 17  0   28 13 16  0             387034.6290   0.0343  0.050   0.0344 0.16  
1100: 28 13 15  0   27 13 14  0             387122.1617   0.0448  0.050   0.0449 0.16  
1101: 28 13 15  0   27 14 14  0             387122.1617   0.0448  0.050   0.0449 0.34  
1102: 28 14 15  0   27 13 14  0             387122.1617   0.0448  0.050   0.0449 0.34  
1103: 28 14 15  0   27 14 14  0             387122.1617   0.0448  0.050   0.0449 0.16  
1104: 27 14 13  0   26 14 12  0             387284.5274   0.0511  0.050   0.0575 0.17  
1105: 27 14 13  0   26 15 12  0             387284.5274   0.0652  0.050   0.0575 0.33  
1106: 27 15 13  0   26 14 12  0             387284.5274   0.0498  0.050   0.0575 0.33  
1107: 27 15 13  0   26 15 12  0             387284.5274   0.0639  0.050   0.0575 0.17  
1108: 26 16 11  0   25 15 10  0             387623.9617  -0.0647  0.050               
1109: 42  0 42  0   41  0 41  0             396164.2310  -0.0282  0.050  -0.0283 0.15  
1110: 42  0 42  0   41  1 41  0             396164.2310  -0.0282  0.050  -0.0283 0.35  
1111: 42  1 42  0   41  0 41  0             396164.2310  -0.0282  0.050  -0.0283 0.35  
1112: 42  1 42  0   41  1 41  0             396164.2310  -0.0282  0.050  -0.0283 0.15  
1113: 41  1 40  0   40  1 39  0             396172.9227  -0.0400  0.050  -0.0400 0.15  
1114: 41  1 40  0   40  2 39  0             396172.9227  -0.0400  0.050  -0.0400 0.35  
1115: 41  2 40  0   40  1 39  0             396172.9227  -0.0400  0.050  -0.0400 0.35  
1116: 41  2 40  0   40  2 39  0             396172.9227  -0.0400  0.050  -0.0400 0.15  
1117: 40  2 38  0   39  2 37  0             396180.8935  -0.0088  0.050  -0.0089 0.15  
1118: 40  2 38  0   39  3 37  0             396180.8935  -0.0088  0.050  -0.0089 0.35  
1119: 40  3 38  0   39  2 37  0             396180.8935  -0.0088  0.050  -0.0089 0.35  
1120: 40  3 38  0   39  3 37  0             396180.8935  -0.0088  0.050  -0.0089 0.15  
1121: 39  3 36  0   38  3 35  0             396188.3147   0.0178  0.050   0.0179 0.15  
1122: 39  3 36  0   38  4 35  0             396188.3147   0.0178  0.050   0.0179 0.35  
1123: 39  4 36  0   38  3 35  0             396188.3147   0.0178  0.050   0.0179 0.35  
1124: 39  4 36  0   38  4 35  0             396188.3147   0.0178  0.050   0.0179 0.15  
1125: 38  4 34  0   37  4 33  0             396195.3944  -0.0127  0.050  -0.0128 0.15  
1126: 38  4 34  0   37  5 33  0             396195.3944  -0.0127  0.050  -0.0128 0.35  
1127: 38  5 34  0   37  4 33  0             396195.3944  -0.0127  0.050  -0.0128 0.35  
1128: 38  5 34  0   37  5 33  0             396195.3944  -0.0127  0.050  -0.0128 0.15  
1129: 36  6 30  0   35  6 29  0             396210.2016   0.0192  0.050   0.0192 0.15  
1130: 36  6 30  0   35  7 29  0             396210.2016   0.0192  0.050   0.0192 0.35  
1131: 36  7 30  0   35  6 29  0             396210.2016   0.0192  0.050   0.0192 0.35  
1132: 36  7 30  0   35  7 29  0             396210.2016   0.0192  0.050   0.0192 0.15  
1133: 35  7 28  0   34  7 27  0             396218.8419  -0.0288  0.050  -0.0288 0.15  
1134: 35  7 28  0   34  8 27  0             396218.8419  -0.0288  0.050  -0.0288 0.35  
1135: 35  8 28  0   34  7 27  0             396218.8419  -0.0288  0.050  -0.0288 0.35  
1136: 35  8 28  0   34  8 27  0             396218.8419  -0.0288  0.050  -0.0288 0.15  
1137: 34  8 26  0   33  8 25  0             396229.4850  -0.0085  0.050  -0.0085 0.15  
1138: 34  8 26  0   33  9 25  0             396229.4850  -0.0085  0.050  -0.0085 0.35  
1139: 34  9 26  0   33  8 25  0             396229.4850  -0.0085  0.050  -0.0085 0.35  
1140: 34  9 26  0   33  9 25  0             396229.4850  -0.0085  0.050  -0.0085 0.15  
1141: 33  9 24  0   32  9 23  0             396243.3795  -0.0088  0.050  -0.0089 0.15  
1142: 33  9 24  0   32 10 23  0             396243.3795  -0.0088  0.050  -0.0089 0.35  
1143: 33 10 24  0   32  9 23  0             396243.3795  -0.0088  0.050  -0.0089 0.35  
1144: 33 10 24  0   32 10 23  0             396243.3795  -0.0088  0.050  -0.0089 0.15  
1145: 32 10 22  0   31 10 21  0             396262.7218  -0.0027  0.050  -0.0027 0.15  
1146: 32 10 22  0   31 11 21  0             396262.7218  -0.0027  0.050  -0.0027 0.35  
1147: 32 11 22  0   31 10 21  0             396262.7218  -0.0027  0.050  -0.0027 0.35  
1148: 32 11 22  0   31 11 21  0             396262.7218  -0.0027  0.050  -0.0027 0.15  
1149: 31 11 20  0   30 11 19  0             396291.2082  -0.0078  0.050  -0.0079 0.16  
1150: 31 11 20  0   30 12 19  0             396291.2082  -0.0078  0.050  -0.0079 0.34  
1151: 31 12 20  0   30 11 19  0             396291.2082  -0.0078  0.050  -0.0079 0.34  
1152: 31 12 20  0   30 12 19  0             396291.2082  -0.0078  0.050  -0.0079 0.16  
1153: 30 12 18  0   29 12 17  0             396335.6465   0.0311  0.050   0.0311 0.16  
1154: 30 12 18  0   29 13 17  0             396335.6465   0.0311  0.050   0.0311 0.34  
1155: 30 13 18  0   29 12 17  0             396335.6465   0.0311  0.050   0.0311 0.34  
1156: 30 13 18  0   29 13 17  0             396335.6465   0.0311  0.050   0.0311 0.16  
1157: 29 13 16  0   28 13 15  0             396409.0446  -0.0516  0.050  -0.0517 0.16  
1158: 29 13 16  0   28 14 15  0             396409.0446  -0.0516  0.050  -0.0517 0.34  
1159: 29 14 16  0   28 13 15  0             396409.0446  -0.0516  0.050  -0.0517 0.34  
1160: 29 14 16  0   28 14 15  0             396409.0446  -0.0516  0.050  -0.0517 0.16  
1161: 21 19  2  0   20 18  3  0             396478.8758  -0.0315  0.050               
1162: 21 20  2  0   20 19  1  0             399867.1078  -0.0143  0.050               
1163: 43  0 43  0   42  0 42  0             405480.3592   0.0172  0.050   0.0172 0.15  
1164: 43  0 43  0   42  1 42  0             405480.3592   0.0172  0.050   0.0172 0.35  
1165: 43  1 43  0   42  0 42  0             405480.3592   0.0172  0.050   0.0172 0.35  
1166: 43  1 43  0   42  1 42  0             405480.3592   0.0172  0.050   0.0172 0.15  
1167: 40  3 37  0   39  3 36  0             405504.2178  -0.0044  0.050  -0.0044 0.15  
1168: 40  3 37  0   39  4 36  0             405504.2178  -0.0044  0.050  -0.0044 0.35  
1169: 40  4 37  0   39  3 36  0             405504.2178  -0.0044  0.050  -0.0044 0.35  
1170: 40  4 37  0   39  4 36  0             405504.2178  -0.0044  0.050  -0.0044 0.15  
1171: 39  4 35  0   38  4 34  0             405511.1936  -0.0108  0.050  -0.0108 0.15  
1172: 39  4 35  0   38  5 34  0             405511.1936  -0.0108  0.050  -0.0108 0.35  
1173: 39  5 35  0   38  4 34  0             405511.1936  -0.0108  0.050  -0.0108 0.35  
1174: 39  5 35  0   38  5 34  0             405511.1936  -0.0108  0.050  -0.0108 0.15  
1175: 38  5 33  0   37  5 32  0             405518.2342   0.0650  0.050   0.0650 0.15  
1176: 38  5 33  0   37  6 32  0             405518.2342   0.0650  0.050   0.0650 0.35  
1177: 38  6 33  0   37  5 32  0             405518.2342   0.0650  0.050   0.0650 0.35  
1178: 38  6 33  0   37  6 32  0             405518.2342   0.0650  0.050   0.0650 0.15  
1179: 37  6 31  0   36  6 30  0             405525.4702  -0.0478  0.050  -0.0478 0.15  
1180: 37  6 31  0   36  7 30  0             405525.4702  -0.0478  0.050  -0.0478 0.35  
1181: 37  7 31  0   36  6 30  0             405525.4702  -0.0478  0.050  -0.0478 0.35  
1182: 37  7 31  0   36  7 30  0             405525.4702  -0.0478  0.050  -0.0478 0.15  
1183: 36  7 29  0   35  7 28  0             405533.8070   0.0100  0.050   0.0100 0.15  
1184: 36  7 29  0   35  8 28  0             405533.8070   0.0100  0.050   0.0100 0.35  
1185: 36  8 29  0   35  7 28  0             405533.8070   0.0100  0.050   0.0100 0.35  
1186: 36  8 29  0   35  8 28  0             405533.8070   0.0100  0.050   0.0100 0.15  
1187: 35  8 27  0   34  8 26  0             405543.7934   0.0048  0.050   0.0049 0.15  
1188: 35  8 27  0   34  9 26  0             405543.7934   0.0048  0.050   0.0049 0.35  
1189: 35  9 27  0   34  8 26  0             405543.7934   0.0048  0.050   0.0049 0.35  
1190: 35  9 27  0   34  9 26  0             405543.7934   0.0048  0.050   0.0049 0.15  
1191: 34  9 25  0   33  9 24  0             405556.7167   0.0458  0.050   0.0458 0.15  
1192: 34  9 25  0   33 10 24  0             405556.7167   0.0458  0.050   0.0458 0.35  
1193: 34 10 25  0   33  9 24  0             405556.7167   0.0458  0.050   0.0458 0.35  
1194: 34 10 25  0   33 10 24  0             405556.7167   0.0458  0.050   0.0458 0.15  
1195: 33 10 23  0   32 10 22  0             405574.2439  -0.0666  0.050  -0.0667 0.15  
1196: 33 10 23  0   32 11 22  0             405574.2439  -0.0666  0.050  -0.0667 0.35  
1197: 33 11 23  0   32 10 22  0             405574.2439  -0.0666  0.050  -0.0667 0.35  
1198: 33 11 23  0   32 11 22  0             405574.2439  -0.0666  0.050  -0.0667 0.15  
1199: 31 12 19  0   30 12 18  0             405638.7225   0.0288  0.050   0.0288 0.16  
1200: 31 12 19  0   30 13 18  0             405638.7225   0.0288  0.050   0.0288 0.34  
1201: 31 13 19  0   30 12 18  0             405638.7225   0.0288  0.050   0.0288 0.34  
1202: 31 13 19  0   30 13 18  0             405638.7225   0.0288  0.050   0.0288 0.16  
1203: 28 15 13  0   27 15 12  0             406008.1226  -0.0241  0.050  -0.0078 0.17  
1204: 28 15 13  0   27 16 12  0             406008.1226   0.0120  0.050  -0.0078 0.33  
1205: 28 16 13  0   27 15 12  0             406008.1226  -0.0276  0.050  -0.0078 0.33  
1206: 28 16 13  0   27 16 12  0             406008.1226   0.0085  0.050  -0.0078 0.17  
1207: 22 19  3  0   21 18  4  0             413384.7741   0.0472  0.050               
1208: 44  0 44  0   43  0 43  0             414796.0721   0.0177  0.050   0.0178 0.15  
1209: 44  0 44  0   43  1 43  0             414796.0721   0.0177  0.050   0.0178 0.35  
1210: 44  1 44  0   43  0 43  0             414796.0721   0.0177  0.050   0.0178 0.35  
1211: 44  1 44  0   43  1 43  0             414796.0721   0.0177  0.050   0.0178 0.15  
1212: 42  2 40  0   41  2 39  0             414812.4966  -0.0562  0.050  -0.0563 0.15  
1213: 42  2 40  0   41  3 39  0             414812.4966  -0.0562  0.050  -0.0563 0.35  
1214: 42  3 40  0   41  2 39  0             414812.4966  -0.0562  0.050  -0.0563 0.35  
1215: 42  3 40  0   41  3 39  0             414812.4966  -0.0562  0.050  -0.0563 0.15  
1216: 41  3 38  0   40  3 37  0             414819.7758  -0.0032  0.050  -0.0032 0.15  
1217: 41  3 38  0   40  4 37  0             414819.7758  -0.0032  0.050  -0.0032 0.35  
1218: 41  4 38  0   40  3 37  0             414819.7758  -0.0032  0.050  -0.0032 0.35  
1219: 41  4 38  0   40  4 37  0             414819.7758  -0.0032  0.050  -0.0032 0.15  
1220: 40  4 36  0   39  4 35  0             414826.7032   0.0671  0.050   0.0671 0.15  
1221: 40  4 36  0   39  5 35  0             414826.7032   0.0671  0.050   0.0671 0.35  
1222: 40  5 36  0   39  4 35  0             414826.7032   0.0671  0.050   0.0671 0.35  
1223: 40  5 36  0   39  5 35  0             414826.7032   0.0671  0.050   0.0671 0.15  
1224: 39  5 34  0   38  5 33  0             414833.5117   0.0915  0.050   0.0915 0.15  
1225: 39  5 34  0   38  6 33  0             414833.5117   0.0915  0.050   0.0915 0.35  
1226: 39  6 34  0   38  5 33  0             414833.5117   0.0915  0.050   0.0915 0.35  
1227: 39  6 34  0   38  6 33  0             414833.5117   0.0915  0.050   0.0915 0.15  
1228: 38  6 32  0   37  6 31  0             414840.5482   0.0396  0.050   0.0396 0.15  
1229: 38  6 32  0   37  7 31  0             414840.5482   0.0396  0.050   0.0396 0.35  
1230: 38  7 32  0   37  6 31  0             414840.5482   0.0396  0.050   0.0396 0.35  
1231: 38  7 32  0   37  7 31  0             414840.5482   0.0396  0.050   0.0396 0.15  
1232: 37  7 30  0   36  7 29  0             414848.3992  -0.0067  0.050  -0.0068 0.15  
1233: 37  7 30  0   36  8 29  0             414848.3992  -0.0067  0.050  -0.0068 0.35  
1234: 37  8 30  0   36  7 29  0             414848.3992  -0.0067  0.050  -0.0068 0.35  
1235: 37  8 30  0   36  8 29  0             414848.3992  -0.0067  0.050  -0.0068 0.15  
1236: 35  9 26  0   34  9 25  0             414869.8423   0.0427  0.050   0.0427 0.18  
1237: 35  9 26  0   34 10 25  0             414869.8423   0.0427  0.050   0.0427 0.41  
1238: 35 10 26  0   34  9 25  0             414869.8423   0.0427  0.050   0.0427 0.41  
1239: 34 10 24  0   33 10 23  0             414885.9761   0.0134  0.050   0.0135 0.14  
1240: 34 10 24  0   33 11 23  0             414885.9761   0.0134  0.050   0.0135 0.36  
1241: 34 11 24  0   33 10 23  0             414885.9761   0.0134  0.050   0.0135 0.36  
1242: 34 11 24  0   33 11 23  0             414885.9761   0.0134  0.050   0.0135 0.14  
1243: 33 11 22  0   32 11 21  0             414908.9694   0.0216  0.050   0.0217 0.14  
1244: 33 11 22  0   32 12 21  0             414908.9694   0.0216  0.050   0.0217 0.36  
1245: 33 12 22  0   32 11 21  0             414908.9694   0.0216  0.050   0.0217 0.36  
1246: 33 12 22  0   32 12 21  0             414908.9694   0.0216  0.050   0.0217 0.14  
1247: 32 12 20  0   31 12 19  0             414943.3692   0.0886  0.050   0.0886 0.14  
1248: 32 12 20  0   31 13 19  0             414943.3692   0.0886  0.050   0.0886 0.36  
1249: 32 13 20  0   31 12 19  0             414943.3692   0.0886  0.050   0.0886 0.36  
1250: 32 13 20  0   31 13 19  0             414943.3692   0.0886  0.050   0.0886 0.14  
1251: 30 14 16  0   29 14 15  0             415086.7609  -0.0409  0.050  -0.0410 0.15  
1252: 30 14 16  0   29 15 15  0             415086.7609  -0.0409  0.050  -0.0410 0.35  
1253: 30 15 16  0   29 14 15  0             415086.7609  -0.0409  0.050  -0.0410 0.35  
1254: 30 15 16  0   29 15 15  0             415086.7609  -0.0409  0.050  -0.0410 0.15  
1255: 29 15 14  0   28 15 13  0             415246.5469   0.0131  0.050   0.0147 0.15  
1256: 29 15 14  0   28 16 13  0             415246.5469   0.0165  0.050   0.0147 0.35  
1257: 29 16 14  0   28 15 13  0             415246.5469   0.0128  0.050   0.0147 0.35  
1258: 29 16 14  0   28 16 13  0             415246.5469   0.0162  0.050   0.0147 0.15  
1259: 22 22  0  0   21 21  1  0             422698.2815  -0.0440  0.050   0.0469 0.50  
1260: 22 22  1  0   21 21  0  0             422698.2815   0.1378  0.050   0.0469 0.50  
1261: 45  0 45  0   44  0 44  0             424111.3900   0.0022  0.050   0.0023 0.13  
1262: 45  0 45  0   44  1 44  0             424111.3900   0.0022  0.050   0.0023 0.37  
1263: 45  1 45  0   44  0 44  0             424111.3900   0.0022  0.050   0.0023 0.37  
1264: 45  1 45  0   44  1 44  0             424111.3900   0.0022  0.050   0.0023 0.13  
1265: 43  2 41  0   42  2 40  0             424127.7667  -0.0482  0.050  -0.0483 0.13  
1266: 43  2 41  0   42  3 40  0             424127.7667  -0.0482  0.050  -0.0483 0.37  
1267: 43  3 41  0   42  2 40  0             424127.7667  -0.0482  0.050  -0.0483 0.37  
1268: 43  3 41  0   42  3 40  0             424127.7667  -0.0482  0.050  -0.0483 0.13  
1269: 41  4 37  0   40  4 36  0             424141.6468  -0.0465  0.050  -0.0465 0.13  
1270: 41  4 37  0   40  5 36  0             424141.6468  -0.0465  0.050  -0.0465 0.37  
1271: 41  5 37  0   40  4 36  0             424141.6468  -0.0465  0.050  -0.0465 0.37  
1272: 41  5 37  0   40  5 36  0             424141.6468  -0.0465  0.050  -0.0465 0.13  
1273: 39  6 33  0   38  6 32  0             424155.0843  -0.0583  0.050  -0.0583 0.13  
1274: 39  6 33  0   38  7 32  0             424155.0843  -0.0583  0.050  -0.0583 0.37  
1275: 39  7 33  0   38  6 32  0             424155.0843  -0.0583  0.050  -0.0583 0.37  
1276: 39  7 33  0   38  7 32  0             424155.0843  -0.0583  0.050  -0.0583 0.13  
1277: 38  7 31  0   37  7 30  0             424162.7300   0.0482  0.050   0.0483 0.14  
1278: 38  7 31  0   37  8 30  0             424162.7300   0.0482  0.050   0.0483 0.36  
1279: 38  8 31  0   37  7 30  0             424162.7300   0.0482  0.050   0.0483 0.36  
1280: 38  8 31  0   37  8 30  0             424162.7300   0.0482  0.050   0.0483 0.14  
1281: 36  9 27  0   35  9 26  0             424182.7363   0.0046  0.050   0.0047 0.14  
1282: 36  9 27  0   35 10 26  0             424182.7363   0.0046  0.050   0.0047 0.36  
1283: 36 10 27  0   35  9 26  0             424182.7363   0.0046  0.050   0.0047 0.36  
1284: 36 10 27  0   35 10 26  0             424182.7363   0.0046  0.050   0.0047 0.14  
1285: 35 10 25  0   34 10 24  0             424197.6480   0.0514  0.050   0.0515 0.14  
1286: 35 10 25  0   34 11 24  0             424197.6480   0.0514  0.050   0.0515 0.36  
1287: 35 11 25  0   34 10 24  0             424197.6480   0.0514  0.050   0.0515 0.36  
1288: 35 11 25  0   34 11 24  0             424197.6480   0.0514  0.050   0.0515 0.14  
1289: 34 11 23  0   33 11 22  0             424218.4094  -0.0084  0.050  -0.0084 0.14  
1290: 34 11 23  0   33 12 22  0             424218.4094  -0.0084  0.050  -0.0084 0.36  
1291: 34 12 23  0   33 11 22  0             424218.4094  -0.0084  0.050  -0.0084 0.36  
1292: 34 12 23  0   33 12 22  0             424218.4094  -0.0084  0.050  -0.0084 0.14  
1293: 33 12 21  0   32 12 20  0             424249.0641   0.0941  0.050   0.0942 0.14  
1294: 33 12 21  0   32 13 20  0             424249.0641   0.0941  0.050   0.0942 0.36  
1295: 33 13 21  0   32 12 20  0             424249.0641   0.0941  0.050   0.0942 0.36  
1296: 33 13 21  0   32 13 20  0             424249.0641   0.0941  0.050   0.0942 0.14  
1297: 32 13 19  0   31 13 18  0             424295.8334  -0.0866  0.050  -0.0866 0.14  
1298: 32 13 19  0   31 14 18  0             424295.8334  -0.0866  0.050  -0.0866 0.36  
1299: 32 14 19  0   31 13 18  0             424295.8334  -0.0866  0.050  -0.0866 0.36  
1300: 32 14 19  0   31 14 18  0             424295.8334  -0.0866  0.050  -0.0866 0.14  
1301: 31 14 17  0   30 14 16  0             424371.8085  -0.0189  0.050  -0.0190 0.15  
1302: 31 14 17  0   30 15 16  0             424371.8085  -0.0189  0.050  -0.0190 0.35  
1303: 31 15 17  0   30 14 16  0             424371.8085  -0.0189  0.050  -0.0190 0.35  
1304: 31 15 17  0   30 15 16  0             424371.8085  -0.0189  0.050  -0.0190 0.15  
1305: 29 16 13  0   28 16 12  0             424745.7051   0.0069  0.050   0.0469 0.16  
1306: 29 16 13  0   28 17 12  0             424745.7051   0.0958  0.050   0.0469 0.34  
1307: 29 17 13  0   28 16 12  0             424745.7051  -0.0020  0.050   0.0469 0.34  
1308: 29 17 13  0   28 17 12  0             424745.7051   0.0869  0.050   0.0469 0.16  
1309: 46  0 46  0   45  0 45  0             433426.3788   0.0449  0.050   0.0450 0.13  
1310: 46  0 46  0   45  1 45  0             433426.3788   0.0449  0.050   0.0450 0.37  
1311: 46  1 46  0   45  0 45  0             433426.3788   0.0449  0.050   0.0450 0.37  
1312: 46  1 46  0   45  1 45  0             433426.3788   0.0449  0.050   0.0450 0.13  
1313: 23 23  0  0   22 22  1  0             441977.4161  -0.0664  0.050  -0.0198 0.50  
1314: 23 23  1  0   22 22  0  0             441977.4161   0.0267  0.050  -0.0198 0.50  
1315: 47  0 47  0   46  0 46  0             442740.8889   0.0046  0.050   0.0046 0.13  
1316: 47  0 47  0   46  1 46  0             442740.8889   0.0046  0.050   0.0046 0.37  
1317: 47  1 47  0   46  0 46  0             442740.8889   0.0046  0.050   0.0046 0.37  
1318: 47  1 47  0   46  1 46  0             442740.8889   0.0046  0.050   0.0046 0.13  
1319: 46  1 45  0   45  1 44  0             442749.5405   0.0606  0.050   0.0606 0.13  
1320: 46  1 45  0   45  2 44  0             442749.5405   0.0606  0.050   0.0606 0.37  
1321: 46  2 45  0   45  1 44  0             442749.5405   0.0606  0.050   0.0606 0.37  
1322: 46  2 45  0   45  2 44  0             442749.5405   0.0606  0.050   0.0606 0.13  
1323: 45  2 43  0   44  2 42  0             442757.1176  -0.0526  0.050  -0.0526 0.13  
1324: 45  2 43  0   44  3 42  0             442757.1176  -0.0526  0.050  -0.0526 0.37  
1325: 45  3 43  0   44  2 42  0             442757.1176  -0.0526  0.050  -0.0526 0.37  
1326: 45  3 43  0   44  3 42  0             442757.1176  -0.0526  0.050  -0.0526 0.13  
1327: 43  4 39  0   42  4 38  0             442770.6041  -0.0448  0.050  -0.0449 0.13  
1328: 43  4 39  0   42  5 38  0             442770.6041  -0.0448  0.050  -0.0449 0.37  
1329: 43  5 39  0   42  4 38  0             442770.6041  -0.0448  0.050  -0.0449 0.37  
1330: 43  5 39  0   42  5 38  0             442770.6041  -0.0448  0.050  -0.0449 0.13  
1331: 42  5 37  0   41  5 36  0             442776.9454   0.0221  0.050   0.0222 0.13  
1332: 42  5 37  0   41  6 36  0             442776.9454   0.0221  0.050   0.0222 0.37  
1333: 42  6 37  0   41  5 36  0             442776.9454   0.0221  0.050   0.0222 0.37  
1334: 42  6 37  0   41  6 36  0             442776.9454   0.0221  0.050   0.0222 0.13  
1335: 33 14 19  0   32 14 18  0             442955.3535  -0.0855  0.050  -0.0856 0.14  
1336: 33 14 19  0   32 15 18  0             442955.3535  -0.0855  0.050  -0.0856 0.36  
1337: 33 15 19  0   32 14 18  0             442955.3535  -0.0855  0.050  -0.0856 0.36  
1338: 33 15 19  0   32 15 18  0             442955.3535  -0.0855  0.050  -0.0856 0.14  
1339: 48  0 48  0   47  0 47  0             452054.9989  -0.0316  0.050  -0.0316 0.13  
1340: 48  0 48  0   47  1 47  0             452054.9989  -0.0316  0.050  -0.0316 0.37  
1341: 48  1 48  0   47  0 47  0             452054.9989  -0.0316  0.050  -0.0316 0.37  
1342: 48  1 48  0   47  1 47  0             452054.9989  -0.0316  0.050  -0.0316 0.13  
1343: 44  4 40  0   43  4 39  0             452084.5317   0.0021  0.050   0.0022 0.13  
1344: 44  4 40  0   43  5 39  0             452084.5317   0.0021  0.050   0.0022 0.37  
1345: 44  5 40  0   43  4 39  0             452084.5317   0.0021  0.050   0.0022 0.37  
1346: 44  5 40  0   43  5 39  0             452084.5317   0.0021  0.050   0.0022 0.13  
1347: 43  5 38  0   42  5 37  0             452090.6894   0.0467  0.050   0.0468 0.13  
1348: 43  5 38  0   42  6 37  0             452090.6894   0.0467  0.050   0.0468 0.37  
1349: 43  6 38  0   42  5 37  0             452090.6894   0.0467  0.050   0.0468 0.37  
1350: 43  6 38  0   42  6 37  0             452090.6894   0.0467  0.050   0.0468 0.13  
1351: 37 11 26  0   36 11 25  0             452147.6804   0.0584  0.050   0.0584 0.14  
1352: 37 11 26  0   36 12 25  0             452147.6804   0.0584  0.050   0.0584 0.36  
1353: 37 12 26  0   36 11 25  0             452147.6804   0.0584  0.050   0.0584 0.36  
1354: 37 12 26  0   36 12 25  0             452147.6804   0.0584  0.050   0.0584 0.14  
1355: 24 24  0  0   23 23  1  0             461254.6272  -0.0476  0.050               
1356: 49  0 49  0   48  0 48  0             461368.8134   0.0492  0.050   0.0492 0.13  
1357: 49  0 49  0   48  1 48  0             461368.8134   0.0492  0.050   0.0492 0.37  
1358: 49  1 49  0   48  0 48  0             461368.8134   0.0492  0.050   0.0492 0.37  
1359: 49  1 49  0   48  1 48  0             461368.8134   0.0492  0.050   0.0492 0.13  
1360: 47  2 45  0   46  2 44  0             461384.8796  -0.0308  0.050  -0.0308 0.13  
1361: 47  2 45  0   46  3 44  0             461384.8796  -0.0308  0.050  -0.0308 0.37  
1362: 47  3 45  0   46  2 44  0             461384.8796  -0.0308  0.050  -0.0308 0.37  
1363: 47  3 45  0   46  3 44  0             461384.8796  -0.0308  0.050  -0.0308 0.13  
1364: 46  3 43  0   45  3 42  0             461391.6395  -0.0941  0.050  -0.0942 0.13  
1365: 46  3 43  0   45  4 42  0             461391.6395  -0.0941  0.050  -0.0942 0.37  
1366: 46  4 43  0   45  3 42  0             461391.6395  -0.0941  0.050  -0.0942 0.37  
1367: 46  4 43  0   45  4 42  0             461391.6395  -0.0941  0.050  -0.0942 0.13  
1368: 43  6 37  0   42  6 36  0             461409.8621  -0.0312  0.050  -0.0312 0.13  
1369: 43  6 37  0   42  7 36  0             461409.8621  -0.0312  0.050  -0.0312 0.37  
1370: 43  7 37  0   42  6 36  0             461409.8621  -0.0312  0.050  -0.0312 0.37  
1371: 43  7 37  0   42  7 36  0             461409.8621  -0.0312  0.050  -0.0312 0.13  
1372: 42  7 35  0   41  7 34  0             461416.1898   0.0125  0.050   0.0126 0.13  
1373: 42  7 35  0   41  8 34  0             461416.1898   0.0125  0.050   0.0126 0.37  
1374: 42  8 35  0   41  7 34  0             461416.1898   0.0125  0.050   0.0126 0.37  
1375: 42  8 35  0   41  8 34  0             461416.1898   0.0125  0.050   0.0126 0.13  
--------------------------------------------------------------------------------

PARAMETERS IN FIT (values truncated and Nlines statistics):

        1000000         A_gs  /MHz         9650.27751(78)                      1
        2000000         B_gs  /MHz         9027.93294(89)                      2
        3000000         C_gs  /MHz         4661.98574(32)                      3
          20000        DJ_gs  /kHz            3.29601(19)                      4
         110000       DJK_gs  /kHz           -5.15763(60)                      5
         200000        DK_gs  /kHz            2.21776(50)                      6
        4010000        d1_gs  /kHz            0.16491(57)                      7
        5000000        d2_gs  /kHz            0.02603(31)                      8
          30000        HJ_gs  /Hz           [ 0.0013046]                       9
         120000       HJK_gs  /Hz            -0.00502(24)                     10
         210000       HKJ_gs  /Hz             0.00667(24)                     11
         300000        HK_gs  /Hz           [-0.0028089]                      12
        4020000        h1_gs  /Hz           [-0.0002062]                      13
        5010000        h2_gs  /Hz           [-0.0000161]                      14
        6000000        h3_gs  /Hz           [ 0.0000137]                      15

 MICROWAVE AVG =        0.000055 MHz, IR AVG =        0.00000                 
 MICROWAVE RMS =        0.039392 MHz, IR RMS =        0.00000                 
 END OF ITERATION  1 OLD, NEW RMS ERROR=        0.78783         0.78783       

  distinct frequency lines in fit:   403
       distinct parameters of fit:    10

MICROWAVE       lines fitted       lines    lines      RMS      RMS ERROR    J range  Ka range    freq. range
            total   dv=0 dv.ne.0   UNFITTD  e>900
v"= 0        403    403      0        0      0       0.039385     0.78770    12  57    0  24   244685   461416
--------------------------------------------------------------------------------------------
total:       403    403      0        0      0       0.039385     0.78770

NOTE: the RMS values above are for Nlines statistics, but the 'total' values may differ slightly from
      those in the .FIT file since the o-c values for this evaluation are as rounded in the .FIT.


 PARAMETERS IN FIT WITH STANDARD ERRORS ON THOSE THAT ARE FITTED:
 (values rounded and degrees of freedom, Ndegf=Nlines-Nconst, statistics)

        1000000         A_gs  /MHz       9650.27751(62)                        1
        2000000         B_gs  /MHz       9027.93294(71)                        2
        3000000         C_gs  /MHz       4661.98574(26)                        3
          20000        DJ_gs  /kHz          3.29602(15)                        4
         110000       DJK_gs  /kHz         -5.15763(48)                        5
         200000        DK_gs  /kHz          2.21776(40)                        6
        4010000        d1_gs  /kHz          0.16491(45)                        7
        5000000        d2_gs  /kHz          0.02604(24)                        8
          30000        HJ_gs  /Hz           [ 0.0013046]                       9
         120000       HJK_gs  /Hz          -0.00503(19)                       10
         210000       HKJ_gs  /Hz           0.00667(19)                       11
         300000        HK_gs  /Hz           [-0.0028089]                      12
        4020000        h1_gs  /Hz           [-0.0002062]                      13
        5010000        h2_gs  /Hz           [-0.0000161]                      14
        6000000        h3_gs  /Hz           [ 0.0000137]                      15

 CORRELATION COEFFICIENTS, C.ij:

           A_gs     B_gs     C_gs     -DJ_gs   -DJK_gs  -DK_gs   d1_gs    d2_gs   

A_gs        1.0000
B_gs       -0.7039   1.0000
C_gs       -0.1061   0.0210   1.0000
-DJ_gs     -0.7127   0.0787   0.1902   1.0000
-DJK_gs     0.2732  -0.2985  -0.6904  -0.2702   1.0000
-DK_gs     -0.0055   0.4049   0.2049  -0.2173  -0.7622   1.0000
d1_gs       0.9276  -0.7587  -0.0511  -0.6433   0.2805  -0.0879   1.0000
d2_gs       0.5721  -0.6562  -0.0361  -0.2361   0.2406  -0.2265   0.5938   1.0000
HJK_gs      0.1376   0.1252   0.4907  -0.2198  -0.8221   0.8652   0.1096  -0.0321
HKJ_gs     -0.1699  -0.1783  -0.2365   0.3222   0.6923  -0.9210  -0.1146   0.0513

           HJK_gs   HKJ_gs  

HJK_gs      1.0000
HKJ_gs     -0.9528   1.0000

 Mean value of |C.ij|, i.ne.j =   0.3709
 Mean value of  C.ij,  i.ne.j =  -0.0784


 No correlations with absolute value greater than 0.9950


 Worst fitted lines (obs-calc/error):

  1364:   -1.9       1293:    1.9        610:   -1.9       1224:    1.8
     2:    1.8       1247:    1.8         54:    1.8        236:   -1.8
   392:    1.8        722:   -1.7       1297:   -1.7        322:   -1.7
  1335:   -1.7         68:    1.7         65:   -1.7        822:    1.6
    26:   -1.6        299:    1.6        512:   -1.6        604:    1.6
   147:    1.6        614:   -1.5        221:   -1.5        524:    1.5
   723:   -1.5        963:   -1.5        630:    1.5        160:   -1.4
   391:   -1.4       1052:    1.4        599:    1.4        715:   -1.4
   686:   -1.4        955:    1.4       1220:    1.3       1195:   -1.3
   571:   -1.3        411:   -1.3        634:    1.3       1175:    1.3
  1108:   -1.3        226:    1.3       1023:    1.3        502:    1.3
   208:    1.3         46:    1.3        642:    1.3        991:    1.3
   419:    1.3        506:   -1.2

  1364: 46  3 43  0   45  3 42  0             461391.6395  -0.0941  0.050  -0.0942 0.13
  1293: 33 12 21  0   32 12 20  0             424249.0641   0.0941  0.050   0.0942 0.14
   610: 52 17 35  0   52 16 36  0             330032.1294  -0.0935  0.050  -0.0936 0.38
  1224: 39  5 34  0   38  5 33  0             414833.5117   0.0915  0.050   0.0915 0.15
     2: 26  0 26  0   25  0 25  0             247063.5677   0.0910  0.050   0.0911 0.13
  1247: 32 12 20  0   31 12 19  0             414943.3692   0.0886  0.050   0.0886 0.14
    54: 20  7 13  0   19  7 12  0             256480.8470   0.0883  0.050   0.0884 0.16
   236: 39  8 31  0   39  7 32  0             293536.1465  -0.0880  0.050  -0.0880 0.37
   392: 20 12  8  0   19 12  7  0             303915.6877   0.0880  0.050
   722: 20 15  5  0   19 15  4  0             338913.0493  -0.0870  0.050
                                           _____________________________________
__________________________________________/ SPFIT output reformatted with PIFORM
