# Supplementary material for: Improved Accuracy in Semi-Experimental Structure Determination by Resolving Problems Associated with Rotation of Principal Inertial Axes of Isotopologues: Structures of 1,3-Oxazole (c‑C3H3NO)
Source: J Phys Chem A. 2026 Apr 24;130(18):3623–41. doi: 10.1021/acs.jpca.6c01535 (PMC13158917; doi:10.1021/acs.jpca.6c01535)
Supplement: Supplementary file 2 [file jp6c01535_si_002.zip › Supporting Information/Least-Squares Fits/oxazole_011_S_III_l.res]

   [2-2H, 4-13C]-oxazole GS                           Wed Oct 01 22:43:53 2025

-------------------------------------------------------------------------------------=========
                                              obs         o-c     error     blends     Notes
                                                                         o-c      wt
    / instead of : below denotes (o-c)>3*err
-------------------------------------------------------------------------------------=========
   1: 26  0 26  0   25  0 25  0             246316.9104   0.0719  0.050   0.0720 0.15  
   2: 26  0 26  0   25  1 25  0             246316.9104   0.0719  0.050   0.0720 0.35  
   3: 26  1 26  0   25  0 25  0             246316.9104   0.0719  0.050   0.0720 0.35  
   4: 26  1 26  0   25  1 25  0             246316.9104   0.0719  0.050   0.0720 0.15  
   5: 25  1 24  0   24  1 23  0             246325.8471  -0.0484  0.050  -0.0485 0.15  
   6: 25  1 24  0   24  2 23  0             246325.8471  -0.0484  0.050  -0.0485 0.35  
   7: 25  2 24  0   24  1 23  0             246325.8471  -0.0484  0.050  -0.0485 0.35  
   8: 25  2 24  0   24  2 23  0             246325.8471  -0.0484  0.050  -0.0485 0.15  
   9: 24  2 22  0   23  2 21  0             246334.7014  -0.0030  0.050  -0.0031 0.15  
  10: 24  2 22  0   23  3 21  0             246334.7014  -0.0030  0.050  -0.0031 0.35  
  11: 24  3 22  0   23  2 21  0             246334.7014  -0.0030  0.050  -0.0031 0.35  
  12: 24  3 22  0   23  3 21  0             246334.7014  -0.0030  0.050  -0.0031 0.15  
  13: 23  3 20  0   22  3 19  0             246343.6800  -0.0040  0.050  -0.0040 0.15  
  14: 23  3 20  0   22  4 19  0             246343.6800  -0.0040  0.050  -0.0040 0.35  
  15: 23  4 20  0   22  3 19  0             246343.6800  -0.0040  0.050  -0.0040 0.35  
  16: 23  4 20  0   22  4 19  0             246343.6800  -0.0040  0.050  -0.0040 0.15  
  17: 22  4 18  0   21  4 17  0             246353.5159  -0.0201  0.050  -0.0201 0.15  
  18: 22  4 18  0   21  5 17  0             246353.5159  -0.0201  0.050  -0.0201 0.35  
  19: 22  5 18  0   21  4 17  0             246353.5159  -0.0201  0.050  -0.0201 0.35  
  20: 22  5 18  0   21  5 17  0             246353.5159  -0.0201  0.050  -0.0201 0.15  
  21: 21  5 16  0   20  5 15  0             246365.6007   0.0260  0.050   0.0260 0.15  
  22: 21  5 16  0   20  6 15  0             246365.6007   0.0260  0.050   0.0260 0.35  
  23: 21  6 16  0   20  5 15  0             246365.6007   0.0260  0.050   0.0260 0.35  
  24: 21  6 16  0   20  6 15  0             246365.6007   0.0260  0.050   0.0260 0.15  
  25: 20  6 14  0   19  6 13  0             246382.4864  -0.0591  0.050  -0.0592 0.23  
  26: 20  6 14  0   19  7 13  0             246382.4864  -0.0591  0.050  -0.0592 0.27  
  27: 20  7 14  0   19  6 13  0             246382.4864  -0.0591  0.050  -0.0592 0.27  
  28: 20  7 14  0   19  7 13  0             246382.4864  -0.0591  0.050  -0.0592 0.23  
  29: 19  7 12  0   18  7 11  0             246410.8827  -0.0238  0.050  -0.0238 0.23  
  30: 19  7 12  0   18  8 11  0             246410.8827  -0.0238  0.050  -0.0238 0.27  
  31: 19  8 12  0   18  7 11  0             246410.8827  -0.0238  0.050  -0.0238 0.27  
  32: 19  8 12  0   18  8 11  0             246410.8827  -0.0238  0.050  -0.0238 0.23  
  33: 18  8 10  0   17  8  9  0             246468.2150  -0.0545  0.050  -0.0485 0.05  
  34: 18  8 10  0   17  9  9  0             246468.2150  -0.0416  0.050  -0.0485 0.45  
  35: 18  9 10  0   17  8  9  0             246468.2150  -0.0554  0.050  -0.0485 0.45  
  36: 18  9 10  0   17  9  9  0             246468.2150  -0.0425  0.050  -0.0485 0.05  
  37: 27  0 27  0   26  0 26  0             255609.5070  -0.0241  0.050  -0.0241 0.15  
  38: 27  0 27  0   26  1 26  0             255609.5070  -0.0241  0.050  -0.0241 0.35  
  39: 27  1 27  0   26  0 26  0             255609.5070  -0.0241  0.050  -0.0241 0.35  
  40: 27  1 27  0   26  1 26  0             255609.5070  -0.0241  0.050  -0.0241 0.15  
  41: 26  1 25  0   25  1 24  0             255618.5326  -0.0292  0.050  -0.0292 0.15  
  42: 26  1 25  0   25  2 24  0             255618.5326  -0.0292  0.050  -0.0292 0.35  
  43: 26  2 25  0   25  1 24  0             255618.5326  -0.0292  0.050  -0.0292 0.35  
  44: 26  2 25  0   25  2 24  0             255618.5326  -0.0292  0.050  -0.0292 0.15  
  45: 25  2 23  0   24  2 22  0             255627.3495   0.0488  0.050   0.0488 0.15  
  46: 25  2 23  0   24  3 22  0             255627.3495   0.0488  0.050   0.0488 0.35  
  47: 25  3 23  0   24  2 22  0             255627.3495   0.0488  0.050   0.0488 0.35  
  48: 25  3 23  0   24  3 22  0             255627.3495   0.0488  0.050   0.0488 0.15  
  49: 24  3 21  0   23  3 20  0             255636.0573  -0.0748  0.050  -0.0748 0.15  
  50: 24  3 21  0   23  4 20  0             255636.0573  -0.0748  0.050  -0.0748 0.35  
  51: 24  4 21  0   23  3 20  0             255636.0573  -0.0748  0.050  -0.0748 0.35  
  52: 24  4 21  0   23  4 20  0             255636.0573  -0.0748  0.050  -0.0748 0.15  
  53: 23  4 19  0   22  4 18  0             255645.6584  -0.0161  0.050  -0.0162 0.15  
  54: 23  4 19  0   22  5 18  0             255645.6584  -0.0161  0.050  -0.0162 0.35  
  55: 23  5 19  0   22  4 18  0             255645.6584  -0.0161  0.050  -0.0162 0.35  
  56: 23  5 19  0   22  5 18  0             255645.6584  -0.0161  0.050  -0.0162 0.15  
  57: 22  5 17  0   21  5 16  0             255657.0227  -0.0125  0.050  -0.0126 0.15  
  58: 22  5 17  0   21  6 16  0             255657.0227  -0.0125  0.050  -0.0126 0.35  
  59: 22  6 17  0   21  5 16  0             255657.0227  -0.0125  0.050  -0.0126 0.35  
  60: 22  6 17  0   21  6 16  0             255657.0227  -0.0125  0.050  -0.0126 0.15  
  61: 21  6 15  0   20  6 14  0             255672.4190   0.0055  0.050   0.0056 0.23  
  62: 21  6 15  0   20  7 14  0             255672.4190   0.0055  0.050   0.0056 0.27  
  63: 21  7 15  0   20  6 14  0             255672.4190   0.0055  0.050   0.0056 0.27  
  64: 21  7 15  0   20  7 14  0             255672.4190   0.0055  0.050   0.0056 0.23  
  65: 20  7 13  0   19  7 12  0             255696.6917   0.0149  0.050   0.0149 0.23  
  66: 20  7 13  0   19  8 12  0             255696.6917   0.0149  0.050   0.0149 0.27  
  67: 20  8 13  0   19  7 12  0             255696.6917   0.0149  0.050   0.0149 0.27  
  68: 20  8 13  0   19  8 12  0             255696.6917   0.0149  0.050   0.0149 0.23  
  69: 14 13  1  0   13 12  2  0             263992.8880  -0.0181  0.050               
  70: 28  0 28  0   27  0 27  0             264901.9007  -0.0897  0.050  -0.0898 0.15  
  71: 28  0 28  0   27  1 27  0             264901.9007  -0.0897  0.050  -0.0898 0.35  
  72: 28  1 28  0   27  0 27  0             264901.9007  -0.0897  0.050  -0.0898 0.35  
  73: 28  1 28  0   27  1 27  0             264901.9007  -0.0897  0.050  -0.0898 0.15  
  74: 27  1 26  0   26  1 25  0             264911.0193   0.0238  0.050   0.0239 0.15  
  75: 27  1 26  0   26  2 25  0             264911.0193   0.0238  0.050   0.0239 0.35  
  76: 27  2 26  0   26  1 25  0             264911.0193   0.0238  0.050   0.0239 0.35  
  77: 27  2 26  0   26  2 25  0             264911.0193   0.0238  0.050   0.0239 0.15  
  78: 26  2 24  0   25  2 23  0             264919.6565  -0.0110  0.050  -0.0111 0.15  
  79: 26  2 24  0   25  3 23  0             264919.6565  -0.0110  0.050  -0.0111 0.35  
  80: 26  3 24  0   25  2 23  0             264919.6565  -0.0110  0.050  -0.0111 0.35  
  81: 26  3 24  0   25  3 23  0             264919.6565  -0.0110  0.050  -0.0111 0.15  
  82: 25  3 22  0   24  3 21  0             264928.4369   0.0742  0.050   0.0743 0.15  
  83: 25  3 22  0   24  4 21  0             264928.4369   0.0742  0.050   0.0743 0.35  
  84: 25  4 22  0   24  3 21  0             264928.4369   0.0742  0.050   0.0743 0.35  
  85: 25  4 22  0   24  4 21  0             264928.4369   0.0742  0.050   0.0743 0.15  
  86: 24  4 20  0   23  4 19  0             264937.6533   0.0216  0.050   0.0216 0.15  
  87: 24  4 20  0   23  5 19  0             264937.6533   0.0216  0.050   0.0216 0.35  
  88: 24  5 20  0   23  4 19  0             264937.6533   0.0216  0.050   0.0216 0.35  
  89: 24  5 20  0   23  5 19  0             264937.6533   0.0216  0.050   0.0216 0.15  
  90: 23  5 18  0   22  5 17  0             264948.4235   0.0014  0.050   0.0015 0.15  
  91: 23  5 18  0   22  6 17  0             264948.4235   0.0014  0.050   0.0015 0.35  
  92: 23  6 18  0   22  5 17  0             264948.4235   0.0014  0.050   0.0015 0.35  
  93: 23  6 18  0   22  6 17  0             264948.4235   0.0014  0.050   0.0015 0.15  
  94: 22  6 16  0   21  6 15  0             264962.5033  -0.0257  0.050  -0.0257 0.23  
  95: 22  6 16  0   21  7 15  0             264962.5033  -0.0257  0.050  -0.0257 0.27  
  96: 22  7 16  0   21  6 15  0             264962.5033  -0.0257  0.050  -0.0257 0.27  
  97: 22  7 16  0   21  7 15  0             264962.5033  -0.0257  0.050  -0.0257 0.23  
  98: 21  7 14  0   20  7 13  0             264983.8092   0.0907  0.050   0.0907 0.23  
  99: 21  7 14  0   20  8 13  0             264983.8092   0.0907  0.050   0.0907 0.27  
 100: 21  8 14  0   20  7 13  0             264983.8092   0.0907  0.050   0.0907 0.27  
 101: 21  8 14  0   20  8 13  0             264983.8092   0.0907  0.050   0.0907 0.23  
 102: 20  8 12  0   19  8 11  0             265020.8838   0.0403  0.050   0.0403 0.23  
 103: 20  8 12  0   19  9 11  0             265020.8838   0.0403  0.050   0.0403 0.27  
 104: 20  9 12  0   19  8 11  0             265020.8838   0.0403  0.050   0.0403 0.27  
 105: 20  9 12  0   19  9 11  0             265020.8838   0.0403  0.050   0.0403 0.23  
 106: 19  9 10  0   18  9  9  0             265098.0293  -0.0198  0.050  -0.0021 0.16  
 107: 19  9 10  0   18 10  9  0             265098.0293   0.0184  0.050  -0.0021 0.34  
 108: 19 10 10  0   18  9  9  0             265098.0293  -0.0227  0.050  -0.0021 0.34  
 109: 19 10 10  0   18 10  9  0             265098.0293   0.0156  0.050  -0.0021 0.16  
 110: 29  0 29  0   28  0 28  0             274194.2265   0.0185  0.050   0.0185 0.15  
 111: 29  0 29  0   28  1 28  0             274194.2265   0.0185  0.050   0.0185 0.35  
 112: 29  1 29  0   28  0 28  0             274194.2265   0.0185  0.050   0.0185 0.35  
 113: 29  1 29  0   28  1 28  0             274194.2265   0.0185  0.050   0.0185 0.15  
 114: 28  1 27  0   27  1 26  0             274203.1982   0.0104  0.050   0.0105 0.15  
 115: 28  1 27  0   27  2 26  0             274203.1982   0.0104  0.050   0.0105 0.35  
 116: 28  2 27  0   27  1 26  0             274203.1982   0.0104  0.050   0.0105 0.35  
 117: 28  2 27  0   27  2 26  0             274203.1982   0.0104  0.050   0.0105 0.15  
 118: 27  2 25  0   26  2 24  0             274211.8201   0.0240  0.050   0.0240 0.15  
 119: 27  2 25  0   26  3 24  0             274211.8201   0.0240  0.050   0.0240 0.35  
 120: 27  3 25  0   26  2 24  0             274211.8201   0.0240  0.050   0.0240 0.35  
 121: 27  3 25  0   26  3 24  0             274211.8201   0.0240  0.050   0.0240 0.15  
 122: 26  3 23  0   25  3 22  0             274220.3694   0.0052  0.050   0.0052 0.15  
 123: 26  3 23  0   25  4 22  0             274220.3694   0.0052  0.050   0.0052 0.35  
 124: 26  4 23  0   25  3 22  0             274220.3694   0.0052  0.050   0.0052 0.35  
 125: 26  4 23  0   25  4 22  0             274220.3694   0.0052  0.050   0.0052 0.15  
 126: 25  4 21  0   24  4 20  0             274229.3767  -0.0119  0.050  -0.0120 0.15  
 127: 25  4 21  0   24  5 20  0             274229.3767  -0.0119  0.050  -0.0120 0.35  
 128: 25  5 21  0   24  4 20  0             274229.3767  -0.0119  0.050  -0.0120 0.35  
 129: 25  5 21  0   24  5 20  0             274229.3767  -0.0119  0.050  -0.0120 0.15  
 130: 24  5 19  0   23  5 18  0             274239.7036   0.0132  0.050   0.0133 0.15  
 131: 24  5 19  0   23  6 18  0             274239.7036   0.0132  0.050   0.0133 0.35  
 132: 24  6 19  0   23  5 18  0             274239.7036   0.0132  0.050   0.0133 0.35  
 133: 24  6 19  0   23  6 18  0             274239.7036   0.0132  0.050   0.0133 0.15  
 134: 23  6 17  0   22  6 16  0             274252.7926   0.0318  0.050   0.0319 0.23  
 135: 23  6 17  0   22  7 16  0             274252.7926   0.0318  0.050   0.0319 0.28  
 136: 23  7 17  0   22  6 16  0             274252.7926   0.0318  0.050   0.0319 0.28  
 137: 23  7 17  0   22  7 16  0             274252.7926   0.0318  0.050   0.0319 0.23  
 138: 22  7 15  0   21  7 14  0             274271.6200   0.0412  0.050   0.0413 0.23  
 139: 22  7 15  0   21  8 14  0             274271.6200   0.0412  0.050   0.0413 0.27  
 140: 22  8 15  0   21  7 14  0             274271.6200   0.0412  0.050   0.0413 0.27  
 141: 22  8 15  0   21  8 14  0             274271.6200   0.0412  0.050   0.0413 0.23  
 142: 21  8 13  0   20  8 12  0             274302.6911  -0.0521  0.050  -0.0521 0.04  
 143: 21  8 13  0   20  9 12  0             274302.6911  -0.0521  0.050  -0.0521 0.46  
 144: 21  9 13  0   20  8 12  0             274302.6911  -0.0521  0.050  -0.0521 0.46  
 145: 21  9 13  0   20  9 12  0             274302.6911  -0.0521  0.050  -0.0521 0.04  
 146: 32  3 29  0   32  2 30  0             274359.1231   0.0906  0.050   0.0907 0.46  
 147: 32  3 29  0   32  3 30  0             274359.1231   0.0906  0.050   0.0907 0.04  
 148: 32  4 29  0   32  2 30  0             274359.1231   0.0906  0.050   0.0907 0.04  
 149: 32  4 29  0   32  3 30  0             274359.1231   0.0906  0.050   0.0907 0.46  
 150: 19 10  9  0   18 11  8  0             274501.3309   0.0999  0.050   0.0485 0.52  
 151: 19 11  9  0   18 11  8  0             274501.3309  -0.0062  0.050   0.0485 0.48  
 152: 19 10  9  0   18 10  8  0             274502.5820   0.1303  0.050   0.0489 0.23  
 153: 19 11  9  0   18 10  8  0             274502.5820   0.0241  0.050   0.0489 0.77  
 154: 18 12  7  0   17 11  6  0             275049.5339   0.0380  0.050               
 155: 15 14  2  0   14 13  1  0             281895.8625  -0.0314  0.050               
 156: 15 14  1  0   14 13  2  0             282866.4378  -0.0088  0.050               
 157: 40 10 30  0   40  9 31  0             283294.9468   0.0897  0.050   0.0897 0.46  
 158: 40 10 30  0   40 10 31  0             283294.9468   0.0897  0.050   0.0897 0.04  
 159: 40 11 30  0   40  9 31  0             283294.9468   0.0897  0.050   0.0897 0.04  
 160: 40 11 30  0   40 10 31  0             283294.9468   0.0897  0.050   0.0897 0.46  
 161: 39  9 30  0   39  8 31  0             283355.7605   0.0733  0.050   0.0734 0.46  
 162: 39  9 30  0   39  9 31  0             283355.7605   0.0733  0.050   0.0734 0.04  
 163: 39 10 30  0   39  8 31  0             283355.7605   0.0733  0.050   0.0734 0.04  
 164: 39 10 30  0   39  9 31  0             283355.7605   0.0733  0.050   0.0734 0.46  
 165: 37  7 30  0   37  6 31  0             283467.6827  -0.0725  0.050  -0.0725 0.46  
 166: 37  7 30  0   37  7 31  0             283467.6827  -0.0725  0.050  -0.0725 0.04  
 167: 37  8 30  0   37  6 31  0             283467.6827  -0.0725  0.050  -0.0725 0.04  
 168: 37  8 30  0   37  7 31  0             283467.6827  -0.0725  0.050  -0.0725 0.46  
 169: 30  0 30  0   29  0 29  0             283486.1955   0.0204  0.050   0.0204 0.15  
 170: 30  0 30  0   29  1 29  0             283486.1955   0.0204  0.050   0.0204 0.35  
 171: 30  1 30  0   29  0 29  0             283486.1955   0.0204  0.050   0.0204 0.35  
 172: 30  1 30  0   29  1 29  0             283486.1955   0.0204  0.050   0.0204 0.15  
 173: 29  1 28  0   28  1 27  0             283495.1228  -0.0074  0.050  -0.0074 0.15  
 174: 29  1 28  0   28  2 27  0             283495.1228  -0.0074  0.050  -0.0074 0.35  
 175: 29  2 28  0   28  1 27  0             283495.1228  -0.0074  0.050  -0.0074 0.35  
 176: 29  2 28  0   28  2 27  0             283495.1228  -0.0074  0.050  -0.0074 0.15  
 177: 28  2 26  0   27  2 25  0             283503.6822   0.0050  0.050   0.0051 0.15  
 178: 28  2 26  0   27  3 25  0             283503.6822   0.0050  0.050   0.0051 0.35  
 179: 28  3 26  0   27  2 25  0             283503.6822   0.0050  0.050   0.0051 0.35  
 180: 28  3 26  0   27  3 25  0             283503.6822   0.0050  0.050   0.0051 0.15  
 181: 27  3 24  0   26  3 23  0             283512.1324   0.0062  0.050   0.0063 0.15  
 182: 27  3 24  0   26  4 23  0             283512.1324   0.0062  0.050   0.0063 0.35  
 183: 27  4 24  0   26  3 23  0             283512.1324   0.0062  0.050   0.0063 0.35  
 184: 27  4 24  0   26  4 23  0             283512.1324   0.0062  0.050   0.0063 0.15  
 185: 26  4 22  0   25  4 21  0             283520.9428   0.0138  0.050   0.0139 0.15  
 186: 26  4 22  0   25  5 21  0             283520.9428   0.0138  0.050   0.0139 0.35  
 187: 26  5 22  0   25  4 21  0             283520.9428   0.0138  0.050   0.0139 0.35  
 188: 26  5 22  0   25  5 21  0             283520.9428   0.0138  0.050   0.0139 0.15  
 189: 25  5 20  0   24  5 19  0             283530.7321  -0.0733  0.050  -0.0733 0.15  
 190: 25  5 20  0   24  6 19  0             283530.7321  -0.0733  0.050  -0.0733 0.35  
 191: 25  6 20  0   24  5 19  0             283530.7321  -0.0733  0.050  -0.0733 0.35  
 192: 25  6 20  0   24  6 19  0             283530.7321  -0.0733  0.050  -0.0733 0.15  
 193: 24  6 18  0   23  6 17  0             283543.0322   0.0185  0.050   0.0186 0.22  
 194: 24  6 18  0   23  7 17  0             283543.0322   0.0185  0.050   0.0186 0.28  
 195: 24  7 18  0   23  6 17  0             283543.0322   0.0185  0.050   0.0186 0.28  
 196: 24  7 18  0   23  7 17  0             283543.0322   0.0185  0.050   0.0186 0.22  
 197: 23  7 16  0   22  7 15  0             283559.9496  -0.0073  0.050  -0.0073 0.23  
 198: 23  7 16  0   22  8 15  0             283559.9496  -0.0073  0.050  -0.0073 0.27  
 199: 23  8 16  0   22  7 15  0             283559.9496  -0.0073  0.050  -0.0073 0.27  
 200: 23  8 16  0   22  8 15  0             283559.9496  -0.0073  0.050  -0.0073 0.23  
 201: 22  8 14  0   21  8 13  0             283586.6777  -0.0076  0.050  -0.0077 0.23  
 202: 22  8 14  0   21  9 13  0             283586.6777  -0.0076  0.050  -0.0077 0.27  
 203: 22  9 14  0   21  8 13  0             283586.6777  -0.0076  0.050  -0.0077 0.27  
 204: 22  9 14  0   21  9 13  0             283586.6777  -0.0076  0.050  -0.0077 0.23  
 205: 21  9 12  0   20  9 11  0             283635.0947   0.0260  0.050   0.0261 0.16  
 206: 21  9 12  0   20 10 11  0             283635.0947   0.0262  0.050   0.0261 0.34  
 207: 21 10 12  0   20  9 11  0             283635.0947   0.0260  0.050   0.0261 0.34  
 208: 21 10 12  0   20 10 11  0             283635.0947   0.0262  0.050   0.0261 0.16  
 209: 20 10 10  0   19 10  9  0             283737.5488   0.0052  0.050   0.0541 0.16  
 210: 20 10 10  0   19 11  9  0             283737.5488   0.1114  0.050   0.0541 0.34  
 211: 20 11 10  0   19 10  9  0             283737.5488  -0.0031  0.050   0.0541 0.34  
 212: 20 11 10  0   19 11  9  0             283737.5488   0.1030  0.050   0.0541 0.16  
 213: 19 11  8  0   18 12  7  0             283990.2208  -0.0509  0.050               
 214: 19 12  8  0   18 11  7  0             284020.8511  -0.0390  0.050               
 215: 15 15  1  0   14 14  0  0             285697.1868  -0.0500  0.050               
 216: 15 15  0  0   14 14  1  0             285728.7203   0.0376  0.050               
 217: 18 13  6  0   17 12  5  0             286430.6127  -0.0404  0.050               
 218: 47 16 31  0   47 15 32  0             292144.0553   0.0088  0.050   0.0089 0.47  
 219: 47 16 31  0   47 16 32  0             292144.0553   0.0088  0.050   0.0089 0.03  
 220: 47 17 31  0   47 15 32  0             292144.0553   0.0088  0.050   0.0089 0.03  
 221: 47 17 31  0   47 16 32  0             292144.0553   0.0088  0.050   0.0089 0.47  
 222: 46 15 31  0   46 14 32  0             292227.1575   0.0337  0.050   0.0337 0.47  
 223: 46 15 31  0   46 15 32  0             292227.1575   0.0337  0.050   0.0337 0.04  
 224: 46 16 31  0   46 14 32  0             292227.1575   0.0337  0.050   0.0337 0.04  
 225: 46 16 31  0   46 15 32  0             292227.1575   0.0337  0.050   0.0337 0.47  
 226: 43 12 31  0   43 11 32  0             292453.3123   0.0572  0.050   0.0572 0.46  
 227: 43 12 31  0   43 12 32  0             292453.3123   0.0572  0.050   0.0572 0.04  
 228: 43 13 31  0   43 11 32  0             292453.3123   0.0572  0.050   0.0572 0.04  
 229: 43 13 31  0   43 12 32  0             292453.3123   0.0572  0.050   0.0572 0.46  
 230: 41 10 31  0   41  9 32  0             292586.1542   0.0117  0.050   0.0118 0.46  
 231: 41 10 31  0   41 10 32  0             292586.1542   0.0117  0.050   0.0118 0.04  
 232: 41 11 31  0   41  9 32  0             292586.1542   0.0117  0.050   0.0118 0.04  
 233: 41 11 31  0   41 10 32  0             292586.1542   0.0117  0.050   0.0118 0.46  
 234: 40  9 31  0   40  8 32  0             292647.5991  -0.0240  0.050  -0.0240 0.46  
 235: 40  9 31  0   40  9 32  0             292647.5991  -0.0240  0.050  -0.0240 0.04  
 236: 40 10 31  0   40  8 32  0             292647.5991  -0.0240  0.050  -0.0240 0.04  
 237: 40 10 31  0   40  9 32  0             292647.5991  -0.0240  0.050  -0.0240 0.46  
 238: 38  7 31  0   38  6 32  0             292761.2708  -0.0162  0.050  -0.0163 0.46  
 239: 38  7 31  0   38  7 32  0             292761.2708  -0.0162  0.050  -0.0163 0.04  
 240: 38  8 31  0   38  6 32  0             292761.2708  -0.0162  0.050  -0.0163 0.04  
 241: 38  8 31  0   38  7 32  0             292761.2708  -0.0162  0.050  -0.0163 0.46  
 242: 31  0 31  0   30  0 30  0             292777.8699  -0.0134  0.050  -0.0135 0.15  
 243: 31  0 31  0   30  1 30  0             292777.8699  -0.0134  0.050  -0.0135 0.35  
 244: 31  1 31  0   30  0 30  0             292777.8699  -0.0134  0.050  -0.0135 0.35  
 245: 31  1 31  0   30  1 30  0             292777.8699  -0.0134  0.050  -0.0135 0.15  
 246: 30  1 29  0   29  1 28  0             292786.8201   0.0055  0.050   0.0056 0.15  
 247: 30  1 29  0   29  2 28  0             292786.8201   0.0055  0.050   0.0056 0.35  
 248: 30  2 29  0   29  1 28  0             292786.8201   0.0055  0.050   0.0056 0.35  
 249: 30  2 29  0   29  2 28  0             292786.8201   0.0055  0.050   0.0056 0.15  
 250: 29  2 27  0   28  2 26  0             292795.3193   0.0174  0.050   0.0174 0.15  
 251: 29  2 27  0   28  3 26  0             292795.3193   0.0174  0.050   0.0174 0.35  
 252: 29  3 27  0   28  2 26  0             292795.3193   0.0174  0.050   0.0174 0.35  
 253: 29  3 27  0   28  3 26  0             292795.3193   0.0174  0.050   0.0174 0.15  
 254: 28  3 25  0   27  3 24  0             292803.6501   0.0118  0.050   0.0118 0.15  
 255: 28  3 25  0   27  4 24  0             292803.6501   0.0118  0.050   0.0118 0.35  
 256: 28  4 25  0   27  3 24  0             292803.6501   0.0118  0.050   0.0118 0.35  
 257: 28  4 25  0   27  4 24  0             292803.6501   0.0118  0.050   0.0118 0.15  
 258: 27  4 23  0   26  4 22  0             292812.2375  -0.0003  0.050  -0.0004 0.15  
 259: 27  4 23  0   26  5 22  0             292812.2375  -0.0003  0.050  -0.0004 0.35  
 260: 27  5 23  0   26  4 22  0             292812.2375  -0.0003  0.050  -0.0004 0.35  
 261: 27  5 23  0   26  5 22  0             292812.2375  -0.0003  0.050  -0.0004 0.15  
 262: 37  6 31  0   37  5 32  0             292813.6325  -0.0793  0.050  -0.0793 0.46  
 263: 37  6 31  0   37  6 32  0             292813.6325  -0.0793  0.050  -0.0793 0.04  
 264: 37  7 31  0   37  5 32  0             292813.6325  -0.0793  0.050  -0.0793 0.04  
 265: 37  7 31  0   37  6 32  0             292813.6325  -0.0793  0.050  -0.0793 0.46  
 266: 26  5 21  0   25  5 20  0             292821.7131  -0.0260  0.050  -0.0261 0.15  
 267: 26  5 21  0   25  6 20  0             292821.7131  -0.0260  0.050  -0.0261 0.35  
 268: 26  6 21  0   25  5 20  0             292821.7131  -0.0260  0.050  -0.0261 0.35  
 269: 26  6 21  0   25  6 20  0             292821.7131  -0.0260  0.050  -0.0261 0.15  
 270: 25  6 19  0   24  6 18  0             292833.2430   0.0252  0.050   0.0253 0.22  
 271: 25  6 19  0   24  7 18  0             292833.2430   0.0252  0.050   0.0253 0.28  
 272: 25  7 19  0   24  6 18  0             292833.2430   0.0252  0.050   0.0253 0.28  
 273: 25  7 19  0   24  7 18  0             292833.2430   0.0252  0.050   0.0253 0.22  
 274: 24  7 17  0   23  7 16  0             292848.6381  -0.0085  0.050  -0.0085 0.23  
 275: 24  7 17  0   23  8 16  0             292848.6381  -0.0085  0.050  -0.0085 0.27  
 276: 24  8 17  0   23  7 16  0             292848.6381  -0.0085  0.050  -0.0085 0.27  
 277: 24  8 17  0   23  8 16  0             292848.6381  -0.0085  0.050  -0.0085 0.23  
 278: 23  8 15  0   22  8 14  0             292871.9860   0.0066  0.050   0.0067 0.23  
 279: 23  8 15  0   22  9 14  0             292871.9860   0.0066  0.050   0.0067 0.27  
 280: 23  9 15  0   22  8 14  0             292871.9860   0.0066  0.050   0.0067 0.27  
 281: 23  9 15  0   22  9 14  0             292871.9860   0.0066  0.050   0.0067 0.23  
 282: 35  4 31  0   35  3 32  0             292910.4042   0.0780  0.050   0.0781 0.37  
 283: 35  4 31  0   35  4 32  0             292910.4042   0.0780  0.050   0.0781 0.13  
 284: 35  5 31  0   35  3 32  0             292910.4042   0.0780  0.050   0.0781 0.13  
 285: 35  5 31  0   35  4 32  0             292910.4042   0.0780  0.050   0.0781 0.37  
 286: 22  9 13  0   21  9 12  0             292911.9765  -0.0006  0.050  -0.0007 0.16  
 287: 22  9 13  0   21 10 12  0             292911.9765  -0.0006  0.050  -0.0007 0.34  
 288: 22 10 13  0   21  9 12  0             292911.9765  -0.0006  0.050  -0.0007 0.34  
 289: 22 10 13  0   21 10 12  0             292911.9765  -0.0006  0.050  -0.0007 0.16  
 290: 21 10 11  0   20 10 10  0             292990.7004   0.0060  0.050   0.0100 0.16  
 291: 21 10 11  0   20 11 10  0             292990.7004   0.0144  0.050   0.0100 0.34  
 292: 21 11 11  0   20 10 10  0             292990.7004   0.0054  0.050   0.0100 0.34  
 293: 21 11 11  0   20 11 10  0             292990.7004   0.0138  0.050   0.0100 0.16  
 294: 33  2 31  0   33  1 32  0             292996.6447  -0.0511  0.050  -0.0511 0.46  
 295: 33  2 31  0   33  2 32  0             292996.6447  -0.0511  0.050  -0.0511 0.04  
 296: 33  3 31  0   33  1 32  0             292996.6447  -0.0511  0.050  -0.0511 0.04  
 297: 33  3 31  0   33  2 32  0             292996.6447  -0.0511  0.050  -0.0511 0.46  
 298: 20 11  9  0   19 12  8  0             293173.2825   0.0352  0.050  -0.0303 0.76  
 299: 20 12  9  0   19 12  8  0             293173.2825  -0.2413  0.050  -0.0303 0.24  
 300: 20 12  9  0   19 11  8  0             293176.5051   0.0303  0.050               
 301: 19 12  7  0   18 13  6  0             293506.5995   0.0266  0.050               
 302: 19 13  7  0   18 12  6  0             293988.2800   0.0000  0.050               
 303: 52 20 32  0   52 19 33  0             301059.1516  -0.0564  0.050  -0.0564 0.47  
 304: 52 20 32  0   52 20 33  0             301059.1516  -0.0564  0.050  -0.0564 0.03  
 305: 52 21 32  0   52 19 33  0             301059.1516  -0.0564  0.050  -0.0564 0.03  
 306: 52 21 32  0   52 20 33  0             301059.1516  -0.0564  0.050  -0.0564 0.47  
 307: 51 19 32  0   51 18 33  0             301158.9450   0.0729  0.050   0.0729 0.47  
 308: 51 19 32  0   51 19 33  0             301158.9450   0.0729  0.050   0.0729 0.03  
 309: 51 20 32  0   51 18 33  0             301158.9450   0.0729  0.050   0.0729 0.03  
 310: 51 20 32  0   51 19 33  0             301158.9450   0.0729  0.050   0.0729 0.47  
 311: 16 15  2  0   15 14  1  0             301244.8000   0.0057  0.050               
 312: 46 14 32  0   46 13 33  0             301594.6507  -0.0220  0.050  -0.0221 0.46  
 313: 46 14 32  0   46 14 33  0             301594.6507  -0.0220  0.050  -0.0221 0.04  
 314: 46 15 32  0   46 13 33  0             301594.6507  -0.0220  0.050  -0.0221 0.04  
 315: 46 15 32  0   46 14 33  0             301594.6507  -0.0220  0.050  -0.0221 0.46  
 316: 16 14  2  0   15 13  3  0             301639.2553   0.0518  0.050               
 317: 45 13 32  0   45 12 33  0             301670.3134   0.0117  0.050   0.0118 0.46  
 318: 45 13 32  0   45 13 33  0             301670.3134   0.0117  0.050   0.0118 0.04  
 319: 45 14 32  0   45 12 33  0             301670.3134   0.0117  0.050   0.0118 0.04  
 320: 45 14 32  0   45 13 33  0             301670.3134   0.0117  0.050   0.0118 0.46  
 321: 44 12 32  0   44 11 33  0             301742.3651  -0.0307  0.050  -0.0307 0.46  
 322: 44 12 32  0   44 12 33  0             301742.3651  -0.0307  0.050  -0.0307 0.04  
 323: 44 13 32  0   44 11 33  0             301742.3651  -0.0307  0.050  -0.0307 0.04  
 324: 44 13 32  0   44 12 33  0             301742.3651  -0.0307  0.050  -0.0307 0.46  
 325: 43 11 32  0   43 10 33  0             301811.1370   0.0557  0.050   0.0557 0.46  
 326: 43 11 32  0   43 11 33  0             301811.1370   0.0557  0.050   0.0557 0.04  
 327: 43 12 32  0   43 10 33  0             301811.1370   0.0557  0.050   0.0557 0.04  
 328: 43 12 32  0   43 11 33  0             301811.1370   0.0557  0.050   0.0557 0.46  
 329: 16 15  1  0   15 14  2  0             301840.1277   0.0098  0.050               
 330: 41  9 32  0   41  8 33  0             301938.7347   0.0193  0.050   0.0193 0.46  
 331: 41  9 32  0   41  9 33  0             301938.7347   0.0193  0.050   0.0193 0.04  
 332: 41 10 32  0   41  8 33  0             301938.7347   0.0193  0.050   0.0193 0.04  
 333: 41 10 32  0   41  9 33  0             301938.7347   0.0193  0.050   0.0193 0.46  
 334: 32  0 32  0   31  0 31  0             302069.3273   0.0027  0.050   0.0028 0.15  
 335: 32  0 32  0   31  1 31  0             302069.3273   0.0027  0.050   0.0028 0.35  
 336: 32  1 32  0   31  0 31  0             302069.3273   0.0027  0.050   0.0028 0.35  
 337: 32  1 32  0   31  1 31  0             302069.3273   0.0027  0.050   0.0028 0.15  
 338: 31  1 30  0   30  1 29  0             302078.2136  -0.0183  0.050  -0.0183 0.15  
 339: 31  1 30  0   30  2 29  0             302078.2136  -0.0183  0.050  -0.0183 0.35  
 340: 31  2 30  0   30  1 29  0             302078.2136  -0.0183  0.050  -0.0183 0.35  
 341: 31  2 30  0   30  2 29  0             302078.2136  -0.0183  0.050  -0.0183 0.15  
 342: 30  2 28  0   29  2 27  0             302086.6640   0.0026  0.050   0.0026 0.15  
 343: 30  2 28  0   29  3 27  0             302086.6640   0.0026  0.050   0.0026 0.35  
 344: 30  3 28  0   29  2 27  0             302086.6640   0.0026  0.050   0.0026 0.35  
 345: 30  3 28  0   29  3 27  0             302086.6640   0.0026  0.050   0.0026 0.15  
 346: 29  3 26  0   28  3 25  0             302094.8906  -0.0001  0.050  -0.0001 0.15  
 347: 29  3 26  0   28  4 25  0             302094.8906  -0.0001  0.050  -0.0001 0.35  
 348: 29  4 26  0   28  3 25  0             302094.8906  -0.0001  0.050  -0.0001 0.35  
 349: 29  4 26  0   28  4 25  0             302094.8906  -0.0001  0.050  -0.0001 0.15  
 350: 28  4 24  0   27  4 23  0             302103.2979  -0.0043  0.050  -0.0043 0.15  
 351: 28  4 24  0   27  5 23  0             302103.2979  -0.0043  0.050  -0.0043 0.35  
 352: 28  5 24  0   27  4 23  0             302103.2979  -0.0043  0.050  -0.0043 0.35  
 353: 28  5 24  0   27  5 23  0             302103.2979  -0.0043  0.050  -0.0043 0.15  
 354: 27  5 22  0   26  5 21  0             302112.4730   0.0049  0.050   0.0050 0.15  
 355: 27  5 22  0   26  6 21  0             302112.4730   0.0049  0.050   0.0050 0.35  
 356: 27  6 22  0   26  5 21  0             302112.4730   0.0049  0.050   0.0050 0.35  
 357: 27  6 22  0   26  6 21  0             302112.4730   0.0049  0.050   0.0050 0.15  
 358: 26  6 20  0   25  6 19  0             302123.3205   0.0011  0.050   0.0011 0.22  
 359: 26  6 20  0   25  7 19  0             302123.3205   0.0011  0.050   0.0011 0.28  
 360: 26  7 20  0   25  6 19  0             302123.3205   0.0011  0.050   0.0011 0.28  
 361: 26  7 20  0   25  7 19  0             302123.3205   0.0011  0.050   0.0011 0.22  
 362: 25  7 18  0   24  7 17  0             302137.5015   0.0005  0.050   0.0006 0.23  
 363: 25  7 18  0   24  8 17  0             302137.5015   0.0005  0.050   0.0006 0.27  
 364: 25  8 18  0   24  7 17  0             302137.5015   0.0005  0.050   0.0006 0.27  
 365: 25  8 18  0   24  8 17  0             302137.5015   0.0005  0.050   0.0006 0.23  
 366: 24  8 16  0   23  8 15  0             302158.1690  -0.0013  0.050  -0.0014 0.23  
 367: 24  8 16  0   23  9 15  0             302158.1690  -0.0013  0.050  -0.0014 0.27  
 368: 24  9 16  0   23  8 15  0             302158.1690  -0.0013  0.050  -0.0014 0.27  
 369: 24  9 16  0   23  9 15  0             302158.1690  -0.0013  0.050  -0.0014 0.23  
 370: 23  9 14  0   22  9 13  0             302191.9621  -0.0083  0.050  -0.0084 0.16  
 371: 23  9 14  0   22 10 13  0             302191.9621  -0.0083  0.050  -0.0084 0.34  
 372: 23 10 14  0   22  9 13  0             302191.9621  -0.0083  0.050  -0.0084 0.34  
 373: 23 10 14  0   22 10 13  0             302191.9621  -0.0083  0.050  -0.0084 0.16  
 374: 36  4 32  0   36  3 33  0             302206.3749  -0.0179  0.050  -0.0179 0.46  
 375: 36  4 32  0   36  4 33  0             302206.3749  -0.0179  0.050  -0.0179 0.04  
 376: 36  5 32  0   36  3 33  0             302206.3749  -0.0179  0.050  -0.0179 0.04  
 377: 36  5 32  0   36  4 33  0             302206.3749  -0.0179  0.050  -0.0179 0.46  
 378: 22 10 12  0   21 10 11  0             302254.4976  -0.0207  0.050  -0.0204 0.16  
 379: 22 10 12  0   21 11 11  0             302254.4976  -0.0201  0.050  -0.0204 0.34  
 380: 22 11 12  0   21 10 11  0             302254.4976  -0.0207  0.050  -0.0204 0.34  
 381: 22 11 12  0   21 11 11  0             302254.4976  -0.0201  0.050  -0.0204 0.16  
 382: 21 11 10  0   20 11  9  0             302388.5648  -0.1070  0.050   0.0196 0.05  
 383: 21 11 10  0   20 12  9  0             302388.5648   0.1695  0.050   0.0196 0.45  
 384: 21 12 10  0   20 11  9  0             302388.5648  -0.1303  0.050   0.0196 0.45  
 385: 21 12 10  0   20 12  9  0             302388.5648   0.1461  0.050   0.0196 0.05  
 386: 20 12  8  0   19 13  7  0             302710.9178   0.0576  0.050               
 387: 20 13  8  0   19 12  7  0             302776.1189  -0.0011  0.050               
 388: 16 16  0  0   15 15  1  0             304872.3365   0.0197  0.050               
 389: 48 15 33  0   48 14 34  0             310802.0447  -0.0194  0.050  -0.0194 0.47  
 390: 48 15 33  0   48 15 34  0             310802.0447  -0.0194  0.050  -0.0194 0.04  
 391: 48 16 33  0   48 14 34  0             310802.0447  -0.0194  0.050  -0.0194 0.04  
 392: 48 16 33  0   48 15 34  0             310802.0447  -0.0194  0.050  -0.0194 0.47  
 393: 47 14 33  0   47 13 34  0             310881.7048   0.0336  0.050   0.0336 0.37  
 394: 47 14 33  0   47 14 34  0             310881.7048   0.0336  0.050   0.0336 0.13  
 395: 47 15 33  0   47 13 34  0             310881.7048   0.0336  0.050   0.0336 0.13  
 396: 47 15 33  0   47 14 34  0             310881.7048   0.0336  0.050   0.0336 0.37  
 397: 46 13 33  0   46 12 34  0             310957.6981  -0.0406  0.050  -0.0406 0.37  
 398: 46 13 33  0   46 13 34  0             310957.6981  -0.0406  0.050  -0.0406 0.13  
 399: 46 14 33  0   46 12 34  0             310957.6981  -0.0406  0.050  -0.0406 0.13  
 400: 46 14 33  0   46 13 34  0             310957.6981  -0.0406  0.050  -0.0406 0.37  
 401: 44 11 33  0   44 10 34  0             311099.8016   0.0679  0.050   0.0680 0.37  
 402: 44 11 33  0   44 11 34  0             311099.8016   0.0679  0.050   0.0680 0.13  
 403: 44 12 33  0   44 10 34  0             311099.8016   0.0679  0.050   0.0680 0.13  
 404: 44 12 33  0   44 11 34  0             311099.8016   0.0679  0.050   0.0680 0.37  
 405: 43 10 33  0   43  9 34  0             311165.8456  -0.0473  0.050  -0.0474 0.37  
 406: 43 10 33  0   43 10 34  0             311165.8456  -0.0473  0.050  -0.0474 0.13  
 407: 43 11 33  0   43  9 34  0             311165.8456  -0.0473  0.050  -0.0474 0.13  
 408: 43 11 33  0   43 10 34  0             311165.8456  -0.0473  0.050  -0.0474 0.37  
 409: 42  9 33  0   42  8 34  0             311229.0406   0.0635  0.050   0.0635 0.37  
 410: 42  9 33  0   42  9 34  0             311229.0406   0.0635  0.050   0.0635 0.13  
 411: 42 10 33  0   42  8 34  0             311229.0406   0.0635  0.050   0.0635 0.13  
 412: 42 10 33  0   42  9 34  0             311229.0406   0.0635  0.050   0.0635 0.37  
 413: 41  8 33  0   41  7 34  0             311289.0376  -0.0572  0.050  -0.0573 0.37  
 414: 41  8 33  0   41  8 34  0             311289.0376  -0.0572  0.050  -0.0573 0.13  
 415: 41  9 33  0   41  7 34  0             311289.0376  -0.0572  0.050  -0.0573 0.13  
 416: 41  9 33  0   41  8 34  0             311289.0376  -0.0572  0.050  -0.0573 0.37  
 417: 40  7 33  0   40  6 34  0             311346.2706  -0.0824  0.050  -0.0824 0.37  
 418: 40  7 33  0   40  7 34  0             311346.2706  -0.0824  0.050  -0.0824 0.13  
 419: 40  8 33  0   40  6 34  0             311346.2706  -0.0824  0.050  -0.0824 0.13  
 420: 40  8 33  0   40  7 34  0             311346.2706  -0.0824  0.050  -0.0824 0.37  
 421: 33  0 33  0   32  0 32  0             311360.4831  -0.0067  0.050  -0.0067 0.15  
 422: 33  0 33  0   32  1 32  0             311360.4831  -0.0067  0.050  -0.0067 0.35  
 423: 33  1 33  0   32  0 32  0             311360.4831  -0.0067  0.050  -0.0067 0.35  
 424: 33  1 33  0   32  1 32  0             311360.4831  -0.0067  0.050  -0.0067 0.15  
 425: 32  1 31  0   31  1 30  0             311369.3884   0.0144  0.050   0.0144 0.15  
 426: 32  1 31  0   31  2 30  0             311369.3884   0.0144  0.050   0.0144 0.35  
 427: 32  2 31  0   31  1 30  0             311369.3884   0.0144  0.050   0.0144 0.35  
 428: 32  2 31  0   31  2 30  0             311369.3884   0.0144  0.050   0.0144 0.15  
 429: 31  2 29  0   30  2 28  0             311377.7460  -0.0011  0.050  -0.0012 0.15  
 430: 31  2 29  0   30  3 28  0             311377.7460  -0.0011  0.050  -0.0012 0.35  
 431: 31  3 29  0   30  2 28  0             311377.7460  -0.0011  0.050  -0.0012 0.35  
 432: 31  3 29  0   30  3 28  0             311377.7460  -0.0011  0.050  -0.0012 0.15  
 433: 30  3 27  0   29  3 26  0             311385.8587  -0.0151  0.050  -0.0152 0.15  
 434: 30  3 27  0   29  4 26  0             311385.8587  -0.0151  0.050  -0.0152 0.35  
 435: 30  4 27  0   29  3 26  0             311385.8587  -0.0151  0.050  -0.0152 0.35  
 436: 30  4 27  0   29  4 26  0             311385.8587  -0.0151  0.050  -0.0152 0.15  
 437: 29  4 25  0   28  4 24  0             311394.0801  -0.0296  0.050  -0.0297 0.15  
 438: 29  4 25  0   28  5 24  0             311394.0801  -0.0296  0.050  -0.0297 0.35  
 439: 29  5 25  0   28  4 24  0             311394.0801  -0.0296  0.050  -0.0297 0.35  
 440: 29  5 25  0   28  5 24  0             311394.0801  -0.0296  0.050  -0.0297 0.15  
 441: 39  6 33  0   39  5 34  0             311400.8351  -0.0200  0.050  -0.0200 0.37  
 442: 39  6 33  0   39  6 34  0             311400.8351  -0.0200  0.050  -0.0200 0.13  
 443: 39  7 33  0   39  5 34  0             311400.8351  -0.0200  0.050  -0.0200 0.13  
 444: 39  7 33  0   39  6 34  0             311400.8351  -0.0200  0.050  -0.0200 0.37  
 445: 28  5 23  0   27  5 22  0             311402.9421  -0.0301  0.050  -0.0301 0.15  
 446: 28  5 23  0   27  6 22  0             311402.9421  -0.0301  0.050  -0.0301 0.35  
 447: 28  6 23  0   27  5 22  0             311402.9421  -0.0301  0.050  -0.0301 0.35  
 448: 28  6 23  0   27  6 22  0             311402.9421  -0.0301  0.050  -0.0301 0.15  
 449: 27  6 21  0   26  6 20  0             311413.2447  -0.0316  0.050  -0.0316 0.22  
 450: 27  6 21  0   26  7 20  0             311413.2447  -0.0316  0.050  -0.0316 0.28  
 451: 27  7 21  0   26  6 20  0             311413.2447  -0.0316  0.050  -0.0316 0.28  
 452: 27  7 21  0   26  7 20  0             311413.2447  -0.0316  0.050  -0.0316 0.22  
 453: 26  7 19  0   25  7 18  0             311426.4320   0.0193  0.050   0.0194 0.23  
 454: 26  7 19  0   25  8 18  0             311426.4320   0.0193  0.050   0.0194 0.27  
 455: 26  8 19  0   25  7 18  0             311426.4320   0.0193  0.050   0.0194 0.27  
 456: 26  8 19  0   25  8 18  0             311426.4320   0.0193  0.050   0.0194 0.23  
 457: 25  8 17  0   24  8 16  0             311444.9273  -0.0205  0.050  -0.0205 0.23  
 458: 25  8 17  0   24  9 16  0             311444.9273  -0.0205  0.050  -0.0205 0.27  
 459: 25  9 17  0   24  8 16  0             311444.9273  -0.0205  0.050  -0.0205 0.27  
 460: 25  9 17  0   24  9 16  0             311444.9273  -0.0205  0.050  -0.0205 0.23  
 461: 38  5 33  0   38  4 34  0             311452.6728  -0.0295  0.050  -0.0295 0.37  
 462: 38  5 33  0   38  5 34  0             311452.6728  -0.0295  0.050  -0.0295 0.13  
 463: 38  6 33  0   38  4 34  0             311452.6728  -0.0295  0.050  -0.0295 0.13  
 464: 38  6 33  0   38  5 34  0             311452.6728  -0.0295  0.050  -0.0295 0.37  
 465: 24  9 15  0   23  9 14  0             311474.0158  -0.0202  0.050  -0.0203 0.16  
 466: 24  9 15  0   23 10 14  0             311474.0158  -0.0202  0.050  -0.0203 0.34  
 467: 24 10 15  0   23  9 14  0             311474.0158  -0.0202  0.050  -0.0203 0.34  
 468: 24 10 15  0   23 10 14  0             311474.0158  -0.0202  0.050  -0.0203 0.16  
 469: 37  4 33  0   37  3 34  0             311501.9533  -0.0398  0.050  -0.0398 0.37  
 470: 37  4 33  0   37  4 34  0             311501.9533  -0.0398  0.050  -0.0398 0.13  
 471: 37  5 33  0   37  3 34  0             311501.9533  -0.0398  0.050  -0.0398 0.13  
 472: 37  5 33  0   37  4 34  0             311501.9533  -0.0398  0.050  -0.0398 0.37  
 473: 23 10 13  0   22 10 12  0             311525.0782  -0.0254  0.050  -0.0254 0.16  
 474: 23 10 13  0   22 11 12  0             311525.0782  -0.0253  0.050  -0.0254 0.34  
 475: 23 11 13  0   22 10 12  0             311525.0782  -0.0254  0.050  -0.0254 0.34  
 476: 23 11 13  0   22 11 12  0             311525.0782  -0.0253  0.050  -0.0254 0.16  
 477: 36  3 33  0   36  2 34  0             311548.7949  -0.0284  0.050  -0.0284 0.37  
 478: 36  3 33  0   36  3 34  0             311548.7949  -0.0284  0.050  -0.0284 0.13  
 479: 36  4 33  0   36  2 34  0             311548.7949  -0.0284  0.050  -0.0284 0.13  
 480: 36  4 33  0   36  3 34  0             311548.7949  -0.0284  0.050  -0.0284 0.37  
 481: 35  2 33  0   35  1 34  0             311593.3384   0.0522  0.050   0.0522 0.37  
 482: 35  2 33  0   35  2 34  0             311593.3384   0.0522  0.050   0.0522 0.13  
 483: 35  3 33  0   35  1 34  0             311593.3384   0.0522  0.050   0.0522 0.13  
 484: 35  3 33  0   35  2 34  0             311593.3384   0.0522  0.050   0.0522 0.37  
 485: 22 11 11  0   21 11 10  0             311626.9811   0.0185  0.050   0.0293 0.24  
 486: 22 11 11  0   21 12 10  0             311626.9811   0.0419  0.050   0.0293 0.26  
 487: 22 12 11  0   21 11 10  0             311626.9811   0.0167  0.050   0.0293 0.26  
 488: 22 12 11  0   21 12 10  0             311626.9811   0.0401  0.050   0.0293 0.24  
 489: 21 12  9  0   20 13  8  0             311863.7491   0.0292  0.050               
 490: 21 13  9  0   20 12  8  0             311871.0826  -0.0814  0.050               
 491: 20 14  7  0   19 13  6  0             313079.7477   0.0016  0.050               
 492: 17 15  3  0   16 14  2  0             314783.0058  -0.0006  0.050               
 493: 51 17 34  0   51 16 35  0             319916.2815  -0.0899  0.050  -0.0900 0.47  
 494: 51 17 34  0   51 17 35  0             319916.2815  -0.0899  0.050  -0.0900 0.03  
 495: 51 18 34  0   51 16 35  0             319916.2815  -0.0899  0.050  -0.0900 0.03  
 496: 51 18 34  0   51 17 35  0             319916.2815  -0.0899  0.050  -0.0900 0.47  
 497: 50 16 34  0   50 15 35  0             320003.6855   0.0504  0.050   0.0504 0.46  
 498: 50 16 34  0   50 16 35  0             320003.6855   0.0504  0.050   0.0504 0.04  
 499: 50 17 34  0   50 15 35  0             320003.6855   0.0504  0.050   0.0504 0.04  
 500: 50 17 34  0   50 16 35  0             320003.6855   0.0504  0.050   0.0504 0.46  
 501: 48 14 34  0   48 13 35  0             320167.2919  -0.0107  0.050  -0.0107 0.46  
 502: 48 14 34  0   48 14 35  0             320167.2919  -0.0107  0.050  -0.0107 0.04  
 503: 48 15 34  0   48 13 35  0             320167.2919  -0.0107  0.050  -0.0107 0.04  
 504: 48 15 34  0   48 14 35  0             320167.2919  -0.0107  0.050  -0.0107 0.46  
 505: 46 12 34  0   46 11 35  0             320317.3411   0.0811  0.050   0.0812 0.37  
 506: 46 12 34  0   46 12 35  0             320317.3411   0.0811  0.050   0.0812 0.13  
 507: 46 13 34  0   46 11 35  0             320317.3411   0.0811  0.050   0.0812 0.13  
 508: 46 13 34  0   46 12 35  0             320317.3411   0.0811  0.050   0.0812 0.37  
 509: 45 11 34  0   45 11 35  0             320387.3651  -0.0109  0.050  -0.0110 0.21  
 510: 45 12 34  0   45 10 35  0             320387.3651  -0.0109  0.050  -0.0110 0.21  
 511: 45 12 34  0   45 11 35  0             320387.3651  -0.0109  0.050  -0.0110 0.58  
 512: 44 10 34  0   44  9 35  0             320454.3232  -0.0708  0.050  -0.0708 0.37  
 513: 44 10 34  0   44 10 35  0             320454.3232  -0.0708  0.050  -0.0708 0.13  
 514: 44 11 34  0   44  9 35  0             320454.3232  -0.0708  0.050  -0.0708 0.13  
 515: 44 11 34  0   44 10 35  0             320454.3232  -0.0708  0.050  -0.0708 0.37  
 516: 43  9 34  0   43  8 35  0             320518.4585   0.0402  0.050   0.0402 0.37  
 517: 43  9 34  0   43  9 35  0             320518.4585   0.0402  0.050   0.0402 0.13  
 518: 43 10 34  0   43  8 35  0             320518.4585   0.0402  0.050   0.0402 0.13  
 519: 43 10 34  0   43  9 35  0             320518.4585   0.0402  0.050   0.0402 0.37  
 520: 17 16  2  0   16 15  1  0             320520.5431   0.0285  0.050               
 521: 42  8 34  0   42  7 35  0             320579.4838  -0.0673  0.050  -0.0673 0.46  
 522: 42  8 34  0   42  8 35  0             320579.4838  -0.0673  0.050  -0.0673 0.04  
 523: 42  9 34  0   42  7 35  0             320579.4838  -0.0673  0.050  -0.0673 0.04  
 524: 42  9 34  0   42  8 35  0             320579.4838  -0.0673  0.050  -0.0673 0.46  
 525: 41  7 34  0   41  6 35  0             320637.9767   0.0848  0.050   0.0848 0.37  
 526: 41  7 34  0   41  7 35  0             320637.9767   0.0848  0.050   0.0848 0.13  
 527: 41  8 34  0   41  6 35  0             320637.9767   0.0848  0.050   0.0848 0.13  
 528: 41  8 34  0   41  7 35  0             320637.9767   0.0848  0.050   0.0848 0.37  
 529: 34  0 34  0   33  0 33  0             320651.3795   0.0084  0.050   0.0084 0.15  
 530: 34  0 34  0   33  1 33  0             320651.3795   0.0084  0.050   0.0084 0.35  
 531: 34  1 34  0   33  0 33  0             320651.3795   0.0084  0.050   0.0084 0.35  
 532: 34  1 34  0   33  1 33  0             320651.3795   0.0084  0.050   0.0084 0.15  
 533: 33  1 32  0   32  1 31  0             320660.2186  -0.0136  0.050  -0.0136 0.15  
 534: 33  1 32  0   32  2 31  0             320660.2186  -0.0136  0.050  -0.0136 0.35  
 535: 33  2 32  0   32  1 31  0             320660.2186  -0.0136  0.050  -0.0136 0.35  
 536: 33  2 32  0   32  2 31  0             320660.2186  -0.0136  0.050  -0.0136 0.15  
 537: 32  2 30  0   31  2 29  0             320668.5479  -0.0023  0.050  -0.0024 0.15  
 538: 32  2 30  0   31  3 29  0             320668.5479  -0.0023  0.050  -0.0024 0.35  
 539: 32  3 30  0   31  2 29  0             320668.5479  -0.0023  0.050  -0.0024 0.35  
 540: 32  3 30  0   31  3 29  0             320668.5479  -0.0023  0.050  -0.0024 0.15  
 541: 31  3 28  0   30  3 27  0             320676.5674  -0.0107  0.050  -0.0108 0.15  
 542: 31  3 28  0   30  4 27  0             320676.5674  -0.0107  0.050  -0.0108 0.35  
 543: 31  4 28  0   30  3 27  0             320676.5674  -0.0107  0.050  -0.0108 0.35  
 544: 31  4 28  0   30  4 27  0             320676.5674  -0.0107  0.050  -0.0108 0.15  
 545: 30  4 26  0   29  4 25  0             320684.6352  -0.0138  0.050  -0.0138 0.15  
 546: 30  4 26  0   29  5 25  0             320684.6352  -0.0138  0.050  -0.0138 0.35  
 547: 30  5 26  0   29  4 25  0             320684.6352  -0.0138  0.050  -0.0138 0.35  
 548: 30  5 26  0   29  5 25  0             320684.6352  -0.0138  0.050  -0.0138 0.15  
 549: 29  5 24  0   28  5 23  0             320693.2171  -0.0170  0.050  -0.0170 0.15  
 550: 29  5 24  0   28  6 23  0             320693.2171  -0.0170  0.050  -0.0170 0.35  
 551: 29  6 24  0   28  5 23  0             320693.2171  -0.0170  0.050  -0.0170 0.35  
 552: 29  6 24  0   28  6 23  0             320693.2171  -0.0170  0.050  -0.0170 0.15  
 553: 28  6 22  0   27  6 21  0             320703.0246  -0.0300  0.050  -0.0301 0.15  
 554: 28  6 22  0   27  7 21  0             320703.0246  -0.0300  0.050  -0.0301 0.35  
 555: 28  7 22  0   27  6 21  0             320703.0246  -0.0300  0.050  -0.0301 0.35  
 556: 28  7 22  0   27  7 21  0             320703.0246  -0.0300  0.050  -0.0301 0.15  
 557: 27  7 20  0   26  7 19  0             320715.3280   0.0267  0.050   0.0268 0.15  
 558: 27  7 20  0   26  8 19  0             320715.3280   0.0267  0.050   0.0268 0.35  
 559: 27  8 20  0   26  7 19  0             320715.3280   0.0267  0.050   0.0268 0.35  
 560: 27  8 20  0   26  8 19  0             320715.3280   0.0267  0.050   0.0268 0.15  
 561: 26  8 18  0   25  8 17  0             320732.0735  -0.0192  0.050  -0.0193 0.15  
 562: 26  8 18  0   25  9 17  0             320732.0735  -0.0192  0.050  -0.0193 0.35  
 563: 26  9 18  0   25  8 17  0             320732.0735  -0.0192  0.050  -0.0193 0.35  
 564: 26  9 18  0   25  9 17  0             320732.0735  -0.0192  0.050  -0.0193 0.15  
 565: 39  5 34  0   39  4 35  0             320746.5011  -0.0823  0.050  -0.0824 0.37  
 566: 39  5 34  0   39  5 35  0             320746.5011  -0.0823  0.050  -0.0824 0.13  
 567: 39  6 34  0   39  4 35  0             320746.5011  -0.0823  0.050  -0.0824 0.13  
 568: 39  6 34  0   39  5 35  0             320746.5011  -0.0823  0.050  -0.0824 0.37  
 569: 25  9 16  0   24  9 15  0             320757.4885  -0.0218  0.050  -0.0219 0.15  
 570: 25  9 16  0   24 10 15  0             320757.4885  -0.0218  0.050  -0.0219 0.35  
 571: 25 10 16  0   24  9 15  0             320757.4885  -0.0218  0.050  -0.0219 0.35  
 572: 25 10 16  0   24 10 15  0             320757.4885  -0.0218  0.050  -0.0219 0.15  
 573: 38  4 34  0   38  3 35  0             320797.1093  -0.0121  0.050  -0.0121 0.37  
 574: 38  4 34  0   38  4 35  0             320797.1093  -0.0121  0.050  -0.0121 0.13  
 575: 38  5 34  0   38  3 35  0             320797.1093  -0.0121  0.050  -0.0121 0.13  
 576: 38  5 34  0   38  4 35  0             320797.1093  -0.0121  0.050  -0.0121 0.37  
 577: 24 10 14  0   23 10 13  0             320800.1393  -0.0068  0.050  -0.0068 0.16  
 578: 24 10 14  0   23 11 13  0             320800.1393  -0.0068  0.050  -0.0068 0.34  
 579: 24 11 14  0   23 10 13  0             320800.1393  -0.0068  0.050  -0.0068 0.34  
 580: 24 11 14  0   23 11 13  0             320800.1393  -0.0068  0.050  -0.0068 0.16  
 581: 37  3 34  0   37  2 35  0             320845.2930   0.0514  0.050   0.0514 0.46  
 582: 37  3 34  0   37  3 35  0             320845.2930   0.0514  0.050   0.0514 0.04  
 583: 37  4 34  0   37  2 35  0             320845.2930   0.0514  0.050   0.0514 0.04  
 584: 37  4 34  0   37  3 35  0             320845.2930   0.0514  0.050   0.0514 0.46  
 585: 17 16  1  0   16 15  2  0             320880.1212   0.2457  0.050   0.0316 0.38  
 586: 23 11 12  0   22 11 11  0             320880.1212  -0.0979  0.050   0.0316 0.03  
 587: 23 11 12  0   22 12 11  0             320880.1212  -0.0960  0.050   0.0316 0.28  
 588: 23 12 12  0   22 11 11  0             320880.1212  -0.0980  0.050   0.0316 0.28  
 589: 23 12 12  0   22 12 11  0             320880.1212  -0.0962  0.050   0.0316 0.03  
 590: 22 12 10  0   21 13  9  0             321052.9455   0.0203  0.050   0.0059 0.76  
 591: 22 13 10  0   21 13  9  0             321052.9455  -0.0412  0.050   0.0059 0.24  
 592: 22 12 10  0   21 12  9  0             321053.6876   0.0807  0.050   0.0251 0.10  
 593: 22 13 10  0   21 12  9  0             321053.6876   0.0191  0.050   0.0251 0.90  
 594: 21 13  8  0   20 14  7  0             321451.0824  -0.0140  0.050               
 595: 17 17  1  0   16 16  0  0             324007.7269  -0.0237  0.050               
 596: 17 14  3  0   16 13  4  0             327359.2534  -0.0415  0.050               
 597: 54 19 35  0   54 18 36  0             329012.9304  -0.0018  0.050  -0.0019 0.47  
 598: 54 19 35  0   54 19 36  0             329012.9304  -0.0018  0.050  -0.0019 0.03  
 599: 54 20 35  0   54 18 36  0             329012.9304  -0.0018  0.050  -0.0019 0.03  
 600: 54 20 35  0   54 19 36  0             329012.9304  -0.0018  0.050  -0.0019 0.47  
 601: 52 17 35  0   52 16 36  0             329199.3241   0.0692  0.050   0.0692 0.47  
 602: 52 17 35  0   52 17 36  0             329199.3241   0.0692  0.050   0.0692 0.03  
 603: 52 18 35  0   52 16 36  0             329199.3241   0.0692  0.050   0.0692 0.03  
 604: 52 18 35  0   52 17 36  0             329199.3241   0.0692  0.050   0.0692 0.47  
 605: 51 16 35  0   51 15 36  0             329286.8485  -0.0300  0.050  -0.0300 0.41  
 606: 51 16 35  0   51 16 36  0             329286.8485  -0.0300  0.050  -0.0300 0.09  
 607: 51 17 35  0   51 15 36  0             329286.8485  -0.0300  0.050  -0.0300 0.09  
 608: 51 17 35  0   51 16 36  0             329286.8485  -0.0300  0.050  -0.0300 0.41  
 609: 50 15 35  0   50 14 36  0             329370.9694   0.0088  0.050   0.0089 0.41  
 610: 50 15 35  0   50 15 36  0             329370.9694   0.0088  0.050   0.0089 0.09  
 611: 50 16 35  0   50 14 36  0             329370.9694   0.0088  0.050   0.0089 0.09  
 612: 50 16 35  0   50 15 36  0             329370.9694   0.0088  0.050   0.0089 0.41  
 613: 49 14 35  0   49 13 36  0             329451.5609  -0.0494  0.050  -0.0494 0.46  
 614: 49 14 35  0   49 14 36  0             329451.5609  -0.0494  0.050  -0.0494 0.04  
 615: 49 15 35  0   49 13 36  0             329451.5609  -0.0494  0.050  -0.0494 0.04  
 616: 49 15 35  0   49 14 36  0             329451.5609  -0.0494  0.050  -0.0494 0.46  
 617: 47 12 35  0   47 11 36  0             329603.0193  -0.0209  0.050  -0.0209 0.37  
 618: 47 12 35  0   47 12 36  0             329603.0193  -0.0209  0.050  -0.0209 0.13  
 619: 47 13 35  0   47 11 36  0             329603.0193  -0.0209  0.050  -0.0209 0.13  
 620: 47 13 35  0   47 12 36  0             329603.0193  -0.0209  0.050  -0.0209 0.37  
 621: 45 10 35  0   45  9 36  0             329742.0428   0.0456  0.050   0.0457 0.37  
 622: 45 10 35  0   45 10 36  0             329742.0428   0.0456  0.050   0.0457 0.13  
 623: 45 11 35  0   45  9 36  0             329742.0428   0.0456  0.050   0.0457 0.13  
 624: 45 11 35  0   45 10 36  0             329742.0428   0.0456  0.050   0.0457 0.37  
 625: 44  9 35  0   44  8 36  0             329807.0057  -0.0415  0.050  -0.0416 0.37  
 626: 44  9 35  0   44  9 36  0             329807.0057  -0.0415  0.050  -0.0416 0.13  
 627: 44 10 35  0   44  8 36  0             329807.0057  -0.0415  0.050  -0.0416 0.13  
 628: 44 10 35  0   44  9 36  0             329807.0057  -0.0415  0.050  -0.0416 0.37  
 629: 43  8 35  0   43  7 36  0             329869.2306  -0.0428  0.050  -0.0428 0.37  
 630: 43  8 35  0   43  8 36  0             329869.2306  -0.0428  0.050  -0.0428 0.13  
 631: 43  9 35  0   43  7 36  0             329869.2306  -0.0428  0.050  -0.0428 0.13  
 632: 43  9 35  0   43  8 36  0             329869.2306  -0.0428  0.050  -0.0428 0.37  
 633: 42  7 35  0   42  6 36  0             329928.7269  -0.0420  0.050  -0.0420 0.37  
 634: 42  7 35  0   42  7 36  0             329928.7269  -0.0420  0.050  -0.0420 0.13  
 635: 42  8 35  0   42  6 36  0             329928.7269  -0.0420  0.050  -0.0420 0.13  
 636: 42  8 35  0   42  7 36  0             329928.7269  -0.0420  0.050  -0.0420 0.37  
 637: 35  0 35  0   34  0 34  0             329941.9669   0.0073  0.050   0.0073 0.15  
 638: 35  0 35  0   34  1 34  0             329941.9669   0.0073  0.050   0.0073 0.35  
 639: 35  1 35  0   34  0 34  0             329941.9669   0.0073  0.050   0.0073 0.35  
 640: 35  1 35  0   34  1 34  0             329941.9669   0.0073  0.050   0.0073 0.15  
 641: 34  1 33  0   33  1 32  0             329950.8200   0.0218  0.050   0.0219 0.15  
 642: 34  1 33  0   33  2 32  0             329950.8200   0.0218  0.050   0.0219 0.35  
 643: 34  2 33  0   33  1 32  0             329950.8200   0.0218  0.050   0.0219 0.35  
 644: 34  2 33  0   33  2 32  0             329950.8200   0.0218  0.050   0.0219 0.15  
 645: 33  2 31  0   32  2 30  0             329959.0835   0.0214  0.050   0.0215 0.15  
 646: 33  2 31  0   32  3 30  0             329959.0835   0.0214  0.050   0.0215 0.35  
 647: 33  3 31  0   32  2 30  0             329959.0835   0.0214  0.050   0.0215 0.35  
 648: 33  3 31  0   32  3 30  0             329959.0835   0.0214  0.050   0.0215 0.15  
 649: 32  3 29  0   31  3 28  0             329966.9927  -0.0019  0.050  -0.0020 0.15  
 650: 32  3 29  0   31  4 28  0             329966.9927  -0.0019  0.050  -0.0020 0.35  
 651: 32  4 29  0   31  3 28  0             329966.9927  -0.0019  0.050  -0.0020 0.35  
 652: 32  4 29  0   31  4 28  0             329966.9927  -0.0019  0.050  -0.0020 0.15  
 653: 31  4 27  0   30  4 26  0             329974.8972  -0.0120  0.050  -0.0120 0.15  
 654: 31  4 27  0   30  5 26  0             329974.8972  -0.0120  0.050  -0.0120 0.35  
 655: 31  5 27  0   30  4 26  0             329974.8972  -0.0120  0.050  -0.0120 0.35  
 656: 31  5 27  0   30  5 26  0             329974.8972  -0.0120  0.050  -0.0120 0.15  
 657: 30  5 25  0   29  5 24  0             329983.2057  -0.0327  0.050  -0.0328 0.15  
 658: 30  5 25  0   29  6 24  0             329983.2057  -0.0327  0.050  -0.0328 0.35  
 659: 30  6 25  0   29  5 24  0             329983.2057  -0.0327  0.050  -0.0328 0.35  
 660: 30  6 25  0   29  6 24  0             329983.2057  -0.0327  0.050  -0.0328 0.15  
 661: 29  6 23  0   28  6 22  0             329992.6109  -0.0156  0.050  -0.0156 0.15  
 662: 29  6 23  0   28  7 22  0             329992.6109  -0.0156  0.050  -0.0156 0.35  
 663: 29  7 23  0   28  6 22  0             329992.6109  -0.0156  0.050  -0.0156 0.35  
 664: 29  7 23  0   28  7 22  0             329992.6109  -0.0156  0.050  -0.0156 0.15  
 665: 28  7 21  0   27  7 20  0             330004.1095   0.0049  0.050   0.0050 0.15  
 666: 28  7 21  0   27  8 20  0             330004.1095   0.0049  0.050   0.0050 0.35  
 667: 28  8 21  0   27  7 20  0             330004.1095   0.0049  0.050   0.0050 0.35  
 668: 28  8 21  0   27  8 20  0             330004.1095   0.0049  0.050   0.0050 0.15  
 669: 27  8 19  0   26  8 18  0             330019.4320  -0.0150  0.050  -0.0150 0.15  
 670: 27  8 19  0   26  9 18  0             330019.4320  -0.0150  0.050  -0.0150 0.35  
 671: 27  9 19  0   26  8 18  0             330019.4320  -0.0150  0.050  -0.0150 0.35  
 672: 27  9 19  0   26  9 18  0             330019.4320  -0.0150  0.050  -0.0150 0.15  
 673: 40  5 35  0   40  4 36  0             330039.9294  -0.0008  0.050  -0.0009 0.37  
 674: 40  5 35  0   40  5 36  0             330039.9294  -0.0008  0.050  -0.0009 0.13  
 675: 40  6 35  0   40  4 36  0             330039.9294  -0.0008  0.050  -0.0009 0.13  
 676: 40  6 35  0   40  5 36  0             330039.9294  -0.0008  0.050  -0.0009 0.37  
 677: 26  9 17  0   25  9 16  0             330041.9566   0.0136  0.050   0.0136 0.15  
 678: 26  9 17  0   25 10 16  0             330041.9566   0.0136  0.050   0.0136 0.35  
 679: 26 10 17  0   25  9 16  0             330041.9566   0.0136  0.050   0.0136 0.35  
 680: 26 10 17  0   25 10 16  0             330041.9566   0.0136  0.050   0.0136 0.15  
 681: 25 10 15  0   24 10 14  0             330078.2217   0.0146  0.050   0.0147 0.16  
 682: 25 10 15  0   24 11 14  0             330078.2217   0.0146  0.050   0.0147 0.34  
 683: 25 11 15  0   24 10 14  0             330078.2217   0.0146  0.050   0.0147 0.34  
 684: 25 11 15  0   24 11 14  0             330078.2217   0.0146  0.050   0.0147 0.16  
 685: 39  4 35  0   39  3 36  0             330091.7414  -0.0305  0.050  -0.0305 0.37  
 686: 39  4 35  0   39  4 36  0             330091.7414  -0.0305  0.050  -0.0305 0.13  
 687: 39  5 35  0   39  3 36  0             330091.7414  -0.0305  0.050  -0.0305 0.13  
 688: 39  5 35  0   39  4 36  0             330091.7414  -0.0305  0.050  -0.0305 0.37  
 689: 38  3 35  0   38  2 36  0             330141.3042   0.0700  0.050   0.0701 0.37  
 690: 38  3 35  0   38  3 36  0             330141.3042   0.0700  0.050   0.0701 0.13  
 691: 38  4 35  0   38  2 36  0             330141.3042   0.0700  0.050   0.0701 0.13  
 692: 38  4 35  0   38  3 36  0             330141.3042   0.0700  0.050   0.0701 0.37  
 693: 23 12 11  0   22 12 10  0             330273.1511  -0.0263  0.050   0.0019 0.41  
 694: 23 12 11  0   22 13 10  0             330273.1511   0.0352  0.050   0.0019 0.09  
 695: 23 13 11  0   22 12 10  0             330273.1511  -0.0313  0.050   0.0019 0.09  
 696: 23 13 11  0   22 13 10  0             330273.1511   0.0301  0.050   0.0019 0.41  
 697: 22 13  9  0   21 14  8  0             330575.0081  -0.0543  0.050               
 698: 22 13  9  0   21 13  8  0             330589.8822   0.0483  0.050               
 699: 22 14  9  0   21 13  8  0             330591.4044  -0.0287  0.050               
 700: 21 14  7  0   20 15  6  0             330794.5282   0.0346  0.050               
 701: 21 15  7  0   20 14  6  0             332390.5344   0.0170  0.050               
 702: 18 16  3  0   17 15  2  0             334768.3391  -0.0220  0.050               
 703: 18 16  2  0   17 15  3  0             338048.3351   0.0513  0.050               
 704: 54 18 36  0   54 17 37  0             338388.8134   0.0248  0.050   0.0249 0.47  
 705: 54 18 36  0   54 18 37  0             338388.8134   0.0248  0.050   0.0249 0.04  
 706: 54 19 36  0   54 17 37  0             338388.8134   0.0248  0.050   0.0249 0.04  
 707: 54 19 36  0   54 18 37  0             338388.8134   0.0248  0.050   0.0249 0.47  
 708: 53 17 36  0   53 16 37  0             338480.4122  -0.0424  0.050  -0.0425 0.46  
 709: 53 17 36  0   53 17 37  0             338480.4122  -0.0424  0.050  -0.0425 0.04  
 710: 53 18 36  0   53 16 37  0             338480.4122  -0.0424  0.050  -0.0425 0.04  
 711: 53 18 36  0   53 17 37  0             338480.4122  -0.0424  0.050  -0.0425 0.46  
 712: 36  0 36  0   35  0 35  0             339232.2493   0.0022  0.050   0.0022 0.15  
 713: 36  0 36  0   35  1 35  0             339232.2493   0.0022  0.050   0.0022 0.35  
 714: 36  1 36  0   35  0 35  0             339232.2493   0.0022  0.050   0.0022 0.35  
 715: 36  1 36  0   35  1 35  0             339232.2493   0.0022  0.050   0.0022 0.15  
 716: 35  1 34  0   34  1 33  0             339241.0729   0.0096  0.050   0.0097 0.15  
 717: 35  1 34  0   34  2 33  0             339241.0729   0.0096  0.050   0.0097 0.35  
 718: 35  2 34  0   34  1 33  0             339241.0729   0.0096  0.050   0.0097 0.35  
 719: 35  2 34  0   34  2 33  0             339241.0729   0.0096  0.050   0.0097 0.15  
 720: 34  2 32  0   33  2 31  0             339249.2572  -0.0169  0.050  -0.0169 0.15  
 721: 34  2 32  0   33  3 31  0             339249.2572  -0.0169  0.050  -0.0169 0.35  
 722: 34  3 32  0   33  2 31  0             339249.2572  -0.0169  0.050  -0.0169 0.35  
 723: 34  3 32  0   33  3 31  0             339249.2572  -0.0169  0.050  -0.0169 0.15  
 724: 33  3 30  0   32  3 29  0             339257.0899  -0.0242  0.050  -0.0242 0.15  
 725: 33  3 30  0   32  4 29  0             339257.0899  -0.0242  0.050  -0.0242 0.35  
 726: 33  4 30  0   32  3 29  0             339257.0899  -0.0242  0.050  -0.0242 0.35  
 727: 33  4 30  0   32  4 29  0             339257.0899  -0.0242  0.050  -0.0242 0.15  
 728: 32  4 28  0   31  4 27  0             339264.8619  -0.0177  0.050  -0.0177 0.15  
 729: 32  4 28  0   31  5 27  0             339264.8619  -0.0177  0.050  -0.0177 0.35  
 730: 32  5 28  0   31  4 27  0             339264.8619  -0.0177  0.050  -0.0177 0.35  
 731: 32  5 28  0   31  5 27  0             339264.8619  -0.0177  0.050  -0.0177 0.15  
 732: 31  5 26  0   30  5 25  0             339272.9693  -0.0016  0.050  -0.0016 0.15  
 733: 31  5 26  0   30  6 25  0             339272.9693  -0.0016  0.050  -0.0016 0.35  
 734: 31  6 26  0   30  5 25  0             339272.9693  -0.0016  0.050  -0.0016 0.35  
 735: 31  6 26  0   30  6 25  0             339272.9693  -0.0016  0.050  -0.0016 0.15  
 736: 30  6 24  0   29  6 23  0             339281.9459  -0.0222  0.050  -0.0222 0.15  
 737: 30  6 24  0   29  7 23  0             339281.9459  -0.0222  0.050  -0.0222 0.35  
 738: 30  7 24  0   29  6 23  0             339281.9459  -0.0222  0.050  -0.0222 0.35  
 739: 30  7 24  0   29  7 23  0             339281.9459  -0.0222  0.050  -0.0222 0.15  
 740: 29  7 22  0   28  7 21  0             339292.7586  -0.0150  0.050  -0.0151 0.15  
 741: 29  7 22  0   28  8 21  0             339292.7586  -0.0150  0.050  -0.0151 0.35  
 742: 29  8 22  0   28  7 21  0             339292.7586  -0.0150  0.050  -0.0151 0.35  
 743: 29  8 22  0   28  8 21  0             339292.7586  -0.0150  0.050  -0.0151 0.15  
 744: 28  8 20  0   27  8 19  0             339306.8745  -0.0181  0.050  -0.0182 0.15  
 745: 28  8 20  0   27  9 19  0             339306.8745  -0.0181  0.050  -0.0182 0.35  
 746: 28  9 20  0   27  8 19  0             339306.8745  -0.0181  0.050  -0.0182 0.35  
 747: 28  9 20  0   27  9 19  0             339306.8745  -0.0181  0.050  -0.0182 0.15  
 748: 27  9 18  0   26  9 17  0             339327.0074  -0.0108  0.050  -0.0109 0.15  
 749: 27  9 18  0   26 10 17  0             339327.0074  -0.0108  0.050  -0.0109 0.35  
 750: 27 10 18  0   26  9 17  0             339327.0074  -0.0108  0.050  -0.0109 0.35  
 751: 27 10 18  0   26 10 17  0             339327.0074  -0.0108  0.050  -0.0109 0.15  
 752: 26 10 16  0   25 10 15  0             339358.3253  -0.0228  0.050  -0.0228 0.16  
 753: 26 10 16  0   25 11 15  0             339358.3253  -0.0228  0.050  -0.0228 0.34  
 754: 26 11 16  0   25 10 15  0             339358.3253  -0.0228  0.050  -0.0228 0.34  
 755: 26 11 16  0   25 11 15  0             339358.3253  -0.0228  0.050  -0.0228 0.16  
 756: 24 12 12  0   23 12 11  0             339513.2855  -0.0096  0.050  -0.0073 0.41  
 757: 24 12 12  0   23 13 11  0             339513.2855  -0.0046  0.050  -0.0073 0.09  
 758: 24 13 12  0   23 12 11  0             339513.2855  -0.0100  0.050  -0.0073 0.09  
 759: 24 13 12  0   23 13 11  0             339513.2855  -0.0049  0.050  -0.0073 0.41  
 760: 23 13 10  0   22 13  9  0             339734.9366   0.0958  0.050  -0.0214 0.24  
 761: 23 14 10  0   22 13  9  0             339734.9366  -0.0584  0.050  -0.0214 0.76  
 762: 22 15  8  0   21 14  7  0             340464.5541  -0.0416  0.050               
 763: 47 10 37  0   47  9 38  0             348314.5075  -0.0406  0.050  -0.0407 0.37  
 764: 47 10 37  0   47 10 38  0             348314.5075  -0.0406  0.050  -0.0407 0.13  
 765: 47 11 37  0   47  9 38  0             348314.5075  -0.0406  0.050  -0.0407 0.13  
 766: 47 11 37  0   47 10 38  0             348314.5075  -0.0406  0.050  -0.0407 0.37  
 767: 37  0 37  0   36  0 36  0             348522.2392   0.0140  0.050   0.0141 0.15  
 768: 37  0 37  0   36  1 36  0             348522.2392   0.0140  0.050   0.0141 0.35  
 769: 37  1 37  0   36  0 36  0             348522.2392   0.0140  0.050   0.0141 0.35  
 770: 37  1 37  0   36  1 36  0             348522.2392   0.0140  0.050   0.0141 0.15  
 771: 36  1 35  0   35  1 34  0             348531.0134  -0.0056  0.050  -0.0056 0.23  
 772: 36  1 35  0   35  2 34  0             348531.0134  -0.0056  0.050  -0.0056 0.55  
 773: 36  2 35  0   35  2 34  0             348531.0134  -0.0056  0.050  -0.0056 0.23  
 774: 35  2 33  0   34  2 32  0             348539.1728  -0.0048  0.050  -0.0049 0.23  
 775: 35  3 33  0   34  2 32  0             348539.1728  -0.0048  0.050  -0.0049 0.54  
 776: 35  3 33  0   34  3 32  0             348539.1728  -0.0048  0.050  -0.0049 0.23  
 777: 34  3 31  0   33  3 30  0             348546.8947  -0.0328  0.050  -0.0328 0.15  
 778: 34  3 31  0   33  4 30  0             348546.8947  -0.0328  0.050  -0.0328 0.35  
 779: 34  4 31  0   33  3 30  0             348546.8947  -0.0328  0.050  -0.0328 0.35  
 780: 34  4 31  0   33  4 30  0             348546.8947  -0.0328  0.050  -0.0328 0.15  
 781: 33  4 29  0   32  4 28  0             348554.5050  -0.0454  0.050  -0.0454 0.15  
 782: 33  4 29  0   32  5 28  0             348554.5050  -0.0454  0.050  -0.0454 0.35  
 783: 33  5 29  0   32  4 28  0             348554.5050  -0.0454  0.050  -0.0454 0.35  
 784: 33  5 29  0   32  5 28  0             348554.5050  -0.0454  0.050  -0.0454 0.15  
 785: 32  5 27  0   31  5 26  0             348562.3743  -0.0442  0.050  -0.0442 0.15  
 786: 32  5 27  0   31  6 26  0             348562.3743  -0.0442  0.050  -0.0442 0.35  
 787: 32  6 27  0   31  5 26  0             348562.3743  -0.0442  0.050  -0.0442 0.35  
 788: 32  6 27  0   31  6 26  0             348562.3743  -0.0442  0.050  -0.0442 0.15  
 789: 43  6 37  0   43  5 38  0             348567.9913  -0.0089  0.050  -0.0089 0.37  
 790: 43  6 37  0   43  6 38  0             348567.9913  -0.0089  0.050  -0.0089 0.13  
 791: 43  7 37  0   43  5 38  0             348567.9913  -0.0089  0.050  -0.0089 0.13  
 792: 43  7 37  0   43  6 38  0             348567.9913  -0.0089  0.050  -0.0089 0.37  
 793: 31  6 25  0   30  6 24  0             348571.0796   0.0206  0.050   0.0207 0.15  
 794: 31  6 25  0   30  7 24  0             348571.0796   0.0206  0.050   0.0207 0.35  
 795: 31  7 25  0   30  6 24  0             348571.0796   0.0206  0.050   0.0207 0.35  
 796: 31  7 25  0   30  7 24  0             348571.0796   0.0206  0.050   0.0207 0.15  
 797: 30  7 23  0   29  7 22  0             348581.2616  -0.0073  0.050  -0.0074 0.15  
 798: 30  7 23  0   29  8 22  0             348581.2616  -0.0073  0.050  -0.0074 0.35  
 799: 30  8 23  0   29  7 22  0             348581.2616  -0.0073  0.050  -0.0074 0.35  
 800: 30  8 23  0   29  8 22  0             348581.2616  -0.0073  0.050  -0.0074 0.15  
 801: 29  8 21  0   28  8 20  0             348594.2997  -0.0404  0.050  -0.0405 0.15  
 802: 29  8 21  0   28  9 20  0             348594.2997  -0.0404  0.050  -0.0405 0.35  
 803: 29  9 21  0   28  8 20  0             348594.2997  -0.0404  0.050  -0.0405 0.35  
 804: 29  9 21  0   28  9 20  0             348594.2997  -0.0404  0.050  -0.0405 0.15  
 805: 28  9 19  0   27  9 18  0             348612.5090  -0.0004  0.050  -0.0004 0.15  
 806: 28  9 19  0   27 10 18  0             348612.5090  -0.0004  0.050  -0.0004 0.35  
 807: 28 10 19  0   27  9 18  0             348612.5090  -0.0004  0.050  -0.0004 0.35  
 808: 28 10 19  0   27 10 18  0             348612.5090  -0.0004  0.050  -0.0004 0.15  
 809: 42  5 37  0   42  4 38  0             348625.0250   0.0238  0.050   0.0239 0.37  
 810: 42  5 37  0   42  5 38  0             348625.0250   0.0238  0.050   0.0239 0.13  
 811: 42  6 37  0   42  4 38  0             348625.0250   0.0238  0.050   0.0239 0.13  
 812: 42  6 37  0   42  5 38  0             348625.0250   0.0238  0.050   0.0239 0.37  
 813: 27 10 17  0   26 10 16  0             348639.8799  -0.0552  0.050  -0.0553 0.16  
 814: 27 10 17  0   26 11 16  0             348639.8799  -0.0552  0.050  -0.0553 0.34  
 815: 27 11 17  0   26 10 16  0             348639.8799  -0.0552  0.050  -0.0553 0.34  
 816: 27 11 17  0   26 11 16  0             348639.8799  -0.0552  0.050  -0.0553 0.16  
 817: 26 11 15  0   25 11 14  0             348685.0013   0.0118  0.050   0.0119 0.16  
 818: 26 11 15  0   25 12 14  0             348685.0013   0.0118  0.050   0.0119 0.34  
 819: 26 12 15  0   25 11 14  0             348685.0013   0.0118  0.050   0.0119 0.34  
 820: 26 12 15  0   25 12 14  0             348685.0013   0.0118  0.050   0.0119 0.16  
 821: 25 12 13  0   24 12 12  0             348766.2772   0.0088  0.050   0.0090 0.16  
 822: 25 12 13  0   24 13 12  0             348766.2772   0.0092  0.050   0.0090 0.34  
 823: 25 13 13  0   24 12 12  0             348766.2772   0.0088  0.050   0.0090 0.34  
 824: 25 13 13  0   24 13 12  0             348766.2772   0.0092  0.050   0.0090 0.16  
 825: 24 13 11  0   23 13 10  0             348930.9013  -0.1197  0.050  -0.0494 0.41  
 826: 24 13 11  0   23 14 10  0             348930.9013   0.0344  0.050  -0.0494 0.09  
 827: 24 14 11  0   23 13 10  0             348930.9013  -0.1332  0.050  -0.0494 0.09  
 828: 24 14 11  0   23 14 10  0             348930.9013   0.0209  0.050  -0.0494 0.41  
 829: 23 14  9  0   22 15  8  0             349309.2565   0.0289  0.050               
 830: 23 15  9  0   22 14  8  0             349343.6970  -0.0054  0.050               
 831: 38  0 38  0   37  0 37  0             357811.8609  -0.0242  0.050  -0.0242 0.15  
 832: 38  0 38  0   37  1 37  0             357811.8609  -0.0242  0.050  -0.0242 0.35  
 833: 38  1 38  0   37  0 37  0             357811.8609  -0.0242  0.050  -0.0242 0.35  
 834: 38  1 38  0   37  1 37  0             357811.8609  -0.0242  0.050  -0.0242 0.15  
 835: 37  1 36  0   36  1 35  0             357820.6662   0.0090  0.050   0.0091 0.15  
 836: 37  1 36  0   36  2 35  0             357820.6662   0.0090  0.050   0.0091 0.35  
 837: 37  2 36  0   36  1 35  0             357820.6662   0.0090  0.050   0.0091 0.35  
 838: 37  2 36  0   36  2 35  0             357820.6662   0.0090  0.050   0.0091 0.15  
 839: 36  2 34  0   35  2 33  0             357828.7252  -0.0389  0.050  -0.0389 0.15  
 840: 36  2 34  0   35  3 33  0             357828.7252  -0.0389  0.050  -0.0389 0.35  
 841: 36  3 34  0   35  2 33  0             357828.7252  -0.0389  0.050  -0.0389 0.35  
 842: 36  3 34  0   35  3 33  0             357828.7252  -0.0389  0.050  -0.0389 0.15  
 843: 35  3 32  0   34  3 31  0             357836.4087  -0.0174  0.050  -0.0174 0.15  
 844: 35  3 32  0   34  4 31  0             357836.4087  -0.0174  0.050  -0.0174 0.35  
 845: 35  4 32  0   34  3 31  0             357836.4087  -0.0174  0.050  -0.0174 0.35  
 846: 35  4 32  0   34  4 31  0             357836.4087  -0.0174  0.050  -0.0174 0.15  
 847: 34  4 30  0   33  4 29  0             357843.9115  -0.0002  0.050  -0.0002 0.15  
 848: 34  4 30  0   33  5 29  0             357843.9115  -0.0002  0.050  -0.0002 0.35  
 849: 34  5 30  0   33  4 29  0             357843.9115  -0.0002  0.050  -0.0002 0.35  
 850: 34  5 30  0   33  5 29  0             357843.9115  -0.0002  0.050  -0.0002 0.15  
 851: 33  5 28  0   32  5 27  0             357851.5191  -0.0503  0.050  -0.0503 0.15  
 852: 33  5 28  0   32  6 27  0             357851.5191  -0.0503  0.050  -0.0503 0.35  
 853: 33  6 28  0   32  5 27  0             357851.5191  -0.0503  0.050  -0.0503 0.35  
 854: 33  6 28  0   32  6 27  0             357851.5191  -0.0503  0.050  -0.0503 0.15  
 855: 32  6 26  0   31  6 25  0             357859.8943   0.0133  0.050   0.0133 0.40  
 856: 32  6 26  0   31  7 25  0             357859.8943   0.0133  0.050   0.0133 0.10  
 857: 32  7 26  0   31  6 25  0             357859.8943   0.0133  0.050   0.0133 0.10  
 858: 32  7 26  0   31  7 25  0             357859.8943   0.0133  0.050   0.0133 0.40  
 859: 31  7 24  0   30  7 23  0             357869.4875  -0.0703  0.050  -0.0703 0.40  
 860: 31  7 24  0   30  8 23  0             357869.4875  -0.0703  0.050  -0.0703 0.10  
 861: 31  8 24  0   30  7 23  0             357869.4875  -0.0703  0.050  -0.0703 0.10  
 862: 31  8 24  0   30  8 23  0             357869.4875  -0.0703  0.050  -0.0703 0.40  
 863: 30  8 22  0   29  8 21  0             357881.7141  -0.0057  0.050  -0.0057 0.40  
 864: 30  8 22  0   29  9 21  0             357881.7141  -0.0057  0.050  -0.0057 0.10  
 865: 30  9 22  0   29  8 21  0             357881.7141  -0.0057  0.050  -0.0057 0.10  
 866: 30  9 22  0   29  9 21  0             357881.7141  -0.0057  0.050  -0.0057 0.40  
 867: 29  9 20  0   28  9 19  0             357898.2378  -0.0114  0.050  -0.0114 0.41  
 868: 29  9 20  0   28 10 19  0             357898.2378  -0.0114  0.050  -0.0114 0.09  
 869: 29 10 20  0   28  9 19  0             357898.2378  -0.0114  0.050  -0.0114 0.09  
 870: 29 10 20  0   28 10 19  0             357898.2378  -0.0114  0.050  -0.0114 0.41  
 871: 28 10 18  0   27 10 17  0             357922.5417   0.0153  0.050   0.0153 0.41  
 872: 28 10 18  0   27 11 17  0             357922.5417   0.0153  0.050   0.0153 0.09  
 873: 28 11 18  0   27 10 17  0             357922.5417   0.0153  0.050   0.0153 0.09  
 874: 28 11 18  0   27 11 17  0             357922.5417   0.0153  0.050   0.0153 0.41  
 875: 26 12 14  0   25 12 13  0             358027.7436   0.0332  0.050   0.0333 0.24  
 876: 26 12 14  0   25 13 13  0             358027.7436   0.0332  0.050   0.0333 0.26  
 877: 26 13 14  0   25 12 13  0             358027.7436   0.0332  0.050   0.0333 0.26  
 878: 26 13 14  0   25 13 13  0             358027.7436   0.0332  0.050   0.0333 0.24  
 879: 25 13 12  0   24 13 11  0             358154.9298  -0.0482  0.050  -0.0421 0.41  
 880: 25 13 12  0   24 14 11  0             358154.9298  -0.0347  0.050  -0.0421 0.09  
 881: 25 14 12  0   24 13 11  0             358154.9298  -0.0493  0.050  -0.0421 0.09  
 882: 25 14 12  0   24 14 11  0             358154.9298  -0.0358  0.050  -0.0421 0.41  
 883: 38  1 37  0   37  1 36  0             367109.8970  -0.0719  0.050  -0.0720 0.22  
 884: 38  1 37  0   37  2 36  0             367109.8970  -0.0719  0.050  -0.0720 0.28  
 885: 38  2 37  0   37  1 36  0             367109.8970  -0.0719  0.050  -0.0720 0.28  
 886: 38  2 37  0   37  2 36  0             367109.8970  -0.0719  0.050  -0.0720 0.22  
 887: 37  2 35  0   36  2 34  0             367117.9364  -0.0886  0.050  -0.0887 0.22  
 888: 37  2 35  0   36  3 34  0             367117.9364  -0.0886  0.050  -0.0887 0.28  
 889: 37  3 35  0   36  2 34  0             367117.9364  -0.0886  0.050  -0.0887 0.28  
 890: 37  3 35  0   36  3 34  0             367117.9364  -0.0886  0.050  -0.0887 0.22  
 891: 36  3 33  0   35  3 32  0             367125.5899  -0.0111  0.050  -0.0111 0.22  
 892: 36  3 33  0   35  4 32  0             367125.5899  -0.0111  0.050  -0.0111 0.28  
 893: 36  4 33  0   35  3 32  0             367125.5899  -0.0111  0.050  -0.0111 0.28  
 894: 36  4 33  0   35  4 32  0             367125.5899  -0.0111  0.050  -0.0111 0.22  
 895: 35  4 31  0   34  4 30  0             367133.0270   0.0730  0.050   0.0731 0.22  
 896: 35  4 31  0   34  5 30  0             367133.0270   0.0730  0.050   0.0731 0.28  
 897: 35  5 31  0   34  4 30  0             367133.0270   0.0730  0.050   0.0731 0.28  
 898: 35  5 31  0   34  5 30  0             367133.0270   0.0730  0.050   0.0731 0.22  
 899: 34  5 29  0   33  5 28  0             367140.3513  -0.0604  0.050  -0.0604 0.22  
 900: 34  5 29  0   33  6 28  0             367140.3513  -0.0604  0.050  -0.0604 0.28  
 901: 34  6 29  0   33  5 28  0             367140.3513  -0.0604  0.050  -0.0604 0.28  
 902: 34  6 29  0   33  6 28  0             367140.3513  -0.0604  0.050  -0.0604 0.22  
 903: 32  7 25  0   31  7 24  0             367157.6415   0.0288  0.050   0.0289 0.22  
 904: 32  7 25  0   31  8 24  0             367157.6415   0.0288  0.050   0.0289 0.28  
 905: 32  8 25  0   31  7 24  0             367157.6415   0.0288  0.050   0.0289 0.28  
 906: 32  8 25  0   31  8 24  0             367157.6415   0.0288  0.050   0.0289 0.22  
 907: 31  8 23  0   30  8 22  0             367168.9588  -0.0174  0.050  -0.0174 0.22  
 908: 31  8 23  0   30  9 22  0             367168.9588  -0.0174  0.050  -0.0174 0.28  
 909: 31  9 23  0   30  8 22  0             367168.9588  -0.0174  0.050  -0.0174 0.28  
 910: 31  9 23  0   30  9 22  0             367168.9588  -0.0174  0.050  -0.0174 0.22  
 911: 29 10 19  0   28 10 18  0             367205.8644   0.0589  0.050   0.0589 0.23  
 912: 29 10 19  0   28 11 18  0             367205.8644   0.0589  0.050   0.0589 0.27  
 913: 29 11 19  0   28 10 18  0             367205.8644   0.0589  0.050   0.0589 0.27  
 914: 29 11 19  0   28 11 18  0             367205.8644   0.0589  0.050   0.0589 0.23  
 915: 40  0 40  0   39  0 39  0             376390.2517   0.0341  0.050   0.0342 0.22  
 916: 40  0 40  0   39  1 39  0             376390.2517   0.0341  0.050   0.0342 0.28  
 917: 40  1 40  0   39  0 39  0             376390.2517   0.0341  0.050   0.0342 0.28  
 918: 40  1 40  0   39  1 39  0             376390.2517   0.0341  0.050   0.0342 0.22  
 919: 39  1 38  0   38  1 37  0             376398.9526   0.0065  0.050   0.0065 0.22  
 920: 39  1 38  0   38  2 37  0             376398.9526   0.0065  0.050   0.0065 0.28  
 921: 39  2 38  0   38  1 37  0             376398.9526   0.0065  0.050   0.0065 0.28  
 922: 39  2 38  0   38  2 37  0             376398.9526   0.0065  0.050   0.0065 0.22  
 923: 38  2 36  0   37  2 35  0             376406.9974   0.0453  0.050   0.0454 0.22  
 924: 38  2 36  0   37  3 35  0             376406.9974   0.0453  0.050   0.0454 0.28  
 925: 38  3 36  0   37  2 35  0             376406.9974   0.0453  0.050   0.0454 0.28  
 926: 38  3 36  0   37  3 35  0             376406.9974   0.0453  0.050   0.0454 0.22  
 927: 37  3 34  0   36  3 33  0             376414.4458   0.0024  0.050   0.0024 0.22  
 928: 37  3 34  0   36  4 33  0             376414.4458   0.0024  0.050   0.0024 0.28  
 929: 37  4 34  0   36  3 33  0             376414.4458   0.0024  0.050   0.0024 0.28  
 930: 37  4 34  0   36  4 33  0             376414.4458   0.0024  0.050   0.0024 0.22  
 931: 36  4 32  0   35  4 31  0             376421.6921   0.0245  0.050   0.0245 0.22  
 932: 36  4 32  0   35  5 31  0             376421.6921   0.0245  0.050   0.0245 0.28  
 933: 36  5 32  0   35  4 31  0             376421.6921   0.0245  0.050   0.0245 0.28  
 934: 36  5 32  0   35  5 31  0             376421.6921   0.0245  0.050   0.0245 0.22  
 935: 35  5 30  0   34  5 29  0             376429.0187   0.0839  0.050   0.0840 0.22  
 936: 35  5 30  0   34  6 29  0             376429.0187   0.0839  0.050   0.0840 0.28  
 937: 35  6 30  0   34  5 29  0             376429.0187   0.0839  0.050   0.0840 0.28  
 938: 35  6 30  0   34  6 29  0             376429.0187   0.0839  0.050   0.0840 0.22  
 939: 34  6 28  0   33  6 27  0             376436.6642   0.0084  0.050   0.0085 0.22  
 940: 34  6 28  0   33  7 27  0             376436.6642   0.0084  0.050   0.0085 0.28  
 941: 34  7 28  0   33  6 27  0             376436.6642   0.0084  0.050   0.0085 0.28  
 942: 34  7 28  0   33  7 27  0             376436.6642   0.0084  0.050   0.0085 0.22  
 943: 33  7 26  0   32  7 25  0             376445.4338   0.0238  0.050   0.0238 0.22  
 944: 33  7 26  0   32  8 25  0             376445.4338   0.0238  0.050   0.0238 0.28  
 945: 33  8 26  0   32  7 25  0             376445.4338   0.0238  0.050   0.0238 0.28  
 946: 33  8 26  0   32  8 25  0             376445.4338   0.0238  0.050   0.0238 0.22  
 947: 32  8 24  0   31  8 23  0             376456.0647   0.0001  0.050   0.0001 0.22  
 948: 32  8 24  0   31  9 23  0             376456.0647   0.0001  0.050   0.0001 0.28  
 949: 32  9 24  0   31  8 23  0             376456.0647   0.0001  0.050   0.0001 0.28  
 950: 32  9 24  0   31  9 23  0             376456.0647   0.0001  0.050   0.0001 0.22  
 951: 31  9 22  0   30  9 21  0             376470.0239   0.0255  0.050   0.0255 0.23  
 952: 31  9 22  0   30 10 21  0             376470.0239   0.0255  0.050   0.0255 0.27  
 953: 31 10 22  0   30  9 21  0             376470.0239   0.0255  0.050   0.0255 0.27  
 954: 31 10 22  0   30 10 21  0             376470.0239   0.0255  0.050   0.0255 0.23  
 955: 30 10 20  0   29 10 19  0             376489.5560   0.0153  0.050   0.0154 0.23  
 956: 30 10 20  0   29 11 19  0             376489.5560   0.0153  0.050   0.0154 0.27  
 957: 30 11 20  0   29 10 19  0             376489.5560   0.0153  0.050   0.0154 0.27  
 958: 30 11 20  0   29 11 19  0             376489.5560   0.0153  0.050   0.0154 0.23  
 959: 29 11 18  0   28 11 17  0             376518.8969   0.0102  0.050   0.0102 0.23  
 960: 29 11 18  0   28 12 17  0             376518.8969   0.0102  0.050   0.0102 0.27  
 961: 29 12 18  0   28 11 17  0             376518.8969   0.0102  0.050   0.0102 0.27  
 962: 29 12 18  0   28 12 17  0             376518.8969   0.0102  0.050   0.0102 0.23  
 963: 28 12 16  0   27 12 15  0             376566.2255   0.0685  0.050   0.0685 0.23  
 964: 28 12 16  0   27 13 15  0             376566.2255   0.0685  0.050   0.0685 0.27  
 965: 28 13 16  0   27 12 15  0             376566.2255   0.0685  0.050   0.0685 0.27  
 966: 28 13 16  0   27 13 15  0             376566.2255   0.0685  0.050   0.0685 0.23  
 967: 27 13 14  0   26 13 13  0             376648.5310   0.0260  0.050   0.0261 0.24  
 968: 27 13 14  0   26 14 13  0             376648.5310   0.0261  0.050   0.0261 0.26  
 969: 27 14 14  0   26 13 13  0             376648.5310   0.0260  0.050   0.0261 0.26  
 970: 27 14 14  0   26 14 13  0             376648.5310   0.0261  0.050   0.0261 0.24  
 971: 26 14 12  0   25 14 11  0             376806.6963   0.0779  0.050   0.0937 0.24  
 972: 26 14 12  0   25 15 11  0             376806.6963   0.1123  0.050   0.0937 0.26  
 973: 26 15 12  0   25 14 11  0             376806.6963   0.0750  0.050   0.0937 0.26  
 974: 26 15 12  0   25 15 11  0             376806.6963   0.1093  0.050   0.0937 0.24  
 975: 41  0 41  0   40  0 40  0             385678.9097   0.0365  0.050   0.0366 0.22  
 976: 41  0 41  0   40  1 40  0             385678.9097   0.0365  0.050   0.0366 0.28  
 977: 41  1 41  0   40  0 40  0             385678.9097   0.0365  0.050   0.0366 0.28  
 978: 41  1 41  0   40  1 40  0             385678.9097   0.0365  0.050   0.0366 0.22  
 979: 40  1 39  0   39  1 38  0             385687.5966   0.0164  0.050   0.0165 0.22  
 980: 40  1 39  0   39  2 38  0             385687.5966   0.0164  0.050   0.0165 0.28  
 981: 40  2 39  0   39  1 38  0             385687.5966   0.0164  0.050   0.0165 0.28  
 982: 40  2 39  0   39  2 38  0             385687.5966   0.0164  0.050   0.0165 0.22  
 983: 39  2 37  0   38  2 36  0             385695.5979   0.0615  0.050   0.0616 0.22  
 984: 39  2 37  0   38  3 36  0             385695.5979   0.0615  0.050   0.0616 0.28  
 985: 39  3 37  0   38  2 36  0             385695.5979   0.0615  0.050   0.0616 0.28  
 986: 39  3 37  0   38  3 36  0             385695.5979   0.0615  0.050   0.0616 0.22  
 987: 38  3 35  0   37  3 34  0             385702.9449   0.0003  0.050   0.0003 0.22  
 988: 38  3 35  0   37  4 34  0             385702.9449   0.0003  0.050   0.0003 0.28  
 989: 38  4 35  0   37  3 34  0             385702.9449   0.0003  0.050   0.0003 0.28  
 990: 38  4 35  0   37  4 34  0             385702.9449   0.0003  0.050   0.0003 0.22  
 991: 37  4 33  0   36  4 32  0             385710.0636   0.0199  0.050   0.0199 0.22  
 992: 37  4 33  0   36  5 32  0             385710.0636   0.0199  0.050   0.0199 0.28  
 993: 37  5 33  0   36  4 32  0             385710.0636   0.0199  0.050   0.0199 0.28  
 994: 37  5 33  0   36  5 32  0             385710.0636   0.0199  0.050   0.0199 0.22  
 995: 36  5 31  0   35  5 30  0             385717.1531   0.0253  0.050   0.0253 0.22  
 996: 36  5 31  0   35  6 30  0             385717.1531   0.0253  0.050   0.0253 0.28  
 997: 36  6 31  0   35  5 30  0             385717.1531   0.0253  0.050   0.0253 0.28  
 998: 36  6 31  0   35  6 30  0             385717.1531   0.0253  0.050   0.0253 0.22  
 999: 35  6 29  0   34  6 28  0             385724.5854   0.0051  0.050   0.0052 0.22  
1000: 35  6 29  0   34  7 28  0             385724.5854   0.0051  0.050   0.0052 0.28  
1001: 35  7 29  0   34  6 28  0             385724.5854   0.0051  0.050   0.0052 0.28  
1002: 35  7 29  0   34  7 28  0             385724.5854   0.0051  0.050   0.0052 0.22  
1003: 34  7 27  0   33  7 26  0             385732.9121  -0.0170  0.050  -0.0171 0.22  
1004: 34  7 27  0   33  8 26  0             385732.9121  -0.0170  0.050  -0.0171 0.28  
1005: 34  8 27  0   33  7 26  0             385732.9121  -0.0170  0.050  -0.0171 0.28  
1006: 34  8 27  0   33  8 26  0             385732.9121  -0.0170  0.050  -0.0171 0.22  
1007: 33  8 25  0   32  8 24  0             385742.9708   0.0229  0.050   0.0229 0.22  
1008: 33  8 25  0   32  9 24  0             385742.9708   0.0229  0.050   0.0229 0.28  
1009: 33  9 25  0   32  8 24  0             385742.9708   0.0229  0.050   0.0229 0.28  
1010: 33  9 25  0   32  9 24  0             385742.9708   0.0229  0.050   0.0229 0.22  
1011: 32  9 23  0   31  9 22  0             385755.9023   0.0679  0.050   0.0679 0.23  
1012: 32  9 23  0   31 10 22  0             385755.9023   0.0679  0.050   0.0679 0.27  
1013: 32 10 23  0   31  9 22  0             385755.9023   0.0679  0.050   0.0679 0.27  
1014: 32 10 23  0   31 10 22  0             385755.9023   0.0679  0.050   0.0679 0.23  
1015: 31 10 21  0   30 10 20  0             385773.6523   0.0942  0.050   0.0942 0.23  
1016: 31 10 21  0   30 11 20  0             385773.6523   0.0942  0.050   0.0942 0.27  
1017: 31 11 21  0   30 10 20  0             385773.6523   0.0942  0.050   0.0942 0.27  
1018: 31 11 21  0   30 11 20  0             385773.6523   0.0942  0.050   0.0942 0.23  
1019: 30 11 19  0   29 11 18  0             385799.5155  -0.0420  0.050  -0.0420 0.23  
1020: 30 11 19  0   29 12 18  0             385799.5155  -0.0420  0.050  -0.0420 0.27  
1021: 30 12 19  0   29 11 18  0             385799.5155  -0.0420  0.050  -0.0420 0.27  
1022: 30 12 19  0   29 12 18  0             385799.5155  -0.0420  0.050  -0.0420 0.23  
1023: 29 12 17  0   28 12 16  0             385840.2738   0.0245  0.050   0.0245 0.23  
1024: 29 12 17  0   28 13 16  0             385840.2738   0.0245  0.050   0.0245 0.27  
1025: 29 13 17  0   28 12 16  0             385840.2738   0.0245  0.050   0.0245 0.27  
1026: 29 13 17  0   28 13 16  0             385840.2738   0.0245  0.050   0.0245 0.23  
1027: 28 13 15  0   27 13 14  0             385908.5884   0.0055  0.050   0.0055 0.24  
1028: 28 13 15  0   27 14 14  0             385908.5884   0.0055  0.050   0.0055 0.26  
1029: 28 14 15  0   27 13 14  0             385908.5884   0.0055  0.050   0.0055 0.26  
1030: 28 14 15  0   27 14 14  0             385908.5884   0.0055  0.050   0.0055 0.24  
1031: 42  0 42  0   41  0 41  0             394967.1843   0.0073  0.050   0.0073 0.22  
1032: 42  0 42  0   41  1 41  0             394967.1843   0.0073  0.050   0.0073 0.28  
1033: 42  1 42  0   41  0 41  0             394967.1843   0.0073  0.050   0.0073 0.28  
1034: 42  1 42  0   41  1 41  0             394967.1843   0.0073  0.050   0.0073 0.22  
1035: 41  1 40  0   40  1 39  0             394975.9094   0.0467  0.050   0.0467 0.22  
1036: 41  1 40  0   40  2 39  0             394975.9094   0.0467  0.050   0.0467 0.28  
1037: 41  2 40  0   40  1 39  0             394975.9094   0.0467  0.050   0.0467 0.28  
1038: 41  2 40  0   40  2 39  0             394975.9094   0.0467  0.050   0.0467 0.22  
1039: 40  2 38  0   39  2 37  0             394983.6890  -0.0805  0.050  -0.0805 0.22  
1040: 40  2 38  0   39  3 37  0             394983.6890  -0.0805  0.050  -0.0805 0.28  
1041: 40  3 38  0   39  2 37  0             394983.6890  -0.0805  0.050  -0.0805 0.28  
1042: 40  3 38  0   39  3 37  0             394983.6890  -0.0805  0.050  -0.0805 0.22  
1043: 39  3 36  0   38  3 35  0             394991.0775  -0.0184  0.050  -0.0184 0.22  
1044: 39  3 36  0   38  4 35  0             394991.0775  -0.0184  0.050  -0.0184 0.28  
1045: 39  4 36  0   38  3 35  0             394991.0775  -0.0184  0.050  -0.0184 0.28  
1046: 39  4 36  0   38  4 35  0             394991.0775  -0.0184  0.050  -0.0184 0.22  
1047: 38  4 34  0   37  4 33  0             394998.0785   0.0055  0.050   0.0056 0.22  
1048: 38  4 34  0   37  5 33  0             394998.0785   0.0055  0.050   0.0056 0.28  
1049: 38  5 34  0   37  4 33  0             394998.0785   0.0055  0.050   0.0056 0.28  
1050: 38  5 34  0   37  5 33  0             394998.0785   0.0055  0.050   0.0056 0.22  
1051: 37  5 32  0   36  5 31  0             395005.0522   0.0712  0.050   0.0713 0.22  
1052: 37  5 32  0   36  6 31  0             395005.0522   0.0712  0.050   0.0713 0.28  
1053: 37  6 32  0   36  5 31  0             395005.0522   0.0712  0.050   0.0713 0.28  
1054: 37  6 32  0   36  6 31  0             395005.0522   0.0712  0.050   0.0713 0.22  
1055: 36  6 30  0   35  6 29  0             395012.2155   0.0366  0.050   0.0366 0.22  
1056: 36  6 30  0   35  7 29  0             395012.2155   0.0366  0.050   0.0366 0.28  
1057: 36  7 30  0   35  6 29  0             395012.2155   0.0366  0.050   0.0366 0.28  
1058: 36  7 30  0   35  7 29  0             395012.2155   0.0366  0.050   0.0366 0.22  
1059: 35  7 28  0   34  7 27  0             395020.2146   0.0625  0.050   0.0626 0.22  
1060: 35  7 28  0   34  8 27  0             395020.2146   0.0625  0.050   0.0626 0.28  
1061: 35  8 28  0   34  7 27  0             395020.2146   0.0625  0.050   0.0626 0.28  
1062: 35  8 28  0   34  8 27  0             395020.2146   0.0625  0.050   0.0626 0.22  
1063: 34  8 26  0   33  8 25  0             395029.6144   0.0196  0.050   0.0197 0.22  
1064: 34  8 26  0   33  9 25  0             395029.6144   0.0196  0.050   0.0197 0.28  
1065: 34  9 26  0   33  8 25  0             395029.6144   0.0196  0.050   0.0197 0.28  
1066: 34  9 26  0   33  9 25  0             395029.6144   0.0196  0.050   0.0197 0.22  
1067: 33  9 24  0   32  9 23  0             395041.5576  -0.0003  0.050  -0.0004 0.22  
1068: 33  9 24  0   32 10 23  0             395041.5576  -0.0003  0.050  -0.0004 0.28  
1069: 33 10 24  0   32  9 23  0             395041.5576  -0.0003  0.050  -0.0004 0.28  
1070: 33 10 24  0   32 10 23  0             395041.5576  -0.0003  0.050  -0.0004 0.22  
1071: 32 10 22  0   31 10 21  0             395057.6992  -0.0258  0.050  -0.0259 0.23  
1072: 32 10 22  0   31 11 21  0             395057.6992  -0.0258  0.050  -0.0259 0.27  
1073: 32 11 22  0   31 10 21  0             395057.6992  -0.0258  0.050  -0.0259 0.27  
1074: 32 11 22  0   31 11 21  0             395057.6992  -0.0258  0.050  -0.0259 0.23  
1075: 31 11 20  0   30 11 19  0             395080.9539   0.0026  0.050   0.0027 0.23  
1076: 31 11 20  0   30 12 19  0             395080.9539   0.0026  0.050   0.0027 0.27  
1077: 31 12 20  0   30 11 19  0             395080.9539   0.0026  0.050   0.0027 0.27  
1078: 31 12 20  0   30 12 19  0             395080.9539   0.0026  0.050   0.0027 0.23  
1079: 30 12 18  0   29 12 17  0             395116.4124   0.0221  0.050   0.0222 0.23  
1080: 30 12 18  0   29 13 17  0             395116.4124   0.0221  0.050   0.0222 0.27  
1081: 30 13 18  0   29 12 17  0             395116.4124   0.0221  0.050   0.0222 0.27  
1082: 30 13 18  0   29 13 17  0             395116.4124   0.0221  0.050   0.0222 0.23  
1083: 43  0 43  0   42  0 42  0             404255.0608  -0.0599  0.050  -0.0599 0.22  
1084: 43  0 43  0   42  1 42  0             404255.0608  -0.0599  0.050  -0.0599 0.28  
1085: 43  1 43  0   42  0 42  0             404255.0608  -0.0599  0.050  -0.0599 0.28  
1086: 43  1 43  0   42  1 42  0             404255.0608  -0.0599  0.050  -0.0599 0.22  
1087: 41  2 39  0   40  2 38  0             404271.6979   0.0548  0.050   0.0549 0.22  
1088: 41  2 39  0   40  3 38  0             404271.6979   0.0548  0.050   0.0549 0.28  
1089: 41  3 39  0   40  2 38  0             404271.6979   0.0548  0.050   0.0549 0.28  
1090: 41  3 39  0   40  3 38  0             404271.6979   0.0548  0.050   0.0549 0.22  
1091: 40  3 37  0   39  3 36  0             404278.9446   0.0558  0.050   0.0558 0.22  
1092: 40  3 37  0   39  4 36  0             404278.9446   0.0558  0.050   0.0558 0.28  
1093: 40  4 37  0   39  3 36  0             404278.9446   0.0558  0.050   0.0558 0.28  
1094: 40  4 37  0   39  4 36  0             404278.9446   0.0558  0.050   0.0558 0.22  
1095: 39  4 35  0   38  4 34  0             404285.6877  -0.0586  0.050  -0.0587 0.22  
1096: 39  4 35  0   38  5 34  0             404285.6877  -0.0586  0.050  -0.0587 0.28  
1097: 39  5 35  0   38  4 34  0             404285.6877  -0.0586  0.050  -0.0587 0.28  
1098: 39  5 35  0   38  5 34  0             404285.6877  -0.0586  0.050  -0.0587 0.22  
1099: 38  5 33  0   37  5 32  0             404292.4486  -0.0354  0.050  -0.0354 0.22  
1100: 38  5 33  0   37  6 32  0             404292.4486  -0.0354  0.050  -0.0354 0.28  
1101: 38  6 33  0   37  5 32  0             404292.4486  -0.0354  0.050  -0.0354 0.28  
1102: 38  6 33  0   37  6 32  0             404292.4486  -0.0354  0.050  -0.0354 0.22  
1103: 37  6 31  0   36  6 30  0             404299.4229  -0.0168  0.050  -0.0169 0.22  
1104: 37  6 31  0   36  7 30  0             404299.4229  -0.0168  0.050  -0.0169 0.28  
1105: 37  7 31  0   36  6 30  0             404299.4229  -0.0168  0.050  -0.0169 0.28  
1106: 37  7 31  0   36  7 30  0             404299.4229  -0.0168  0.050  -0.0169 0.22  
1107: 36  7 29  0   35  7 28  0             404306.9967  -0.0651  0.050  -0.0651 0.22  
1108: 36  7 29  0   35  8 28  0             404306.9967  -0.0651  0.050  -0.0651 0.28  
1109: 36  8 29  0   35  7 28  0             404306.9967  -0.0651  0.050  -0.0651 0.28  
1110: 36  8 29  0   35  8 28  0             404306.9967  -0.0651  0.050  -0.0651 0.22  
1111: 35  8 27  0   34  8 26  0             404315.9897   0.0112  0.050   0.0112 0.22  
1112: 35  8 27  0   34  9 26  0             404315.9897   0.0112  0.050   0.0112 0.28  
1113: 35  9 27  0   34  8 26  0             404315.9897   0.0112  0.050   0.0112 0.28  
1114: 35  9 27  0   34  9 26  0             404315.9897   0.0112  0.050   0.0112 0.22  
1115: 34  9 25  0   33  9 24  0             404327.0831  -0.0364  0.050  -0.0365 0.22  
1116: 34  9 25  0   33 10 24  0             404327.0831  -0.0364  0.050  -0.0365 0.28  
1117: 34 10 25  0   33  9 24  0             404327.0831  -0.0364  0.050  -0.0365 0.28  
1118: 34 10 25  0   33 10 24  0             404327.0831  -0.0364  0.050  -0.0365 0.22  
1119: 33 10 23  0   32 10 22  0             404341.8852  -0.0528  0.050  -0.0529 0.23  
1120: 33 10 23  0   32 11 22  0             404341.8852  -0.0528  0.050  -0.0529 0.27  
1121: 33 11 23  0   32 10 22  0             404341.8852  -0.0528  0.050  -0.0529 0.27  
1122: 33 11 23  0   32 11 22  0             404341.8852  -0.0528  0.050  -0.0529 0.23  
1123: 32 11 21  0   31 11 20  0             404362.7917  -0.0417  0.050  -0.0417 0.23  
1124: 32 11 21  0   31 12 20  0             404362.7917  -0.0417  0.050  -0.0417 0.27  
1125: 32 12 21  0   31 11 20  0             404362.7917  -0.0417  0.050  -0.0417 0.27  
1126: 32 12 21  0   31 12 20  0             404362.7917  -0.0417  0.050  -0.0417 0.23  
1127: 31 12 19  0   30 12 18  0             404394.1038   0.0975  0.050   0.0976 0.23  
1128: 31 12 19  0   30 13 18  0             404394.1038   0.0975  0.050   0.0976 0.27  
1129: 31 13 19  0   30 12 18  0             404394.1038   0.0975  0.050   0.0976 0.27  
1130: 31 13 19  0   30 13 18  0             404394.1038   0.0975  0.050   0.0976 0.23  
1131: 30 13 17  0   29 13 16  0             404443.2707  -0.0357  0.050  -0.0357 0.23  
1132: 30 13 17  0   29 14 16  0             404443.2707  -0.0357  0.050  -0.0357 0.27  
1133: 30 14 17  0   29 13 16  0             404443.2707  -0.0357  0.050  -0.0357 0.27  
1134: 30 14 17  0   29 14 16  0             404443.2707  -0.0357  0.050  -0.0357 0.23  
1135: 28 15 13  0   27 15 12  0             404679.2920  -0.0982  0.050  -0.0948 0.24  
1136: 28 15 13  0   27 16 12  0             404679.2920  -0.0907  0.050  -0.0948 0.26  
1137: 28 16 13  0   27 15 12  0             404679.2920  -0.0989  0.050  -0.0948 0.26  
1138: 28 16 13  0   27 16 12  0             404679.2920  -0.0913  0.050  -0.0948 0.24  
1139: 44  0 44  0   43  0 43  0             413542.6616  -0.0343  0.050  -0.0343 0.22  
1140: 44  0 44  0   43  1 43  0             413542.6616  -0.0343  0.050  -0.0343 0.28  
1141: 44  1 44  0   43  0 43  0             413542.6616  -0.0343  0.050  -0.0343 0.28  
1142: 44  1 44  0   43  1 43  0             413542.6616  -0.0343  0.050  -0.0343 0.22  
1143: 43  1 42  0   42  1 41  0             413551.3137  -0.0256  0.050  -0.0256 0.22  
1144: 43  1 42  0   42  2 41  0             413551.3137  -0.0256  0.050  -0.0256 0.28  
1145: 43  2 42  0   42  1 41  0             413551.3137  -0.0256  0.050  -0.0256 0.28  
1146: 43  2 42  0   42  2 41  0             413551.3137  -0.0256  0.050  -0.0256 0.22  
1147: 41  3 38  0   40  3 37  0             413566.2939  -0.0207  0.050  -0.0207 0.22  
1148: 41  3 38  0   40  4 37  0             413566.2939  -0.0207  0.050  -0.0207 0.28  
1149: 41  4 38  0   40  3 37  0             413566.2939  -0.0207  0.050  -0.0207 0.28  
1150: 41  4 38  0   40  4 37  0             413566.2939  -0.0207  0.050  -0.0207 0.22  
1151: 40  4 36  0   39  4 35  0             413573.0781   0.0230  0.050   0.0230 0.22  
1152: 40  4 36  0   39  5 35  0             413573.0781   0.0230  0.050   0.0230 0.28  
1153: 40  5 36  0   39  4 35  0             413573.0781   0.0230  0.050   0.0230 0.28  
1154: 40  5 36  0   39  5 35  0             413573.0781   0.0230  0.050   0.0230 0.22  
1155: 39  5 34  0   38  5 33  0             413579.6429   0.0153  0.050   0.0153 0.22  
1156: 39  5 34  0   38  6 33  0             413579.6429   0.0153  0.050   0.0153 0.28  
1157: 39  6 34  0   38  5 33  0             413579.6429   0.0153  0.050   0.0153 0.28  
1158: 39  6 34  0   38  6 33  0             413579.6429   0.0153  0.050   0.0153 0.22  
1159: 38  6 32  0   37  6 31  0             413586.4094   0.0578  0.050   0.0578 0.22  
1160: 38  6 32  0   37  7 31  0             413586.4094   0.0578  0.050   0.0578 0.28  
1161: 38  7 32  0   37  6 31  0             413586.4094   0.0578  0.050   0.0578 0.28  
1162: 38  7 32  0   37  7 31  0             413586.4094   0.0578  0.050   0.0578 0.22  
1163: 37  7 30  0   36  7 29  0             413593.6924   0.0487  0.050   0.0488 0.22  
1164: 37  7 30  0   36  8 29  0             413593.6924   0.0487  0.050   0.0488 0.28  
1165: 37  8 30  0   36  7 29  0             413593.6924   0.0487  0.050   0.0488 0.28  
1166: 37  8 30  0   36  8 29  0             413593.6924   0.0487  0.050   0.0488 0.22  
1167: 36  8 28  0   35  8 27  0             413602.0728  -0.0032  0.050  -0.0033 0.22  
1168: 36  8 28  0   35  9 27  0             413602.0728  -0.0032  0.050  -0.0033 0.28  
1169: 36  9 28  0   35  8 27  0             413602.0728  -0.0032  0.050  -0.0033 0.28  
1170: 36  9 28  0   35  9 27  0             413602.0728  -0.0032  0.050  -0.0033 0.22  
1171: 33 11 22  0   32 11 21  0             413645.0378   0.0116  0.050   0.0116 0.23  
1172: 33 11 22  0   32 12 21  0             413645.0378   0.0116  0.050   0.0116 0.27  
1173: 33 12 22  0   32 11 21  0             413645.0378   0.0116  0.050   0.0116 0.27  
1174: 33 12 22  0   32 12 21  0             413645.0378   0.0116  0.050   0.0116 0.23  
1175: 32 12 20  0   31 12 19  0             413672.7529   0.0725  0.050   0.0726 0.23  
1176: 32 12 20  0   31 13 19  0             413672.7529   0.0725  0.050   0.0726 0.27  
1177: 32 13 20  0   31 12 19  0             413672.7529   0.0725  0.050   0.0726 0.27  
1178: 32 13 20  0   31 13 19  0             413672.7529   0.0725  0.050   0.0726 0.23  
1179: 31 13 18  0   30 13 17  0             413715.3495  -0.0004  0.050  -0.0004 0.23  
1180: 31 13 18  0   30 14 17  0             413715.3495  -0.0004  0.050  -0.0004 0.27  
1181: 31 14 18  0   30 13 17  0             413715.3495  -0.0004  0.050  -0.0004 0.27  
1182: 31 14 18  0   30 14 17  0             413715.3495  -0.0004  0.050  -0.0004 0.23  
1183: 30 14 16  0   29 14 15  0             413785.2552   0.0465  0.050   0.0465 0.24  
1184: 30 14 16  0   29 15 15  0             413785.2552   0.0465  0.050   0.0465 0.26  
1185: 30 15 16  0   29 14 15  0             413785.2552   0.0465  0.050   0.0465 0.26  
1186: 30 15 16  0   29 15 15  0             413785.2552   0.0465  0.050   0.0465 0.24  
1187: 45  0 45  0   44  0 44  0             422829.9006   0.0063  0.050   0.0064 0.22  
1188: 45  0 45  0   44  1 44  0             422829.9006   0.0063  0.050   0.0064 0.28  
1189: 45  1 45  0   44  0 44  0             422829.9006   0.0063  0.050   0.0064 0.28  
1190: 45  1 45  0   44  1 44  0             422829.9006   0.0063  0.050   0.0064 0.22  
1191: 44  1 43  0   43  1 42  0             422838.4458  -0.0708  0.050  -0.0708 0.22  
1192: 44  1 43  0   43  2 42  0             422838.4458  -0.0708  0.050  -0.0708 0.28  
1193: 44  2 43  0   43  1 42  0             422838.4458  -0.0708  0.050  -0.0708 0.28  
1194: 44  2 43  0   43  2 42  0             422838.4458  -0.0708  0.050  -0.0708 0.22  
1195: 43  2 41  0   42  2 40  0             422846.2669  -0.0106  0.050  -0.0106 0.22  
1196: 43  2 41  0   42  3 40  0             422846.2669  -0.0106  0.050  -0.0106 0.28  
1197: 43  3 41  0   42  2 40  0             422846.2669  -0.0106  0.050  -0.0106 0.28  
1198: 43  3 41  0   42  3 40  0             422846.2669  -0.0106  0.050  -0.0106 0.22  
1199: 42  3 39  0   41  3 38  0             422853.3398  -0.0250  0.050  -0.0250 0.22  
1200: 42  3 39  0   41  4 38  0             422853.3398  -0.0250  0.050  -0.0250 0.28  
1201: 42  4 39  0   41  3 38  0             422853.3398  -0.0250  0.050  -0.0250 0.28  
1202: 42  4 39  0   41  4 38  0             422853.3398  -0.0250  0.050  -0.0250 0.22  
1203: 41  4 37  0   40  4 36  0             422859.9848  -0.0053  0.050  -0.0054 0.22  
1204: 41  4 37  0   40  5 36  0             422859.9848  -0.0053  0.050  -0.0054 0.28  
1205: 41  5 37  0   40  4 36  0             422859.9848  -0.0053  0.050  -0.0054 0.28  
1206: 41  5 37  0   40  5 36  0             422859.9848  -0.0053  0.050  -0.0054 0.22  
1207: 40  5 35  0   39  5 34  0             422866.3608  -0.0411  0.050  -0.0411 0.22  
1208: 40  5 35  0   39  6 34  0             422866.3608  -0.0411  0.050  -0.0411 0.28  
1209: 40  6 35  0   39  5 34  0             422866.3608  -0.0411  0.050  -0.0411 0.28  
1210: 40  6 35  0   39  6 34  0             422866.3608  -0.0411  0.050  -0.0411 0.22  
1211: 37  8 29  0   36  8 28  0             422887.8497  -0.0171  0.050  -0.0172 0.22  
1212: 37  8 29  0   36  9 28  0             422887.8497  -0.0171  0.050  -0.0172 0.28  
1213: 37  9 29  0   36  8 28  0             422887.8497  -0.0171  0.050  -0.0172 0.28  
1214: 37  9 29  0   36  9 28  0             422887.8497  -0.0171  0.050  -0.0172 0.22  
1215: 36  9 27  0   35  9 26  0             422897.5728  -0.0254  0.050  -0.0255 0.22  
1216: 36  9 27  0   35 10 26  0             422897.5728  -0.0254  0.050  -0.0255 0.28  
1217: 36 10 27  0   35  9 26  0             422897.5728  -0.0254  0.050  -0.0255 0.28  
1218: 36 10 27  0   35 10 26  0             422897.5728  -0.0254  0.050  -0.0255 0.22  
1219: 35 10 25  0   34 10 24  0             422910.1220  -0.0679  0.050  -0.0680 0.23  
1220: 35 10 25  0   34 11 24  0             422910.1220  -0.0679  0.050  -0.0680 0.27  
1221: 35 11 25  0   34 10 24  0             422910.1220  -0.0679  0.050  -0.0680 0.27  
1222: 35 11 25  0   34 11 24  0             422910.1220  -0.0679  0.050  -0.0680 0.23  
1223: 34 11 23  0   33 11 22  0             422927.3770  -0.0145  0.050  -0.0146 0.23  
1224: 34 11 23  0   33 12 22  0             422927.3770  -0.0145  0.050  -0.0146 0.27  
1225: 34 12 23  0   33 11 22  0             422927.3770  -0.0145  0.050  -0.0146 0.27  
1226: 34 12 23  0   33 12 22  0             422927.3770  -0.0145  0.050  -0.0146 0.23  
1227: 32 13 19  0   31 13 18  0             422989.3735  -0.0364  0.050  -0.0364 0.23  
1228: 32 13 19  0   31 14 18  0             422989.3735  -0.0364  0.050  -0.0364 0.27  
1229: 32 14 19  0   31 13 18  0             422989.3735  -0.0364  0.050  -0.0364 0.27  
1230: 32 14 19  0   31 14 18  0             422989.3735  -0.0364  0.050  -0.0364 0.23  
1231: 31 14 17  0   30 14 16  0             423048.8767   0.0436  0.050   0.0437 0.23  
1232: 31 14 17  0   30 15 16  0             423048.8767   0.0436  0.050   0.0437 0.27  
1233: 31 15 17  0   30 14 16  0             423048.8767   0.0436  0.050   0.0437 0.27  
1234: 31 15 17  0   30 15 16  0             423048.8767   0.0436  0.050   0.0437 0.23  
1235: 30 15 15  0   29 15 14  0             423149.7027   0.0540  0.050   0.0541 0.24  
1236: 30 15 15  0   29 16 14  0             423149.7027   0.0541  0.050   0.0541 0.26  
1237: 30 16 15  0   29 15 14  0             423149.7027   0.0540  0.050   0.0541 0.26  
1238: 30 16 15  0   29 16 14  0             423149.7027   0.0540  0.050   0.0541 0.24  
1239: 46  0 46  0   45  0 45  0             432116.6749  -0.0322  0.050  -0.0322 0.22  
1240: 46  0 46  0   45  1 45  0             432116.6749  -0.0322  0.050  -0.0322 0.28  
1241: 46  1 46  0   45  0 45  0             432116.6749  -0.0322  0.050  -0.0322 0.28  
1242: 46  1 46  0   45  1 45  0             432116.6749  -0.0322  0.050  -0.0322 0.22  
1243: 44  2 42  0   43  2 41  0             432132.9536  -0.0679  0.050  -0.0679 0.22  
1244: 44  2 42  0   43  3 41  0             432132.9536  -0.0679  0.050  -0.0679 0.28  
1245: 44  3 42  0   43  2 41  0             432132.9536  -0.0679  0.050  -0.0679 0.28  
1246: 44  3 42  0   43  3 41  0             432132.9536  -0.0679  0.050  -0.0679 0.22  
1247: 43  3 40  0   42  3 39  0             432139.9842  -0.0465  0.050  -0.0466 0.28  
1248: 43  3 40  0   42  4 39  0             432139.9842  -0.0465  0.050  -0.0466 0.36  
1249: 43  4 40  0   42  3 39  0             432139.9842  -0.0465  0.050  -0.0466 0.36  
1250: 40  6 34  0   39  6 33  0             432159.0802  -0.0043  0.050  -0.0044 0.22  
1251: 40  6 34  0   39  7 33  0             432159.0802  -0.0043  0.050  -0.0044 0.28  
1252: 40  7 34  0   39  6 33  0             432159.0802  -0.0043  0.050  -0.0044 0.28  
1253: 40  7 34  0   39  7 33  0             432159.0802  -0.0043  0.050  -0.0044 0.22  
1254: 39  7 32  0   38  7 31  0             432165.8461   0.0779  0.050   0.0779 0.22  
1255: 39  7 32  0   38  8 31  0             432165.8461   0.0779  0.050   0.0779 0.28  
1256: 39  8 32  0   38  7 31  0             432165.8461   0.0779  0.050   0.0779 0.28  
1257: 39  8 32  0   38  8 31  0             432165.8461   0.0779  0.050   0.0779 0.22  
1258: 33 13 20  0   32 13 19  0             432264.9324  -0.0097  0.050  -0.0097 0.23  
1259: 33 13 20  0   32 14 19  0             432264.9324  -0.0097  0.050  -0.0097 0.27  
1260: 33 14 20  0   32 13 19  0             432264.9324  -0.0097  0.050  -0.0097 0.27  
1261: 33 14 20  0   32 14 19  0             432264.9324  -0.0097  0.050  -0.0097 0.23  
1262: 32 14 18  0   31 14 17  0             432316.0873  -0.0141  0.050  -0.0141 0.23  
1263: 32 14 18  0   31 15 17  0             432316.0873  -0.0141  0.050  -0.0141 0.27  
1264: 32 15 18  0   31 14 17  0             432316.0873  -0.0141  0.050  -0.0141 0.27  
1265: 32 15 18  0   31 15 17  0             432316.0873  -0.0141  0.050  -0.0141 0.23  
1266: 47  0 47  0   46  0 46  0             441403.0773  -0.0490  0.050  -0.0490 0.22  
1267: 47  0 47  0   46  1 46  0             441403.0773  -0.0490  0.050  -0.0490 0.28  
1268: 47  1 47  0   46  0 46  0             441403.0773  -0.0490  0.050  -0.0490 0.28  
1269: 47  1 47  0   46  1 46  0             441403.0773  -0.0490  0.050  -0.0490 0.22  
1270: 46  1 45  0   45  1 44  0             441411.7472   0.0402  0.050   0.0403 0.22  
1271: 46  1 45  0   45  2 44  0             441411.7472   0.0402  0.050   0.0403 0.28  
1272: 46  2 45  0   45  1 44  0             441411.7472   0.0402  0.050   0.0403 0.28  
1273: 46  2 45  0   45  2 44  0             441411.7472   0.0402  0.050   0.0403 0.22  
1274: 45  2 43  0   44  2 42  0             441419.4489   0.0768  0.050   0.0769 0.22  
1275: 45  2 43  0   44  3 42  0             441419.4489   0.0768  0.050   0.0769 0.28  
1276: 45  3 43  0   44  2 42  0             441419.4489   0.0768  0.050   0.0769 0.28  
1277: 45  3 43  0   44  3 42  0             441419.4489   0.0768  0.050   0.0769 0.22  
1278: 44  3 41  0   43  3 40  0             441426.3471   0.0431  0.050   0.0432 0.22  
1279: 44  3 41  0   43  4 40  0             441426.3471   0.0431  0.050   0.0432 0.28  
1280: 44  4 41  0   43  3 40  0             441426.3471   0.0431  0.050   0.0432 0.28  
1281: 44  4 41  0   43  4 40  0             441426.3471   0.0431  0.050   0.0432 0.22  
1282: 43  4 39  0   42  4 38  0             441432.7267   0.0221  0.050   0.0221 0.22  
1283: 43  4 39  0   42  5 38  0             441432.7267   0.0221  0.050   0.0221 0.28  
1284: 43  5 39  0   42  4 38  0             441432.7267   0.0221  0.050   0.0221 0.28  
1285: 43  5 39  0   42  5 38  0             441432.7267   0.0221  0.050   0.0221 0.22  
1286: 42  5 37  0   41  5 36  0             441438.8173   0.0111  0.050   0.0112 0.22  
1287: 42  5 37  0   41  6 36  0             441438.8173   0.0111  0.050   0.0112 0.28  
1288: 42  6 37  0   41  5 36  0             441438.8173   0.0111  0.050   0.0112 0.28  
1289: 42  6 37  0   41  6 36  0             441438.8173   0.0111  0.050   0.0112 0.22  
1290: 41  6 35  0   40  6 34  0             441444.8406  -0.0444  0.050  -0.0444 0.22  
1291: 41  6 35  0   40  7 34  0             441444.8406  -0.0444  0.050  -0.0444 0.28  
1292: 41  7 35  0   40  6 34  0             441444.8406  -0.0444  0.050  -0.0444 0.28  
1293: 41  7 35  0   40  7 34  0             441444.8406  -0.0444  0.050  -0.0444 0.22  
1294: 39  8 31  0   38  8 30  0             441458.5048   0.0486  0.050   0.0487 0.22  
1295: 39  8 31  0   38  9 30  0             441458.5048   0.0486  0.050   0.0487 0.28  
1296: 39  9 31  0   38  8 30  0             441458.5048   0.0486  0.050   0.0487 0.28  
1297: 39  9 31  0   38  9 30  0             441458.5048   0.0486  0.050   0.0487 0.22  
1298: 38  9 29  0   37  9 28  0             441467.0792   0.0693  0.050   0.0694 0.22  
1299: 38  9 29  0   37 10 28  0             441467.0792   0.0693  0.050   0.0694 0.28  
1300: 38 10 29  0   37  9 28  0             441467.0792   0.0693  0.050   0.0694 0.28  
1301: 38 10 29  0   37 10 28  0             441467.0792   0.0693  0.050   0.0694 0.22  
1302: 36 11 25  0   35 11 24  0             441492.1395  -0.0886  0.050  -0.0886 0.23  
1303: 36 11 25  0   35 12 24  0             441492.1395  -0.0886  0.050  -0.0886 0.27  
1304: 36 12 25  0   35 11 24  0             441492.1395  -0.0886  0.050  -0.0886 0.27  
1305: 36 12 25  0   35 12 24  0             441492.1395  -0.0886  0.050  -0.0886 0.23  
1306: 35 12 23  0   34 12 22  0             441512.2418  -0.0665  0.050  -0.0665 0.23  
1307: 35 12 23  0   34 13 22  0             441512.2418  -0.0665  0.050  -0.0665 0.27  
1308: 35 13 23  0   34 12 22  0             441512.2418  -0.0665  0.050  -0.0665 0.27  
1309: 35 13 23  0   34 13 22  0             441512.2418  -0.0665  0.050  -0.0665 0.23  
1310: 34 13 21  0   33 13 20  0             441541.6238   0.0798  0.050   0.0799 0.23  
1311: 34 13 21  0   33 14 20  0             441541.6238   0.0798  0.050   0.0799 0.27  
1312: 34 14 21  0   33 13 20  0             441541.6238   0.0798  0.050   0.0799 0.27  
1313: 34 14 21  0   33 14 20  0             441541.6238   0.0798  0.050   0.0799 0.23  
1314: 48  0 48  0   47  0 47  0             450689.1806   0.0372  0.050   0.0372 0.22  
1315: 48  0 48  0   47  1 47  0             450689.1806   0.0372  0.050   0.0372 0.28  
1316: 48  1 48  0   47  0 47  0             450689.1806   0.0372  0.050   0.0372 0.28  
1317: 48  1 48  0   47  1 47  0             450689.1806   0.0372  0.050   0.0372 0.22  
1318: 47  1 46  0   46  1 45  0             450697.6809  -0.0222  0.050  -0.0222 0.22  
1319: 47  1 46  0   46  2 45  0             450697.6809  -0.0222  0.050  -0.0222 0.28  
1320: 47  2 46  0   46  1 45  0             450697.6809  -0.0222  0.050  -0.0222 0.28  
1321: 47  2 46  0   46  2 45  0             450697.6809  -0.0222  0.050  -0.0222 0.22  
1322: 44  4 40  0   43  4 39  0             450718.4849   0.0184  0.050   0.0185 0.22  
1323: 44  4 40  0   43  5 39  0             450718.4849   0.0184  0.050   0.0185 0.28  
1324: 44  5 40  0   43  4 39  0             450718.4849   0.0184  0.050   0.0185 0.28  
1325: 44  5 40  0   43  5 39  0             450718.4849   0.0184  0.050   0.0185 0.22  
1326: 48  1 47  0   47  1 46  0             459983.2092  -0.0795  0.050  -0.0796 0.22  
1327: 48  1 47  0   47  2 46  0             459983.2092  -0.0795  0.050  -0.0796 0.28  
1328: 48  2 47  0   47  1 46  0             459983.2092  -0.0795  0.050  -0.0796 0.28  
1329: 48  2 47  0   47  2 46  0             459983.2092  -0.0795  0.050  -0.0796 0.22  
1330: 47  2 45  0   46  2 44  0             459990.9162   0.0570  0.050   0.0570 0.22  
1331: 47  2 45  0   46  3 44  0             459990.9162   0.0570  0.050   0.0570 0.28  
1332: 47  3 45  0   46  2 44  0             459990.9162   0.0570  0.050   0.0570 0.28  
1333: 47  3 45  0   46  3 44  0             459990.9162   0.0570  0.050   0.0570 0.22  
1334: 46  3 43  0   45  3 42  0             459997.6837   0.0456  0.050   0.0456 0.22  
1335: 46  3 43  0   45  4 42  0             459997.6837   0.0456  0.050   0.0456 0.28  
1336: 46  4 43  0   45  3 42  0             459997.6837   0.0456  0.050   0.0456 0.28  
1337: 46  4 43  0   45  4 42  0             459997.6837   0.0456  0.050   0.0456 0.22  
1338: 45  4 41  0   44  4 40  0             460003.8346   0.0148  0.050   0.0149 0.22  
1339: 45  4 41  0   44  5 40  0             460003.8346   0.0148  0.050   0.0149 0.28  
1340: 45  5 41  0   44  4 40  0             460003.8346   0.0148  0.050   0.0149 0.28  
1341: 45  5 41  0   44  5 40  0             460003.8346   0.0148  0.050   0.0149 0.22  
1342: 44  5 39  0   43  5 38  0             460009.6743   0.0509  0.050   0.0510 0.22  
1343: 44  5 39  0   43  6 38  0             460009.6743   0.0509  0.050   0.0510 0.28  
1344: 44  6 39  0   43  5 38  0             460009.6743   0.0509  0.050   0.0510 0.28  
1345: 44  6 39  0   43  6 38  0             460009.6743   0.0509  0.050   0.0510 0.22  
1346: 43  6 37  0   42  6 36  0             460015.2423  -0.0618  0.050  -0.0619 0.22  
1347: 43  6 37  0   42  7 36  0             460015.2423  -0.0618  0.050  -0.0619 0.28  
1348: 43  7 37  0   42  6 36  0             460015.2423  -0.0618  0.050  -0.0619 0.28  
1349: 43  7 37  0   42  7 36  0             460015.2423  -0.0618  0.050  -0.0619 0.22  
1350: 42  7 35  0   41  7 34  0             460021.2485   0.0766  0.050   0.0766 0.22  
1351: 42  7 35  0   41  8 34  0             460021.2485   0.0766  0.050   0.0766 0.28  
1352: 42  8 35  0   41  7 34  0             460021.2485   0.0766  0.050   0.0766 0.28  
1353: 42  8 35  0   41  8 34  0             460021.2485   0.0766  0.050   0.0766 0.22  
1354: 37 12 25  0   36 12 24  0             460073.2248  -0.0854  0.050  -0.0854 0.23  
1355: 37 12 25  0   36 13 24  0             460073.2248  -0.0854  0.050  -0.0854 0.27  
1356: 37 13 25  0   36 12 24  0             460073.2248  -0.0854  0.050  -0.0854 0.27  
1357: 37 13 25  0   36 13 24  0             460073.2248  -0.0854  0.050  -0.0854 0.23  
--------------------------------------------------------------------------------

PARAMETERS IN FIT (values truncated and Nlines statistics):

        1000000         A_gs  /MHz         9580.0908(19)                       1
        2000000         B_gs  /MHz         9036.8560(16)                       2
        3000000         C_gs  /MHz         4647.89580(37)                      3
          20000        DJ_gs  /kHz            3.28360(77)                      4
         110000       DJK_gs  /kHz           -5.1411(10)                       5
         200000        DK_gs  /kHz            2.21182(32)                      6
        4010000        d1_gs  /kHz            0.1868(20)                       7
        5000000        d2_gs  /kHz            0.00743(71)                      8
          30000        HJ_gs  /Hz             0.00135(19)                      9
         120000       HJK_gs  /Hz            -0.00530(19)                     10
         210000       HKJ_gs  /Hz           [ 0.0068758]                      11
         300000        HK_gs  /Hz           [-0.0027958]                      12
        4020000        h1_gs  /Hz           [-0.0001749]                      13
        5010000        h2_gs  /Hz           [-0.0000054]                      14
        6000000        h3_gs  /Hz           [ 0.0000013]                      15

 MICROWAVE AVG =       -0.000134 MHz, IR AVG =        0.00000                 
 MICROWAVE RMS =        0.040124 MHz, IR RMS =        0.00000                 
 END OF ITERATION  1 OLD, NEW RMS ERROR=        0.80249         0.80249       

  distinct frequency lines in fit:   370
       distinct parameters of fit:    10

MICROWAVE       lines fitted       lines    lines      RMS      RMS ERROR    J range  Ka range    freq. range
            total   dv=0 dv.ne.0   UNFITTD  e>900
v"= 0        370    370      0        0      0       0.040121     0.80241    13  54    0  20   246317   460073
--------------------------------------------------------------------------------------------
total:       370    370      0        0      0       0.040121     0.80241

NOTE: the RMS values above are for Nlines statistics, but the 'total' values may differ slightly from
      those in the .FIT file since the o-c values for this evaluation are as rounded in the .FIT.


 PARAMETERS IN FIT WITH STANDARD ERRORS ON THOSE THAT ARE FITTED:
 (values rounded and degrees of freedom, Ndegf=Nlines-Nconst, statistics)

        1000000         A_gs  /MHz       9580.0909(15)                         1
        2000000         B_gs  /MHz       9036.8561(13)                         2
        3000000         C_gs  /MHz       4647.89580(30)                        3
          20000        DJ_gs  /kHz          3.28360(63)                        4
         110000       DJK_gs  /kHz         -5.14116(85)                        5
         200000        DK_gs  /kHz          2.21182(26)                        6
        4010000        d1_gs  /kHz          0.1868(16)                         7
        5000000        d2_gs  /kHz          0.00743(58)                        8
          30000        HJ_gs  /Hz           0.00136(15)                        9
         120000       HJK_gs  /Hz          -0.00530(15)                       10
         210000       HKJ_gs  /Hz           [ 0.0068758]                      11
         300000        HK_gs  /Hz           [-0.0027958]                      12
        4020000        h1_gs  /Hz           [-0.0001749]                      13
        5010000        h2_gs  /Hz           [-0.0000054]                      14
        6000000        h3_gs  /Hz           [ 0.0000013]                      15

 CORRELATION COEFFICIENTS, C.ij:

           A_gs     B_gs     C_gs     -DJ_gs   -DJK_gs  -DK_gs   d1_gs    d2_gs   

A_gs        1.0000
B_gs       -0.7915   1.0000
C_gs       -0.0894   0.2346   1.0000
-DJ_gs     -0.6930   0.1616  -0.2323   1.0000
-DJK_gs     0.7628  -0.3082  -0.0664  -0.9406   1.0000
-DK_gs     -0.7058   0.4648  -0.1872   0.7767  -0.8260   1.0000
d1_gs       0.9474  -0.8637  -0.1398  -0.5512   0.6496  -0.6601   1.0000
d2_gs       0.4857  -0.5486  -0.0616  -0.1389   0.1982  -0.2817   0.4067   1.0000
HJ_gs       0.1352   0.3797   0.4440  -0.7810   0.6275  -0.4813  -0.0577  -0.1188
HJK_gs     -0.1746  -0.3446  -0.0730   0.7591  -0.7204   0.4263   0.0190   0.1169

           HJ_gs    HJK_gs  

HJ_gs       1.0000
HJK_gs     -0.9133   1.0000

 Mean value of |C.ij|, i.ne.j =   0.4388
 Mean value of  C.ij,  i.ne.j =  -0.0834


 No correlations with absolute value greater than 0.9950


 Worst fitted lines (obs-calc/error):

  1127:    2.0       1135:   -1.9       1015:    1.9        971:    1.9
    98:    1.8        146:    1.8        493:   -1.8         70:   -1.8
   157:    1.8        887:   -1.8       1302:   -1.8       1354:   -1.7
   525:    1.7        935:    1.7        417:   -1.6        565:   -1.6
   490:   -1.6        505:    1.6       1039:   -1.6       1310:    1.6
  1326:   -1.6        262:   -1.6        282:    1.6       1254:    1.6
  1274:    1.5       1350:    1.5         49:   -1.5         82:    1.5
   161:    1.5        189:   -1.5        895:    1.5        307:    1.5
  1175:    1.5        165:   -1.5        883:   -1.4          1:    1.4
  1051:    1.4        512:   -1.4       1191:   -1.4        859:   -1.4
   689:    1.4       1298:    1.4        601:    1.4        963:    1.4
  1219:   -1.4        401:    1.4       1011:    1.4       1243:   -1.4
   521:   -1.3       1306:   -1.3

  1127: 31 12 19  0   30 12 18  0             404394.1038   0.0975  0.050   0.0976 0.23
  1135: 28 15 13  0   27 15 12  0             404679.2920  -0.0982  0.050  -0.0948 0.24
  1015: 31 10 21  0   30 10 20  0             385773.6523   0.0942  0.050   0.0942 0.23
   971: 26 14 12  0   25 14 11  0             376806.6963   0.0779  0.050   0.0937 0.24
    98: 21  7 14  0   20  7 13  0             264983.8092   0.0907  0.050   0.0907 0.23
   146: 32  3 29  0   32  2 30  0             274359.1231   0.0906  0.050   0.0907 0.46
   493: 51 17 34  0   51 16 35  0             319916.2815  -0.0899  0.050  -0.0900 0.47
    70: 28  0 28  0   27  0 27  0             264901.9007  -0.0897  0.050  -0.0898 0.15
   157: 40 10 30  0   40  9 31  0             283294.9468   0.0897  0.050   0.0897 0.46
   887: 37  2 35  0   36  2 34  0             367117.9364  -0.0886  0.050  -0.0887 0.22
                                           _____________________________________
__________________________________________/ SPFIT output reformatted with PIFORM
