# Supplementary material for: Improved Accuracy in Semi-Experimental Structure Determination by Resolving Problems Associated with Rotation of Principal Inertial Axes of Isotopologues: Structures of 1,3-Oxazole (c‑C3H3NO)
Source: J Phys Chem A. 2026 Apr 24;130(18):3623–41. doi: 10.1021/acs.jpca.6c01535 (PMC13158917; doi:10.1021/acs.jpca.6c01535)
Supplement: Supplementary file 2 [file jp6c01535_si_002.zip › Supporting Information/Least-Squares Fits/oxazole_012_A_I_r.res]

   [2-2H, 5-13C]-oxazole GS                           Thu Oct 02 21:03:34 2025

-------------------------------------------------------------------------------------=========
                                              obs         o-c     error     blends     Notes
                                                                         o-c      wt
    / instead of : below denotes (o-c)>3*err
-------------------------------------------------------------------------------------=========
   1: 26  0 26  0   25  0 25  0             246436.0601  -0.0084  0.050  -0.0084 0.15  
   2: 26  0 26  0   25  1 25  0             246436.0601  -0.0084  0.050  -0.0084 0.35  
   3: 26  1 26  0   25  0 25  0             246436.0601  -0.0084  0.050  -0.0084 0.35  
   4: 26  1 26  0   25  1 25  0             246436.0601  -0.0084  0.050  -0.0084 0.15  
   5: 25  1 24  0   24  1 23  0             246445.1665   0.0438  0.050   0.0438 0.23  
   6: 25  1 24  0   24  2 23  0             246445.1665   0.0438  0.050   0.0438 0.27  
   7: 25  2 24  0   24  1 23  0             246445.1665   0.0438  0.050   0.0438 0.27  
   8: 25  2 24  0   24  2 23  0             246445.1665   0.0438  0.050   0.0438 0.23  
   9: 24  2 22  0   23  2 21  0             246453.9666   0.0110  0.050   0.0111 0.24  
  10: 24  2 22  0   23  3 21  0             246453.9666   0.0110  0.050   0.0111 0.26  
  11: 24  3 22  0   23  2 21  0             246453.9666   0.0110  0.050   0.0111 0.26  
  12: 24  3 22  0   23  3 21  0             246453.9666   0.0110  0.050   0.0111 0.24  
  13: 23  3 20  0   22  3 19  0             246463.1096   0.0870  0.050   0.0871 0.23  
  14: 23  3 20  0   22  4 19  0             246463.1096   0.0870  0.050   0.0871 0.27  
  15: 23  4 20  0   22  3 19  0             246463.1096   0.0870  0.050   0.0871 0.27  
  16: 23  4 20  0   22  4 19  0             246463.1096   0.0870  0.050   0.0871 0.23  
  17: 22  4 18  0   21  4 17  0             246473.1032   0.0038  0.050   0.0038 0.24  
  18: 22  4 18  0   21  5 17  0             246473.1032   0.0038  0.050   0.0038 0.26  
  19: 22  5 18  0   21  4 17  0             246473.1032   0.0038  0.050   0.0038 0.26  
  20: 22  5 18  0   21  5 17  0             246473.1032   0.0038  0.050   0.0038 0.24  
  21: 21  5 16  0   20  5 15  0             246485.6239  -0.0302  0.050  -0.0302 0.24  
  22: 21  5 16  0   20  6 15  0             246485.6239  -0.0302  0.050  -0.0302 0.26  
  23: 21  6 16  0   20  5 15  0             246485.6239  -0.0302  0.050  -0.0302 0.26  
  24: 21  6 16  0   20  6 15  0             246485.6239  -0.0302  0.050  -0.0302 0.24  
  25: 20  6 14  0   19  6 13  0             246503.7126  -0.0629  0.050  -0.0629 0.24  
  26: 20  6 14  0   19  7 13  0             246503.7126  -0.0629  0.050  -0.0629 0.26  
  27: 20  7 14  0   19  6 13  0             246503.7126  -0.0629  0.050  -0.0629 0.26  
  28: 20  7 14  0   19  7 13  0             246503.7126  -0.0629  0.050  -0.0629 0.24  
  29: 19  7 12  0   18  7 11  0             246534.8003   0.0406  0.050   0.0407 0.25  
  30: 19  7 12  0   18  8 11  0             246534.8003   0.0406  0.050   0.0407 0.25  
  31: 19  8 12  0   18  7 11  0             246534.8003   0.0406  0.050   0.0407 0.25  
  32: 19  8 12  0   18  8 11  0             246534.8003   0.0406  0.050   0.0407 0.25  
  33: 18  8 10  0   17  8  9  0             246598.5490  -0.0310  0.050  -0.0207 0.24  
  34: 18  8 10  0   17  9  9  0             246598.5490  -0.0088  0.050  -0.0207 0.26  
  35: 18  9 10  0   17  8  9  0             246598.5490  -0.0326  0.050  -0.0207 0.26  
  36: 18  9 10  0   17  9  9  0             246598.5490  -0.0104  0.050  -0.0207 0.24  
  37: 27  0 27  0   26  0 26  0             255733.2572  -0.0009  0.050  -0.0010 0.15  
  38: 27  0 27  0   26  1 26  0             255733.2572  -0.0009  0.050  -0.0010 0.35  
  39: 27  1 27  0   26  0 26  0             255733.2572  -0.0009  0.050  -0.0010 0.35  
  40: 27  1 27  0   26  1 26  0             255733.2572  -0.0009  0.050  -0.0010 0.15  
  41: 26  1 25  0   25  1 24  0             255742.2411  -0.0438  0.050  -0.0439 0.23  
  42: 26  1 25  0   25  2 24  0             255742.2411  -0.0438  0.050  -0.0439 0.27  
  43: 26  2 25  0   25  1 24  0             255742.2411  -0.0438  0.050  -0.0439 0.27  
  44: 26  2 25  0   25  2 24  0             255742.2411  -0.0438  0.050  -0.0439 0.23  
  45: 25  2 23  0   24  2 22  0             255751.0284  -0.0158  0.050  -0.0159 0.23  
  46: 25  2 23  0   24  3 22  0             255751.0284  -0.0158  0.050  -0.0159 0.27  
  47: 25  3 23  0   24  2 22  0             255751.0284  -0.0158  0.050  -0.0159 0.27  
  48: 25  3 23  0   24  3 22  0             255751.0284  -0.0158  0.050  -0.0159 0.23  
  49: 23  4 19  0   22  4 18  0             255769.6982   0.0063  0.050   0.0064 0.24  
  50: 23  4 19  0   22  5 18  0             255769.6982   0.0063  0.050   0.0064 0.26  
  51: 23  5 19  0   22  4 18  0             255769.6982   0.0063  0.050   0.0064 0.26  
  52: 23  5 19  0   22  5 18  0             255769.6982   0.0063  0.050   0.0064 0.24  
  53: 22  5 17  0   21  5 16  0             255781.4537  -0.0417  0.050  -0.0418 0.24  
  54: 22  5 17  0   21  6 16  0             255781.4537  -0.0417  0.050  -0.0418 0.26  
  55: 22  6 17  0   21  5 16  0             255781.4537  -0.0417  0.050  -0.0418 0.26  
  56: 22  6 17  0   21  6 16  0             255781.4537  -0.0417  0.050  -0.0418 0.24  
  57: 21  6 15  0   20  6 14  0             255797.8531   0.0193  0.050   0.0194 0.24  
  58: 21  6 15  0   20  7 14  0             255797.8531   0.0193  0.050   0.0194 0.26  
  59: 21  7 15  0   20  6 14  0             255797.8531   0.0193  0.050   0.0194 0.26  
  60: 21  7 15  0   20  7 14  0             255797.8531   0.0193  0.050   0.0194 0.24  
  61: 20  7 13  0   19  7 12  0             255824.1366  -0.0635  0.050  -0.0636 0.23  
  62: 20  7 13  0   19  8 12  0             255824.1366  -0.0635  0.050  -0.0636 0.27  
  63: 20  8 13  0   19  7 12  0             255824.1366  -0.0635  0.050  -0.0636 0.27  
  64: 20  8 13  0   19  8 12  0             255824.1366  -0.0635  0.050  -0.0636 0.23  
  65: 19  8 11  0   18  8 10  0             255874.5081   0.0353  0.050   0.0361 0.24  
  66: 19  8 11  0   18  9 10  0             255874.5081   0.0369  0.050   0.0361 0.26  
  67: 19  9 11  0   18  8 10  0             255874.5081   0.0352  0.050   0.0361 0.26  
  68: 19  9 11  0   18  9 10  0             255874.5081   0.0368  0.050   0.0361 0.24  
  69: 28  0 28  0   27  0 27  0             265030.1851  -0.0290  0.050  -0.0290 0.15  
  70: 28  0 28  0   27  1 27  0             265030.1851  -0.0290  0.050  -0.0290 0.35  
  71: 28  1 28  0   27  0 27  0             265030.1851  -0.0290  0.050  -0.0290 0.35  
  72: 28  1 28  0   27  1 27  0             265030.1851  -0.0290  0.050  -0.0290 0.15  
  73: 27  1 26  0   26  1 25  0             265039.1788  -0.0354  0.050  -0.0354 0.23  
  74: 27  1 26  0   26  2 25  0             265039.1788  -0.0354  0.050  -0.0354 0.27  
  75: 27  2 26  0   26  1 25  0             265039.1788  -0.0354  0.050  -0.0354 0.27  
  76: 27  2 26  0   26  2 25  0             265039.1788  -0.0354  0.050  -0.0354 0.23  
  77: 26  2 24  0   25  2 23  0             265047.8607  -0.0432  0.050  -0.0432 0.23  
  78: 26  2 24  0   25  3 23  0             265047.8607  -0.0432  0.050  -0.0432 0.27  
  79: 26  3 24  0   25  2 23  0             265047.8607  -0.0432  0.050  -0.0432 0.27  
  80: 26  3 24  0   25  3 23  0             265047.8607  -0.0432  0.050  -0.0432 0.23  
  81: 25  3 22  0   24  3 21  0             265056.6914   0.0242  0.050   0.0243 0.24  
  82: 25  3 22  0   24  4 21  0             265056.6914   0.0242  0.050   0.0243 0.26  
  83: 25  4 22  0   24  3 21  0             265056.6914   0.0242  0.050   0.0243 0.26  
  84: 25  4 22  0   24  4 21  0             265056.6914   0.0242  0.050   0.0243 0.24  
  85: 24  4 20  0   23  4 19  0             265066.1199   0.0105  0.050   0.0106 0.24  
  86: 24  4 20  0   23  5 19  0             265066.1199   0.0105  0.050   0.0106 0.26  
  87: 24  5 20  0   23  4 19  0             265066.1199   0.0105  0.050   0.0106 0.26  
  88: 24  5 20  0   23  5 19  0             265066.1199   0.0105  0.050   0.0106 0.24  
  89: 23  5 18  0   22  5 17  0             265077.3016   0.0181  0.050   0.0182 0.24  
  90: 23  5 18  0   22  6 17  0             265077.3016   0.0181  0.050   0.0182 0.26  
  91: 23  6 18  0   22  5 17  0             265077.3016   0.0181  0.050   0.0182 0.26  
  92: 23  6 18  0   22  6 17  0             265077.3016   0.0181  0.050   0.0182 0.24  
  93: 22  6 16  0   21  6 15  0             265092.1607  -0.0418  0.050  -0.0419 0.24  
  94: 22  6 16  0   21  7 15  0             265092.1607  -0.0418  0.050  -0.0419 0.26  
  95: 22  7 16  0   21  6 15  0             265092.1607  -0.0418  0.050  -0.0419 0.26  
  96: 22  7 16  0   21  7 15  0             265092.1607  -0.0418  0.050  -0.0419 0.24  
  97: 21  7 14  0   20  7 13  0             265115.0225  -0.0891  0.050  -0.0891 0.24  
  98: 21  7 14  0   20  8 13  0             265115.0225  -0.0891  0.050  -0.0891 0.26  
  99: 21  8 14  0   20  7 13  0             265115.0225  -0.0891  0.050  -0.0891 0.26  
 100: 21  8 14  0   20  8 13  0             265115.0225  -0.0891  0.050  -0.0891 0.24  
 101: 20  8 12  0   19  8 11  0             265155.9634  -0.0628  0.050  -0.0628 0.25  
 102: 20  8 12  0   19  9 11  0             265155.9634  -0.0627  0.050  -0.0628 0.25  
 103: 20  9 12  0   19  8 11  0             265155.9634  -0.0629  0.050  -0.0628 0.25  
 104: 20  9 12  0   19  9 11  0             265155.9634  -0.0627  0.050  -0.0628 0.25  
 105: 19  9 10  0   18  9  9  0             265242.3174  -0.0603  0.050  -0.0300 0.25  
 106: 19  9 10  0   18 10  9  0             265242.3174   0.0054  0.050  -0.0300 0.25  
 107: 19 10 10  0   18  9  9  0             265242.3174  -0.0654  0.050  -0.0300 0.25  
 108: 19 10 10  0   18 10  9  0             265242.3174   0.0002  0.050  -0.0300 0.25  
 109: 17 11  6  0   16 11  5  0             267085.7449  -0.0527  0.050               
 110: 14 14  1  0   13 13  0  0             267121.7150  -0.0618  0.050               
 111: 14 14  0  0   13 13  1  0             267165.5471   0.0735  0.050               
 112: 40 11 29  0   40 10 30  0             274031.9973  -0.0013  0.050  -0.0014 0.30  
 113: 40 11 29  0   40 11 30  0             274031.9973  -0.0013  0.050  -0.0014 0.20  
 114: 40 12 29  0   40 10 30  0             274031.9973  -0.0013  0.050  -0.0014 0.20  
 115: 40 12 29  0   40 11 30  0             274031.9973  -0.0013  0.050  -0.0014 0.30  
 116: 37  8 29  0   37  7 30  0             274227.5168  -0.0428  0.050  -0.0428 0.29  
 117: 37  8 29  0   37  8 30  0             274227.5168  -0.0428  0.050  -0.0428 0.21  
 118: 37  9 29  0   37  7 30  0             274227.5168  -0.0428  0.050  -0.0428 0.21  
 119: 37  9 29  0   37  8 30  0             274227.5168  -0.0428  0.050  -0.0428 0.29  
 120: 29  0 29  0   28  0 28  0             274326.9341   0.0063  0.050   0.0064 0.15  
 121: 29  0 29  0   28  1 28  0             274326.9341   0.0063  0.050   0.0064 0.35  
 122: 29  1 29  0   28  0 28  0             274326.9341   0.0063  0.050   0.0064 0.35  
 123: 29  1 29  0   28  1 28  0             274326.9341   0.0063  0.050   0.0064 0.15  
 124: 28  1 27  0   27  1 26  0             274335.9086   0.0066  0.050   0.0067 0.23  
 125: 28  1 27  0   27  2 26  0             274335.9086   0.0066  0.050   0.0067 0.27  
 126: 28  2 27  0   27  1 26  0             274335.9086   0.0066  0.050   0.0067 0.27  
 127: 28  2 27  0   27  2 26  0             274335.9086   0.0066  0.050   0.0067 0.23  
 128: 35  6 29  0   35  5 30  0             274339.9395   0.0957  0.050   0.0957 0.29  
 129: 35  6 29  0   35  6 30  0             274339.9395   0.0957  0.050   0.0957 0.21  
 130: 35  7 29  0   35  5 30  0             274339.9395   0.0957  0.050   0.0957 0.21  
 131: 35  7 29  0   35  6 30  0             274339.9395   0.0957  0.050   0.0957 0.29  
 132: 27  2 25  0   26  2 24  0             274344.5261   0.0009  0.050   0.0009 0.23  
 133: 27  2 25  0   26  3 24  0             274344.5261   0.0009  0.050   0.0009 0.27  
 134: 27  3 25  0   26  2 24  0             274344.5261   0.0009  0.050   0.0009 0.27  
 135: 27  3 25  0   26  3 24  0             274344.5261   0.0009  0.050   0.0009 0.23  
 136: 26  3 23  0   25  3 22  0             274353.1715   0.0176  0.050   0.0176 0.24  
 137: 26  3 23  0   25  4 22  0             274353.1715   0.0176  0.050   0.0176 0.26  
 138: 26  4 23  0   25  3 22  0             274353.1715   0.0176  0.050   0.0176 0.26  
 139: 26  4 23  0   25  4 22  0             274353.1715   0.0176  0.050   0.0176 0.24  
 140: 25  4 21  0   24  4 20  0             274362.3464   0.0148  0.050   0.0148 0.24  
 141: 25  4 21  0   24  5 20  0             274362.3464   0.0148  0.050   0.0148 0.26  
 142: 25  5 21  0   24  4 20  0             274362.3464   0.0148  0.050   0.0148 0.26  
 143: 25  5 21  0   24  5 20  0             274362.3464   0.0148  0.050   0.0148 0.24  
 144: 24  5 19  0   23  5 18  0             274372.9596  -0.0090  0.050  -0.0091 0.24  
 145: 24  5 19  0   23  6 18  0             274372.9596  -0.0090  0.050  -0.0091 0.26  
 146: 24  6 19  0   23  5 18  0             274372.9596  -0.0090  0.050  -0.0091 0.26  
 147: 24  6 19  0   23  6 18  0             274372.9596  -0.0090  0.050  -0.0091 0.24  
 148: 23  6 17  0   22  6 16  0             274386.6906  -0.0434  0.050  -0.0435 0.23  
 149: 23  6 17  0   22  7 16  0             274386.6906  -0.0434  0.050  -0.0435 0.27  
 150: 23  7 17  0   22  6 16  0             274386.6906  -0.0434  0.050  -0.0435 0.27  
 151: 23  7 17  0   22  7 16  0             274386.6906  -0.0434  0.050  -0.0435 0.23  
 152: 22  7 15  0   21  7 14  0             274407.0259   0.0446  0.050   0.0446 0.24  
 153: 22  7 15  0   21  8 14  0             274407.0259   0.0446  0.050   0.0446 0.26  
 154: 22  8 15  0   21  7 14  0             274407.0259   0.0446  0.050   0.0446 0.26  
 155: 22  8 15  0   21  8 14  0             274407.0259   0.0446  0.050   0.0446 0.24  
 156: 21  8 13  0   20  8 12  0             274441.2022   0.0340  0.050   0.0340 0.25  
 157: 21  8 13  0   20  9 12  0             274441.2022   0.0340  0.050   0.0340 0.25  
 158: 21  9 13  0   20  8 12  0             274441.2022   0.0340  0.050   0.0340 0.25  
 159: 21  9 13  0   20  9 12  0             274441.2022   0.0340  0.050   0.0340 0.25  
 160: 20  9 11  0   19  9 10  0             274508.1768   0.0519  0.050   0.0543 0.25  
 161: 20  9 11  0   19 10 10  0             274508.1768   0.0570  0.050   0.0543 0.25  
 162: 20 10 11  0   19  9 10  0             274508.1768   0.0515  0.050   0.0543 0.25  
 163: 20 10 11  0   19 10 10  0             274508.1768   0.0567  0.050   0.0543 0.25  
 164: 19 10  9  0   18 11  8  0             274663.8737   0.1130  0.050   0.0221 0.50  
 165: 19 11  9  0   18 11  8  0             274663.8737  -0.0689  0.050   0.0221 0.50  
 166: 18 11  7  0   17 12  6  0             274974.1158   0.0440  0.050               
 167: 18 12  7  0   17 12  6  0             275015.7623  -0.0939  0.050               
 168: 15 13  3  0   14 12  2  0             275046.3126   0.0960  0.050               
 169: 18 11  7  0   17 11  6  0             275284.3779  -0.0478  0.050               
 170: 46 16 30  0   46 15 31  0             282920.4920  -0.0008  0.050  -0.0008 0.30  
 171: 46 16 30  0   46 16 31  0             282920.4920  -0.0008  0.050  -0.0008 0.20  
 172: 46 17 30  0   46 15 31  0             282920.4920  -0.0008  0.050  -0.0008 0.20  
 173: 46 17 30  0   46 16 31  0             282920.4920  -0.0008  0.050  -0.0008 0.30  
 174: 45 15 30  0   45 14 31  0             283010.9778  -0.0397  0.050  -0.0397 0.30  
 175: 45 15 30  0   45 15 31  0             283010.9778  -0.0397  0.050  -0.0397 0.20  
 176: 45 16 30  0   45 14 31  0             283010.9778  -0.0397  0.050  -0.0397 0.20  
 177: 45 16 30  0   45 15 31  0             283010.9778  -0.0397  0.050  -0.0397 0.30  
 178: 44 14 30  0   44 13 31  0             283096.9934   0.0399  0.050   0.0400 0.30  
 179: 44 14 30  0   44 14 31  0             283096.9934   0.0399  0.050   0.0400 0.20  
 180: 44 15 30  0   44 13 31  0             283096.9934   0.0399  0.050   0.0400 0.20  
 181: 44 15 30  0   44 14 31  0             283096.9934   0.0399  0.050   0.0400 0.30  
 182: 43 13 30  0   43 12 31  0             283178.4985   0.0208  0.050   0.0208 0.30  
 183: 43 13 30  0   43 13 31  0             283178.4985   0.0208  0.050   0.0208 0.20  
 184: 43 14 30  0   43 12 31  0             283178.4985   0.0208  0.050   0.0208 0.20  
 185: 43 14 30  0   43 13 31  0             283178.4985   0.0208  0.050   0.0208 0.30  
 186: 42 12 30  0   42 11 31  0             283255.6891  -0.0735  0.050  -0.0736 0.29  
 187: 42 12 30  0   42 12 31  0             283255.6891  -0.0735  0.050  -0.0736 0.21  
 188: 42 13 30  0   42 11 31  0             283255.6891  -0.0735  0.050  -0.0736 0.21  
 189: 42 13 30  0   42 12 31  0             283255.6891  -0.0735  0.050  -0.0736 0.29  
 190: 15 14  1  0   14 13  2  0             283292.2425   0.0241  0.050               
 191: 41 11 30  0   41 10 31  0             283328.9301  -0.0461  0.050  -0.0461 0.29  
 192: 41 11 30  0   41 11 31  0             283328.9301  -0.0461  0.050  -0.0461 0.21  
 193: 41 12 30  0   41 10 31  0             283328.9301  -0.0461  0.050  -0.0461 0.21  
 194: 41 12 30  0   41 11 31  0             283328.9301  -0.0461  0.050  -0.0461 0.29  
 195: 40 10 30  0   40  9 31  0             283398.3293   0.0474  0.050   0.0474 0.29  
 196: 40 10 30  0   40 10 31  0             283398.3293   0.0474  0.050   0.0474 0.21  
 197: 40 11 30  0   40  9 31  0             283398.3293   0.0474  0.050   0.0474 0.21  
 198: 40 11 30  0   40 10 31  0             283398.3293   0.0474  0.050   0.0474 0.29  
 199: 30  0 30  0   29  0 29  0             283623.4013   0.0107  0.050   0.0107 0.15  
 200: 30  0 30  0   29  1 29  0             283623.4013   0.0107  0.050   0.0107 0.35  
 201: 30  1 30  0   29  0 29  0             283623.4013   0.0107  0.050   0.0107 0.35  
 202: 30  1 30  0   29  1 29  0             283623.4013   0.0107  0.050   0.0107 0.15  
 203: 29  1 28  0   28  1 27  0             283632.3551   0.0156  0.050   0.0156 0.23  
 204: 29  1 28  0   28  2 27  0             283632.3551   0.0156  0.050   0.0156 0.27  
 205: 29  2 28  0   28  1 27  0             283632.3551   0.0156  0.050   0.0156 0.27  
 206: 29  2 28  0   28  2 27  0             283632.3551   0.0156  0.050   0.0156 0.23  
 207: 28  2 26  0   27  2 25  0             283640.9063   0.0074  0.050   0.0074 0.23  
 208: 28  2 26  0   27  3 25  0             283640.9063   0.0074  0.050   0.0074 0.27  
 209: 28  3 26  0   27  2 25  0             283640.9063   0.0074  0.050   0.0074 0.27  
 210: 28  3 26  0   27  3 25  0             283640.9063   0.0074  0.050   0.0074 0.23  
 211: 27  3 24  0   26  3 23  0             283649.3926  -0.0093  0.050  -0.0094 0.24  
 212: 27  3 24  0   26  4 23  0             283649.3926  -0.0093  0.050  -0.0094 0.26  
 213: 27  4 24  0   26  3 23  0             283649.3926  -0.0093  0.050  -0.0094 0.26  
 214: 27  4 24  0   26  4 23  0             283649.3926  -0.0093  0.050  -0.0094 0.24  
 215: 26  4 22  0   25  4 21  0             283658.3339  -0.0073  0.050  -0.0073 0.24  
 216: 26  4 22  0   25  5 21  0             283658.3339  -0.0073  0.050  -0.0073 0.26  
 217: 26  5 22  0   25  4 21  0             283658.3339  -0.0073  0.050  -0.0073 0.26  
 218: 26  5 22  0   25  5 21  0             283658.3339  -0.0073  0.050  -0.0073 0.24  
 219: 25  5 20  0   24  5 19  0             283668.4778  -0.0351  0.050  -0.0351 0.24  
 220: 25  5 20  0   24  6 19  0             283668.4778  -0.0351  0.050  -0.0351 0.26  
 221: 25  6 20  0   24  5 19  0             283668.4778  -0.0351  0.050  -0.0351 0.26  
 222: 25  6 20  0   24  6 19  0             283668.4778  -0.0351  0.050  -0.0351 0.24  
 223: 24  6 18  0   23  6 17  0             283681.3581   0.0361  0.050   0.0361 0.24  
 224: 24  6 18  0   23  7 17  0             283681.3581   0.0361  0.050   0.0361 0.26  
 225: 24  7 18  0   23  6 17  0             283681.3581   0.0361  0.050   0.0361 0.26  
 226: 24  7 18  0   23  7 17  0             283681.3581   0.0361  0.050   0.0361 0.24  
 227: 23  7 16  0   22  7 15  0             283699.5198   0.0498  0.050   0.0498 0.23  
 228: 23  7 16  0   22  8 15  0             283699.5198   0.0498  0.050   0.0498 0.27  
 229: 23  8 16  0   22  7 15  0             283699.5198   0.0498  0.050   0.0498 0.27  
 230: 23  8 16  0   22  8 15  0             283699.5198   0.0498  0.050   0.0498 0.23  
 231: 22  8 14  0   21  8 13  0             283728.6448  -0.0134  0.050  -0.0135 0.24  
 232: 22  8 14  0   21  9 13  0             283728.6448  -0.0134  0.050  -0.0135 0.26  
 233: 22  9 14  0   21  8 13  0             283728.6448  -0.0134  0.050  -0.0135 0.26  
 234: 22  9 14  0   21  9 13  0             283728.6448  -0.0134  0.050  -0.0135 0.24  
 235: 21  9 12  0   20  9 11  0             283782.3431   0.0096  0.050   0.0098 0.25  
 236: 21  9 12  0   20 10 11  0             283782.3431   0.0100  0.050   0.0098 0.25  
 237: 21 10 12  0   20  9 11  0             283782.3431   0.0096  0.050   0.0098 0.25  
 238: 21 10 12  0   20 10 11  0             283782.3431   0.0099  0.050   0.0098 0.25  
 239: 33  3 30  0   33  2 31  0             283786.8841   0.0742  0.050   0.0742 0.29  
 240: 33  3 30  0   33  3 31  0             283786.8841   0.0742  0.050   0.0742 0.21  
 241: 33  4 30  0   33  2 31  0             283786.8841   0.0742  0.050   0.0742 0.21  
 242: 33  4 30  0   33  3 31  0             283786.8841   0.0742  0.050   0.0742 0.29  
 243: 20 10 10  0   19 10  9  0             283897.3269  -0.0977  0.050  -0.0143 0.26  
 244: 20 10 10  0   19 11  9  0             283897.3269   0.0843  0.050  -0.0143 0.24  
 245: 20 11 10  0   19 10  9  0             283897.3269  -0.1129  0.050  -0.0143 0.24  
 246: 20 11 10  0   19 11  9  0             283897.3269   0.0691  0.050  -0.0143 0.26  
 247: 19 11  8  0   18 11  7  0             284220.4866   0.0346  0.050               
 248: 19 12  8  0   18 11  7  0             284225.1523  -0.0478  0.050               
 249: 15 15  1  0   14 14  0  0             286329.4435  -0.0105  0.050               
 250: 15 15  0  0   14 14  1  0             286353.3969  -0.0754  0.050               
 251: 18 12  6  0   17 12  5  0             286621.9643  -0.0018  0.050               
 252: 17 13  4  0   16 13  3  0             288378.7579   0.0447  0.050               
 253: 45 14 31  0   45 13 32  0             292392.4494   0.0278  0.050   0.0278 0.30  
 254: 45 14 31  0   45 14 32  0             292392.4494   0.0278  0.050   0.0278 0.20  
 255: 45 15 31  0   45 13 32  0             292392.4494   0.0278  0.050   0.0278 0.20  
 256: 45 15 31  0   45 14 32  0             292392.4494   0.0278  0.050   0.0278 0.30  
 257: 43 12 31  0   43 11 32  0             292551.3747   0.0567  0.050   0.0568 0.30  
 258: 43 12 31  0   43 12 32  0             292551.3747   0.0567  0.050   0.0568 0.20  
 259: 43 13 31  0   43 11 32  0             292551.3747   0.0567  0.050   0.0568 0.20  
 260: 43 13 31  0   43 12 32  0             292551.3747   0.0567  0.050   0.0568 0.30  
 261: 42 11 31  0   42 10 32  0             292624.7475  -0.0610  0.050  -0.0610 0.29  
 262: 42 11 31  0   42 11 32  0             292624.7475  -0.0610  0.050  -0.0610 0.21  
 263: 42 12 31  0   42 10 32  0             292624.7475  -0.0610  0.050  -0.0610 0.21  
 264: 42 12 31  0   42 11 32  0             292624.7475  -0.0610  0.050  -0.0610 0.29  
 265: 31  0 31  0   30  0 30  0             292919.5924  -0.0017  0.050  -0.0017 0.15  
 266: 31  0 31  0   30  1 30  0             292919.5924  -0.0017  0.050  -0.0017 0.35  
 267: 31  1 31  0   30  0 30  0             292919.5924  -0.0017  0.050  -0.0017 0.35  
 268: 31  1 31  0   30  1 30  0             292919.5924  -0.0017  0.050  -0.0017 0.15  
 269: 30  1 29  0   29  1 28  0             292928.5088  -0.0095  0.050  -0.0095 0.23  
 270: 30  1 29  0   29  2 28  0             292928.5088  -0.0095  0.050  -0.0095 0.27  
 271: 30  2 29  0   29  1 28  0             292928.5088  -0.0095  0.050  -0.0095 0.27  
 272: 30  2 29  0   29  2 28  0             292928.5088  -0.0095  0.050  -0.0095 0.23  
 273: 29  2 27  0   28  2 26  0             292936.9921  -0.0241  0.050  -0.0241 0.23  
 274: 29  2 27  0   28  3 26  0             292936.9921  -0.0241  0.050  -0.0241 0.27  
 275: 29  3 27  0   28  2 26  0             292936.9921  -0.0241  0.050  -0.0241 0.27  
 276: 29  3 27  0   28  3 26  0             292936.9921  -0.0241  0.050  -0.0241 0.23  
 277: 37  6 31  0   37  5 32  0             292938.5578  -0.0706  0.050  -0.0707 0.28  
 278: 37  6 31  0   37  6 32  0             292938.5578  -0.0706  0.050  -0.0707 0.22  
 279: 37  7 31  0   37  5 32  0             292938.5578  -0.0706  0.050  -0.0707 0.22  
 280: 37  7 31  0   37  6 32  0             292938.5578  -0.0706  0.050  -0.0707 0.28  
 281: 28  3 25  0   27  3 24  0             292945.3963  -0.0046  0.050  -0.0046 0.24  
 282: 28  3 25  0   27  4 24  0             292945.3963  -0.0046  0.050  -0.0046 0.26  
 283: 28  4 25  0   27  3 24  0             292945.3963  -0.0046  0.050  -0.0046 0.26  
 284: 28  4 25  0   27  4 24  0             292945.3963  -0.0046  0.050  -0.0046 0.24  
 285: 27  4 23  0   26  4 22  0             292954.1371   0.0144  0.050   0.0145 0.24  
 286: 27  4 23  0   26  5 22  0             292954.1371   0.0144  0.050   0.0145 0.26  
 287: 27  5 23  0   26  4 22  0             292954.1371   0.0144  0.050   0.0145 0.26  
 288: 27  5 23  0   26  5 22  0             292954.1371   0.0144  0.050   0.0145 0.24  
 289: 26  5 21  0   25  5 20  0             292963.8823  -0.0031  0.050  -0.0031 0.24  
 290: 26  5 21  0   25  6 20  0             292963.8823  -0.0031  0.050  -0.0031 0.26  
 291: 26  6 21  0   25  5 20  0             292963.8823  -0.0031  0.050  -0.0031 0.26  
 292: 26  6 21  0   25  6 20  0             292963.8823  -0.0031  0.050  -0.0031 0.24  
 293: 25  6 19  0   24  6 18  0             292975.8933   0.0051  0.050   0.0052 0.24  
 294: 25  6 19  0   24  7 18  0             292975.8933   0.0051  0.050   0.0052 0.26  
 295: 25  7 19  0   24  6 18  0             292975.8933   0.0051  0.050   0.0052 0.26  
 296: 25  7 19  0   24  7 18  0             292975.8933   0.0051  0.050   0.0052 0.24  
 297: 24  7 17  0   23  7 16  0             292992.3279  -0.0167  0.050  -0.0167 0.24  
 298: 24  7 17  0   23  8 16  0             292992.3279  -0.0167  0.050  -0.0167 0.26  
 299: 24  8 17  0   23  7 16  0             292992.3279  -0.0167  0.050  -0.0167 0.26  
 300: 24  8 17  0   23  8 16  0             292992.3279  -0.0167  0.050  -0.0167 0.24  
 301: 23  8 15  0   22  8 14  0             293017.7073  -0.0064  0.050  -0.0065 0.24  
 302: 23  8 15  0   22  9 14  0             293017.7073  -0.0064  0.050  -0.0065 0.26  
 303: 23  9 15  0   22  8 14  0             293017.7073  -0.0064  0.050  -0.0065 0.26  
 304: 23  9 15  0   22  9 14  0             293017.7073  -0.0064  0.050  -0.0065 0.24  
 305: 22  9 13  0   21  9 12  0             293061.9197   0.0094  0.050   0.0095 0.25  
 306: 22  9 13  0   21 10 12  0             293061.9197   0.0095  0.050   0.0095 0.25  
 307: 22 10 13  0   21  9 12  0             293061.9197   0.0094  0.050   0.0095 0.25  
 308: 22 10 13  0   21 10 12  0             293061.9197   0.0095  0.050   0.0095 0.25  
 309: 21 10 11  0   20 10 10  0             293149.9965   0.0112  0.050   0.0183 0.25  
 310: 21 10 11  0   20 11 10  0             293149.9965   0.0264  0.050   0.0183 0.25  
 311: 21 11 11  0   20 10 10  0             293149.9965   0.0100  0.050   0.0183 0.25  
 312: 21 11 11  0   20 11 10  0             293149.9965   0.0253  0.050   0.0183 0.25  
 313: 19 13  7  0   18 13  6  0             293763.1769  -0.0599  0.050               
 314: 19 12  7  0   18 12  6  0             294270.3136   0.0484  0.050               
 315: 19 13  7  0   18 12  6  0             294358.3228   0.0019  0.050               
 316: 52 20 32  0   52 19 33  0             301105.5969   0.0157  0.050   0.0157 0.30  
 317: 52 20 32  0   52 20 33  0             301105.5969   0.0157  0.050   0.0157 0.20  
 318: 52 21 32  0   52 19 33  0             301105.5969   0.0157  0.050   0.0157 0.20  
 319: 52 21 32  0   52 20 33  0             301105.5969   0.0157  0.050   0.0157 0.30  
 320: 46 14 32  0   46 13 33  0             301686.3458   0.0192  0.050   0.0192 0.29  
 321: 46 14 32  0   46 14 33  0             301686.3458   0.0192  0.050   0.0192 0.21  
 322: 46 15 32  0   46 13 33  0             301686.3458   0.0192  0.050   0.0192 0.21  
 323: 46 15 32  0   46 14 33  0             301686.3458   0.0192  0.050   0.0192 0.29  
 324: 45 13 32  0   45 12 33  0             301767.9185  -0.0235  0.050  -0.0236 0.29  
 325: 45 13 32  0   45 13 33  0             301767.9185  -0.0235  0.050  -0.0236 0.21  
 326: 45 14 32  0   45 12 33  0             301767.9185  -0.0235  0.050  -0.0236 0.21  
 327: 45 14 32  0   45 13 33  0             301767.9185  -0.0235  0.050  -0.0236 0.29  
 328: 44 12 32  0   44 11 33  0             301845.6782   0.0483  0.050   0.0483 0.29  
 329: 44 12 32  0   44 12 33  0             301845.6782   0.0483  0.050   0.0483 0.21  
 330: 44 13 32  0   44 11 33  0             301845.6782   0.0483  0.050   0.0483 0.21  
 331: 44 13 32  0   44 12 33  0             301845.6782   0.0483  0.050   0.0483 0.29  
 332: 43 11 32  0   43 10 33  0             301919.5566   0.0221  0.050   0.0222 0.29  
 333: 43 11 32  0   43 11 33  0             301919.5566   0.0221  0.050   0.0222 0.21  
 334: 43 12 32  0   43 10 33  0             301919.5566   0.0221  0.050   0.0222 0.21  
 335: 43 12 32  0   43 11 33  0             301919.5566   0.0221  0.050   0.0222 0.29  
 336: 41  9 32  0   41  8 33  0             302056.6192   0.0651  0.050   0.0651 0.29  
 337: 41  9 32  0   41  9 33  0             302056.6192   0.0651  0.050   0.0651 0.21  
 338: 41 10 32  0   41  8 33  0             302056.6192   0.0651  0.050   0.0651 0.21  
 339: 41 10 32  0   41  9 33  0             302056.6192   0.0651  0.050   0.0651 0.29  
 340: 40  8 32  0   40  7 33  0             302119.9122  -0.0278  0.050  -0.0279 0.28  
 341: 40  8 32  0   40  8 33  0             302119.9122  -0.0278  0.050  -0.0279 0.22  
 342: 40  9 32  0   40  7 33  0             302119.9122  -0.0278  0.050  -0.0279 0.22  
 343: 40  9 32  0   40  8 33  0             302119.9122  -0.0278  0.050  -0.0279 0.28  
 344: 39  7 32  0   39  6 33  0             302180.0521  -0.0330  0.050  -0.0331 0.28  
 345: 39  7 32  0   39  7 33  0             302180.0521  -0.0330  0.050  -0.0331 0.22  
 346: 39  8 32  0   39  6 33  0             302180.0521  -0.0330  0.050  -0.0331 0.22  
 347: 39  8 32  0   39  7 33  0             302180.0521  -0.0330  0.050  -0.0331 0.28  
 348: 32  0 32  0   31  0 31  0             302215.5119  -0.0180  0.050  -0.0180 0.15  
 349: 32  0 32  0   31  1 31  0             302215.5119  -0.0180  0.050  -0.0180 0.35  
 350: 32  1 32  0   31  0 31  0             302215.5119  -0.0180  0.050  -0.0180 0.35  
 351: 32  1 32  0   31  1 31  0             302215.5119  -0.0180  0.050  -0.0180 0.15  
 352: 31  1 30  0   30  1 29  0             302224.4274  -0.0024  0.050  -0.0024 0.23  
 353: 31  1 30  0   30  2 29  0             302224.4274  -0.0024  0.050  -0.0024 0.27  
 354: 31  2 30  0   30  1 29  0             302224.4274  -0.0024  0.050  -0.0024 0.27  
 355: 31  2 30  0   30  2 29  0             302224.4274  -0.0024  0.050  -0.0024 0.23  
 356: 30  2 28  0   29  2 27  0             302232.8560  -0.0120  0.050  -0.0120 0.23  
 357: 30  2 28  0   29  3 27  0             302232.8560  -0.0120  0.050  -0.0120 0.27  
 358: 30  3 28  0   29  2 27  0             302232.8560  -0.0120  0.050  -0.0120 0.27  
 359: 30  3 28  0   29  3 27  0             302232.8560  -0.0120  0.050  -0.0120 0.23  
 360: 38  6 32  0   38  5 33  0             302237.1027  -0.0133  0.050  -0.0133 0.28  
 361: 38  6 32  0   38  6 33  0             302237.1027  -0.0133  0.050  -0.0133 0.22  
 362: 38  7 32  0   38  5 33  0             302237.1027  -0.0133  0.050  -0.0133 0.22  
 363: 38  7 32  0   38  6 33  0             302237.1027  -0.0133  0.050  -0.0133 0.28  
 364: 29  3 26  0   28  3 25  0             302241.1363  -0.0043  0.050  -0.0043 0.24  
 365: 29  3 26  0   28  4 25  0             302241.1363  -0.0043  0.050  -0.0043 0.26  
 366: 29  4 26  0   28  3 25  0             302241.1363  -0.0043  0.050  -0.0043 0.26  
 367: 29  4 26  0   28  4 25  0             302241.1363  -0.0043  0.050  -0.0043 0.24  
 368: 28  4 24  0   27  4 23  0             302249.6629   0.0010  0.050   0.0010 0.24  
 369: 28  4 24  0   27  5 23  0             302249.6629   0.0010  0.050   0.0010 0.26  
 370: 28  5 24  0   27  4 23  0             302249.6629   0.0010  0.050   0.0010 0.26  
 371: 28  5 24  0   27  5 23  0             302249.6629   0.0010  0.050   0.0010 0.24  
 372: 27  5 22  0   26  5 21  0             302259.0351  -0.0257  0.050  -0.0258 0.24  
 373: 27  5 22  0   26  6 21  0             302259.0351  -0.0257  0.050  -0.0258 0.26  
 374: 27  6 22  0   26  5 21  0             302259.0351  -0.0257  0.050  -0.0258 0.26  
 375: 27  6 22  0   26  6 21  0             302259.0351  -0.0257  0.050  -0.0258 0.24  
 376: 26  6 20  0   25  6 19  0             302270.3681  -0.0045  0.050  -0.0046 0.24  
 377: 26  6 20  0   25  7 19  0             302270.3681  -0.0045  0.050  -0.0046 0.26  
 378: 26  7 20  0   25  6 19  0             302270.3681  -0.0045  0.050  -0.0046 0.26  
 379: 26  7 20  0   25  7 19  0             302270.3681  -0.0045  0.050  -0.0046 0.24  
 380: 25  7 18  0   24  7 17  0             302285.4565   0.0162  0.050   0.0163 0.24  
 381: 25  7 18  0   24  8 17  0             302285.4565   0.0162  0.050   0.0163 0.26  
 382: 25  8 18  0   24  7 17  0             302285.4565   0.0162  0.050   0.0163 0.26  
 383: 25  8 18  0   24  8 17  0             302285.4565   0.0162  0.050   0.0163 0.24  
 384: 37  5 32  0   37  4 33  0             302291.1824   0.0263  0.050   0.0264 0.28  
 385: 37  5 32  0   37  5 33  0             302291.1824   0.0263  0.050   0.0264 0.22  
 386: 37  6 32  0   37  4 33  0             302291.1824   0.0263  0.050   0.0264 0.22  
 387: 37  6 32  0   37  5 33  0             302291.1824   0.0263  0.050   0.0264 0.28  
 388: 24  8 16  0   23  8 15  0             302307.8276   0.0074  0.050   0.0074 0.24  
 389: 24  8 16  0   23  9 15  0             302307.8276   0.0074  0.050   0.0074 0.26  
 390: 24  9 16  0   23  8 15  0             302307.8276   0.0074  0.050   0.0074 0.26  
 391: 24  9 16  0   23  9 15  0             302307.8276   0.0074  0.050   0.0074 0.24  
 392: 16 15  1  0   15 14  2  0             302342.8221  -0.0063  0.050               
 393: 23  9 14  0   22  9 13  0             302345.0122  -0.0099  0.050  -0.0099 0.25  
 394: 23  9 14  0   22 10 13  0             302345.0122  -0.0099  0.050  -0.0099 0.25  
 395: 23 10 14  0   22  9 13  0             302345.0122  -0.0099  0.050  -0.0099 0.25  
 396: 23 10 14  0   22 10 13  0             302345.0122  -0.0099  0.050  -0.0099 0.25  
 397: 35  3 32  0   35  2 33  0             302390.7381  -0.0021  0.050  -0.0021 0.28  
 398: 35  3 32  0   35  3 33  0             302390.7381  -0.0021  0.050  -0.0021 0.22  
 399: 35  4 32  0   35  2 33  0             302390.7381  -0.0021  0.050  -0.0021 0.22  
 400: 35  4 32  0   35  3 33  0             302390.7381  -0.0021  0.050  -0.0021 0.28  
 401: 22 10 12  0   21 10 11  0             302414.7441  -0.0170  0.050  -0.0165 0.25  
 402: 22 10 12  0   21 11 11  0             302414.7441  -0.0158  0.050  -0.0165 0.25  
 403: 22 11 12  0   21 10 11  0             302414.7441  -0.0170  0.050  -0.0165 0.25  
 404: 22 11 12  0   21 11 11  0             302414.7441  -0.0159  0.050  -0.0165 0.25  
 405: 21 11 10  0   20 11  9  0             302565.8120  -0.1502  0.050   0.0653 0.25  
 406: 21 11 10  0   20 12  9  0             302565.8120   0.3233  0.050   0.0653 0.25  
 407: 21 12 10  0   20 11  9  0             302565.8120  -0.1927  0.050   0.0653 0.25  
 408: 21 12 10  0   20 12  9  0             302565.8120   0.2808  0.050   0.0653 0.25  
 409: 20 12  8  0   19 12  7  0             303009.0802  -0.0317  0.050               
 410: 16 16  0  0   15 15  1  0             305544.3533  -0.0566  0.050               
 411: 19 14  6  0   18 13  5  0             307528.6890   0.0416  0.050               
 412: 49 16 33  0   49 15 34  0             310803.0365   0.0340  0.050   0.0340 0.30  
 413: 49 16 33  0   49 16 34  0             310803.0365   0.0340  0.050   0.0340 0.20  
 414: 49 17 33  0   49 15 34  0             310803.0365   0.0340  0.050   0.0340 0.20  
 415: 49 17 33  0   49 16 34  0             310803.0365   0.0340  0.050   0.0340 0.30  
 416: 48 15 33  0   48 14 34  0             310892.8360  -0.0710  0.050  -0.0710 0.29  
 417: 48 15 33  0   48 15 34  0             310892.8360  -0.0710  0.050  -0.0710 0.21  
 418: 48 16 33  0   48 14 34  0             310892.8360  -0.0710  0.050  -0.0710 0.21  
 419: 48 16 33  0   48 15 34  0             310892.8360  -0.0710  0.050  -0.0710 0.29  
 420: 46 13 33  0   46 12 34  0             311060.6635   0.0265  0.050   0.0265 0.29  
 421: 46 13 33  0   46 13 34  0             311060.6635   0.0265  0.050   0.0265 0.21  
 422: 46 14 33  0   46 12 34  0             311060.6635   0.0265  0.050   0.0265 0.21  
 423: 46 14 33  0   46 13 34  0             311060.6635   0.0265  0.050   0.0265 0.29  
 424: 45 12 33  0   45 11 34  0             311138.7413  -0.0002  0.050  -0.0003 0.29  
 425: 45 12 33  0   45 12 34  0             311138.7413  -0.0002  0.050  -0.0003 0.21  
 426: 45 13 33  0   45 11 34  0             311138.7413  -0.0002  0.050  -0.0003 0.21  
 427: 45 13 33  0   45 12 34  0             311138.7413  -0.0002  0.050  -0.0003 0.29  
 428: 44 11 33  0   44 10 34  0             311213.1595  -0.0272  0.050  -0.0272 0.29  
 429: 44 11 33  0   44 11 34  0             311213.1595  -0.0272  0.050  -0.0272 0.21  
 430: 44 12 33  0   44 10 34  0             311213.1595  -0.0272  0.050  -0.0272 0.21  
 431: 44 12 33  0   44 11 34  0             311213.1595  -0.0272  0.050  -0.0272 0.29  
 432: 43 10 33  0   43  9 34  0             311284.1534   0.0498  0.050   0.0499 0.28  
 433: 43 10 33  0   43 10 34  0             311284.1534   0.0498  0.050   0.0499 0.22  
 434: 43 11 33  0   43  9 34  0             311284.1534   0.0498  0.050   0.0499 0.22  
 435: 43 11 33  0   43 10 34  0             311284.1534   0.0498  0.050   0.0499 0.28  
 436: 42  9 33  0   42  8 34  0             311351.5716  -0.0485  0.050  -0.0485 0.28  
 437: 42  9 33  0   42  9 34  0             311351.5716  -0.0485  0.050  -0.0485 0.22  
 438: 42 10 33  0   42  8 34  0             311351.5716  -0.0485  0.050  -0.0485 0.22  
 439: 42 10 33  0   42  9 34  0             311351.5716  -0.0485  0.050  -0.0485 0.28  
 440: 41  8 33  0   41  7 34  0             311415.8078  -0.0536  0.050  -0.0536 0.28  
 441: 41  8 33  0   41  8 34  0             311415.8078  -0.0536  0.050  -0.0536 0.22  
 442: 41  9 33  0   41  7 34  0             311415.8078  -0.0536  0.050  -0.0536 0.22  
 443: 41  9 33  0   41  8 34  0             311415.8078  -0.0536  0.050  -0.0536 0.28  
 444: 40  7 33  0   40  6 34  0             311476.9038  -0.0452  0.050  -0.0453 0.29  
 445: 40  7 33  0   40  7 34  0             311476.9038  -0.0452  0.050  -0.0453 0.21  
 446: 40  8 33  0   40  6 34  0             311476.9038  -0.0452  0.050  -0.0453 0.21  
 447: 40  8 33  0   40  7 34  0             311476.9038  -0.0452  0.050  -0.0453 0.29  
 448: 33  0 33  0   32  0 32  0             311511.1704  -0.0189  0.050  -0.0189 0.15  
 449: 33  0 33  0   32  1 32  0             311511.1704  -0.0189  0.050  -0.0189 0.35  
 450: 33  1 33  0   32  0 32  0             311511.1704  -0.0189  0.050  -0.0189 0.35  
 451: 33  1 33  0   32  1 32  0             311511.1704  -0.0189  0.050  -0.0189 0.15  
 452: 32  1 31  0   31  1 30  0             311520.0540  -0.0114  0.050  -0.0115 0.23  
 453: 32  1 31  0   31  2 30  0             311520.0540  -0.0114  0.050  -0.0115 0.27  
 454: 32  2 31  0   31  1 30  0             311520.0540  -0.0114  0.050  -0.0115 0.27  
 455: 32  2 31  0   31  2 30  0             311520.0540  -0.0114  0.050  -0.0115 0.23  
 456: 31  2 29  0   30  2 28  0             311528.4346  -0.0111  0.050  -0.0112 0.23  
 457: 31  2 29  0   30  3 28  0             311528.4346  -0.0111  0.050  -0.0112 0.27  
 458: 31  3 29  0   30  2 28  0             311528.4346  -0.0111  0.050  -0.0112 0.27  
 459: 31  3 29  0   30  3 28  0             311528.4346  -0.0111  0.050  -0.0112 0.23  
 460: 39  6 33  0   39  5 34  0             311534.9708  -0.0308  0.050  -0.0308 0.28  
 461: 39  6 33  0   39  6 34  0             311534.9708  -0.0308  0.050  -0.0308 0.22  
 462: 39  7 33  0   39  5 34  0             311534.9708  -0.0308  0.050  -0.0308 0.22  
 463: 39  7 33  0   39  6 34  0             311534.9708  -0.0308  0.050  -0.0308 0.28  
 464: 30  3 27  0   29  3 26  0             311536.5918  -0.0194  0.050  -0.0195 0.24  
 465: 30  3 27  0   29  4 26  0             311536.5918  -0.0194  0.050  -0.0195 0.26  
 466: 30  4 27  0   29  3 26  0             311536.5918  -0.0194  0.050  -0.0195 0.26  
 467: 30  4 27  0   29  4 26  0             311536.5918  -0.0194  0.050  -0.0195 0.24  
 468: 29  4 25  0   28  4 24  0             311544.9332  -0.0130  0.050  -0.0130 0.24  
 469: 29  4 25  0   28  5 24  0             311544.9332  -0.0130  0.050  -0.0130 0.26  
 470: 29  5 25  0   28  4 24  0             311544.9332  -0.0130  0.050  -0.0130 0.26  
 471: 29  5 25  0   28  5 24  0             311544.9332  -0.0130  0.050  -0.0130 0.24  
 472: 28  5 23  0   27  5 22  0             311553.9676  -0.0499  0.050  -0.0500 0.24  
 473: 28  5 23  0   27  6 22  0             311553.9676  -0.0499  0.050  -0.0500 0.26  
 474: 28  6 23  0   27  5 22  0             311553.9676  -0.0499  0.050  -0.0500 0.26  
 475: 28  6 23  0   27  6 22  0             311553.9676  -0.0499  0.050  -0.0500 0.24  
 476: 27  6 21  0   26  6 20  0             311564.7060  -0.0233  0.050  -0.0233 0.24  
 477: 27  6 21  0   26  7 20  0             311564.7060  -0.0233  0.050  -0.0233 0.26  
 478: 27  7 21  0   26  6 20  0             311564.7060  -0.0233  0.050  -0.0233 0.26  
 479: 27  7 21  0   26  7 20  0             311564.7060  -0.0233  0.050  -0.0233 0.24  
 480: 26  7 19  0   25  7 18  0             311578.6199  -0.0166  0.050  -0.0167 0.24  
 481: 26  7 19  0   25  8 18  0             311578.6199  -0.0166  0.050  -0.0167 0.26  
 482: 26  8 19  0   25  7 18  0             311578.6199  -0.0166  0.050  -0.0167 0.26  
 483: 26  8 19  0   25  8 18  0             311578.6199  -0.0166  0.050  -0.0167 0.24  
 484: 38  5 33  0   38  4 34  0             311590.0833  -0.0509  0.050  -0.0510 0.28  
 485: 38  5 33  0   38  5 34  0             311590.0833  -0.0509  0.050  -0.0510 0.22  
 486: 38  6 33  0   38  4 34  0             311590.0833  -0.0509  0.050  -0.0510 0.22  
 487: 38  6 33  0   38  5 34  0             311590.0833  -0.0509  0.050  -0.0510 0.28  
 488: 25  8 17  0   24  8 16  0             311598.6115  -0.0147  0.050  -0.0148 0.24  
 489: 25  8 17  0   24  9 16  0             311598.6115  -0.0147  0.050  -0.0148 0.26  
 490: 25  9 17  0   24  8 16  0             311598.6115  -0.0147  0.050  -0.0148 0.26  
 491: 25  9 17  0   24  9 16  0             311598.6115  -0.0147  0.050  -0.0148 0.24  
 492: 24  9 15  0   23  9 14  0             311630.5207   0.0010  0.050   0.0010 0.25  
 493: 24  9 15  0   23 10 14  0             311630.5207   0.0010  0.050   0.0010 0.25  
 494: 24 10 15  0   23  9 14  0             311630.5207   0.0010  0.050   0.0010 0.25  
 495: 24 10 15  0   23 10 14  0             311630.5207   0.0010  0.050   0.0010 0.25  
 496: 23 10 13  0   22 10 12  0             311687.2410  -0.0222  0.050  -0.0222 0.25  
 497: 23 10 13  0   22 11 12  0             311687.2410  -0.0221  0.050  -0.0222 0.25  
 498: 23 11 13  0   22 10 12  0             311687.2410  -0.0222  0.050  -0.0222 0.25  
 499: 23 11 13  0   22 11 12  0             311687.2410  -0.0221  0.050  -0.0222 0.25  
 500: 36  3 33  0   36  2 34  0             311692.1001   0.0134  0.050   0.0134 0.28  
 501: 36  3 33  0   36  3 34  0             311692.1001   0.0134  0.050   0.0134 0.22  
 502: 36  4 33  0   36  2 34  0             311692.1001   0.0134  0.050   0.0134 0.22  
 503: 36  4 33  0   36  3 34  0             311692.1001   0.0134  0.050   0.0134 0.28  
 504: 34  1 33  0   34  0 34  0             311783.7019   0.0332  0.050   0.0333 0.29  
 505: 34  1 33  0   34  1 34  0             311783.7019   0.0332  0.050   0.0333 0.21  
 506: 34  2 33  0   34  0 34  0             311783.7019   0.0332  0.050   0.0333 0.21  
 507: 34  2 33  0   34  1 34  0             311783.7019   0.0332  0.050   0.0333 0.29  
 508: 22 11 11  0   21 11 10  0             311801.5868  -0.0545  0.050  -0.0351 0.26  
 509: 22 11 11  0   21 12 10  0             311801.5868  -0.0120  0.050  -0.0351 0.24  
 510: 22 12 11  0   21 11 10  0             311801.5868  -0.0580  0.050  -0.0351 0.24  
 511: 22 12 11  0   21 12 10  0             311801.5868  -0.0155  0.050  -0.0351 0.26  
 512: 21 12  9  0   20 13  8  0             312068.4051   0.0480  0.050               
 513: 21 13  9  0   20 13  8  0             312069.5219  -0.0005  0.050               
 514: 21 13  9  0   20 12  8  0             312080.3555  -0.0238  0.050               
 515: 20 13  7  0   19 14  6  0             312325.6841  -0.0025  0.050               
 516: 20 14  7  0   19 14  6  0             312502.6644   0.0424  0.050               
 517: 20 14  7  0   19 13  6  0             313589.0841  -0.0914  0.050               
 518: 17 15  3  0   16 14  2  0             315741.3554  -0.0376  0.050               
 519: 16 13  3  0   15 11  4  0             317438.8719   0.0456  0.050               
 520: 20 14  6  0   19 15  5  0             318977.9795   0.0368  0.050               
 521: 48 14 34  0   48 13 35  0             320269.7579   0.0429  0.050   0.0429 0.29  
 522: 48 14 34  0   48 14 35  0             320269.7579   0.0429  0.050   0.0429 0.21  
 523: 48 15 34  0   48 13 35  0             320269.7579   0.0429  0.050   0.0429 0.21  
 524: 48 15 34  0   48 14 35  0             320269.7579   0.0429  0.050   0.0429 0.29  
 525: 46 12 34  0   46 11 35  0             320430.6117  -0.0774  0.050  -0.0775 0.29  
 526: 46 12 34  0   46 12 35  0             320430.6117  -0.0774  0.050  -0.0775 0.21  
 527: 46 13 34  0   46 11 35  0             320430.6117  -0.0774  0.050  -0.0775 0.21  
 528: 46 13 34  0   46 12 35  0             320430.6117  -0.0774  0.050  -0.0775 0.29  
 529: 43  9 34  0   43  8 35  0             320645.8858   0.0426  0.050   0.0427 0.28  
 530: 43  9 34  0   43  9 35  0             320645.8858   0.0426  0.050   0.0427 0.22  
 531: 43 10 34  0   43  8 35  0             320645.8858   0.0426  0.050   0.0427 0.22  
 532: 43 10 34  0   43  9 35  0             320645.8858   0.0426  0.050   0.0427 0.28  
 533: 42  8 34  0   42  7 35  0             320710.9901  -0.0376  0.050  -0.0377 0.28  
 534: 42  8 34  0   42  8 35  0             320710.9901  -0.0376  0.050  -0.0377 0.22  
 535: 42  9 34  0   42  7 35  0             320710.9901  -0.0376  0.050  -0.0377 0.22  
 536: 42  9 34  0   42  8 35  0             320710.9901  -0.0376  0.050  -0.0377 0.28  
 537: 41  7 34  0   41  6 35  0             320773.0703  -0.0676  0.050  -0.0677 0.28  
 538: 41  7 34  0   41  7 35  0             320773.0703  -0.0676  0.050  -0.0677 0.22  
 539: 41  8 34  0   41  6 35  0             320773.0703  -0.0676  0.050  -0.0677 0.22  
 540: 41  8 34  0   41  7 35  0             320773.0703  -0.0676  0.050  -0.0677 0.28  
 541: 34  0 34  0   33  0 33  0             320806.5641   0.0002  0.050   0.0002 0.15  
 542: 34  0 34  0   33  1 33  0             320806.5641   0.0002  0.050   0.0002 0.35  
 543: 34  1 34  0   33  0 33  0             320806.5641   0.0002  0.050   0.0002 0.35  
 544: 34  1 34  0   33  1 33  0             320806.5641   0.0002  0.050   0.0002 0.15  
 545: 33  1 32  0   32  1 31  0             320815.4190   0.0022  0.050   0.0023 0.23  
 546: 33  1 32  0   32  2 31  0             320815.4190   0.0022  0.050   0.0023 0.27  
 547: 33  2 32  0   32  1 31  0             320815.4190   0.0022  0.050   0.0023 0.27  
 548: 33  2 32  0   32  2 31  0             320815.4190   0.0022  0.050   0.0023 0.23  
 549: 31  3 28  0   30  3 27  0             320831.7818  -0.0215  0.050  -0.0216 0.24  
 550: 31  3 28  0   30  4 27  0             320831.7818  -0.0215  0.050  -0.0216 0.26  
 551: 31  4 28  0   30  3 27  0             320831.7818  -0.0215  0.050  -0.0216 0.26  
 552: 31  4 28  0   30  4 27  0             320831.7818  -0.0215  0.050  -0.0216 0.24  
 553: 30  4 26  0   29  4 25  0             320839.9577  -0.0061  0.050  -0.0062 0.24  
 554: 30  4 26  0   29  5 25  0             320839.9577  -0.0061  0.050  -0.0062 0.26  
 555: 30  5 26  0   29  4 25  0             320839.9577  -0.0061  0.050  -0.0062 0.26  
 556: 30  5 26  0   29  5 25  0             320839.9577  -0.0061  0.050  -0.0062 0.24  
 557: 29  5 24  0   28  5 23  0             320848.6967  -0.0404  0.050  -0.0404 0.24  
 558: 29  5 24  0   28  6 23  0             320848.6967  -0.0404  0.050  -0.0404 0.26  
 559: 29  6 24  0   28  5 23  0             320848.6967  -0.0404  0.050  -0.0404 0.26  
 560: 29  6 24  0   28  6 23  0             320848.6967  -0.0404  0.050  -0.0404 0.24  
 561: 28  6 22  0   27  6 21  0             320858.9169  -0.0037  0.050  -0.0037 0.24  
 562: 28  6 22  0   27  7 21  0             320858.9169  -0.0037  0.050  -0.0037 0.26  
 563: 28  7 22  0   27  6 21  0             320858.9169  -0.0037  0.050  -0.0037 0.26  
 564: 28  7 22  0   27  7 21  0             320858.9169  -0.0037  0.050  -0.0037 0.24  
 565: 27  7 20  0   26  7 19  0             320871.8425  -0.0009  0.050  -0.0009 0.24  
 566: 27  7 20  0   26  8 19  0             320871.8425  -0.0009  0.050  -0.0009 0.26  
 567: 27  8 20  0   26  7 19  0             320871.8425  -0.0009  0.050  -0.0009 0.26  
 568: 27  8 20  0   26  8 19  0             320871.8425  -0.0009  0.050  -0.0009 0.24  
 569: 26  8 18  0   25  8 17  0             320889.8750  -0.0104  0.050  -0.0104 0.24  
 570: 26  8 18  0   25  9 17  0             320889.8750  -0.0104  0.050  -0.0104 0.26  
 571: 26  9 18  0   25  8 17  0             320889.8750  -0.0104  0.050  -0.0104 0.26  
 572: 26  9 18  0   25  9 17  0             320889.8750  -0.0104  0.050  -0.0104 0.24  
 573: 25  9 16  0   24  9 15  0             320917.6512   0.0003  0.050   0.0003 0.24  
 574: 25  9 16  0   24 10 15  0             320917.6512   0.0003  0.050   0.0003 0.26  
 575: 25 10 16  0   24  9 15  0             320917.6512   0.0003  0.050   0.0003 0.26  
 576: 25 10 16  0   24 10 15  0             320917.6512   0.0003  0.050   0.0003 0.24  
 577: 38  4 34  0   38  3 35  0             320942.1730   0.0552  0.050   0.0553 0.28  
 578: 38  4 34  0   38  4 35  0             320942.1730   0.0552  0.050   0.0553 0.22  
 579: 38  5 34  0   38  3 35  0             320942.1730   0.0552  0.050   0.0553 0.22  
 580: 38  5 34  0   38  4 35  0             320942.1730   0.0552  0.050   0.0553 0.28  
 581: 36  2 34  0   36  1 35  0             321041.3824   0.0236  0.050   0.0237 0.28  
 582: 36  2 34  0   36  2 35  0             321041.3824   0.0236  0.050   0.0237 0.22  
 583: 36  3 34  0   36  1 35  0             321041.3824   0.0236  0.050   0.0237 0.22  
 584: 36  3 34  0   36  2 35  0             321041.3824   0.0236  0.050   0.0237 0.28  
 585: 23 11 12  0   22 11 11  0             321054.4596  -0.0361  0.050  -0.0346 0.25  
 586: 23 11 12  0   22 12 11  0             321054.4596  -0.0326  0.050  -0.0346 0.25  
 587: 23 12 12  0   22 11 11  0             321054.4596  -0.0364  0.050  -0.0346 0.25  
 588: 23 12 12  0   22 12 11  0             321054.4596  -0.0329  0.050  -0.0346 0.25  
 589: 22 12 10  0   21 13  9  0             321249.4884   0.0972  0.050   0.0388 0.48  
 590: 22 13 10  0   21 13  9  0             321249.4884  -0.0146  0.050   0.0388 0.52  
 591: 22 12 10  0   21 12  9  0             321250.6306   0.0740  0.050   0.0205 0.52  
 592: 22 13 10  0   21 12  9  0             321250.6306  -0.0379  0.050   0.0205 0.48  
 593: 17 16  1  0   16 15  2  0             321450.1575  -0.0170  0.050               
 594: 21 13  8  0   20 14  7  0             321681.2336  -0.0047  0.050               
 595: 21 13  8  0   20 13  7  0             321858.2081   0.0343  0.050               
 596: 21 14  8  0   20 13  7  0             321881.8152  -0.0093  0.050               
 597: 17 17  1  0   16 16  0  0             324729.1917  -0.0587  0.050               
 598: 17 17  0  0   16 16  1  0             324736.4103   0.0688  0.050               
 599: 20 14  6  0   19 14  5  0             326511.2666  -0.0308  0.050               
 600: 53 18 35  0   53 17 36  0             329189.7829   0.0762  0.050   0.0762 0.30  
 601: 53 18 35  0   53 18 36  0             329189.7829   0.0762  0.050   0.0762 0.20  
 602: 53 19 35  0   53 17 36  0             329189.7829   0.0762  0.050   0.0762 0.20  
 603: 53 19 35  0   53 18 36  0             329189.7829   0.0762  0.050   0.0762 0.30  
 604: 47 12 35  0   47 11 36  0             329721.4715  -0.0311  0.050  -0.0311 0.29  
 605: 47 12 35  0   47 12 36  0             329721.4715  -0.0311  0.050  -0.0311 0.21  
 606: 47 13 35  0   47 11 36  0             329721.4715  -0.0311  0.050  -0.0311 0.21  
 607: 47 13 35  0   47 12 36  0             329721.4715  -0.0311  0.050  -0.0311 0.29  
 608: 46 11 35  0   46 10 36  0             329797.3470  -0.0259  0.050  -0.0259 0.29  
 609: 46 11 35  0   46 11 36  0             329797.3470  -0.0259  0.050  -0.0259 0.21  
 610: 46 12 35  0   46 10 36  0             329797.3470  -0.0259  0.050  -0.0259 0.21  
 611: 46 12 35  0   46 11 36  0             329797.3470  -0.0259  0.050  -0.0259 0.29  
 612: 45 10 35  0   45  9 36  0             329869.9955   0.0831  0.050   0.0831 0.29  
 613: 45 10 35  0   45 10 36  0             329869.9955   0.0831  0.050   0.0831 0.21  
 614: 45 11 35  0   45  9 36  0             329869.9955   0.0831  0.050   0.0831 0.21  
 615: 45 11 35  0   45 10 36  0             329869.9955   0.0831  0.050   0.0831 0.29  
 616: 42  7 35  0   42  6 36  0             330068.6245  -0.0288  0.050  -0.0289 0.28  
 617: 42  7 35  0   42  7 36  0             330068.6245  -0.0288  0.050  -0.0289 0.22  
 618: 42  8 35  0   42  6 36  0             330068.6245  -0.0288  0.050  -0.0289 0.22  
 619: 42  8 35  0   42  7 36  0             330068.6245  -0.0288  0.050  -0.0289 0.28  
 620: 35  0 35  0   34  0 34  0             330101.6172  -0.0280  0.050  -0.0280 0.15  
 621: 35  0 35  0   34  1 34  0             330101.6172  -0.0280  0.050  -0.0280 0.35  
 622: 35  1 35  0   34  0 34  0             330101.6172  -0.0280  0.050  -0.0280 0.35  
 623: 35  1 35  0   34  1 34  0             330101.6172  -0.0280  0.050  -0.0280 0.15  
 624: 34  1 33  0   33  1 32  0             330110.4500  -0.0248  0.050  -0.0249 0.23  
 625: 34  1 33  0   33  2 32  0             330110.4500  -0.0248  0.050  -0.0249 0.27  
 626: 34  2 33  0   33  1 32  0             330110.4500  -0.0248  0.050  -0.0249 0.27  
 627: 34  2 33  0   33  2 32  0             330110.4500  -0.0248  0.050  -0.0249 0.23  
 628: 33  2 31  0   32  2 30  0             330118.7361  -0.0072  0.050  -0.0072 0.23  
 629: 33  2 31  0   32  3 30  0             330118.7361  -0.0072  0.050  -0.0072 0.27  
 630: 33  3 31  0   32  2 30  0             330118.7361  -0.0072  0.050  -0.0072 0.27  
 631: 33  3 31  0   32  3 30  0             330118.7361  -0.0072  0.050  -0.0072 0.23  
 632: 32  3 29  0   31  3 28  0             330126.7236   0.0161  0.050   0.0162 0.24  
 633: 32  3 29  0   31  4 28  0             330126.7236   0.0161  0.050   0.0162 0.26  
 634: 32  4 29  0   31  3 28  0             330126.7236   0.0161  0.050   0.0162 0.26  
 635: 32  4 29  0   31  4 28  0             330126.7236   0.0161  0.050   0.0162 0.24  
 636: 31  4 27  0   30  4 26  0             330134.6900  -0.0134  0.050  -0.0134 0.24  
 637: 31  4 27  0   30  5 26  0             330134.6900  -0.0134  0.050  -0.0134 0.26  
 638: 31  5 27  0   30  4 26  0             330134.6900  -0.0134  0.050  -0.0134 0.26  
 639: 31  5 27  0   30  5 26  0             330134.6900  -0.0134  0.050  -0.0134 0.24  
 640: 29  6 23  0   28  6 22  0             330152.9032  -0.0128  0.050  -0.0129 0.24  
 641: 29  6 23  0   28  7 22  0             330152.9032  -0.0128  0.050  -0.0129 0.26  
 642: 29  7 23  0   28  6 22  0             330152.9032  -0.0128  0.050  -0.0129 0.26  
 643: 29  7 23  0   28  7 22  0             330152.9032  -0.0128  0.050  -0.0129 0.24  
 644: 28  7 21  0   27  7 20  0             330165.0088   0.0171  0.050   0.0171 0.24  
 645: 28  7 21  0   27  8 20  0             330165.0088   0.0171  0.050   0.0171 0.26  
 646: 28  8 21  0   27  7 20  0             330165.0088   0.0171  0.050   0.0171 0.26  
 647: 28  8 21  0   27  8 20  0             330165.0088   0.0171  0.050   0.0171 0.24  
 648: 27  8 19  0   26  8 18  0             330181.4133  -0.0060  0.050  -0.0061 0.24  
 649: 27  8 19  0   26  9 18  0             330181.4133  -0.0060  0.050  -0.0061 0.26  
 650: 27  9 19  0   26  8 18  0             330181.4133  -0.0060  0.050  -0.0061 0.26  
 651: 27  9 19  0   26  9 18  0             330181.4133  -0.0060  0.050  -0.0061 0.24  
 652: 40  5 35  0   40  4 36  0             330186.5099   0.0320  0.050   0.0321 0.29  
 653: 40  5 35  0   40  5 36  0             330186.5099   0.0320  0.050   0.0321 0.21  
 654: 40  6 35  0   40  4 36  0             330186.5099   0.0320  0.050   0.0321 0.21  
 655: 40  6 35  0   40  5 36  0             330186.5099   0.0320  0.050   0.0321 0.29  
 656: 26  9 17  0   25  9 16  0             330205.9030  -0.0027  0.050  -0.0027 0.24  
 657: 26  9 17  0   25 10 16  0             330205.9030  -0.0027  0.050  -0.0027 0.26  
 658: 26 10 17  0   25  9 16  0             330205.9030  -0.0027  0.050  -0.0027 0.26  
 659: 26 10 17  0   25 10 16  0             330205.9030  -0.0027  0.050  -0.0027 0.24  
 660: 39  4 35  0   39  3 36  0             330241.3511   0.0571  0.050   0.0571 0.29  
 661: 39  4 35  0   39  4 36  0             330241.3511   0.0571  0.050   0.0571 0.21  
 662: 39  5 35  0   39  3 36  0             330241.3511   0.0571  0.050   0.0571 0.21  
 663: 39  5 35  0   39  4 36  0             330241.3511   0.0571  0.050   0.0571 0.29  
 664: 25 10 15  0   24 10 14  0             330245.9354   0.0049  0.050   0.0049 0.25  
 665: 25 10 15  0   24 11 14  0             330245.9354   0.0049  0.050   0.0049 0.25  
 666: 25 11 15  0   24 10 14  0             330245.9354   0.0049  0.050   0.0049 0.25  
 667: 25 11 15  0   24 11 14  0             330245.9354   0.0049  0.050   0.0049 0.25  
 668: 38  3 35  0   38  3 36  0             330293.4427  -0.0663  0.050  -0.0663 0.29  
 669: 38  4 35  0   38  2 36  0             330293.4427  -0.0663  0.050  -0.0663 0.29  
 670: 38  4 35  0   38  3 36  0             330293.4427  -0.0663  0.050  -0.0663 0.41  
 671: 24 11 13  0   23 11 12  0             330318.0882  -0.0535  0.050  -0.0534 0.25  
 672: 24 11 13  0   23 12 12  0             330318.0882  -0.0533  0.050  -0.0534 0.25  
 673: 24 12 13  0   23 11 12  0             330318.0882  -0.0536  0.050  -0.0534 0.25  
 674: 24 12 13  0   23 12 12  0             330318.0882  -0.0533  0.050  -0.0534 0.25  
 675: 23 12 11  0   22 12 10  0             330464.8402  -0.0176  0.050   0.0334 0.26  
 676: 23 12 11  0   22 13 10  0             330464.8402   0.0943  0.050   0.0334 0.24  
 677: 23 13 11  0   22 12 10  0             330464.8402  -0.0274  0.050   0.0334 0.24  
 678: 23 13 11  0   22 13 10  0             330464.8402   0.0844  0.050   0.0334 0.26  
 679: 22 13  9  0   21 14  8  0             330804.4005   0.0317  0.050               
 680: 22 14  9  0   21 14  8  0             330807.1205   0.0229  0.050               
 681: 22 13  9  0   21 13  8  0             330827.9918  -0.0277  0.050               
 682: 22 14  9  0   21 13  8  0             330830.7162  -0.0320  0.050               
 683: 21 15  7  0   20 15  6  0             331211.2915   0.0438  0.050               
 684: 21 14  7  0   20 14  6  0             332763.9804  -0.0081  0.050               
 685: 21 15  7  0   20 14  6  0             333104.1784  -0.0293  0.050               
 686: 18 16  3  0   17 15  2  0             335663.1534  -0.0164  0.050               
 687: 21 15  6  0   20 16  5  0             335817.2478  -0.0093  0.050               
 688: 20 16  4  0   19 16  3  0             337449.4958   0.0220  0.050               
 689: 18 16  2  0   17 15  3  0             338266.3690   0.0709  0.050               
 690: 20 15  5  0   19 15  4  0             338429.5797  -0.0076  0.050               
 691: 53 17 36  0   53 16 37  0             338575.0053   0.0393  0.050   0.0393 0.30  
 692: 53 17 36  0   53 17 37  0             338575.0053   0.0393  0.050   0.0393 0.20  
 693: 53 18 36  0   53 16 37  0             338575.0053   0.0393  0.050   0.0393 0.20  
 694: 53 18 36  0   53 17 37  0             338575.0053   0.0393  0.050   0.0393 0.30  
 695: 52 16 36  0   52 15 37  0             338669.5018  -0.0980  0.050  -0.0981 0.30  
 696: 52 16 36  0   52 16 37  0             338669.5018  -0.0980  0.050  -0.0981 0.20  
 697: 52 17 36  0   52 15 37  0             338669.5018  -0.0980  0.050  -0.0981 0.20  
 698: 52 17 36  0   52 16 37  0             338669.5018  -0.0980  0.050  -0.0981 0.30  
 699: 21 16  6  0   20 16  5  0             338966.3785   0.0379  0.050               
 700: 43  7 36  0   43  6 37  0             339363.4293  -0.0662  0.050  -0.0662 0.29  
 701: 43  7 36  0   43  7 37  0             339363.4293  -0.0662  0.050  -0.0662 0.21  
 702: 43  8 36  0   43  6 37  0             339363.4293  -0.0662  0.050  -0.0662 0.21  
 703: 43  8 36  0   43  7 37  0             339363.4293  -0.0662  0.050  -0.0662 0.29  
 704: 32  4 28  0   31  4 27  0             339429.1131  -0.0410  0.050  -0.0410 0.24  
 705: 32  4 28  0   31  5 27  0             339429.1131  -0.0410  0.050  -0.0410 0.26  
 706: 32  5 28  0   31  4 27  0             339429.1131  -0.0410  0.050  -0.0410 0.26  
 707: 32  5 28  0   31  5 27  0             339429.1131  -0.0410  0.050  -0.0410 0.24  
 708: 31  5 26  0   30  5 25  0             339437.3628  -0.0371  0.050  -0.0371 0.24  
 709: 31  5 26  0   30  6 25  0             339437.3628  -0.0371  0.050  -0.0371 0.26  
 710: 31  6 26  0   30  5 25  0             339437.3628  -0.0371  0.050  -0.0371 0.26  
 711: 31  6 26  0   30  6 25  0             339437.3628  -0.0371  0.050  -0.0371 0.24  
 712: 30  6 24  0   29  6 23  0             339446.6823  -0.0075  0.050  -0.0076 0.24  
 713: 30  6 24  0   29  7 23  0             339446.6823  -0.0075  0.050  -0.0076 0.26  
 714: 30  7 24  0   29  6 23  0             339446.6823  -0.0075  0.050  -0.0076 0.26  
 715: 30  7 24  0   29  7 23  0             339446.6823  -0.0075  0.050  -0.0076 0.24  
 716: 27  9 18  0   26  9 17  0             339494.9100  -0.0176  0.050  -0.0176 0.24  
 717: 27  9 18  0   26 10 17  0             339494.9100  -0.0176  0.050  -0.0176 0.26  
 718: 27 10 18  0   26  9 17  0             339494.9100  -0.0176  0.050  -0.0176 0.26  
 719: 27 10 18  0   26 10 17  0             339494.9100  -0.0176  0.050  -0.0176 0.24  
 720: 26 10 16  0   25 10 15  0             339529.4200   0.0258  0.050   0.0259 0.25  
 721: 26 10 16  0   25 11 15  0             339529.4200   0.0258  0.050   0.0259 0.25  
 722: 26 11 16  0   25 10 15  0             339529.4200   0.0258  0.050   0.0259 0.25  
 723: 26 11 16  0   25 11 15  0             339529.4200   0.0258  0.050   0.0259 0.25  
 724: 25 11 14  0   24 11 13  0             339588.8959  -0.0116  0.050  -0.0116 0.25  
 725: 25 11 14  0   24 12 13  0             339588.8959  -0.0116  0.050  -0.0116 0.25  
 726: 25 12 14  0   24 11 13  0             339588.8959  -0.0116  0.050  -0.0116 0.25  
 727: 25 12 14  0   24 12 13  0             339588.8959  -0.0116  0.050  -0.0116 0.25  
 728: 39  3 36  0   39  2 37  0             339593.4989  -0.0718  0.050  -0.0719 0.28  
 729: 39  3 36  0   39  3 37  0             339593.4989  -0.0718  0.050  -0.0719 0.22  
 730: 39  4 36  0   39  2 37  0             339593.4989  -0.0718  0.050  -0.0719 0.22  
 731: 39  4 36  0   39  3 37  0             339593.4989  -0.0718  0.050  -0.0719 0.28  
 732: 24 12 12  0   23 12 11  0             339702.8467   0.0060  0.050   0.0106 0.26  
 733: 24 12 12  0   23 13 11  0             339702.8467   0.0158  0.050   0.0106 0.24  
 734: 24 13 12  0   23 12 11  0             339702.8467   0.0052  0.050   0.0106 0.24  
 735: 24 13 12  0   23 13 11  0             339702.8467   0.0150  0.050   0.0106 0.26  
 736: 23 13 10  0   22 14  9  0             339951.6757   0.2076  0.050   0.0652 0.49  
 737: 23 14 10  0   22 14  9  0             339951.6757  -0.0723  0.050   0.0652 0.51  
 738: 23 13 10  0   22 13  9  0             339954.3777   0.1809  0.050   0.0487 0.53  
 739: 23 14 10  0   22 13  9  0             339954.3777  -0.0991  0.050   0.0487 0.47  
 740: 18 17  2  0   17 16  1  0             340432.3854  -0.0467  0.050               
 741: 22 14  8  0   21 15  7  0             340449.5680   0.0268  0.050               
 742: 22 15  8  0   21 15  7  0             340498.8708   0.0347  0.050               
 743: 18 17  1  0   17 16  2  0             340592.4674   0.0485  0.050               
 744: 21 18  4  0   20 18  3  0             340823.6917  -0.0531  0.050               
 745: 22 15  8  0   21 14  7  0             340839.0320  -0.0230  0.050               
 746: 18 18  0  0   17 17  1  0             343928.1202  -0.0090  0.050               
 747: 19 16  4  0   18 15  3  0             345796.9561  -0.0065  0.050               
 748: 21 15  6  0   20 15  5  0             346713.4530  -0.0154  0.050               
 749: 50 13 37  0   50 12 38  0             348218.7793  -0.0700  0.050  -0.0700 0.29  
 750: 50 13 37  0   50 13 38  0             348218.7793  -0.0700  0.050  -0.0700 0.21  
 751: 50 14 37  0   50 12 38  0             348218.7793  -0.0700  0.050  -0.0700 0.21  
 752: 50 14 37  0   50 13 38  0             348218.7793  -0.0700  0.050  -0.0700 0.29  
 753: 49 12 37  0   49 11 38  0             348299.7743  -0.0508  0.050  -0.0509 0.29  
 754: 49 12 37  0   49 12 38  0             348299.7743  -0.0508  0.050  -0.0509 0.21  
 755: 49 13 37  0   49 11 38  0             348299.7743  -0.0508  0.050  -0.0509 0.21  
 756: 49 13 37  0   49 12 38  0             348299.7743  -0.0508  0.050  -0.0509 0.29  
 757: 47 10 37  0   47  9 38  0             348452.1083   0.0364  0.050   0.0365 0.29  
 758: 47 10 37  0   47 10 38  0             348452.1083   0.0364  0.050   0.0365 0.21  
 759: 47 11 37  0   47  9 38  0             348452.1083   0.0364  0.050   0.0365 0.21  
 760: 47 11 37  0   47 10 38  0             348452.1083   0.0364  0.050   0.0365 0.29  
 761: 45  8 37  0   45  7 38  0             348592.1155   0.0734  0.050   0.0734 0.29  
 762: 45  8 37  0   45  8 38  0             348592.1155   0.0734  0.050   0.0734 0.21  
 763: 45  9 37  0   45  7 38  0             348592.1155   0.0734  0.050   0.0734 0.21  
 764: 45  9 37  0   45  8 38  0             348592.1155   0.0734  0.050   0.0734 0.29  
 765: 44  7 37  0   44  6 38  0             348657.7221   0.0582  0.050   0.0582 0.29  
 766: 44  7 37  0   44  7 38  0             348657.7221   0.0582  0.050   0.0582 0.21  
 767: 44  8 37  0   44  6 38  0             348657.7221   0.0582  0.050   0.0582 0.21  
 768: 44  8 37  0   44  7 38  0             348657.7221   0.0582  0.050   0.0582 0.29  
 769: 37  0 37  0   36  0 36  0             348690.8833  -0.0103  0.050  -0.0103 0.15  
 770: 37  0 37  0   36  1 36  0             348690.8833  -0.0103  0.050  -0.0103 0.35  
 771: 37  1 37  0   36  0 36  0             348690.8833  -0.0103  0.050  -0.0103 0.35  
 772: 37  1 37  0   36  1 36  0             348690.8833  -0.0103  0.050  -0.0103 0.15  
 773: 36  1 35  0   35  1 34  0             348699.6626  -0.0157  0.050  -0.0157 0.23  
 774: 36  1 35  0   35  2 34  0             348699.6626  -0.0157  0.050  -0.0157 0.27  
 775: 36  2 35  0   35  1 34  0             348699.6626  -0.0157  0.050  -0.0157 0.27  
 776: 36  2 35  0   35  2 34  0             348699.6626  -0.0157  0.050  -0.0157 0.23  
 777: 35  2 33  0   34  2 32  0             348707.7968  -0.0425  0.050  -0.0425 0.23  
 778: 35  2 33  0   34  3 32  0             348707.7968  -0.0425  0.050  -0.0425 0.27  
 779: 35  3 33  0   34  2 32  0             348707.7968  -0.0425  0.050  -0.0425 0.27  
 780: 35  3 33  0   34  3 32  0             348707.7968  -0.0425  0.050  -0.0425 0.23  
 781: 34  3 31  0   33  3 30  0             348715.6010  -0.0139  0.050  -0.0140 0.23  
 782: 34  3 31  0   33  4 30  0             348715.6010  -0.0139  0.050  -0.0140 0.27  
 783: 34  4 31  0   33  3 30  0             348715.6010  -0.0139  0.050  -0.0140 0.27  
 784: 34  4 31  0   33  4 30  0             348715.6010  -0.0139  0.050  -0.0140 0.23  
 785: 33  4 29  0   32  4 28  0             348723.2908  -0.0149  0.050  -0.0150 0.24  
 786: 33  4 29  0   32  5 28  0             348723.2908  -0.0149  0.050  -0.0150 0.26  
 787: 33  5 29  0   32  4 28  0             348723.2908  -0.0149  0.050  -0.0150 0.26  
 788: 33  5 29  0   32  5 28  0             348723.2908  -0.0149  0.050  -0.0150 0.24  
 789: 32  5 27  0   31  5 26  0             348731.2976  -0.0173  0.050  -0.0173 0.24  
 790: 32  5 27  0   31  6 26  0             348731.2976  -0.0173  0.050  -0.0173 0.26  
 791: 32  6 27  0   31  5 26  0             348731.2976  -0.0173  0.050  -0.0173 0.26  
 792: 32  6 27  0   31  6 26  0             348731.2976  -0.0173  0.050  -0.0173 0.24  
 793: 31  6 25  0   30  6 24  0             348740.1939  -0.0260  0.050  -0.0261 0.24  
 794: 31  6 25  0   30  7 24  0             348740.1939  -0.0260  0.050  -0.0261 0.26  
 795: 31  7 25  0   30  6 24  0             348740.1939  -0.0260  0.050  -0.0261 0.26  
 796: 31  7 25  0   30  7 24  0             348740.1939  -0.0260  0.050  -0.0261 0.24  
 797: 30  7 23  0   29  7 22  0             348750.8270  -0.0783  0.050  -0.0783 0.24  
 798: 30  7 23  0   29  8 22  0             348750.8270  -0.0783  0.050  -0.0783 0.26  
 799: 30  8 23  0   29  7 22  0             348750.8270  -0.0783  0.050  -0.0783 0.26  
 800: 30  8 23  0   29  8 22  0             348750.8270  -0.0783  0.050  -0.0783 0.24  
 801: 28  9 19  0   27  9 18  0             348784.4348  -0.0257  0.050  -0.0257 0.24  
 802: 28  9 19  0   27 10 18  0             348784.4348  -0.0257  0.050  -0.0257 0.26  
 803: 28 10 19  0   27  9 18  0             348784.4348  -0.0257  0.050  -0.0257 0.26  
 804: 28 10 19  0   27 10 18  0             348784.4348  -0.0257  0.050  -0.0257 0.24  
 805: 27 10 17  0   26 10 16  0             348814.5421   0.0049  0.050   0.0049 0.24  
 806: 27 10 17  0   26 11 16  0             348814.5421   0.0049  0.050   0.0049 0.26  
 807: 27 11 17  0   26 10 16  0             348814.5421   0.0049  0.050   0.0049 0.26  
 808: 27 11 17  0   26 11 16  0             348814.5421   0.0049  0.050   0.0049 0.24  
 809: 26 11 15  0   25 11 14  0             348864.5259   0.0027  0.050   0.0028 0.25  
 810: 26 11 15  0   25 12 14  0             348864.5259   0.0027  0.050   0.0028 0.25  
 811: 26 12 15  0   25 11 14  0             348864.5259   0.0027  0.050   0.0028 0.25  
 812: 26 12 15  0   25 12 14  0             348864.5259   0.0027  0.050   0.0028 0.25  
 813: 25 12 13  0   24 12 12  0             348955.5035  -0.0399  0.050  -0.0396 0.25  
 814: 25 12 13  0   24 13 12  0             348955.5035  -0.0391  0.050  -0.0396 0.25  
 815: 25 13 13  0   24 12 12  0             348955.5035  -0.0400  0.050  -0.0396 0.25  
 816: 25 13 13  0   24 13 12  0             348955.5035  -0.0392  0.050  -0.0396 0.25  
 817: 24 13 11  0   23 13 10  0             349141.4361  -0.1693  0.050  -0.0423 0.26  
 818: 24 13 11  0   23 14 10  0             349141.4361   0.1107  0.050  -0.0423 0.24  
 819: 24 14 11  0   23 13 10  0             349141.4361  -0.1954  0.050  -0.0423 0.24  
 820: 24 14 11  0   23 14 10  0             349141.4361   0.0846  0.050  -0.0423 0.26  
 821: 22 15  7  0   21 16  6  0             349231.2227   0.0537  0.050               
 822: 23 14  9  0   22 15  8  0             349565.2006   0.0638  0.050               
 823: 23 15  9  0   22 15  8  0             349571.2323  -0.0116  0.050               
 824: 23 14  9  0   22 14  8  0             349614.3674  -0.0641  0.050               
 825: 22 16  7  0   21 16  6  0             349858.8896   0.0394  0.050               
 826: 21 16  5  0   20 16  4  0             356623.7580  -0.0733  0.050               
 827: 22 17  6  0   21 17  5  0             356832.1287  -0.0403  0.050               
 828: 38  0 38  0   37  0 37  0             357985.0692   0.0253  0.050   0.0254 0.15  
 829: 38  0 38  0   37  1 37  0             357985.0692   0.0253  0.050   0.0254 0.35  
 830: 38  1 38  0   37  0 37  0             357985.0692   0.0253  0.050   0.0254 0.35  
 831: 38  1 38  0   37  1 37  0             357985.0692   0.0253  0.050   0.0254 0.15  
 832: 37  1 36  0   36  1 35  0             357993.8045  -0.0018  0.050  -0.0019 0.15  
 833: 37  1 36  0   36  2 35  0             357993.8045  -0.0018  0.050  -0.0019 0.35  
 834: 37  2 36  0   36  1 35  0             357993.8045  -0.0018  0.050  -0.0019 0.35  
 835: 37  2 36  0   36  2 35  0             357993.8045  -0.0018  0.050  -0.0019 0.15  
 836: 36  2 34  0   35  2 33  0             358001.8931  -0.0219  0.050  -0.0219 0.15  
 837: 36  2 34  0   35  3 33  0             358001.8931  -0.0219  0.050  -0.0219 0.35  
 838: 36  3 34  0   35  2 33  0             358001.8931  -0.0219  0.050  -0.0219 0.35  
 839: 36  3 34  0   35  3 33  0             358001.8931  -0.0219  0.050  -0.0219 0.15  
 840: 35  3 32  0   34  3 31  0             358009.6070   0.0065  0.050   0.0066 0.15  
 841: 35  3 32  0   34  4 31  0             358009.6070   0.0065  0.050   0.0066 0.35  
 842: 35  4 32  0   34  3 31  0             358009.6070   0.0065  0.050   0.0066 0.35  
 843: 35  4 32  0   34  4 31  0             358009.6070   0.0065  0.050   0.0066 0.15  
 844: 34  4 30  0   33  4 29  0             358017.1381  -0.0101  0.050  -0.0101 0.15  
 845: 34  4 30  0   33  5 29  0             358017.1381  -0.0101  0.050  -0.0101 0.35  
 846: 34  5 30  0   33  4 29  0             358017.1381  -0.0101  0.050  -0.0101 0.35  
 847: 34  5 30  0   33  5 29  0             358017.1381  -0.0101  0.050  -0.0101 0.15  
 848: 32  6 26  0   31  6 25  0             358033.5307   0.0436  0.050   0.0437 0.23  
 849: 32  6 26  0   31  7 25  0             358033.5307   0.0436  0.050   0.0437 0.27  
 850: 32  7 26  0   31  6 25  0             358033.5307   0.0436  0.050   0.0437 0.27  
 851: 32  7 26  0   31  7 25  0             358033.5307   0.0436  0.050   0.0437 0.23  
 852: 31  7 24  0   30  7 23  0             358043.5691  -0.0221  0.050  -0.0222 0.15  
 853: 31  7 24  0   30  8 23  0             358043.5691  -0.0221  0.050  -0.0222 0.35  
 854: 31  8 24  0   30  7 23  0             358043.5691  -0.0221  0.050  -0.0222 0.35  
 855: 31  8 24  0   30  8 23  0             358043.5691  -0.0221  0.050  -0.0222 0.15  
 856: 30  8 22  0   29  8 21  0             358056.4391  -0.0578  0.050  -0.0578 0.15  
 857: 30  8 22  0   29  9 21  0             358056.4391  -0.0578  0.050  -0.0578 0.35  
 858: 30  9 22  0   29  8 21  0             358056.4391  -0.0578  0.050  -0.0578 0.35  
 859: 30  9 22  0   29  9 21  0             358056.4391  -0.0578  0.050  -0.0578 0.15  
 860: 29  9 20  0   28  9 19  0             358074.2880  -0.0281  0.050  -0.0281 0.15  
 861: 29  9 20  0   28 10 19  0             358074.2880  -0.0281  0.050  -0.0281 0.35  
 862: 29 10 20  0   28  9 19  0             358074.2880  -0.0281  0.050  -0.0281 0.35  
 863: 29 10 20  0   28 10 19  0             358074.2880  -0.0281  0.050  -0.0281 0.15  
 864: 28 10 18  0   27 10 17  0             358100.8715   0.0119  0.050   0.0119 0.15  
 865: 28 10 18  0   27 11 17  0             358100.8715   0.0119  0.050   0.0119 0.34  
 866: 28 11 18  0   27 10 17  0             358100.8715   0.0119  0.050   0.0119 0.34  
 867: 28 11 18  0   27 11 17  0             358100.8715   0.0119  0.050   0.0119 0.15  
 868: 27 11 16  0   26 11 15  0             358143.4263  -0.0918  0.050  -0.0918 0.16  
 869: 27 11 16  0   26 12 15  0             358143.4263  -0.0918  0.050  -0.0918 0.34  
 870: 27 12 16  0   26 11 15  0             358143.4263  -0.0918  0.050  -0.0918 0.34  
 871: 27 12 16  0   26 12 15  0             358143.4263  -0.0918  0.050  -0.0918 0.16  
 872: 26 12 14  0   25 12 13  0             358217.9416   0.0097  0.050   0.0098 0.16  
 873: 26 12 14  0   25 13 13  0             358217.9416   0.0098  0.050   0.0098 0.34  
 874: 26 13 14  0   25 12 13  0             358217.9416   0.0097  0.050   0.0098 0.34  
 875: 26 13 14  0   25 13 13  0             358217.9416   0.0098  0.050   0.0098 0.16  
 876: 25 13 12  0   24 13 11  0             358361.1858  -0.0423  0.050  -0.0304 0.17  
 877: 25 13 12  0   24 14 11  0             358361.1858  -0.0162  0.050  -0.0304 0.33  
 878: 25 14 12  0   24 13 11  0             358361.1858  -0.0445  0.050  -0.0304 0.33  
 879: 25 14 12  0   24 14 11  0             358361.1858  -0.0184  0.050  -0.0304 0.17  
 880: 23 16  8  0   22 15  7  0             359933.5489   0.0590  0.050               
 881: 39  0 39  0   38  0 38  0             367278.8605  -0.0061  0.050  -0.0062 0.23  
 882: 39  0 39  0   38  1 38  0             367278.8605  -0.0061  0.050  -0.0062 0.28  
 883: 39  1 39  0   38  0 38  0             367278.8605  -0.0061  0.050  -0.0062 0.28  
 884: 39  1 39  0   38  1 38  0             367278.8605  -0.0061  0.050  -0.0062 0.23  
 885: 36  3 33  0   35  3 32  0             367303.3455   0.0839  0.050   0.0839 0.23  
 886: 36  3 33  0   35  4 32  0             367303.3455   0.0839  0.050   0.0839 0.27  
 887: 36  4 33  0   35  3 32  0             367303.3455   0.0839  0.050   0.0839 0.27  
 888: 36  4 33  0   35  4 32  0             367303.3455   0.0839  0.050   0.0839 0.23  
 889: 35  4 31  0   34  4 30  0             367310.6927   0.0208  0.050   0.0209 0.23  
 890: 35  4 31  0   34  5 30  0             367310.6927   0.0208  0.050   0.0209 0.27  
 891: 35  5 31  0   34  4 30  0             367310.6927   0.0208  0.050   0.0209 0.27  
 892: 35  5 31  0   34  5 30  0             367310.6927   0.0208  0.050   0.0209 0.23  
 893: 34  5 29  0   33  5 28  0             367318.2785   0.0305  0.050   0.0305 0.23  
 894: 34  5 29  0   33  6 28  0             367318.2785   0.0305  0.050   0.0305 0.27  
 895: 34  6 29  0   33  5 28  0             367318.2785   0.0305  0.050   0.0305 0.27  
 896: 34  6 29  0   33  6 28  0             367318.2785   0.0305  0.050   0.0305 0.23  
 897: 33  6 27  0   32  6 26  0             367326.4065  -0.0673  0.050  -0.0674 0.23  
 898: 33  6 27  0   32  7 26  0             367326.4065  -0.0673  0.050  -0.0674 0.27  
 899: 33  7 27  0   32  6 26  0             367326.4065  -0.0673  0.050  -0.0674 0.27  
 900: 33  7 27  0   32  7 26  0             367326.4065  -0.0673  0.050  -0.0674 0.23  
 901: 32  7 25  0   31  7 24  0             367336.0412  -0.0135  0.050  -0.0135 0.23  
 902: 32  7 25  0   31  8 24  0             367336.0412  -0.0135  0.050  -0.0135 0.27  
 903: 32  8 25  0   31  7 24  0             367336.0412  -0.0135  0.050  -0.0135 0.27  
 904: 32  8 25  0   31  8 24  0             367336.0412  -0.0135  0.050  -0.0135 0.23  
 905: 31  8 23  0   30  8 22  0             367348.0645  -0.0179  0.050  -0.0179 0.23  
 906: 31  8 23  0   30  9 22  0             367348.0645  -0.0179  0.050  -0.0179 0.27  
 907: 31  9 23  0   30  8 22  0             367348.0645  -0.0179  0.050  -0.0179 0.27  
 908: 31  9 23  0   30  9 22  0             367348.0645  -0.0179  0.050  -0.0179 0.23  
 909: 28 11 17  0   27 11 16  0             367424.9521   0.0473  0.050   0.0473 0.24  
 910: 28 11 17  0   27 12 16  0             367424.9521   0.0473  0.050   0.0473 0.26  
 911: 28 12 17  0   27 11 16  0             367424.9521   0.0473  0.050   0.0473 0.26  
 912: 28 12 17  0   27 12 16  0             367424.9521   0.0473  0.050   0.0473 0.24  
 913: 20 18  2  0   19 17  3  0             375918.6644   0.0418  0.050               
 914: 40  0 40  0   39  0 39  0             376572.4251   0.0714  0.050   0.0715 0.23  
 915: 40  0 40  0   39  1 39  0             376572.4251   0.0714  0.050   0.0715 0.27  
 916: 40  1 40  0   39  0 39  0             376572.4251   0.0714  0.050   0.0715 0.27  
 917: 40  1 40  0   39  1 39  0             376572.4251   0.0714  0.050   0.0715 0.23  
 918: 39  1 38  0   38  1 37  0             376581.1206   0.0480  0.050   0.0481 0.23  
 919: 39  1 38  0   38  2 37  0             376581.1206   0.0480  0.050   0.0481 0.27  
 920: 39  2 38  0   38  1 37  0             376581.1206   0.0480  0.050   0.0481 0.27  
 921: 39  2 38  0   38  2 37  0             376581.1206   0.0480  0.050   0.0481 0.23  
 922: 36  4 32  0   35  4 31  0             376603.8889   0.0220  0.050   0.0220 0.23  
 923: 36  4 32  0   35  5 31  0             376603.8889   0.0220  0.050   0.0220 0.27  
 924: 36  5 32  0   35  4 31  0             376603.8889   0.0220  0.050   0.0220 0.27  
 925: 36  5 32  0   35  5 31  0             376603.8889   0.0220  0.050   0.0220 0.23  
 926: 35  5 30  0   34  5 29  0             376611.2189  -0.0240  0.050  -0.0241 0.23  
 927: 35  5 30  0   34  6 29  0             376611.2189  -0.0240  0.050  -0.0241 0.27  
 928: 35  6 30  0   34  5 29  0             376611.2189  -0.0240  0.050  -0.0241 0.27  
 929: 35  6 30  0   34  6 29  0             376611.2189  -0.0240  0.050  -0.0241 0.23  
 930: 34  6 28  0   33  6 27  0             376619.1611  -0.0038  0.050  -0.0038 0.23  
 931: 34  6 28  0   33  7 27  0             376619.1611  -0.0038  0.050  -0.0038 0.27  
 932: 34  7 28  0   33  6 27  0             376619.1611  -0.0038  0.050  -0.0038 0.27  
 933: 34  7 28  0   33  7 27  0             376619.1611  -0.0038  0.050  -0.0038 0.23  
 934: 32  8 24  0   31  8 23  0             376639.5774   0.0564  0.050   0.0565 0.23  
 935: 32  8 24  0   31  9 23  0             376639.5774   0.0564  0.050   0.0565 0.27  
 936: 32  9 24  0   31  8 23  0             376639.5774   0.0564  0.050   0.0565 0.27  
 937: 32  9 24  0   31  9 23  0             376639.5774   0.0564  0.050   0.0565 0.23  
 938: 31  9 22  0   30  9 21  0             376654.4789   0.0184  0.050   0.0185 0.23  
 939: 31  9 22  0   30 10 21  0             376654.4789   0.0184  0.050   0.0185 0.27  
 940: 31 10 22  0   30  9 21  0             376654.4789   0.0184  0.050   0.0185 0.27  
 941: 31 10 22  0   30 10 21  0             376654.4789   0.0184  0.050   0.0185 0.23  
 942: 30 10 20  0   29 10 19  0             376675.7898   0.0822  0.050   0.0822 0.23  
 943: 30 10 20  0   29 11 19  0             376675.7898   0.0822  0.050   0.0822 0.27  
 944: 30 11 20  0   29 10 19  0             376675.7898   0.0822  0.050   0.0822 0.27  
 945: 30 11 20  0   29 11 19  0             376675.7898   0.0822  0.050   0.0822 0.23  
 946: 29 11 18  0   28 11 17  0             376707.9890  -0.0094  0.050  -0.0095 0.24  
 947: 29 11 18  0   28 12 17  0             376707.9890  -0.0094  0.050  -0.0095 0.26  
 948: 29 12 18  0   28 11 17  0             376707.9890  -0.0094  0.050  -0.0095 0.26  
 949: 29 12 18  0   28 12 17  0             376707.9890  -0.0094  0.050  -0.0095 0.24  
 950: 28 12 16  0   27 12 15  0             376760.5455   0.0170  0.050   0.0170 0.24  
 951: 28 12 16  0   27 13 15  0             376760.5455   0.0170  0.050   0.0170 0.26  
 952: 28 13 16  0   27 12 15  0             376760.5455   0.0170  0.050   0.0170 0.26  
 953: 28 13 16  0   27 13 15  0             376760.5455   0.0170  0.050   0.0170 0.24  
 954: 27 13 14  0   26 13 13  0             376852.8656   0.0793  0.050   0.0794 0.24  
 955: 27 13 14  0   26 14 13  0             376852.8656   0.0795  0.050   0.0794 0.26  
 956: 27 14 14  0   26 13 13  0             376852.8656   0.0793  0.050   0.0794 0.26  
 957: 27 14 14  0   26 14 13  0             376852.8656   0.0794  0.050   0.0794 0.24  
 958: 26 14 12  0   25 14 11  0             377031.2341  -0.0024  0.050   0.0277 0.25  
 959: 26 14 12  0   25 15 11  0             377031.2341   0.0637  0.050   0.0277 0.25  
 960: 26 15 12  0   25 14 11  0             377031.2341  -0.0084  0.050   0.0277 0.25  
 961: 26 15 12  0   25 15 11  0             377031.2341   0.0577  0.050   0.0277 0.25  
 962: 25 16 10  0   24 15  9  0             377435.2810   0.0373  0.050               
 963: 24 17  8  0   23 16  7  0             379225.0840  -0.0008  0.050               
 964: 41  0 41  0   40  0 40  0             385865.4976   0.0014  0.050   0.0014 0.22  
 965: 41  0 41  0   40  1 40  0             385865.4976   0.0014  0.050   0.0014 0.28  
 966: 41  1 41  0   40  0 40  0             385865.4976   0.0014  0.050   0.0014 0.28  
 967: 41  1 41  0   40  1 40  0             385865.4976   0.0014  0.050   0.0014 0.22  
 968: 40  1 39  0   39  1 38  0             385874.2224   0.0286  0.050   0.0287 0.23  
 969: 40  1 39  0   39  2 38  0             385874.2224   0.0286  0.050   0.0287 0.27  
 970: 40  2 39  0   39  1 38  0             385874.2224   0.0286  0.050   0.0287 0.27  
 971: 40  2 39  0   39  2 38  0             385874.2224   0.0286  0.050   0.0287 0.23  
 972: 39  2 37  0   38  2 36  0             385882.1643   0.0145  0.050   0.0146 0.23  
 973: 39  2 37  0   38  3 36  0             385882.1643   0.0145  0.050   0.0146 0.27  
 974: 39  3 37  0   38  2 36  0             385882.1643   0.0145  0.050   0.0146 0.27  
 975: 39  3 37  0   38  3 36  0             385882.1643   0.0145  0.050   0.0146 0.23  
 976: 38  3 35  0   37  3 34  0             385889.6109   0.0349  0.050   0.0350 0.23  
 977: 38  3 35  0   37  4 34  0             385889.6109   0.0349  0.050   0.0350 0.27  
 978: 38  4 35  0   37  3 34  0             385889.6109   0.0349  0.050   0.0350 0.27  
 979: 38  4 35  0   37  4 34  0             385889.6109   0.0349  0.050   0.0350 0.23  
 980: 37  4 33  0   36  4 32  0             385896.7284   0.0043  0.050   0.0043 0.23  
 981: 37  4 33  0   36  5 32  0             385896.7284   0.0043  0.050   0.0043 0.27  
 982: 37  5 33  0   36  4 32  0             385896.7284   0.0043  0.050   0.0043 0.27  
 983: 37  5 33  0   36  5 32  0             385896.7284   0.0043  0.050   0.0043 0.23  
 984: 35  6 29  0   34  6 28  0             385911.6205   0.0745  0.050   0.0746 0.23  
 985: 35  6 29  0   34  7 28  0             385911.6205   0.0745  0.050   0.0746 0.27  
 986: 35  7 29  0   34  6 28  0             385911.6205   0.0745  0.050   0.0746 0.27  
 987: 35  7 29  0   34  7 28  0             385911.6205   0.0745  0.050   0.0746 0.23  
 988: 34  7 27  0   33  7 26  0             385920.2452   0.0304  0.050   0.0305 0.23  
 989: 34  7 27  0   33  8 26  0             385920.2452   0.0304  0.050   0.0305 0.27  
 990: 34  8 27  0   33  7 26  0             385920.2452   0.0304  0.050   0.0305 0.27  
 991: 34  8 27  0   33  8 26  0             385920.2452   0.0304  0.050   0.0305 0.23  
 992: 33  8 25  0   32  8 24  0             385930.8475   0.0758  0.050   0.0758 0.23  
 993: 33  8 25  0   32  9 24  0             385930.8475   0.0758  0.050   0.0758 0.27  
 994: 33  9 25  0   32  8 24  0             385930.8475   0.0758  0.050   0.0758 0.27  
 995: 33  9 25  0   32  9 24  0             385930.8475   0.0758  0.050   0.0758 0.23  
 996: 32  9 23  0   31  9 22  0             385944.5723   0.0174  0.050   0.0174 0.23  
 997: 32  9 23  0   31 10 22  0             385944.5723   0.0174  0.050   0.0174 0.27  
 998: 32 10 23  0   31  9 22  0             385944.5723   0.0174  0.050   0.0174 0.27  
 999: 32 10 23  0   31 10 22  0             385944.5723   0.0174  0.050   0.0174 0.23  
1000: 30 11 19  0   29 11 18  0             385992.2459  -0.0659  0.050  -0.0659 0.24  
1001: 30 11 19  0   29 12 18  0             385992.2459  -0.0659  0.050  -0.0659 0.26  
1002: 30 12 19  0   29 11 18  0             385992.2459  -0.0659  0.050  -0.0659 0.26  
1003: 30 12 19  0   29 12 18  0             385992.2459  -0.0659  0.050  -0.0659 0.24  
1004: 21 19  3  0   20 18  2  0             394299.0248   0.0219  0.050               
1005: 21 19  2  0   20 18  3  0             394929.2191   0.0295  0.050               
1006: 42  0 42  0   41  0 41  0             395158.2330  -0.0527  0.050  -0.0527 0.22  
1007: 42  0 42  0   41  1 41  0             395158.2330  -0.0527  0.050  -0.0527 0.28  
1008: 42  1 42  0   41  0 41  0             395158.2330  -0.0527  0.050  -0.0527 0.28  
1009: 42  1 42  0   41  1 41  0             395158.2330  -0.0527  0.050  -0.0527 0.22  
1010: 41  1 40  0   40  1 39  0             395167.0259   0.0637  0.050   0.0637 0.23  
1011: 41  1 40  0   40  2 39  0             395167.0259   0.0637  0.050   0.0637 0.27  
1012: 41  2 40  0   40  1 39  0             395167.0259   0.0637  0.050   0.0637 0.27  
1013: 41  2 40  0   40  2 39  0             395167.0259   0.0637  0.050   0.0637 0.23  
1014: 40  2 38  0   39  2 37  0             395174.8763   0.0077  0.050   0.0078 0.23  
1015: 40  2 38  0   39  3 37  0             395174.8763   0.0077  0.050   0.0078 0.27  
1016: 40  3 38  0   39  2 37  0             395174.8763   0.0077  0.050   0.0078 0.27  
1017: 40  3 38  0   39  3 37  0             395174.8763   0.0077  0.050   0.0078 0.23  
1018: 39  3 36  0   38  4 35  0             395182.2390   0.0274  0.050   0.0275 0.35  
1019: 39  4 36  0   38  3 35  0             395182.2390   0.0274  0.050   0.0275 0.35  
1020: 39  4 36  0   38  4 35  0             395182.2390   0.0274  0.050   0.0275 0.29  
1021: 38  4 34  0   37  4 33  0             395189.2675   0.0333  0.050   0.0334 0.23  
1022: 38  4 34  0   37  5 33  0             395189.2675   0.0333  0.050   0.0334 0.27  
1023: 38  5 34  0   37  4 33  0             395189.2675   0.0333  0.050   0.0334 0.27  
1024: 38  5 34  0   37  5 33  0             395189.2675   0.0333  0.050   0.0334 0.23  
1025: 37  5 32  0   36  5 31  0             395196.2490   0.0135  0.050   0.0135 0.23  
1026: 37  5 32  0   36  6 31  0             395196.2490   0.0135  0.050   0.0135 0.27  
1027: 37  6 32  0   36  5 31  0             395196.2490   0.0135  0.050   0.0135 0.27  
1028: 37  6 32  0   36  6 31  0             395196.2490   0.0135  0.050   0.0135 0.23  
1029: 36  6 30  0   35  6 29  0             395203.6848   0.0812  0.050   0.0812 0.23  
1030: 36  6 30  0   35  7 29  0             395203.6848   0.0812  0.050   0.0812 0.27  
1031: 36  7 30  0   35  6 29  0             395203.6848   0.0812  0.050   0.0812 0.27  
1032: 36  7 30  0   35  7 29  0             395203.6848   0.0812  0.050   0.0812 0.23  
1033: 35  7 28  0   34  7 27  0             395211.8164  -0.0529  0.050  -0.0530 0.23  
1034: 35  7 28  0   34  8 27  0             395211.8164  -0.0529  0.050  -0.0530 0.27  
1035: 35  8 28  0   34  7 27  0             395211.8164  -0.0529  0.050  -0.0530 0.27  
1036: 35  8 28  0   34  8 27  0             395211.8164  -0.0529  0.050  -0.0530 0.23  
1037: 34  8 26  0   33  8 25  0             395221.8082   0.0078  0.050   0.0078 0.23  
1038: 34  8 26  0   33  9 25  0             395221.8082   0.0078  0.050   0.0078 0.27  
1039: 34  9 26  0   33  8 25  0             395221.8082   0.0078  0.050   0.0078 0.27  
1040: 34  9 26  0   33  9 25  0             395221.8082   0.0078  0.050   0.0078 0.23  
1041: 33  9 24  0   32  9 23  0             395234.6369   0.0692  0.050   0.0692 0.23  
1042: 33  9 24  0   32 10 23  0             395234.6369   0.0692  0.050   0.0692 0.27  
1043: 33 10 24  0   32  9 23  0             395234.6369   0.0692  0.050   0.0692 0.27  
1044: 33 10 24  0   32 10 23  0             395234.6369   0.0692  0.050   0.0692 0.23  
1045: 32 10 22  0   31 10 21  0             395252.0234  -0.0353  0.050  -0.0354 0.23  
1046: 32 10 22  0   31 11 21  0             395252.0234  -0.0353  0.050  -0.0354 0.27  
1047: 32 11 22  0   31 10 21  0             395252.0234  -0.0353  0.050  -0.0354 0.27  
1048: 32 11 22  0   31 11 21  0             395252.0234  -0.0353  0.050  -0.0354 0.23  
1049: 30 12 18  0   29 12 17  0             395316.7232   0.0375  0.050   0.0375 0.24  
1050: 30 12 18  0   29 13 17  0             395316.7232   0.0375  0.050   0.0375 0.26  
1051: 30 13 18  0   29 12 17  0             395316.7232   0.0375  0.050   0.0375 0.26  
1052: 30 13 18  0   29 13 17  0             395316.7232   0.0375  0.050   0.0375 0.24  
1053: 29 13 16  0   28 13 15  0             395381.0250   0.0549  0.050   0.0549 0.24  
1054: 29 13 16  0   28 14 15  0             395381.0250   0.0549  0.050   0.0549 0.26  
1055: 29 14 16  0   28 13 15  0             395381.0250   0.0549  0.050   0.0549 0.26  
1056: 29 14 16  0   28 14 15  0             395381.0250   0.0549  0.050   0.0549 0.24  
1057: 28 14 14  0   27 14 13  0             395494.3396  -0.0510  0.050  -0.0508 0.25  
1058: 28 14 14  0   27 15 13  0             395494.3396  -0.0505  0.050  -0.0508 0.25  
1059: 28 15 14  0   27 14 13  0             395494.3396  -0.0511  0.050  -0.0508 0.25  
1060: 28 15 14  0   27 15 13  0             395494.3396  -0.0506  0.050  -0.0508 0.25  
1061: 27 15 12  0   26 15 11  0             395714.5937  -0.0181  0.050   0.0545 0.25  
1062: 27 15 12  0   26 16 11  0             395714.5937   0.1425  0.050   0.0545 0.25  
1063: 27 16 12  0   26 15 11  0             395714.5937  -0.0336  0.050   0.0545 0.25  
1064: 27 16 12  0   26 16 11  0             395714.5937   0.1271  0.050   0.0545 0.25  
1065: 25 18  8  0   24 17  7  0             398795.4643   0.0014  0.050               
1066: 43  0 43  0   42  0 42  0             404450.7281   0.0141  0.050   0.0142 0.23  
1067: 43  0 43  0   42  1 42  0             404450.7281   0.0141  0.050   0.0142 0.28  
1068: 43  1 43  0   42  0 42  0             404450.7281   0.0141  0.050   0.0142 0.28  
1069: 43  1 43  0   42  1 42  0             404450.7281   0.0141  0.050   0.0142 0.23  
1070: 42  1 41  0   41  1 40  0             404459.3534  -0.0160  0.050  -0.0160 0.23  
1071: 42  1 41  0   41  2 40  0             404459.3534  -0.0160  0.050  -0.0160 0.27  
1072: 42  2 41  0   41  1 40  0             404459.3534  -0.0160  0.050  -0.0160 0.27  
1073: 42  2 41  0   41  2 40  0             404459.3534  -0.0160  0.050  -0.0160 0.23  
1074: 41  2 39  0   40  2 38  0             404467.1713  -0.0552  0.050  -0.0553 0.23  
1075: 41  2 39  0   40  3 38  0             404467.1713  -0.0552  0.050  -0.0553 0.27  
1076: 41  3 39  0   40  2 38  0             404467.1713  -0.0552  0.050  -0.0553 0.27  
1077: 41  3 39  0   40  3 38  0             404467.1713  -0.0552  0.050  -0.0553 0.23  
1078: 38  5 33  0   37  5 32  0             404488.2269   0.0145  0.050   0.0145 0.23  
1079: 38  5 33  0   37  6 32  0             404488.2269   0.0145  0.050   0.0145 0.27  
1080: 38  6 33  0   37  5 32  0             404488.2269   0.0145  0.050   0.0145 0.27  
1081: 38  6 33  0   37  6 32  0             404488.2269   0.0145  0.050   0.0145 0.23  
1082: 34  9 25  0   33  9 24  0             404524.4867   0.0431  0.050   0.0431 0.23  
1083: 34  9 25  0   33 10 24  0             404524.4867   0.0431  0.050   0.0431 0.27  
1084: 34 10 25  0   33  9 24  0             404524.4867   0.0431  0.050   0.0431 0.27  
1085: 34 10 25  0   33 10 24  0             404524.4867   0.0431  0.050   0.0431 0.23  
1086: 33 10 23  0   32 10 22  0             404540.4436   0.0029  0.050   0.0030 0.23  
1087: 33 10 23  0   32 11 22  0             404540.4436   0.0029  0.050   0.0030 0.27  
1088: 33 11 23  0   32 10 22  0             404540.4436   0.0029  0.050   0.0030 0.27  
1089: 33 11 23  0   32 11 22  0             404540.4436   0.0029  0.050   0.0030 0.23  
1090: 32 11 21  0   31 11 20  0             404563.2435  -0.0245  0.050  -0.0246 0.23  
1091: 32 11 21  0   31 12 20  0             404563.2435  -0.0245  0.050  -0.0246 0.27  
1092: 32 12 21  0   31 11 20  0             404563.2435  -0.0245  0.050  -0.0246 0.27  
1093: 32 12 21  0   31 12 20  0             404563.2435  -0.0245  0.050  -0.0246 0.23  
1094: 31 12 19  0   30 12 18  0             404597.6947   0.0256  0.050   0.0256 0.24  
1095: 31 12 19  0   30 13 18  0             404597.6947   0.0256  0.050   0.0256 0.26  
1096: 31 13 19  0   30 12 18  0             404597.6947   0.0256  0.050   0.0256 0.26  
1097: 31 13 19  0   30 13 18  0             404597.6947   0.0256  0.050   0.0256 0.24  
1098: 29 14 15  0   28 14 14  0             404745.8400  -0.0525  0.050  -0.0525 0.24  
1099: 29 14 15  0   28 15 14  0             404745.8400  -0.0525  0.050  -0.0525 0.26  
1100: 29 15 15  0   28 14 14  0             404745.8400  -0.0525  0.050  -0.0525 0.26  
1101: 29 15 15  0   28 15 14  0             404745.8400  -0.0525  0.050  -0.0525 0.24  
1102: 28 15 13  0   27 15 12  0             404918.2819   0.0129  0.050   0.0200 0.25  
1103: 28 15 13  0   27 16 12  0             404918.2819   0.0284  0.050   0.0200 0.25  
1104: 28 16 13  0   27 15 12  0             404918.2819   0.0116  0.050   0.0200 0.25  
1105: 28 16 13  0   27 16 12  0             404918.2819   0.0270  0.050   0.0200 0.25  
1106: 44  0 44  0   43  0 43  0             413742.7853   0.0129  0.050   0.0129 0.22  
1107: 44  0 44  0   43  1 43  0             413742.7853   0.0129  0.050   0.0129 0.28  
1108: 44  1 44  0   43  0 43  0             413742.7853   0.0129  0.050   0.0129 0.28  
1109: 44  1 44  0   43  1 43  0             413742.7853   0.0129  0.050   0.0129 0.22  
1110: 40  4 36  0   39  4 35  0             413773.1184  -0.0578  0.050  -0.0578 0.23  
1111: 40  4 36  0   39  5 35  0             413773.1184  -0.0578  0.050  -0.0578 0.27  
1112: 40  5 36  0   39  4 35  0             413773.1184  -0.0578  0.050  -0.0578 0.27  
1113: 40  5 36  0   39  5 35  0             413773.1184  -0.0578  0.050  -0.0578 0.23  
1114: 39  5 34  0   38  5 33  0             413779.8679   0.0382  0.050   0.0382 0.23  
1115: 39  5 34  0   38  6 33  0             413779.8679   0.0382  0.050   0.0382 0.27  
1116: 39  6 34  0   38  5 33  0             413779.8679   0.0382  0.050   0.0382 0.27  
1117: 39  6 34  0   38  6 33  0             413779.8679   0.0382  0.050   0.0382 0.23  
1118: 38  6 32  0   37  6 31  0             413786.7505   0.0507  0.050   0.0507 0.23  
1119: 38  6 32  0   37  7 31  0             413786.7505   0.0507  0.050   0.0507 0.27  
1120: 38  7 32  0   37  6 31  0             413786.7505   0.0507  0.050   0.0507 0.27  
1121: 38  7 32  0   37  7 31  0             413786.7505   0.0507  0.050   0.0507 0.23  
1122: 37  7 30  0   36  7 29  0             413794.2768   0.0370  0.050   0.0370 0.23  
1123: 37  7 30  0   36  8 29  0             413794.2768   0.0370  0.050   0.0370 0.27  
1124: 37  8 30  0   36  7 29  0             413794.2768   0.0370  0.050   0.0370 0.27  
1125: 37  8 30  0   36  8 29  0             413794.2768   0.0370  0.050   0.0370 0.23  
1126: 36  8 28  0   35  8 27  0             413803.0902   0.0114  0.050   0.0114 0.23  
1127: 36  8 28  0   35  9 27  0             413803.0902   0.0114  0.050   0.0114 0.27  
1128: 36  9 28  0   35  8 27  0             413803.0902   0.0114  0.050   0.0114 0.27  
1129: 36  9 28  0   35  9 27  0             413803.0902   0.0114  0.050   0.0114 0.23  
1130: 35  9 26  0   34  9 25  0             413814.1473   0.0103  0.050   0.0103 0.23  
1131: 35  9 26  0   34 10 25  0             413814.1473   0.0103  0.050   0.0103 0.27  
1132: 35 10 26  0   34  9 25  0             413814.1473   0.0103  0.050   0.0103 0.27  
1133: 35 10 26  0   34 10 25  0             413814.1473   0.0103  0.050   0.0103 0.23  
1134: 34 10 24  0   33 10 23  0             413828.8194  -0.0099  0.050  -0.0099 0.23  
1135: 34 10 24  0   33 11 23  0             413828.8194  -0.0099  0.050  -0.0099 0.27  
1136: 34 11 24  0   33 10 23  0             413828.8194  -0.0099  0.050  -0.0099 0.27  
1137: 34 11 24  0   33 11 23  0             413828.8194  -0.0099  0.050  -0.0099 0.23  
1138: 33 11 22  0   32 11 21  0             413849.4784   0.0326  0.050   0.0326 0.23  
1139: 33 11 22  0   32 12 21  0             413849.4784   0.0326  0.050   0.0326 0.27  
1140: 33 12 22  0   32 11 21  0             413849.4784   0.0326  0.050   0.0326 0.27  
1141: 33 12 22  0   32 12 21  0             413849.4784   0.0326  0.050   0.0326 0.23  
1142: 32 12 20  0   31 13 19  0             413879.8692  -0.0305  0.050  -0.0305 0.35  
1143: 32 13 20  0   31 12 19  0             413879.8692  -0.0305  0.050  -0.0305 0.35  
1144: 32 13 20  0   31 13 19  0             413879.8692  -0.0305  0.050  -0.0305 0.31  
1145: 30 14 16  0   29 14 15  0             414005.4406   0.0111  0.050   0.0111 0.24  
1146: 30 14 16  0   29 15 15  0             414005.4406   0.0111  0.050   0.0111 0.26  
1147: 30 15 16  0   29 14 15  0             414005.4406   0.0111  0.050   0.0111 0.26  
1148: 30 15 16  0   29 15 15  0             414005.4406   0.0111  0.050   0.0111 0.24  
1149: 29 15 14  0   28 15 13  0             414143.7390  -0.0032  0.050  -0.0027 0.25  
1150: 29 15 14  0   28 16 13  0             414143.7390  -0.0019  0.050  -0.0027 0.25  
1151: 29 16 14  0   28 15 13  0             414143.7390  -0.0034  0.050  -0.0027 0.25  
1152: 29 16 14  0   28 16 13  0             414143.7390  -0.0020  0.050  -0.0027 0.25  
1153: 45  0 45  0   44  0 44  0             423034.4907   0.0384  0.050   0.0385 0.22  
1154: 45  0 45  0   44  1 44  0             423034.4907   0.0384  0.050   0.0385 0.28  
1155: 45  1 45  0   44  0 44  0             423034.4907   0.0384  0.050   0.0385 0.28  
1156: 45  1 45  0   44  1 44  0             423034.4907   0.0384  0.050   0.0385 0.22  
1157: 43  2 41  0   42  2 40  0             423050.7795  -0.0469  0.050  -0.0470 0.23  
1158: 43  2 41  0   42  3 40  0             423050.7795  -0.0469  0.050  -0.0470 0.27  
1159: 43  3 41  0   42  2 40  0             423050.7795  -0.0469  0.050  -0.0470 0.27  
1160: 43  3 41  0   42  3 40  0             423050.7795  -0.0469  0.050  -0.0470 0.23  
1161: 42  3 39  0   41  3 38  0             423057.9183  -0.0090  0.050  -0.0090 0.23  
1162: 42  3 39  0   41  4 38  0             423057.9183  -0.0090  0.050  -0.0090 0.27  
1163: 42  4 39  0   41  3 38  0             423057.9183  -0.0090  0.050  -0.0090 0.27  
1164: 42  4 39  0   41  4 38  0             423057.9183  -0.0090  0.050  -0.0090 0.23  
1165: 41  4 37  0   40  4 36  0             423064.5673  -0.0229  0.050  -0.0229 0.23  
1166: 41  4 37  0   40  5 36  0             423064.5673  -0.0229  0.050  -0.0229 0.27  
1167: 41  5 37  0   40  4 36  0             423064.5673  -0.0229  0.050  -0.0229 0.27  
1168: 41  5 37  0   40  5 36  0             423064.5673  -0.0229  0.050  -0.0229 0.23  
1169: 40  5 35  0   39  5 34  0             423071.0220  -0.0558  0.050  -0.0559 0.23  
1170: 40  5 35  0   39  6 34  0             423071.0220  -0.0558  0.050  -0.0559 0.27  
1171: 40  6 35  0   39  5 34  0             423071.0220  -0.0558  0.050  -0.0559 0.27  
1172: 40  6 35  0   39  6 34  0             423071.0220  -0.0558  0.050  -0.0559 0.23  
1173: 39  6 33  0   38  6 32  0             423077.6940  -0.0212  0.050  -0.0213 0.23  
1174: 39  6 33  0   38  7 32  0             423077.6940  -0.0212  0.050  -0.0213 0.27  
1175: 39  7 33  0   38  6 32  0             423077.6940  -0.0212  0.050  -0.0213 0.27  
1176: 39  7 33  0   38  7 32  0             423077.6940  -0.0212  0.050  -0.0213 0.23  
1177: 35 10 25  0   34 10 24  0             423117.1341  -0.0169  0.050  -0.0170 0.23  
1178: 35 10 25  0   34 11 24  0             423117.1341  -0.0169  0.050  -0.0170 0.27  
1179: 35 11 25  0   34 10 24  0             423117.1341  -0.0169  0.050  -0.0170 0.27  
1180: 35 11 25  0   34 11 24  0             423117.1341  -0.0169  0.050  -0.0170 0.23  
1181: 46  0 46  0   45  0 45  0             432325.8173   0.0721  0.050   0.0721 0.23  
1182: 46  0 46  0   45  1 45  0             432325.8173   0.0721  0.050   0.0721 0.28  
1183: 46  1 46  0   45  0 45  0             432325.8173   0.0721  0.050   0.0721 0.28  
1184: 46  1 46  0   45  1 45  0             432325.8173   0.0721  0.050   0.0721 0.23  
1185: 44  2 42  0   43  2 41  0             432342.0029  -0.0482  0.050  -0.0483 0.23  
1186: 44  2 42  0   43  3 41  0             432342.0029  -0.0482  0.050  -0.0483 0.27  
1187: 44  3 42  0   43  2 41  0             432342.0029  -0.0482  0.050  -0.0483 0.27  
1188: 44  3 42  0   43  3 41  0             432342.0029  -0.0482  0.050  -0.0483 0.23  
1189: 43  3 40  0   42  3 39  0             432349.0855   0.0121  0.050   0.0122 0.23  
1190: 43  3 40  0   42  4 39  0             432349.0855   0.0121  0.050   0.0122 0.27  
1191: 43  4 40  0   42  3 39  0             432349.0855   0.0121  0.050   0.0122 0.27  
1192: 43  4 40  0   42  4 39  0             432349.0855   0.0121  0.050   0.0122 0.23  
1193: 41  5 36  0   40  5 35  0             432361.8942  -0.0530  0.050  -0.0530 0.23  
1194: 41  5 36  0   40  6 35  0             432361.8942  -0.0530  0.050  -0.0530 0.27  
1195: 41  6 36  0   40  5 35  0             432361.8942  -0.0530  0.050  -0.0530 0.27  
1196: 41  6 36  0   40  6 35  0             432361.8942  -0.0530  0.050  -0.0530 0.23  
1197: 40  6 34  0   39  6 33  0             432368.3081  -0.0528  0.050  -0.0528 0.23  
1198: 40  6 34  0   39  7 33  0             432368.3081  -0.0528  0.050  -0.0528 0.27  
1199: 40  7 34  0   39  6 33  0             432368.3081  -0.0528  0.050  -0.0528 0.27  
1200: 40  7 34  0   39  7 33  0             432368.3081  -0.0528  0.050  -0.0528 0.23  
1201: 39  7 32  0   38  7 31  0             432375.3386   0.0813  0.050   0.0813 0.23  
1202: 39  7 32  0   38  8 31  0             432375.3386   0.0813  0.050   0.0813 0.27  
1203: 39  8 32  0   38  7 31  0             432375.3386   0.0813  0.050   0.0813 0.27  
1204: 39  8 32  0   38  8 31  0             432375.3386   0.0813  0.050   0.0813 0.23  
1205: 36 10 26  0   35 10 25  0             432405.3242  -0.0214  0.050  -0.0215 0.23  
1206: 36 10 26  0   35 11 25  0             432405.3242  -0.0214  0.050  -0.0215 0.27  
1207: 36 11 26  0   35 10 25  0             432405.3242  -0.0214  0.050  -0.0215 0.27  
1208: 36 11 26  0   35 11 25  0             432405.3242  -0.0214  0.050  -0.0215 0.23  
1209: 35 11 24  0   34 11 23  0             432422.4677   0.0550  0.050   0.0551 0.23  
1210: 35 11 24  0   34 12 23  0             432422.4677   0.0550  0.050   0.0551 0.27  
1211: 35 12 24  0   34 11 23  0             432422.4677   0.0550  0.050   0.0551 0.27  
1212: 35 12 24  0   34 12 23  0             432422.4677   0.0550  0.050   0.0551 0.23  
1213: 45  2 43  0   44  2 42  0             441632.8388  -0.0421  0.050  -0.0421 0.23  
1214: 45  2 43  0   44  3 42  0             441632.8388  -0.0421  0.050  -0.0421 0.27  
1215: 45  3 43  0   44  2 42  0             441632.8388  -0.0421  0.050  -0.0421 0.27  
1216: 45  3 43  0   44  3 42  0             441632.8388  -0.0421  0.050  -0.0421 0.23  
1217: 43  4 39  0   42  4 38  0             441646.2406  -0.0190  0.050  -0.0191 0.23  
1218: 43  4 39  0   42  5 38  0             441646.2406  -0.0190  0.050  -0.0191 0.27  
1219: 43  5 39  0   42  4 38  0             441646.2406  -0.0190  0.050  -0.0191 0.27  
1220: 43  5 39  0   42  5 38  0             441646.2406  -0.0190  0.050  -0.0191 0.23  
1221: 42  5 37  0   41  5 36  0             441652.4596   0.0311  0.050   0.0312 0.23  
1222: 42  5 37  0   41  6 36  0             441652.4596   0.0311  0.050   0.0312 0.27  
1223: 42  6 37  0   41  5 36  0             441652.4596   0.0311  0.050   0.0312 0.27  
1224: 42  6 37  0   41  6 36  0             441652.4596   0.0311  0.050   0.0312 0.23  
1225: 40  7 33  0   39  7 32  0             441665.3070   0.0820  0.050   0.0821 0.23  
1226: 40  7 33  0   39  8 32  0             441665.3070   0.0820  0.050   0.0821 0.27  
1227: 40  8 33  0   39  7 32  0             441665.3070   0.0820  0.050   0.0821 0.27  
1228: 40  8 33  0   39  8 32  0             441665.3070   0.0820  0.050   0.0821 0.23  
1229: 38  9 29  0   37  9 28  0             441681.8197   0.0527  0.050   0.0527 0.23  
1230: 38  9 29  0   37 10 28  0             441681.8197   0.0527  0.050   0.0527 0.27  
1231: 38 10 29  0   37  9 28  0             441681.8197   0.0527  0.050   0.0527 0.27  
1232: 38 10 29  0   37 10 28  0             441681.8197   0.0527  0.050   0.0527 0.23  
1233: 36 11 25  0   35 11 24  0             441708.9011  -0.0814  0.050  -0.0815 0.23  
1234: 36 11 25  0   35 12 24  0             441708.9011  -0.0814  0.050  -0.0815 0.27  
1235: 36 12 25  0   35 11 24  0             441708.9011  -0.0814  0.050  -0.0815 0.27  
1236: 36 12 25  0   35 12 24  0             441708.9011  -0.0814  0.050  -0.0815 0.23  
1237: 35 12 23  0   34 12 22  0             441731.0137   0.0375  0.050   0.0376 0.23  
1238: 35 12 23  0   34 13 22  0             441731.0137   0.0375  0.050   0.0376 0.27  
1239: 35 13 23  0   34 12 22  0             441731.0137   0.0375  0.050   0.0376 0.27  
1240: 35 13 23  0   34 13 22  0             441731.0137   0.0375  0.050   0.0376 0.23  
1241: 34 13 21  0   33 13 20  0             441763.3171   0.0500  0.050   0.0501 0.24  
1242: 34 13 21  0   33 14 20  0             441763.3171   0.0500  0.050   0.0501 0.26  
1243: 34 14 21  0   33 13 20  0             441763.3171   0.0500  0.050   0.0501 0.26  
1244: 34 14 21  0   33 14 20  0             441763.3171   0.0500  0.050   0.0501 0.24  
1245: 32 15 17  0   31 15 16  0             441892.4012  -0.0901  0.050  -0.0901 0.24  
1246: 32 15 17  0   31 16 16  0             441892.4012  -0.0901  0.050  -0.0901 0.26  
1247: 32 16 17  0   31 15 16  0             441892.4012  -0.0901  0.050  -0.0901 0.26  
1248: 32 16 17  0   31 16 16  0             441892.4012  -0.0901  0.050  -0.0901 0.24  
1249: 48  0 48  0   47  0 47  0             450907.0546  -0.0816  0.050  -0.0816 0.22  
1250: 48  0 48  0   47  1 47  0             450907.0546  -0.0816  0.050  -0.0816 0.28  
1251: 48  1 48  0   47  0 47  0             450907.0546  -0.0816  0.050  -0.0816 0.28  
1252: 48  1 48  0   47  1 47  0             450907.0546  -0.0816  0.050  -0.0816 0.22  
1253: 46  2 44  0   45  2 43  0             450923.2826  -0.0246  0.050  -0.0246 0.22  
1254: 46  2 44  0   45  3 43  0             450923.2826  -0.0246  0.050  -0.0246 0.28  
1255: 46  3 44  0   45  2 43  0             450923.2826  -0.0246  0.050  -0.0246 0.28  
1256: 46  3 44  0   45  3 43  0             450923.2826  -0.0246  0.050  -0.0246 0.22  
1257: 41  7 34  0   40  7 33  0             450954.8279   0.0125  0.050   0.0126 0.23  
1258: 41  7 34  0   40  8 33  0             450954.8279   0.0125  0.050   0.0126 0.27  
1259: 41  8 34  0   40  7 33  0             450954.8279   0.0125  0.050   0.0126 0.27  
1260: 41  8 34  0   40  8 33  0             450954.8279   0.0125  0.050   0.0126 0.23  
1261: 44  5 39  0   43  5 38  0             460232.1532  -0.0363  0.050  -0.0364 0.23  
1262: 44  5 39  0   43  6 38  0             460232.1532  -0.0363  0.050  -0.0364 0.27  
1263: 44  6 39  0   43  5 38  0             460232.1532  -0.0363  0.050  -0.0364 0.27  
1264: 44  6 39  0   43  6 38  0             460232.1532  -0.0363  0.050  -0.0364 0.23  
1265: 43  6 37  0   42  6 36  0             460237.9834   0.0074  0.050   0.0074 0.23  
1266: 43  6 37  0   42  7 36  0             460237.9834   0.0074  0.050   0.0074 0.27  
1267: 43  7 37  0   42  6 36  0             460237.9834   0.0074  0.050   0.0074 0.27  
1268: 43  7 37  0   42  7 36  0             460237.9834   0.0074  0.050   0.0074 0.23  
1269: 41  8 33  0   40  8 32  0             460250.6751  -0.0615  0.050  -0.0616 0.23  
1270: 41  8 33  0   40  9 32  0             460250.6751  -0.0615  0.050  -0.0616 0.27  
1271: 41  9 33  0   40  8 32  0             460250.6751  -0.0615  0.050  -0.0616 0.27  
1272: 41  9 33  0   40  9 32  0             460250.6751  -0.0615  0.050  -0.0616 0.23  
1273: 40  9 31  0   39  9 30  0             460258.6878  -0.0147  0.050  -0.0147 0.23  
1274: 40  9 31  0   39 10 30  0             460258.6878  -0.0147  0.050  -0.0147 0.27  
1275: 40 10 31  0   39  9 30  0             460258.6878  -0.0147  0.050  -0.0147 0.27  
1276: 40 10 31  0   39 10 30  0             460258.6878  -0.0147  0.050  -0.0147 0.23  
1277: 39 10 29  0   38 10 28  0             460268.7257   0.0204  0.050   0.0205 0.23  
1278: 39 10 29  0   38 11 28  0             460268.7257   0.0204  0.050   0.0205 0.27  
1279: 39 11 29  0   38 10 28  0             460268.7257   0.0204  0.050   0.0205 0.27  
1280: 39 11 29  0   38 11 28  0             460268.7257   0.0204  0.050   0.0205 0.23  
1281: 33 16 17  0   32 16 16  0             460518.4714   0.0731  0.050   0.0731 0.24  
1282: 33 16 17  0   32 17 16  0             460518.4714   0.0731  0.050   0.0731 0.26  
1283: 33 17 17  0   32 16 16  0             460518.4714   0.0731  0.050   0.0731 0.26  
1284: 33 17 17  0   32 17 16  0             460518.4714   0.0731  0.050   0.0731 0.24  
--------------------------------------------------------------------------------

PARAMETERS IN FIT (values truncated and Nlines statistics):

        1000000         A_gs  /MHz         9602.77743(88)                      1
        2000000         B_gs  /MHz         9025.21927(92)                      2
        3000000         C_gs  /MHz         4650.14535(15)                      3
          20000        DJ_gs  /kHz            1.66412(87)                      4
         110000       DJK_gs  /kHz           -0.1015(33)                       5
         200000        DK_gs  /kHz            1.8851(27)                       6
        4010000         dJ_g  /kHz            0.65489(43)                      7
        4100000         dK_g  /kHz            1.34289(76)                      8
          30000        HJ_gs  /Hz           [ 0.0003658]                       9
         120000       HJK_gs  /Hz           [ 0.0015528]                      10
         210000       HKJ_gs  /Hz            -0.00593(65)                     11
         300000        HK_gs  /Hz           [ 0.0060431]                      12
        4020000        hJ_gs  /Hz           [ 0.0001853]                      13
        4110000       hJK_gs  /Hz           [ 0.0009214]                      14
        4200000        hK_gs  /Hz           [ 0.0024738]                      15

 MICROWAVE AVG =       -0.000434 MHz, IR AVG =        0.00000                 
 MICROWAVE RMS =        0.040552 MHz, IR RMS =        0.00000                 
 END OF ITERATION  1 OLD, NEW RMS ERROR=        0.81103         0.81103       

  distinct frequency lines in fit:   379
       distinct parameters of fit:     9

MICROWAVE       lines fitted       lines    lines      RMS      RMS ERROR    J range  Ka range    freq. range
            total   dv=0 dv.ne.0   UNFITTD  e>900
v"= 0        379    379      0        0      0       0.040543     0.81087    13  53    0  20   246436   460518
--------------------------------------------------------------------------------------------
total:       379    379      0        0      0       0.040543     0.81087

NOTE: the RMS values above are for Nlines statistics, but the 'total' values may differ slightly from
      those in the .FIT file since the o-c values for this evaluation are as rounded in the .FIT.


 PARAMETERS IN FIT WITH STANDARD ERRORS ON THOSE THAT ARE FITTED:
 (values rounded and degrees of freedom, Ndegf=Nlines-Nconst, statistics)

        1000000         A_gs  /MHz       9602.77743(72)                        1
        2000000         B_gs  /MHz       9025.21927(76)                        2
        3000000         C_gs  /MHz       4650.14536(12)                        3
          20000        DJ_gs  /kHz          1.66412(71)                        4
         110000       DJK_gs  /kHz         -0.1015(27)                         5
         200000        DK_gs  /kHz          1.8851(22)                         6
        4010000         dJ_g  /kHz          0.65489(35)                        7
        4100000         dK_g  /kHz          1.34289(62)                        8
          30000        HJ_gs  /Hz           [ 0.0003658]                       9
         120000       HJK_gs  /Hz           [ 0.0015528]                      10
         210000       HKJ_gs  /Hz          -0.00593(53)                       11
         300000        HK_gs  /Hz           [ 0.0060431]                      12
        4020000        hJ_gs  /Hz           [ 0.0001853]                      13
        4110000       hJK_gs  /Hz           [ 0.0009214]                      14
        4200000        hK_gs  /Hz           [ 0.0024738]                      15

 CORRELATION COEFFICIENTS, C.ij:

           A_gs     B_gs     C_gs     -DJ_gs   -DJK_gs  -DK_gs   -dJ_g    -dK_g   

A_gs        1.0000
B_gs       -0.4617   1.0000
C_gs       -0.0828   0.2109   1.0000
-DJ_gs      0.6473  -0.9322  -0.2270   1.0000
-DJK_gs    -0.6850   0.7945   0.1690  -0.8831   1.0000
-DK_gs     -0.0940  -0.3509  -0.0917   0.2822  -0.5760   1.0000
-dJ_g       0.6429  -0.9352  -0.1634   0.9973  -0.8827   0.2846   1.0000
-dK_g      -0.1818   0.1667   0.0175  -0.1582   0.5803  -0.8237  -0.1648   1.0000
HKJ_gs      0.3392   0.5163   0.1720  -0.4049   0.1570  -0.3278  -0.4041  -0.2200

           HKJ_gs  

HKJ_gs      1.0000

 Mean value of |C.ij|, i.ne.j =   0.4175
 Mean value of  C.ij,  i.ne.j =  -0.0854


 Worst correlations, with absolute value greater than 0.9950:

     4010000  -dJ_g     <->       20000  -DJ_gs        0.997304


 Worst fitted lines (obs-calc/error):

   695:   -2.0        168:    1.9        128:    1.9        167:   -1.9
   868:   -1.8        517:   -1.8       1245:   -1.8         97:   -1.8
    13:    1.7        885:    1.7        612:    1.7        942:    1.6
  1225:    1.6       1249:   -1.6       1233:   -1.6       1201:    1.6
  1029:    1.6        954:    1.6        797:   -1.6        525:   -1.5
   600:    1.5        992:    1.5        250:   -1.5        984:    1.5
   239:    1.5        186:   -1.5        111:    1.5        761:    1.5
   826:   -1.5       1281:    1.5       1181:    1.4        728:   -1.4
   914:    1.4        416:   -1.4        689:    1.4        277:   -1.4
   749:   -1.4       1041:    1.4        598:    1.4        537:   -1.4
   897:   -1.3        668:   -1.3        700:   -1.3       1000:   -1.3
   405:    1.3        736:    1.3        336:    1.3        824:   -1.3
   822:    1.3       1010:    1.3

   695: 52 16 36  0   52 15 37  0             338669.5018  -0.0980  0.050  -0.0981 0.30
   168: 15 13  3  0   14 12  2  0             275046.3126   0.0960  0.050
   128: 35  6 29  0   35  5 30  0             274339.9395   0.0957  0.050   0.0957 0.29
   167: 18 12  7  0   17 12  6  0             275015.7623  -0.0939  0.050
   868: 27 11 16  0   26 11 15  0             358143.4263  -0.0918  0.050  -0.0918 0.16
   517: 20 14  7  0   19 13  6  0             313589.0841  -0.0914  0.050
  1245: 32 15 17  0   31 15 16  0             441892.4012  -0.0901  0.050  -0.0901 0.24
    97: 21  7 14  0   20  7 13  0             265115.0225  -0.0891  0.050  -0.0891 0.24
    13: 23  3 20  0   22  3 19  0             246463.1096   0.0870  0.050   0.0871 0.23
   885: 36  3 33  0   35  3 32  0             367303.3455   0.0839  0.050   0.0839 0.23
                                           _____________________________________
__________________________________________/ SPFIT output reformatted with PIFORM
