# Supplementary material for: Improved Accuracy in Semi-Experimental Structure Determination by Resolving Problems Associated with Rotation of Principal Inertial Axes of Isotopologues: Structures of 1,3-Oxazole (c‑C3H3NO)
Source: J Phys Chem A. 2026 Apr 24;130(18):3623–41. doi: 10.1021/acs.jpca.6c01535 (PMC13158917; doi:10.1021/acs.jpca.6c01535)
Supplement: Supplementary file 2 [file jp6c01535_si_002.zip › Supporting Information/Least-Squares Fits/oxazole_013_A_I_r.res]

   [2-2H, 15N]-oxazole GS                             Sat Oct 04 18:55:40 2025

-------------------------------------------------------------------------------------=========
                                              obs         o-c     error     blends     Notes
                                                                         o-c      wt
    / instead of : below denotes (o-c)>3*err
-------------------------------------------------------------------------------------=========
   1: 27  1 27  0   26  0 26  0             255600.4594  -0.0304  0.050  -0.0305 0.42  
   2: 27  1 27  0   26  1 26  0             255600.4594  -0.0304  0.050  -0.0305 0.58  
   3: 20  7 13  0   19  7 12  0             255666.1501  -0.0023  0.050  -0.0024 0.33  
   4: 20  7 13  0   19  8 12  0             255666.1501  -0.0023  0.050  -0.0024 0.17  
   5: 20  8 13  0   19  7 12  0             255666.1501  -0.0023  0.050  -0.0024 0.17  
   6: 20  8 13  0   19  8 12  0             255666.1501  -0.0023  0.050  -0.0024 0.33  
   7: 28  0 28  0   27  0 27  0             264892.6233   0.0046  0.050   0.0047 0.15  
   8: 28  0 28  0   27  1 27  0             264892.6233   0.0046  0.050   0.0047 0.35  
   9: 28  1 28  0   27  0 27  0             264892.6233   0.0046  0.050   0.0047 0.35  
  10: 28  1 28  0   27  1 27  0             264892.6233   0.0046  0.050   0.0047 0.15  
  11: 26  2 24  0   25  2 23  0             264910.0520  -0.0398  0.050  -0.0399 0.29  
  12: 26  2 24  0   25  3 23  0             264910.0520  -0.0398  0.050  -0.0399 0.21  
  13: 26  3 24  0   25  2 23  0             264910.0520  -0.0398  0.050  -0.0399 0.21  
  14: 26  3 24  0   25  3 23  0             264910.0520  -0.0398  0.050  -0.0399 0.29  
  15: 25  3 22  0   24  3 21  0             264918.3593   0.0119  0.050   0.0119 0.32  
  16: 25  3 22  0   24  4 21  0             264918.3593   0.0119  0.050   0.0119 0.18  
  17: 25  4 22  0   24  3 21  0             264918.3593   0.0119  0.050   0.0119 0.18  
  18: 25  4 22  0   24  4 21  0             264918.3593   0.0119  0.050   0.0119 0.32  
  19: 23  5 18  0   22  5 17  0             264935.2225   0.0270  0.050   0.0270 0.32  
  20: 23  5 18  0   22  6 17  0             264935.2225   0.0270  0.050   0.0270 0.18  
  21: 23  6 18  0   22  5 17  0             264935.2225   0.0270  0.050   0.0270 0.18  
  22: 23  6 18  0   22  6 17  0             264935.2225   0.0270  0.050   0.0270 0.32  
  23: 22  6 16  0   21  6 15  0             264944.7169  -0.0149  0.050  -0.0149 0.32  
  24: 22  6 16  0   21  7 15  0             264944.7169  -0.0149  0.050  -0.0149 0.18  
  25: 22  7 16  0   21  6 15  0             264944.7169  -0.0149  0.050  -0.0149 0.18  
  26: 22  7 16  0   21  7 15  0             264944.7169  -0.0149  0.050  -0.0149 0.32  
  27: 21  7 14  0   20  7 13  0             264956.2910  -0.0341  0.050  -0.0341 0.32  
  28: 21  7 14  0   20  8 13  0             264956.2910  -0.0341  0.050  -0.0341 0.18  
  29: 21  8 14  0   20  7 13  0             264956.2910  -0.0341  0.050  -0.0341 0.18  
  30: 21  8 14  0   20  8 13  0             264956.2910  -0.0341  0.050  -0.0341 0.32  
  31: 29  0 29  0   28  0 28  0             274184.5273   0.0221  0.050   0.0222 0.15  
  32: 29  0 29  0   28  1 28  0             274184.5273   0.0221  0.050   0.0222 0.35  
  33: 29  1 29  0   28  0 28  0             274184.5273   0.0221  0.050   0.0222 0.35  
  34: 29  1 29  0   28  1 28  0             274184.5273   0.0221  0.050   0.0222 0.15  
  35: 28  1 27  0   27  1 26  0             274193.4125  -0.0324  0.050  -0.0324 0.29  
  36: 28  1 27  0   27  2 26  0             274193.4125  -0.0324  0.050  -0.0324 0.21  
  37: 28  2 27  0   27  1 26  0             274193.4125  -0.0324  0.050  -0.0324 0.21  
  38: 28  2 27  0   27  2 26  0             274193.4125  -0.0324  0.050  -0.0324 0.29  
  39: 27  2 25  0   26  2 24  0             274201.8724  -0.0328  0.050  -0.0329 0.32  
  40: 27  2 25  0   26  3 24  0             274201.8724  -0.0328  0.050  -0.0329 0.18  
  41: 27  3 25  0   26  2 24  0             274201.8724  -0.0328  0.050  -0.0329 0.18  
  42: 27  3 25  0   26  3 24  0             274201.8724  -0.0328  0.050  -0.0329 0.32  
  43: 26  3 23  0   25  3 22  0             274210.0099  -0.0650  0.050  -0.0651 0.32  
  44: 26  3 23  0   25  4 22  0             274210.0099  -0.0650  0.050  -0.0651 0.18  
  45: 26  4 23  0   25  3 22  0             274210.0099  -0.0650  0.050  -0.0651 0.18  
  46: 26  4 23  0   25  4 22  0             274210.0099  -0.0650  0.050  -0.0651 0.32  
  47: 25  4 21  0   24  4 20  0             274218.2235   0.0354  0.050   0.0354 0.32  
  48: 25  4 21  0   24  5 20  0             274218.2235   0.0354  0.050   0.0354 0.18  
  49: 25  5 21  0   24  4 20  0             274218.2235   0.0354  0.050   0.0354 0.18  
  50: 25  5 21  0   24  5 20  0             274218.2235   0.0354  0.050   0.0354 0.32  
  51: 24  5 19  0   23  5 18  0             274226.6127   0.0455  0.050   0.0456 0.32  
  52: 24  5 19  0   23  6 18  0             274226.6127   0.0455  0.050   0.0456 0.18  
  53: 24  6 19  0   23  5 18  0             274226.6127   0.0455  0.050   0.0456 0.18  
  54: 24  6 19  0   23  6 18  0             274226.6127   0.0455  0.050   0.0456 0.32  
  55: 23  6 17  0   22  6 16  0             274235.6980  -0.0184  0.050  -0.0184 0.32  
  56: 23  6 17  0   22  7 16  0             274235.6980  -0.0184  0.050  -0.0184 0.18  
  57: 23  7 17  0   22  6 16  0             274235.6980  -0.0184  0.050  -0.0184 0.18  
  58: 23  7 17  0   22  7 16  0             274235.6980  -0.0184  0.050  -0.0184 0.32  
  59: 22  7 15  0   21  7 14  0             274246.6282   0.0850  0.050   0.0851 0.32  
  60: 22  7 15  0   21  8 14  0             274246.6282   0.0850  0.050   0.0851 0.18  
  61: 22  8 15  0   21  7 14  0             274246.6282   0.0850  0.050   0.0851 0.18  
  62: 22  8 15  0   21  8 14  0             274246.6282   0.0850  0.050   0.0851 0.32  
  63: 21  8 13  0   20  8 12  0             274260.8778  -0.0499  0.050  -0.0499 0.29  
  64: 21  8 13  0   20  9 12  0             274260.8778  -0.0499  0.050  -0.0499 0.21  
  65: 21  9 13  0   20  8 12  0             274260.8778  -0.0499  0.050  -0.0499 0.21  
  66: 21  9 13  0   20  9 12  0             274260.8778  -0.0499  0.050  -0.0499 0.29  
  67: 20  9 11  0   19  9 10  0             274283.3654  -0.0362  0.050  -0.0362 0.30  
  68: 20  9 11  0   19 10 10  0             274283.3654  -0.0362  0.050  -0.0362 0.20  
  69: 20 10 11  0   19  9 10  0             274283.3654  -0.0362  0.050  -0.0362 0.20  
  70: 20 10 11  0   19 10 10  0             274283.3654  -0.0362  0.050  -0.0362 0.30  
  71: 30  0 30  0   29  0 29  0             283476.1784   0.0375  0.050   0.0376 0.15  
  72: 30  0 30  0   29  1 29  0             283476.1784   0.0375  0.050   0.0376 0.35  
  73: 30  1 30  0   29  0 29  0             283476.1784   0.0375  0.050   0.0376 0.35  
  74: 30  1 30  0   29  1 29  0             283476.1784   0.0375  0.050   0.0376 0.15  
  75: 29  1 28  0   28  1 27  0             283484.9910  -0.0675  0.050  -0.0675 0.15  
  76: 29  1 28  0   28  2 27  0             283484.9910  -0.0675  0.050  -0.0675 0.35  
  77: 29  2 28  0   28  1 27  0             283484.9910  -0.0675  0.050  -0.0675 0.35  
  78: 29  2 28  0   28  2 27  0             283484.9910  -0.0675  0.050  -0.0675 0.15  
  79: 28  2 26  0   27  2 25  0             283493.4626  -0.0061  0.050  -0.0061 0.32  
  80: 28  2 26  0   27  3 25  0             283493.4626  -0.0061  0.050  -0.0061 0.18  
  81: 28  3 26  0   27  2 25  0             283493.4626  -0.0061  0.050  -0.0061 0.18  
  82: 28  3 26  0   27  3 25  0             283493.4626  -0.0061  0.050  -0.0061 0.32  
  83: 27  3 24  0   26  3 23  0             283501.5771   0.0222  0.050   0.0223 0.32  
  84: 27  3 24  0   26  4 23  0             283501.5771   0.0222  0.050   0.0223 0.18  
  85: 27  4 24  0   26  3 23  0             283501.5771   0.0222  0.050   0.0223 0.18  
  86: 27  4 24  0   26  4 23  0             283501.5771   0.0222  0.050   0.0223 0.32  
  87: 24  6 18  0   23  6 17  0             283526.5210  -0.0035  0.050  -0.0035 0.32  
  88: 24  6 18  0   23  7 17  0             283526.5210  -0.0035  0.050  -0.0035 0.18  
  89: 24  7 18  0   23  6 17  0             283526.5210  -0.0035  0.050  -0.0035 0.18  
  90: 24  7 18  0   23  7 17  0             283526.5210  -0.0035  0.050  -0.0035 0.32  
  91: 23  7 16  0   22  7 15  0             283536.7469   0.0275  0.050   0.0275 0.29  
  92: 23  7 16  0   22  8 15  0             283536.7469   0.0275  0.050   0.0275 0.21  
  93: 23  8 16  0   22  7 15  0             283536.7469   0.0275  0.050   0.0275 0.21  
  94: 23  8 16  0   22  8 15  0             283536.7469   0.0275  0.050   0.0275 0.29  
  95: 22  8 14  0   21  8 13  0             283549.7550  -0.0086  0.050  -0.0086 0.33  
  96: 22  8 14  0   21  9 13  0             283549.7550  -0.0086  0.050  -0.0086 0.17  
  97: 22  9 14  0   21  8 13  0             283549.7550  -0.0086  0.050  -0.0086 0.17  
  98: 22  9 14  0   21  9 13  0             283549.7550  -0.0086  0.050  -0.0086 0.33  
  99: 21  9 12  0   20  9 11  0             283569.0144   0.0755  0.050   0.0756 0.33  
 100: 21  9 12  0   20 10 11  0             283569.0144   0.0755  0.050   0.0756 0.17  
 101: 21 10 12  0   20  9 11  0             283569.0144   0.0755  0.050   0.0756 0.17  
 102: 21 10 12  0   20 10 11  0             283569.0144   0.0755  0.050   0.0756 0.33  
 103: 19 11  8  0   18 11  7  0             283679.5708  -0.1817  0.050  -0.0303 0.30  
 104: 19 11  8  0   18 12  7  0             283679.5708   0.1387  0.050  -0.0303 0.20  
 105: 19 12  8  0   18 11  7  0             283679.5708  -0.1993  0.050  -0.0303 0.20  
 106: 19 12  8  0   18 12  7  0             283679.5708   0.1211  0.050  -0.0303 0.30  
 107: 31  0 31  0   30  0 30  0             292767.5460   0.0286  0.050   0.0287 0.15  
 108: 31  0 31  0   30  1 30  0             292767.5460   0.0286  0.050   0.0287 0.35  
 109: 31  1 31  0   30  0 30  0             292767.5460   0.0286  0.050   0.0287 0.35  
 110: 31  1 31  0   30  1 30  0             292767.5460   0.0286  0.050   0.0287 0.15  
 111: 30  1 29  0   29  1 28  0             292776.3555  -0.0575  0.050  -0.0576 0.15  
 112: 30  1 29  0   29  2 28  0             292776.3555  -0.0575  0.050  -0.0576 0.35  
 113: 30  2 29  0   29  1 28  0             292776.3555  -0.0575  0.050  -0.0576 0.35  
 114: 30  2 29  0   29  2 28  0             292776.3555  -0.0575  0.050  -0.0576 0.15  
 115: 29  2 27  0   28  2 26  0             292784.8133   0.0394  0.050   0.0395 0.32  
 116: 29  2 27  0   28  3 26  0             292784.8133   0.0394  0.050   0.0395 0.18  
 117: 29  3 27  0   28  2 26  0             292784.8133   0.0394  0.050   0.0395 0.18  
 118: 29  3 27  0   28  3 26  0             292784.8133   0.0394  0.050   0.0395 0.32  
 119: 28  3 25  0   27  3 24  0             292792.7445  -0.0336  0.050  -0.0337 0.32  
 120: 28  3 25  0   27  4 24  0             292792.7445  -0.0336  0.050  -0.0337 0.18  
 121: 28  4 25  0   27  3 24  0             292792.7445  -0.0336  0.050  -0.0337 0.18  
 122: 28  4 25  0   27  4 24  0             292792.7445  -0.0336  0.050  -0.0337 0.32  
 123: 27  4 23  0   26  4 22  0             292800.6487   0.0111  0.050   0.0112 0.32  
 124: 27  4 23  0   26  5 22  0             292800.6487   0.0111  0.050   0.0112 0.18  
 125: 27  5 23  0   26  4 22  0             292800.6487   0.0111  0.050   0.0112 0.18  
 126: 27  5 23  0   26  5 22  0             292800.6487   0.0111  0.050   0.0112 0.32  
 127: 26  5 21  0   25  5 20  0             292808.5846  -0.0401  0.050  -0.0401 0.32  
 128: 26  5 21  0   25  6 20  0             292808.5846  -0.0401  0.050  -0.0401 0.18  
 129: 26  6 21  0   25  5 20  0             292808.5846  -0.0401  0.050  -0.0401 0.18  
 130: 26  6 21  0   25  6 20  0             292808.5846  -0.0401  0.050  -0.0401 0.32  
 131: 25  6 19  0   24  6 18  0             292817.0946  -0.0364  0.050  -0.0365 0.32  
 132: 25  6 19  0   24  7 18  0             292817.0946  -0.0364  0.050  -0.0365 0.18  
 133: 25  7 19  0   24  6 18  0             292817.0946  -0.0364  0.050  -0.0365 0.18  
 134: 25  7 19  0   24  7 18  0             292817.0946  -0.0364  0.050  -0.0365 0.32  
 135: 24  7 17  0   23  7 16  0             292826.7978   0.0062  0.050   0.0063 0.32  
 136: 24  7 17  0   23  8 16  0             292826.7978   0.0062  0.050   0.0063 0.18  
 137: 24  8 17  0   23  7 16  0             292826.7978   0.0062  0.050   0.0063 0.18  
 138: 24  8 17  0   23  8 16  0             292826.7978   0.0062  0.050   0.0063 0.32  
 139: 23  8 15  0   22  8 14  0             292838.8075   0.0319  0.050   0.0320 0.32  
 140: 23  8 15  0   22  9 14  0             292838.8075   0.0319  0.050   0.0320 0.18  
 141: 23  9 15  0   22  8 14  0             292838.8075   0.0319  0.050   0.0320 0.18  
 142: 23  9 15  0   22  9 14  0             292838.8075   0.0319  0.050   0.0320 0.32  
 143: 22  9 13  0   21  9 12  0             292855.5317  -0.0064  0.050  -0.0064 0.33  
 144: 22  9 13  0   21 10 12  0             292855.5317  -0.0064  0.050  -0.0064 0.17  
 145: 22 10 13  0   21  9 12  0             292855.5317  -0.0064  0.050  -0.0064 0.17  
 146: 22 10 13  0   21 10 12  0             292855.5317  -0.0064  0.050  -0.0064 0.33  
 147: 20 11  9  0   19 11  8  0             292938.5578   0.0736  0.050   0.0820 0.33  
 148: 20 11  9  0   19 12  8  0             292938.5578   0.0912  0.050   0.0820 0.17  
 149: 20 12  9  0   19 11  8  0             292938.5578   0.0727  0.050   0.0820 0.17  
 150: 20 12  9  0   19 12  8  0             292938.5578   0.0903  0.050   0.0820 0.33  
 151: 32  0 32  0   31  0 31  0             302058.6287   0.0027  0.050   0.0027 0.15  
 152: 32  0 32  0   31  1 31  0             302058.6287   0.0027  0.050   0.0027 0.35  
 153: 32  1 32  0   31  0 31  0             302058.6287   0.0027  0.050   0.0027 0.35  
 154: 32  1 32  0   31  1 31  0             302058.6287   0.0027  0.050   0.0027 0.15  
 155: 31  1 30  0   30  1 29  0             302067.5494   0.0493  0.050   0.0494 0.15  
 156: 31  1 30  0   30  2 29  0             302067.5494   0.0493  0.050   0.0494 0.35  
 157: 31  2 30  0   30  1 29  0             302067.5494   0.0493  0.050   0.0494 0.35  
 158: 31  2 30  0   30  2 29  0             302067.5494   0.0493  0.050   0.0494 0.15  
 159: 30  2 28  0   29  2 27  0             302075.8876   0.0757  0.050   0.0757 0.32  
 160: 30  2 28  0   29  3 27  0             302075.8876   0.0757  0.050   0.0757 0.18  
 161: 30  3 28  0   29  2 27  0             302075.8876   0.0757  0.050   0.0757 0.18  
 162: 30  3 28  0   29  3 27  0             302075.8876   0.0757  0.050   0.0757 0.32  
 163: 29  3 26  0   28  3 25  0             302083.7725   0.0365  0.050   0.0365 0.32  
 164: 29  3 26  0   28  4 25  0             302083.7725   0.0365  0.050   0.0365 0.18  
 165: 29  4 26  0   28  3 25  0             302083.7725   0.0365  0.050   0.0365 0.18  
 166: 29  4 26  0   28  4 25  0             302083.7725   0.0365  0.050   0.0365 0.32  
 167: 28  4 24  0   27  4 23  0             302091.5124   0.0371  0.050   0.0371 0.32  
 168: 28  4 24  0   27  5 23  0             302091.5124   0.0371  0.050   0.0371 0.18  
 169: 28  5 24  0   27  4 23  0             302091.5124   0.0371  0.050   0.0371 0.18  
 170: 28  5 24  0   27  5 23  0             302091.5124   0.0371  0.050   0.0371 0.32  
 171: 27  5 22  0   26  5 21  0             302099.3142   0.0299  0.050   0.0300 0.32  
 172: 27  5 22  0   26  6 21  0             302099.3142   0.0299  0.050   0.0300 0.18  
 173: 27  6 22  0   26  5 21  0             302099.3142   0.0299  0.050   0.0300 0.18  
 174: 27  6 22  0   26  6 21  0             302099.3142   0.0299  0.050   0.0300 0.32  
 175: 26  6 20  0   25  6 19  0             302107.5444   0.0292  0.050   0.0292 0.32  
 176: 26  6 20  0   25  7 19  0             302107.5444   0.0292  0.050   0.0292 0.18  
 177: 26  7 20  0   25  6 19  0             302107.5444   0.0292  0.050   0.0292 0.18  
 178: 26  7 20  0   25  7 19  0             302107.5444   0.0292  0.050   0.0292 0.32  
 179: 25  7 18  0   24  7 17  0             302116.7103  -0.0036  0.050  -0.0037 0.32  
 180: 25  7 18  0   24  8 17  0             302116.7103  -0.0036  0.050  -0.0037 0.18  
 181: 25  8 18  0   24  7 17  0             302116.7103  -0.0036  0.050  -0.0037 0.18  
 182: 25  8 18  0   24  8 17  0             302116.7103  -0.0036  0.050  -0.0037 0.32  
 183: 24  8 16  0   23  8 15  0             302127.8412   0.0060  0.050   0.0061 0.32  
 184: 24  8 16  0   23  9 15  0             302127.8412   0.0060  0.050   0.0061 0.18  
 185: 24  9 16  0   23  8 15  0             302127.8412   0.0060  0.050   0.0061 0.18  
 186: 24  9 16  0   23  9 15  0             302127.8412   0.0060  0.050   0.0061 0.32  
 187: 23  9 14  0   22  9 13  0             302142.7490  -0.0194  0.050  -0.0194 0.33  
 188: 23  9 14  0   22 10 13  0             302142.7490  -0.0194  0.050  -0.0194 0.17  
 189: 23 10 14  0   22  9 13  0             302142.7490  -0.0194  0.050  -0.0194 0.17  
 190: 23 10 14  0   22 10 13  0             302142.7490  -0.0194  0.050  -0.0194 0.33  
 191: 22 10 12  0   21 10 11  0             302165.7290  -0.0489  0.050  -0.0490 0.33  
 192: 22 10 12  0   21 11 11  0             302165.7290  -0.0489  0.050  -0.0490 0.17  
 193: 22 11 12  0   21 10 11  0             302165.7290  -0.0489  0.050  -0.0490 0.17  
 194: 22 11 12  0   21 11 11  0             302165.7290  -0.0489  0.050  -0.0490 0.33  
 195: 21 11 10  0   20 11  9  0             302208.1103   0.0105  0.050   0.0110 0.33  
 196: 21 11 10  0   20 12  9  0             302208.1103   0.0114  0.050   0.0110 0.17  
 197: 21 12 10  0   20 11  9  0             302208.1103   0.0105  0.050   0.0110 0.17  
 198: 21 12 10  0   20 12  9  0             302208.1103   0.0113  0.050   0.0110 0.33  
 199: 33  0 33  0   32  0 32  0             311349.5036   0.0452  0.050   0.0453 0.15  
 200: 33  0 33  0   32  1 32  0             311349.5036   0.0452  0.050   0.0453 0.35  
 201: 33  1 33  0   32  0 32  0             311349.5036   0.0452  0.050   0.0453 0.35  
 202: 33  1 33  0   32  1 32  0             311349.5036   0.0452  0.050   0.0453 0.15  
 203: 32  1 31  0   31  1 30  0             311358.2939  -0.0169  0.050  -0.0169 0.15  
 204: 32  1 31  0   31  2 30  0             311358.2939  -0.0169  0.050  -0.0169 0.35  
 205: 32  2 31  0   31  1 30  0             311358.2939  -0.0169  0.050  -0.0169 0.35  
 206: 32  2 31  0   31  2 30  0             311358.2939  -0.0169  0.050  -0.0169 0.15  
 207: 31  2 29  0   30  2 28  0             311366.6115   0.0372  0.050   0.0372 0.32  
 208: 31  2 29  0   30  3 28  0             311366.6115   0.0372  0.050   0.0372 0.18  
 209: 31  3 29  0   30  2 28  0             311366.6115   0.0372  0.050   0.0372 0.18  
 210: 31  3 29  0   30  3 28  0             311366.6115   0.0372  0.050   0.0372 0.32  
 211: 30  3 27  0   29  3 26  0             311374.4080  -0.0114  0.050  -0.0115 0.32  
 212: 30  3 27  0   29  4 26  0             311374.4080  -0.0114  0.050  -0.0115 0.18  
 213: 30  4 27  0   29  3 26  0             311374.4080  -0.0114  0.050  -0.0115 0.18  
 214: 30  4 27  0   29  4 26  0             311374.4080  -0.0114  0.050  -0.0115 0.32  
 215: 29  4 25  0   28  4 24  0             311381.9841  -0.0580  0.050  -0.0581 0.32  
 216: 29  4 25  0   28  5 24  0             311381.9841  -0.0580  0.050  -0.0581 0.18  
 217: 29  5 25  0   28  4 24  0             311381.9841  -0.0580  0.050  -0.0581 0.18  
 218: 29  5 25  0   28  5 24  0             311381.9841  -0.0580  0.050  -0.0581 0.32  
 219: 28  5 23  0   27  5 22  0             311389.6951   0.0132  0.050   0.0132 0.32  
 220: 28  5 23  0   27  6 22  0             311389.6951   0.0132  0.050   0.0132 0.18  
 221: 28  6 23  0   27  5 22  0             311389.6951   0.0132  0.050   0.0132 0.18  
 222: 28  6 23  0   27  6 22  0             311389.6951   0.0132  0.050   0.0132 0.32  
 223: 27  6 21  0   26  6 20  0             311397.6176  -0.0416  0.050  -0.0416 0.32  
 224: 27  6 21  0   26  7 20  0             311397.6176  -0.0416  0.050  -0.0416 0.18  
 225: 27  7 21  0   26  6 20  0             311397.6176  -0.0416  0.050  -0.0416 0.18  
 226: 27  7 21  0   26  7 20  0             311397.6176  -0.0416  0.050  -0.0416 0.32  
 227: 26  7 19  0   25  7 18  0             311406.4539   0.0027  0.050   0.0027 0.32  
 228: 26  7 19  0   25  8 18  0             311406.4539   0.0027  0.050   0.0027 0.18  
 229: 26  8 19  0   25  7 18  0             311406.4539   0.0027  0.050   0.0027 0.18  
 230: 26  8 19  0   25  8 18  0             311406.4539   0.0027  0.050   0.0027 0.32  
 231: 25  8 17  0   24  8 16  0             311416.8736   0.0209  0.050   0.0210 0.32  
 232: 25  8 17  0   24  9 16  0             311416.8736   0.0209  0.050   0.0210 0.18  
 233: 25  9 17  0   24  8 16  0             311416.8736   0.0209  0.050   0.0210 0.18  
 234: 25  9 17  0   24  9 16  0             311416.8736   0.0209  0.050   0.0210 0.32  
 235: 24  9 15  0   23  9 14  0             311430.4079   0.0533  0.050   0.0533 0.33  
 236: 24  9 15  0   23 10 14  0             311430.4079   0.0533  0.050   0.0533 0.17  
 237: 24 10 15  0   23  9 14  0             311430.4079   0.0533  0.050   0.0533 0.17  
 238: 24 10 15  0   23 10 14  0             311430.4079   0.0533  0.050   0.0533 0.33  
 239: 23 10 13  0   22 10 12  0             311450.0479  -0.0676  0.050  -0.0676 0.33  
 240: 23 10 13  0   22 11 12  0             311450.0479  -0.0676  0.050  -0.0676 0.17  
 241: 23 11 13  0   22 10 12  0             311450.0479  -0.0676  0.050  -0.0676 0.17  
 242: 23 11 13  0   22 11 12  0             311450.0479  -0.0676  0.050  -0.0676 0.33  
 243: 22 11 11  0   21 11 10  0             311483.8105  -0.0053  0.050  -0.0053 0.33  
 244: 22 11 11  0   21 12 10  0             311483.8105  -0.0053  0.050  -0.0053 0.17  
 245: 22 12 11  0   21 11 10  0             311483.8105  -0.0053  0.050  -0.0053 0.17  
 246: 22 12 11  0   21 12 10  0             311483.8105  -0.0053  0.050  -0.0053 0.33  
 247: 34  0 34  0   33  0 33  0             320640.0258   0.0199  0.050   0.0199 0.15  
 248: 34  0 34  0   33  1 33  0             320640.0258   0.0199  0.050   0.0199 0.35  
 249: 34  1 34  0   33  0 33  0             320640.0258   0.0199  0.050   0.0199 0.35  
 250: 34  1 34  0   33  1 33  0             320640.0258   0.0199  0.050   0.0199 0.15  
 251: 33  1 32  0   32  1 31  0             320648.8429   0.0059  0.050   0.0059 0.15  
 252: 33  1 32  0   32  2 31  0             320648.8429   0.0059  0.050   0.0059 0.35  
 253: 33  2 32  0   32  1 31  0             320648.8429   0.0059  0.050   0.0059 0.35  
 254: 33  2 32  0   32  2 31  0             320648.8429   0.0059  0.050   0.0059 0.15  
 255: 32  2 30  0   31  2 29  0             320657.0609   0.0083  0.050   0.0084 0.15  
 256: 32  2 30  0   31  3 29  0             320657.0609   0.0083  0.050   0.0084 0.35  
 257: 32  3 30  0   31  2 29  0             320657.0609   0.0083  0.050   0.0084 0.35  
 258: 32  3 30  0   31  3 29  0             320657.0609   0.0083  0.050   0.0084 0.15  
 259: 31  3 28  0   30  3 27  0             320664.8310   0.0110  0.050   0.0110 0.15  
 260: 31  3 28  0   30  4 27  0             320664.8310   0.0110  0.050   0.0110 0.35  
 261: 31  4 28  0   30  3 27  0             320664.8310   0.0110  0.050   0.0110 0.35  
 262: 31  4 28  0   30  4 27  0             320664.8310   0.0110  0.050   0.0110 0.15  
 263: 30  4 26  0   29  4 25  0             320672.3369   0.0079  0.050   0.0080 0.32  
 264: 30  4 26  0   29  5 25  0             320672.3369   0.0079  0.050   0.0080 0.18  
 265: 30  5 26  0   29  4 25  0             320672.3369   0.0079  0.050   0.0080 0.18  
 266: 30  5 26  0   29  5 25  0             320672.3369   0.0079  0.050   0.0080 0.32  
 267: 29  5 24  0   28  5 23  0             320679.7982  -0.0084  0.050  -0.0084 0.32  
 268: 29  5 24  0   28  6 23  0             320679.7982  -0.0084  0.050  -0.0084 0.18  
 269: 29  6 24  0   28  5 23  0             320679.7982  -0.0084  0.050  -0.0084 0.18  
 270: 29  6 24  0   28  6 23  0             320679.7982  -0.0084  0.050  -0.0084 0.32  
 271: 27  7 20  0   26  7 19  0             320696.0211   0.0459  0.050   0.0459 0.33  
 272: 27  7 20  0   26  8 19  0             320696.0211   0.0459  0.050   0.0459 0.17  
 273: 27  8 20  0   26  7 19  0             320696.0211   0.0459  0.050   0.0459 0.17  
 274: 27  8 20  0   26  8 19  0             320696.0211   0.0459  0.050   0.0459 0.33  
 275: 26  8 18  0   25  8 17  0             320705.7392  -0.0236  0.050  -0.0236 0.32  
 276: 26  8 18  0   25  9 17  0             320705.7392  -0.0236  0.050  -0.0236 0.18  
 277: 26  9 18  0   25  8 17  0             320705.7392  -0.0236  0.050  -0.0236 0.18  
 278: 26  9 18  0   25  9 17  0             320705.7392  -0.0236  0.050  -0.0236 0.32  
 279: 25  9 16  0   24  9 15  0             320718.1313   0.0181  0.050   0.0182 0.39  
 280: 25  9 16  0   24 10 15  0             320718.1313   0.0181  0.050   0.0182 0.21  
 281: 25 10 16  0   24 10 15  0             320718.1313   0.0181  0.050   0.0182 0.39  
 282: 24 10 14  0   23 10 13  0             320735.3401  -0.0927  0.050  -0.0927 0.33  
 283: 24 10 14  0   23 11 13  0             320735.3401  -0.0927  0.050  -0.0927 0.17  
 284: 24 11 14  0   23 10 13  0             320735.3401  -0.0927  0.050  -0.0927 0.17  
 285: 24 11 14  0   23 11 13  0             320735.3401  -0.0927  0.050  -0.0927 0.33  
 286: 23 11 12  0   22 11 11  0             320763.1696  -0.0107  0.050  -0.0108 0.33  
 287: 23 11 12  0   22 12 11  0             320763.1696  -0.0107  0.050  -0.0108 0.17  
 288: 23 12 12  0   22 11 11  0             320763.1696  -0.0107  0.050  -0.0108 0.17  
 289: 23 12 12  0   22 12 11  0             320763.1696  -0.0107  0.050  -0.0108 0.33  
 290: 35  0 35  0   34  0 34  0             329930.2575  -0.0025  0.050  -0.0026 0.15  
 291: 35  0 35  0   34  1 34  0             329930.2575  -0.0025  0.050  -0.0026 0.35  
 292: 35  1 35  0   34  0 34  0             329930.2575  -0.0025  0.050  -0.0026 0.35  
 293: 35  1 35  0   34  1 34  0             329930.2575  -0.0025  0.050  -0.0026 0.15  
 294: 34  1 33  0   33  1 32  0             329939.0868   0.0167  0.050   0.0168 0.15  
 295: 34  1 33  0   33  2 32  0             329939.0868   0.0167  0.050   0.0168 0.35  
 296: 34  2 33  0   33  2 32  0             329939.0868   0.0167  0.050   0.0168 0.15  
 297: 34  2 33  0   33  1 32  0             329939.0868   0.0167  0.050   0.0168 0.35  
 298: 33  2 31  0   32  2 30  0             329947.2382   0.0003  0.050   0.0003 0.32  
 299: 33  2 31  0   32  3 30  0             329947.2382   0.0003  0.050   0.0003 0.18  
 300: 33  3 31  0   32  2 30  0             329947.2382   0.0003  0.050   0.0003 0.18  
 301: 33  3 31  0   32  3 30  0             329947.2382   0.0003  0.050   0.0003 0.32  
 302: 32  3 29  0   31  3 28  0             329954.9584   0.0297  0.050   0.0297 0.32  
 303: 32  3 29  0   31  4 28  0             329954.9584   0.0297  0.050   0.0297 0.18  
 304: 32  4 29  0   31  3 28  0             329954.9584   0.0297  0.050   0.0297 0.18  
 305: 32  4 29  0   31  4 28  0             329954.9584   0.0297  0.050   0.0297 0.32  
 306: 31  4 27  0   30  4 26  0             329962.3677   0.0412  0.050   0.0412 0.32  
 307: 31  4 27  0   30  5 26  0             329962.3677   0.0412  0.050   0.0412 0.18  
 308: 31  5 27  0   30  4 26  0             329962.3677   0.0412  0.050   0.0412 0.18  
 309: 31  5 27  0   30  5 26  0             329962.3677   0.0412  0.050   0.0412 0.32  
 310: 30  5 25  0   29  5 24  0             329969.6062  -0.0416  0.050  -0.0416 0.32  
 311: 30  5 25  0   29  6 24  0             329969.6062  -0.0416  0.050  -0.0416 0.18  
 312: 30  6 25  0   29  5 24  0             329969.6062  -0.0416  0.050  -0.0416 0.18  
 313: 30  6 25  0   29  6 24  0             329969.6062  -0.0416  0.050  -0.0416 0.32  
 314: 29  6 23  0   28  6 22  0             329977.1655  -0.0014  0.050  -0.0014 0.32  
 315: 29  6 23  0   28  7 22  0             329977.1655  -0.0014  0.050  -0.0014 0.18  
 316: 29  7 23  0   28  6 22  0             329977.1655  -0.0014  0.050  -0.0014 0.18  
 317: 29  7 23  0   28  7 22  0             329977.1655  -0.0014  0.050  -0.0014 0.32  
 318: 28  7 21  0   27  7 20  0             329985.3340   0.0710  0.050   0.0710 0.32  
 319: 28  7 21  0   27  8 20  0             329985.3340   0.0710  0.050   0.0710 0.18  
 320: 28  8 21  0   27  7 20  0             329985.3340   0.0710  0.050   0.0710 0.18  
 321: 28  8 21  0   27  8 20  0             329985.3340   0.0710  0.050   0.0710 0.32  
 322: 27  8 19  0   26  8 18  0             329994.5774   0.0608  0.050   0.0608 0.32  
 323: 27  8 19  0   26  9 18  0             329994.5774   0.0608  0.050   0.0608 0.18  
 324: 27  9 19  0   26  8 18  0             329994.5774   0.0608  0.050   0.0608 0.18  
 325: 27  9 19  0   26  9 18  0             329994.5774   0.0608  0.050   0.0608 0.32  
 326: 26  9 17  0   25  9 16  0             330005.8432  -0.0738  0.050  -0.0739 0.32  
 327: 26  9 17  0   25 10 16  0             330005.8432  -0.0738  0.050  -0.0739 0.18  
 328: 26 10 17  0   25  9 16  0             330005.8432  -0.0738  0.050  -0.0739 0.18  
 329: 26 10 17  0   25 10 16  0             330005.8432  -0.0738  0.050  -0.0739 0.32  
 330: 25 10 15  0   24 10 14  0             330021.2843  -0.0599  0.050  -0.0600 0.33  
 331: 25 10 15  0   24 11 14  0             330021.2843  -0.0599  0.050  -0.0600 0.17  
 332: 25 11 15  0   24 10 14  0             330021.2843  -0.0599  0.050  -0.0600 0.17  
 333: 25 11 15  0   24 11 14  0             330021.2843  -0.0599  0.050  -0.0600 0.33  
 334: 24 11 13  0   23 11 12  0             330044.8290   0.0222  0.050   0.0222 0.33  
 335: 24 11 13  0   23 12 12  0             330044.8290   0.0222  0.050   0.0222 0.17  
 336: 24 12 13  0   23 11 12  0             330044.8290   0.0222  0.050   0.0222 0.17  
 337: 24 12 13  0   23 12 12  0             330044.8290   0.0222  0.050   0.0222 0.33  
 338: 23 12 11  0   22 12 10  0             330086.1255   0.0470  0.050   0.0471 0.33  
 339: 23 12 11  0   22 13 10  0             330086.1255   0.0471  0.050   0.0471 0.17  
 340: 23 13 11  0   22 12 10  0             330086.1255   0.0470  0.050   0.0471 0.17  
 341: 23 13 11  0   22 13 10  0             330086.1255   0.0471  0.050   0.0471 0.33  
 342: 36  0 36  0   35  0 35  0             339220.1986  -0.0139  0.050  -0.0139 0.15  
 343: 36  0 36  0   35  1 35  0             339220.1986  -0.0139  0.050  -0.0139 0.35  
 344: 36  1 36  0   35  0 35  0             339220.1986  -0.0139  0.050  -0.0139 0.35  
 345: 36  1 36  0   35  1 35  0             339220.1986  -0.0139  0.050  -0.0139 0.15  
 346: 35  1 34  0   34  1 33  0             339228.9854  -0.0161  0.050  -0.0161 0.15  
 347: 35  1 34  0   34  2 33  0             339228.9854  -0.0161  0.050  -0.0161 0.35  
 348: 35  2 34  0   34  1 33  0             339228.9854  -0.0161  0.050  -0.0161 0.35  
 349: 35  2 34  0   34  2 33  0             339228.9854  -0.0161  0.050  -0.0161 0.15  
 350: 34  2 32  0   33  2 31  0             339237.0475  -0.0745  0.050  -0.0746 0.32  
 351: 34  2 32  0   33  3 31  0             339237.0475  -0.0745  0.050  -0.0746 0.18  
 352: 34  3 32  0   33  2 31  0             339237.0475  -0.0745  0.050  -0.0746 0.18  
 353: 34  3 32  0   33  3 31  0             339237.0475  -0.0745  0.050  -0.0746 0.32  
 354: 33  3 30  0   32  3 29  0             339244.7233  -0.0135  0.050  -0.0136 0.32  
 355: 33  3 30  0   32  4 29  0             339244.7233  -0.0135  0.050  -0.0136 0.18  
 356: 33  4 30  0   32  3 29  0             339244.7233  -0.0135  0.050  -0.0136 0.18  
 357: 33  4 30  0   32  4 29  0             339244.7233  -0.0135  0.050  -0.0136 0.32  
 358: 32  4 28  0   31  4 27  0             339252.0111  -0.0144  0.050  -0.0145 0.32  
 359: 32  4 28  0   31  5 27  0             339252.0111  -0.0144  0.050  -0.0145 0.18  
 360: 32  5 28  0   31  4 27  0             339252.0111  -0.0144  0.050  -0.0145 0.18  
 361: 32  5 28  0   31  5 27  0             339252.0111  -0.0144  0.050  -0.0145 0.32  
 362: 31  5 26  0   30  5 25  0             339259.1278  -0.0679  0.050  -0.0680 0.29  
 363: 31  5 26  0   30  6 25  0             339259.1278  -0.0679  0.050  -0.0680 0.21  
 364: 31  6 26  0   30  5 25  0             339259.1278  -0.0679  0.050  -0.0680 0.21  
 365: 31  6 26  0   30  6 25  0             339259.1278  -0.0679  0.050  -0.0680 0.29  
 366: 30  6 24  0   29  6 23  0             339266.5344   0.0302  0.050   0.0303 0.32  
 367: 30  6 24  0   29  7 23  0             339266.5344   0.0302  0.050   0.0303 0.18  
 368: 30  7 24  0   29  6 23  0             339266.5344   0.0302  0.050   0.0303 0.18  
 369: 30  7 24  0   29  7 23  0             339266.5344   0.0302  0.050   0.0303 0.32  
 370: 25 11 14  0   24 11 13  0             339327.9387   0.0771  0.050   0.0771 0.30  
 371: 25 11 14  0   24 12 13  0             339327.9387   0.0771  0.050   0.0771 0.20  
 372: 25 12 14  0   24 11 13  0             339327.9387   0.0771  0.050   0.0771 0.20  
 373: 25 12 14  0   24 12 13  0             339327.9387   0.0771  0.050   0.0771 0.30  
 374: 24 12 12  0   23 12 11  0             339361.4354   0.0658  0.050   0.0658 0.33  
 375: 24 12 12  0   23 13 11  0             339361.4354   0.0658  0.050   0.0658 0.17  
 376: 24 13 12  0   23 12 11  0             339361.4354   0.0658  0.050   0.0658 0.17  
 377: 24 13 12  0   23 13 11  0             339361.4354   0.0658  0.050   0.0658 0.33  
 378: 23 13 10  0   22 13  9  0             339426.3120  -0.0465  0.050  -0.0441 0.33  
 379: 23 13 10  0   22 14  9  0             339426.3120  -0.0414  0.050  -0.0441 0.17  
 380: 23 14 10  0   22 13  9  0             339426.3120  -0.0467  0.050  -0.0441 0.17  
 381: 23 14 10  0   22 14  9  0             339426.3120  -0.0417  0.050  -0.0441 0.33  
 382: 37  0 37  0   36  0 36  0             348509.8432  -0.0113  0.050  -0.0114 0.15  
 383: 37  0 37  0   36  1 36  0             348509.8432  -0.0113  0.050  -0.0114 0.35  
 384: 37  1 37  0   36  0 36  0             348509.8432  -0.0113  0.050  -0.0114 0.35  
 385: 37  1 37  0   36  1 36  0             348509.8432  -0.0113  0.050  -0.0114 0.15  
 386: 36  1 35  0   35  1 34  0             348518.6065  -0.0162  0.050  -0.0162 0.15  
 387: 36  1 35  0   35  2 34  0             348518.6065  -0.0162  0.050  -0.0162 0.35  
 388: 36  2 35  0   35  1 34  0             348518.6065  -0.0162  0.050  -0.0162 0.35  
 389: 36  2 35  0   35  2 34  0             348518.6065  -0.0162  0.050  -0.0162 0.15  
 390: 35  2 33  0   34  2 32  0             348526.6284  -0.0679  0.050  -0.0680 0.32  
 391: 35  2 33  0   34  3 32  0             348526.6284  -0.0679  0.050  -0.0680 0.18  
 392: 35  3 33  0   34  2 32  0             348526.6284  -0.0679  0.050  -0.0680 0.18  
 393: 35  3 33  0   34  3 32  0             348526.6284  -0.0679  0.050  -0.0680 0.32  
 394: 33  4 29  0   32  4 28  0             348541.3577  -0.0596  0.050  -0.0596 0.32  
 395: 33  4 29  0   32  5 28  0             348541.3577  -0.0596  0.050  -0.0596 0.18  
 396: 33  5 29  0   32  4 28  0             348541.3577  -0.0596  0.050  -0.0596 0.18  
 397: 33  5 29  0   32  5 28  0             348541.3577  -0.0596  0.050  -0.0596 0.32  
 398: 32  5 27  0   31  5 26  0             348548.4159  -0.0245  0.050  -0.0245 0.32  
 399: 32  5 27  0   31  6 26  0             348548.4159  -0.0245  0.050  -0.0245 0.18  
 400: 32  6 27  0   31  5 26  0             348548.4159  -0.0245  0.050  -0.0245 0.18  
 401: 32  6 27  0   31  6 26  0             348548.4159  -0.0245  0.050  -0.0245 0.32  
 402: 31  6 25  0   30  6 24  0             348555.5553   0.0078  0.050   0.0079 0.32  
 403: 31  6 25  0   30  7 24  0             348555.5553   0.0078  0.050   0.0079 0.18  
 404: 31  7 25  0   30  6 24  0             348555.5553   0.0078  0.050   0.0079 0.18  
 405: 31  7 25  0   30  7 24  0             348555.5553   0.0078  0.050   0.0079 0.32  
 406: 38  0 38  0   37  0 37  0             357799.2165   0.0386  0.050   0.0387 0.15  
 407: 38  0 38  0   37  1 37  0             357799.2165   0.0386  0.050   0.0387 0.35  
 408: 38  1 38  0   37  0 37  0             357799.2165   0.0386  0.050   0.0387 0.35  
 409: 38  1 38  0   37  1 37  0             357799.2165   0.0386  0.050   0.0387 0.15  
 410: 37  1 36  0   36  1 35  0             357807.9121  -0.0132  0.050  -0.0132 0.27  
 411: 37  1 36  0   36  2 35  0             357807.9121  -0.0132  0.050  -0.0132 0.23  
 412: 37  2 36  0   36  1 35  0             357807.9121  -0.0132  0.050  -0.0132 0.23  
 413: 37  2 36  0   36  2 35  0             357807.9121  -0.0132  0.050  -0.0132 0.27  
 414: 36  2 34  0   35  2 33  0             357815.9865   0.0343  0.050   0.0343 0.32  
 415: 36  2 34  0   35  3 33  0             357815.9865   0.0343  0.050   0.0343 0.18  
 416: 36  3 34  0   35  2 33  0             357815.9865   0.0343  0.050   0.0343 0.18  
 417: 36  3 34  0   35  3 33  0             357815.9865   0.0343  0.050   0.0343 0.32  
 418: 35  3 32  0   34  3 31  0             357823.4117  -0.0057  0.050  -0.0057 0.27  
 419: 35  3 32  0   34  4 31  0             357823.4117  -0.0057  0.050  -0.0057 0.23  
 420: 35  4 32  0   34  3 31  0             357823.4117  -0.0057  0.050  -0.0057 0.23  
 421: 35  4 32  0   34  4 31  0             357823.4117  -0.0057  0.050  -0.0057 0.27  
 422: 26 12 14  0   25 12 13  0             357920.0878  -0.0832  0.050  -0.0833 0.33  
 423: 26 12 14  0   25 13 13  0             357920.0878  -0.0832  0.050  -0.0833 0.17  
 424: 26 13 14  0   25 12 13  0             357920.0878  -0.0832  0.050  -0.0833 0.17  
 425: 26 13 14  0   25 13 13  0             357920.0878  -0.0832  0.050  -0.0833 0.33  
 426: 39  0 39  0   38  0 38  0             367088.1890   0.0153  0.050   0.0153 0.27  
 427: 39  0 39  0   38  1 38  0             367088.1890   0.0153  0.050   0.0153 0.23  
 428: 39  1 39  0   38  0 38  0             367088.1890   0.0153  0.050   0.0153 0.23  
 429: 39  1 39  0   38  1 38  0             367088.1890   0.0153  0.050   0.0153 0.27  
 430: 38  2 36  0   37  2 35  0             376393.4855   0.0108  0.050   0.0108 0.27  
 431: 38  2 36  0   37  3 35  0             376393.4855   0.0108  0.050   0.0108 0.23  
 432: 38  3 36  0   37  2 35  0             376393.4855   0.0108  0.050   0.0108 0.23  
 433: 38  3 36  0   37  3 35  0             376393.4855   0.0108  0.050   0.0108 0.27  
 434: 37  3 34  0   36  3 33  0             376400.7786  -0.0141  0.050  -0.0141 0.27  
 435: 37  3 34  0   36  4 33  0             376400.7786  -0.0141  0.050  -0.0141 0.23  
 436: 37  4 34  0   36  3 33  0             376400.7786  -0.0141  0.050  -0.0141 0.23  
 437: 37  4 34  0   36  4 33  0             376400.7786  -0.0141  0.050  -0.0141 0.27  
 438: 33  7 26  0   32  7 25  0             376427.5581   0.0073  0.050   0.0074 0.28  
 439: 33  7 26  0   32  8 25  0             376427.5581   0.0073  0.050   0.0074 0.22  
 440: 33  8 26  0   32  7 25  0             376427.5581   0.0073  0.050   0.0074 0.22  
 441: 33  8 26  0   32  8 25  0             376427.5581   0.0073  0.050   0.0074 0.28  
 442: 32  8 24  0   31  8 23  0             376434.7592  -0.0708  0.050  -0.0708 0.28  
 443: 32  8 24  0   31  9 23  0             376434.7592  -0.0708  0.050  -0.0708 0.22  
 444: 32  9 24  0   31  8 23  0             376434.7592  -0.0708  0.050  -0.0708 0.22  
 445: 32  9 24  0   31  9 23  0             376434.7592  -0.0708  0.050  -0.0708 0.28  
 446: 31  9 22  0   30  9 21  0             376443.1689   0.0519  0.050   0.0519 0.28  
 447: 31  9 22  0   30 10 21  0             376443.1689   0.0519  0.050   0.0519 0.22  
 448: 31 10 22  0   30  9 21  0             376443.1689   0.0519  0.050   0.0519 0.22  
 449: 31 10 22  0   30 10 21  0             376443.1689   0.0519  0.050   0.0519 0.28  
 450: 41  0 41  0   40  0 40  0             385665.1205  -0.0291  0.050  -0.0291 0.27  
 451: 41  0 41  0   40  1 40  0             385665.1205  -0.0291  0.050  -0.0291 0.23  
 452: 41  1 41  0   40  0 40  0             385665.1205  -0.0291  0.050  -0.0291 0.23  
 453: 41  1 41  0   40  1 40  0             385665.1205  -0.0291  0.050  -0.0291 0.27  
 454: 40  1 39  0   39  1 38  0             385673.8463   0.0104  0.050   0.0105 0.27  
 455: 40  1 39  0   39  2 38  0             385673.8463   0.0104  0.050   0.0105 0.23  
 456: 40  2 39  0   39  1 38  0             385673.8463   0.0104  0.050   0.0105 0.23  
 457: 40  2 39  0   39  2 38  0             385673.8463   0.0104  0.050   0.0105 0.27  
 458: 33  8 25  0   32  8 24  0             385722.0368  -0.0100  0.050  -0.0100 0.28  
 459: 33  8 25  0   32  9 24  0             385722.0368  -0.0100  0.050  -0.0100 0.22  
 460: 33  9 25  0   32  8 24  0             385722.0368  -0.0100  0.050  -0.0100 0.22  
 461: 33  9 25  0   32  9 24  0             385722.0368  -0.0100  0.050  -0.0100 0.28  
 462: 41  1 40  0   40  1 39  0             394961.8062   0.0276  0.050   0.0276 0.27  
 463: 41  1 40  0   40  2 39  0             394961.8062   0.0276  0.050   0.0276 0.23  
 464: 41  2 40  0   40  1 39  0             394961.8062   0.0276  0.050   0.0276 0.23  
 465: 41  2 40  0   40  2 39  0             394961.8062   0.0276  0.050   0.0276 0.27  
 466: 36  6 30  0   35  6 29  0             394995.9369  -0.0469  0.050  -0.0469 0.27  
 467: 36  6 30  0   35  7 29  0             394995.9369  -0.0469  0.050  -0.0469 0.23  
 468: 36  7 30  0   35  6 29  0             394995.9369  -0.0469  0.050  -0.0469 0.23  
 469: 36  7 30  0   35  7 29  0             394995.9369  -0.0469  0.050  -0.0469 0.27  
 470: 35  7 28  0   34  7 27  0             395002.3483   0.0757  0.050   0.0758 0.28  
 471: 35  7 28  0   34  8 27  0             395002.3483   0.0757  0.050   0.0758 0.22  
 472: 35  8 28  0   34  7 27  0             395002.3483   0.0757  0.050   0.0758 0.22  
 473: 35  8 28  0   34  8 27  0             395002.3483   0.0757  0.050   0.0758 0.28  
 474: 43  0 43  0   42  0 42  0             404240.7113  -0.0027  0.050  -0.0027 0.27  
 475: 43  0 43  0   42  1 42  0             404240.7113  -0.0027  0.050  -0.0027 0.23  
 476: 43  1 43  0   42  0 42  0             404240.7113  -0.0027  0.050  -0.0027 0.23  
 477: 43  1 43  0   42  1 42  0             404240.7113  -0.0027  0.050  -0.0027 0.27  
 478: 42  1 41  0   41  1 40  0             404249.3752   0.0151  0.050   0.0152 0.27  
 479: 42  1 41  0   41  2 40  0             404249.3752   0.0151  0.050   0.0152 0.23  
 480: 42  2 41  0   41  1 40  0             404249.3752   0.0151  0.050   0.0152 0.23  
 481: 42  2 41  0   41  2 40  0             404249.3752   0.0151  0.050   0.0152 0.27  
 482: 41  2 39  0   40  2 38  0             404257.1233  -0.0339  0.050  -0.0340 0.27  
 483: 41  2 39  0   40  3 38  0             404257.1233  -0.0339  0.050  -0.0340 0.23  
 484: 41  3 39  0   40  2 38  0             404257.1233  -0.0339  0.050  -0.0340 0.23  
 485: 41  3 39  0   40  3 38  0             404257.1233  -0.0339  0.050  -0.0340 0.27  
 486: 38  5 33  0   37  5 32  0             404277.0011  -0.0194  0.050  -0.0194 0.27  
 487: 38  5 33  0   37  6 32  0             404277.0011  -0.0194  0.050  -0.0194 0.23  
 488: 38  6 33  0   37  5 32  0             404277.0011  -0.0194  0.050  -0.0194 0.23  
 489: 38  6 33  0   37  6 32  0             404277.0011  -0.0194  0.050  -0.0194 0.27  
 490: 37  6 31  0   36  6 30  0             404283.1269   0.0815  0.050   0.0815 0.27  
 491: 37  6 31  0   36  7 30  0             404283.1269   0.0815  0.050   0.0815 0.23  
 492: 37  7 31  0   36  6 30  0             404283.1269   0.0815  0.050   0.0815 0.23  
 493: 37  7 31  0   36  7 30  0             404283.1269   0.0815  0.050   0.0815 0.27  
 494: 34  9 25  0   33  9 24  0             404302.5347  -0.0257  0.050  -0.0258 0.28  
 495: 34  9 25  0   33 10 24  0             404302.5347  -0.0257  0.050  -0.0258 0.22  
 496: 34 10 25  0   33  9 24  0             404302.5347  -0.0257  0.050  -0.0258 0.22  
 497: 34 10 25  0   33 10 24  0             404302.5347  -0.0257  0.050  -0.0258 0.28  
 498: 32 11 21  0   31 11 20  0             404320.9036   0.0019  0.050   0.0019 0.28  
 499: 32 11 21  0   31 12 20  0             404320.9036   0.0019  0.050   0.0019 0.22  
 500: 32 12 21  0   31 11 20  0             404320.9036   0.0019  0.050   0.0019 0.22  
 501: 32 12 21  0   31 12 20  0             404320.9036   0.0019  0.050   0.0019 0.28  
 502: 42  2 40  0   41  2 39  0             413544.3030  -0.0206  0.050  -0.0207 0.27  
 503: 42  2 40  0   41  3 39  0             413544.3030  -0.0206  0.050  -0.0207 0.23  
 504: 42  3 40  0   41  2 39  0             413544.3030  -0.0206  0.050  -0.0207 0.23  
 505: 42  3 40  0   41  3 39  0             413544.3030  -0.0206  0.050  -0.0207 0.27  
 506: 39  5 34  0   38  5 33  0             413563.9185   0.0338  0.050   0.0339 0.27  
 507: 39  5 34  0   38  6 33  0             413563.9185   0.0338  0.050   0.0339 0.23  
 508: 39  6 34  0   38  5 33  0             413563.9185   0.0338  0.050   0.0339 0.23  
 509: 39  6 34  0   38  6 33  0             413563.9185   0.0338  0.050   0.0339 0.27  
--------------------------------------------------------------------------------

PARAMETERS IN FIT (values truncated and Nlines statistics):

        1000000         A_gs  /MHz         9444.544(28)                        1
        2000000         B_gs  /MHz         9160.248(28)                        2
        3000000         C_gs  /MHz         4647.73157(49)                      3
          20000        DJ_gs  /kHz            1.71674(18)                      4
         110000       DJK_gs  /kHz          [-0.384655]                        5
         200000        DK_gs  /kHz            2.0954(69)                       6
        4010000        dJ_gs  /kHz          [ 0.681231]                        7
        4100000        dK_gs  /kHz            1.21658(92)                      8
          30000        HJ_gs  /Hz           [ 0.0002414]                       9
         120000       HJK_gs  /Hz           [ 0.0025656]                      10
         210000       HKJ_gs  /Hz           [-0.0079566]                      11
         300000        HK_gs  /Hz           [ 0.0067889]                      12
        4020000        hJ_gs  /Hz           [ 0.0001231]                      13
        4110000       hJK_gs  /Hz           [ 0.001193]                       14
        4200000        hK_gs  /Hz           [ 0.0019476]                      15

 MICROWAVE AVG =        0.000013 MHz, IR AVG =        0.00000                 
 MICROWAVE RMS =        0.039551 MHz, IR RMS =        0.00000                 
 END OF ITERATION  1 OLD, NEW RMS ERROR=        0.79101         0.79101       

  distinct frequency lines in fit:   128
       distinct parameters of fit:     6

MICROWAVE       lines fitted       lines    lines      RMS      RMS ERROR    J range  Ka range    freq. range
            total   dv=0 dv.ne.0   UNFITTD  e>900
v"= 0        128    128      0        0      0       0.039551     0.79101    18  43    0  13   255600   413564
--------------------------------------------------------------------------------------------
total:       128    128      0        0      0       0.039551     0.79101

NOTE: the RMS values above are for Nlines statistics, but the 'total' values may differ slightly from
      those in the .FIT file since the o-c values for this evaluation are as rounded in the .FIT.


 PARAMETERS IN FIT WITH STANDARD ERRORS ON THOSE THAT ARE FITTED:
 (values rounded and degrees of freedom, Ndegf=Nlines-Nconst, statistics)

        1000000         A_gs  /MHz       9444.545(23)                          1
        2000000         B_gs  /MHz       9160.249(23)                          2
        3000000         C_gs  /MHz       4647.73157(40)                        3
          20000        DJ_gs  /kHz          1.71674(14)                        4
         110000       DJK_gs  /kHz          [-0.384655]                        5
         200000        DK_gs  /kHz          2.0954(56)                         6
        4010000        dJ_gs  /kHz          [ 0.681231]                        7
        4100000        dK_gs  /kHz          1.21658(75)                        8
          30000        HJ_gs  /Hz           [ 0.0002414]                       9
         120000       HJK_gs  /Hz           [ 0.0025656]                      10
         210000       HKJ_gs  /Hz           [-0.0079566]                      11
         300000        HK_gs  /Hz           [ 0.0067889]                      12
        4020000        hJ_gs  /Hz           [ 0.0001231]                      13
        4110000       hJK_gs  /Hz           [ 0.001193]                       14
        4200000        hK_gs  /Hz           [ 0.0019476]                      15

 CORRELATION COEFFICIENTS, C.ij:

           A_gs     B_gs     C_gs     -DJ_gs   -DK_gs   -dK_gs  

A_gs        1.0000
B_gs       -0.9895   1.0000
C_gs        0.2030  -0.2947   1.0000
-DJ_gs     -0.3065   0.3816  -0.9222   1.0000
-DK_gs     -0.0761  -0.0631   0.5767  -0.4377   1.0000
-dK_gs     -0.6194   0.6245  -0.0934   0.3774   0.1079   1.0000

 Mean value of |C.ij|, i.ne.j =   0.4049
 Mean value of  C.ij,  i.ne.j =  -0.1021


 No correlations with absolute value greater than 0.9950


 Worst fitted lines (obs-calc/error):

   282:   -1.9         59:    1.7        422:   -1.7        147:    1.6
   490:    1.6        370:    1.5        470:    1.5        159:    1.5
    99:    1.5        350:   -1.5        326:   -1.5        318:    1.4
   442:   -1.4        390:   -1.4        362:   -1.4        239:   -1.4
    75:   -1.4        374:    1.3         43:   -1.3        322:    1.2
   330:   -1.2        394:   -1.2        215:   -1.2        111:   -1.2
   235:    1.1        446:    1.0         63:   -1.0        155:    1.0
   191:   -1.0        338:    0.9        466:   -0.9        271:    0.9
    51:    0.9        199:    0.9        378:   -0.9        310:   -0.8
   223:   -0.8        306:    0.8        127:   -0.8         11:   -0.8
   115:    0.8        406:    0.8         71:    0.8        207:    0.7
   167:    0.7        163:    0.7        131:   -0.7         67:   -0.7
    47:    0.7        414:    0.7

   282: 24 10 14  0   23 10 13  0             320735.3401  -0.0927  0.050  -0.0927 0.33
    59: 22  7 15  0   21  7 14  0             274246.6282   0.0850  0.050   0.0851 0.32
   422: 26 12 14  0   25 12 13  0             357920.0878  -0.0832  0.050  -0.0833 0.33
   147: 20 11  9  0   19 11  8  0             292938.5578   0.0736  0.050   0.0820 0.33
   490: 37  6 31  0   36  6 30  0             404283.1269   0.0815  0.050   0.0815 0.27
   370: 25 11 14  0   24 11 13  0             339327.9387   0.0771  0.050   0.0771 0.30
   470: 35  7 28  0   34  7 27  0             395002.3483   0.0757  0.050   0.0758 0.28
   159: 30  2 28  0   29  2 27  0             302075.8876   0.0757  0.050   0.0757 0.32
    99: 21  9 12  0   20  9 11  0             283569.0144   0.0755  0.050   0.0756 0.33
   350: 34  2 32  0   33  2 31  0             339237.0475  -0.0745  0.050  -0.0746 0.32
                                           _____________________________________
__________________________________________/ SPFIT output reformatted with PIFORM
