# Supplementary material for: Improved Accuracy in Semi-Experimental Structure Determination by Resolving Problems Associated with Rotation of Principal Inertial Axes of Isotopologues: Structures of 1,3-Oxazole (c‑C3H3NO)
Source: J Phys Chem A. 2026 Apr 24;130(18):3623–41. doi: 10.1021/acs.jpca.6c01535 (PMC13158917; doi:10.1021/acs.jpca.6c01535)
Supplement: Supplementary file 2 [file jp6c01535_si_002.zip › Supporting Information/Least-Squares Fits/oxazole_013_S_III_l.res]

   [2-2H, 15N]-oxazole GS                             Sat Oct 04 18:54:47 2025

-------------------------------------------------------------------------------------=========
                                              obs         o-c     error     blends     Notes
                                                                         o-c      wt
    / instead of : below denotes (o-c)>3*err
-------------------------------------------------------------------------------------=========
   1: 27  1 27  0   26  0 26  0             255600.4594  -0.0300  0.050  -0.0300 0.42  
   2: 27  1 27  0   26  1 26  0             255600.4594  -0.0300  0.050  -0.0300 0.58  
   3: 20  7 13  0   19  7 12  0             255666.1501  -0.0024  0.050  -0.0024 0.33  
   4: 20  7 13  0   19  8 12  0             255666.1501  -0.0024  0.050  -0.0024 0.17  
   5: 20  8 13  0   19  7 12  0             255666.1501  -0.0024  0.050  -0.0024 0.17  
   6: 20  8 13  0   19  8 12  0             255666.1501  -0.0024  0.050  -0.0024 0.33  
   7: 28  0 28  0   27  0 27  0             264892.6233   0.0050  0.050   0.0051 0.15  
   8: 28  0 28  0   27  1 27  0             264892.6233   0.0050  0.050   0.0051 0.35  
   9: 28  1 28  0   27  0 27  0             264892.6233   0.0050  0.050   0.0051 0.35  
  10: 28  1 28  0   27  1 27  0             264892.6233   0.0050  0.050   0.0051 0.15  
  11: 26  2 24  0   25  2 23  0             264910.0520  -0.0397  0.050  -0.0398 0.29  
  12: 26  2 24  0   25  3 23  0             264910.0520  -0.0397  0.050  -0.0398 0.21  
  13: 26  3 24  0   25  2 23  0             264910.0520  -0.0397  0.050  -0.0398 0.21  
  14: 26  3 24  0   25  3 23  0             264910.0520  -0.0397  0.050  -0.0398 0.29  
  15: 25  3 22  0   24  3 21  0             264918.3593   0.0117  0.050   0.0118 0.32  
  16: 25  3 22  0   24  4 21  0             264918.3593   0.0117  0.050   0.0118 0.18  
  17: 25  4 22  0   24  3 21  0             264918.3593   0.0117  0.050   0.0118 0.18  
  18: 25  4 22  0   24  4 21  0             264918.3593   0.0117  0.050   0.0118 0.32  
  19: 23  5 18  0   22  5 17  0             264935.2225   0.0265  0.050   0.0265 0.32  
  20: 23  5 18  0   22  6 17  0             264935.2225   0.0265  0.050   0.0265 0.18  
  21: 23  6 18  0   22  5 17  0             264935.2225   0.0265  0.050   0.0265 0.18  
  22: 23  6 18  0   22  6 17  0             264935.2225   0.0265  0.050   0.0265 0.32  
  23: 22  6 16  0   21  6 15  0             264944.7169  -0.0154  0.050  -0.0155 0.32  
  24: 22  6 16  0   21  7 15  0             264944.7169  -0.0154  0.050  -0.0155 0.18  
  25: 22  7 16  0   21  6 15  0             264944.7169  -0.0154  0.050  -0.0155 0.18  
  26: 22  7 16  0   21  7 15  0             264944.7169  -0.0154  0.050  -0.0155 0.32  
  27: 21  7 14  0   20  7 13  0             264956.2910  -0.0343  0.050  -0.0343 0.32  
  28: 21  7 14  0   20  8 13  0             264956.2910  -0.0343  0.050  -0.0343 0.18  
  29: 21  8 14  0   20  7 13  0             264956.2910  -0.0343  0.050  -0.0343 0.18  
  30: 21  8 14  0   20  8 13  0             264956.2910  -0.0343  0.050  -0.0343 0.32  
  31: 29  0 29  0   28  0 28  0             274184.5273   0.0225  0.050   0.0225 0.15  
  32: 29  0 29  0   28  1 28  0             274184.5273   0.0225  0.050   0.0225 0.35  
  33: 29  1 29  0   28  0 28  0             274184.5273   0.0225  0.050   0.0225 0.35  
  34: 29  1 29  0   28  1 28  0             274184.5273   0.0225  0.050   0.0225 0.15  
  35: 28  1 27  0   27  1 26  0             274193.4125  -0.0321  0.050  -0.0321 0.29  
  36: 28  1 27  0   27  2 26  0             274193.4125  -0.0321  0.050  -0.0321 0.21  
  37: 28  2 27  0   27  1 26  0             274193.4125  -0.0321  0.050  -0.0321 0.21  
  38: 28  2 27  0   27  2 26  0             274193.4125  -0.0321  0.050  -0.0321 0.29  
  39: 27  2 25  0   26  2 24  0             274201.8724  -0.0327  0.050  -0.0327 0.32  
  40: 27  2 25  0   26  3 24  0             274201.8724  -0.0327  0.050  -0.0327 0.18  
  41: 27  3 25  0   26  2 24  0             274201.8724  -0.0327  0.050  -0.0327 0.18  
  42: 27  3 25  0   26  3 24  0             274201.8724  -0.0327  0.050  -0.0327 0.32  
  43: 26  3 23  0   25  3 22  0             274210.0099  -0.0651  0.050  -0.0652 0.32  
  44: 26  3 23  0   25  4 22  0             274210.0099  -0.0651  0.050  -0.0652 0.18  
  45: 26  4 23  0   25  3 22  0             274210.0099  -0.0651  0.050  -0.0652 0.18  
  46: 26  4 23  0   25  4 22  0             274210.0099  -0.0651  0.050  -0.0652 0.32  
  47: 25  4 21  0   24  4 20  0             274218.2235   0.0350  0.050   0.0351 0.32  
  48: 25  4 21  0   24  5 20  0             274218.2235   0.0350  0.050   0.0351 0.18  
  49: 25  5 21  0   24  4 20  0             274218.2235   0.0350  0.050   0.0351 0.18  
  50: 25  5 21  0   24  5 20  0             274218.2235   0.0350  0.050   0.0351 0.32  
  51: 24  5 19  0   23  5 18  0             274226.6127   0.0450  0.050   0.0450 0.32  
  52: 24  5 19  0   23  6 18  0             274226.6127   0.0450  0.050   0.0450 0.18  
  53: 24  6 19  0   23  5 18  0             274226.6127   0.0450  0.050   0.0450 0.18  
  54: 24  6 19  0   23  6 18  0             274226.6127   0.0450  0.050   0.0450 0.32  
  55: 23  6 17  0   22  6 16  0             274235.6980  -0.0189  0.050  -0.0190 0.32  
  56: 23  6 17  0   22  7 16  0             274235.6980  -0.0189  0.050  -0.0190 0.18  
  57: 23  7 17  0   22  6 16  0             274235.6980  -0.0189  0.050  -0.0190 0.18  
  58: 23  7 17  0   22  7 16  0             274235.6980  -0.0189  0.050  -0.0190 0.32  
  59: 22  7 15  0   21  7 14  0             274246.6282   0.0847  0.050   0.0847 0.32  
  60: 22  7 15  0   21  8 14  0             274246.6282   0.0847  0.050   0.0847 0.18  
  61: 22  8 15  0   21  7 14  0             274246.6282   0.0847  0.050   0.0847 0.18  
  62: 22  8 15  0   21  8 14  0             274246.6282   0.0847  0.050   0.0847 0.32  
  63: 21  8 13  0   20  8 12  0             274260.8778  -0.0496  0.050  -0.0496 0.29  
  64: 21  8 13  0   20  9 12  0             274260.8778  -0.0496  0.050  -0.0496 0.21  
  65: 21  9 13  0   20  8 12  0             274260.8778  -0.0496  0.050  -0.0496 0.21  
  66: 21  9 13  0   20  9 12  0             274260.8778  -0.0496  0.050  -0.0496 0.29  
  67: 20  9 11  0   19  9 10  0             274283.3654  -0.0349  0.050  -0.0350 0.30  
  68: 20  9 11  0   19 10 10  0             274283.3654  -0.0349  0.050  -0.0350 0.20  
  69: 20 10 11  0   19  9 10  0             274283.3654  -0.0349  0.050  -0.0350 0.20  
  70: 20 10 11  0   19 10 10  0             274283.3654  -0.0349  0.050  -0.0350 0.30  
  71: 30  0 30  0   29  0 29  0             283476.1784   0.0379  0.050   0.0379 0.15  
  72: 30  0 30  0   29  1 29  0             283476.1784   0.0379  0.050   0.0379 0.35  
  73: 30  1 30  0   29  0 29  0             283476.1784   0.0379  0.050   0.0379 0.35  
  74: 30  1 30  0   29  1 29  0             283476.1784   0.0379  0.050   0.0379 0.15  
  75: 29  1 28  0   28  1 27  0             283484.9910  -0.0672  0.050  -0.0672 0.15  
  76: 29  1 28  0   28  2 27  0             283484.9910  -0.0672  0.050  -0.0672 0.35  
  77: 29  2 28  0   28  1 27  0             283484.9910  -0.0672  0.050  -0.0672 0.35  
  78: 29  2 28  0   28  2 27  0             283484.9910  -0.0672  0.050  -0.0672 0.15  
  79: 28  2 26  0   27  2 25  0             283493.4626  -0.0059  0.050  -0.0060 0.32  
  80: 28  2 26  0   27  3 25  0             283493.4626  -0.0059  0.050  -0.0060 0.18  
  81: 28  3 26  0   27  2 25  0             283493.4626  -0.0059  0.050  -0.0060 0.18  
  82: 28  3 26  0   27  3 25  0             283493.4626  -0.0059  0.050  -0.0060 0.32  
  83: 27  3 24  0   26  3 23  0             283501.5771   0.0222  0.050   0.0222 0.32  
  84: 27  3 24  0   26  4 23  0             283501.5771   0.0222  0.050   0.0222 0.18  
  85: 27  4 24  0   26  3 23  0             283501.5771   0.0222  0.050   0.0222 0.18  
  86: 27  4 24  0   26  4 23  0             283501.5771   0.0222  0.050   0.0222 0.32  
  87: 24  6 18  0   23  6 17  0             283526.5210  -0.0040  0.050  -0.0041 0.32  
  88: 24  6 18  0   23  7 17  0             283526.5210  -0.0040  0.050  -0.0041 0.18  
  89: 24  7 18  0   23  6 17  0             283526.5210  -0.0040  0.050  -0.0041 0.18  
  90: 24  7 18  0   23  7 17  0             283526.5210  -0.0040  0.050  -0.0041 0.32  
  91: 23  7 16  0   22  7 15  0             283536.7469   0.0271  0.050   0.0272 0.29  
  92: 23  7 16  0   22  8 15  0             283536.7469   0.0271  0.050   0.0272 0.21  
  93: 23  8 16  0   22  7 15  0             283536.7469   0.0271  0.050   0.0272 0.21  
  94: 23  8 16  0   22  8 15  0             283536.7469   0.0271  0.050   0.0272 0.29  
  95: 22  8 14  0   21  8 13  0             283549.7550  -0.0085  0.050  -0.0085 0.33  
  96: 22  8 14  0   21  9 13  0             283549.7550  -0.0085  0.050  -0.0085 0.17  
  97: 22  9 14  0   21  8 13  0             283549.7550  -0.0085  0.050  -0.0085 0.17  
  98: 22  9 14  0   21  9 13  0             283549.7550  -0.0085  0.050  -0.0085 0.33  
  99: 21  9 12  0   20  9 11  0             283569.0144   0.0764  0.050   0.0764 0.33  
 100: 21  9 12  0   20 10 11  0             283569.0144   0.0764  0.050   0.0764 0.17  
 101: 21 10 12  0   20  9 11  0             283569.0144   0.0764  0.050   0.0764 0.17  
 102: 21 10 12  0   20 10 11  0             283569.0144   0.0764  0.050   0.0764 0.33  
 103: 19 11  8  0   18 11  7  0             283679.5708  -0.1796  0.050  -0.0285 0.30  
 104: 19 11  8  0   18 12  7  0             283679.5708   0.1402  0.050  -0.0285 0.20  
 105: 19 12  8  0   18 11  7  0             283679.5708  -0.1971  0.050  -0.0285 0.20  
 106: 19 12  8  0   18 12  7  0             283679.5708   0.1226  0.050  -0.0285 0.30  
 107: 31  0 31  0   30  0 30  0             292767.5460   0.0289  0.050   0.0290 0.15  
 108: 31  0 31  0   30  1 30  0             292767.5460   0.0289  0.050   0.0290 0.35  
 109: 31  1 31  0   30  0 30  0             292767.5460   0.0289  0.050   0.0290 0.35  
 110: 31  1 31  0   30  1 30  0             292767.5460   0.0289  0.050   0.0290 0.15  
 111: 30  1 29  0   29  1 28  0             292776.3555  -0.0572  0.050  -0.0573 0.15  
 112: 30  1 29  0   29  2 28  0             292776.3555  -0.0572  0.050  -0.0573 0.35  
 113: 30  2 29  0   29  1 28  0             292776.3555  -0.0572  0.050  -0.0573 0.35  
 114: 30  2 29  0   29  2 28  0             292776.3555  -0.0572  0.050  -0.0573 0.15  
 115: 29  2 27  0   28  2 26  0             292784.8133   0.0396  0.050   0.0396 0.32  
 116: 29  2 27  0   28  3 26  0             292784.8133   0.0396  0.050   0.0396 0.18  
 117: 29  3 27  0   28  2 26  0             292784.8133   0.0396  0.050   0.0396 0.18  
 118: 29  3 27  0   28  3 26  0             292784.8133   0.0396  0.050   0.0396 0.32  
 119: 28  3 25  0   27  3 24  0             292792.7445  -0.0336  0.050  -0.0337 0.32  
 120: 28  3 25  0   27  4 24  0             292792.7445  -0.0336  0.050  -0.0337 0.18  
 121: 28  4 25  0   27  3 24  0             292792.7445  -0.0336  0.050  -0.0337 0.18  
 122: 28  4 25  0   27  4 24  0             292792.7445  -0.0336  0.050  -0.0337 0.32  
 123: 27  4 23  0   26  4 22  0             292800.6487   0.0109  0.050   0.0109 0.32  
 124: 27  4 23  0   26  5 22  0             292800.6487   0.0109  0.050   0.0109 0.18  
 125: 27  5 23  0   26  4 22  0             292800.6487   0.0109  0.050   0.0109 0.18  
 126: 27  5 23  0   26  5 22  0             292800.6487   0.0109  0.050   0.0109 0.32  
 127: 26  5 21  0   25  5 20  0             292808.5846  -0.0405  0.050  -0.0406 0.32  
 128: 26  5 21  0   25  6 20  0             292808.5846  -0.0405  0.050  -0.0406 0.18  
 129: 26  6 21  0   25  5 20  0             292808.5846  -0.0405  0.050  -0.0406 0.18  
 130: 26  6 21  0   25  6 20  0             292808.5846  -0.0405  0.050  -0.0406 0.32  
 131: 25  6 19  0   24  6 18  0             292817.0946  -0.0370  0.050  -0.0370 0.32  
 132: 25  6 19  0   24  7 18  0             292817.0946  -0.0370  0.050  -0.0370 0.18  
 133: 25  7 19  0   24  6 18  0             292817.0946  -0.0370  0.050  -0.0370 0.18  
 134: 25  7 19  0   24  7 18  0             292817.0946  -0.0370  0.050  -0.0370 0.32  
 135: 24  7 17  0   23  7 16  0             292826.7978   0.0058  0.050   0.0059 0.32  
 136: 24  7 17  0   23  8 16  0             292826.7978   0.0058  0.050   0.0059 0.18  
 137: 24  8 17  0   23  7 16  0             292826.7978   0.0058  0.050   0.0059 0.18  
 138: 24  8 17  0   23  8 16  0             292826.7978   0.0058  0.050   0.0059 0.32  
 139: 23  8 15  0   22  8 14  0             292838.8075   0.0319  0.050   0.0319 0.32  
 140: 23  8 15  0   22  9 14  0             292838.8075   0.0319  0.050   0.0319 0.18  
 141: 23  9 15  0   22  8 14  0             292838.8075   0.0319  0.050   0.0319 0.18  
 142: 23  9 15  0   22  9 14  0             292838.8075   0.0319  0.050   0.0319 0.32  
 143: 22  9 13  0   21  9 12  0             292855.5317  -0.0058  0.050  -0.0059 0.33  
 144: 22  9 13  0   21 10 12  0             292855.5317  -0.0058  0.050  -0.0059 0.17  
 145: 22 10 13  0   21  9 12  0             292855.5317  -0.0058  0.050  -0.0059 0.17  
 146: 22 10 13  0   21 10 12  0             292855.5317  -0.0058  0.050  -0.0059 0.33  
 147: 20 11  9  0   19 11  8  0             292938.5578   0.0749  0.050   0.0833 0.33  
 148: 20 11  9  0   19 12  8  0             292938.5578   0.0924  0.050   0.0833 0.17  
 149: 20 12  9  0   19 11  8  0             292938.5578   0.0740  0.050   0.0833 0.17  
 150: 20 12  9  0   19 12  8  0             292938.5578   0.0916  0.050   0.0833 0.33  
 151: 32  0 32  0   31  0 31  0             302058.6287   0.0029  0.050   0.0029 0.15  
 152: 32  0 32  0   31  1 31  0             302058.6287   0.0029  0.050   0.0029 0.35  
 153: 32  1 32  0   31  0 31  0             302058.6287   0.0029  0.050   0.0029 0.35  
 154: 32  1 32  0   31  1 31  0             302058.6287   0.0029  0.050   0.0029 0.15  
 155: 31  1 30  0   30  1 29  0             302067.5494   0.0496  0.050   0.0497 0.15  
 156: 31  1 30  0   30  2 29  0             302067.5494   0.0496  0.050   0.0497 0.35  
 157: 31  2 30  0   30  1 29  0             302067.5494   0.0496  0.050   0.0497 0.35  
 158: 31  2 30  0   30  2 29  0             302067.5494   0.0496  0.050   0.0497 0.15  
 159: 30  2 28  0   29  2 27  0             302075.8876   0.0759  0.050   0.0759 0.32  
 160: 30  2 28  0   29  3 27  0             302075.8876   0.0759  0.050   0.0759 0.18  
 161: 30  3 28  0   29  2 27  0             302075.8876   0.0759  0.050   0.0759 0.18  
 162: 30  3 28  0   29  3 27  0             302075.8876   0.0759  0.050   0.0759 0.32  
 163: 29  3 26  0   28  3 25  0             302083.7725   0.0365  0.050   0.0366 0.32  
 164: 29  3 26  0   28  4 25  0             302083.7725   0.0365  0.050   0.0366 0.18  
 165: 29  4 26  0   28  3 25  0             302083.7725   0.0365  0.050   0.0366 0.18  
 166: 29  4 26  0   28  4 25  0             302083.7725   0.0365  0.050   0.0366 0.32  
 167: 28  4 24  0   27  4 23  0             302091.5124   0.0369  0.050   0.0369 0.32  
 168: 28  4 24  0   27  5 23  0             302091.5124   0.0369  0.050   0.0369 0.18  
 169: 28  5 24  0   27  4 23  0             302091.5124   0.0369  0.050   0.0369 0.18  
 170: 28  5 24  0   27  5 23  0             302091.5124   0.0369  0.050   0.0369 0.32  
 171: 27  5 22  0   26  5 21  0             302099.3142   0.0295  0.050   0.0296 0.32  
 172: 27  5 22  0   26  6 21  0             302099.3142   0.0295  0.050   0.0296 0.18  
 173: 27  6 22  0   26  5 21  0             302099.3142   0.0295  0.050   0.0296 0.18  
 174: 27  6 22  0   26  6 21  0             302099.3142   0.0295  0.050   0.0296 0.32  
 175: 26  6 20  0   25  6 19  0             302107.5444   0.0287  0.050   0.0287 0.32  
 176: 26  6 20  0   25  7 19  0             302107.5444   0.0287  0.050   0.0287 0.18  
 177: 26  7 20  0   25  6 19  0             302107.5444   0.0287  0.050   0.0287 0.18  
 178: 26  7 20  0   25  7 19  0             302107.5444   0.0287  0.050   0.0287 0.32  
 179: 25  7 18  0   24  7 17  0             302116.7103  -0.0041  0.050  -0.0041 0.32  
 180: 25  7 18  0   24  8 17  0             302116.7103  -0.0041  0.050  -0.0041 0.18  
 181: 25  8 18  0   24  7 17  0             302116.7103  -0.0041  0.050  -0.0041 0.18  
 182: 25  8 18  0   24  8 17  0             302116.7103  -0.0041  0.050  -0.0041 0.32  
 183: 24  8 16  0   23  8 15  0             302127.8412   0.0059  0.050   0.0059 0.32  
 184: 24  8 16  0   23  9 15  0             302127.8412   0.0059  0.050   0.0059 0.18  
 185: 24  9 16  0   23  8 15  0             302127.8412   0.0059  0.050   0.0059 0.18  
 186: 24  9 16  0   23  9 15  0             302127.8412   0.0059  0.050   0.0059 0.32  
 187: 23  9 14  0   22  9 13  0             302142.7490  -0.0190  0.050  -0.0190 0.33  
 188: 23  9 14  0   22 10 13  0             302142.7490  -0.0190  0.050  -0.0190 0.17  
 189: 23 10 14  0   22  9 13  0             302142.7490  -0.0190  0.050  -0.0190 0.17  
 190: 23 10 14  0   22 10 13  0             302142.7490  -0.0190  0.050  -0.0190 0.33  
 191: 22 10 12  0   21 10 11  0             302165.7290  -0.0479  0.050  -0.0480 0.33  
 192: 22 10 12  0   21 11 11  0             302165.7290  -0.0479  0.050  -0.0480 0.17  
 193: 22 11 12  0   21 10 11  0             302165.7290  -0.0479  0.050  -0.0480 0.17  
 194: 22 11 12  0   21 11 11  0             302165.7290  -0.0479  0.050  -0.0480 0.33  
 195: 21 11 10  0   20 11  9  0             302208.1103   0.0115  0.050   0.0120 0.33  
 196: 21 11 10  0   20 12  9  0             302208.1103   0.0124  0.050   0.0120 0.17  
 197: 21 12 10  0   20 11  9  0             302208.1103   0.0115  0.050   0.0120 0.17  
 198: 21 12 10  0   20 12  9  0             302208.1103   0.0123  0.050   0.0120 0.33  
 199: 33  0 33  0   32  0 32  0             311349.5036   0.0454  0.050   0.0455 0.15  
 200: 33  0 33  0   32  1 32  0             311349.5036   0.0454  0.050   0.0455 0.35  
 201: 33  1 33  0   32  0 32  0             311349.5036   0.0454  0.050   0.0455 0.35  
 202: 33  1 33  0   32  1 32  0             311349.5036   0.0454  0.050   0.0455 0.15  
 203: 32  1 31  0   31  1 30  0             311358.2939  -0.0166  0.050  -0.0166 0.15  
 204: 32  1 31  0   31  2 30  0             311358.2939  -0.0166  0.050  -0.0166 0.35  
 205: 32  2 31  0   31  1 30  0             311358.2939  -0.0166  0.050  -0.0166 0.35  
 206: 32  2 31  0   31  2 30  0             311358.2939  -0.0166  0.050  -0.0166 0.15  
 207: 31  2 29  0   30  2 28  0             311366.6115   0.0374  0.050   0.0374 0.32  
 208: 31  2 29  0   30  3 28  0             311366.6115   0.0374  0.050   0.0374 0.18  
 209: 31  3 29  0   30  2 28  0             311366.6115   0.0374  0.050   0.0374 0.18  
 210: 31  3 29  0   30  3 28  0             311366.6115   0.0374  0.050   0.0374 0.32  
 211: 30  3 27  0   29  3 26  0             311374.4080  -0.0114  0.050  -0.0114 0.32  
 212: 30  3 27  0   29  4 26  0             311374.4080  -0.0114  0.050  -0.0114 0.18  
 213: 30  4 27  0   29  3 26  0             311374.4080  -0.0114  0.050  -0.0114 0.18  
 214: 30  4 27  0   29  4 26  0             311374.4080  -0.0114  0.050  -0.0114 0.32  
 215: 29  4 25  0   28  4 24  0             311381.9841  -0.0582  0.050  -0.0582 0.32  
 216: 29  4 25  0   28  5 24  0             311381.9841  -0.0582  0.050  -0.0582 0.18  
 217: 29  5 25  0   28  4 24  0             311381.9841  -0.0582  0.050  -0.0582 0.18  
 218: 29  5 25  0   28  5 24  0             311381.9841  -0.0582  0.050  -0.0582 0.32  
 219: 28  5 23  0   27  5 22  0             311389.6951   0.0128  0.050   0.0128 0.32  
 220: 28  5 23  0   27  6 22  0             311389.6951   0.0128  0.050   0.0128 0.18  
 221: 28  6 23  0   27  5 22  0             311389.6951   0.0128  0.050   0.0128 0.18  
 222: 28  6 23  0   27  6 22  0             311389.6951   0.0128  0.050   0.0128 0.32  
 223: 27  6 21  0   26  6 20  0             311397.6176  -0.0420  0.050  -0.0421 0.32  
 224: 27  6 21  0   26  7 20  0             311397.6176  -0.0420  0.050  -0.0421 0.18  
 225: 27  7 21  0   26  6 20  0             311397.6176  -0.0420  0.050  -0.0421 0.18  
 226: 27  7 21  0   26  7 20  0             311397.6176  -0.0420  0.050  -0.0421 0.32  
 227: 26  7 19  0   25  7 18  0             311406.4539   0.0022  0.050   0.0023 0.32  
 228: 26  7 19  0   25  8 18  0             311406.4539   0.0022  0.050   0.0023 0.18  
 229: 26  8 19  0   25  7 18  0             311406.4539   0.0022  0.050   0.0023 0.18  
 230: 26  8 19  0   25  8 18  0             311406.4539   0.0022  0.050   0.0023 0.32  
 231: 25  8 17  0   24  8 16  0             311416.8736   0.0207  0.050   0.0208 0.32  
 232: 25  8 17  0   24  9 16  0             311416.8736   0.0207  0.050   0.0208 0.18  
 233: 25  9 17  0   24  8 16  0             311416.8736   0.0207  0.050   0.0208 0.18  
 234: 25  9 17  0   24  9 16  0             311416.8736   0.0207  0.050   0.0208 0.32  
 235: 24  9 15  0   23  9 14  0             311430.4079   0.0535  0.050   0.0536 0.33  
 236: 24  9 15  0   23 10 14  0             311430.4079   0.0535  0.050   0.0536 0.17  
 237: 24 10 15  0   23  9 14  0             311430.4079   0.0535  0.050   0.0536 0.17  
 238: 24 10 15  0   23 10 14  0             311430.4079   0.0535  0.050   0.0536 0.33  
 239: 23 10 13  0   22 10 12  0             311450.0479  -0.0669  0.050  -0.0669 0.33  
 240: 23 10 13  0   22 11 12  0             311450.0479  -0.0669  0.050  -0.0669 0.17  
 241: 23 11 13  0   22 10 12  0             311450.0479  -0.0669  0.050  -0.0669 0.17  
 242: 23 11 13  0   22 11 12  0             311450.0479  -0.0669  0.050  -0.0669 0.33  
 243: 22 11 11  0   21 11 10  0             311483.8105  -0.0045  0.050  -0.0046 0.33  
 244: 22 11 11  0   21 12 10  0             311483.8105  -0.0045  0.050  -0.0046 0.17  
 245: 22 12 11  0   21 11 10  0             311483.8105  -0.0045  0.050  -0.0046 0.17  
 246: 22 12 11  0   21 12 10  0             311483.8105  -0.0045  0.050  -0.0046 0.33  
 247: 34  0 34  0   33  0 33  0             320640.0258   0.0200  0.050   0.0201 0.15  
 248: 34  0 34  0   33  1 33  0             320640.0258   0.0200  0.050   0.0201 0.35  
 249: 34  1 34  0   33  0 33  0             320640.0258   0.0200  0.050   0.0201 0.35  
 250: 34  1 34  0   33  1 33  0             320640.0258   0.0200  0.050   0.0201 0.15  
 251: 33  1 32  0   32  1 31  0             320648.8429   0.0061  0.050   0.0061 0.15  
 252: 33  1 32  0   32  2 31  0             320648.8429   0.0061  0.050   0.0061 0.35  
 253: 33  2 32  0   32  1 31  0             320648.8429   0.0061  0.050   0.0061 0.35  
 254: 33  2 32  0   32  2 31  0             320648.8429   0.0061  0.050   0.0061 0.15  
 255: 32  2 30  0   31  2 29  0             320657.0609   0.0085  0.050   0.0086 0.15  
 256: 32  2 30  0   31  3 29  0             320657.0609   0.0085  0.050   0.0086 0.35  
 257: 32  3 30  0   31  2 29  0             320657.0609   0.0085  0.050   0.0086 0.35  
 258: 32  3 30  0   31  3 29  0             320657.0609   0.0085  0.050   0.0086 0.15  
 259: 31  3 28  0   30  3 27  0             320664.8310   0.0110  0.050   0.0111 0.15  
 260: 31  3 28  0   30  4 27  0             320664.8310   0.0110  0.050   0.0111 0.35  
 261: 31  4 28  0   30  3 27  0             320664.8310   0.0110  0.050   0.0111 0.35  
 262: 31  4 28  0   30  4 27  0             320664.8310   0.0110  0.050   0.0111 0.15  
 263: 30  4 26  0   29  4 25  0             320672.3369   0.0078  0.050   0.0078 0.32  
 264: 30  4 26  0   29  5 25  0             320672.3369   0.0078  0.050   0.0078 0.18  
 265: 30  5 26  0   29  4 25  0             320672.3369   0.0078  0.050   0.0078 0.18  
 266: 30  5 26  0   29  5 25  0             320672.3369   0.0078  0.050   0.0078 0.32  
 267: 29  5 24  0   28  5 23  0             320679.7982  -0.0086  0.050  -0.0087 0.32  
 268: 29  5 24  0   28  6 23  0             320679.7982  -0.0086  0.050  -0.0087 0.18  
 269: 29  6 24  0   28  5 23  0             320679.7982  -0.0086  0.050  -0.0087 0.18  
 270: 29  6 24  0   28  6 23  0             320679.7982  -0.0086  0.050  -0.0087 0.32  
 271: 27  7 20  0   26  7 19  0             320696.0211   0.0454  0.050   0.0455 0.33  
 272: 27  7 20  0   26  8 19  0             320696.0211   0.0454  0.050   0.0455 0.17  
 273: 27  8 20  0   26  7 19  0             320696.0211   0.0454  0.050   0.0455 0.17  
 274: 27  8 20  0   26  8 19  0             320696.0211   0.0454  0.050   0.0455 0.33  
 275: 26  8 18  0   25  8 17  0             320705.7392  -0.0238  0.050  -0.0238 0.32  
 276: 26  8 18  0   25  9 17  0             320705.7392  -0.0238  0.050  -0.0238 0.18  
 277: 26  9 18  0   25  8 17  0             320705.7392  -0.0238  0.050  -0.0238 0.18  
 278: 26  9 18  0   25  9 17  0             320705.7392  -0.0238  0.050  -0.0238 0.32  
 279: 25  9 16  0   24  9 15  0             320718.1313   0.0182  0.050   0.0183 0.39  
 280: 25  9 16  0   24 10 15  0             320718.1313   0.0182  0.050   0.0183 0.21  
 281: 25 10 16  0   24 10 15  0             320718.1313   0.0182  0.050   0.0183 0.39  
 282: 24 10 14  0   23 10 13  0             320735.3401  -0.0921  0.050  -0.0922 0.33  
 283: 24 10 14  0   23 11 13  0             320735.3401  -0.0921  0.050  -0.0922 0.17  
 284: 24 11 14  0   23 10 13  0             320735.3401  -0.0921  0.050  -0.0922 0.17  
 285: 24 11 14  0   23 11 13  0             320735.3401  -0.0921  0.050  -0.0922 0.33  
 286: 23 11 12  0   22 11 11  0             320763.1696  -0.0101  0.050  -0.0101 0.33  
 287: 23 11 12  0   22 12 11  0             320763.1696  -0.0101  0.050  -0.0101 0.17  
 288: 23 12 12  0   22 11 11  0             320763.1696  -0.0101  0.050  -0.0101 0.17  
 289: 23 12 12  0   22 12 11  0             320763.1696  -0.0101  0.050  -0.0101 0.33  
 290: 35  0 35  0   34  0 34  0             329930.2575  -0.0025  0.050  -0.0025 0.15  
 291: 35  0 35  0   34  1 34  0             329930.2575  -0.0025  0.050  -0.0025 0.35  
 292: 35  1 35  0   34  0 34  0             329930.2575  -0.0025  0.050  -0.0025 0.35  
 293: 35  1 35  0   34  1 34  0             329930.2575  -0.0025  0.050  -0.0025 0.15  
 294: 34  1 33  0   33  1 32  0             329939.0868   0.0169  0.050   0.0169 0.15  
 295: 34  1 33  0   33  2 32  0             329939.0868   0.0169  0.050   0.0169 0.35  
 296: 34  2 33  0   33  2 32  0             329939.0868   0.0169  0.050   0.0169 0.15  
 297: 34  2 33  0   33  1 32  0             329939.0868   0.0169  0.050   0.0169 0.35  
 298: 33  2 31  0   32  2 30  0             329947.2382   0.0005  0.050   0.0005 0.32  
 299: 33  2 31  0   32  3 30  0             329947.2382   0.0005  0.050   0.0005 0.18  
 300: 33  3 31  0   32  2 30  0             329947.2382   0.0005  0.050   0.0005 0.18  
 301: 33  3 31  0   32  3 30  0             329947.2382   0.0005  0.050   0.0005 0.32  
 302: 32  3 29  0   31  3 28  0             329954.9584   0.0298  0.050   0.0299 0.32  
 303: 32  3 29  0   31  4 28  0             329954.9584   0.0298  0.050   0.0299 0.18  
 304: 32  4 29  0   31  3 28  0             329954.9584   0.0298  0.050   0.0299 0.18  
 305: 32  4 29  0   31  4 28  0             329954.9584   0.0298  0.050   0.0299 0.32  
 306: 31  4 27  0   30  4 26  0             329962.3677   0.0411  0.050   0.0412 0.32  
 307: 31  4 27  0   30  5 26  0             329962.3677   0.0411  0.050   0.0412 0.18  
 308: 31  5 27  0   30  4 26  0             329962.3677   0.0411  0.050   0.0412 0.18  
 309: 31  5 27  0   30  5 26  0             329962.3677   0.0411  0.050   0.0412 0.32  
 310: 30  5 25  0   29  5 24  0             329969.6062  -0.0418  0.050  -0.0419 0.32  
 311: 30  5 25  0   29  6 24  0             329969.6062  -0.0418  0.050  -0.0419 0.18  
 312: 30  6 25  0   29  5 24  0             329969.6062  -0.0418  0.050  -0.0419 0.18  
 313: 30  6 25  0   29  6 24  0             329969.6062  -0.0418  0.050  -0.0419 0.32  
 314: 29  6 23  0   28  6 22  0             329977.1655  -0.0017  0.050  -0.0018 0.32  
 315: 29  6 23  0   28  7 22  0             329977.1655  -0.0017  0.050  -0.0018 0.18  
 316: 29  7 23  0   28  6 22  0             329977.1655  -0.0017  0.050  -0.0018 0.18  
 317: 29  7 23  0   28  7 22  0             329977.1655  -0.0017  0.050  -0.0018 0.32  
 318: 28  7 21  0   27  7 20  0             329985.3340   0.0706  0.050   0.0706 0.32  
 319: 28  7 21  0   27  8 20  0             329985.3340   0.0706  0.050   0.0706 0.18  
 320: 28  8 21  0   27  7 20  0             329985.3340   0.0706  0.050   0.0706 0.18  
 321: 28  8 21  0   27  8 20  0             329985.3340   0.0706  0.050   0.0706 0.32  
 322: 27  8 19  0   26  8 18  0             329994.5774   0.0605  0.050   0.0605 0.32  
 323: 27  8 19  0   26  9 18  0             329994.5774   0.0605  0.050   0.0605 0.18  
 324: 27  9 19  0   26  8 18  0             329994.5774   0.0605  0.050   0.0605 0.18  
 325: 27  9 19  0   26  9 18  0             329994.5774   0.0605  0.050   0.0605 0.32  
 326: 26  9 17  0   25  9 16  0             330005.8432  -0.0738  0.050  -0.0738 0.32  
 327: 26  9 17  0   25 10 16  0             330005.8432  -0.0738  0.050  -0.0738 0.18  
 328: 26 10 17  0   25  9 16  0             330005.8432  -0.0738  0.050  -0.0738 0.18  
 329: 26 10 17  0   25 10 16  0             330005.8432  -0.0738  0.050  -0.0738 0.32  
 330: 25 10 15  0   24 10 14  0             330021.2843  -0.0595  0.050  -0.0595 0.33  
 331: 25 10 15  0   24 11 14  0             330021.2843  -0.0595  0.050  -0.0595 0.17  
 332: 25 11 15  0   24 10 14  0             330021.2843  -0.0595  0.050  -0.0595 0.17  
 333: 25 11 15  0   24 11 14  0             330021.2843  -0.0595  0.050  -0.0595 0.33  
 334: 24 11 13  0   23 11 12  0             330044.8290   0.0228  0.050   0.0228 0.33  
 335: 24 11 13  0   23 12 12  0             330044.8290   0.0228  0.050   0.0228 0.17  
 336: 24 12 13  0   23 11 12  0             330044.8290   0.0228  0.050   0.0228 0.17  
 337: 24 12 13  0   23 12 12  0             330044.8290   0.0228  0.050   0.0228 0.33  
 338: 23 12 11  0   22 12 10  0             330086.1255   0.0463  0.050   0.0464 0.33  
 339: 23 12 11  0   22 13 10  0             330086.1255   0.0464  0.050   0.0464 0.17  
 340: 23 13 11  0   22 12 10  0             330086.1255   0.0463  0.050   0.0464 0.17  
 341: 23 13 11  0   22 13 10  0             330086.1255   0.0464  0.050   0.0464 0.33  
 342: 36  0 36  0   35  0 35  0             339220.1986  -0.0139  0.050  -0.0139 0.15  
 343: 36  0 36  0   35  1 35  0             339220.1986  -0.0139  0.050  -0.0139 0.35  
 344: 36  1 36  0   35  0 35  0             339220.1986  -0.0139  0.050  -0.0139 0.35  
 345: 36  1 36  0   35  1 35  0             339220.1986  -0.0139  0.050  -0.0139 0.15  
 346: 35  1 34  0   34  1 33  0             339228.9854  -0.0159  0.050  -0.0159 0.15  
 347: 35  1 34  0   34  2 33  0             339228.9854  -0.0159  0.050  -0.0159 0.35  
 348: 35  2 34  0   34  1 33  0             339228.9854  -0.0159  0.050  -0.0159 0.35  
 349: 35  2 34  0   34  2 33  0             339228.9854  -0.0159  0.050  -0.0159 0.15  
 350: 34  2 32  0   33  2 31  0             339237.0475  -0.0743  0.050  -0.0744 0.32  
 351: 34  2 32  0   33  3 31  0             339237.0475  -0.0743  0.050  -0.0744 0.18  
 352: 34  3 32  0   33  2 31  0             339237.0475  -0.0743  0.050  -0.0744 0.18  
 353: 34  3 32  0   33  3 31  0             339237.0475  -0.0743  0.050  -0.0744 0.32  
 354: 33  3 30  0   32  3 29  0             339244.7233  -0.0134  0.050  -0.0134 0.32  
 355: 33  3 30  0   32  4 29  0             339244.7233  -0.0134  0.050  -0.0134 0.18  
 356: 33  4 30  0   32  3 29  0             339244.7233  -0.0134  0.050  -0.0134 0.18  
 357: 33  4 30  0   32  4 29  0             339244.7233  -0.0134  0.050  -0.0134 0.32  
 358: 32  4 28  0   31  4 27  0             339252.0111  -0.0144  0.050  -0.0144 0.32  
 359: 32  4 28  0   31  5 27  0             339252.0111  -0.0144  0.050  -0.0144 0.18  
 360: 32  5 28  0   31  4 27  0             339252.0111  -0.0144  0.050  -0.0144 0.18  
 361: 32  5 28  0   31  5 27  0             339252.0111  -0.0144  0.050  -0.0144 0.32  
 362: 31  5 26  0   30  5 25  0             339259.1278  -0.0681  0.050  -0.0681 0.29  
 363: 31  5 26  0   30  6 25  0             339259.1278  -0.0681  0.050  -0.0681 0.21  
 364: 31  6 26  0   30  5 25  0             339259.1278  -0.0681  0.050  -0.0681 0.21  
 365: 31  6 26  0   30  6 25  0             339259.1278  -0.0681  0.050  -0.0681 0.29  
 366: 30  6 24  0   29  6 23  0             339266.5344   0.0299  0.050   0.0300 0.32  
 367: 30  6 24  0   29  7 23  0             339266.5344   0.0299  0.050   0.0300 0.18  
 368: 30  7 24  0   29  6 23  0             339266.5344   0.0299  0.050   0.0300 0.18  
 369: 30  7 24  0   29  7 23  0             339266.5344   0.0299  0.050   0.0300 0.32  
 370: 25 11 14  0   24 11 13  0             339327.9387   0.0776  0.050   0.0776 0.30  
 371: 25 11 14  0   24 12 13  0             339327.9387   0.0776  0.050   0.0776 0.20  
 372: 25 12 14  0   24 11 13  0             339327.9387   0.0776  0.050   0.0776 0.20  
 373: 25 12 14  0   24 12 13  0             339327.9387   0.0776  0.050   0.0776 0.30  
 374: 24 12 12  0   23 12 11  0             339361.4354   0.0654  0.050   0.0654 0.33  
 375: 24 12 12  0   23 13 11  0             339361.4354   0.0654  0.050   0.0654 0.17  
 376: 24 13 12  0   23 12 11  0             339361.4354   0.0654  0.050   0.0654 0.17  
 377: 24 13 12  0   23 13 11  0             339361.4354   0.0654  0.050   0.0654 0.33  
 378: 23 13 10  0   22 13  9  0             339426.3120  -0.0515  0.050  -0.0492 0.33  
 379: 23 13 10  0   22 14  9  0             339426.3120  -0.0465  0.050  -0.0492 0.17  
 380: 23 14 10  0   22 13  9  0             339426.3120  -0.0518  0.050  -0.0492 0.17  
 381: 23 14 10  0   22 14  9  0             339426.3120  -0.0468  0.050  -0.0492 0.33  
 382: 37  0 37  0   36  0 36  0             348509.8432  -0.0114  0.050  -0.0115 0.15  
 383: 37  0 37  0   36  1 36  0             348509.8432  -0.0114  0.050  -0.0115 0.35  
 384: 37  1 37  0   36  0 36  0             348509.8432  -0.0114  0.050  -0.0115 0.35  
 385: 37  1 37  0   36  1 36  0             348509.8432  -0.0114  0.050  -0.0115 0.15  
 386: 36  1 35  0   35  1 34  0             348518.6065  -0.0161  0.050  -0.0161 0.15  
 387: 36  1 35  0   35  2 34  0             348518.6065  -0.0161  0.050  -0.0161 0.35  
 388: 36  2 35  0   35  1 34  0             348518.6065  -0.0161  0.050  -0.0161 0.35  
 389: 36  2 35  0   35  2 34  0             348518.6065  -0.0161  0.050  -0.0161 0.15  
 390: 35  2 33  0   34  2 32  0             348526.6284  -0.0677  0.050  -0.0678 0.32  
 391: 35  2 33  0   34  3 32  0             348526.6284  -0.0677  0.050  -0.0678 0.18  
 392: 35  3 33  0   34  2 32  0             348526.6284  -0.0677  0.050  -0.0678 0.18  
 393: 35  3 33  0   34  3 32  0             348526.6284  -0.0677  0.050  -0.0678 0.32  
 394: 33  4 29  0   32  4 28  0             348541.3577  -0.0595  0.050  -0.0596 0.32  
 395: 33  4 29  0   32  5 28  0             348541.3577  -0.0595  0.050  -0.0596 0.18  
 396: 33  5 29  0   32  4 28  0             348541.3577  -0.0595  0.050  -0.0596 0.18  
 397: 33  5 29  0   32  5 28  0             348541.3577  -0.0595  0.050  -0.0596 0.32  
 398: 32  5 27  0   31  5 26  0             348548.4159  -0.0245  0.050  -0.0246 0.32  
 399: 32  5 27  0   31  6 26  0             348548.4159  -0.0245  0.050  -0.0246 0.18  
 400: 32  6 27  0   31  5 26  0             348548.4159  -0.0245  0.050  -0.0246 0.18  
 401: 32  6 27  0   31  6 26  0             348548.4159  -0.0245  0.050  -0.0246 0.32  
 402: 31  6 25  0   30  6 24  0             348555.5553   0.0076  0.050   0.0077 0.32  
 403: 31  6 25  0   30  7 24  0             348555.5553   0.0076  0.050   0.0077 0.18  
 404: 31  7 25  0   30  6 24  0             348555.5553   0.0076  0.050   0.0077 0.18  
 405: 31  7 25  0   30  7 24  0             348555.5553   0.0076  0.050   0.0077 0.32  
 406: 38  0 38  0   37  0 37  0             357799.2165   0.0384  0.050   0.0385 0.15  
 407: 38  0 38  0   37  1 37  0             357799.2165   0.0384  0.050   0.0385 0.35  
 408: 38  1 38  0   37  0 37  0             357799.2165   0.0384  0.050   0.0385 0.35  
 409: 38  1 38  0   37  1 37  0             357799.2165   0.0384  0.050   0.0385 0.15  
 410: 37  1 36  0   36  1 35  0             357807.9121  -0.0131  0.050  -0.0131 0.27  
 411: 37  1 36  0   36  2 35  0             357807.9121  -0.0131  0.050  -0.0131 0.23  
 412: 37  2 36  0   36  1 35  0             357807.9121  -0.0131  0.050  -0.0131 0.23  
 413: 37  2 36  0   36  2 35  0             357807.9121  -0.0131  0.050  -0.0131 0.27  
 414: 36  2 34  0   35  2 33  0             357815.9865   0.0345  0.050   0.0345 0.32  
 415: 36  2 34  0   35  3 33  0             357815.9865   0.0345  0.050   0.0345 0.18  
 416: 36  3 34  0   35  2 33  0             357815.9865   0.0345  0.050   0.0345 0.18  
 417: 36  3 34  0   35  3 33  0             357815.9865   0.0345  0.050   0.0345 0.32  
 418: 35  3 32  0   34  3 31  0             357823.4117  -0.0055  0.050  -0.0055 0.27  
 419: 35  3 32  0   34  4 31  0             357823.4117  -0.0055  0.050  -0.0055 0.23  
 420: 35  4 32  0   34  3 31  0             357823.4117  -0.0055  0.050  -0.0055 0.23  
 421: 35  4 32  0   34  4 31  0             357823.4117  -0.0055  0.050  -0.0055 0.27  
 422: 26 12 14  0   25 12 13  0             357920.0878  -0.0832  0.050  -0.0832 0.33  
 423: 26 12 14  0   25 13 13  0             357920.0878  -0.0832  0.050  -0.0832 0.17  
 424: 26 13 14  0   25 12 13  0             357920.0878  -0.0832  0.050  -0.0832 0.17  
 425: 26 13 14  0   25 13 13  0             357920.0878  -0.0832  0.050  -0.0832 0.33  
 426: 39  0 39  0   38  0 38  0             367088.1890   0.0149  0.050   0.0150 0.27  
 427: 39  0 39  0   38  1 38  0             367088.1890   0.0149  0.050   0.0150 0.23  
 428: 39  1 39  0   38  0 38  0             367088.1890   0.0149  0.050   0.0150 0.23  
 429: 39  1 39  0   38  1 38  0             367088.1890   0.0149  0.050   0.0150 0.27  
 430: 38  2 36  0   37  2 35  0             376393.4855   0.0109  0.050   0.0110 0.27  
 431: 38  2 36  0   37  3 35  0             376393.4855   0.0109  0.050   0.0110 0.23  
 432: 38  3 36  0   37  2 35  0             376393.4855   0.0109  0.050   0.0110 0.23  
 433: 38  3 36  0   37  3 35  0             376393.4855   0.0109  0.050   0.0110 0.27  
 434: 37  3 34  0   36  3 33  0             376400.7786  -0.0138  0.050  -0.0138 0.27  
 435: 37  3 34  0   36  4 33  0             376400.7786  -0.0138  0.050  -0.0138 0.23  
 436: 37  4 34  0   36  3 33  0             376400.7786  -0.0138  0.050  -0.0138 0.23  
 437: 37  4 34  0   36  4 33  0             376400.7786  -0.0138  0.050  -0.0138 0.27  
 438: 33  7 26  0   32  7 25  0             376427.5581   0.0073  0.050   0.0074 0.28  
 439: 33  7 26  0   32  8 25  0             376427.5581   0.0073  0.050   0.0074 0.22  
 440: 33  8 26  0   32  7 25  0             376427.5581   0.0073  0.050   0.0074 0.22  
 441: 33  8 26  0   32  8 25  0             376427.5581   0.0073  0.050   0.0074 0.28  
 442: 32  8 24  0   31  8 23  0             376434.7592  -0.0707  0.050  -0.0708 0.28  
 443: 32  8 24  0   31  9 23  0             376434.7592  -0.0707  0.050  -0.0708 0.22  
 444: 32  9 24  0   31  8 23  0             376434.7592  -0.0707  0.050  -0.0708 0.22  
 445: 32  9 24  0   31  9 23  0             376434.7592  -0.0707  0.050  -0.0708 0.28  
 446: 31  9 22  0   30  9 21  0             376443.1689   0.0521  0.050   0.0521 0.28  
 447: 31  9 22  0   30 10 21  0             376443.1689   0.0521  0.050   0.0521 0.22  
 448: 31 10 22  0   30  9 21  0             376443.1689   0.0521  0.050   0.0521 0.22  
 449: 31 10 22  0   30 10 21  0             376443.1689   0.0521  0.050   0.0521 0.28  
 450: 41  0 41  0   40  0 40  0             385665.1205  -0.0296  0.050  -0.0296 0.27  
 451: 41  0 41  0   40  1 40  0             385665.1205  -0.0296  0.050  -0.0296 0.23  
 452: 41  1 41  0   40  0 40  0             385665.1205  -0.0296  0.050  -0.0296 0.23  
 453: 41  1 41  0   40  1 40  0             385665.1205  -0.0296  0.050  -0.0296 0.27  
 454: 40  1 39  0   39  1 38  0             385673.8463   0.0103  0.050   0.0103 0.27  
 455: 40  1 39  0   39  2 38  0             385673.8463   0.0103  0.050   0.0103 0.23  
 456: 40  2 39  0   39  1 38  0             385673.8463   0.0103  0.050   0.0103 0.23  
 457: 40  2 39  0   39  2 38  0             385673.8463   0.0103  0.050   0.0103 0.27  
 458: 33  8 25  0   32  8 24  0             385722.0368  -0.0099  0.050  -0.0099 0.28  
 459: 33  8 25  0   32  9 24  0             385722.0368  -0.0099  0.050  -0.0099 0.22  
 460: 33  9 25  0   32  8 24  0             385722.0368  -0.0099  0.050  -0.0099 0.22  
 461: 33  9 25  0   32  9 24  0             385722.0368  -0.0099  0.050  -0.0099 0.28  
 462: 41  1 40  0   40  1 39  0             394961.8062   0.0274  0.050   0.0274 0.27  
 463: 41  1 40  0   40  2 39  0             394961.8062   0.0274  0.050   0.0274 0.23  
 464: 41  2 40  0   40  1 39  0             394961.8062   0.0274  0.050   0.0274 0.23  
 465: 41  2 40  0   40  2 39  0             394961.8062   0.0274  0.050   0.0274 0.27  
 466: 36  6 30  0   35  6 29  0             394995.9369  -0.0466  0.050  -0.0466 0.27  
 467: 36  6 30  0   35  7 29  0             394995.9369  -0.0466  0.050  -0.0466 0.23  
 468: 36  7 30  0   35  6 29  0             394995.9369  -0.0466  0.050  -0.0466 0.23  
 469: 36  7 30  0   35  7 29  0             394995.9369  -0.0466  0.050  -0.0466 0.27  
 470: 35  7 28  0   34  7 27  0             395002.3483   0.0760  0.050   0.0761 0.28  
 471: 35  7 28  0   34  8 27  0             395002.3483   0.0760  0.050   0.0761 0.22  
 472: 35  8 28  0   34  7 27  0             395002.3483   0.0760  0.050   0.0761 0.22  
 473: 35  8 28  0   34  8 27  0             395002.3483   0.0760  0.050   0.0761 0.28  
 474: 43  0 43  0   42  0 42  0             404240.7113  -0.0035  0.050  -0.0035 0.27  
 475: 43  0 43  0   42  1 42  0             404240.7113  -0.0035  0.050  -0.0035 0.23  
 476: 43  1 43  0   42  0 42  0             404240.7113  -0.0035  0.050  -0.0035 0.23  
 477: 43  1 43  0   42  1 42  0             404240.7113  -0.0035  0.050  -0.0035 0.27  
 478: 42  1 41  0   41  1 40  0             404249.3752   0.0149  0.050   0.0149 0.27  
 479: 42  1 41  0   41  2 40  0             404249.3752   0.0149  0.050   0.0149 0.23  
 480: 42  2 41  0   41  1 40  0             404249.3752   0.0149  0.050   0.0149 0.23  
 481: 42  2 41  0   41  2 40  0             404249.3752   0.0149  0.050   0.0149 0.27  
 482: 41  2 39  0   40  2 38  0             404257.1233  -0.0338  0.050  -0.0339 0.27  
 483: 41  2 39  0   40  3 38  0             404257.1233  -0.0338  0.050  -0.0339 0.23  
 484: 41  3 39  0   40  2 38  0             404257.1233  -0.0338  0.050  -0.0339 0.23  
 485: 41  3 39  0   40  3 38  0             404257.1233  -0.0338  0.050  -0.0339 0.27  
 486: 38  5 33  0   37  5 32  0             404277.0011  -0.0189  0.050  -0.0190 0.27  
 487: 38  5 33  0   37  6 32  0             404277.0011  -0.0189  0.050  -0.0190 0.23  
 488: 38  6 33  0   37  5 32  0             404277.0011  -0.0189  0.050  -0.0190 0.23  
 489: 38  6 33  0   37  6 32  0             404277.0011  -0.0189  0.050  -0.0190 0.27  
 490: 37  6 31  0   36  6 30  0             404283.1269   0.0819  0.050   0.0820 0.27  
 491: 37  6 31  0   36  7 30  0             404283.1269   0.0819  0.050   0.0820 0.23  
 492: 37  7 31  0   36  6 30  0             404283.1269   0.0819  0.050   0.0820 0.23  
 493: 37  7 31  0   36  7 30  0             404283.1269   0.0819  0.050   0.0820 0.27  
 494: 34  9 25  0   33  9 24  0             404302.5347  -0.0252  0.050  -0.0253 0.28  
 495: 34  9 25  0   33 10 24  0             404302.5347  -0.0252  0.050  -0.0253 0.22  
 496: 34 10 25  0   33  9 24  0             404302.5347  -0.0252  0.050  -0.0253 0.22  
 497: 34 10 25  0   33 10 24  0             404302.5347  -0.0252  0.050  -0.0253 0.28  
 498: 32 11 21  0   31 11 20  0             404320.9036   0.0027  0.050   0.0027 0.28  
 499: 32 11 21  0   31 12 20  0             404320.9036   0.0027  0.050   0.0027 0.22  
 500: 32 12 21  0   31 11 20  0             404320.9036   0.0027  0.050   0.0027 0.22  
 501: 32 12 21  0   31 12 20  0             404320.9036   0.0027  0.050   0.0027 0.28  
 502: 42  2 40  0   41  2 39  0             413544.3030  -0.0206  0.050  -0.0206 0.27  
 503: 42  2 40  0   41  3 39  0             413544.3030  -0.0206  0.050  -0.0206 0.23  
 504: 42  3 40  0   41  2 39  0             413544.3030  -0.0206  0.050  -0.0206 0.23  
 505: 42  3 40  0   41  3 39  0             413544.3030  -0.0206  0.050  -0.0206 0.27  
 506: 39  5 34  0   38  5 33  0             413563.9185   0.0344  0.050   0.0345 0.27  
 507: 39  5 34  0   38  6 33  0             413563.9185   0.0344  0.050   0.0345 0.23  
 508: 39  6 34  0   38  5 33  0             413563.9185   0.0344  0.050   0.0345 0.23  
 509: 39  6 34  0   38  6 33  0             413563.9185   0.0344  0.050   0.0345 0.27  
--------------------------------------------------------------------------------

PARAMETERS IN FIT (values truncated and Nlines statistics):

        1000000         A_gs  /MHz         9444.530(28)                        1
        2000000         B_gs  /MHz         9160.262(28)                        2
        3000000         C_gs  /MHz         4647.73176(50)                      3
          20000        DJ_gs  /kHz            3.2743(24)                       4
         110000       DJK_gs  /kHz           -5.1390(52)                       5
         200000        DK_gs  /kHz            2.2189(28)                       6
        4010000        d1_gs  /kHz          [ 0.0387641]                       7
        5000000        d2_gs  /kHz          [ 0.0256595]                       8
          30000        HJ_gs  /Hz           [ 0.0012949]                       9
         120000       HJK_gs  /Hz           [-0.0053972]                      10
         210000       HKJ_gs  /Hz           [ 0.0068938]                      11
         300000        HK_gs  /Hz           [-0.0027964]                      12
        4020000        h1_gs  /Hz           [-0.0002471]                      13
        5010000        h2_gs  /Hz           [-0.0001157]                      14
        6000000        h3_gs  /Hz           [-0.0000408]                      15

 MICROWAVE AVG =        0.000045 MHz, IR AVG =        0.00000                 
 MICROWAVE RMS =        0.039560 MHz, IR RMS =        0.00000                 
 END OF ITERATION  1 OLD, NEW RMS ERROR=        0.79121         0.79121       

  distinct frequency lines in fit:   128
       distinct parameters of fit:     6

MICROWAVE       lines fitted       lines    lines      RMS      RMS ERROR    J range  Ka range    freq. range
            total   dv=0 dv.ne.0   UNFITTD  e>900
v"= 0        128    128      0        0      0       0.039560     0.79120    18  43    0  13   255600   413564
--------------------------------------------------------------------------------------------
total:       128    128      0        0      0       0.039560     0.79120

NOTE: the RMS values above are for Nlines statistics, but the 'total' values may differ slightly from
      those in the .FIT file since the o-c values for this evaluation are as rounded in the .FIT.


 PARAMETERS IN FIT WITH STANDARD ERRORS ON THOSE THAT ARE FITTED:
 (values rounded and degrees of freedom, Ndegf=Nlines-Nconst, statistics)

        1000000         A_gs  /MHz       9444.531(23)                          1
        2000000         B_gs  /MHz       9160.262(23)                          2
        3000000         C_gs  /MHz       4647.73176(41)                        3
          20000        DJ_gs  /kHz          3.2743(19)                         4
         110000       DJK_gs  /kHz         -5.1390(42)                         5
         200000        DK_gs  /kHz          2.2190(23)                         6
        4010000        d1_gs  /kHz          [ 0.0387641]                       7
        5000000        d2_gs  /kHz          [ 0.0256595]                       8
          30000        HJ_gs  /Hz           [ 0.0012949]                       9
         120000       HJK_gs  /Hz           [-0.0053972]                      10
         210000       HKJ_gs  /Hz           [ 0.0068938]                      11
         300000        HK_gs  /Hz           [-0.0027964]                      12
        4020000        h1_gs  /Hz           [-0.0002471]                      13
        5010000        h2_gs  /Hz           [-0.0001157]                      14
        6000000        h3_gs  /Hz           [-0.0000408]                      15

 CORRELATION COEFFICIENTS, C.ij:

           A_gs     B_gs     C_gs     -DJ_gs   -DJK_gs  -DK_gs  

A_gs        1.0000
B_gs       -0.9896   1.0000
C_gs        0.2151  -0.3062   1.0000
-DJ_gs     -0.1346   0.0000   0.5123   1.0000
-DJK_gs     0.2067  -0.0773  -0.5227  -0.9894   1.0000
-DK_gs     -0.2893   0.1692   0.4729   0.9588  -0.9889   1.0000

 Mean value of |C.ij|, i.ne.j =   0.4555
 Mean value of  C.ij,  i.ne.j =  -0.1175


 No correlations with absolute value greater than 0.9950


 Worst fitted lines (obs-calc/error):

   282:   -1.8         59:    1.7        147:    1.7        422:   -1.7
   490:    1.6        370:    1.6         99:    1.5        470:    1.5
   159:    1.5        350:   -1.5        326:   -1.5        442:   -1.4
   318:    1.4        362:   -1.4        390:   -1.4         75:   -1.3
   239:   -1.3        374:    1.3         43:   -1.3        322:    1.2
   394:   -1.2        330:   -1.2        215:   -1.2        111:   -1.1
   235:    1.1        446:    1.0        155:    1.0         63:   -1.0
   378:   -1.0        191:   -1.0        466:   -0.9        338:    0.9
   199:    0.9        271:    0.9         51:    0.9        223:   -0.8
   310:   -0.8        306:    0.8        127:   -0.8         11:   -0.8
   115:    0.8        406:    0.8         71:    0.8        207:    0.7
   131:   -0.7        167:    0.7        163:    0.7         47:    0.7
    67:   -0.7        414:    0.7

   282: 24 10 14  0   23 10 13  0             320735.3401  -0.0921  0.050  -0.0922 0.33
    59: 22  7 15  0   21  7 14  0             274246.6282   0.0847  0.050   0.0847 0.32
   147: 20 11  9  0   19 11  8  0             292938.5578   0.0749  0.050   0.0833 0.33
   422: 26 12 14  0   25 12 13  0             357920.0878  -0.0832  0.050  -0.0832 0.33
   490: 37  6 31  0   36  6 30  0             404283.1269   0.0819  0.050   0.0820 0.27
   370: 25 11 14  0   24 11 13  0             339327.9387   0.0776  0.050   0.0776 0.30
    99: 21  9 12  0   20  9 11  0             283569.0144   0.0764  0.050   0.0764 0.33
   470: 35  7 28  0   34  7 27  0             395002.3483   0.0760  0.050   0.0761 0.28
   159: 30  2 28  0   29  2 27  0             302075.8876   0.0759  0.050   0.0759 0.32
   350: 34  2 32  0   33  2 31  0             339237.0475  -0.0743  0.050  -0.0744 0.32
                                           _____________________________________
__________________________________________/ SPFIT output reformatted with PIFORM
