# Supplementary material for: Improved Accuracy in Semi-Experimental Structure Determination by Resolving Problems Associated with Rotation of Principal Inertial Axes of Isotopologues: Structures of 1,3-Oxazole (c‑C3H3NO)
Source: J Phys Chem A. 2026 Apr 24;130(18):3623–41. doi: 10.1021/acs.jpca.6c01535 (PMC13158917; doi:10.1021/acs.jpca.6c01535)
Supplement: Supplementary file 2 [file jp6c01535_si_002.zip › Supporting Information/Least-Squares Fits/oxazole_014_A_I_r.res]

   [2-2H, 18O]-oxazole GS                             Sat Oct 04 19:07:46 2025

-------------------------------------------------------------------------------------=========
                                              obs         o-c     error     blends     Notes
                                                                         o-c      wt
    / instead of : below denotes (o-c)>3*err
-------------------------------------------------------------------------------------=========
   1: 24  4 20  0   23  4 19  0             262344.1148   0.0009  0.050   0.0010 0.15  
   2: 24  4 20  0   23  5 19  0             262344.1148   0.0009  0.050   0.0010 0.35  
   3: 24  5 20  0   23  4 19  0             262344.1148   0.0009  0.050   0.0010 0.35  
   4: 24  5 20  0   23  5 19  0             262344.1148   0.0009  0.050   0.0010 0.15  
   5: 20  8 12  0   19  9 11  0             262383.3230  -0.0665  0.050  -0.0666 0.35  
   6: 20  8 12  0   19  8 11  0             262383.3230  -0.0665  0.050  -0.0666 0.15  
   7: 20  9 12  0   19  8 11  0             262383.3230  -0.0665  0.050  -0.0666 0.35  
   8: 20  9 12  0   19  9 11  0             262383.3230  -0.0665  0.050  -0.0666 0.15  
   9: 29  0 29  0   28  0 28  0             271511.9797  -0.0519  0.050  -0.0519 0.15  
  10: 29  0 29  0   28  1 28  0             271511.9797  -0.0519  0.050  -0.0519 0.35  
  11: 29  1 29  0   28  0 28  0             271511.9797  -0.0519  0.050  -0.0519 0.35  
  12: 29  1 29  0   28  1 28  0             271511.9797  -0.0519  0.050  -0.0519 0.15  
  13: 27  2 25  0   26  2 24  0             271529.2673   0.0345  0.050   0.0346 0.15  
  14: 27  2 25  0   26  3 24  0             271529.2673   0.0345  0.050   0.0346 0.35  
  15: 27  3 25  0   26  2 24  0             271529.2673   0.0345  0.050   0.0346 0.35  
  16: 27  3 25  0   26  3 24  0             271529.2673   0.0345  0.050   0.0346 0.15  
  17: 26  3 23  0   25  3 22  0             271537.2131  -0.0540  0.050  -0.0541 0.15  
  18: 26  3 23  0   25  4 22  0             271537.2131  -0.0540  0.050  -0.0541 0.35  
  19: 26  4 23  0   25  3 22  0             271537.2131  -0.0540  0.050  -0.0541 0.35  
  20: 26  4 23  0   25  4 22  0             271537.2131  -0.0540  0.050  -0.0541 0.15  
  21: 25  4 21  0   24  4 20  0             271545.1761   0.0115  0.050   0.0115 0.15  
  22: 25  4 21  0   24  5 20  0             271545.1761   0.0115  0.050   0.0115 0.35  
  23: 25  5 21  0   24  4 20  0             271545.1761   0.0115  0.050   0.0115 0.35  
  24: 25  5 21  0   24  5 20  0             271545.1761   0.0115  0.050   0.0115 0.15  
  25: 24  5 19  0   23  5 18  0             271553.1596   0.0003  0.050   0.0004 0.15  
  26: 24  5 19  0   23  6 18  0             271553.1596   0.0003  0.050   0.0004 0.35  
  27: 24  6 19  0   23  5 18  0             271553.1596   0.0003  0.050   0.0004 0.35  
  28: 24  6 19  0   23  6 18  0             271553.1596   0.0003  0.050   0.0004 0.15  
  29: 23  6 17  0   22  6 16  0             271561.5363  -0.0486  0.050  -0.0486 0.15  
  30: 23  6 17  0   22  7 16  0             271561.5363  -0.0486  0.050  -0.0486 0.35  
  31: 23  7 17  0   22  7 16  0             271561.5363  -0.0486  0.050  -0.0486 0.15  
  32: 23  7 17  0   22  6 16  0             271561.5363  -0.0486  0.050  -0.0486 0.35  
  33: 22  7 15  0   21  8 14  0             271570.9741  -0.0210  0.050  -0.0210 0.35  
  34: 22  7 15  0   21  7 14  0             271570.9741  -0.0210  0.050  -0.0210 0.15  
  35: 22  8 15  0   21  8 14  0             271570.9741  -0.0210  0.050  -0.0210 0.15  
  36: 22  8 15  0   21  7 14  0             271570.9741  -0.0210  0.050  -0.0210 0.35  
  37: 21  8 13  0   20  9 12  0             271582.4791   0.0065  0.050   0.0065 0.50  
  38: 21  9 13  0   20  8 12  0             271582.4791   0.0065  0.050   0.0065 0.50  
  39: 20  9 11  0   19 10 10  0             271598.6002   0.0597  0.050   0.0597 0.50  
  40: 20 10 11  0   19  9 10  0             271598.6002   0.0597  0.050   0.0597 0.50  
  41: 19 10  9  0   18 11  8  0             271626.3686   0.0155  0.050   0.0152 0.50  
  42: 19 11  9  0   18 10  8  0             271626.3686   0.0148  0.050   0.0152 0.50  
  43: 30  0 30  0   29  1 29  0             280713.1599   0.0697  0.050   0.0698 0.49  
  44: 30  1 30  0   29  0 29  0             280713.1599   0.0697  0.050   0.0698 0.49  
  45: 30  1 30  0   29  1 29  0             280713.1599   0.0697  0.050   0.0698 0.01  
  46: 30  0 30  0   29  0 29  0             280713.1599   0.0697  0.050   0.0698 0.01  
  47: 29  2 28  0   28  1 27  0             280721.8926  -0.0204  0.050  -0.0204 0.49  
  48: 29  2 28  0   28  2 27  0             280721.8926  -0.0204  0.050  -0.0204 0.01  
  49: 29  1 28  0   28  1 27  0             280721.8926  -0.0204  0.050  -0.0204 0.01  
  50: 29  1 28  0   28  2 27  0             280721.8926  -0.0204  0.050  -0.0204 0.49  
  51: 28  2 26  0   27  2 25  0             280730.3149   0.0900  0.050   0.0901 0.01  
  52: 28  3 26  0   27  3 25  0             280730.3149   0.0900  0.050   0.0901 0.01  
  53: 28  2 26  0   27  3 25  0             280730.3149   0.0900  0.050   0.0901 0.49  
  54: 28  3 26  0   27  2 25  0             280730.3149   0.0900  0.050   0.0901 0.49  
  55: 27  3 24  0   26  4 23  0             280738.1320  -0.0523  0.050  -0.0524 0.49  
  56: 27  3 24  0   26  3 23  0             280738.1320  -0.0523  0.050  -0.0524 0.01  
  57: 27  4 24  0   26  4 23  0             280738.1320  -0.0523  0.050  -0.0524 0.01  
  58: 27  4 24  0   26  3 23  0             280738.1320  -0.0523  0.050  -0.0524 0.49  
  59: 26  5 22  0   25  5 21  0             280746.0628   0.0916  0.050   0.0916 0.01  
  60: 26  4 22  0   25  4 21  0             280746.0628   0.0916  0.050   0.0916 0.01  
  61: 26  4 22  0   25  5 21  0             280746.0628   0.0916  0.050   0.0916 0.49  
  62: 26  5 22  0   25  4 21  0             280746.0628   0.0916  0.050   0.0916 0.49  
  63: 25  5 20  0   24  6 19  0             280753.8713   0.0664  0.050   0.0664 0.35  
  64: 25  5 20  0   24  5 19  0             280753.8713   0.0664  0.050   0.0664 0.15  
  65: 25  6 20  0   24  5 19  0             280753.8713   0.0664  0.050   0.0664 0.35  
  66: 25  6 20  0   24  6 19  0             280753.8713   0.0664  0.050   0.0664 0.15  
  67: 24  6 18  0   23  7 17  0             280761.9311  -0.0532  0.050  -0.0532 0.35  
  68: 24  6 18  0   23  6 17  0             280761.9311  -0.0532  0.050  -0.0532 0.15  
  69: 24  7 18  0   23  6 17  0             280761.9311  -0.0532  0.050  -0.0532 0.35  
  70: 24  7 18  0   23  7 17  0             280761.9311  -0.0532  0.050  -0.0532 0.15  
  71: 23  7 16  0   22  8 15  0             280770.9533  -0.0250  0.050  -0.0250 0.35  
  72: 23  7 16  0   22  7 15  0             280770.9533  -0.0250  0.050  -0.0250 0.15  
  73: 23  8 16  0   22  7 15  0             280770.9533  -0.0250  0.050  -0.0250 0.35  
  74: 23  8 16  0   22  8 15  0             280770.9533  -0.0250  0.050  -0.0250 0.15  
  75: 22  8 14  0   21  9 13  0             280781.6575   0.0144  0.050   0.0144 0.35  
  76: 22  8 14  0   21  8 13  0             280781.6575   0.0144  0.050   0.0144 0.15  
  77: 22  9 14  0   21  8 13  0             280781.6575   0.0144  0.050   0.0144 0.35  
  78: 22  9 14  0   21  9 13  0             280781.6575   0.0144  0.050   0.0144 0.15  
  79: 20 10 10  0   19 11  9  0             280818.2402  -0.0162  0.050  -0.0162 0.50  
  80: 20 11 10  0   19 10  9  0             280818.2402  -0.0162  0.050  -0.0162 0.50  
  81: 19 12  8  0   18 11  7  0             280864.1431   0.0239  0.050               
  82: 31  0 31  0   30  1 30  0             289913.8184  -0.0722  0.050  -0.0722 0.35  
  83: 31  0 31  0   30  0 30  0             289913.8184  -0.0722  0.050  -0.0722 0.15  
  84: 31  1 31  0   30  0 30  0             289913.8184  -0.0722  0.050  -0.0722 0.35  
  85: 31  1 31  0   30  1 30  0             289913.8184  -0.0722  0.050  -0.0722 0.15  
  86: 30  1 29  0   29  1 28  0             289922.6295  -0.0639  0.050  -0.0639 0.15  
  87: 30  1 29  0   29  2 28  0             289922.6295  -0.0639  0.050  -0.0639 0.35  
  88: 30  2 29  0   29  2 28  0             289922.6295  -0.0639  0.050  -0.0639 0.15  
  89: 30  2 29  0   29  1 28  0             289922.6295  -0.0639  0.050  -0.0639 0.35  
  90: 26  5 21  0   25  6 20  0             289954.1389  -0.0656  0.050  -0.0657 0.35  
  91: 26  5 21  0   25  5 20  0             289954.1389  -0.0656  0.050  -0.0657 0.15  
  92: 26  6 21  0   25  5 20  0             289954.1389  -0.0656  0.050  -0.0657 0.35  
  93: 26  6 21  0   25  6 20  0             289954.1389  -0.0656  0.050  -0.0657 0.15  
  94: 24  7 17  0   23  8 16  0             289970.7757  -0.0129  0.050  -0.0130 0.35  
  95: 24  7 17  0   23  7 16  0             289970.7757  -0.0129  0.050  -0.0130 0.15  
  96: 24  8 17  0   23  8 16  0             289970.7757  -0.0129  0.050  -0.0130 0.15  
  97: 24  8 17  0   23  7 16  0             289970.7757  -0.0129  0.050  -0.0130 0.35  
  98: 23  8 15  0   22  9 14  0             289980.8085   0.0150  0.050   0.0150 0.35  
  99: 23  8 15  0   22  8 14  0             289980.8085   0.0150  0.050   0.0150 0.15  
 100: 23  9 15  0   22  8 14  0             289980.8085   0.0150  0.050   0.0150 0.35  
 101: 23  9 15  0   22  9 14  0             289980.8085   0.0150  0.050   0.0150 0.15  
 102: 22  9 13  0   21  9 12  0             289993.6197   0.0524  0.050   0.0524 0.15  
 103: 22  9 13  0   21 10 12  0             289993.6197   0.0524  0.050   0.0524 0.35  
 104: 22 10 13  0   21  9 12  0             289993.6197   0.0524  0.050   0.0524 0.35  
 105: 22 10 13  0   21 10 12  0             289993.6197   0.0524  0.050   0.0524 0.15  
 106: 32  0 32  0   31  0 31  0             299114.4263   0.0016  0.050   0.0016 0.15  
 107: 32  0 32  0   31  1 31  0             299114.4263   0.0016  0.050   0.0016 0.35  
 108: 32  1 32  0   31  0 31  0             299114.4263   0.0016  0.050   0.0016 0.35  
 109: 32  1 32  0   31  1 31  0             299114.4263   0.0016  0.050   0.0016 0.15  
 110: 31  1 30  0   30  2 29  0             299123.2080   0.0004  0.050   0.0004 0.35  
 111: 31  1 30  0   30  1 29  0             299123.2080   0.0004  0.050   0.0004 0.15  
 112: 31  2 30  0   30  2 29  0             299123.2080   0.0004  0.050   0.0004 0.15  
 113: 31  2 30  0   30  1 29  0             299123.2080   0.0004  0.050   0.0004 0.35  
 114: 30  3 28  0   29  2 27  0             299131.3917  -0.0367  0.050  -0.0367 0.49  
 115: 30  2 28  0   29  3 27  0             299131.3917  -0.0367  0.050  -0.0367 0.49  
 116: 30  2 28  0   29  2 27  0             299131.3917  -0.0367  0.050  -0.0367 0.01  
 117: 30  3 28  0   29  3 27  0             299131.3917  -0.0367  0.050  -0.0367 0.01  
 118: 28  4 24  0   27  4 23  0             299146.7879  -0.0271  0.050  -0.0272 0.15  
 119: 28  4 24  0   27  5 23  0             299146.7879  -0.0271  0.050  -0.0272 0.35  
 120: 28  5 24  0   27  5 23  0             299146.7879  -0.0271  0.050  -0.0272 0.15  
 121: 28  5 24  0   27  4 23  0             299146.7879  -0.0271  0.050  -0.0272 0.35  
 122: 27  5 22  0   26  5 21  0             299154.3377  -0.0099  0.050  -0.0100 0.15  
 123: 27  5 22  0   26  6 21  0             299154.3377  -0.0099  0.050  -0.0100 0.35  
 124: 27  6 22  0   26  5 21  0             299154.3377  -0.0099  0.050  -0.0100 0.35  
 125: 27  6 22  0   26  6 21  0             299154.3377  -0.0099  0.050  -0.0100 0.15  
 126: 25  7 18  0   24  8 17  0             299170.3901  -0.0074  0.050  -0.0074 0.35  
 127: 25  7 18  0   24  7 17  0             299170.3901  -0.0074  0.050  -0.0074 0.15  
 128: 25  8 18  0   24  8 17  0             299170.3901  -0.0074  0.050  -0.0074 0.15  
 129: 25  8 18  0   24  7 17  0             299170.3901  -0.0074  0.050  -0.0074 0.35  
 130: 33  0 33  0   32  1 32  0             308314.7246   0.0408  0.050   0.0409 0.35  
 131: 33  0 33  0   32  0 32  0             308314.7246   0.0408  0.050   0.0409 0.15  
 132: 33  1 33  0   32  0 32  0             308314.7246   0.0408  0.050   0.0409 0.35  
 133: 33  1 33  0   32  1 32  0             308314.7246   0.0408  0.050   0.0409 0.15  
 134: 32  1 31  0   31  2 30  0             308323.4517   0.0046  0.050   0.0047 0.35  
 135: 32  1 31  0   31  1 30  0             308323.4517   0.0046  0.050   0.0047 0.15  
 136: 32  2 31  0   31  2 30  0             308323.4517   0.0046  0.050   0.0047 0.15  
 137: 32  2 31  0   31  1 30  0             308323.4517   0.0046  0.050   0.0047 0.35  
 138: 31  2 29  0   30  2 28  0             308331.5824  -0.0404  0.050  -0.0405 0.15  
 139: 31  2 29  0   30  3 28  0             308331.5824  -0.0404  0.050  -0.0405 0.35  
 140: 31  3 29  0   30  2 28  0             308331.5824  -0.0404  0.050  -0.0405 0.35  
 141: 31  3 29  0   30  3 28  0             308331.5824  -0.0404  0.050  -0.0405 0.15  
 142: 30  3 27  0   29  4 26  0             308339.3908   0.0273  0.050   0.0273 0.35  
 143: 30  3 27  0   29  3 26  0             308339.3908   0.0273  0.050   0.0273 0.15  
 144: 30  4 27  0   29  4 26  0             308339.3908   0.0273  0.050   0.0273 0.15  
 145: 30  4 27  0   29  3 26  0             308339.3908   0.0273  0.050   0.0273 0.35  
 146: 29  4 25  0   28  5 24  0             308346.8750   0.0409  0.050   0.0409 0.35  
 147: 29  4 25  0   28  4 24  0             308346.8750   0.0409  0.050   0.0409 0.15  
 148: 29  5 25  0   28  4 24  0             308346.8750   0.0409  0.050   0.0409 0.35  
 149: 29  5 25  0   28  5 24  0             308346.8750   0.0409  0.050   0.0409 0.15  
 150: 28  5 23  0   27  6 22  0             308354.2030  -0.0211  0.050  -0.0211 0.35  
 151: 28  5 23  0   27  5 22  0             308354.2030  -0.0211  0.050  -0.0211 0.15  
 152: 28  6 23  0   27  5 22  0             308354.2030  -0.0211  0.050  -0.0211 0.35  
 153: 28  6 23  0   27  6 22  0             308354.2030  -0.0211  0.050  -0.0211 0.15  
 154: 27  6 21  0   26  7 20  0             308361.7609  -0.0061  0.050  -0.0062 0.35  
 155: 27  6 21  0   26  6 20  0             308361.7609  -0.0061  0.050  -0.0062 0.15  
 156: 27  7 21  0   26  7 20  0             308361.7609  -0.0061  0.050  -0.0062 0.15  
 157: 27  7 21  0   26  6 20  0             308361.7609  -0.0061  0.050  -0.0062 0.35  
 158: 26  7 19  0   25  8 18  0             308369.8074   0.0257  0.050   0.0258 0.35  
 159: 26  7 19  0   25  7 18  0             308369.8074   0.0257  0.050   0.0258 0.15  
 160: 26  8 19  0   25  8 18  0             308369.8074   0.0257  0.050   0.0258 0.15  
 161: 26  8 19  0   25  7 18  0             308369.8074   0.0257  0.050   0.0258 0.35  
 162: 25  8 17  0   24  9 16  0             308378.7829   0.0231  0.050   0.0232 0.35  
 163: 25  8 17  0   24  8 16  0             308378.7829   0.0231  0.050   0.0232 0.15  
 164: 25  9 17  0   24  9 16  0             308378.7829   0.0231  0.050   0.0232 0.15  
 165: 25  9 17  0   24  8 16  0             308378.7829   0.0231  0.050   0.0232 0.35  
 166: 24  9 15  0   23  9 14  0             308389.5550  -0.0171  0.050  -0.0171 0.15  
 167: 24  9 15  0   23 10 14  0             308389.5550  -0.0171  0.050  -0.0171 0.35  
 168: 24 10 15  0   23  9 14  0             308389.5550  -0.0171  0.050  -0.0171 0.35  
 169: 24 10 15  0   23 10 14  0             308389.5550  -0.0171  0.050  -0.0171 0.15  
 170: 23 10 13  0   22 11 12  0             308404.0425   0.0467  0.050   0.0467 0.35  
 171: 23 10 13  0   22 10 12  0             308404.0425   0.0467  0.050   0.0467 0.15  
 172: 23 11 13  0   22 10 12  0             308404.0425   0.0467  0.050   0.0467 0.35  
 173: 23 11 13  0   22 11 12  0             308404.0425   0.0467  0.050   0.0467 0.15  
 174: 21 12  9  0   20 13  8  0             308468.4221  -0.0005  0.050  -0.0026 0.50  
 175: 21 13  9  0   20 12  8  0             308468.4221  -0.0046  0.050  -0.0026 0.50  
 176: 34  0 34  0   33  1 33  0             317514.7122   0.0527  0.050   0.0528 0.35  
 177: 34  0 34  0   33  0 33  0             317514.7122   0.0527  0.050   0.0528 0.15  
 178: 34  1 34  0   33  0 33  0             317514.7122   0.0527  0.050   0.0528 0.35  
 179: 34  1 34  0   33  1 33  0             317514.7122   0.0527  0.050   0.0528 0.15  
 180: 33  1 32  0   32  2 31  0             317523.4445   0.0413  0.050   0.0413 0.35  
 181: 33  1 32  0   32  1 31  0             317523.4445   0.0413  0.050   0.0413 0.15  
 182: 33  2 32  0   32  2 31  0             317523.4445   0.0413  0.050   0.0413 0.15  
 183: 33  2 32  0   32  1 31  0             317523.4445   0.0413  0.050   0.0413 0.35  
 184: 32  2 30  0   31  3 29  0             317531.5239  -0.0105  0.050  -0.0105 0.35  
 185: 32  2 30  0   31  2 29  0             317531.5239  -0.0105  0.050  -0.0105 0.15  
 186: 32  3 30  0   31  2 29  0             317531.5239  -0.0105  0.050  -0.0105 0.35  
 187: 32  3 30  0   31  3 29  0             317531.5239  -0.0105  0.050  -0.0105 0.15  
 188: 31  3 28  0   30  3 27  0             317539.1944  -0.0091  0.050  -0.0091 0.15  
 189: 31  3 28  0   30  4 27  0             317539.1944  -0.0091  0.050  -0.0091 0.35  
 190: 31  4 28  0   30  3 27  0             317539.1944  -0.0091  0.050  -0.0091 0.35  
 191: 31  4 28  0   30  4 27  0             317539.1944  -0.0091  0.050  -0.0091 0.15  
 192: 30  4 26  0   29  5 25  0             317546.5772   0.0046  0.050   0.0047 0.35  
 193: 30  4 26  0   29  4 25  0             317546.5772   0.0046  0.050   0.0047 0.15  
 194: 30  5 26  0   29  4 25  0             317546.5772   0.0046  0.050   0.0047 0.35  
 195: 30  5 26  0   29  5 25  0             317546.5772   0.0046  0.050   0.0047 0.15  
 196: 29  5 24  0   28  5 23  0             317553.8160  -0.0080  0.050  -0.0081 0.15  
 197: 29  5 24  0   28  6 23  0             317553.8160  -0.0080  0.050  -0.0081 0.35  
 198: 29  6 24  0   28  5 23  0             317553.8160  -0.0080  0.050  -0.0081 0.35  
 199: 29  6 24  0   28  6 23  0             317553.8160  -0.0080  0.050  -0.0081 0.15  
 200: 28  6 22  0   27  7 21  0             317561.2118   0.0343  0.050   0.0343 0.35  
 201: 28  6 22  0   27  6 21  0             317561.2118   0.0343  0.050   0.0343 0.15  
 202: 28  7 22  0   27  7 21  0             317561.2118   0.0343  0.050   0.0343 0.15  
 203: 28  7 22  0   27  6 21  0             317561.2118   0.0343  0.050   0.0343 0.35  
 204: 27  7 20  0   26  8 19  0             317568.8599  -0.0620  0.050  -0.0621 0.35  
 205: 27  7 20  0   26  7 19  0             317568.8599  -0.0620  0.050  -0.0621 0.15  
 206: 27  8 20  0   26  7 19  0             317568.8599  -0.0620  0.050  -0.0621 0.35  
 207: 27  8 20  0   26  8 19  0             317568.8599  -0.0620  0.050  -0.0621 0.15  
 208: 26  8 18  0   25  9 17  0             317577.4454  -0.0380  0.050  -0.0380 0.35  
 209: 26  8 18  0   25  8 17  0             317577.4454  -0.0380  0.050  -0.0380 0.15  
 210: 26  9 18  0   25  8 17  0             317577.4454  -0.0380  0.050  -0.0380 0.35  
 211: 26  9 18  0   25  9 17  0             317577.4454  -0.0380  0.050  -0.0380 0.15  
 212: 25  9 16  0   24  9 15  0             317587.5262  -0.0496  0.050  -0.0496 0.15  
 213: 25  9 16  0   24 10 15  0             317587.5262  -0.0496  0.050  -0.0496 0.35  
 214: 25 10 16  0   24  9 15  0             317587.5262  -0.0496  0.050  -0.0496 0.35  
 215: 25 10 16  0   24 10 15  0             317587.5262  -0.0496  0.050  -0.0496 0.15  
 216: 24 10 14  0   23 11 13  0             317600.5209  -0.0466  0.050  -0.0466 0.35  
 217: 24 10 14  0   23 10 13  0             317600.5209  -0.0466  0.050  -0.0466 0.15  
 218: 24 11 14  0   23 11 13  0             317600.5209  -0.0466  0.050  -0.0466 0.15  
 219: 24 11 14  0   23 10 13  0             317600.5209  -0.0466  0.050  -0.0466 0.35  
 220: 23 11 12  0   22 12 11  0             317619.5201   0.0387  0.050   0.0387 0.35  
 221: 23 11 12  0   22 11 11  0             317619.5201   0.0387  0.050   0.0387 0.15  
 222: 23 12 12  0   22 11 11  0             317619.5201   0.0387  0.050   0.0387 0.35  
 223: 23 12 12  0   22 12 11  0             317619.5201   0.0387  0.050   0.0387 0.15  
 224: 22 12 10  0   21 12  9  0             317652.1212  -0.0454  0.050  -0.0453 0.16  
 225: 22 12 10  0   21 13  9  0             317652.1212  -0.0452  0.050  -0.0453 0.34  
 226: 22 13 10  0   21 12  9  0             317652.1212  -0.0454  0.050  -0.0453 0.34  
 227: 22 13 10  0   21 13  9  0             317652.1212  -0.0452  0.050  -0.0453 0.16  
 228: 35  0 35  0   34  0 34  0             326714.3327  -0.0107  0.050  -0.0107 0.15  
 229: 35  0 35  0   34  1 34  0             326714.3327  -0.0107  0.050  -0.0107 0.35  
 230: 35  1 35  0   34  0 34  0             326714.3327  -0.0107  0.050  -0.0107 0.35  
 231: 35  1 35  0   34  1 34  0             326714.3327  -0.0107  0.050  -0.0107 0.15  
 232: 34  1 33  0   33  2 32  0             326723.1068   0.0391  0.050   0.0391 0.35  
 233: 34  1 33  0   33  1 32  0             326723.1068   0.0391  0.050   0.0391 0.15  
 234: 34  2 33  0   33  2 32  0             326723.1068   0.0391  0.050   0.0391 0.15  
 235: 34  2 33  0   33  1 32  0             326723.1068   0.0391  0.050   0.0391 0.35  
 236: 33  2 31  0   32  3 30  0             326731.1807   0.0261  0.050   0.0262 0.35  
 237: 33  2 31  0   32  2 30  0             326731.1807   0.0261  0.050   0.0262 0.15  
 238: 33  3 31  0   32  2 30  0             326731.1807   0.0261  0.050   0.0262 0.35  
 239: 33  3 31  0   32  3 30  0             326731.1807   0.0261  0.050   0.0262 0.15  
 240: 32  3 29  0   31  4 28  0             326738.7811   0.0282  0.050   0.0283 0.35  
 241: 32  3 29  0   31  3 28  0             326738.7811   0.0282  0.050   0.0283 0.15  
 242: 32  4 29  0   31  4 28  0             326738.7811   0.0282  0.050   0.0283 0.15  
 243: 32  4 29  0   31  3 28  0             326738.7811   0.0282  0.050   0.0283 0.35  
 244: 31  4 27  0   30  4 26  0             326746.0172  -0.0044  0.050  -0.0045 0.15  
 245: 31  4 27  0   30  5 26  0             326746.0172  -0.0044  0.050  -0.0045 0.35  
 246: 31  5 27  0   30  4 26  0             326746.0172  -0.0044  0.050  -0.0045 0.35  
 247: 31  5 27  0   30  5 26  0             326746.0172  -0.0044  0.050  -0.0045 0.15  
 248: 30  5 25  0   29  5 24  0             326753.0951  -0.0427  0.050  -0.0427 0.15  
 249: 30  5 25  0   29  6 24  0             326753.0951  -0.0427  0.050  -0.0427 0.35  
 250: 30  6 25  0   29  5 24  0             326753.0951  -0.0427  0.050  -0.0427 0.35  
 251: 30  6 25  0   29  6 24  0             326753.0951  -0.0427  0.050  -0.0427 0.15  
 252: 29  6 23  0   28  7 22  0             326760.3243   0.0148  0.050   0.0148 0.35  
 253: 29  6 23  0   28  6 22  0             326760.3243   0.0148  0.050   0.0148 0.15  
 254: 29  7 23  0   28  7 22  0             326760.3243   0.0148  0.050   0.0148 0.15  
 255: 29  7 23  0   28  6 22  0             326760.3243   0.0148  0.050   0.0148 0.35  
 256: 28  7 21  0   27  8 20  0             326767.8385   0.0364  0.050   0.0365 0.35  
 257: 28  7 21  0   27  7 20  0             326767.8385   0.0364  0.050   0.0365 0.15  
 258: 28  8 21  0   27  8 20  0             326767.8385   0.0364  0.050   0.0365 0.15  
 259: 28  8 21  0   27  7 20  0             326767.8385   0.0364  0.050   0.0365 0.35  
 260: 27  8 19  0   26  9 18  0             326775.9966   0.0059  0.050   0.0060 0.35  
 261: 27  8 19  0   26  8 18  0             326775.9966   0.0059  0.050   0.0060 0.15  
 262: 27  9 19  0   26  8 18  0             326775.9966   0.0059  0.050   0.0060 0.35  
 263: 27  9 19  0   26  9 18  0             326775.9966   0.0059  0.050   0.0060 0.15  
 264: 26  9 17  0   25  9 16  0             326785.4867   0.0137  0.050   0.0137 0.15  
 265: 26  9 17  0   25 10 16  0             326785.4867   0.0137  0.050   0.0137 0.35  
 266: 26 10 17  0   25  9 16  0             326785.4867   0.0137  0.050   0.0137 0.35  
 267: 26 10 17  0   25 10 16  0             326785.4867   0.0137  0.050   0.0137 0.15  
 268: 25 10 15  0   24 10 14  0             326797.3540   0.0229  0.050   0.0230 0.15  
 269: 25 10 15  0   24 11 14  0             326797.3540   0.0229  0.050   0.0230 0.35  
 270: 25 11 15  0   24 11 14  0             326797.3540   0.0229  0.050   0.0230 0.15  
 271: 25 11 15  0   24 10 14  0             326797.3540   0.0229  0.050   0.0230 0.35  
 272: 24 11 13  0   23 12 12  0             326813.8269   0.0246  0.050   0.0246 0.35  
 273: 24 11 13  0   23 11 12  0             326813.8269   0.0246  0.050   0.0246 0.15  
 274: 24 12 13  0   23 12 12  0             326813.8269   0.0246  0.050   0.0246 0.15  
 275: 24 12 13  0   23 11 12  0             326813.8269   0.0246  0.050   0.0246 0.35  
 276: 36  0 36  0   35  1 35  0             335913.7142  -0.0127  0.050  -0.0127 0.35  
 277: 36  0 36  0   35  0 35  0             335913.7142  -0.0127  0.050  -0.0127 0.15  
 278: 36  1 36  0   35  0 35  0             335913.7142  -0.0127  0.050  -0.0127 0.35  
 279: 36  1 36  0   35  1 35  0             335913.7142  -0.0127  0.050  -0.0127 0.15  
 280: 35  1 34  0   34  2 33  0             335922.4922   0.0601  0.050   0.0602 0.35  
 281: 35  1 34  0   34  1 33  0             335922.4922   0.0601  0.050   0.0602 0.15  
 282: 35  2 34  0   34  2 33  0             335922.4922   0.0601  0.050   0.0602 0.15  
 283: 35  2 34  0   34  1 33  0             335922.4922   0.0601  0.050   0.0602 0.35  
 284: 34  2 32  0   33  2 31  0             335930.5189   0.0441  0.050   0.0441 0.15  
 285: 34  2 32  0   33  3 31  0             335930.5189   0.0441  0.050   0.0441 0.35  
 286: 34  3 32  0   33  2 31  0             335930.5189   0.0441  0.050   0.0441 0.35  
 287: 34  3 32  0   33  3 31  0             335930.5189   0.0441  0.050   0.0441 0.15  
 288: 33  3 30  0   32  4 29  0             335938.0168   0.0140  0.050   0.0140 0.35  
 289: 33  3 30  0   32  3 29  0             335938.0168   0.0140  0.050   0.0140 0.15  
 290: 33  4 30  0   32  4 29  0             335938.0168   0.0140  0.050   0.0140 0.15  
 291: 33  4 30  0   32  3 29  0             335938.0168   0.0140  0.050   0.0140 0.35  
 292: 32  4 28  0   31  5 27  0             335945.1431  -0.0295  0.050  -0.0295 0.35  
 293: 32  4 28  0   31  4 27  0             335945.1431  -0.0295  0.050  -0.0295 0.15  
 294: 32  5 28  0   31  5 27  0             335945.1431  -0.0295  0.050  -0.0295 0.15  
 295: 32  5 28  0   31  4 27  0             335945.1431  -0.0295  0.050  -0.0295 0.35  
 296: 31  5 26  0   30  5 25  0             335952.1648   0.0084  0.050   0.0085 0.15  
 297: 31  5 26  0   30  6 25  0             335952.1648   0.0084  0.050   0.0085 0.35  
 298: 31  6 26  0   30  5 25  0             335952.1648   0.0084  0.050   0.0085 0.35  
 299: 31  6 26  0   30  6 25  0             335952.1648   0.0084  0.050   0.0085 0.15  
 300: 30  6 24  0   29  7 23  0             335959.1698   0.0173  0.050   0.0173 0.35  
 301: 30  6 24  0   29  6 23  0             335959.1698   0.0173  0.050   0.0173 0.15  
 302: 30  7 24  0   29  7 23  0             335959.1698   0.0173  0.050   0.0173 0.15  
 303: 30  7 24  0   29  6 23  0             335959.1698   0.0173  0.050   0.0173 0.35  
 304: 29  7 22  0   28  8 21  0             335966.4497   0.0422  0.050   0.0423 0.35  
 305: 29  7 22  0   28  7 21  0             335966.4497   0.0422  0.050   0.0423 0.15  
 306: 29  8 22  0   28  7 21  0             335966.4497   0.0422  0.050   0.0423 0.35  
 307: 29  8 22  0   28  8 21  0             335966.4497   0.0422  0.050   0.0423 0.15  
 308: 28  8 20  0   27  9 19  0             335974.1801  -0.0764  0.050  -0.0765 0.35  
 309: 28  8 20  0   27  8 19  0             335974.1801  -0.0764  0.050  -0.0765 0.15  
 310: 28  9 20  0   27  9 19  0             335974.1801  -0.0764  0.050  -0.0765 0.15  
 311: 28  9 20  0   27  8 19  0             335974.1801  -0.0764  0.050  -0.0765 0.35  
 312: 26 10 16  0   25 10 15  0             335994.1997   0.0558  0.050   0.0559 0.15  
 313: 26 10 16  0   25 11 15  0             335994.1997   0.0558  0.050   0.0559 0.35  
 314: 26 11 16  0   25 11 15  0             335994.1997   0.0558  0.050   0.0559 0.15  
 315: 26 11 16  0   25 10 15  0             335994.1997   0.0558  0.050   0.0559 0.35  
 316: 25 11 14  0   24 12 13  0             336008.7207  -0.0426  0.050  -0.0427 0.35  
 317: 25 11 14  0   24 11 13  0             336008.7207  -0.0426  0.050  -0.0427 0.15  
 318: 25 12 14  0   24 12 13  0             336008.7207  -0.0426  0.050  -0.0427 0.15  
 319: 25 12 14  0   24 11 13  0             336008.7207  -0.0426  0.050  -0.0427 0.35  
 320: 23 14 10  0   22 14  9  0             336070.3564   0.0107  0.050   0.0106 0.01  
 321: 23 13 10  0   22 14  9  0             336070.3564   0.0107  0.050   0.0106 0.49  
 322: 23 14 10  0   22 13  9  0             336070.3564   0.0103  0.050   0.0106 0.49  
 323: 23 13 10  0   22 13  9  0             336070.3564   0.0104  0.050   0.0106 0.01  
 324: 37  1 37  0   36  1 36  0             345112.8282   0.0264  0.050   0.0265 0.01  
 325: 37  1 37  0   36  0 36  0             345112.8282   0.0264  0.050   0.0265 0.49  
 326: 37  0 37  0   36  1 36  0             345112.8282   0.0264  0.050   0.0265 0.49  
 327: 37  0 37  0   36  0 36  0             345112.8282   0.0264  0.050   0.0265 0.01  
 328: 36  1 35  0   35  1 34  0             345121.4764  -0.0114  0.050  -0.0114 0.15  
 329: 36  1 35  0   35  2 34  0             345121.4764  -0.0114  0.050  -0.0114 0.35  
 330: 36  2 35  0   35  2 34  0             345121.4764  -0.0114  0.050  -0.0114 0.15  
 331: 36  2 35  0   35  1 34  0             345121.4764  -0.0114  0.050  -0.0114 0.35  
 332: 35  2 33  0   34  3 32  0             345129.4934   0.0067  0.050   0.0067 0.35  
 333: 35  2 33  0   34  2 32  0             345129.4934   0.0067  0.050   0.0067 0.15  
 334: 35  3 33  0   34  3 32  0             345129.4934   0.0067  0.050   0.0067 0.15  
 335: 35  3 33  0   34  2 32  0             345129.4934   0.0067  0.050   0.0067 0.35  
 336: 34  3 31  0   33  4 30  0             345136.9727   0.0278  0.050   0.0278 0.35  
 337: 34  3 31  0   33  3 30  0             345136.9727   0.0278  0.050   0.0278 0.15  
 338: 34  4 31  0   33  4 30  0             345136.9727   0.0278  0.050   0.0278 0.15  
 339: 34  4 31  0   33  3 30  0             345136.9727   0.0278  0.050   0.0278 0.35  
 340: 33  4 29  0   32  4 28  0             345143.9921  -0.0246  0.050  -0.0247 0.15  
 341: 33  4 29  0   32  5 28  0             345143.9921  -0.0246  0.050  -0.0247 0.35  
 342: 33  5 29  0   32  5 28  0             345143.9921  -0.0246  0.050  -0.0247 0.15  
 343: 33  5 29  0   32  4 28  0             345143.9921  -0.0246  0.050  -0.0247 0.35  
 344: 32  5 27  0   31  5 26  0             345150.8658  -0.0043  0.050  -0.0044 0.15  
 345: 32  5 27  0   31  6 26  0             345150.8658  -0.0043  0.050  -0.0044 0.35  
 346: 32  6 27  0   31  5 26  0             345150.8658  -0.0043  0.050  -0.0044 0.35  
 347: 32  6 27  0   31  6 26  0             345150.8658  -0.0043  0.050  -0.0044 0.15  
 348: 30  7 23  0   29  8 22  0             345164.6932  -0.0318  0.050  -0.0319 0.35  
 349: 30  7 23  0   29  7 22  0             345164.6932  -0.0318  0.050  -0.0319 0.15  
 350: 30  8 23  0   29  8 22  0             345164.6932  -0.0318  0.050  -0.0319 0.15  
 351: 30  8 23  0   29  7 22  0             345164.6932  -0.0318  0.050  -0.0319 0.35  
 352: 29  9 21  0   28  9 20  0             345172.2978   0.0369  0.050   0.0369 0.01  
 353: 29  9 21  0   28  8 20  0             345172.2978   0.0369  0.050   0.0369 0.49  
 354: 29  8 21  0   28  9 20  0             345172.2978   0.0369  0.050   0.0369 0.49  
 355: 29  8 21  0   28  8 20  0             345172.2978   0.0369  0.050   0.0369 0.01  
 356: 28  9 19  0   27 10 18  0             345180.7486   0.0019  0.050   0.0019 0.35  
 357: 28  9 19  0   27  9 18  0             345180.7486   0.0019  0.050   0.0019 0.15  
 358: 28 10 19  0   27  9 18  0             345180.7486   0.0019  0.050   0.0019 0.35  
 359: 28 10 19  0   27 10 18  0             345180.7486   0.0019  0.050   0.0019 0.15  
 360: 27 10 17  0   26 11 16  0             345190.9117   0.0050  0.050   0.0050 0.35  
 361: 27 10 17  0   26 10 16  0             345190.9117   0.0050  0.050   0.0050 0.15  
 362: 27 11 17  0   26 11 16  0             345190.9117   0.0050  0.050   0.0050 0.15  
 363: 27 11 17  0   26 10 16  0             345190.9117   0.0050  0.050   0.0050 0.35  
 364: 25 13 13  0   24 13 12  0             345223.0422   0.0032  0.050   0.0032 0.01  
 365: 25 13 13  0   24 12 12  0             345223.0422   0.0032  0.050   0.0032 0.49  
 366: 25 12 13  0   24 13 12  0             345223.0422   0.0032  0.050   0.0032 0.49  
 367: 25 12 13  0   24 12 12  0             345223.0422   0.0032  0.050   0.0032 0.01  
 368: 23 14  9  0   22 15  8  0             345317.6621  -0.0084  0.050  -0.0180 0.50  
 369: 23 15  9  0   22 14  8  0             345317.6621  -0.0276  0.050  -0.0180 0.50  
 370: 38  1 38  0   37  1 37  0             354311.4834  -0.0758  0.050  -0.0759 0.01  
 371: 38  1 38  0   37  0 37  0             354311.4834  -0.0758  0.050  -0.0759 0.49  
 372: 38  0 38  0   37  1 37  0             354311.4834  -0.0758  0.050  -0.0759 0.49  
 373: 38  0 38  0   37  0 37  0             354311.4834  -0.0758  0.050  -0.0759 0.01  
 374: 37  1 36  0   36  1 35  0             354320.1756  -0.0509  0.050  -0.0509 0.15  
 375: 37  1 36  0   36  2 35  0             354320.1756  -0.0509  0.050  -0.0509 0.35  
 376: 37  2 36  0   36  2 35  0             354320.1756  -0.0509  0.050  -0.0509 0.15  
 377: 37  2 36  0   36  1 35  0             354320.1756  -0.0509  0.050  -0.0509 0.35  
 378: 36  3 34  0   35  3 33  0             354328.1579  -0.0238  0.050  -0.0238 0.01  
 379: 36  3 34  0   35  2 33  0             354328.1579  -0.0238  0.050  -0.0238 0.49  
 380: 36  2 34  0   35  3 33  0             354328.1579  -0.0238  0.050  -0.0238 0.49  
 381: 36  2 34  0   35  2 33  0             354328.1579  -0.0238  0.050  -0.0238 0.01  
 382: 31  7 24  0   30  8 23  0             354362.7513   0.0085  0.050   0.0086 0.35  
 383: 31  7 24  0   30  7 23  0             354362.7513   0.0085  0.050   0.0086 0.15  
 384: 31  8 24  0   30  7 23  0             354362.7513   0.0085  0.050   0.0086 0.35  
 385: 31  8 24  0   30  8 23  0             354362.7513   0.0085  0.050   0.0086 0.15  
--------------------------------------------------------------------------------

PARAMETERS IN FIT (values truncated and Nlines statistics):

        1000000         A_gs  /MHz         9315.320(30)                        1
        2000000         B_gs  /MHz         9106.192(30)                        2
        3000000         C_gs  /MHz         4602.43359(92)                      3
          20000        DJ_gs  /kHz            1.68437(37)                      4
         110000       DJK_gs  /kHz          [-0.670858]                        5
         200000        DK_gs  /kHz            2.6003(98)                       6
        4010000         dJ_g  /kHz          [ 0.66592]                         7
        4100000         dK_g  /kHz            1.0151(13)                       8
          30000        HJ_gs  /Hz           [ 0.000583]                        9
         120000       HJK_gs  /Hz           [-0.0000506]                      10
         210000       HKJ_gs  /Hz           [-0.0046524]                      11
         300000        HK_gs  /Hz           [ 0.0056516]                      12
        4020000        hJ_gs  /Hz           [ 0.0002941]                      13
        4110000       hJK_gs  /Hz           [ 0.0004415]                      14
        4200000        hK_gs  /Hz           [ 0.0023037]                      15

 MICROWAVE AVG =       -0.000051 MHz, IR AVG =        0.00000                 
 MICROWAVE RMS =        0.037628 MHz, IR RMS =        0.00000                 
 END OF ITERATION  1 OLD, NEW RMS ERROR=        0.75256         0.75256       

  distinct frequency lines in fit:   100
       distinct parameters of fit:     6

MICROWAVE       lines fitted       lines    lines      RMS      RMS ERROR    J range  Ka range    freq. range
            total   dv=0 dv.ne.0   UNFITTD  e>900
v"= 0        100    100      0        0      0       0.037628     0.75256    18  38    0  15   262344   354363
--------------------------------------------------------------------------------------------
total:       100    100      0        0      0       0.037628     0.75256

NOTE: the RMS values above are for Nlines statistics, but the 'total' values may differ slightly from
      those in the .FIT file since the o-c values for this evaluation are as rounded in the .FIT.


 PARAMETERS IN FIT WITH STANDARD ERRORS ON THOSE THAT ARE FITTED:
 (values rounded and degrees of freedom, Ndegf=Nlines-Nconst, statistics)

        1000000         A_gs  /MHz       9315.321(23)                          1
        2000000         B_gs  /MHz       9106.192(23)                          2
        3000000         C_gs  /MHz       4602.43359(71)                        3
          20000        DJ_gs  /kHz          1.68437(29)                        4
         110000       DJK_gs  /kHz          [-0.670858]                        5
         200000        DK_gs  /kHz          2.6003(76)                         6
        4010000         dJ_g  /kHz          [ 0.66592]                         7
        4100000         dK_g  /kHz          1.01511(99)                        8
          30000        HJ_gs  /Hz           [ 0.000583]                        9
         120000       HJK_gs  /Hz           [-0.0000506]                      10
         210000       HKJ_gs  /Hz           [-0.0046524]                      11
         300000        HK_gs  /Hz           [ 0.0056516]                      12
        4020000        hJ_gs  /Hz           [ 0.0002941]                      13
        4110000       hJK_gs  /Hz           [ 0.0004415]                      14
        4200000        hK_gs  /Hz           [ 0.0023037]                      15

 CORRELATION COEFFICIENTS, C.ij:

           A_gs     B_gs     C_gs     -DJ_gs   -DK_gs   -dK_g   

A_gs        1.0000
B_gs       -0.9801   1.0000
C_gs        0.1349  -0.2567   1.0000
-DJ_gs     -0.2226   0.3339  -0.9647   1.0000
-DK_gs     -0.1019  -0.0935   0.5916  -0.5286   1.0000
-dK_g      -0.6077   0.6455  -0.0486   0.2369  -0.0977   1.0000

 Mean value of |C.ij|, i.ne.j =   0.3897
 Mean value of  C.ij,  i.ne.j =  -0.1306


 No correlations with absolute value greater than 0.9950


 Worst fitted lines (obs-calc/error):

    59:    1.8         51:    1.8        308:   -1.5        370:   -1.5
    82:   -1.4         43:    1.4          5:   -1.3         63:    1.3
    90:   -1.3         86:   -1.3        204:   -1.2        280:    1.2
    39:    1.2        312:    1.1         17:   -1.1         67:   -1.1
   176:    1.1        102:    1.0         55:   -1.0          9:   -1.0
   374:   -1.0        212:   -1.0         29:   -1.0        170:    0.9
   216:   -0.9        224:   -0.9        284:    0.9        248:   -0.9
   316:   -0.9        304:    0.8        180:    0.8        146:    0.8
   130:    0.8        138:   -0.8        232:    0.8        220:    0.8
   208:   -0.8        352:    0.7        114:   -0.7        256:    0.7
    13:    0.7        200:    0.7        348:   -0.6        292:   -0.6
   240:    0.6        336:    0.6        142:    0.5        118:   -0.5
   324:    0.5        236:    0.5

    59: 26  5 22  0   25  5 21  0             280746.0628   0.0916  0.050   0.0916 0.01
    51: 28  2 26  0   27  2 25  0             280730.3149   0.0900  0.050   0.0901 0.01
   308: 28  8 20  0   27  9 19  0             335974.1801  -0.0764  0.050  -0.0765 0.35
   370: 38  1 38  0   37  1 37  0             354311.4834  -0.0758  0.050  -0.0759 0.01
    82: 31  0 31  0   30  1 30  0             289913.8184  -0.0722  0.050  -0.0722 0.35
    43: 30  0 30  0   29  1 29  0             280713.1599   0.0697  0.050   0.0698 0.49
     5: 20  8 12  0   19  9 11  0             262383.3230  -0.0665  0.050  -0.0666 0.35
    63: 25  5 20  0   24  6 19  0             280753.8713   0.0664  0.050   0.0664 0.35
    90: 26  5 21  0   25  6 20  0             289954.1389  -0.0656  0.050  -0.0657 0.35
    86: 30  1 29  0   29  1 28  0             289922.6295  -0.0639  0.050  -0.0639 0.15
                                           _____________________________________
__________________________________________/ SPFIT output reformatted with PIFORM
