# Supplementary material for: Improved Accuracy in Semi-Experimental Structure Determination by Resolving Problems Associated with Rotation of Principal Inertial Axes of Isotopologues: Structures of 1,3-Oxazole (c‑C3H3NO)
Source: J Phys Chem A. 2026 Apr 24;130(18):3623–41. doi: 10.1021/acs.jpca.6c01535 (PMC13158917; doi:10.1021/acs.jpca.6c01535)
Supplement: Supplementary file 2 [file jp6c01535_si_002.zip › Supporting Information/Least-Squares Fits/oxazole_015_S_III_l.res]

   [2,5-2H]-oxazole GS                               SSun Oct 05 18:05:19 2025

-------------------------------------------------------------------------------------=========
                                              obs         o-c     error     blends     Notes
                                                                         o-c      wt
    / instead of : below denotes (o-c)>3*err
-------------------------------------------------------------------------------------=========
   1: 26 18  9  0   26 17 10  0              77995.6208   0.0027  0.050               
   2: 25 21  4  0   25 20  5  0              78023.9066   0.0077  0.050               
   3: 15 13  3  0   15 11  4  0              78058.8386   0.0899  0.050               
   4: 24 15  9  0   24 15 10  0              78069.7161   0.0208  0.050               
   5: 30 22  9  0   30 21 10  0              78154.7339   0.0012  0.050               
   6: 24 15  9  0   24 14 10  0              78227.6662  -0.0104  0.050               
   7: 26 18  9  0   26 16 10  0              78711.9011  -0.0220  0.050               
   8: 25 17  9  0   25 16 10  0              78755.4483   0.0244  0.050               
   9: 32 25  7  0   32 24  8  0              78757.7952   0.0328  0.050               
  10: 30 23  8  0   30 22  9  0              78759.2239   0.0260  0.050               
  11: 27 19  9  0   27 17 10  0              78853.8307   0.0206  0.050               
  12: 25 21  5  0   25 20  6  0              78994.8478  -0.0151  0.050               
  13: 34 23 11  0   34 23 12  0              79071.4549  -0.0282  0.050               
  14: 25 17  9  0   25 15 10  0              79099.9802   0.0177  0.050               
  15: 31 23  9  0   31 22 10  0              79551.2413  -0.0121  0.050               
  16: 46 32 14  0   46 32 15  0              79598.3298  -0.0596  0.050               
  17: 24 16  9  0   24 15 10  0              79606.7537   0.0228  0.050               
  18: 43 32 11  0   43 31 12  0              79700.4644   0.0303  0.050               
  19: 23 14  9  0   23 14 10  0              79703.0959   0.0143  0.050               
  20: 24 16  9  0   24 14 10  0              79764.6983  -0.0139  0.050               
  21: 23 14  9  0   23 13 10  0              79772.0188   0.0049  0.050               
  22: 28 20  9  0   28 18 10  0              79876.4128  -0.0109  0.050               
  23: 52 37 15  0   52 36 16  0              79945.6595   0.0605  0.050               
  24: 27 22  6  0   27 21  7  0              79982.4219   0.0032  0.050               
  25: 43 30 13  0   43 29 14  0              80145.6285   0.0344  0.050               
  26: 23 15  9  0   23 14 10  0              80468.6442   0.0034  0.050               
  27: 38 26 12  0   38 26 13  0              80478.1119   0.0000  0.050               
  28: 23 15  9  0   23 13 10  0              80537.5893   0.0162  0.050               
  29: 29 19 10  0   29 19 11  0              80619.2832   0.0351  0.050               
  30: 27 20  8  0   27 18  9  0              80621.3658  -0.0084  0.050               
  31: 42 29 13  0   42 29 14  0              80651.8255   0.0203  0.050               
  32: 22 20  2  0   22 19  3  0              80756.0871  -0.0604  0.050               
  33: 22 20  3  0   22 19  4  0              80801.9502  -0.0016  0.050               
  34: 19 19  0  0   19 18  1  0              80911.5184   0.0213  0.050               
  35: 19 19  1  0   19 18  2  0              80912.1054  -0.0789  0.050               
  36: 22 13  9  0   22 13 10  0              80925.5017   0.0054  0.050               
  37: 22 13  9  0   22 12 10  0              80954.0472   0.0110  0.050               
  38: 29 23  7  0   29 22  8  0              80974.7572  -0.0252  0.050               
  39: 54 39 15  0   54 38 16  0              81214.1248  -0.0513  0.050               
  40: 34 23 11  0   34 22 12  0              81268.2197  -0.0186  0.050               
  41: 29 19 10  0   29 18 11  0              81279.7124   0.0076  0.050               
  42: 22 14  9  0   22 13 10  0              81287.0006   0.0238  0.050               
  43: 46 34 12  0   46 33 13  0              81308.0767  -0.0280  0.050               
  44: 22 14  9  0   22 12 10  0              81315.5175   0.0009  0.050               
  45: 32 24  9  0   32 23 10  0              81621.0268   0.0124  0.050               
  46:  5  4  2  0    4  3  1  0              81703.9504  -0.0587  0.050               
  47: 47 33 14  0   47 32 15  0              81757.6392  -0.0523  0.050               
  48: 35 27  8  0   35 26  9  0              81774.2627   0.0217  0.050               
  49: 30 24  6  0   30 23  7  0              81833.2066  -0.0193  0.050               
  50: 21 12  9  0   21 12 10  0              81869.3594  -0.0081  0.050               
  51: 21 12  9  0   21 11 10  0              81880.5450   0.0088  0.050               
  52: 21 13  9  0   21 12 10  0              82031.0092   0.0286  0.050               
  53: 21 13  9  0   21 11 10  0              82042.1475  -0.0016  0.050               
  54: 29 21  9  0   29 19 10  0              82221.7473   0.0036  0.050               
  55: 25 19  7  0   25 17  8  0              82238.0742   0.0105  0.050               
  56: 24 21  3  0   24 20  4  0              82247.7332  -0.0055  0.050               
  57: 31 24  8  0   31 23  9  0              82303.5356   0.0094  0.050               
  58: 24 21  4  0   24 20  5  0              82418.3966  -0.0132  0.050               
  59: 20 11  9  0   20 11 10  0              82619.2505  -0.0166  0.050               
  60: 20 11  9  0   20 10 10  0              82623.3638  -0.0135  0.050               
  61: 20 12  9  0   20 11 10  0              82687.5125   0.0193  0.050               
  62: 20 12  9  0   20 10 10  0              82691.6094   0.0060  0.050               
  63:  6  3  3  0    5  4  2  0              82704.7439   0.0253  0.050               
  64: 49 36 13  0   49 35 14  0              82885.6275   0.0520  0.050               
  65: 26 22  4  0   26 21  5  0              83125.6829  -0.0078  0.050               
  66: 28 23  5  0   28 22  6  0              83128.4153   0.0094  0.050               
  67: 19 10  9  0   19 10 10  0              83227.7741  -0.0095  0.050               
  68: 19 10  9  0   19  9 10  0              83229.1810  -0.0159  0.050               
  69: 19 11  9  0   19 10 10  0              83254.8549  -0.0093  0.050               
  70: 19 11  9  0   19  9 10  0              83256.2516  -0.0259  0.050               
  71: 21 20  1  0   21 19  2  0              83312.0275   0.0115  0.050               
  72: 21 20  2  0   21 19  3  0              83316.6133  -0.0380  0.050               
  73: 51 36 15  0   51 35 16  0              83483.6250  -0.0572  0.050               
  74: 26 22  5  0   26 21  6  0              83664.1319  -0.0212  0.050               
  75: 28 18 10  0   28 18 11  0              83682.2999   0.0142  0.050               
  76: 18  9  9  0   18  8 10  0              83727.9832  -0.3661  0.050  -0.0880 0.38  
  77: 18  9  9  0   18  9 10  0              83727.9832   0.0841  0.050  -0.0880 0.62  
  78: 18 10  9  0   18  8 10  0              83738.3076  -0.0893  0.050   0.0829 0.62  
  79: 18 10  9  0   18  9 10  0              83738.3076   0.3610  0.050   0.0829 0.38  
  80:  6  4  3  0    5  4  2  0              83973.9068   0.0184  0.050               
  81: 28 18 10  0   28 17 11  0              84004.6659  -0.0036  0.050               
  82: 38 26 12  0   38 25 13  0              84009.0347   0.0064  0.050               
  83: 17  8  9  0   17  7 10  0              84141.2266  -0.0629  0.050   0.0192 0.38  
  84: 17  8  9  0   17  8 10  0              84141.2266   0.0686  0.050   0.0192 0.62  
  85: 17  9  9  0   17  7 10  0              84144.7062  -0.0409  0.050   0.0086 0.62  
  86: 17  9  9  0   17  8 10  0              84144.7062   0.0906  0.050   0.0086 0.38  
  87: 32 23 10  0   32 22 11  0              84148.1020  -0.0037  0.050               
  88: 31 22 10  0   31 21 11  0              84213.0221  -0.0108  0.050               
  89: 57 41 16  0   57 40 17  0              84351.0908  -0.0237  0.050               
  90: 33 25  9  0   33 24 10  0              84353.3439   0.0158  0.050               
  91: 38 29  9  0   38 28 10  0              84373.1108   0.0161  0.050               
  92: 33 22 11  0   33 22 12  0              84441.3089  -0.0193  0.050               
  93: 16  7  9  0   16  6 10  0              84482.5704  -0.0405  0.050  -0.0187 0.37  
  94: 16  7  9  0   16  7 10  0              84482.5704  -0.0058  0.050  -0.0187 0.63  
  95: 16  8  9  0   16  6 10  0              84483.6841  -0.0193  0.050  -0.0065 0.63  
  96: 16  8  9  0   16  7 10  0              84483.6841   0.0153  0.050  -0.0065 0.37  
  97: 52 38 14  0   52 37 15  0              84527.5051   0.0079  0.050               
  98: 28 23  6  0   28 22  7  0              84606.2945  -0.0258  0.050               
  99: 33 24 10  0   33 23 11  0              84613.4022   0.0035  0.050               
 100: 30 21 10  0   30 20 11  0              84688.3822   0.0010  0.050               
 101: 15  6  9  0   15  5 10  0              84763.5871   0.1632  0.050   0.0110 0.18  
 102: 15  6  9  0   15  6 10  0              84763.5871   0.1714  0.050   0.0110 0.32  
 103: 15  7  9  0   15  5 10  0              84763.5871  -0.1493  0.050   0.0110 0.32  
 104: 15  7  9  0   15  6 10  0              84763.5871  -0.1412  0.050   0.0110 0.18  
 105: 14  5  9  0   14  4 10  0              84992.7022   0.0138  0.050  -0.0252 0.18  
 106: 14  5  9  0   14  5 10  0              84992.7022   0.0154  0.050  -0.0252 0.32  
 107: 14  6  9  0   14  4 10  0              84992.7022  -0.0657  0.050  -0.0252 0.32  
 108: 14  6  9  0   14  5 10  0              84992.7022  -0.0641  0.050  -0.0252 0.18  
 109: 13  4  9  0   13  3 10  0              85177.9094  -0.0403  0.050  -0.0489 0.18  
 110: 13  4  9  0   13  4 10  0              85177.9094  -0.0400  0.050  -0.0489 0.32  
 111: 13  5  9  0   13  3 10  0              85177.9094  -0.0578  0.050  -0.0489 0.32  
 112: 13  5  9  0   13  4 10  0              85177.9094  -0.0575  0.050  -0.0489 0.18  
 113: 12  3  9  0   12  2 10  0              85325.6904  -0.0500  0.050  -0.0516 0.18  
 114: 12  3  9  0   12  3 10  0              85325.6904  -0.0500  0.050  -0.0516 0.32  
 115: 12  4  9  0   12  2 10  0              85325.6904  -0.0532  0.050  -0.0516 0.32  
 116: 12  4  9  0   12  3 10  0              85325.6904  -0.0532  0.050  -0.0516 0.18  
 117: 23 21  2  0   23 20  3  0              85346.7343   0.0277  0.050               
 118: 23 21  3  0   23 20  4  0              85369.2268  -0.0375  0.050               
 119: 20 20  0  0   20 19  1  0              85392.6785   0.1744  0.050   0.0226 0.50  
 120: 20 20  1  0   20 19  2  0              85392.6785  -0.1293  0.050   0.0226 0.50  
 121: 30 24  7  0   30 23  8  0              85400.3952   0.0064  0.050               
 122: 11  2  9  0   11  1 10  0              85441.7268  -0.0837  0.050  -0.0840 0.18  
 123: 11  2  9  0   11  2 10  0              85441.7268  -0.0837  0.050  -0.0840 0.32  
 124: 11  3  9  0   11  1 10  0              85441.7268  -0.0842  0.050  -0.0840 0.32  
 125: 11  3  9  0   11  2 10  0              85441.7268  -0.0842  0.050  -0.0840 0.18  
 126: 29 20 10  0   29 19 11  0              85446.3907   0.0024  0.050               
 127:  9  0  9  0    8  0  8  0              85523.9736  -0.0032  0.050  -0.0032 0.35  
 128:  9  0  9  0    8  1  8  0              85523.9736  -0.0032  0.050  -0.0032 0.15  
 129:  9  1  9  0    8  0  8  0              85523.9736  -0.0032  0.050  -0.0032 0.15  
 130:  9  1  9  0    8  1  8  0              85523.9736  -0.0032  0.050  -0.0032 0.35  
 131:  8  1  7  0    7  1  6  0              85536.3908  -0.0452  0.050   0.0026 0.36  
 132:  8  1  7  0    7  2  6  0              85536.3908   0.0588  0.050   0.0026 0.14  
 133:  8  2  7  0    7  1  6  0              85536.3908  -0.0536  0.050   0.0026 0.14  
 134:  8  2  7  0    7  2  6  0              85536.3908   0.0504  0.050   0.0026 0.36  
 135:  7  2  5  0    6  3  4  0              85548.1614   0.0293  0.050               
 136:  7  3  5  0    6  3  4  0              85555.3484   0.0388  0.050               
 137: 18 15  4  0   18 13  5  0              85564.2292   0.0099  0.050               
 138:  7  2  5  0    6  2  4  0              85610.9534   0.0198  0.050               
 139: 33 22 11  0   33 21 12  0              85613.9406  -0.0024  0.050               
 140:  7  3  5  0    6  2  4  0              85618.1132   0.0022  0.050               
 141: 34 25 10  0   34 24 11  0              85703.5701  -0.0162  0.050               
 142: 33 26  7  0   33 25  8  0              85782.8860   0.0099  0.050               
 143: 27 17 10  0   27 17 11  0              85932.4067  -0.0101  0.050               
 144: 30 21 10  0   30 19 11  0              85985.4067   0.0071  0.050               
 145: 27 17 10  0   27 16 11  0              86083.2186   0.0016  0.050               
 146: 42 29 13  0   42 28 14  0              86088.5020   0.0009  0.050               
 147: 29 20 10  0   29 18 11  0              86106.8493   0.0042  0.050               
 148: 32 25  8  0   32 24  9  0              86310.6677   0.0188  0.050               
 149: 55 40 15  0   55 39 16  0              86328.2079  -0.0005  0.050               
 150: 28 19 10  0   28 18 11  0              86367.6474   0.0100  0.050               
 151: 30 22  9  0   30 20 10  0              86374.8788   0.0147  0.050               
 152: 23 18  6  0   23 16  7  0              86559.4359   0.0224  0.050               
 153: 41 31 10  0   41 30 11  0              86587.4210  -0.0690  0.050               
 154: 31 22 10  0   31 20 11  0              86652.6726   0.0089  0.050               
 155: 28 19 10  0   28 17 11  0              86690.0161  -0.0049  0.050               
 156: 25 22  3  0   25 21  4  0              86964.0649  -0.0074  0.050               
 157: 25 22  4  0   25 21  5  0              87052.2179   0.0224  0.050               
 158: 37 25 12  0   37 25 13  0              87194.6006   0.0197  0.050               
 159:  6  3  3  0    5  3  2  0              87318.6185   0.0253  0.050               
 160: 27 18 10  0   27 17 11  0              87352.9742  -0.0104  0.050               
 161: 35 26 10  0   35 25 11  0              87474.2113   0.0279  0.050               
 162: 27 18 10  0   27 16 11  0              87503.8108   0.0261  0.050               
 163: 28 21  8  0   28 19  9  0              87566.8896  -0.0213  0.050               
 164: 26 16 10  0   26 16 11  0              87612.9513  -0.0061  0.050               
 165:  6  5  2  0    5  5  1  0              87622.8662   0.0045  0.050               
 166: 46 32 14  0   46 31 15  0              87667.7630  -0.0237  0.050               
 167: 26 16 10  0   26 15 11  0              87680.4906   0.0167  0.050               
 168: 34 26  9  0   34 25 10  0              87693.4525  -0.0132  0.050               
 169: 22 21  1  0   22 20  2  0              87824.1360   0.0242  0.050               
 170: 22 21  2  0   22 20  3  0              87826.2360  -0.0266  0.050               
 171: 31 25  6  0   31 24  7  0              87874.1970   0.0289  0.050               
 172: 27 23  4  0   27 22  5  0              88068.1986  -0.0122  0.050               
 173: 26 17 10  0   26 16 11  0              88329.2559  -0.0067  0.050               
 174: 27 23  5  0   27 22  6  0              88359.8905   0.0345  0.050               
 175: 26 17 10  0   26 15 11  0              88396.7766  -0.0023  0.050               
 176: 44 33 11  0   44 32 12  0              88463.4151  -0.0885  0.050               
 177: 29 24  5  0   29 23  6  0              88478.2752  -0.0129  0.050               
 178: 32 21 11  0   32 21 12  0              88502.3277   0.0117  0.050               
 179: 32 23 10  0   32 21 11  0              88533.6475  -0.0124  0.050               
 180: 41 28 13  0   41 28 14  0              88788.7857   0.0189  0.050               
 181: 25 15 10  0   25 15 11  0              88904.5538   0.0295  0.050               
 182: 25 15 10  0   25 14 11  0              88933.4014   0.0010  0.050               
 183: 32 21 11  0   32 20 12  0              89104.2575   0.0268  0.050               
 184: 37 25 12  0   37 24 13  0              89158.0098  -0.0252  0.050               
 185: 45 31 14  0   45 31 15  0              89161.1966  -0.0025  0.050               
 186: 25 16 10  0   25 15 11  0              89249.0611  -0.0017  0.050               
 187: 25 16 10  0   25 14 11  0              89277.9680   0.0290  0.050               
 188: 36 28  8  0   36 27  9  0              89311.0158   0.0332  0.050               
 189: 29 24  6  0   29 23  7  0              89320.5029  -0.0033  0.050               
 190: 14 12  2  0   14 10  5  0              89808.8033   0.0642  0.050               
 191: 21 21  0  0   21 20  1  0              89871.4385   0.0717  0.050   0.0051 0.50  
 192: 21 21  1  0   21 20  2  0              89871.4385  -0.0615  0.050   0.0051 0.50  
 193: 24 22  2  0   24 21  3  0              89916.6617   0.0083  0.050               
 194: 24 22  3  0   24 21  4  0              89927.5477  -0.0639  0.050               
 195: 24 14 10  0   24 14 11  0              89928.5413   0.0185  0.050               
 196: 36 27 10  0   36 26 11  0              89933.8031   0.0000  0.050               
 197: 24 14 10  0   24 13 11  0              89940.2816  -0.0065  0.050               
 198: 31 25  7  0   31 24  8  0              90027.8776   0.0085  0.050               
 199: 24 15 10  0   24 14 11  0              90086.5045   0.0002  0.050               
 200: 24 15 10  0   24 13 11  0              90098.2765   0.0070  0.050               
 201: 33 26  8  0   33 25  9  0              90672.6491  -0.0143  0.050               
 202: 23 13 10  0   23 13 11  0              90762.3955  -0.0246  0.050               
 203: 23 13 10  0   23 12 11  0              90766.9610  -0.0099  0.050               
 204: 23 14 10  0   23 13 11  0              90831.3444  -0.0080  0.050               
 205: 23 14 10  0   23 12 11  0              90835.8903  -0.0128  0.050               
 206: 35 25 11  0   35 24 12  0              90931.4734   0.0255  0.050               
 207: 34 24 11  0   34 23 12  0              91253.6219  -0.0073  0.050               
 208: 14 13  2  0   14 11  3  0              91316.8903  -0.0400  0.050               
 209: 22 12 10  0   22 12 11  0              91454.8043  -0.0164  0.050               
 210: 22 12 10  0   22 11 11  0              91456.4414  -0.0429  0.050               
 211: 22 13 10  0   22 12 11  0              91483.3644   0.0037  0.050               
 212: 22 13 10  0   22 11 11  0              91484.9974  -0.0268  0.050               
 213: 31 20 11  0   31 20 12  0              91517.9148  -0.0164  0.050               
 214: 35 27  9  0   35 26 10  0              91553.2715   0.0670  0.050               
 215: 26 23  4  0   26 22  5  0              91676.9387  -0.0227  0.050               
 216: 31 20 11  0   31 19 12  0              91815.2547  -0.0271  0.050               
 217: 37 27 11  0   37 26 12  0              91890.8516  -0.0257  0.050               
 218: 26 20  7  0   26 18  8  0              91891.8290   0.0295  0.050               
 219:  6  5  1  0    5  5  0  0              91923.8171  -0.0173  0.050               
 220: 41 28 13  0   41 27 14  0              91925.7204   0.0180  0.050               
 221: 33 23 11  0   33 22 12  0              91948.3679  -0.0020  0.050               
 222:  5  5  1  0    4  4  0  0              91991.7137  -0.0396  0.050               
 223: 21 11 10  0   21 11 11  0              92036.6294  -0.0179  0.050               
 224: 21 11 10  0   21 10 11  0              92037.2852   0.0661  0.050               
 225: 21 12 10  0   21 11 11  0              92047.7729  -0.0431  0.050               
 226: 21 12 10  0   21 10 11  0              92048.4246   0.0368  0.050               
 227: 33 24 10  0   33 22 11  0              92120.4378  -0.0024  0.050               
 228: 21 17  5  0   21 15  6  0              92223.6841   0.0183  0.050               
 229: 34 27  7  0   34 26  8  0              92254.2133   0.0308  0.050               
 230: 23 22  1  0   23 21  2  0              92329.9392  -0.0044  0.050               
 231: 23 22  2  0   23 21  3  0              92330.8965  -0.0354  0.050               
 232: 39 30  9  0   39 29 10  0              92416.4251   0.0400  0.050               
 233: 36 24 12  0   36 24 13  0              92426.2081  -0.0023  0.050               
 234: 20 10 10  0   20  9 11  0              92528.4626  -0.1297  0.050  -0.0165 0.38  
 235: 20 10 10  0   20 10 11  0              92528.4626   0.0536  0.050  -0.0165 0.62  
 236: 20 11 10  0   20  9 11  0              92532.6209  -0.0817  0.050  -0.0116 0.62  
 237: 20 11 10  0   20 10 11  0              92532.6209   0.1016  0.050  -0.0116 0.38  
 238: 31 23  9  0   31 21 10  0              92757.1939  -0.0163  0.050               
 239: 32 22 11  0   32 21 12  0              92887.8629  -0.0072  0.050               
 240: 28 24  4  0   28 23  5  0              92904.0340  -0.0075  0.050               
 241: 19  9 10  0   19  8 11  0              92944.6068  -0.0177  0.050   0.0162 0.38  
 242: 19  9 10  0   19  9 11  0              92944.6068   0.0366  0.050   0.0162 0.62  
 243: 19 10 10  0   19  8 11  0              92946.0343  -0.0035  0.050   0.0169 0.62  
 244: 19 10 10  0   19  9 11  0              92946.0343   0.0508  0.050   0.0169 0.38  
 245: 37 28 10  0   37 27 11  0              93044.3051  -0.0116  0.050               
 246: 28 24  5  0   28 23  6  0              93058.8727   0.0039  0.050               
 247: 33 23 11  0   33 21 12  0              93121.0014   0.0166  0.050               
 248: 18  8 10  0   18  7 11  0              93296.3082   0.2459  0.050   0.0282 0.19  
 249: 18  8 10  0   18  8 11  0              93296.3082   0.2607  0.050   0.0282 0.31  
 250: 18  9 10  0   18  7 11  0              93296.3082  -0.2043  0.050   0.0282 0.31  
 251: 18  9 10  0   18  8 11  0              93296.3082  -0.1895  0.050   0.0282 0.19  
 252: 38 28 11  0   38 27 12  0              93353.0799   0.0411  0.050               
 253: 34 24 11  0   34 22 12  0              93450.3793  -0.0052  0.050               
 254: 36 24 12  0   36 23 13  0              93477.8112   0.0113  0.050               
 255: 32 22 11  0   32 20 12  0              93489.8019   0.0171  0.050               
 256: 32 26  6  0   32 25  7  0              93518.8578   0.0069  0.050               
 257: 17  7 10  0   17  6 11  0              93591.6645   0.0692  0.050   0.0053 0.18  
 258: 17  7 10  0   17  7 11  0              93591.6645   0.0729  0.050   0.0053 0.32  
 259: 17  8 10  0   17  6 11  0              93591.6645  -0.0622  0.050   0.0053 0.32  
 260: 17  8 10  0   17  7 11  0              93591.6645  -0.0586  0.050   0.0053 0.18  
 261: 30 25  5  0   30 24  6  0              93608.5859   0.0127  0.050               
 262: 30 19 11  0   30 19 12  0              93768.6844  -0.0080  0.050               
 263: 16  6 10  0   16  5 11  0              93838.5425  -0.0002  0.050  -0.0172 0.18  
 264: 16  6 10  0   16  6 11  0              93838.5425   0.0005  0.050  -0.0172 0.32  
 265: 16  7 10  0   16  5 11  0              93838.5425  -0.0349  0.050  -0.0172 0.32  
 266: 16  7 10  0   16  6 11  0              93838.5425  -0.0341  0.050  -0.0172 0.18  
 267: 30 19 11  0   30 18 12  0              93910.0487   0.0012  0.050               
 268: 31 21 11  0   31 20 12  0              93957.5832   0.0211  0.050               
 269: 45 31 14  0   45 30 15  0              93980.7025   0.0858  0.050               
 270:  6  4  2  0    5  4  1  0              93995.7721   0.0020  0.050               
 271:  7  3  4  0    6  4  3  0              94031.4027   0.0387  0.050               
 272: 15  5 10  0   15  4 11  0              94043.2376  -0.0067  0.050  -0.0108 0.18  
 273: 15  5 10  0   15  5 11  0              94043.2376  -0.0066  0.050  -0.0108 0.32  
 274: 15  6 10  0   15  4 11  0              94043.2376  -0.0149  0.050  -0.0108 0.32  
 275: 15  6 10  0   15  5 11  0              94043.2376  -0.0147  0.050  -0.0108 0.18  
 276: 30 25  6  0   30 24  7  0              94076.7106   0.0181  0.050               
 277:  5  5  0  0    4  4  1  0              94153.2013   0.0021  0.050               
 278: 14  4 10  0   14  3 11  0              94211.2602  -0.0308  0.050  -0.0317 0.18  
 279: 14  4 10  0   14  4 11  0              94211.2602  -0.0308  0.050  -0.0317 0.32  
 280: 14  5 10  0   14  3 11  0              94211.2602  -0.0325  0.050  -0.0317 0.32  
 281: 14  5 10  0   14  4 11  0              94211.2602  -0.0324  0.050  -0.0317 0.18  
 282:  7  4  4  0    6  4  3  0              94254.9614  -0.0176  0.050   0.0073 0.62  
 283: 31 21 11  0   31 19 12  0              94254.9614   0.0488  0.050   0.0073 0.38  
 284: 13  3 10  0   13  2 11  0              94347.6243  -0.0441  0.050  -0.0442 0.18  
 285: 13  3 10  0   13  3 11  0              94347.6243  -0.0441  0.050  -0.0442 0.32  
 286: 13  4 10  0   13  2 11  0              94347.6243  -0.0443  0.050  -0.0442 0.32  
 287: 13  4 10  0   13  3 11  0              94347.6243  -0.0443  0.050  -0.0442 0.18  
 288: 12  2 10  0   12  1 11  0              94456.7929  -0.0595  0.050  -0.0596 0.17  
 289: 12  2 10  0   12  2 11  0              94456.7929  -0.0595  0.050  -0.0596 0.33  
 290: 12  3 10  0   12  1 11  0              94456.7929  -0.0596  0.050  -0.0596 0.33  
 291: 12  3 10  0   12  2 11  0              94456.7929  -0.0596  0.050  -0.0596 0.17  
 292: 25 23  2  0   25 22  3  0              94471.5439   0.0590  0.050               
 293: 25 23  3  0   25 22  4  0              94476.7131  -0.0307  0.050               
 294: 10  0 10  0    9  0  9  0              94525.6963   0.0031  0.050   0.0031 0.35  
 295: 10  0 10  0    9  1  9  0              94525.6963   0.0031  0.050   0.0031 0.15  
 296: 10  1 10  0    9  0  9  0              94525.6963   0.0031  0.050   0.0031 0.15  
 297: 10  1 10  0    9  1  9  0              94525.6963   0.0031  0.050   0.0031 0.35  
 298:  9  1  8  0    8  1  7  0              94536.9426  -0.0058  0.050  -0.0020 0.36  
 299:  9  1  8  0    8  2  7  0              94536.9426   0.0024  0.050  -0.0020 0.14  
 300:  9  2  8  0    8  1  7  0              94536.9426  -0.0065  0.050  -0.0020 0.14  
 301:  9  2  8  0    8  2  7  0              94536.9426   0.0018  0.050  -0.0020 0.36  
 302:  8  2  6  0    7  3  5  0              94563.3453  -0.0720  0.050               
 303:  8  3  6  0    7  3  5  0              94564.1682   0.0297  0.050               
 304:  8  2  6  0    7  2  5  0              94570.5901  -0.0046  0.050               
 305: 32 26  7  0   32 25  8  0              94777.5658  -0.0028  0.050               
 306: 35 25 11  0   35 23 12  0              94881.0784   0.0143  0.050               
 307: 30 20 11  0   30 19 12  0              95065.7128   0.0019  0.050               
 308: 42 32 10  0   42 31 11  0              95104.5622   0.0057  0.050               
 309: 30 20 11  0   30 18 12  0              95207.0642  -0.0017  0.050               
 310: 34 27  8  0   34 26  9  0              95285.0168  -0.0003  0.050               
 311:  7  3  4  0    6  3  3  0              95300.5360   0.0022  0.050               
 312: 40 27 13  0   40 27 14  0              95343.1273  -0.0066  0.050               
 313: 29 18 11  0   29 18 12  0              95486.3889   0.0056  0.050               
 314: 39 29 11  0   39 28 12  0              95522.6690   0.0032  0.050               
 315:  7  4  4  0    6  3  3  0              95524.1847   0.0357  0.050               
 316: 29 18 11  0   29 17 12  0              95551.0003   0.0057  0.050               
 317: 36 28  9  0   36 27 10  0              95825.7558   0.0196  0.050               
 318: 29 19 11  0   29 18 12  0              96146.8382  -0.0017  0.050               
 319: 29 19 11  0   29 17 12  0              96211.4370  -0.0143  0.050               
 320: 37 29  8  0   37 28  9  0              96258.1525  -0.0245  0.050               
 321: 27 24  3  0   27 23  4  0              96266.7854   0.0143  0.050               
 322: 27 24  4  0   27 23  5  0              96289.1386  -0.0326  0.050               
 323: 35 23 12  0   35 23 13  0              96376.0391   0.0053  0.050               
 324: 38 29 10  0   38 28 11  0              96728.6636   0.0025  0.050               
 325: 24 23  1  0   24 22  2  0              96830.9523   0.2662  0.050   0.0413 0.50  
 326: 24 23  2  0   24 22  3  0              96830.9523  -0.1837  0.050   0.0413 0.50  
 327: 28 17 11  0   28 17 12  0              96837.5646  -0.0109  0.050               
 328: 28 17 11  0   28 16 12  0              96865.9124  -0.0193  0.050               
 329: 29 22  8  0   29 20  9  0              96866.6886   0.0549  0.050               
 330: 35 23 12  0   35 22 13  0              96919.4147  -0.0241  0.050               
 331: 40 27 13  0   40 26 14  0              97087.1503   0.0200  0.050               
 332: 44 30 14  0   44 30 15  0              97147.6090  -0.0023  0.050               
 333: 28 18 11  0   28 17 12  0              97159.9733   0.0139  0.050               
 334: 28 18 11  0   28 16 12  0              97188.3067  -0.0088  0.050               
 335: 45 34 11  0   45 33 12  0              97390.5109   0.0353  0.050               
 336: 19 16  4  0   19 14  5  0              97563.3249  -0.0356  0.050               
 337: 39 28 12  0   39 27 13  0              97648.3588   0.0380  0.050               
 338: 29 25  4  0   29 24  5  0              97667.7099   0.0179  0.050               
 339: 29 25  5  0   29 24  6  0              97748.4904   0.0204  0.050               
 340: 38 27 12  0   38 26 13  0              97751.9941   0.0159  0.050               
 341: 48 33 15  0   48 33 16  0              97754.1964  -0.0417  0.050               
 342: 15 12  3  0   15 10  6  0              97754.1985   0.0789  0.050               
 343: 34 25 10  0   34 23 11  0              97885.7303  -0.0022  0.050               
 344: 36 26 11  0   36 24 12  0              97900.4888   0.0130  0.050               
 345: 27 16 11  0   27 16 12  0              97932.9130   0.0100  0.050               
 346: 27 16 11  0   27 15 12  0              97944.8274  -0.0008  0.050               
 347: 27 17 11  0   27 16 12  0              98083.7139   0.0108  0.050               
 348: 27 17 11  0   27 15 12  0              98095.6420   0.0136  0.050               
 349: 40 29 12  0   40 28 13  0              98125.7797  -0.0225  0.050               
 350: 24 19  6  0   24 17  7  0              98164.1555   0.0065  0.050               
 351: 35 28  7  0   35 27  8  0              98243.0242   0.0066  0.050               
 352: 37 26 12  0   37 25 13  0              98318.8436   0.0320  0.050               
 353: 40 30 11  0   40 29 12  0              98379.7856  -0.0149  0.050               
 354: 31 26  5  0   31 25  6  0              98588.8740   0.0096  0.050               
 355: 23 23  0  0   23 22  1  0              98823.7681   0.0200  0.050   0.0075 0.50  
 356: 23 23  1  0   23 22  2  0              98823.7681  -0.0051  0.050   0.0075 0.50  
 357: 26 15 11  0   26 15 12  0              98843.0210   0.0007  0.050               
 358: 31 26  6  0   31 25  7  0              98843.7068   0.0744  0.050               
 359: 26 15 11  0   26 14 12  0              98847.8013  -0.0127  0.050               
 360: 33 27  6  0   33 26  7  0              98873.5593  -0.0495  0.050               
 361: 26 16 11  0   26 15 12  0              98910.5338  -0.0027  0.050               
 362: 26 16 11  0   26 14 12  0              98915.3244  -0.0059  0.050               
 363: 26 24  2  0   26 23  3  0              99014.6971   0.0271  0.050               
 364: 26 24  3  0   26 23  4  0              99017.1266  -0.0398  0.050               
 365: 36 25 12  0   36 24 13  0              99218.6502   0.0046  0.050               
 366: 41 30 12  0   41 29 13  0              99273.5754   0.0312  0.050               
 367: 48 36 12  0   48 35 13  0              99300.9494  -0.0093  0.050               
 368: 34 22 12  0   34 22 13  0              99334.5616   0.0064  0.050               
 369: 33 27  7  0   33 26  8  0              99590.0437   0.0030  0.050               
 370: 34 22 12  0   34 21 13  0              99605.6855  -0.0019  0.050               
 371: 25 14 11  0   25 14 12  0              99612.6764   0.0089  0.050               
 372: 25 14 11  0   25 13 12  0              99614.5027  -0.0008  0.050               
 373: 25 15 11  0   25 14 12  0              99641.5778   0.0343  0.050               
 374: 25 15 11  0   25 13 12  0              99643.4028   0.0232  0.050               
 375: 16 13  3  0   16 11  6  0              99840.6940  -0.0293  0.050               
 376: 40 31  9  0   40 30 10  0              99874.8056   0.0207  0.050               
 377: 44 30 14  0   44 29 15  0              99919.6287  -0.0297  0.050               
 378:  5  4  1  0    4  2  2  0              99928.2655  -0.0642  0.050               
 379: 35 28  8  0   35 27  9  0             100057.2955   0.0112  0.050               
 380: 24 13 11  0   24 13 12  0             100270.6237  -0.0863  0.050               
 381: 24 13 11  0   24 12 12  0             100271.4432   0.0655  0.050               
 382: 24 14 11  0   24 13 12  0             100282.3521  -0.1233  0.050  -0.0406 0.60  
 383: 37 26 12  0   37 24 13  0             100282.3521   0.0862  0.050  -0.0406 0.40  
 384: 24 14 11  0   24 12 12  0             100283.1715   0.0285  0.050               
 385: 35 24 12  0   35 23 13  0             100325.6195  -0.0303  0.050               
 386: 37 29  9  0   37 28 10  0             100401.3050   0.0270  0.050               
 387: 39 26 13  0   39 26 14  0             100404.9469  -0.0145  0.050               
 388:  7  5  3  0    6  5  2  0             100785.6460   0.0315  0.050               
 389: 23 12 11  0   23 11 12  0             100836.6955  -0.1164  0.050   0.0239 0.39  
 390: 23 12 11  0   23 12 12  0             100836.6955   0.1127  0.050   0.0239 0.61  
 391: 23 13 11  0   23 11 12  0             100841.2903  -0.0724  0.050   0.0161 0.61  
 392: 23 13 11  0   23 12 12  0             100841.2903   0.1568  0.050   0.0161 0.39  
 393: 35 24 12  0   35 22 13  0             100869.0870   0.0320  0.050               
 394: 51 38 13  0   51 37 14  0             100876.1024  -0.0800  0.050               
 395: 28 25  3  0   28 24  4  0             100876.9025   0.0325  0.050               
 396: 39 30 10  0   39 29 11  0             100884.2707  -0.0039  0.050               
 397: 28 25  4  0   28 24  5  0             100887.9205  -0.0163  0.050               
 398: 17 15  3  0   17 13  4  0             101096.8599  -0.0387  0.050               
 399: 42 31 12  0   42 30 13  0             101138.9062   0.0021  0.050               
 400: 38 27 12  0   38 25 13  0             101282.9290   0.0344  0.050               
 401: 22 11 11  0   22 10 12  0             101324.2219  -0.0156  0.050   0.0301 0.38  
 402: 22 11 11  0   22 11 12  0             101324.2219   0.0582  0.050   0.0301 0.62  
 403: 22 12 11  0   22 10 12  0             101325.8876  -0.0136  0.050   0.0146 0.62  
 404: 22 12 11  0   22 11 12  0             101325.8876   0.0603  0.050   0.0146 0.38  
 405: 25 24  1  0   25 23  2  0             101327.2848   0.1352  0.050   0.0336 0.50  
 406: 25 24  2  0   25 23  3  0             101327.2848  -0.0681  0.050   0.0336 0.50  
 407: 39 26 13  0   39 25 14  0             101341.6500  -0.0032  0.050               
 408: 34 23 12  0   34 22 13  0             101531.3341   0.0236  0.050               
 409: 33 21 12  0   33 21 13  0             101579.0657  -0.0096  0.050               
 410: 32 24  9  0   32 22 10  0             101587.1802  -0.0144  0.050               
 411: 33 21 12  0   33 20 13  0             101709.7075   0.0077  0.050               
 412: 21 10 11  0   21  9 12  0             101743.9736  -0.0583  0.050  -0.0445 0.38  
 413: 21 10 11  0   21 10 12  0             101743.9736  -0.0360  0.050  -0.0445 0.62  
 414: 21 11 11  0   21  9 12  0             101744.6069   0.0033  0.050   0.0118 0.62  
 415: 21 11 11  0   21 10 12  0             101744.6069   0.0256  0.050   0.0118 0.38  
 416: 34 23 12  0   34 21 13  0             101802.4206  -0.0221  0.050               
 417: 41 31 11  0   41 30 12  0             101861.1610   0.0030  0.050               
 418: 48 33 15  0   48 32 16  0             102005.0279  -0.0221  0.050               
 419:  6  5  2  0    5  4  1  0             102081.0896   0.0347  0.050               
 420: 20  9 11  0   20  8 12  0             102104.7452   0.1268  0.050   0.0383 0.19  
 421: 20  9 11  0   20  9 12  0             102104.7452   0.1330  0.050   0.0383 0.31  
 422: 20 10 11  0   20  8 12  0             102104.7452  -0.0564  0.050   0.0383 0.31  
 423: 20 10 11  0   20  9 12  0             102104.7452  -0.0503  0.050   0.0383 0.19  
 424: 30 26  4  0   30 25  5  0             102381.1310   0.0139  0.050               
 425: 19  8 11  0   19  7 12  0             102413.1081   0.0077  0.050  -0.0187 0.18  
 426: 19  8 11  0   19  8 12  0             102413.1081   0.0093  0.050  -0.0187 0.32  
 427: 19  9 11  0   19  7 12  0             102413.1081  -0.0466  0.050  -0.0187 0.32  
 428: 19  9 11  0   19  8 12  0             102413.1081  -0.0450  0.050  -0.0187 0.18  
 429: 30 26  5  0   30 25  6  0             102422.6075  -0.0137  0.050               
 430: 16 14  2  0   16 12  5  0             102453.1965  -0.0581  0.050               
 431: 38 30  8  0   38 29  9  0             102641.8459   0.0273  0.050               
 432: 18  7 11  0   18  6 12  0             102675.6514   0.0191  0.050   0.0119 0.18  
 433: 18  7 11  0   18  7 12  0             102675.6514   0.0194  0.050   0.0119 0.32  
 434: 18  8 11  0   18  6 12  0             102675.6514   0.0043  0.050   0.0119 0.32  
 435: 18  8 11  0   18  7 12  0             102675.6514   0.0046  0.050   0.0119 0.18  
 436: 33 22 12  0   33 21 13  0             102751.6861  -0.0041  0.050               
 437: 33 22 12  0   33 20 13  0             102882.3233   0.0086  0.050               
 438: 17  6 11  0   17  5 12  0             102897.6359  -0.0081  0.050  -0.0099 0.18  
 439: 17  6 11  0   17  6 12  0             102897.6359  -0.0080  0.050  -0.0099 0.32  
 440: 17  7 11  0   17  5 12  0             102897.6359  -0.0117  0.050  -0.0099 0.32  
 441: 17  7 11  0   17  6 12  0             102897.6359  -0.0116  0.050  -0.0099 0.18  
 442:  7  6  2  0    6  6  1  0             103000.9564  -0.0030  0.050               
 443: 37 27 11  0   37 25 12  0             103015.1401   0.0320  0.050               
 444: 16  5 11  0   16  4 12  0             103083.9717  -0.0126  0.050  -0.0130 0.18  
 445: 16  5 11  0   16  5 12  0             103083.9717  -0.0126  0.050  -0.0130 0.32  
 446: 16  6 11  0   16  4 12  0             103083.9717  -0.0134  0.050  -0.0130 0.32  
 447: 16  6 11  0   16  5 12  0             103083.9717  -0.0134  0.050  -0.0130 0.18  
 448: 43 33 10  0   43 32 11  0             103093.9268  -0.0104  0.050               
 449: 15  4 11  0   15  3 12  0             103238.9546  -0.0645  0.050  -0.0646 0.18  
 450: 15  4 11  0   15  4 12  0             103238.9546  -0.0645  0.050  -0.0646 0.32  
 451: 15  5 11  0   15  3 12  0             103238.9546  -0.0646  0.050  -0.0646 0.32  
 452: 15  5 11  0   15  4 12  0             103238.9546  -0.0646  0.050  -0.0646 0.18  
 453: 24 24  0  0   24 23  1  0             103297.6430   0.0164  0.050   0.0110 0.50  
 454: 24 24  1  0   24 23  2  0             103297.6430   0.0055  0.050   0.0110 0.50  
 455: 32 20 12  0   32 20 13  0             103326.9228   0.0062  0.050               
 456: 14  3 11  0   14  2 12  0             103366.6716  -0.0294  0.050  -0.0295 0.18  
 457: 14  3 11  0   14  3 12  0             103366.6716  -0.0294  0.050  -0.0295 0.32  
 458: 14  4 11  0   14  2 12  0             103366.6716  -0.0295  0.050  -0.0295 0.32  
 459: 14  4 11  0   14  3 12  0             103366.6716  -0.0295  0.050  -0.0295 0.18  
 460: 32 20 12  0   32 19 13  0             103387.6636   0.0161  0.050               
 461: 32 27  5  0   32 26  6  0             103466.8798   0.0562  0.050               
 462: 13  2 11  0   13  1 12  0             103470.5826  -0.0392  0.050  -0.0392 0.17  
 463: 13  2 11  0   13  2 12  0             103470.5826  -0.0392  0.050  -0.0392 0.33  
 464: 13  3 11  0   13  1 12  0             103470.5826  -0.0392  0.050  -0.0392 0.33  
 465: 13  3 11  0   13  2 12  0             103470.5826  -0.0392  0.050  -0.0392 0.17  
 466: 43 29 14  0   43 29 15  0             103490.9952   0.0073  0.050               
 467: 27 21  7  0   27 19  8  0             103500.6770   0.0353  0.050               
 468: 11  0 11  0   10  0 10  0             103527.3668   0.0224  0.050   0.0224 0.35  
 469: 11  0 11  0   10  1 10  0             103527.3668   0.0224  0.050   0.0224 0.15  
 470: 11  1 11  0   10  0 10  0             103527.3668   0.0224  0.050   0.0224 0.15  
 471: 11  1 11  0   10  1 10  0             103527.3668   0.0224  0.050   0.0224 0.35  
 472: 10  1  9  0    9  1  8  0             103537.8905   0.0202  0.050   0.0206 0.36  
 473: 10  1  9  0    9  2  8  0             103537.8905   0.0209  0.050   0.0206 0.14  
 474: 10  2  9  0    9  1  8  0             103537.8905   0.0202  0.050   0.0206 0.14  
 475: 10  2  9  0    9  2  8  0             103537.8905   0.0208  0.050   0.0206 0.36  
 476:  8  3  5  0    7  4  4  0             103543.4057   0.0312  0.050               
 477: 27 25  2  0   27 24  3  0             103548.5126   0.0187  0.050               
 478: 27 25  3  0   27 24  4  0             103549.6098  -0.0575  0.050               
 479: 12  1 11  0   12  0 12  0             103554.0119  -0.0388  0.050  -0.0388 0.17  
 480: 12  1 11  0   12  1 12  0             103554.0119  -0.0388  0.050  -0.0388 0.33  
 481: 12  2 11  0   12  0 12  0             103554.0119  -0.0388  0.050  -0.0388 0.33  
 482: 12  2 11  0   12  1 12  0             103554.0119  -0.0388  0.050  -0.0388 0.17  
 483:  9  2  7  0    8  3  6  0             103560.1182  -0.0036  0.050  -0.0516 0.28  
 484:  9  3  7  0    8  3  6  0             103560.1182  -0.0699  0.050  -0.0516 0.72  
 485:  9  2  7  0    8  2  6  0             103560.9024   0.0594  0.050   0.0411 0.72  
 486:  9  3  7  0    8  2  6  0             103560.9024  -0.0068  0.050   0.0411 0.28  
 487:  8  4  5  0    7  4  4  0             103573.8864   0.0054  0.050               
 488: 32 27  6  0   32 26  7  0             103602.9994   0.0182  0.050               
 489: 43 32 12  0   43 31 13  0             103721.1439  -0.0004  0.050               
 490: 39 28 12  0   39 26 13  0             103745.8445   0.0602  0.050               
 491:  8  3  5  0    7  3  4  0             103766.9925   0.0028  0.050               
 492:  8  4  5  0    7  3  4  0             103797.5324   0.0362  0.050               
 493: 36 29  7  0   36 28  8  0             103862.7546   0.0156  0.050               
 494: 32 21 12  0   32 20 13  0             103928.8480   0.0169  0.050               
 495:  5  5  0  0    4  3  1  0             103975.1781   0.0348  0.050               
 496: 32 21 12  0   32 19 13  0             103989.5576  -0.0044  0.050               
 497: 34 28  6  0   34 27  7  0             104025.9358   0.0259  0.050               
 498: 38 25 13  0   38 25 14  0             104232.3321  -0.0068  0.050               
 499: 42 30 13  0   42 29 14  0             104240.9538   0.0396  0.050               
 500: 43 31 13  0   43 30 14  0             104417.9172  -0.0025  0.050               
 501: 34 28  7  0   34 27  8  0             104424.7433  -0.0164  0.050               
 502: 41 29 13  0   41 28 14  0             104614.3445   0.0377  0.050               
 503: 22 18  5  0   22 16  6  0             104692.2714   0.0568  0.050               
 504: 38 25 13  0   38 24 14  0             104719.1433   0.0334  0.050               
 505: 31 19 12  0   31 19 13  0             104730.4040  -0.0056  0.050               
 506: 31 19 12  0   31 18 13  0             104757.6214  -0.0083  0.050               
 507: 36 29  8  0   36 28  9  0             104918.6089   0.0135  0.050               
 508: 31 20 12  0   31 19 13  0             105027.7813   0.0210  0.050               
 509: 43 29 14  0   43 28 15  0             105031.8034  -0.0223  0.050               
 510: 31 20 12  0   31 18 13  0             105054.9930   0.0127  0.050               
 511: 38 30  9  0   38 29 10  0             105179.8933  -0.0142  0.050               
 512: 44 32 13  0   44 31 14  0             105248.6162   0.0146  0.050               
 513: 40 31 10  0   40 30 11  0             105398.8876   0.0536  0.050               
 514: 40 28 13  0   40 27 14  0             105412.0372  -0.0355  0.050               
 515: 29 26  3  0   29 25  4  0             105468.3052   0.0111  0.050               
 516: 29 26  4  0   29 25  5  0             105473.6258  -0.0723  0.050               
 517: 47 32 15  0   47 32 16  0             105518.7298   0.0390  0.050               
 518: 15 14  1  0   15 12  4  0             105746.6576   0.0125  0.050               
 519: 26 25  1  0   26 24  2  0             105820.0018   0.0789  0.050   0.0333 0.50  
 520: 26 25  2  0   26 24  3  0             105820.0018  -0.0122  0.050   0.0333 0.50  
 521: 42 32 11  0   42 31 12  0             105871.5429   0.0181  0.050               
 522: 30 18 12  0   30 18 13  0             105889.9177   0.0268  0.050               
 523: 30 18 12  0   30 17 13  0             105901.6587   0.0235  0.050               
 524: 46 35 11  0   46 34 12  0             105909.5276   0.0378  0.050               
 525:  7  6  1  0    6  6  0  0             105947.2789   0.0075  0.050               
 526:  7  4  3  0    6  4  2  0             105977.4170   0.0457  0.050               
 527: 30 19 12  0   30 18 13  0             106031.2280  -0.0178  0.050               
 528: 30 19 12  0   30 17 13  0             106043.0097   0.0195  0.050               
 529: 35 26 10  0   35 24 11  0             106146.5758   0.0454  0.050               
 530: 39 27 13  0   39 26 14  0             106502.4224  -0.0025  0.050               
 531: 41 32  9  0   41 31 10  0             106702.8550  -0.0152  0.050               
 532: 45 33 13  0   45 32 14  0             106798.7356   0.0229  0.050               
 533: 29 17 12  0   29 17 13  0             106869.6103   0.0158  0.050               
 534: 29 17 12  0   29 16 13  0             106874.5337   0.0706  0.050               
 535: 29 18 12  0   29 17 13  0             106934.2128   0.0069  0.050               
 536: 29 18 12  0   29 16 13  0             106939.0746   0.0002  0.050               
 537: 44 33 12  0   44 32 13  0             106972.9776  -0.0114  0.050               
 538: 31 27  4  0   31 26  5  0             107058.2596   0.0625  0.050               
 539: 31 27  5  0   31 26  6  0             107079.2464   0.0133  0.050               
 540: 37 24 13  0   37 24 14  0             107129.5958   0.0259  0.050               
 541: 40 28 13  0   40 26 14  0             107156.0602  -0.0089  0.050               
 542: 37 24 13  0   37 23 14  0             107374.4723  -0.0218  0.050               
 543: 39 27 13  0   39 25 14  0             107439.1267   0.0100  0.050               
 544: 28 16 12  0   28 16 13  0             107710.5798  -0.0090  0.050               
 545: 28 16 12  0   28 15 13  0             107712.5065  -0.0169  0.050               
 546: 28 17 12  0   28 16 13  0             107738.9697   0.0247  0.050               
 547: 28 17 12  0   28 15 13  0             107740.9260   0.0464  0.050               
 548: 41 29 13  0   41 27 14  0             107751.2774   0.0350  0.050               
 549: 38 26 13  0   38 25 14  0             107763.2171  -0.0382  0.050               
 550: 25 25  0  0   25 24  1  0             107770.1111  -0.0185  0.050  -0.0209 0.50  
 551: 25 25  1  0   25 24  2  0             107770.1111  -0.0231  0.050  -0.0209 0.50  
 552: 47 32 15  0   47 31 16  0             107957.0316   0.0088  0.050               
 553: 28 26  2  0   28 25  3  0             108074.8285   0.2914  0.050   0.0181 0.50  
 554: 28 26  3  0   28 25  4  0             108074.8285  -0.2552  0.050   0.0181 0.50  
 555: 40 29 12  0   40 27 13  0             108194.7589   0.0177  0.050               
 556: 38 26 13  0   38 24 14  0             108250.0354   0.0091  0.050               
 557: 30 23  8  0   30 21  9  0             108341.0047  -0.0419  0.050               
 558: 33 28  6  0   33 27  7  0             108345.2208  -0.0014  0.050               
 559: 27 15 12  0   27 15 13  0             108439.7169  -0.0234  0.050               
 560: 27 15 12  0   27 14 13  0             108440.5447   0.0695  0.050               
 561: 27 16 12  0   27 15 13  0             108451.6369  -0.0288  0.050               
 562: 27 16 12  0   27 14 13  0             108452.4138   0.0133  0.050               
 563: 39 31  8  0   39 30  9  0             108570.7337  -0.0246  0.050               
 564:  7  5  3  0    6  4  2  0             108870.9678   0.0686  0.050               
 565: 35 29  6  0   35 28  7  0             109038.6252  -0.0342  0.050               
 566: 26 14 12  0   26 13 13  0             109075.5165  -0.1585  0.050   0.0032 0.39  
 567: 26 14 12  0   26 14 13  0             109075.5165   0.1073  0.050   0.0032 0.61  
 568: 26 15 12  0   26 13 13  0             109080.3966  -0.0722  0.050   0.0319 0.61  
 569: 26 15 12  0   26 14 13  0             109080.3966   0.1936  0.050   0.0319 0.39  
 570: 46 34 13  0   46 33 14  0             109087.1502  -0.0916  0.050               
 571: 37 25 13  0   37 24 14  0             109093.0521   0.0281  0.050               
 572: 42 28 14  0   42 27 15  0             109194.2454   0.0618  0.050               
 573: 37 30  7  0   37 29  8  0             109217.9525   0.0413  0.050               
 574: 35 29  7  0   35 28  8  0             109256.5635   0.0311  0.050               
 575: 37 25 13  0   37 23 14  0             109337.9897   0.0414  0.050               
 576: 36 23 13  0   36 23 14  0             109364.1997   0.0198  0.050               
 577: 36 23 13  0   36 22 14  0             109483.4822  -0.0288  0.050               
 578: 25 13 12  0   25 12 13  0             109630.9337  -0.0329  0.050   0.0230 0.39  
 579: 25 13 12  0   25 13 13  0             109630.9337   0.0583  0.050   0.0230 0.61  
 580: 25 14 12  0   25 12 13  0             109632.7697  -0.0330  0.050   0.0023 0.61  
 581: 25 14 12  0   25 13 13  0             109632.7697   0.0582  0.050   0.0023 0.39  
 582: 42 30 13  0   42 28 14  0             109677.6061  -0.0039  0.050               
 583: 37 30  8  0   37 29  9  0             109818.2715   0.0510  0.050               
 584: 30 27  3  0   30 26  4  0             110044.9131   0.0570  0.050               
 585: 30 27  4  0   30 26  5  0             110047.4175  -0.0497  0.050               
 586:  7  5  2  0    6  5  1  0             110074.2974   0.0333  0.050               
 587: 39 31  9  0   39 30 10  0             110079.4700  -0.0287  0.050               
 588: 24 12 12  0   24 11 13  0             110116.3291  -0.0296  0.050  -0.0114 0.38  
 589: 24 12 12  0   24 12 13  0             110116.3291   0.0000  0.050  -0.0114 0.62  
 590: 24 13 12  0   24 11 13  0             110117.0797   0.0534  0.050   0.0648 0.62  
 591: 24 13 12  0   24 12 13  0             110117.0797   0.0830  0.050   0.0648 0.38  
 592: 41 32 10  0   41 31 11  0             110164.6314  -0.0202  0.050               
 593: 27 26  1  0   27 25  2  0             110309.4656   0.0151  0.050  -0.0052 0.50  
 594: 27 26  2  0   27 25  3  0             110309.4656  -0.0255  0.050  -0.0052 0.50  
 595: 36 24 13  0   36 23 14  0             110415.7764   0.0069  0.050               
 596: 36 24 13  0   36 22 14  0             110535.1037   0.0031  0.050               
 597: 23 11 12  0   23 10 13  0             110540.1382   0.1229  0.050   0.0128 0.19  
 598: 23 11 12  0   23 11 13  0             110540.1382   0.1319  0.050   0.0128 0.31  
 599: 23 12 12  0   23 10 13  0             110540.1382  -0.1063  0.050   0.0128 0.31  
 600: 23 12 12  0   23 11 13  0             110540.1382  -0.0973  0.050   0.0128 0.19  
 601: 45 34 12  0   45 33 13  0             110809.5055  -0.0212  0.050               
 602: 45 32 14  0   45 31 15  0             110889.9405  -0.0761  0.050               
 603: 22 10 12  0   22  9 13  0             110908.8657   0.0303  0.050  -0.0053 0.19  
 604: 22 10 12  0   22 10 13  0             110908.8657   0.0329  0.050  -0.0053 0.31  
 605: 22 11 12  0   22  9 13  0             110908.8657  -0.0435  0.050  -0.0053 0.31  
 606: 22 11 12  0   22 10 13  0             110908.8657  -0.0410  0.050  -0.0053 0.19  
 607: 35 22 13  0   35 22 14  0             111137.4175   0.0529  0.050               
 608: 35 22 13  0   35 21 14  0             111193.6620   0.0214  0.050               
 609: 21  9 12  0   21  8 13  0             111228.8291   0.0292  0.050   0.0184 0.18  
 610: 21  9 12  0   21  9 13  0             111228.8291   0.0298  0.050   0.0184 0.32  
 611: 21 10 12  0   21  8 13  0             111228.8291   0.0069  0.050   0.0184 0.32  
 612: 21 10 12  0   21  9 13  0             111228.8291   0.0076  0.050   0.0184 0.18  
 613:  8  4  4  0    7  5  3  0             111245.3994  -0.0009  0.050               
 614: 20  8 12  0   20  7 13  0             111505.2055   0.0181  0.050   0.0151 0.18  
 615: 20  8 12  0   20  8 13  0             111505.2055   0.0183  0.050   0.0151 0.32  
 616: 20  9 12  0   20  7 13  0             111505.2055   0.0119  0.050   0.0151 0.32  
 617: 20  9 12  0   20  8 13  0             111505.2055   0.0121  0.050   0.0151 0.18  
 618: 44 31 14  0   44 30 15  0             111520.8022  -0.0717  0.050               
 619:  6  6  1  0    5  5  0  0             111521.8967   0.0404  0.050               
 620: 46 31 15  0   46 31 16  0             111618.5075  -0.0295  0.050               
 621: 35 23 13  0   35 22 14  0             111680.7142  -0.0553  0.050               
 622: 32 28  4  0   32 27  5  0             111707.8431   0.0291  0.050               
 623: 32 28  5  0   32 27  6  0             111718.3212  -0.0246  0.050               
 624: 35 23 13  0   35 21 14  0             111737.0807   0.0350  0.050               
 625: 19  7 12  0   19  6 13  0             111742.7427   0.0291  0.050   0.0284 0.18  
 626: 19  7 12  0   19  7 13  0             111742.7427   0.0292  0.050   0.0284 0.32  
 627: 19  8 12  0   19  6 13  0             111742.7427   0.0276  0.050   0.0284 0.32  
 628: 19  8 12  0   19  7 13  0             111742.7427   0.0276  0.050   0.0284 0.18  
 629:  8  5  4  0    7  5  3  0             111886.0984   0.0281  0.050               
 630: 18  6 12  0   18  5 13  0             111945.6264  -0.0026  0.050  -0.0028 0.18  
 631: 18  6 12  0   18  6 13  0             111945.6264  -0.0026  0.050  -0.0028 0.32  
 632: 18  7 12  0   18  5 13  0             111945.6264  -0.0029  0.050  -0.0028 0.32  
 633: 18  7 12  0   18  6 13  0             111945.6264  -0.0029  0.050  -0.0028 0.18  
 634: 41 27 14  0   41 27 15  0             112065.8012   0.0023  0.050               
 635: 47 35 13  0   47 34 14  0             112084.7085   0.0023  0.050               
 636: 17  5 12  0   17  4 13  0             112117.8126   0.0230  0.050   0.0230 0.18  
 637: 17  5 12  0   17  5 13  0             112117.8126   0.0230  0.050   0.0230 0.32  
 638: 17  6 12  0   17  4 13  0             112117.8126   0.0229  0.050   0.0230 0.32  
 639: 17  6 12  0   17  5 13  0             112117.8126   0.0229  0.050   0.0230 0.18  
 640: 26 26  0  0   26 25  1  0             112241.3261  -0.0194  0.050  -0.0205 0.50  
 641: 26 26  1  0   26 25  2  0             112241.3261  -0.0214  0.050  -0.0205 0.50  
 642: 16  4 12  0   16  3 13  0             112262.6723  -0.0380  0.050  -0.0381 0.18  
 643: 16  4 12  0   16  4 13  0             112262.6723  -0.0380  0.050  -0.0381 0.32  
 644: 16  5 12  0   16  3 13  0             112262.6723  -0.0381  0.050  -0.0381 0.32  
 645: 16  5 12  0   16  4 13  0             112262.6723  -0.0381  0.050  -0.0381 0.18  
 646: 15  3 12  0   15  2 13  0             112383.5640  -0.0420  0.050  -0.0420 0.18  
 647: 15  3 12  0   15  3 13  0             112383.5640  -0.0420  0.050  -0.0420 0.32  
 648: 15  4 12  0   15  2 13  0             112383.5640  -0.0420  0.050  -0.0420 0.32  
 649: 15  4 12  0   15  3 13  0             112383.5640  -0.0420  0.050  -0.0420 0.18  
 650: 18 16  3  0   18 14  4  0             112421.1604   0.0007  0.050               
 651: 14  2 12  0   14  1 13  0             112483.3934  -0.0307  0.050  -0.0307 0.17  
 652: 14  2 12  0   14  2 13  0             112483.3934  -0.0307  0.050  -0.0307 0.33  
 653: 14  3 12  0   14  1 13  0             112483.3934  -0.0307  0.050  -0.0307 0.33  
 654: 14  3 12  0   14  2 13  0             112483.3934  -0.0307  0.050  -0.0307 0.17  
 655: 41 27 14  0   41 26 15  0             112499.0575   0.0609  0.050               
 656: 12  0 12  0   11  0 11  0             112528.9278   0.0111  0.050   0.0111 0.35  
 657: 12  0 12  0   11  1 11  0             112528.9278   0.0111  0.050   0.0111 0.15  
 658: 12  1 12  0   11  0 11  0             112528.9278   0.0111  0.050   0.0111 0.15  
 659: 12  1 12  0   11  1 11  0             112528.9278   0.0111  0.050   0.0111 0.35  
 660: 43 30 14  0   43 29 15  0             112535.0049  -0.0358  0.050               
 661: 11  1 10  0   10  1  9  0             112538.9560   0.0012  0.050   0.0013 0.36  
 662: 11  1 10  0   10  2  9  0             112538.9560   0.0013  0.050   0.0013 0.14  
 663: 11  2 10  0   10  1  9  0             112538.9560   0.0012  0.050   0.0013 0.14  
 664: 11  2 10  0   10  2  9  0             112538.9560   0.0013  0.050   0.0013 0.36  
 665: 10  2  8  0    9  2  7  0             112557.2984  -0.0108  0.050   0.0194 0.36  
 666: 10  2  8  0    9  3  7  0             112557.2984   0.0553  0.050   0.0194 0.14  
 667: 10  3  8  0    9  2  7  0             112557.2984  -0.0165  0.050   0.0194 0.14  
 668: 10  3  8  0    9  3  7  0             112557.2984   0.0496  0.050   0.0194 0.36  
 669: 13  1 12  0   13  0 13  0             112564.7999  -0.0695  0.050  -0.0696 0.17  
 670: 13  1 12  0   13  1 13  0             112564.7999  -0.0695  0.050  -0.0696 0.33  
 671: 13  2 12  0   13  0 13  0             112564.7999  -0.0695  0.050  -0.0696 0.33  
 672: 13  2 12  0   13  1 13  0             112564.7999  -0.0695  0.050  -0.0696 0.17  
 673: 34 21 13  0   34 21 14  0             112587.4602  -0.0379  0.050               
 674: 29 27  2  0   29 26  3  0             112594.0085   0.0622  0.050  -0.0641 0.50  
 675: 29 27  3  0   29 26  4  0             112594.0085  -0.1903  0.050  -0.0641 0.50  
 676:  9  3  6  0    8  4  5  0             112605.2385   0.0399  0.050               
 677:  9  4  6  0    8  4  5  0             112608.7568   0.0050  0.050               
 678: 34 21 13  0   34 20 14  0             112613.1738   0.0066  0.050               
 679:  9  3  6  0    8  3  5  0             112635.6997  -0.0054  0.050               
 680:  9  4  6  0    8  3  5  0             112639.2150  -0.0432  0.050               
 681:  6  6  0  0    5  5  1  0             112699.5869  -0.0364  0.050               
 682: 33 25  9  0   33 23 10  0             112788.2825  -0.0447  0.050               
 683: 34 22 13  0   34 21 14  0             112858.6283  -0.0022  0.050               
 684: 34 22 13  0   34 20 14  0             112884.3309   0.0313  0.050               
 685: 42 33  9  0   42 32 10  0             112988.5030   0.0424  0.050               
 686: 34 29  5  0   34 28  6  0             113029.3023   0.0684  0.050               
 687: 34 29  6  0   34 28  7  0             113066.3371  -0.0327  0.050               
 688: 33 20 13  0   33 19 14  0             113816.5110  -0.0436  0.050               
 689: 33 21 13  0   33 20 14  0             113935.8857   0.0183  0.050               
 690: 33 21 13  0   33 19 14  0             113947.1558  -0.0233  0.050               
 691: 36 30  6  0   36 29  7  0             113954.2504   0.0098  0.050               
 692: 36 30  7  0   36 29  8  0             114071.2388  -0.0559  0.050               
 693: 43 30 14  0   43 28 15  0             114075.8217  -0.0567  0.050               
 694:  8  4  4  0    7  4  3  0             114138.9676   0.0393  0.050               
 695: 38 31  7  0   38 30  8  0             114388.3997   0.0609  0.050               
 696: 42 29 14  0   42 27 15  0             114630.8874   0.0079  0.050               
 697: 38 31  8  0   38 30  9  0             114722.8875  -0.0532  0.050               
 698:  8  5  4  0    7  4  3  0             114779.6089   0.0107  0.050               
 699: 28 27  1  0   28 26  2  0             114796.0842   0.0047  0.050  -0.0042 0.50  
 700: 28 27  2  0   28 26  3  0             114796.0842  -0.0132  0.050  -0.0042 0.50  
 701: 32 19 13  0   32 19 14  0             114848.8811   0.0168  0.050               
 702: 32 19 13  0   32 18 14  0             114853.6933   0.0200  0.050               
 703: 40 26 14  0   40 26 15  0             114901.4659   0.0292  0.050               
 704: 32 20 13  0   32 19 14  0             114909.6072   0.0120  0.050               
 705: 32 20 13  0   32 18 14  0             114914.3829  -0.0212  0.050               
 706: 40 32  9  0   40 31 10  0             115038.4413  -0.0252  0.050               
 707: 41 30 12  0   41 28 13  0             115099.0971   0.0128  0.050               
 708: 40 26 14  0   40 25 15  0             115120.9899   0.0125  0.050               
 709: 46 35 12  0   46 34 13  0             115122.2691   0.0582  0.050               
 710: 41 28 14  0   41 27 15  0             115202.8169   0.0824  0.050               
 711: 41 28 14  0   41 26 15  0             115635.9259  -0.0062  0.050               
 712: 31 18 13  0   31 18 14  0             115756.0205   0.0275  0.050               
 713: 31 18 13  0   31 17 14  0             115757.9784   0.0165  0.050               
 714: 31 19 13  0   31 18 14  0             115783.2370   0.0239  0.050               
 715: 31 19 13  0   31 17 14  0             115785.1990   0.0171  0.050               
 716: 45 30 15  0   45 30 16  0             116296.2153  -0.0367  0.050               
 717: 33 29  4  0   33 28  5  0             116335.8022  -0.0041  0.050               
 718: 30 17 13  0   30 17 14  0             116551.5448  -0.0463  0.050               
 719: 30 17 13  0   30 16 14  0             116552.4093   0.0436  0.050               
 720: 30 18 13  0   30 17 14  0             116563.3295  -0.0058  0.050               
 721: 30 18 13  0   30 16 14  0             116564.1030  -0.0070  0.050               
 722: 28 22  7  0   28 20  8  0             116597.7535  -0.0504  0.050               
 723: 40 27 14  0   40 25 15  0             116864.8794  -0.0943  0.050               
 724: 30 28  2  0   30 27  3  0             117107.6407   0.0515  0.050  -0.0064 0.50  
 725: 30 28  3  0   30 27  4  0             117107.6407  -0.0643  0.050  -0.0064 0.50  
 726: 39 25 14  0   39 25 15  0             117124.6751  -0.0343  0.050               
 727:  8  6  3  0    7  6  2  0             117172.7514   0.0445  0.050               
 728: 39 25 14  0   39 24 15  0             117232.7607   0.0573  0.050               
 729: 29 16 13  0   29 15 14  0             117253.0319  -0.2312  0.050  -0.0549 0.40  
 730: 29 16 13  0   29 16 14  0             117253.0319   0.0609  0.050  -0.0549 0.60  
 731: 29 17 13  0   29 15 14  0             117258.0594  -0.0722  0.050   0.0435 0.60  
 732: 29 17 13  0   29 16 14  0             117258.0594   0.2198  0.050   0.0435 0.40  
 733: 48 34 15  0   48 33 16  0             117597.8528   0.0867  0.050               
 734: 28 15 13  0   28 14 14  0             117872.8734  -0.0492  0.050   0.0149 0.39  
 735: 28 15 13  0   28 15 14  0             117872.8734   0.0560  0.050   0.0149 0.61  
 736: 28 16 13  0   28 14 14  0             117874.9035   0.0462  0.050   0.0874 0.61  
 737: 28 16 13  0   28 15 14  0             117874.9035   0.1514  0.050   0.0874 0.39  
 738: 39 26 14  0   39 25 15  0             118061.3604  -0.0408  0.050               
 739:  8  7  2  0    7  7  1  0             118089.5602   0.0422  0.050               
 740: 39 26 14  0   39 24 15  0             118169.3713  -0.0238  0.050               
 741: 27 14 13  0   27 13 14  0             118420.9461  -0.0447  0.050  -0.0226 0.39  
 742: 27 14 13  0   27 14 14  0             118420.9461  -0.0086  0.050  -0.0226 0.61  
 743: 27 15 13  0   27 13 14  0             118421.7781   0.0523  0.050   0.0664 0.61  
 744: 27 15 13  0   27 14 14  0             118421.7781   0.0885  0.050   0.0664 0.39  
 745: 37 31  7  0   37 30  8  0             118862.3664   0.0133  0.050               
 746: 22 10 12  0   21 13  9  0             118905.5801  -0.0322  0.050   0.0437 0.00  
 747: 26 13 13  0   26 13 14  0             118905.5801   0.2127  0.050   0.0437 0.38  
 748: 26 14 13  0   26 12 14  0             118905.5801  -0.0648  0.050   0.0437 0.38  
 749: 26 14 13  0   26 13 14  0             118905.5801  -0.0531  0.050   0.0437 0.24  
 750: 38 24 14  0   38 24 15  0             118920.0184   0.0057  0.050               
 751: 38 24 14  0   38 23 15  0             118971.5595  -0.0028  0.050               
 752: 29 28  1  0   29 27  2  0             119280.1443   0.0582  0.050   0.0543 0.50  
 753: 29 28  2  0   29 27  3  0             119280.1443   0.0503  0.050   0.0543 0.50  
 754: 25 12 13  0   25 11 14  0             119332.8065   0.0147  0.050  -0.0291 0.19  
 755: 25 12 13  0   25 12 14  0             119332.8065   0.0183  0.050  -0.0291 0.31  
 756: 25 13 13  0   25 11 14  0             119332.8065  -0.0765  0.050  -0.0291 0.31  
 757: 25 13 13  0   25 12 14  0             119332.8065  -0.0729  0.050  -0.0291 0.19  
 758: 38 25 14  0   38 24 15  0             119406.8631   0.0795  0.050               
 759: 38 25 14  0   38 23 15  0             119458.3483   0.0150  0.050               
 760: 41 33  8  0   41 32  9  0             119517.5127  -0.0048  0.050               
 761: 24 11 13  0   24 10 14  0             119709.0486   0.0002  0.050  -0.0141 0.19  
 762: 24 11 13  0   24 11 14  0             119709.0486   0.0012  0.050  -0.0141 0.31  
 763: 24 12 13  0   24 10 14  0             119709.0486  -0.0293  0.050  -0.0141 0.31  
 764: 24 12 13  0   24 11 14  0             119709.0486  -0.0283  0.050  -0.0141 0.19  
 765:  8  7  1  0    7  7  0  0             119919.6942   0.0258  0.050               
 766: 23 10 13  0   23  9 14  0             120039.2959   0.0089  0.050   0.0046 0.19  
 767: 23 10 13  0   23 10 14  0             120039.2959   0.0092  0.050   0.0046 0.31  
 768: 23 11 13  0   23  9 14  0             120039.2959   0.0000  0.050   0.0046 0.31  
 769: 23 11 13  0   23 10 14  0             120039.2959   0.0002  0.050   0.0046 0.19  
 770: 43 34 10  0   43 33 11  0             120098.9447  -0.0715  0.050               
 771: 22  9 13  0   22  8 14  0             120328.1032   0.0040  0.050   0.0028 0.18  
 772: 22  9 13  0   22  9 14  0             120328.1032   0.0040  0.050   0.0028 0.32  
 773: 22 10 13  0   22  8 14  0             120328.1032   0.0014  0.050   0.0028 0.32  
 774: 22 10 13  0   22  9 14  0             120328.1032   0.0015  0.050   0.0028 0.18  
 775: 37 23 14  0   37 23 15  0             120412.3676  -0.0136  0.050               
 776: 37 23 14  0   37 22 15  0             120436.2262  -0.0191  0.050               
 777: 21  8 13  0   21  7 14  0             120579.6326   0.0073  0.050   0.0070 0.18  
 778: 21  8 13  0   21  8 14  0             120579.6326   0.0073  0.050   0.0070 0.32  
 779: 21  9 13  0   21  7 14  0             120579.6326   0.0066  0.050   0.0070 0.32  
 780: 21  9 13  0   21  8 14  0             120579.6326   0.0066  0.050   0.0070 0.18  
 781: 37 24 14  0   37 23 15  0             120657.3139   0.0083  0.050               
 782: 37 24 14  0   37 22 15  0             120681.1666  -0.0030  0.050               
 783: 20  7 13  0   20  6 14  0             120797.6159  -0.0084  0.050  -0.0085 0.18  
 784: 20  7 13  0   20  7 14  0             120797.6159  -0.0084  0.050  -0.0085 0.32  
 785: 20  8 13  0   20  6 14  0             120797.6159  -0.0085  0.050  -0.0085 0.32  
 786: 20  8 13  0   20  7 14  0             120797.6159  -0.0085  0.050  -0.0085 0.18  
 787: 19  6 13  0   19  5 14  0             120985.5532   0.0256  0.050   0.0256 0.18  
 788: 19  6 13  0   19  6 14  0             120985.5532   0.0256  0.050   0.0256 0.32  
 789: 19  7 13  0   19  5 14  0             120985.5532   0.0256  0.050   0.0256 0.32  
 790: 19  7 13  0   19  6 14  0             120985.5532   0.0256  0.050   0.0256 0.18  
 791: 18  5 13  0   18  4 14  0             121146.4665  -0.0138  0.050  -0.0138 0.18  
 792: 18  5 13  0   18  5 14  0             121146.4665  -0.0138  0.050  -0.0138 0.32  
 793: 18  6 13  0   18  4 14  0             121146.4665  -0.0138  0.050  -0.0138 0.32  
 794: 18  6 13  0   18  5 14  0             121146.4665  -0.0138  0.050  -0.0138 0.18  
 795: 28 28  0  0   28 27  1  0             121180.1102  -0.0643  0.050  -0.0645 0.50  
 796: 28 28  1  0   28 27  2  0             121180.1102  -0.0647  0.050  -0.0645 0.50  
 797: 17  4 13  0   17  3 14  0             121283.3692  -0.0063  0.050  -0.0064 0.18  
 798: 17  4 13  0   17  4 14  0             121283.3692  -0.0063  0.050  -0.0064 0.32  
 799: 17  5 13  0   17  3 14  0             121283.3692  -0.0063  0.050  -0.0064 0.32  
 800: 17  5 13  0   17  4 14  0             121283.3692  -0.0063  0.050  -0.0064 0.18  
 801: 16  3 13  0   16  2 14  0             121398.8467  -0.0338  0.050  -0.0338 0.17  
 802: 16  3 13  0   16  3 14  0             121398.8467  -0.0338  0.050  -0.0338 0.33  
 803: 16  4 13  0   16  2 14  0             121398.8467  -0.0338  0.050  -0.0338 0.33  
 804: 16  4 13  0   16  3 14  0             121398.8467  -0.0338  0.050  -0.0338 0.17  
 805:  9  4  5  0    8  5  4  0             121457.3467   0.0186  0.050               
 806: 15  2 13  0   15  2 14  0             121495.4316  -0.0261  0.050  -0.0261 0.39  
 807: 15  3 13  0   15  1 14  0             121495.4316  -0.0261  0.050  -0.0261 0.39  
 808: 15  3 13  0   15  2 14  0             121495.4316  -0.0261  0.050  -0.0261 0.21  
 809: 13  0 13  0   12  0 12  0             121530.3956  -0.0032  0.050  -0.0032 0.35  
 810: 13  0 13  0   12  1 12  0             121530.3956  -0.0032  0.050  -0.0032 0.15  
 811: 13  1 13  0   12  0 12  0             121530.3956  -0.0032  0.050  -0.0032 0.15  
 812: 13  1 13  0   12  1 12  0             121530.3956  -0.0032  0.050  -0.0032 0.35  
 813: 12  1 11  0   11  1 10  0             121540.1063   0.0150  0.050   0.0150 0.36  
 814: 12  1 11  0   11  2 10  0             121540.1063   0.0150  0.050   0.0150 0.14  
 815: 12  2 11  0   11  1 10  0             121540.1063   0.0150  0.050   0.0150 0.14  
 816: 12  2 11  0   11  2 10  0             121540.1063   0.0150  0.050   0.0150 0.36  
 817: 11  2  9  0   10  2  8  0             121555.7665   0.0038  0.050   0.0065 0.36  
 818: 11  2  9  0   10  3  8  0             121555.7665   0.0095  0.050   0.0065 0.14  
 819: 11  3  9  0   10  2  8  0             121555.7665   0.0033  0.050   0.0065 0.14  
 820: 11  3  9  0   10  3  8  0             121555.7665   0.0090  0.050   0.0065 0.36  
 821:  9  5  5  0    8  5  4  0             121561.1693   0.0326  0.050               
 822: 31 24  8  0   31 22  9  0             121565.5081   0.0109  0.050               
 823: 14  1 13  0   14  0 14  0             121575.3340  -0.0486  0.050  -0.0486 0.17  
 824: 14  1 13  0   14  1 14  0             121575.3340  -0.0486  0.050  -0.0486 0.33  
 825: 14  2 13  0   14  0 14  0             121575.3340  -0.0486  0.050  -0.0486 0.33  
 826: 14  2 13  0   14  1 14  0             121575.3340  -0.0486  0.050  -0.0486 0.17  
 827: 10  3  7  0    9  4  6  0             121598.3112   0.3126  0.050   0.0415 0.27  
 828: 10  4  7  0    9  4  6  0             121598.3112  -0.0582  0.050   0.0415 0.73  
 829: 10  3  7  0    9  3  6  0             121601.6278   0.0761  0.050  -0.0237 0.73  
 830: 10  4  7  0    9  3  6  0             121601.6278  -0.2947  0.050  -0.0237 0.27  
 831: 31 29  2  0   31 28  3  0             121616.2306   0.0860  0.050   0.0596 0.50  
 832: 31 29  3  0   31 28  4  0             121616.2306   0.0332  0.050   0.0596 0.50  
 833: 36 22 14  0   36 22 15  0             121683.5061  -0.0078  0.050               
 834: 36 23 14  0   36 22 15  0             121802.8620   0.0168  0.050               
 835: 36 23 14  0   36 21 15  0             121813.5234  -0.0265  0.050               
 836: 45 31 15  0   45 29 16  0             121846.7949  -0.0003  0.050               
 837:  9  4  5  0    8  4  4  0             122098.0590   0.0610  0.050               
 838:  9  5  5  0    8  4  4  0             122201.7775  -0.0289  0.050               
 839: 36 31  6  0   36 30  7  0             122443.7675  -0.0505  0.050               
 840:  7  6  2  0    6  5  1  0             122599.0305   0.0489  0.050               
 841: 44 30 15  0   44 29 16  0             122645.0670  -0.0041  0.050               
 842: 35 21 14  0   35 21 15  0             122786.1705  -0.0151  0.050               
 843: 35 21 14  0   35 20 15  0             122790.8354   0.0019  0.050               
 844: 35 22 14  0   35 21 15  0             122842.4437  -0.0180  0.050               
 845: 35 22 14  0   35 20 15  0             122847.1157   0.0061  0.050               
 846: 44 30 15  0   44 28 16  0             123028.4864   0.0271  0.050               
 847: 34 20 14  0   34 20 15  0             123754.9352   0.0885  0.050               
 848: 34 20 14  0   34 19 15  0             123756.8127   0.0154  0.050               
 849: 30 29  1  0   30 28  2  0             123761.6906  -0.0040  0.050  -0.0058 0.50  
 850: 30 29  2  0   30 28  3  0             123761.6906  -0.0075  0.050  -0.0058 0.50  
 851: 34 21 14  0   34 20 15  0             123780.5989   0.0832  0.050               
 852: 34 21 14  0   34 19 15  0             123782.4553  -0.0109  0.050               
 853:  8  5  3  0    7  5  2  0             124123.1451   0.0107  0.050               
 854: 33 19 14  0   33 19 15  0             124612.6490  -0.0208  0.050               
 855: 33 19 14  0   33 18 15  0             124613.4653   0.0055  0.050               
 856: 33 20 14  0   33 19 15  0             124623.9331  -0.0484  0.050               
 857: 33 20 14  0   33 18 15  0             124624.8138   0.0422  0.050               
 858: 42 27 15  0   42 26 16  0             124958.3563  -0.0572  0.050               
 859:  8  6  2  0    7  6  1  0             125257.7137   0.0112  0.050               
 860: 32 18 14  0   32 17 15  0             125376.0758  -0.1956  0.050  -0.0111 0.40  
 861: 32 18 14  0   32 18 15  0             125376.0758   0.1123  0.050  -0.0111 0.60  
 862: 32 19 14  0   32 17 15  0             125380.9875  -0.0929  0.050   0.0305 0.60  
 863: 32 19 14  0   32 18 15  0             125380.9875   0.2150  0.050   0.0305 0.40  
 864: 31 17 14  0   31 16 15  0             126056.8721  -0.0741  0.050  -0.0042 0.39  
 865: 31 17 14  0   31 17 15  0             126056.8721   0.0412  0.050  -0.0042 0.61  
 866: 31 18 14  0   31 16 15  0             126058.8540  -0.0610  0.050  -0.0156 0.61  
 867: 31 18 14  0   31 17 15  0             126058.8540   0.0543  0.050  -0.0156 0.39  
 868: 32 30  2  0   32 29  3  0             126120.2360   0.0783  0.050   0.0664 0.50  
 869: 32 30  3  0   32 29  4  0             126120.2360   0.0544  0.050   0.0664 0.50  
 870: 30 16 14  0   30 15 15  0             126664.7059  -0.0718  0.050  -0.0466 0.39  
 871: 30 16 14  0   30 16 15  0             126664.7059  -0.0303  0.050  -0.0466 0.61  
 872: 30 17 14  0   30 15 15  0             126665.5894   0.0370  0.050   0.0533 0.61  
 873: 30 17 14  0   30 16 15  0             126665.5894   0.0785  0.050   0.0533 0.39  
 874: 41 26 15  0   41 26 16  0             126676.7085  -0.0554  0.050               
 875: 41 26 15  0   41 25 16  0             126723.6078   0.0707  0.050               
 876: 29 15 14  0   29 14 15  0             127207.6064   0.1742  0.050   0.0353 0.19  
 877: 29 15 14  0   29 15 15  0             127207.6064   0.1884  0.050   0.0353 0.31  
 878: 29 16 14  0   29 14 15  0             127207.6064  -0.1178  0.050   0.0353 0.31  
 879: 29 16 14  0   29 15 15  0             127207.6064  -0.1036  0.050   0.0353 0.19  
 880: 28 14 14  0   28 13 15  0             127691.4628   0.0348  0.050  -0.0155 0.19  
 881: 28 14 14  0   28 14 15  0             127691.4628   0.0394  0.050  -0.0155 0.31  
 882: 28 15 14  0   28 13 15  0             127691.4628  -0.0704  0.050  -0.0155 0.31  
 883: 28 15 14  0   28 14 15  0             127691.4628  -0.0657  0.050  -0.0155 0.19  
 884: 27 13 14  0   27 12 15  0             128122.4520   0.0191  0.050   0.0018 0.19  
 885: 27 13 14  0   27 13 15  0             128122.4520   0.0205  0.050   0.0018 0.31  
 886: 27 14 14  0   27 12 15  0             128122.4520  -0.0170  0.050   0.0018 0.31  
 887: 27 14 14  0   27 13 15  0             128122.4520  -0.0155  0.050   0.0018 0.19  
 888: 40 25 15  0   40 25 16  0             128207.8570  -0.0490  0.050               
 889: 40 25 15  0   40 24 16  0             128229.8586   0.0231  0.050               
 890: 26 12 14  0   26 11 15  0             128505.4316  -0.0228  0.050  -0.0285 0.19  
 891: 26 12 14  0   26 12 15  0             128505.4316  -0.0223  0.050  -0.0285 0.31  
 892: 26 13 14  0   26 11 15  0             128505.4316  -0.0345  0.050  -0.0285 0.31  
 893: 26 13 14  0   26 12 15  0             128505.4316  -0.0341  0.050  -0.0285 0.19  
 894: 25 11 14  0   25 10 15  0             128844.9803   0.0110  0.050   0.0101 0.27  
 895: 25 11 14  0   25 11 15  0             128844.9803   0.0111  0.050   0.0101 0.46  
 896: 25 12 14  0   25 11 15  0             128844.9803   0.0075  0.050   0.0101 0.27  
 897: 24 10 14  0   24  9 15  0             129145.0126  -0.0028  0.050  -0.0034 0.18  
 898: 24 10 14  0   24 10 15  0             129145.0126  -0.0028  0.050  -0.0034 0.32  
 899: 24 11 14  0   24  9 15  0             129145.0126  -0.0038  0.050  -0.0034 0.32  
 900: 24 11 14  0   24 10 15  0             129145.0126  -0.0038  0.050  -0.0034 0.18  
 901:  9  6  4  0    8  6  3  0             129238.5181   0.0476  0.050               
 902: 23  9 14  0   23  8 15  0             129409.2332  -0.0267  0.050  -0.0269 0.18  
 903: 23  9 14  0   23  9 15  0             129409.2332  -0.0267  0.050  -0.0269 0.32  
 904: 23 10 14  0   23  8 15  0             129409.2332  -0.0270  0.050  -0.0269 0.32  
 905: 23 10 14  0   23  9 15  0             129409.2332  -0.0269  0.050  -0.0269 0.18  
 906: 39 24 15  0   39 23 16  0             129538.2979  -0.0411  0.050               
 907: 39 25 15  0   39 24 16  0             129636.4117   0.0662  0.050               
 908: 22  8 14  0   22  7 15  0             129641.0464  -0.0056  0.050  -0.0057 0.18  
 909: 22  8 14  0   22  8 15  0             129641.0464  -0.0056  0.050  -0.0057 0.32  
 910: 22  9 14  0   22  7 15  0             129641.0464  -0.0057  0.050  -0.0057 0.32  
 911: 22  9 14  0   22  8 15  0             129641.0464  -0.0057  0.050  -0.0057 0.18  
 912: 21  7 14  0   21  6 15  0             129843.4460  -0.0196  0.050  -0.0197 0.18  
 913: 21  7 14  0   21  7 15  0             129843.4460  -0.0196  0.050  -0.0197 0.32  
 914: 21  8 14  0   21  6 15  0             129843.4460  -0.0196  0.050  -0.0197 0.32  
 915: 21  8 14  0   21  7 15  0             129843.4460  -0.0196  0.050  -0.0197 0.18  
 916: 20  6 14  0   20  5 15  0             130019.3390   0.0074  0.050   0.0074 0.18  
 917: 20  6 14  0   20  6 15  0             130019.3390   0.0074  0.050   0.0074 0.32  
 918: 20  7 14  0   20  5 15  0             130019.3390   0.0074  0.050   0.0074 0.32  
 919: 20  7 14  0   20  6 15  0             130019.3390   0.0074  0.050   0.0074 0.18  
 920: 19  5 14  0   19  4 15  0             130171.2209  -0.0453  0.050  -0.0453 0.22  
 921: 19  5 14  0   19  5 15  0             130171.2209  -0.0453  0.050  -0.0453 0.39  
 922: 19  6 14  0   19  4 15  0             130171.2209  -0.0453  0.050  -0.0453 0.39  
 923: 18  4 14  0   18  3 15  0             130301.6477  -0.0450  0.050  -0.0451 0.26  
 924: 18  5 14  0   18  3 15  0             130301.6477  -0.0450  0.050  -0.0451 0.48  
 925: 18  5 14  0   18  4 15  0             130301.6477  -0.0450  0.050  -0.0451 0.26  
 926: 17  3 14  0   17  2 15  0             130412.8426  -0.0172  0.050  -0.0173 0.18  
 927: 17  3 14  0   17  3 15  0             130412.8426  -0.0172  0.050  -0.0173 0.32  
 928: 17  4 14  0   17  2 15  0             130412.8426  -0.0172  0.050  -0.0173 0.32  
 929: 17  4 14  0   17  3 15  0             130412.8426  -0.0172  0.050  -0.0173 0.18  
 930: 16  2 14  0   16  1 15  0             130506.8377  -0.0186  0.050  -0.0186 0.17  
 931: 16  2 14  0   16  2 15  0             130506.8377  -0.0186  0.050  -0.0186 0.33  
 932: 16  3 14  0   16  1 15  0             130506.8377  -0.0186  0.050  -0.0186 0.33  
 933: 16  3 14  0   16  2 15  0             130506.8377  -0.0186  0.050  -0.0186 0.17  
 934: 14  0 14  0   13  0 13  0             130531.7966   0.0156  0.050   0.0156 0.35  
 935: 14  0 14  0   13  1 13  0             130531.7966   0.0156  0.050   0.0156 0.15  
 936: 14  1 14  0   13  0 13  0             130531.7966   0.0156  0.050   0.0156 0.15  
 937: 14  1 14  0   13  1 13  0             130531.7966   0.0156  0.050   0.0156 0.35  
 938: 13  1 12  0   12  1 11  0             130541.2058  -0.0117  0.050  -0.0118 0.35  
 939: 13  1 12  0   12  2 11  0             130541.2058  -0.0117  0.050  -0.0118 0.15  
 940: 13  2 12  0   12  1 11  0             130541.2058  -0.0117  0.050  -0.0118 0.15  
 941: 13  2 12  0   12  2 11  0             130541.2058  -0.0117  0.050  -0.0118 0.35  
 942: 12  2 10  0   11  2  9  0             130555.1162  -0.0169  0.050  -0.0166 0.42  
 943: 12  2 10  0   11  3  9  0             130555.1162  -0.0164  0.050  -0.0166 0.17  
 944: 12  3 10  0   11  3  9  0             130555.1162  -0.0164  0.050  -0.0166 0.42  
 945: 15  1 14  0   15  0 15  0             130585.5542  -0.0684  0.050  -0.0684 0.17  
 946: 15  1 14  0   15  1 15  0             130585.5542  -0.0684  0.050  -0.0684 0.33  
 947: 15  2 14  0   15  0 15  0             130585.5542  -0.0684  0.050  -0.0684 0.33  
 948: 15  2 14  0   15  1 15  0             130585.5542  -0.0684  0.050  -0.0684 0.17  
 949: 10  4  6  0    9  5  5  0             130657.6372  -0.0201  0.050               
 950: 10  5  6  0    9  5  5  0             130671.5732  -0.0112  0.050               
 951: 38 23 15  0   38 23 16  0             130685.8995   0.0302  0.050               
 952: 10  4  6  0    9  4  5  0             130761.4355  -0.0302  0.050               
 953: 10  5  6  0    9  4  5  0             130775.4241   0.0311  0.050               
 954: 37 23 15  0   37 21 16  0             131737.7179  -0.0298  0.050               
 955: 31 14 17  0   31 13 18  0             155235.5010   0.0077  0.050   0.0076 0.19  
 956: 31 14 17  0   31 14 18  0             155235.5010   0.0077  0.050   0.0076 0.31  
 957: 31 15 17  0   31 13 18  0             155235.5010   0.0075  0.050   0.0076 0.31  
 958: 31 15 17  0   31 14 18  0             155235.5010   0.0075  0.050   0.0076 0.19  
 959: 40 37  3  0   40 36  4  0             155344.1780  -0.0198  0.050  -0.0205 0.50  
 960: 40 37  4  0   40 36  5  0             155344.1780  -0.0210  0.050  -0.0205 0.50  
 961: 46 28 18  0   46 28 19  0             155369.3546  -0.0052  0.050               
 962: 46 28 18  0   46 27 19  0             155370.9429   0.0086  0.050               
 963: 46 29 18  0   46 28 19  0             155387.4171   0.0389  0.050               
 964: 46 29 18  0   46 27 19  0             155388.9695   0.0169  0.050               
 965:  8  6  2  0    7  5  3  0             155496.0480  -0.0731  0.050               
 966: 30 13 17  0   30 12 18  0             155563.8723   0.0145  0.050   0.0145 0.19  
 967: 30 13 17  0   30 13 18  0             155563.8723   0.0145  0.050   0.0145 0.31  
 968: 30 14 17  0   30 12 18  0             155563.8723   0.0144  0.050   0.0145 0.31  
 969: 30 14 17  0   30 13 18  0             155563.8723   0.0144  0.050   0.0145 0.19  
 970: 10  7  4  0    9  6  3  0             155637.0473   0.0012  0.050               
 971: 29 12 17  0   29 11 18  0             155860.3610   0.0253  0.050   0.0254 0.18  
 972: 29 12 17  0   29 12 18  0             155860.3610   0.0253  0.050   0.0254 0.32  
 973: 29 13 17  0   29 11 18  0             155860.3610   0.0253  0.050   0.0254 0.32  
 974: 29 13 17  0   29 12 18  0             155860.3610   0.0253  0.050   0.0254 0.18  
 975: 28 11 17  0   28 10 18  0             156127.3607  -0.0234  0.050  -0.0235 0.18  
 976: 28 11 17  0   28 11 18  0             156127.3607  -0.0234  0.050  -0.0235 0.32  
 977: 28 12 17  0   28 10 18  0             156127.3607  -0.0234  0.050  -0.0235 0.32  
 978: 28 12 17  0   28 11 18  0             156127.3607  -0.0234  0.050  -0.0235 0.18  
 979: 27 10 17  0   27  9 18  0             156367.3109   0.0243  0.050   0.0243 0.18  
 980: 27 10 17  0   27 10 18  0             156367.3109   0.0243  0.050   0.0243 0.32  
 981: 27 11 17  0   27  9 18  0             156367.3109   0.0243  0.050   0.0243 0.32  
 982: 27 11 17  0   27 10 18  0             156367.3109   0.0243  0.050   0.0243 0.18  
 983: 26  9 17  0   26  8 18  0             156582.1973   0.0276  0.050   0.0277 0.27  
 984: 26  9 17  0   26  9 18  0             156582.1973   0.0276  0.050   0.0277 0.47  
 985: 26 10 17  0   26  9 18  0             156582.1973   0.0276  0.050   0.0277 0.27  
 986: 26 10 17  0   26  8 18  0             156582.2099   0.0402  0.050               
 987: 24  7 17  0   24  6 18  0             156944.7067   0.0071  0.050   0.0071 0.18  
 988: 24  7 17  0   24  7 18  0             156944.7067   0.0071  0.050   0.0071 0.32  
 989: 24  8 17  0   24  6 18  0             156944.7067   0.0071  0.050   0.0071 0.32  
 990: 24  8 17  0   24  7 18  0             156944.7067   0.0071  0.050   0.0071 0.18  
 991: 23  6 17  0   23  5 18  0             157095.9586   0.0071  0.050   0.0072 0.18  
 992: 23  6 17  0   23  6 18  0             157095.9586   0.0071  0.050   0.0072 0.32  
 993: 23  7 17  0   23  5 18  0             157095.9586   0.0071  0.050   0.0072 0.32  
 994: 23  7 17  0   23  6 18  0             157095.9586   0.0071  0.050   0.0072 0.18  
 995: 11  7  5  0   10  7  4  0             157212.3559   0.0289  0.050               
 996: 22  5 17  0   22  4 18  0             157229.4722   0.0572  0.050   0.0573 0.18  
 997: 22  5 17  0   22  5 18  0             157229.4722   0.0572  0.050   0.0573 0.32  
 998: 22  6 17  0   22  4 18  0             157229.4722   0.0572  0.050   0.0573 0.32  
 999: 22  6 17  0   22  5 18  0             157229.4722   0.0572  0.050   0.0573 0.18  
1000: 21  4 17  0   21  3 18  0             157346.6631   0.0318  0.050   0.0319 0.18  
1001: 21  4 17  0   21  4 18  0             157346.6631   0.0318  0.050   0.0319 0.32  
1002: 21  5 17  0   21  3 18  0             157346.6631   0.0318  0.050   0.0319 0.32  
1003: 21  5 17  0   21  4 18  0             157346.6631   0.0318  0.050   0.0319 0.18  
1004: 44 26 18  0   44 25 19  0             157420.4565  -0.1204  0.050   0.0522 0.41  
1005: 44 26 18  0   44 26 19  0             157420.4565   0.1736  0.050   0.0522 0.59  
1006: 44 27 18  0   44 25 19  0             157424.3465  -0.0560  0.050               
1007: 42 38  4  0   42 37  5  0             157427.0211  -0.0368  0.050  -0.0401 0.50  
1008: 42 38  5  0   42 37  6  0             157427.0211  -0.0432  0.050  -0.0401 0.50  
1009: 20  3 17  0   20  2 18  0             157448.9883  -0.0621  0.050  -0.0621 0.17  
1010: 20  3 17  0   20  3 18  0             157448.9883  -0.0621  0.050  -0.0621 0.33  
1011: 20  4 17  0   20  2 18  0             157448.9883  -0.0621  0.050  -0.0621 0.33  
1012: 20  4 17  0   20  3 18  0             157448.9883  -0.0621  0.050  -0.0621 0.17  
1013: 53 34 19  0   53 34 20  0             157473.5730  -0.0089  0.050               
1014: 17  0 17  0   16  0 16  0             157535.2681   0.0303  0.050   0.0303 0.35  
1015: 17  0 17  0   16  1 16  0             157535.2681   0.0303  0.050   0.0303 0.15  
1016: 17  1 17  0   16  0 16  0             157535.2681   0.0303  0.050   0.0303 0.15  
1017: 17  1 17  0   16  1 16  0             157535.2681   0.0303  0.050   0.0303 0.35  
1018: 19  2 17  0   19  1 18  0             157538.0591   0.0218  0.050   0.0219 0.17  
1019: 19  2 17  0   19  2 18  0             157538.0591   0.0218  0.050   0.0219 0.33  
1020: 19  3 17  0   19  1 18  0             157538.0591   0.0218  0.050   0.0219 0.33  
1021: 19  3 17  0   19  2 18  0             157538.0591   0.0218  0.050   0.0219 0.17  
1022: 16  1 15  0   15  1 14  0             157544.2105   0.0138  0.050   0.0138 0.35  
1023: 16  1 15  0   15  2 14  0             157544.2105   0.0138  0.050   0.0138 0.15  
1024: 16  2 15  0   15  1 14  0             157544.2105   0.0138  0.050   0.0138 0.15  
1025: 16  2 15  0   15  2 14  0             157544.2105   0.0138  0.050   0.0138 0.35  
1026: 39 37  2  0   39 36  3  0             157550.6613   0.0570  0.050   0.0570 0.50  
1027: 39 37  3  0   39 36  4  0             157550.6613   0.0569  0.050   0.0570 0.50  
1028: 15  2 13  0   14  2 12  0             157555.3296   0.0019  0.050   0.0020 0.36  
1029: 15  2 13  0   14  3 12  0             157555.3296   0.0019  0.050   0.0020 0.14  
1030: 15  3 13  0   14  2 12  0             157555.3296   0.0019  0.050   0.0020 0.14  
1031: 15  3 13  0   14  3 12  0             157555.3296   0.0019  0.050   0.0020 0.36  
1032: 14  3 11  0   13  3 10  0             157574.1704   0.0413  0.050   0.0414 0.36  
1033: 14  3 11  0   13  4 10  0             157574.1704   0.0415  0.050   0.0414 0.14  
1034: 14  4 11  0   13  3 10  0             157574.1704   0.0412  0.050   0.0414 0.14  
1035: 14  4 11  0   13  4 10  0             157574.1704   0.0415  0.050   0.0414 0.36  
1036: 18  1 17  0   18  0 18  0             157614.9045   0.0282  0.050   0.0282 0.17  
1037: 18  1 17  0   18  1 18  0             157614.9045   0.0282  0.050   0.0282 0.33  
1038: 18  2 17  0   18  0 18  0             157614.9045   0.0282  0.050   0.0282 0.33  
1039: 18  2 17  0   18  1 18  0             157614.9045   0.0282  0.050   0.0282 0.17  
1040: 13  4  9  0   12  4  8  0             157618.4780  -0.0279  0.050  -0.0327 0.73  
1041: 13  5  9  0   12  4  8  0             157618.4780  -0.0455  0.050  -0.0327 0.27  
1042: 29 23  6  0   29 21  9  0             157677.6158   0.0509  0.050               
1043: 12  5  7  0   11  6  6  0             157737.3696   0.0452  0.050               
1044: 12  6  7  0   11  6  6  0             157743.4883   0.0519  0.050               
1045: 12  5  7  0   11  5  6  0             157783.4306   0.0377  0.050               
1046: 12  6  7  0   11  5  6  0             157789.4541  -0.0509  0.050               
1047: 10  7  3  0    9  7  2  0             157918.2319   0.0220  0.050               
1048: 43 25 18  0   43 24 19  0             158315.8470  -0.0247  0.050   0.0476 0.41  
1049: 43 25 18  0   43 25 19  0             158315.8470   0.0973  0.050   0.0476 0.59  
1050: 43 26 18  0   43 24 19  0             158317.4528  -0.1138  0.050  -0.0642 0.59  
1051: 43 26 18  0   43 25 19  0             158317.4528   0.0081  0.050  -0.0642 0.41  
1052: 42 25 18  0   42 23 19  0             159136.8517   0.0371  0.050   0.0570 0.60  
1053: 42 25 18  0   42 24 19  0             159136.8517   0.0863  0.050   0.0570 0.40  
1054: 11  6  5  0   10  6  4  0             159728.4193   0.0193  0.050               
1055: 41 38  3  0   41 37  4  0             159844.4143  -0.0432  0.050  -0.0435 0.50  
1056: 41 38  4  0   41 37  5  0             159844.4143  -0.0438  0.050  -0.0435 0.50  
1057: 41 23 18  0   41 22 19  0             159888.1465   0.1644  0.050   0.0210 0.20  
1058: 41 23 18  0   41 23 19  0             159888.1465   0.1837  0.050   0.0210 0.30  
1059: 41 24 18  0   41 22 19  0             159888.1465  -0.1417  0.050   0.0210 0.30  
1060: 41 24 18  0   41 23 19  0             159888.1465  -0.1224  0.050   0.0210 0.20  
1061: 11  7  5  0   10  6  4  0             160482.8383   0.0177  0.050               
1062: 40 22 18  0   40 21 19  0             160577.4782   0.0688  0.050   0.0102 0.20  
1063: 40 22 18  0   40 22 19  0             160577.4782   0.0761  0.050   0.0102 0.30  
1064: 40 23 18  0   40 21 19  0             160577.4782  -0.0557  0.050   0.0102 0.30  
1065: 40 23 18  0   40 22 19  0             160577.4782  -0.0484  0.050   0.0102 0.20  
1066: 39 30 10  0   39 28 11  0             160657.2775   0.0440  0.050               
1067: 51 33 19  0   51 32 20  0             160692.4711  -0.0882  0.050               
1068: 51 33 19  0   51 31 20  0             160699.4126   0.0030  0.050               
1069:  8  7  1  0    7  5  2  0             160915.4813   0.0417  0.050               
1070: 46 40  6  0   46 39  7  0             160980.8216   0.0043  0.050  -0.0582 0.50  
1071: 46 40  7  0   46 39  8  0             160980.8216  -0.1207  0.050  -0.0582 0.50  
1072: 39 21 18  0   39 20 19  0             161209.4784  -0.0153  0.050  -0.0385 0.20  
1073: 39 21 18  0   39 21 19  0             161209.4784  -0.0126  0.050  -0.0385 0.30  
1074: 39 22 18  0   39 20 19  0             161209.4784  -0.0644  0.050  -0.0385 0.30  
1075: 39 22 18  0   39 21 19  0             161209.4784  -0.0617  0.050  -0.0385 0.20  
1076: 38 20 18  0   38 19 19  0             161788.8332   0.0423  0.050   0.0334 0.20  
1077: 38 20 18  0   38 20 19  0             161788.8332   0.0432  0.050   0.0334 0.30  
1078: 38 21 18  0   38 19 19  0             161788.8332   0.0235  0.050   0.0334 0.30  
1079: 38 21 18  0   38 20 19  0             161788.8332   0.0244  0.050   0.0334 0.20  
1080: 37 19 18  0   37 18 19  0             162319.4166   0.0294  0.050   0.0262 0.19  
1081: 37 19 18  0   37 19 19  0             162319.4166   0.0297  0.050   0.0262 0.31  
1082: 37 20 18  0   37 18 19  0             162319.4166   0.0225  0.050   0.0262 0.31  
1083: 37 20 18  0   37 19 19  0             162319.4166   0.0228  0.050   0.0262 0.19  
1084: 11 10  2  0   10 10  1  0             162354.8663  -0.0093  0.050               
1085: 11 10  1  0   10 10  0  0             162648.0490   0.0186  0.050               
1086: 36 18 18  0   36 17 19  0             162804.9868   0.0114  0.050   0.0103 0.19  
1087: 36 18 18  0   36 18 19  0             162804.9868   0.0115  0.050   0.0103 0.31  
1088: 36 19 18  0   36 17 19  0             162804.9868   0.0089  0.050   0.0103 0.31  
1089: 36 19 18  0   36 18 19  0             162804.9868   0.0091  0.050   0.0103 0.19  
1090: 11  8  4  0   10  8  3  0             162825.1853   0.0306  0.050               
1091:  9  8  2  0    8  7  1  0             163135.7908   0.0161  0.050               
1092: 49 30 19  0   49 30 20  0             163192.8595   0.0052  0.050               
1093: 49 30 19  0   49 29 20  0             163194.3073   0.0051  0.050               
1094: 49 31 19  0   49 30 20  0             163209.0308   0.0213  0.050               
1095: 49 31 19  0   49 29 20  0             163210.4453  -0.0120  0.050               
1096: 57 37 20  0   57 37 21  0             163216.6177   0.0113  0.050               
1097: 35 17 18  0   35 16 19  0             163248.9516   0.0379  0.050   0.0375 0.19  
1098: 35 17 18  0   35 17 19  0             163248.9516   0.0379  0.050   0.0375 0.31  
1099: 35 18 18  0   35 16 19  0             163248.9516   0.0370  0.050   0.0375 0.31  
1100: 35 18 18  0   35 17 19  0             163248.9516   0.0371  0.050   0.0375 0.19  
1101: 34 16 18  0   34 15 19  0             163654.2886   0.0159  0.050   0.0158 0.19  
1102: 34 16 18  0   34 16 19  0             163654.2886   0.0160  0.050   0.0158 0.31  
1103: 34 17 18  0   34 15 19  0             163654.2886   0.0157  0.050   0.0158 0.31  
1104: 34 17 18  0   34 16 19  0             163654.2886   0.0157  0.050   0.0158 0.19  
1105: 29 24  6  0   29 22  7  0             163693.7882   0.0056  0.050   0.0227 0.57  
1106: 57 38 20  0   57 36 21  0             163693.7882   0.0450  0.050   0.0227 0.43  
1107: 45 40  5  0   45 39  6  0             163868.1451   0.0002  0.050  -0.0068 0.50  
1108: 45 40  6  0   45 39  7  0             163868.1451  -0.0139  0.050  -0.0068 0.50  
1109: 11  9  3  0   10  9  2  0             163938.1122  -0.0077  0.050               
1110: 39 38  1  0   39 37  2  0             164010.3378   0.0389  0.050   0.0390 0.50  
1111: 39 38  2  0   39 37  3  0             164010.3378   0.0389  0.050   0.0390 0.50  
1112: 33 15 18  0   33 14 19  0             164023.8877   0.0149  0.050   0.0149 0.19  
1113: 33 15 18  0   33 15 19  0             164023.8877   0.0149  0.050   0.0149 0.31  
1114: 33 16 18  0   33 14 19  0             164023.8877   0.0149  0.050   0.0149 0.31  
1115: 33 16 18  0   33 15 19  0             164023.8877   0.0149  0.050   0.0149 0.19  
1116: 48 29 19  0   48 29 20  0             164311.5751   0.0826  0.050               
1117: 32 14 18  0   32 13 19  0             164360.3327   0.0166  0.050   0.0167 0.19  
1118: 32 14 18  0   32 14 19  0             164360.3327   0.0166  0.050   0.0167 0.31  
1119: 32 15 18  0   32 13 19  0             164360.3327   0.0166  0.050   0.0167 0.31  
1120: 32 15 18  0   32 14 19  0             164360.3327   0.0166  0.050   0.0167 0.19  
1121: 31 13 18  0   31 12 19  0             164666.0476   0.0355  0.050   0.0355 0.18  
1122: 31 13 18  0   31 13 19  0             164666.0476   0.0355  0.050   0.0355 0.32  
1123: 31 14 18  0   31 12 19  0             164666.0476   0.0355  0.050   0.0355 0.32  
1124: 31 14 18  0   31 13 19  0             164666.0476   0.0355  0.050   0.0355 0.18  
1125: 30 12 18  0   30 11 19  0             164943.2164   0.0168  0.050   0.0169 0.18  
1126: 30 12 18  0   30 12 19  0             164943.2164   0.0168  0.050   0.0169 0.32  
1127: 30 13 18  0   30 11 19  0             164943.2164   0.0168  0.050   0.0169 0.32  
1128: 30 13 18  0   30 12 19  0             164943.2164   0.0168  0.050   0.0169 0.18  
1129: 29 11 18  0   29 11 19  0             165193.9692   0.0039  0.050   0.0039 0.39  
1130: 29 12 18  0   29 10 19  0             165193.9692   0.0039  0.050   0.0039 0.39  
1131: 29 12 18  0   29 11 19  0             165193.9692   0.0039  0.050   0.0039 0.22  
1132: 47 28 19  0   47 27 20  0             165337.5377  -0.1529  0.050   0.0100 0.41  
1133: 47 28 19  0   47 28 20  0             165337.5377   0.1254  0.050   0.0100 0.59  
1134: 47 29 19  0   47 27 20  0             165341.1170  -0.0794  0.050   0.0360 0.59  
1135: 47 29 19  0   47 28 20  0             165341.1170   0.1989  0.050   0.0360 0.41  
1136: 28 10 18  0   28  9 19  0             165420.2716   0.0121  0.050   0.0122 0.18  
1137: 28 10 18  0   28 10 19  0             165420.2716   0.0121  0.050   0.0122 0.32  
1138: 28 11 18  0   28  9 19  0             165420.2716   0.0121  0.050   0.0122 0.32  
1139: 28 11 18  0   28 10 19  0             165420.2716   0.0121  0.050   0.0122 0.18  
1140: 27 23  5  0   27 21  6  0             165511.2766   0.0008  0.050               
1141: 27  9 18  0   27  8 19  0             165623.9049  -0.0041  0.050  -0.0041 0.18  
1142: 27  9 18  0   27  9 19  0             165623.9049  -0.0041  0.050  -0.0041 0.32  
1143: 27 10 18  0   27  8 19  0             165623.9049  -0.0041  0.050  -0.0041 0.32  
1144: 27 10 18  0   27  9 19  0             165623.9049  -0.0041  0.050  -0.0041 0.18  
1145: 34 27  8  0   34 25  9  0             165629.2406   0.0213  0.050               
1146: 26  8 18  0   26  7 19  0             165806.6407   0.0113  0.050   0.0114 0.18  
1147: 26  8 18  0   26  8 19  0             165806.6407   0.0113  0.050   0.0114 0.32  
1148: 26  9 18  0   26  7 19  0             165806.6407   0.0113  0.050   0.0114 0.32  
1149: 26  9 18  0   26  8 19  0             165806.6407   0.0113  0.050   0.0114 0.18  
1150: 38 38  0  0   38 37  1  0             165809.7204   0.0107  0.050   0.0108 0.50  
1151: 38 38  1  0   38 37  2  0             165809.7204   0.0107  0.050   0.0108 0.50  
1152: 25  7 18  0   25  6 19  0             165970.0421   0.0083  0.050   0.0084 0.18  
1153: 25  7 18  0   25  7 19  0             165970.0421   0.0083  0.050   0.0084 0.32  
1154: 25  8 18  0   25  6 19  0             165970.0421   0.0083  0.050   0.0084 0.32  
1155: 25  8 18  0   25  7 19  0             165970.0421   0.0083  0.050   0.0084 0.18  
1156: 24  6 18  0   24  5 19  0             166115.6308  -0.0107  0.050  -0.0108 0.18  
1157: 24  6 18  0   24  6 19  0             166115.6308  -0.0107  0.050  -0.0108 0.32  
1158: 24  7 18  0   24  5 19  0             166115.6308  -0.0107  0.050  -0.0108 0.32  
1159: 24  7 18  0   24  6 19  0             166115.6308  -0.0107  0.050  -0.0108 0.18  
1160: 23  5 18  0   23  4 19  0             166244.8783  -0.0075  0.050  -0.0075 0.18  
1161: 23  5 18  0   23  5 19  0             166244.8783  -0.0075  0.050  -0.0075 0.32  
1162: 23  6 18  0   23  4 19  0             166244.8783  -0.0075  0.050  -0.0075 0.32  
1163: 23  6 18  0   23  5 19  0             166244.8783  -0.0075  0.050  -0.0075 0.18  
1164: 46 27 19  0   46 26 20  0             166280.2347  -0.0788  0.050  -0.0095 0.41  
1165: 46 27 19  0   46 27 20  0             166280.2347   0.0387  0.050  -0.0095 0.59  
1166: 46 28 19  0   46 26 20  0             166281.8404  -0.0475  0.050   0.0007 0.59  
1167: 46 28 19  0   46 27 20  0             166281.8404   0.0700  0.050   0.0007 0.41  
1168:  9  8  1  0    8  7  2  0             166308.7976   0.0297  0.050               
1169: 22  4 18  0   22  3 19  0             166359.1192   0.0005  0.050   0.0006 0.18  
1170: 22  4 18  0   22  4 19  0             166359.1192   0.0005  0.050   0.0006 0.32  
1171: 22  5 18  0   22  3 19  0             166359.1192   0.0005  0.050   0.0006 0.32  
1172: 22  5 18  0   22  4 19  0             166359.1192   0.0005  0.050   0.0006 0.18  
1173: 21  3 18  0   21  2 19  0             166459.6178   0.0008  0.050   0.0008 0.17  
1174: 21  3 18  0   21  3 19  0             166459.6178   0.0008  0.050   0.0008 0.33  
1175: 21  4 18  0   21  2 19  0             166459.6178   0.0008  0.050   0.0008 0.33  
1176: 21  4 18  0   21  3 19  0             166459.6178   0.0008  0.050   0.0008 0.17  
1177: 44 40  4  0   44 39  5  0             166473.2837   0.0422  0.050   0.0416 0.50  
1178: 44 40  5  0   44 39  6  0             166473.2837   0.0409  0.050   0.0416 0.50  
1179: 41 39  2  0   41 38  3  0             166506.1168   0.0413  0.050   0.0413 0.50  
1180: 41 39  3  0   41 38  4  0             166506.1168   0.0413  0.050   0.0413 0.50  
1181: 18  0 18  0   17  0 17  0             166536.1420   0.0098  0.050   0.0099 0.35  
1182: 18  0 18  0   17  1 17  0             166536.1420   0.0098  0.050   0.0099 0.15  
1183: 18  1 18  0   17  0 17  0             166536.1420   0.0098  0.050   0.0099 0.15  
1184: 18  1 18  0   17  1 17  0             166536.1420   0.0098  0.050   0.0099 0.35  
1185: 17  1 16  0   16  1 15  0             166544.9982   0.0118  0.050   0.0118 0.35  
1186: 17  1 16  0   16  2 15  0             166544.9982   0.0118  0.050   0.0118 0.15  
1187: 17  2 16  0   16  1 15  0             166544.9982   0.0118  0.050   0.0118 0.15  
1188: 17  2 16  0   16  2 15  0             166544.9982   0.0118  0.050   0.0118 0.35  
1189: 20  2 18  0   20  1 19  0             166547.5934   0.0065  0.050   0.0066 0.17  
1190: 20  2 18  0   20  2 19  0             166547.5934   0.0065  0.050   0.0066 0.33  
1191: 20  3 18  0   20  1 19  0             166547.5934   0.0065  0.050   0.0066 0.33  
1192: 20  3 18  0   20  2 19  0             166547.5934   0.0065  0.050   0.0066 0.17  
1193: 16  2 14  0   15  2 13  0             166555.6154   0.0201  0.050   0.0202 0.36  
1194: 16  2 14  0   15  3 13  0             166555.6154   0.0201  0.050   0.0202 0.14  
1195: 16  3 14  0   15  2 13  0             166555.6154   0.0201  0.050   0.0202 0.14  
1196: 16  3 14  0   15  3 13  0             166555.6154   0.0201  0.050   0.0202 0.36  
1197: 15  3 12  0   14  3 11  0             166572.2325   0.0000  0.050   0.0000 0.36  
1198: 15  3 12  0   14  4 11  0             166572.2325   0.0000  0.050   0.0000 0.14  
1199: 15  4 12  0   14  3 11  0             166572.2325   0.0000  0.050   0.0000 0.14  
1200: 15  4 12  0   14  4 11  0             166572.2325   0.0000  0.050   0.0000 0.36  
1201: 14  4 10  0   13  4  9  0             166607.4786   0.0080  0.050   0.0160 0.36  
1202: 14  4 10  0   13  5  9  0             166607.4786   0.0256  0.050   0.0160 0.14  
1203: 14  5 10  0   13  4  9  0             166607.4786   0.0064  0.050   0.0160 0.14  
1204: 14  5 10  0   13  5  9  0             166607.4786   0.0239  0.050   0.0160 0.36  
1205: 19  1 18  0   19  0 19  0             166624.1329  -0.0336  0.050  -0.0336 0.17  
1206: 19  1 18  0   19  1 19  0             166624.1329  -0.0336  0.050  -0.0336 0.33  
1207: 19  2 18  0   19  0 19  0             166624.1329  -0.0336  0.050  -0.0336 0.33  
1208: 19  2 18  0   19  1 19  0             166624.1329  -0.0336  0.050  -0.0336 0.17  
1209: 12  6  6  0   11  7  5  0             166668.7987   0.0097  0.050               
1210: 13  6  8  0   12  6  7  0             166703.8342   0.0342  0.050               
1211: 12  7  6  0   11  7  5  0             166802.0453   0.0143  0.050               
1212: 55 35 20  0   55 35 21  0             166813.2573   0.0059  0.050               
1213: 55 36 20  0   55 35 21  0             166930.4049  -0.0222  0.050               
1214: 55 36 20  0   55 34 21  0             166943.2159   0.0189  0.050               
1215: 49 42  7  0   49 41  8  0             167080.2393   0.1684  0.050   0.0519 0.50  
1216: 49 42  8  0   49 41  9  0             167080.2393  -0.0647  0.050   0.0519 0.50  
1217: 11  9  2  0   10  9  1  0             167101.1486   0.0174  0.050               
1218: 45 26 19  0   45 25 20  0             167147.6618  -0.0730  0.050  -0.0443 0.41  
1219: 45 26 19  0   45 26 20  0             167147.6618  -0.0246  0.050  -0.0443 0.59  
1220: 45 27 19  0   45 25 20  0             167148.4929   0.0686  0.050   0.0882 0.59  
1221: 45 27 19  0   45 26 20  0             167148.4929   0.1170  0.050   0.0882 0.41  
1222: 12  6  6  0   11  6  5  0             167423.2139   0.0042  0.050               
1223: 12  7  6  0   11  6  5  0             167556.4678   0.0162  0.050               
1224: 44 25 19  0   44 24 20  0             167946.7068   0.1863  0.050   0.0490 0.20  
1225: 44 25 19  0   44 25 20  0             167946.7068   0.2057  0.050   0.0490 0.30  
1226: 44 26 19  0   44 24 20  0             167946.7068  -0.1076  0.050   0.0490 0.30  
1227: 44 26 19  0   44 25 20  0             167946.7068  -0.0882  0.050   0.0490 0.20  
1228: 54 34 20  0   54 34 21  0             168337.3196  -0.0240  0.050               
1229: 54 34 20  0   54 33 21  0             168343.4507  -0.0164  0.050               
1230: 27 23  4  0   27 21  7  0             168365.9226   0.0330  0.050               
1231: 54 35 20  0   54 34 21  0             168396.9328   0.0458  0.050               
1232: 54 35 20  0   54 33 21  0             168403.0552   0.0446  0.050               
1233: 46 41  5  0   46 40  6  0             168419.1503   0.0049  0.050   0.0016 0.50  
1234: 46 41  6  0   46 40  7  0             168419.1503  -0.0017  0.050   0.0016 0.50  
1235: 40 39  1  0   40 38  2  0             168474.2867   0.0189  0.050   0.0190 0.50  
1236: 40 39  2  0   40 38  3  0             168474.2867   0.0189  0.050   0.0190 0.50  
1237: 61 40 21  0   61 40 22  0             168647.3510   0.0658  0.050               
1238: 43 24 19  0   43 23 20  0             168682.4325   0.0727  0.050   0.0155 0.20  
1239: 43 24 19  0   43 24 20  0             168682.4325   0.0803  0.050   0.0155 0.30  
1240: 43 25 19  0   43 23 20  0             168682.4325  -0.0492  0.050   0.0155 0.30  
1241: 43 25 19  0   43 24 20  0             168682.4325  -0.0417  0.050   0.0155 0.20  
1242: 14 11  3  0   13 12  2  0             168782.1392   0.0090  0.050               
1243: 43 40  3  0   43 39  4  0             168834.0086   0.0046  0.050   0.0046 0.50  
1244: 43 40  4  0   43 39  5  0             168834.0086   0.0045  0.050   0.0046 0.50  
1245: 12  8  4  0   11  9  3  0             168862.0472   0.0700  0.050               
1246:  9  9  1  0    8  8  0  0             169228.1645   0.0183  0.050               
1247: 32 25  7  0   32 23 10  0             169337.6407  -0.0470  0.050               
1248: 42 23 19  0   42 22 20  0             169360.3108   0.0525  0.050   0.0294 0.20  
1249: 42 23 19  0   42 23 20  0             169360.3108   0.0554  0.050   0.0294 0.30  
1250: 42 24 19  0   42 22 20  0             169360.3108   0.0033  0.050   0.0294 0.30  
1251: 42 24 19  0   42 23 20  0             169360.3108   0.0061  0.050   0.0294 0.20  
1252:  9  9  0  0    8  8  1  0             169366.3459   0.0439  0.050               
1253: 53 33 20  0   53 33 21  0             169722.2185  -0.0519  0.050               
1254: 53 33 20  0   53 32 21  0             169725.2342   0.0891  0.050               
1255: 53 34 20  0   53 33 21  0             169751.8668  -0.0082  0.050               
1256: 53 34 20  0   53 32 21  0             169754.8234   0.0738  0.050               
1257: 41 22 19  0   41 21 20  0             169984.7052   0.0339  0.050   0.0248 0.20  
1258: 41 22 19  0   41 22 20  0             169984.7052   0.0349  0.050   0.0248 0.30  
1259: 41 23 19  0   41 21 20  0             169984.7052   0.0146  0.050   0.0248 0.30  
1260: 41 23 19  0   41 22 20  0             169984.7052   0.0156  0.050   0.0248 0.20  
1261: 48 42  6  0   48 41  7  0             170170.2428   0.0204  0.050   0.0060 0.50  
1262: 48 42  7  0   48 41  8  0             170170.2428  -0.0084  0.050   0.0060 0.50  
1263: 39 39  0  0   39 38  1  0             170266.9437   0.0047  0.050   0.0047 0.50  
1264: 39 39  1  0   39 38  2  0             170266.9437   0.0047  0.050   0.0047 0.50  
1265: 29 24  5  0   29 22  8  0             170381.7279  -0.0037  0.050               
1266: 40 21 19  0   40 20 20  0             170559.5994   0.0001  0.050  -0.0033 0.19  
1267: 40 21 19  0   40 21 20  0             170559.5994   0.0005  0.050  -0.0033 0.31  
1268: 40 22 19  0   40 20 20  0             170559.5994  -0.0071  0.050  -0.0033 0.31  
1269: 40 22 19  0   40 21 20  0             170559.5994  -0.0067  0.050  -0.0033 0.19  
1270: 60 39 21  0   60 39 22  0             170827.2486   0.0362  0.050               
1271:  9  7  2  0    8  6  3  0             170841.4717   0.0003  0.050               
1272: 60 39 21  0   60 38 22  0             170872.7210  -0.0235  0.050               
1273: 48 36 13  0   48 34 14  0             170894.0653   0.0194  0.050               
1274: 42 40  2  0   42 39  3  0             170980.3919  -0.0302  0.050  -0.0302 0.50  
1275: 42 40  3  0   42 39  4  0             170980.3919  -0.0302  0.050  -0.0302 0.50  
1276: 52 32 20  0   52 31 21  0             170989.9551   0.0207  0.050               
1277: 52 33 20  0   52 32 21  0             171003.0115  -0.0022  0.050               
1278: 52 33 20  0   52 31 21  0             171004.3456   0.0115  0.050               
1279: 11  7  4  0   10  7  3  0             171044.4893   0.0179  0.050               
1280: 39 20 19  0   39 19 20  0             171088.6776   0.0174  0.050   0.0162 0.19  
1281: 39 20 19  0   39 20 20  0             171088.6776   0.0175  0.050   0.0162 0.31  
1282: 39 21 19  0   39 19 20  0             171088.6776   0.0147  0.050   0.0162 0.31  
1283: 39 21 19  0   39 20 20  0             171088.6776   0.0148  0.050   0.0162 0.19  
1284: 38 19 19  0   38 18 20  0             171575.1677   0.0210  0.050   0.0206 0.19  
1285: 38 19 19  0   38 19 20  0             171575.1677   0.0211  0.050   0.0206 0.31  
1286: 38 20 19  0   38 18 20  0             171575.1677   0.0201  0.050   0.0206 0.31  
1287: 38 20 19  0   38 19 20  0             171575.1677   0.0201  0.050   0.0206 0.19  
1288: 37 29  9  0   37 27 10  0             171624.9555   0.0084  0.050               
1289: 50 43  7  0   50 42  8  0             171716.4537   0.0770  0.050   0.0199 0.50  
1290: 50 43  8  0   50 42  9  0             171716.4537  -0.0372  0.050   0.0199 0.50  
1291: 37 18 19  0   37 17 20  0             172022.0691  -0.0004  0.050  -0.0006 0.19  
1292: 37 18 19  0   37 18 20  0             172022.0691  -0.0004  0.050  -0.0006 0.31  
1293: 37 19 19  0   37 17 20  0             172022.0691  -0.0007  0.050  -0.0006 0.31  
1294: 37 19 19  0   37 18 20  0             172022.0691  -0.0007  0.050  -0.0006 0.19  
1295: 32 26  7  0   32 24  8  0             172129.3445   0.0380  0.050               
1296: 51 31 20  0   51 31 21  0             172151.4034  -0.0282  0.050               
1297: 51 32 20  0   51 30 21  0             172158.9078   0.0327  0.050               
1298: 24 22  3  0   24 20  4  0             172163.8974  -0.0338  0.050               
1299: 10  8  3  0    9  7  2  0             172216.5973   0.0203  0.050               
1300: 36 17 19  0   36 16 20  0             172432.2058   0.0098  0.050   0.0098 0.19  
1301: 36 17 19  0   36 17 20  0             172432.2058   0.0098  0.050   0.0098 0.31  
1302: 36 18 19  0   36 16 20  0             172432.2058   0.0097  0.050   0.0098 0.31  
1303: 36 18 19  0   36 17 20  0             172432.2058   0.0097  0.050   0.0098 0.19  
1304: 31 25  6  0   31 23  9  0             172608.4803  -0.0227  0.050               
1305: 59 38 21  0   59 38 22  0             172748.6142   0.0128  0.050               
1306: 59 38 21  0   59 37 22  0             172771.5316   0.0480  0.050               
1307: 35 16 19  0   35 15 20  0             172808.0750  -0.0039  0.050  -0.0040 0.19  
1308: 35 16 19  0   35 16 20  0             172808.0750  -0.0039  0.050  -0.0040 0.31  
1309: 35 17 19  0   35 15 20  0             172808.0750  -0.0039  0.050  -0.0040 0.31  
1310: 35 17 19  0   35 16 20  0             172808.0750  -0.0039  0.050  -0.0040 0.19  
1311: 41 40  1  0   41 39  2  0             172936.7642  -0.0154  0.050  -0.0154 0.50  
1312: 41 40  2  0   41 39  3  0             172936.7642  -0.0154  0.050  -0.0154 0.50  
1313: 59 39 21  0   59 38 22  0             172944.5599  -0.0943  0.050               
1314: 47 42  5  0   47 41  6  0             172962.9869   0.0174  0.050   0.0159 0.50  
1315: 47 42  6  0   47 41  7  0             172962.9869   0.0144  0.050   0.0159 0.50  
1316: 59 39 21  0   59 37 22  0             172967.5188  -0.0175  0.050               
1317: 12  7  5  0   11  8  4  0             173021.6340   0.0020  0.050               
1318: 52 44  8  0   52 43  9  0             173045.7495   0.2649  0.050   0.0577 0.50  
1319: 52 44  9  0   52 43 10  0             173045.7495  -0.1495  0.050   0.0577 0.50  
1320: 34 15 19  0   34 14 20  0             173152.0790  -0.0038  0.050  -0.0038 0.19  
1321: 34 15 19  0   34 15 20  0             173152.0790  -0.0038  0.050  -0.0038 0.31  
1322: 34 16 19  0   34 14 20  0             173152.0790  -0.0038  0.050  -0.0038 0.31  
1323: 34 16 19  0   34 15 20  0             173152.0790  -0.0038  0.050  -0.0038 0.19  
1324: 50 30 20  0   50 29 21  0             173222.3291  -0.1618  0.050  -0.0100 0.42  
1325: 50 30 20  0   50 30 21  0             173222.3291   0.0986  0.050  -0.0100 0.58  
1326: 50 31 20  0   50 29 21  0             173225.5603  -0.1165  0.050  -0.0078 0.58  
1327: 50 31 20  0   50 30 21  0             173225.5603   0.1439  0.050  -0.0078 0.42  
1328: 44 41  3  0   44 40  4  0             173323.7442   0.0126  0.050   0.0126 0.50  
1329: 44 41  4  0   44 40  5  0             173323.7442   0.0126  0.050   0.0126 0.50  
1330: 11  8  3  0   10  8  2  0             173331.8427   0.0227  0.050               
1331: 33 14 19  0   33 13 20  0             173466.4371   0.0323  0.050   0.0323 0.19  
1332: 33 14 19  0   33 14 20  0             173466.4371   0.0323  0.050   0.0323 0.31  
1333: 33 15 19  0   33 13 20  0             173466.4371   0.0323  0.050   0.0323 0.31  
1334: 33 15 19  0   33 14 20  0             173466.4371   0.0323  0.050   0.0323 0.19  
1335: 65 43 22  0   65 43 23  0             173736.0049  -0.0012  0.050               
1336: 32 13 19  0   32 12 20  0             173753.1143   0.0209  0.050   0.0210 0.18  
1337: 32 13 19  0   32 13 20  0             173753.1143   0.0209  0.050   0.0210 0.32  
1338: 32 14 19  0   32 12 20  0             173753.1143   0.0209  0.050   0.0210 0.32  
1339: 32 14 19  0   32 13 20  0             173753.1143   0.0209  0.050   0.0210 0.18  
1340: 31 12 19  0   31 11 20  0             174014.0679   0.0048  0.050   0.0048 0.18  
1341: 31 12 19  0   31 12 20  0             174014.0679   0.0048  0.050   0.0048 0.32  
1342: 31 13 19  0   31 11 20  0             174014.0679   0.0048  0.050   0.0048 0.32  
1343: 31 13 19  0   31 12 20  0             174014.0679   0.0048  0.050   0.0048 0.18  
1344: 49 29 20  0   49 28 21  0             174210.2554  -0.0315  0.050   0.0340 0.41  
1345: 49 29 20  0   49 29 21  0             174210.2554   0.0802  0.050   0.0340 0.59  
1346: 49 30 20  0   49 28 21  0             174211.7468   0.0118  0.050   0.0580 0.59  
1347: 49 30 20  0   49 29 21  0             174211.7468   0.1236  0.050   0.0580 0.41  
1348: 30 11 19  0   30 10 20  0             174251.1257   0.0170  0.050   0.0170 0.18  
1349: 30 11 19  0   30 11 20  0             174251.1257   0.0170  0.050   0.0170 0.32  
1350: 30 12 19  0   30 10 20  0             174251.1257   0.0170  0.050   0.0170 0.32  
1351: 30 12 19  0   30 11 20  0             174251.1257   0.0170  0.050   0.0170 0.18  
1352: 29 10 19  0   29  9 20  0             174465.9259   0.0099  0.050   0.0100 0.18  
1353: 29 10 19  0   29 10 20  0             174465.9259   0.0099  0.050   0.0100 0.32  
1354: 29 11 19  0   29  9 20  0             174465.9259   0.0099  0.050   0.0100 0.32  
1355: 29 11 19  0   29 10 20  0             174465.9259   0.0099  0.050   0.0100 0.18  
1356: 58 37 21  0   58 37 22  0             174469.1915  -0.0011  0.050               
1357: 58 37 21  0   58 36 22  0             174480.4921   0.0249  0.050               
1358: 58 38 21  0   58 37 22  0             174571.3588  -0.0021  0.050               
1359: 58 38 21  0   58 36 22  0             174582.6403   0.0049  0.050               
1360: 33 25  8  0   33 23 11  0             174650.0651  -0.0004  0.050               
1361: 28  9 19  0   28  8 20  0             174660.0800   0.0087  0.050   0.0088 0.18  
1362: 28  9 19  0   28  9 20  0             174660.0800   0.0087  0.050   0.0088 0.32  
1363: 28 10 19  0   28  8 20  0             174660.0800   0.0087  0.050   0.0088 0.32  
1364: 28 10 19  0   28  9 20  0             174660.0800   0.0087  0.050   0.0088 0.18  
1365: 12  8  5  0   11  8  4  0             174716.3423   0.0205  0.050               
1366: 40 40  0  0   40 39  1  0             174723.1106  -0.0029  0.050  -0.0029 0.50  
1367: 40 40  1  0   40 39  2  0             174723.1106  -0.0029  0.050  -0.0029 0.50  
1368: 32 24  8  0   32 22 11  0             174728.0049  -0.0263  0.050               
1369: 49 43  6  0   49 42  7  0             174749.7103   0.0407  0.050   0.0338 0.50  
1370: 49 43  7  0   49 42  8  0             174749.7103   0.0269  0.050   0.0338 0.50  
1371: 26 23  4  0   26 21  5  0             174755.2836  -0.0245  0.050               
1372: 27  8 19  0   27  7 20  0             174835.0801   0.0094  0.050   0.0094 0.18  
1373: 27  8 19  0   27  8 20  0             174835.0801   0.0094  0.050   0.0094 0.32  
1374: 27  9 19  0   27  7 20  0             174835.0801   0.0094  0.050   0.0094 0.32  
1375: 27  9 19  0   27  8 20  0             174835.0801   0.0094  0.050   0.0094 0.18  
1376: 26  7 19  0   26  6 20  0             174992.3302   0.0036  0.050   0.0037 0.18  
1377: 26  7 19  0   26  7 20  0             174992.3302   0.0036  0.050   0.0037 0.32  
1378: 26  8 19  0   26  6 20  0             174992.3302   0.0036  0.050   0.0037 0.32  
1379: 26  8 19  0   26  7 20  0             174992.3302   0.0036  0.050   0.0037 0.18  
1380: 48 28 20  0   48 27 21  0             175122.8004  -0.0751  0.050  -0.0476 0.41  
1381: 48 28 20  0   48 28 21  0             175122.8004  -0.0284  0.050  -0.0476 0.59  
1382: 48 29 20  0   48 27 21  0             175123.5468   0.0285  0.050   0.0477 0.59  
1383: 48 29 20  0   48 28 21  0             175123.5468   0.0753  0.050   0.0477 0.41  
1384: 25  6 19  0   25  5 20  0             175133.1967   0.0226  0.050   0.0226 0.18  
1385: 25  6 19  0   25  6 20  0             175133.1967   0.0226  0.050   0.0226 0.32  
1386: 25  7 19  0   25  5 20  0             175133.1967   0.0226  0.050   0.0226 0.32  
1387: 25  7 19  0   25  6 20  0             175133.1967   0.0226  0.050   0.0226 0.18  
1388: 16 11  5  0   15 13  2  0             175215.1218   0.0884  0.050               
1389: 24  5 19  0   24  4 20  0             175258.8855   0.0089  0.050   0.0089 0.18  
1390: 24  5 19  0   24  5 20  0             175258.8855   0.0089  0.050   0.0089 0.32  
1391: 24  6 19  0   24  4 20  0             175258.8855   0.0089  0.050   0.0089 0.32  
1392: 24  6 19  0   24  5 20  0             175258.8855   0.0089  0.050   0.0089 0.18  
1393:  8  8  0  0    7  6  1  0             175305.1185  -0.0279  0.050               
1394: 26 23  3  0   26 21  6  0             175343.6831  -0.0211  0.050               
1395: 23  4 19  0   23  3 20  0             175370.6315   0.0011  0.050   0.0012 0.18  
1396: 23  4 19  0   23  4 20  0             175370.6315   0.0011  0.050   0.0012 0.32  
1397: 23  5 19  0   23  3 20  0             175370.6315   0.0011  0.050   0.0012 0.32  
1398: 23  5 19  0   23  4 20  0             175370.6315   0.0011  0.050   0.0012 0.18  
1399: 30 25  6  0   30 23  7  0             175397.5163  -0.0479  0.050               
1400: 43 41  2  0   43 40  3  0             175452.6318   0.0000  0.050  -0.0001 0.50  
1401: 43 41  3  0   43 40  4  0             175452.6318   0.0000  0.050  -0.0001 0.50  
1402: 22  3 19  0   22  2 20  0             175469.5797   0.0116  0.050   0.0116 0.17  
1403: 22  3 19  0   22  3 20  0             175469.5797   0.0116  0.050   0.0116 0.33  
1404: 22  4 19  0   22  2 20  0             175469.5797   0.0116  0.050   0.0116 0.33  
1405: 22  4 19  0   22  3 20  0             175469.5797   0.0116  0.050   0.0116 0.17  
1406: 46 42  4  0   46 41  5  0             175498.9965  -0.0085  0.050  -0.0086 0.50  
1407: 46 42  5  0   46 41  6  0             175498.9965  -0.0087  0.050  -0.0086 0.50  
1408: 19  0 19  0   18  0 18  0             175536.8764  -0.0074  0.050  -0.0074 0.35  
1409: 19  0 19  0   18  1 18  0             175536.8764  -0.0074  0.050  -0.0074 0.15  
1410: 19  1 19  0   18  0 18  0             175536.8764  -0.0074  0.050  -0.0074 0.15  
1411: 19  1 19  0   18  1 18  0             175536.8764  -0.0074  0.050  -0.0074 0.35  
1412: 18  1 17  0   17  1 16  0             175545.6575   0.0081  0.050   0.0081 0.35  
1413: 18  1 17  0   17  2 16  0             175545.6575   0.0081  0.050   0.0081 0.15  
1414: 18  2 17  0   17  1 16  0             175545.6575   0.0081  0.050   0.0081 0.15  
1415: 18  2 17  0   17  2 16  0             175545.6575   0.0081  0.050   0.0081 0.35  
1416: 17  2 15  0   16  2 14  0             175555.8420  -0.0001  0.050  -0.0001 0.36  
1417: 17  2 15  0   16  3 14  0             175555.8420  -0.0001  0.050  -0.0001 0.14  
1418: 17  3 15  0   16  2 14  0             175555.8420  -0.0001  0.050  -0.0001 0.14  
1419: 17  3 15  0   16  3 14  0             175555.8420  -0.0001  0.050  -0.0001 0.36  
1420: 16  3 13  0   15  3 12  0             175570.8858   0.0161  0.050   0.0161 0.36  
1421: 16  3 13  0   15  4 12  0             175570.8858   0.0161  0.050   0.0161 0.14  
1422: 16  4 13  0   15  3 12  0             175570.8858   0.0161  0.050   0.0161 0.14  
1423: 16  4 13  0   15  4 12  0             175570.8858   0.0161  0.050   0.0161 0.36  
1424: 15  4 11  0   14  4 10  0             175599.9627   0.0021  0.050   0.0029 0.36  
1425: 15  4 11  0   14  5 10  0             175599.9627   0.0037  0.050   0.0029 0.14  
1426: 15  5 11  0   14  4 10  0             175599.9627   0.0019  0.050   0.0029 0.14  
1427: 15  5 11  0   14  5 10  0             175599.9627   0.0036  0.050   0.0029 0.36  
1428: 20  1 19  0   20  0 20  0             175633.2335   0.0020  0.050   0.0021 0.17  
1429: 20  1 19  0   20  1 20  0             175633.2335   0.0020  0.050   0.0021 0.33  
1430: 20  2 19  0   20  0 20  0             175633.2335   0.0020  0.050   0.0021 0.33  
1431: 20  2 19  0   20  1 20  0             175633.2335   0.0020  0.050   0.0021 0.17  
1432: 14  5  9  0   13  6  8  0             175672.1163   0.0101  0.050  -0.0485 0.26  
1433: 14  6  9  0   13  6  8  0             175672.1163  -0.0694  0.050  -0.0485 0.74  
1434: 14  5  9  0   13  5  8  0             175672.9232   0.0897  0.050   0.0689 0.74  
1435: 14  6  9  0   13  5  8  0             175672.9232   0.0101  0.050   0.0689 0.26  
1436:  8  6  3  0    7  4  4  0             175737.7154  -0.0739  0.050               
1437: 33 26  7  0   33 24 10  0             175819.5263  -0.0166  0.050               
1438: 60 48 12  0   60 47 13  0             175832.1817  -0.0026  0.050               
1439: 13  6  7  0   12  7  6  0             175837.2764  -0.0010  0.050               
1440: 13  7  7  0   12  7  6  0             175857.1233   0.0157  0.050               
1441: 60 48 13  0   60 47 14  0             175868.2825  -0.0771  0.050               
1442:  8  6  3  0    7  3  4  0             175961.3381  -0.0663  0.050               
1443: 47 27 20  0   47 26 21  0             175966.7819   0.1537  0.050   0.0241 0.20  
1444: 47 27 20  0   47 27 21  0             175966.7819   0.1728  0.050   0.0241 0.30  
1445: 47 28 20  0   47 26 21  0             175966.7819  -0.1246  0.050   0.0241 0.30  
1446: 47 28 20  0   47 27 21  0             175966.7819  -0.1055  0.050   0.0241 0.20  
1447: 13  6  7  0   12  6  6  0             175970.5465   0.0271  0.050               
1448: 13  7  7  0   12  6  6  0             175990.3481  -0.0014  0.050               
1449: 28 24  5  0   28 22  6  0             176020.8425   0.0271  0.050               
1450: 57 36 21  0   57 36 22  0             176027.7953  -0.0045  0.050               
1451: 57 36 21  0   57 35 22  0             176033.2176  -0.0279  0.050               
1452: 57 37 21  0   57 36 22  0             176079.9363  -0.0155  0.050               
1453: 57 37 21  0   57 35 22  0             176085.3837  -0.0137  0.050               
1454:  8  7  2  0    7  4  3  0             176145.0427   0.0066  0.050               
1455: 64 42 22  0   64 41 23  0             176314.6628  -0.0100  0.050               
1456: 51 44  7  0   51 43  8  0             176339.4508   0.0429  0.050   0.0151 0.50  
1457: 51 44  8  0   51 43  9  0             176339.4508  -0.0126  0.050   0.0151 0.50  
1458:  9  7  2  0    8  5  3  0             176415.7766   0.0154  0.050               
1459: 25 18  7  0   25 16 10  0             176508.2149  -0.0478  0.050               
1460: 46 26 20  0   46 25 21  0             176747.1356   0.0497  0.050  -0.0052 0.20  
1461: 46 26 20  0   46 26 21  0             176747.1356   0.0573  0.050  -0.0052 0.30  
1462: 46 27 20  0   46 25 21  0             176747.1356  -0.0678  0.050  -0.0052 0.30  
1463: 46 27 20  0   46 26 21  0             176747.1356  -0.0602  0.050  -0.0052 0.20  
1464: 40 31 10  0   40 29 11  0             176862.6623  -0.0365  0.050               
1465: 34 26  8  0   34 24 11  0             176866.5593  -0.0042  0.050               
1466: 64 43 22  0   64 41 23  0             176900.3847  -0.0561  0.050               
1467: 12 11  2  0   11 11  1  0             176958.3820   0.0323  0.050               
1468: 12 11  1  0   11 11  0  0             177104.8717  -0.0006  0.050               
1469: 11  8  4  0   10  7  3  0             177123.5400   0.0182  0.050               
1470: 15 12  3  0   14 13  2  0             177209.8447  -0.0438  0.050               
1471: 31 23  8  0   31 21 11  0             177254.5027   0.0082  0.050               
1472: 42 41  1  0   42 40  2  0             177397.8495  -0.0077  0.050  -0.0077 0.50  
1473: 42 41  2  0   42 40  3  0             177397.8495  -0.0077  0.050  -0.0077 0.50  
1474: 56 35 21  0   56 35 22  0             177451.1310   0.0046  0.050               
1475: 56 35 21  0   56 34 22  0             177453.7166   0.0126  0.050               
1476: 45 25 20  0   45 24 21  0             177469.1526   0.0160  0.050  -0.0067 0.20  
1477: 45 25 20  0   45 25 21  0             177469.1526   0.0189  0.050  -0.0067 0.30  
1478: 45 26 20  0   45 24 21  0             177469.1526  -0.0323  0.050  -0.0067 0.30  
1479: 45 26 20  0   45 25 21  0             177469.1526  -0.0294  0.050  -0.0067 0.20  
1480: 56 36 21  0   56 35 22  0             177477.2246   0.0221  0.050               
1481: 56 36 21  0   56 34 22  0             177479.8202   0.0401  0.050               
1482: 31 24  7  0   31 21 10  0             177491.5906   0.0452  0.050               
1483: 48 43  5  0   48 42  6  0             177500.1795   0.0151  0.050   0.0145 0.50  
1484: 48 43  6  0   48 42  7  0             177500.1795   0.0137  0.050   0.0145 0.50  
1485: 28 24  4  0   28 22  7  0             177676.7950  -0.0261  0.050               
1486: 23 22  1  0   23 20  4  0             177700.2790   0.0572  0.050               
1487: 53 45  8  0   53 44  9  0             177721.3569   0.1154  0.050   0.0124 0.50  
1488: 53 45  9  0   53 44 10  0             177721.3569  -0.0905  0.050   0.0124 0.50  
1489: 45 42  3  0   45 41  4  0             177810.3234  -0.0190  0.050  -0.0191 0.50  
1490: 45 42  4  0   45 41  5  0             177810.3234  -0.0191  0.050  -0.0191 0.50  
1491: 44 24 20  0   44 23 21  0             178137.1677   0.0296  0.050   0.0205 0.20  
1492: 44 24 20  0   44 24 21  0             178137.1677   0.0307  0.050   0.0205 0.30  
1493: 44 25 20  0   44 23 21  0             178137.1677   0.0102  0.050   0.0205 0.30  
1494: 44 25 20  0   44 24 21  0             178137.1677   0.0113  0.050   0.0205 0.20  
1495: 63 41 22  0   63 41 23  0             178419.1978   0.0481  0.050               
1496: 63 41 22  0   63 40 23  0             178458.7282  -0.0624  0.050               
1497:  8  8  1  0    7  6  2  0             178559.6443   0.0385  0.050               
1498: 15 11  5  0   14 12  2  0             178725.3265  -0.0123  0.050               
1499: 63 42 22  0   63 41 23  0             178737.9175   0.0502  0.050               
1500: 43 23 20  0   43 22 21  0             178755.0171   0.0086  0.050   0.0050 0.20  
1501: 43 23 20  0   43 23 21  0             178755.0171   0.0090  0.050   0.0050 0.30  
1502: 43 24 20  0   43 22 21  0             178755.0171   0.0010  0.050   0.0050 0.30  
1503: 43 24 20  0   43 23 21  0             178755.0171   0.0014  0.050   0.0050 0.20  
1504: 55 34 21  0   55 34 22  0             178758.1856   0.0051  0.050               
1505: 55 34 21  0   55 33 22  0             178759.4531   0.0773  0.050               
1506: 55 35 21  0   55 34 22  0             178770.9794   0.0290  0.050               
1507: 55 35 21  0   55 33 22  0             178772.1195  -0.0261  0.050               
1508: 63 42 22  0   63 40 23  0             178777.5427   0.0346  0.050               
1509: 12 10  3  0   11 10  2  0             178909.5730   0.0151  0.050               
1510: 12  9  4  0   11  9  3  0             178985.3393   0.0039  0.050               
1511: 12  7  5  0   11  7  4  0             179100.6877   0.0053  0.050               
1512: 32 24  8  0   32 21 11  0             179113.6196   0.0342  0.050               
1513: 41 41  0  0   41 40  1  0             179178.2416   0.0185  0.050   0.0186 0.50  
1514: 41 41  1  0   41 40  2  0             179178.2416   0.0185  0.050   0.0186 0.50  
1515: 50 44  6  0   50 43  7  0             179320.0799   0.0033  0.050   0.0001 0.50  
1516: 50 44  7  0   50 43  8  0             179320.0799  -0.0032  0.050   0.0001 0.50  
1517: 42 22 20  0   42 21 21  0             179326.2960   0.0013  0.050   0.0000 0.19  
1518: 42 22 20  0   42 22 21  0             179326.2960   0.0014  0.050   0.0000 0.31  
1519: 42 23 20  0   42 21 21  0             179326.2960  -0.0015  0.050   0.0000 0.31  
1520: 42 23 20  0   42 22 21  0             179326.2960  -0.0013  0.050   0.0000 0.19  
1521: 13  9  4  0   12 10  3  0             179368.9682  -0.0003  0.050               
1522: 30 25  5  0   30 23  8  0             179521.3436   0.0275  0.050               
1523: 31 23  8  0   31 20 11  0             179694.1002  -0.0250  0.050               
1524: 35 28  8  0   35 26  9  0             179779.0630  -0.0071  0.050               
1525: 57 47 10  0   57 46 11  0             179805.6299  -0.0307  0.050               
1526: 57 47 11  0   57 46 12  0             179807.8916  -0.0424  0.050               
1527: 41 21 20  0   41 20 21  0             179854.2272   0.0013  0.050   0.0009 0.19  
1528: 41 21 20  0   41 21 21  0             179854.2272   0.0014  0.050   0.0009 0.31  
1529: 41 22 20  0   41 20 21  0             179854.2272   0.0003  0.050   0.0009 0.31  
1530: 41 22 20  0   41 21 21  0             179854.2272   0.0003  0.050   0.0009 0.19  
1531: 44 42  2  0   44 41  3  0             179922.7858   0.0047  0.050   0.0048 0.50  
1532: 44 42  3  0   44 41  4  0             179922.7858   0.0047  0.050   0.0048 0.50  
1533: 54 33 21  0   54 33 22  0             179963.0765   0.0181  0.050               
1534: 54 33 21  0   54 32 22  0             179963.5655  -0.0357  0.050               
1535: 54 34 21  0   54 32 22  0             179969.7094  -0.0153  0.050               
1536: 47 43  4  0   47 42  5  0             180005.0862   0.0074  0.050   0.0074 0.50  
1537: 47 43  5  0   47 42  6  0             180005.0862   0.0073  0.050   0.0074 0.50  
1538: 17 12  5  0   16 14  2  0             180127.6149   0.0442  0.050               
1539: 40 20 20  0   40 19 21  0             180341.7601   0.0028  0.050   0.0027 0.19  
1540: 40 20 20  0   40 20 21  0             180341.7601   0.0028  0.050   0.0027 0.31  
1541: 40 21 20  0   40 19 21  0             180341.7601   0.0024  0.050   0.0027 0.31  
1542: 40 21 20  0   40 20 21  0             180341.7601   0.0025  0.050   0.0027 0.19  
1543: 62 40 22  0   62 40 23  0             180357.9088   0.0186  0.050               
1544: 62 40 22  0   62 39 23  0             180377.9345   0.0309  0.050               
1545: 62 41 22  0   62 40 23  0             180527.8680   0.0303  0.050               
1546: 62 41 22  0   62 39 23  0             180547.8201  -0.0310  0.050               
1547: 39 19 20  0   39 18 21  0             180791.5999  -0.0050  0.050  -0.0051 0.23  
1548: 39 19 20  0   39 19 21  0             180791.5999  -0.0050  0.050  -0.0051 0.38  
1549: 39 20 20  0   39 18 21  0             180791.5999  -0.0052  0.050  -0.0051 0.38  
1550: 12  8  5  0   11  7  4  0             180795.3712  -0.0008  0.050               
1551: 12 10  2  0   11 10  1  0             180854.5090   0.0149  0.050               
1552: 52 45  7  0   52 44  8  0             180950.3439  -0.0015  0.050  -0.0150 0.50  
1553: 52 45  8  0   52 44  9  0             180950.3439  -0.0284  0.050  -0.0150 0.50  
1554: 53 32 21  0   53 31 22  0             181076.7792  -0.1286  0.050   0.0114 0.42  
1555: 53 32 21  0   53 32 22  0             181076.7792   0.1126  0.050   0.0114 0.58  
1556: 35 27  8  0   35 25 11  0             181079.7680  -0.0749  0.050   0.0396 0.29  
1557: 53 33 21  0   53 31 22  0             181079.7680  -0.0144  0.050   0.0396 0.41  
1558: 53 33 21  0   53 32 22  0             181079.7680   0.2268  0.050   0.0396 0.30  
1559: 38 18 20  0   38 17 21  0             181206.2942   0.0182  0.050   0.0182 0.19  
1560: 38 18 20  0   38 18 21  0             181206.2942   0.0182  0.050   0.0182 0.31  
1561: 38 19 20  0   38 17 21  0             181206.2942   0.0181  0.050   0.0182 0.31  
1562: 38 19 20  0   38 18 21  0             181206.2942   0.0181  0.050   0.0182 0.19  
1563: 32 26  6  0   32 24  9  0             181235.5138  -0.0105  0.050               
1564: 43 33 11  0   43 31 12  0             181385.1182  -0.0043  0.050               
1565: 25 23  2  0   25 21  5  0             181529.1457  -0.0015  0.050               
1566: 37 17 20  0   37 16 21  0             181588.1066   0.0145  0.050   0.0145 0.19  
1567: 37 17 20  0   37 17 21  0             181588.1066   0.0145  0.050   0.0145 0.31  
1568: 37 18 20  0   37 16 21  0             181588.1066   0.0145  0.050   0.0145 0.31  
1569: 37 18 20  0   37 17 21  0             181588.1066   0.0145  0.050   0.0145 0.19  
1570: 43 42  1  0   43 41  2  0             181857.5172  -0.0006  0.050  -0.0007 0.50  
1571: 43 42  2  0   43 41  3  0             181857.5172  -0.0006  0.050  -0.0007 0.50  
1572: 36 16 20  0   36 15 21  0             181939.2148   0.0034  0.050   0.0034 0.19  
1573: 36 16 20  0   36 16 21  0             181939.2148   0.0034  0.050   0.0034 0.31  
1574: 36 17 20  0   36 15 21  0             181939.2148   0.0034  0.050   0.0034 0.31  
1575: 36 17 20  0   36 16 21  0             181939.2148   0.0034  0.050   0.0034 0.19  
1576: 49 44  5  0   49 43  6  0             182031.2103   0.0022  0.050   0.0019 0.50  
1577: 49 44  6  0   49 43  7  0             182031.2103   0.0016  0.050   0.0019 0.50  
1578: 61 39 22  0   61 39 23  0             182105.5017  -0.0197  0.050               
1579: 52 31 21  0   52 30 22  0             182107.8252  -0.0603  0.050   0.0010 0.42  
1580: 52 31 21  0   52 31 22  0             182107.8252   0.0445  0.050   0.0010 0.58  
1581: 52 32 21  0   52 30 22  0             182109.1769  -0.0290  0.050   0.0145 0.58  
1582: 52 32 21  0   52 31 22  0             182109.1769   0.0758  0.050   0.0145 0.42  
1583: 61 39 22  0   61 38 23  0             182115.4635   0.0262  0.050               
1584: 30 22  8  0   30 20 11  0             182136.3257  -0.0052  0.050               
1585: 33 25  8  0   33 22 11  0             182157.1550   0.0477  0.050               
1586: 61 40 22  0   61 39 23  0             182194.3794   0.0205  0.050               
1587: 61 40 22  0   61 38 23  0             182204.2298  -0.0447  0.050               
1588: 35 15 20  0   35 14 21  0             182261.6315  -0.0145  0.050  -0.0145 0.19  
1589: 35 15 20  0   35 15 21  0             182261.6315  -0.0145  0.050  -0.0145 0.31  
1590: 35 16 20  0   35 14 21  0             182261.6315  -0.0145  0.050  -0.0145 0.31  
1591: 35 16 20  0   35 15 21  0             182261.6315  -0.0145  0.050  -0.0145 0.19  
1592: 46 43  3  0   46 42  4  0             182294.0145   0.0213  0.050   0.0214 0.50  
1593: 46 43  4  0   46 42  5  0             182294.0145   0.0213  0.050   0.0214 0.50  
1594: 54 46  8  0   54 45  9  0             182381.0766   0.0364  0.050  -0.0144 0.50  
1595: 54 46  9  0   54 45 10  0             182381.0766  -0.0652  0.050  -0.0144 0.50  
1596: 21 12  9  0   20 15  6  0             182550.5221   0.0841  0.050               
1597: 34 14 20  0   34 13 21  0             182557.2844   0.0071  0.050   0.0071 0.18  
1598: 34 14 20  0   34 14 21  0             182557.2844   0.0071  0.050   0.0071 0.32  
1599: 34 15 20  0   34 13 21  0             182557.2844   0.0071  0.050   0.0071 0.32  
1600: 34 15 20  0   34 14 21  0             182557.2844   0.0071  0.050   0.0071 0.18  
1601: 21 13  9  0   20 15  6  0             182712.0708   0.0198  0.050               
1602: 20 13  8  0   19 15  5  0             182760.8374  -0.0237  0.050               
1603: 33 13 20  0   33 12 21  0             182827.9066   0.0380  0.050   0.0381 0.18  
1604: 33 13 20  0   33 13 21  0             182827.9066   0.0380  0.050   0.0381 0.32  
1605: 33 14 20  0   33 12 21  0             182827.9066   0.0380  0.050   0.0381 0.32  
1606: 33 14 20  0   33 13 21  0             182827.9066   0.0380  0.050   0.0381 0.18  
1607: 10  9  2  0    9  8  1  0             182915.1236   0.0094  0.050               
1608: 51 30 21  0   51 29 22  0             183063.6795  -0.0630  0.050  -0.0369 0.41  
1609: 51 30 21  0   51 30 22  0             183063.6795  -0.0185  0.050  -0.0369 0.59  
1610: 51 31 21  0   51 29 22  0             183064.3453   0.0095  0.050   0.0279 0.59  
1611: 51 31 21  0   51 30 22  0             183064.3453   0.0541  0.050   0.0279 0.41  
1612: 32 12 20  0   32 11 21  0             183075.0910   0.0142  0.050   0.0143 0.18  
1613: 32 12 20  0   32 12 21  0             183075.0910   0.0142  0.050   0.0143 0.32  
1614: 32 13 20  0   32 11 21  0             183075.0910   0.0142  0.050   0.0143 0.32  
1615: 32 13 20  0   32 12 21  0             183075.0910   0.0142  0.050   0.0143 0.18  
1616: 31 11 20  0   31 10 21  0             183300.4513  -0.0107  0.050  -0.0107 0.18  
1617: 31 11 20  0   31 11 21  0             183300.4513  -0.0107  0.050  -0.0107 0.32  
1618: 31 12 20  0   31 10 21  0             183300.4513  -0.0107  0.050  -0.0107 0.32  
1619: 31 12 20  0   31 11 21  0             183300.4513  -0.0107  0.050  -0.0107 0.18  
1620: 34 27  7  0   34 25 10  0             183417.2137   0.0542  0.050               
1621: 30 22  8  0   30 19 11  0             183433.3718   0.0224  0.050               
1622: 30 10 20  0   30  9 21  0             183505.4928  -0.0034  0.050  -0.0035 0.18  
1623: 30 10 20  0   30 10 21  0             183505.4928  -0.0034  0.050  -0.0035 0.32  
1624: 30 11 20  0   30  9 21  0             183505.4928  -0.0034  0.050  -0.0035 0.32  
1625: 30 11 20  0   30 10 21  0             183505.4928  -0.0034  0.050  -0.0035 0.18  
1626: 56 47  9  0   56 46 10  0             183600.5182   0.1900  0.050   0.0117 0.50  
1627: 56 47 10  0   56 46 11  0             183600.5182  -0.1667  0.050   0.0117 0.50  
1628: 42 42  0  0   42 41  1  0             183632.2588   0.0026  0.050   0.0027 0.50  
1629: 42 42  1  0   42 41  2  0             183632.2588   0.0026  0.050   0.0027 0.50  
1630: 29  9 20  0   29  8 21  0             183691.5784   0.0081  0.050   0.0082 0.18  
1631: 29  9 20  0   29  9 21  0             183691.5784   0.0081  0.050   0.0082 0.32  
1632: 29 10 20  0   29  8 21  0             183691.5784   0.0081  0.050   0.0082 0.32  
1633: 29 10 20  0   29  9 21  0             183691.5784   0.0081  0.050   0.0082 0.18  
1634: 60 38 22  0   60 38 23  0             183697.1041   0.0125  0.050               
1635: 60 38 22  0   60 37 23  0             183701.9205   0.0084  0.050               
1636: 60 39 22  0   60 38 23  0             183742.6078  -0.0159  0.050               
1637: 60 39 22  0   60 37 23  0             183747.4811   0.0367  0.050               
1638: 27 22  5  0   27 19  8  0             183798.2998  -0.0206  0.050               
1639: 67 44 23  0   67 44 24  0             183807.9992  -0.0566  0.050               
1640: 28  8 20  0   28  7 21  0             183860.0186   0.0187  0.050   0.0187 0.18  
1641: 28  8 20  0   28  8 21  0             183860.0186   0.0187  0.050   0.0187 0.32  
1642: 28  9 20  0   28  7 21  0             183860.0186   0.0187  0.050   0.0187 0.32  
1643: 28  9 20  0   28  8 21  0             183860.0186   0.0187  0.050   0.0187 0.18  
1644: 67 44 23  0   67 43 24  0             183874.6617  -0.0898  0.050               
1645: 51 45  6  0   51 44  7  0             183882.1572   0.0048  0.050   0.0033 0.50  
1646: 51 45  7  0   51 44  8  0             183882.1572   0.0017  0.050   0.0033 0.50  
1647: 50 29 21  0   50 28 22  0             183950.8004   0.1365  0.050   0.0156 0.20  
1648: 50 29 21  0   50 29 22  0             183950.8004   0.1550  0.050   0.0156 0.30  
1649: 50 30 21  0   50 28 22  0             183950.8004  -0.1239  0.050   0.0156 0.30  
1650: 50 30 21  0   50 29 22  0             183950.8004  -0.1053  0.050   0.0156 0.20  
1651: 27  7 20  0   27  6 21  0             184012.0446   0.0123  0.050   0.0124 0.18  
1652: 27  7 20  0   27  7 21  0             184012.0446   0.0123  0.050   0.0124 0.32  
1653: 27  8 20  0   27  6 21  0             184012.0446   0.0123  0.050   0.0124 0.32  
1654: 27  8 20  0   27  7 21  0             184012.0446   0.0123  0.050   0.0124 0.18  
1655:  9  8  1  0    8  6  2  0             184064.1502  -0.0045  0.050               
1656: 26  6 20  0   26  5 21  0             184148.8507   0.0009  0.050   0.0010 0.18  
1657: 26  6 20  0   26  6 21  0             184148.8507   0.0009  0.050   0.0010 0.32  
1658: 26  7 20  0   26  5 21  0             184148.8507   0.0009  0.050   0.0010 0.32  
1659: 26  7 20  0   26  6 21  0             184148.8507   0.0009  0.050   0.0010 0.18  
1660: 25  5 20  0   25  4 21  0             184271.5755   0.0009  0.050   0.0009 0.18  
1661: 25  5 20  0   25  5 21  0             184271.5755   0.0009  0.050   0.0009 0.32  
1662: 25  6 20  0   25  4 21  0             184271.5755   0.0009  0.050   0.0009 0.32  
1663: 25  6 20  0   25  5 21  0             184271.5755   0.0009  0.050   0.0009 0.18  
1664: 67 45 23  0   67 44 24  0             184313.3447   0.0538  0.050               
1665: 27 24  4  0   27 22  5  0             184333.7815   0.0144  0.050               
1666: 24  4 20  0   24  3 21  0             184381.2733   0.0009  0.050   0.0010 0.17  
1667: 24  4 20  0   24  4 21  0             184381.2733   0.0009  0.050   0.0010 0.33  
1668: 24  5 20  0   24  3 21  0             184381.2733   0.0009  0.050   0.0010 0.33  
1669: 24  5 20  0   24  4 21  0             184381.2733   0.0009  0.050   0.0010 0.17  
1670: 45 43  2  0   45 42  3  0             184390.9147  -0.0204  0.050  -0.0204 0.50  
1671: 45 43  3  0   45 42  4  0             184390.9147  -0.0204  0.050  -0.0204 0.50  
1672: 13  7  6  0   12  8  5  0             184453.7395  -0.0045  0.050               
1673: 23  3 20  0   23  2 21  0             184479.0091   0.0542  0.050   0.0542 0.17  
1674: 23  3 20  0   23  3 21  0             184479.0091   0.0542  0.050   0.0542 0.33  
1675: 23  4 20  0   23  2 21  0             184479.0091   0.0542  0.050   0.0542 0.33  
1676: 23  4 20  0   23  3 21  0             184479.0091   0.0542  0.050   0.0542 0.17  
1677: 48 44  4  0   48 43  5  0             184506.9696  -0.0143  0.050  -0.0144 0.50  
1678: 48 44  5  0   48 43  6  0             184506.9696  -0.0144  0.050  -0.0144 0.50  
1679: 20  0 20  0   19  0 19  0             184537.5099   0.0250  0.050   0.0250 0.35  
1680: 20  0 20  0   19  1 19  0             184537.5099   0.0250  0.050   0.0250 0.15  
1681: 20  1 20  0   19  0 19  0             184537.5099   0.0250  0.050   0.0250 0.15  
1682: 20  1 20  0   19  1 19  0             184537.5099   0.0250  0.050   0.0250 0.35  
1683: 19  1 18  0   18  1 17  0             184546.1925   0.0184  0.050   0.0184 0.35  
1684: 19  1 18  0   18  2 17  0             184546.1925   0.0184  0.050   0.0184 0.15  
1685: 19  2 18  0   18  1 17  0             184546.1925   0.0184  0.050   0.0184 0.15  
1686: 19  2 18  0   18  2 17  0             184546.1925   0.0184  0.050   0.0184 0.35  
1687: 18  2 16  0   17  2 15  0             184556.0282   0.0006  0.050   0.0007 0.36  
1688: 18  2 16  0   17  3 15  0             184556.0282   0.0006  0.050   0.0007 0.14  
1689: 18  3 16  0   17  2 15  0             184556.0282   0.0006  0.050   0.0007 0.14  
1690: 18  3 16  0   17  3 15  0             184556.0282   0.0006  0.050   0.0007 0.36  
1691: 22  2 20  0   22  1 21  0             184565.5862   0.0028  0.050   0.0028 0.17  
1692: 22  2 20  0   22  2 21  0             184565.5862   0.0028  0.050   0.0028 0.33  
1693: 22  3 20  0   22  1 21  0             184565.5862   0.0028  0.050   0.0028 0.33  
1694: 22  3 20  0   22  2 21  0             184565.5862   0.0028  0.050   0.0028 0.17  
1695: 17  3 14  0   16  3 13  0             184569.8189  -0.0026  0.050  -0.0026 0.36  
1696: 17  3 14  0   16  4 13  0             184569.8189  -0.0026  0.050  -0.0026 0.14  
1697: 17  4 14  0   16  3 13  0             184569.8189  -0.0026  0.050  -0.0026 0.14  
1698: 17  4 14  0   16  4 13  0             184569.8189  -0.0026  0.050  -0.0026 0.36  
1699: 33 27  7  0   33 25  8  0             184579.3252  -0.0399  0.050               
1700: 16  4 12  0   15  4 11  0             184594.5657   0.0047  0.050   0.0048 0.36  
1701: 16  4 12  0   15  5 11  0             184594.5657   0.0049  0.050   0.0048 0.14  
1702: 16  5 12  0   15  4 11  0             184594.5657   0.0047  0.050   0.0048 0.14  
1703: 16  5 12  0   15  5 11  0             184594.5657   0.0049  0.050   0.0048 0.36  
1704: 21  1 20  0   21  0 21  0             184642.0718   0.0012  0.050   0.0013 0.17  
1705: 21  1 20  0   21  1 21  0             184642.0718   0.0012  0.050   0.0013 0.33  
1706: 21  2 20  0   21  0 21  0             184642.0718   0.0012  0.050   0.0013 0.33  
1707: 21  2 20  0   21  1 21  0             184642.0718   0.0012  0.050   0.0013 0.17  
1708: 15  5 10  0   14  5  9  0             184650.4850  -0.0315  0.050   0.0041 0.37  
1709: 15  5 10  0   14  6  9  0             184650.4850   0.0480  0.050   0.0041 0.13  
1710: 15  6 10  0   14  5  9  0             184650.4850  -0.0397  0.050   0.0041 0.13  
1711: 15  6 10  0   14  6  9  0             184650.4850   0.0398  0.050   0.0041 0.37  
1712: 10  9  1  0    9  8  2  0             184670.3066   0.0271  0.050               
1713: 16 10  6  0   15 12  3  0             184709.5600   0.0357  0.050               
1714: 49 28 21  0   49 27 22  0             184774.0840   0.0358  0.050  -0.0162 0.20  
1715: 49 28 21  0   49 28 22  0             184774.0840   0.0433  0.050  -0.0162 0.30  
1716: 49 29 21  0   49 27 22  0             184774.0840  -0.0758  0.050  -0.0162 0.30  
1717: 49 29 21  0   49 28 22  0             184774.0840  -0.0683  0.050  -0.0162 0.20  
1718: 13  8  6  0   12  8  5  0             184798.3789  -0.0072  0.050               
1719: 14  7  8  0   13  7  7  0             184801.7273   0.0163  0.050               
1720: 14  6  8  0   13  6  7  0             184818.9372   0.0062  0.050               
1721: 14  7  8  0   13  6  7  0             184821.5445   0.0034  0.050               
1722: 21 17  5  0   21 13  8  0             184993.5436  -0.0268  0.050               
1723:  9  6  3  0    8  5  4  0             185099.1396  -0.0887  0.050               
1724: 59 37 22  0   59 37 23  0             185156.9956  -0.0011  0.050               
1725: 59 37 22  0   59 36 23  0             185159.3122   0.0163  0.050               
1726: 59 38 22  0   59 36 23  0             185182.2408   0.0628  0.050               
1727: 46 35 12  0   46 33 13  0             185243.4979   0.0689  0.050               
1728: 60 49 11  0   60 48 12  0             185344.4404   0.0511  0.050               
1729: 60 49 12  0   60 48 13  0             185348.0033   0.0118  0.050               
1730: 48 27 21  0   48 26 22  0             185538.7034   0.0341  0.050   0.0123 0.20  
1731: 48 27 21  0   48 27 22  0             185538.7034   0.0371  0.050   0.0123 0.30  
1732: 48 28 21  0   48 26 22  0             185538.7034  -0.0126  0.050   0.0123 0.30  
1733: 48 28 21  0   48 27 22  0             185538.7034  -0.0096  0.050   0.0123 0.20  
1734: 53 46  7  0   53 45  8  0             185550.1551  -0.0542  0.050  -0.0607 0.50  
1735: 53 46  8  0   53 45  9  0             185550.1551  -0.0671  0.050  -0.0607 0.50  
1736: 17 10  7  0   16 12  4  0             185591.2663   0.0064  0.050               
1737:  9  6  3  0    8  4  4  0             185739.8604  -0.0377  0.050               
1738: 62 50 12  0   62 49 13  0             185829.5785   0.0562  0.050               
1739: 66 43 23  0   66 43 24  0             185992.9479   0.0489  0.050               
1740: 66 43 23  0   66 42 24  0             186027.3507   0.0256  0.050               
1741: 16 13  3  0   15 14  2  0             186034.3138   0.0638  0.050               
1742: 29 25  5  0   29 23  6  0             186140.2867  -0.0283  0.050               
1743: 13  7  6  0   12  7  5  0             186148.4537   0.0198  0.050               
1744: 30 15 15  0   29 18 12  0             186191.3570   0.0724  0.050   0.0452 0.34  
1745: 30 16 15  0   29 18 12  0             186191.3570   0.0309  0.050   0.0452 0.66  
1746: 47 26 21  0   47 25 22  0             186248.8081   0.0170  0.050   0.0081 0.20  
1747: 47 26 21  0   47 26 22  0             186248.8081   0.0182  0.050   0.0081 0.30  
1748: 47 27 21  0   47 25 22  0             186248.8081  -0.0020  0.050   0.0081 0.30  
1749: 47 27 21  0   47 26 22  0             186248.8081  -0.0008  0.050   0.0081 0.20  
1750: 66 44 23  0   66 43 24  0             186268.0651   0.0025  0.050               
1751: 66 44 23  0   66 42 24  0             186302.4987   0.0100  0.050               
1752: 44 43  1  0   44 42  2  0             186315.7834   0.0080  0.050   0.0081 0.50  
1753: 44 43  2  0   44 42  3  0             186315.7834   0.0080  0.050   0.0081 0.50  
1754: 17 11  7  0   16 12  4  0             186411.8080   0.0338  0.050               
1755: 31 26  6  0   31 24  7  0             186440.6624  -0.0300  0.050               
1756: 13  8  6  0   12  7  5  0             186493.0764   0.0005  0.050               
1757: 58 36 22  0   58 36 23  0             186502.8268  -0.0097  0.050               
1758: 58 36 22  0   58 35 23  0             186503.9531   0.0413  0.050               
1759: 58 37 22  0   58 36 23  0             186514.0924  -0.0186  0.050               
1760: 58 37 22  0   58 35 23  0             186515.2131   0.0267  0.050               
1761: 50 45  5  0   50 44  6  0             186556.5290   0.0089  0.050   0.0088 0.50  
1762: 50 45  6  0   50 44  7  0             186556.5290   0.0086  0.050   0.0088 0.50  
1763: 10  8  2  0    9  7  3  0             186622.6474   0.0056  0.050               
1764: 38 30  9  0   38 28 10  0             186645.4121   0.0037  0.050               
1765: 47 44  3  0   47 43  4  0             186774.7431  -0.0772  0.050  -0.0773 0.50  
1766: 47 44  4  0   47 43  5  0             186774.7431  -0.0773  0.050  -0.0773 0.50  
1767: 46 25 21  0   46 24 22  0             186908.2600   0.0080  0.050   0.0045 0.20  
1768: 46 25 21  0   46 25 22  0             186908.2600   0.0085  0.050   0.0045 0.30  
1769: 46 26 21  0   46 24 22  0             186908.2600   0.0004  0.050   0.0045 0.30  
1770: 46 26 21  0   46 25 22  0             186908.2600   0.0009  0.050   0.0045 0.20  
1771: 36 28  8  0   36 26 11  0             186942.6960  -0.0010  0.050               
1772: 22 13 10  0   21 14  7  0             187010.2373   0.0742  0.050               
1773: 55 47  8  0   55 46  9  0             187026.3592   0.0351  0.050   0.0102 0.50  
1774: 55 47  9  0   55 46 10  0             187026.3592  -0.0147  0.050   0.0102 0.50  
1775: 29 25  4  0   29 23  7  0             187074.6921   0.0510  0.050               
1776: 45 24 21  0   45 23 22  0             187520.5435   0.0132  0.050   0.0118 0.20  
1777: 45 24 21  0   45 24 22  0             187520.5435   0.0133  0.050   0.0118 0.30  
1778: 45 25 21  0   45 23 22  0             187520.5435   0.0102  0.050   0.0118 0.30  
1779: 45 25 21  0   45 24 22  0             187520.5435   0.0104  0.050   0.0118 0.20  
1780: 57 35 22  0   57 35 23  0             187747.9308   0.0946  0.050               
1781: 12  9  3  0   11  9  2  0             187776.1174   0.0155  0.050               
1782: 65 42 23  0   65 42 24  0             187949.0704   0.0275  0.050               
1783: 65 42 23  0   65 41 24  0             187966.4446  -0.0519  0.050               
1784: 43 43  0  0   43 42  1  0             188085.2041   0.0037  0.050   0.0037 0.50  
1785: 43 43  1  0   43 42  2  0             188085.2041   0.0037  0.050   0.0037 0.50  
1786: 44 23 21  0   44 22 22  0             188088.8147   0.0195  0.050   0.0190 0.19  
1787: 44 23 21  0   44 23 22  0             188088.8147   0.0195  0.050   0.0190 0.31  
1788: 44 24 21  0   44 22 22  0             188088.8147   0.0184  0.050   0.0190 0.31  
1789: 44 24 21  0   44 23 22  0             188088.8147   0.0184  0.050   0.0190 0.19  
1790: 65 43 23  0   65 42 24  0             188096.0213  -0.0229  0.050               
1791: 65 43 23  0   65 41 24  0             188113.5067   0.0087  0.050               
1792: 16 11  6  0   15 12  3  0             188132.8181  -0.0028  0.050               
1793: 57 48  9  0   57 47 10  0             188299.8963   0.1065  0.050   0.0173 0.50  
1794: 57 48 10  0   57 47 11  0             188299.8963  -0.0719  0.050   0.0173 0.50  
1795: 10 10  1  0    9  9  0  0             188325.7556  -0.0156  0.050               
1796: 10 10  0  0    9  9  1  0             188389.3307   0.0236  0.050               
1797: 52 46  6  0   52 45  7  0             188436.5312   0.0138  0.050   0.0131 0.50  
1798: 52 46  7  0   52 45  8  0             188436.5312   0.0123  0.050   0.0131 0.50  
1799: 13  8  5  0   12  9  4  0             188469.2540   0.0296  0.050               
1800: 49 37 13  0   49 35 14  0             188497.0687  -0.0089  0.050               
1801: 14 10  4  0   13 11  3  0             188504.0102  -0.0125  0.050               
1802: 43 22 21  0   43 21 22  0             188615.9351  -0.0129  0.050  -0.0132 0.19  
1803: 43 22 21  0   43 22 22  0             188615.9351  -0.0129  0.050  -0.0132 0.31  
1804: 43 23 21  0   43 21 22  0             188615.9351  -0.0133  0.050  -0.0132 0.31  
1805: 43 23 21  0   43 22 22  0             188615.9351  -0.0133  0.050  -0.0132 0.19  
1806: 36 27  9  0   36 25 12  0             188739.7808   0.0257  0.050               
1807: 46 44  2  0   46 43  3  0             188857.1676   0.0170  0.050   0.0170 0.50  
1808: 46 44  3  0   46 43  4  0             188857.1676   0.0170  0.050   0.0170 0.50  
1809: 31 26  5  0   31 24  8  0             188893.8753   0.0339  0.050               
1810: 56 34 22  0   56 33 23  0             188902.4600  -0.1121  0.050   0.0162 0.42  
1811: 56 34 22  0   56 34 23  0             188902.4600   0.1094  0.050   0.0162 0.58  
1812: 56 35 22  0   56 33 23  0             188905.0864  -0.0634  0.050               
1813: 12  8  4  0   11  8  3  0             188934.4673   0.0023  0.050               
1814: 29 21  8  0   29 19 11  0             188994.0202   0.0402  0.050               
1815: 49 45  4  0   49 44  5  0             189004.9684   0.0117  0.050   0.0118 0.50  
1816: 49 45  5  0   49 44  6  0             189004.9684   0.0117  0.050   0.0118 0.50  
1817: 34 26  8  0   34 23 11  0             189048.7175   0.0079  0.050               
1818: 42 21 21  0   42 20 22  0             189104.6650   0.0077  0.050   0.0077 0.19  
1819: 42 21 21  0   42 21 22  0             189104.6650   0.0077  0.050   0.0077 0.31  
1820: 42 22 21  0   42 20 22  0             189104.6650   0.0076  0.050   0.0077 0.31  
1821: 42 22 21  0   42 21 22  0             189104.6650   0.0076  0.050   0.0077 0.19  
1822: 32 25  7  0   32 22 10  0             189303.8528  -0.0153  0.050               
1823: 59 49 10  0   59 48 11  0             189358.1488   0.3168  0.050   0.0184 0.50  
1824: 59 49 11  0   59 48 12  0             189358.1488  -0.2800  0.050   0.0184 0.50  
1825: 41 20 21  0   41 19 22  0             189557.4085   0.0231  0.050   0.0231 0.19  
1826: 41 20 21  0   41 20 22  0             189557.4085   0.0231  0.050   0.0231 0.31  
1827: 41 21 21  0   41 19 22  0             189557.4085   0.0230  0.050   0.0231 0.31  
1828: 41 21 21  0   41 20 22  0             189557.4085   0.0230  0.050   0.0231 0.19  
1829: 29 21  8  0   29 18 11  0             189654.4338  -0.0029  0.050               
1830: 64 41 23  0   64 41 24  0             189722.8430   0.0228  0.050               
1831: 64 41 23  0   64 40 24  0             189731.4834  -0.0279  0.050               
1832: 37 28  9  0   37 26 12  0             189745.6708  -0.0167  0.050               
1833: 64 42 23  0   64 41 24  0             189799.8575  -0.0202  0.050               
1834: 64 42 23  0   64 40 24  0             189808.5556  -0.0134  0.050               
1835: 55 33 22  0   55 32 23  0             189974.8161  -0.0734  0.050  -0.0166 0.42  
1836: 55 33 22  0   55 33 23  0             189974.8161   0.0240  0.050  -0.0166 0.58  
1837: 40 19 21  0   40 18 22  0             189976.3933  -0.0213  0.050   0.0126 0.17  
1838: 40 19 21  0   40 19 22  0             189976.3933  -0.0213  0.050   0.0126 0.28  
1839: 40 20 21  0   40 18 22  0             189976.3933  -0.0214  0.050   0.0126 0.28  
1840: 40 20 21  0   40 19 22  0             189976.3933  -0.0214  0.050   0.0126 0.17  
1841: 55 34 22  0   55 32 23  0             189976.3933   0.3084  0.050   0.0126 0.05  
1842: 55 34 22  0   55 33 23  0             189976.3933   0.4059  0.050   0.0126 0.04  
1843: 54 47  7  0   54 46  8  0             190139.8937   0.0076  0.050   0.0046 0.50  
1844: 54 47  8  0   54 46  9  0             190139.8937   0.0014  0.050   0.0046 0.50  
1845: 35 26  9  0   35 24 12  0             190237.0055  -0.0442  0.050               
1846: 33 27  6  0   33 25  9  0             190339.8300   0.0061  0.050               
1847: 39 18 21  0   39 17 22  0             190363.8546  -0.0115  0.050  -0.0116 0.19  
1848: 39 18 21  0   39 18 22  0             190363.8546  -0.0115  0.050  -0.0116 0.31  
1849: 39 19 21  0   39 17 22  0             190363.8546  -0.0115  0.050  -0.0116 0.31  
1850: 39 19 21  0   39 18 22  0             190363.8546  -0.0115  0.050  -0.0116 0.19  
1851: 26 24  3  0   26 22  4  0             190646.7777  -0.0061  0.050               
1852: 38 17 21  0   38 16 22  0             190721.7371   0.0193  0.050   0.0194 0.19  
1853: 38 17 21  0   38 17 22  0             190721.7371   0.0193  0.050   0.0194 0.31  
1854: 38 18 21  0   38 16 22  0             190721.7371   0.0193  0.050   0.0194 0.31  
1855: 38 18 21  0   38 17 22  0             190721.7371   0.0193  0.050   0.0194 0.19  
1856: 63 51 13  0   63 50 14  0             190767.7409  -0.0002  0.050               
1857: 45 44  1  0   45 43  2  0             190772.6189  -0.0205  0.050  -0.0206 0.50  
1858: 45 44  2  0   45 43  3  0             190772.6189  -0.0205  0.050  -0.0206 0.50  
1859: 37 16 21  0   37 15 22  0             191051.8347   0.0158  0.050   0.0158 0.19  
1860: 37 16 21  0   37 16 22  0             191051.8347   0.0158  0.050   0.0158 0.31  
1861: 37 17 21  0   37 15 22  0             191051.8347   0.0158  0.050   0.0158 0.31  
1862: 37 17 21  0   37 16 22  0             191051.8347   0.0158  0.050   0.0158 0.19  
1863: 16 12  5  0   15 13  2  0             191067.7034  -0.0699  0.050               
1864: 51 46  5  0   51 45  6  0             191076.4787   0.0091  0.050   0.0091 0.50  
1865: 51 46  6  0   51 45  7  0             191076.4787   0.0090  0.050   0.0091 0.50  
1866: 63 40 23  0   63 40 24  0             191345.9693   0.0196  0.050               
1867: 36 15 21  0   36 14 22  0             191355.9292   0.0258  0.050   0.0259 0.18  
1868: 36 15 21  0   36 15 22  0             191355.9292   0.0258  0.050   0.0259 0.32  
1869: 36 16 21  0   36 14 22  0             191355.9292   0.0258  0.050   0.0259 0.32  
1870: 36 16 21  0   36 15 22  0             191355.9292   0.0258  0.050   0.0259 0.18  
1871: 63 41 23  0   63 40 24  0             191385.5134  -0.0771  0.050               
1872: 63 41 23  0   63 39 24  0             191389.8267  -0.0142  0.050               
1873: 13 12  2  0   12 12  1  0             191537.6380   0.0651  0.050               
1874: 13 12  1  0   12 12  0  0             191608.8881  -0.0216  0.050               
1875: 35 14 21  0   35 13 22  0             191635.6291   0.0285  0.050   0.0285 0.18  
1876: 35 14 21  0   35 14 22  0             191635.6291   0.0285  0.050   0.0285 0.32  
1877: 35 15 21  0   35 13 22  0             191635.6291   0.0285  0.050   0.0285 0.32  
1878: 35 15 21  0   35 14 22  0             191635.6291   0.0285  0.050   0.0285 0.18  
1879: 35 28  7  0   35 26 10  0             191848.7027   0.0256  0.050               
1880: 34 13 21  0   34 12 22  0             191892.4432  -0.0021  0.050  -0.0021 0.18  
1881: 34 13 21  0   34 13 22  0             191892.4432  -0.0021  0.050  -0.0021 0.32  
1882: 34 14 21  0   34 12 22  0             191892.4432  -0.0021  0.050  -0.0021 0.32  
1883: 34 14 21  0   34 13 22  0             191892.4432  -0.0021  0.050  -0.0021 0.18  
1884: 13  9  5  0   12  9  4  0             191893.7285   0.0270  0.050               
1885: 53 31 22  0   53 30 23  0             191900.7900   0.1325  0.050   0.0208 0.20  
1886: 53 31 22  0   53 31 23  0             191900.7900   0.1502  0.050   0.0208 0.30  
1887: 53 32 22  0   53 30 23  0             191900.7900  -0.1087  0.050   0.0208 0.30  
1888: 53 32 22  0   53 31 23  0             191900.7900  -0.0910  0.050   0.0208 0.20  
1889: 33 12 21  0   33 11 22  0             192127.9256   0.0401  0.050   0.0401 0.18  
1890: 33 12 21  0   33 12 22  0             192127.9256   0.0401  0.050   0.0401 0.32  
1891: 33 13 21  0   33 11 22  0             192127.9256   0.0401  0.050   0.0401 0.32  
1892: 33 13 21  0   33 12 22  0             192127.9256   0.0401  0.050   0.0401 0.18  
1893: 32 11 21  0   32 10 22  0             192343.3206   0.0302  0.050   0.0302 0.18  
1894: 32 11 21  0   32 11 22  0             192343.3206   0.0302  0.050   0.0302 0.32  
1895: 32 12 21  0   32 10 22  0             192343.3206   0.0302  0.050   0.0302 0.32  
1896: 32 12 21  0   32 11 22  0             192343.3206   0.0302  0.050   0.0302 0.18  
1897: 44 44  0  0   44 43  1  0             192537.0492   0.0067  0.050   0.0068 0.50  
1898: 44 44  1  0   44 43  2  0             192537.0492   0.0067  0.050   0.0068 0.50  
1899: 31 10 21  0   31  9 22  0             192539.9514  -0.0048  0.050  -0.0049 0.18  
1900: 31 10 21  0   31 10 22  0             192539.9514  -0.0048  0.050  -0.0049 0.32  
1901: 31 11 21  0   31  9 22  0             192539.9514  -0.0048  0.050  -0.0049 0.32  
1902: 31 11 21  0   31 10 22  0             192539.9514  -0.0048  0.050  -0.0049 0.18  
1903: 30  9 21  0   30  8 22  0             192719.1278   0.0155  0.050   0.0156 0.18  
1904: 30  9 21  0   30  9 22  0             192719.1278   0.0155  0.050   0.0156 0.32  
1905: 30 10 21  0   30  8 22  0             192719.1278   0.0155  0.050   0.0156 0.32  
1906: 30 10 21  0   30  9 22  0             192719.1278   0.0155  0.050   0.0156 0.18  
1907: 41 32 10  0   41 30 11  0             192736.1612   0.0210  0.050               
1908: 52 30 22  0   52 29 23  0             192765.4135   0.0375  0.050  -0.0112 0.20  
1909: 52 30 22  0   52 30 23  0             192765.4135   0.0448  0.050  -0.0112 0.30  
1910: 52 31 22  0   52 29 23  0             192765.4135  -0.0673  0.050  -0.0112 0.30  
1911: 52 31 22  0   52 30 23  0             192765.4135  -0.0600  0.050  -0.0112 0.20  
1912: 62 39 23  0   62 39 24  0             192840.8068   0.0266  0.050               
1913: 62 40 23  0   62 39 24  0             192860.7889  -0.0046  0.050               
1914: 62 40 23  0   62 38 24  0             192862.8301  -0.0044  0.050               
1915: 29  8 21  0   29  7 22  0             192881.9450   0.0198  0.050   0.0199 0.18  
1916: 29  8 21  0   29  8 22  0             192881.9450   0.0198  0.050   0.0199 0.32  
1917: 29  9 21  0   29  7 22  0             192881.9450   0.0198  0.050   0.0199 0.32  
1918: 29  9 21  0   29  8 22  0             192881.9450   0.0198  0.050   0.0199 0.18  
1919: 58 49  9  0   58 48 10  0             192982.1801   0.0476  0.050   0.0032 0.50  
1920: 58 49 10  0   58 48 11  0             192982.1801  -0.0411  0.050   0.0032 0.50  
1921: 53 47  6  0   53 46  7  0             192983.7178   0.0013  0.050   0.0010 0.50  
1922: 53 47  7  0   53 46  8  0             192983.7178   0.0006  0.050   0.0010 0.50  
1923: 38 29  9  0   38 27 12  0             192989.2793  -0.0144  0.050               
1924: 28  7 21  0   28  6 22  0             193029.5061   0.0023  0.050   0.0023 0.18  
1925: 28  7 21  0   28  7 22  0             193029.5061   0.0023  0.050   0.0023 0.32  
1926: 28  8 21  0   28  6 22  0             193029.5061   0.0023  0.050   0.0023 0.32  
1927: 28  8 21  0   28  7 22  0             193029.5061   0.0023  0.050   0.0023 0.18  
1928: 36 29  8  0   36 27  9  0             193046.4168  -0.0034  0.050               
1929: 27  6 21  0   27  5 22  0             193162.9393   0.0365  0.050   0.0366 0.18  
1930: 27  6 21  0   27  6 22  0             193162.9393   0.0365  0.050   0.0366 0.32  
1931: 27  7 21  0   27  5 22  0             193162.9393   0.0365  0.050   0.0366 0.32  
1932: 27  7 21  0   27  6 22  0             193162.9393   0.0365  0.050   0.0366 0.18  
1933: 26  5 21  0   26  4 22  0             193283.1539   0.0285  0.050   0.0285 0.18  
1934: 26  5 21  0   26  5 22  0             193283.1539   0.0285  0.050   0.0285 0.32  
1935: 26  6 21  0   26  4 22  0             193283.1539   0.0285  0.050   0.0285 0.32  
1936: 26  6 21  0   26  5 22  0             193283.1539   0.0285  0.050   0.0285 0.18  
1937: 47 45  2  0   47 44  3  0             193321.5134   0.0377  0.050   0.0377 0.50  
1938: 47 45  3  0   47 44  4  0             193321.5134   0.0377  0.050   0.0377 0.50  
1939: 25  4 21  0   25  3 22  0             193391.1496   0.0228  0.050   0.0229 0.17  
1940: 25  4 21  0   25  4 22  0             193391.1496   0.0228  0.050   0.0229 0.33  
1941: 25  5 21  0   25  3 22  0             193391.1496   0.0228  0.050   0.0229 0.33  
1942: 25  5 21  0   25  4 22  0             193391.1496   0.0228  0.050   0.0229 0.17  
1943: 11  9  3  0   10  8  2  0             193404.3347   0.0268  0.050               
1944: 24  3 21  0   24  2 22  0             193487.8484   0.0319  0.050   0.0319 0.17  
1945: 24  3 21  0   24  3 22  0             193487.8484   0.0319  0.050   0.0319 0.33  
1946: 24  4 21  0   24  2 22  0             193487.8484   0.0319  0.050   0.0319 0.33  
1947: 24  4 21  0   24  3 22  0             193487.8484   0.0319  0.050   0.0319 0.17  
1948: 19  2 17  0   18  2 16  0             193556.1896   0.0684  0.050   0.0685 0.42  
1949: 19  2 17  0   18  3 16  0             193556.1896   0.0684  0.050   0.0685 0.17  
1950: 19  3 17  0   18  3 16  0             193556.1896   0.0684  0.050   0.0685 0.42  
1951: 18  3 15  0   17  3 14  0             193568.9569   0.0115  0.050   0.0116 0.36  
1952: 18  3 15  0   17  4 14  0             193568.9569   0.0115  0.050   0.0116 0.14  
1953: 18  4 15  0   17  3 14  0             193568.9569   0.0115  0.050   0.0116 0.14  
1954: 18  4 15  0   17  4 14  0             193568.9569   0.0115  0.050   0.0116 0.36  
1955: 51 29 22  0   51 28 23  0             193571.0708   0.0026  0.050  -0.0182 0.20  
1956: 51 29 22  0   51 29 23  0             193571.0708   0.0055  0.050  -0.0182 0.30  
1957: 51 30 22  0   51 28 23  0             193571.0708  -0.0419  0.050  -0.0182 0.30  
1958: 51 30 22  0   51 29 23  0             193571.0708  -0.0390  0.050  -0.0182 0.20  
1959: 23  2 21  0   23  1 22  0             193574.0646   0.0044  0.050   0.0045 0.17  
1960: 23  2 21  0   23  2 22  0             193574.0646   0.0044  0.050   0.0045 0.33  
1961: 23  3 21  0   23  1 22  0             193574.0646   0.0044  0.050   0.0045 0.33  
1962: 23  3 21  0   23  2 22  0             193574.0646   0.0044  0.050   0.0045 0.17  
1963: 17  4 13  0   16  4 12  0             193590.4979   0.0111  0.050   0.0112 0.36  
1964: 17  4 13  0   16  5 12  0             193590.4979   0.0111  0.050   0.0112 0.14  
1965: 17  5 13  0   16  4 12  0             193590.4979   0.0111  0.050   0.0112 0.14  
1966: 17  5 13  0   16  5 12  0             193590.4979   0.0111  0.050   0.0112 0.36  
1967: 16  5 11  0   15  5 10  0             193635.3072   0.0062  0.050   0.0100 0.36  
1968: 16  5 11  0   15  6 10  0             193635.3072   0.0144  0.050   0.0100 0.14  
1969: 16  6 11  0   15  5 10  0             193635.3072   0.0054  0.050   0.0100 0.14  
1970: 16  6 11  0   15  6 10  0             193635.3072   0.0136  0.050   0.0100 0.36  
1971: 22  1 21  0   22  0 22  0             193650.6975   0.0156  0.050   0.0156 0.17  
1972: 22  1 21  0   22  1 22  0             193650.6975   0.0156  0.050   0.0156 0.33  
1973: 22  2 21  0   22  0 22  0             193650.6975   0.0156  0.050   0.0156 0.33  
1974: 22  2 21  0   22  1 22  0             193650.6975   0.0156  0.050   0.0156 0.17  
1975: 13 11  3  0   12 11  2  0             193693.1908   0.0155  0.050               
1976: 15  6  9  0   14  7  8  0             193748.2564   0.2607  0.050   0.0281 0.26  
1977: 15  7  9  0   14  7  8  0             193748.2564  -0.0519  0.050   0.0281 0.74  
1978: 15  6  9  0   14  6  8  0             193750.6868   0.0809  0.050   0.0009 0.74  
1979: 15  7  9  0   14  6  8  0             193750.6868  -0.2316  0.050   0.0009 0.26  
1980: 14  7  7  0   13  8  6  0             193933.6783   0.0209  0.050               
1981: 14  8  7  0   13  8  6  0             193991.1751   0.0411  0.050               
1982: 60 50 10  0   60 49 11  0             194099.9328   0.1830  0.050   0.0318 0.50  
1983: 60 50 11  0   60 49 12  0             194099.9328  -0.1194  0.050   0.0318 0.50  
1984: 37 29  8  0   37 27 11  0             194113.0002   0.0128  0.050               
1985: 35 26  9  0   35 23 12  0             194186.6430  -0.0230  0.050               
1986: 61 38 23  0   61 38 24  0             194223.6105  -0.0382  0.050               
1987: 61 38 23  0   61 37 24  0             194224.6247   0.0139  0.050               
1988: 61 39 23  0   61 38 24  0             194233.5339  -0.0306  0.050               
1989: 61 39 23  0   61 37 24  0             194234.5523   0.0256  0.050               
1990: 30 24  6  0   30 21  9  0             194253.8110   0.0213  0.050               
1991: 14  7  7  0   13  7  6  0             194278.3068   0.0073  0.050               
1992: 34 25  9  0   34 23 12  0             194306.5231   0.0438  0.050               
1993: 50 28 22  0   50 27 23  0             194321.9390   0.0320  0.050   0.0233 0.20  
1994: 50 28 22  0   50 28 23  0             194321.9390   0.0331  0.050   0.0233 0.30  
1995: 50 29 22  0   50 27 23  0             194321.9390   0.0135  0.050   0.0233 0.30  
1996: 50 29 22  0   50 28 23  0             194321.9390   0.0146  0.050   0.0233 0.20  
1997: 14  8  7  0   13  7  6  0             194335.7809   0.0048  0.050               
1998:  9  8  2  0    8  6  3  0             194353.7836  -0.0063  0.050               
1999:  9  7  3  0    8  5  4  0             194500.4795  -0.0106  0.050               
2000: 55 48  7  0   55 47  8  0             194720.0925  -0.0593  0.050  -0.0608 0.50  
2001: 55 48  8  0   55 47  9  0             194720.0925  -0.0623  0.050  -0.0608 0.50  
2002: 13 10  4  0   12 10  3  0             194729.1759   0.0078  0.050               
2003: 13 11  2  0   12 11  1  0             194814.7557   0.0133  0.050               
2004: 49 27 22  0   49 26 23  0             195021.6736   0.0196  0.050   0.0161 0.20  
2005: 49 27 22  0   49 27 23  0             195021.6736   0.0201  0.050   0.0161 0.30  
2006: 49 28 22  0   49 26 23  0             195021.6736   0.0121  0.050   0.0161 0.30  
2007: 49 28 22  0   49 27 23  0             195021.6736   0.0126  0.050   0.0161 0.20  
2008:  9  7  3  0    8  4  4  0             195141.1795   0.0194  0.050               
2009: 17 14  3  0   16 15  2  0             195226.6331   0.0459  0.050               
2010: 46 45  1  0   46 44  2  0             195228.1198   0.0028  0.050   0.0029 0.50  
2011: 46 45  2  0   46 44  3  0             195228.1198   0.0028  0.050   0.0029 0.50  
2012: 60 37 23  0   60 36 24  0             195507.1678  -0.2697  0.050  -0.0148 0.43  
2013: 60 37 23  0   60 37 24  0             195507.1678   0.1753  0.050  -0.0148 0.57  
2014: 60 38 23  0   60 36 24  0             195512.0924  -0.1657  0.050   0.0243 0.57  
2015: 60 38 23  0   60 37 24  0             195512.0924   0.2793  0.050   0.0243 0.43  
2016: 68 44 24  0   68 44 25  0             195522.4719   0.0270  0.050               
2017: 36 27  9  0   36 24 12  0             195532.2119   0.0216  0.050               
2018: 68 44 24  0   68 43 25  0             195537.6162  -0.0109  0.050               
2019: 52 47  5  0   52 46  6  0             195591.3858   0.0032  0.050   0.0033 0.50  
2020: 52 47  6  0   52 46  7  0             195591.3858   0.0032  0.050   0.0033 0.50  
2021: 48 26 22  0   48 25 23  0             195673.7394   0.0183  0.050   0.0169 0.20  
2022: 48 26 22  0   48 26 23  0             195673.7394   0.0184  0.050   0.0169 0.30  
2023: 48 27 22  0   48 25 23  0             195673.7394   0.0153  0.050   0.0169 0.30  
2024: 48 27 22  0   48 26 23  0             195673.7394   0.0155  0.050   0.0169 0.20  
2025: 49 46  3  0   49 45  4  0             195728.4806   0.0102  0.050   0.0102 0.50  
2026: 49 46  4  0   49 45  5  0             195728.4806   0.0102  0.050   0.0102 0.50  
2027: 30 26  5  0   30 24  6  0             195986.9602   0.0006  0.050               
2028: 10  8  2  0    9  6  3  0             196023.9130   0.0093  0.050               
2029: 34 28  7  0   34 26  8  0             196240.2768   0.0113  0.050               
2030: 57 49  8  0   57 48  9  0             196278.1739   0.0134  0.050   0.0076 0.50  
2031: 57 49  9  0   57 48 10  0             196278.1739   0.0016  0.050   0.0076 0.50  
2032: 47 25 22  0   47 24 23  0             196281.2293   0.0096  0.050   0.0091 0.20  
2033: 47 25 22  0   47 25 23  0             196281.2293   0.0097  0.050   0.0091 0.30  
2034: 47 26 22  0   47 24 23  0             196281.2293   0.0085  0.050   0.0091 0.30  
2035: 47 26 22  0   47 25 23  0             196281.2293   0.0085  0.050   0.0091 0.20  
2036: 30 26  4  0   30 24  7  0             196502.0745   0.0301  0.050               
2037: 34 25  9  0   34 22 12  0             196503.2810   0.0464  0.050               
2038: 21 14  8  0   20 16  5  0             196517.3819   0.0301  0.050               
2039: 15 11  4  0   14 12  3  0             196628.4638   0.0461  0.050               
2040: 59 36 23  0   59 35 24  0             196700.7422  -0.1192  0.050  -0.0027 0.42  
2041: 59 36 23  0   59 36 24  0             196700.7422   0.0826  0.050  -0.0027 0.58  
2042: 59 37 23  0   59 35 24  0             196703.0713  -0.0892  0.050  -0.0039 0.58  
2043: 59 37 23  0   59 36 24  0             196703.0713   0.1127  0.050  -0.0039 0.42  
2044: 46 24 22  0   46 23 23  0             196847.0204   0.0206  0.050   0.0204 0.19  
2045: 46 24 22  0   46 24 23  0             196847.0204   0.0206  0.050   0.0204 0.31  
2046: 46 25 22  0   46 23 23  0             196847.0204   0.0201  0.050   0.0204 0.31  
2047: 46 25 22  0   46 24 23  0             196847.0204   0.0202  0.050   0.0204 0.19  
2048: 32 27  6  0   32 25  7  0             196974.5301   0.0048  0.050               
2049: 45 45  0  0   45 44  1  0             196987.7517  -0.0163  0.050  -0.0163 0.50  
2050: 45 45  1  0   45 44  2  0             196987.7517  -0.0163  0.050  -0.0163 0.50  
2051: 28 20  8  0   28 18 11  0             197226.4677   0.0005  0.050               
2052: 67 43 24  0   67 43 25  0             197321.5256  -0.0271  0.050               
2053: 67 43 24  0   67 42 25  0             197329.1566   0.0088  0.050               
2054: 45 23 22  0   45 22 23  0             197373.6906   0.0071  0.050   0.0070 0.19  
2055: 45 23 22  0   45 23 23  0             197373.6906   0.0071  0.050   0.0070 0.31  
2056: 45 24 22  0   45 22 23  0             197373.6906   0.0069  0.050   0.0070 0.31  
2057: 45 24 22  0   45 23 23  0             197373.6906   0.0069  0.050   0.0070 0.19  
2058: 67 44 24  0   67 42 25  0             197395.8764   0.0328  0.050               
2059: 54 48  6  0   54 47  7  0             197524.2281  -0.0025  0.050  -0.0027 0.50  
2060: 54 48  7  0   54 47  8  0             197524.2281  -0.0028  0.050  -0.0027 0.50  
2061: 28 20  8  0   28 17 11  0             197548.8621   0.0112  0.050               
2062: 17 11  6  0   16 13  3  0             197634.8082   0.0269  0.050               
2063: 19 12  8  0   18 13  5  0             197648.8888  -0.2125  0.050  -0.0459 0.28  
2064: 59 50  9  0   59 49 10  0             197648.8888   0.0424  0.050  -0.0459 0.36  
2065: 59 50 10  0   59 49 11  0             197648.8888  -0.0014  0.050  -0.0459 0.36  
2066: 48 46  2  0   48 45  3  0             197783.8930  -0.0590  0.050  -0.0590 0.50  
2067: 48 46  3  0   48 45  4  0             197783.8930  -0.0590  0.050  -0.0590 0.50  
2068: 58 35 23  0   58 34 24  0             197812.7538  -0.0593  0.050  -0.0073 0.42  
2069: 58 35 23  0   58 35 24  0             197812.7538   0.0305  0.050  -0.0073 0.58  
2070: 58 36 23  0   58 34 24  0             197813.8814  -0.0071  0.050   0.0306 0.58  
2071: 58 36 23  0   58 35 24  0             197813.8814   0.0827  0.050   0.0306 0.42  
2072: 44 22 22  0   44 21 23  0             197863.6868  -0.0053  0.050  -0.0054 0.19  
2073: 44 22 22  0   44 22 23  0             197863.6868  -0.0053  0.050  -0.0054 0.31  
2074: 44 23 22  0   44 21 23  0             197863.6868  -0.0054  0.050  -0.0054 0.31  
2075: 44 23 22  0   44 22 23  0             197863.6868  -0.0054  0.050  -0.0054 0.19  
2076: 51 47  4  0   51 46  5  0             197989.9123  -0.0008  0.050  -0.0008 0.50  
2077: 51 47  5  0   51 46  6  0             197989.9123  -0.0008  0.050  -0.0008 0.50  
2078: 44 34 11  0   44 32 12  0             198066.9771   0.0001  0.050               
2079: 39 30  9  0   39 28 12  0             198116.9379  -0.0034  0.050               
2080: 43 21 22  0   43 20 23  0             198319.2750   0.0054  0.050   0.0054 0.19  
2081: 43 21 22  0   43 21 23  0             198319.2750   0.0054  0.050   0.0054 0.31  
2082: 43 22 22  0   43 20 23  0             198319.2750   0.0054  0.050   0.0054 0.31  
2083: 43 22 22  0   43 21 23  0             198319.2750   0.0054  0.050   0.0054 0.19  
2084: 32 27  5  0   32 25  8  0             198391.7519   0.0529  0.050               
2085: 13  8  5  0   12  8  4  0             198592.6091   0.0266  0.050               
2086: 42 20 22  0   42 19 23  0             198742.5019  -0.0002  0.050  -0.0002 0.19  
2087: 42 20 22  0   42 20 23  0             198742.5019  -0.0002  0.050  -0.0002 0.31  
2088: 42 21 22  0   42 19 23  0             198742.5019  -0.0002  0.050  -0.0002 0.31  
2089: 42 21 22  0   42 20 23  0             198742.5019  -0.0002  0.050  -0.0002 0.19  
2090: 66 42 24  0   66 42 25  0             198974.9807   0.0159  0.050               
2091: 66 42 24  0   66 41 25  0             198978.7128   0.0136  0.050               
2092: 66 43 24  0   66 42 25  0             199009.3611  -0.0297  0.050               
2093: 66 43 24  0   66 41 25  0             199013.1819   0.0567  0.050               
2094: 12  9  4  0   11  8  3  0             199057.8467   0.0236  0.050               
2095: 41 19 22  0   41 18 23  0             199135.3596   0.0245  0.050   0.0246 0.19  
2096: 41 19 22  0   41 19 23  0             199135.3596   0.0245  0.050   0.0246 0.31  
2097: 41 20 22  0   41 18 23  0             199135.3596   0.0245  0.050   0.0246 0.31  
2098: 41 20 22  0   41 19 23  0             199135.3596   0.0245  0.050   0.0246 0.19  
2099: 56 49  7  0   56 48  8  0             199291.6960   0.0070  0.050   0.0064 0.50  
2100: 56 49  8  0   56 48  9  0             199291.6960   0.0056  0.050   0.0064 0.50  
2101: 40 18 22  0   40 17 23  0             199499.5700  -0.0179  0.050  -0.0180 0.19  
2102: 40 18 22  0   40 18 23  0             199499.5700  -0.0179  0.050  -0.0180 0.31  
2103: 40 19 22  0   40 17 23  0             199499.5700  -0.0179  0.050  -0.0180 0.31  
2104: 40 19 22  0   40 18 23  0             199499.5700  -0.0179  0.050  -0.0180 0.19  
2105: 56 33 23  0   56 32 24  0             199818.4808   0.1247  0.050   0.0223 0.21  
2106: 56 33 23  0   56 33 24  0             199818.4808   0.1414  0.050   0.0223 0.29  
2107: 56 34 23  0   56 32 24  0             199818.4808  -0.0968  0.050   0.0223 0.29  
2108: 56 34 23  0   56 33 24  0             199818.4808  -0.0800  0.050   0.0223 0.21  
2109: 39 17 22  0   39 16 23  0             199836.9740   0.0074  0.050   0.0075 0.19  
2110: 39 17 22  0   39 17 23  0             199836.9740   0.0074  0.050   0.0075 0.31  
2111: 39 18 22  0   39 16 23  0             199836.9740   0.0074  0.050   0.0075 0.31  
2112: 39 18 22  0   39 17 23  0             199836.9740   0.0074  0.050   0.0075 0.19  
2113: 38 16 22  0   38 15 23  0             200149.0872   0.0131  0.050   0.0131 0.19  
2114: 38 16 22  0   38 16 23  0             200149.0872   0.0131  0.050   0.0131 0.31  
2115: 38 17 22  0   38 15 23  0             200149.0872   0.0131  0.050   0.0131 0.31  
2116: 38 17 22  0   38 16 23  0             200149.0872   0.0131  0.050   0.0131 0.19  
2117: 37 15 22  0   37 14 23  0             200437.4410   0.0203  0.050   0.0204 0.18  
2118: 37 15 22  0   37 15 23  0             200437.4410   0.0203  0.050   0.0204 0.32  
2119: 37 16 22  0   37 14 23  0             200437.4410   0.0203  0.050   0.0204 0.32  
2120: 37 16 22  0   37 15 23  0             200437.4410   0.0203  0.050   0.0204 0.18  
2121: 36 14 22  0   36 13 23  0             200703.4323   0.0005  0.050   0.0005 0.18  
2122: 36 14 22  0   36 14 23  0             200703.4323   0.0005  0.050   0.0005 0.32  
2123: 36 15 22  0   36 13 23  0             200703.4323   0.0005  0.050   0.0005 0.32  
2124: 36 15 22  0   36 14 23  0             200703.4323   0.0005  0.050   0.0005 0.18  
2125: 55 32 23  0   55 31 24  0             200722.9692   0.0569  0.050   0.0117 0.20  
2126: 55 32 23  0   55 32 24  0             200722.9692   0.0639  0.050   0.0117 0.30  
2127: 55 33 23  0   55 31 24  0             200722.9692  -0.0405  0.050   0.0117 0.30  
2128: 55 33 23  0   55 32 24  0             200722.9692  -0.0335  0.050   0.0117 0.20  
2129: 35 13 22  0   35 12 23  0             200948.4771   0.0220  0.050   0.0221 0.18  
2130: 35 13 22  0   35 13 23  0             200948.4771   0.0220  0.050   0.0221 0.32  
2131: 35 14 22  0   35 12 23  0             200948.4771   0.0220  0.050   0.0221 0.32  
2132: 35 14 22  0   35 13 23  0             200948.4771   0.0220  0.050   0.0221 0.18  
2133: 10  7  3  0    9  5  4  0             201074.3519   0.0126  0.050               
2134: 34 12 22  0   34 11 23  0             201173.7744   0.0069  0.050   0.0070 0.18  
2135: 34 12 22  0   34 12 23  0             201173.7744   0.0069  0.050   0.0070 0.32  
2136: 34 13 22  0   34 11 23  0             201173.7744   0.0069  0.050   0.0070 0.32  
2137: 34 13 22  0   34 12 23  0             201173.7744   0.0069  0.050   0.0070 0.18  
2138: 33 11 22  0   33 10 23  0             201380.5875   0.0075  0.050   0.0075 0.18  
2139: 33 11 22  0   33 11 23  0             201380.5875   0.0075  0.050   0.0075 0.32  
2140: 33 12 22  0   33 10 23  0             201380.5875   0.0075  0.050   0.0075 0.32  
2141: 33 12 22  0   33 11 23  0             201380.5875   0.0075  0.050   0.0075 0.18  
2142:  9  6  4  0    8  4  5  0             201402.4235   0.0447  0.050               
2143: 13 10  3  0   12 10  2  0             201492.0277   0.0240  0.050               
2144: 54 31 23  0   54 30 24  0             201568.2958   0.0375  0.050   0.0179 0.20  
2145: 54 31 23  0   54 31 24  0             201568.2958   0.0403  0.050   0.0179 0.30  
2146: 54 32 23  0   54 30 24  0             201568.2958  -0.0045  0.050   0.0179 0.30  
2147: 54 32 23  0   54 31 24  0             201568.2958  -0.0016  0.050   0.0179 0.20  
2148: 32 10 22  0   32  9 23  0             201570.0483   0.0051  0.050   0.0051 0.18  
2149: 32 10 22  0   32 10 23  0             201570.0483   0.0051  0.050   0.0051 0.32  
2150: 32 11 22  0   32  9 23  0             201570.0483   0.0051  0.050   0.0051 0.32  
2151: 32 11 22  0   32 10 23  0             201570.0483   0.0051  0.050   0.0051 0.18  
2152: 31  9 22  0   31  8 23  0             201743.2634   0.0122  0.050   0.0122 0.18  
2153: 31  9 22  0   31  9 23  0             201743.2634   0.0122  0.050   0.0122 0.32  
2154: 31 10 22  0   31  8 23  0             201743.2634   0.0122  0.050   0.0122 0.32  
2155: 31 10 22  0   31  9 23  0             201743.2634   0.0122  0.050   0.0122 0.18  
2156: 14  8  6  0   13  9  5  0             201856.3056   0.0041  0.050               
2157: 30  8 22  0   30  7 23  0             201901.2436  -0.0020  0.050  -0.0021 0.18  
2158: 30  8 22  0   30  8 23  0             201901.2436  -0.0020  0.050  -0.0021 0.32  
2159: 30  9 22  0   30  7 23  0             201901.2436  -0.0020  0.050  -0.0021 0.32  
2160: 30  9 22  0   30  8 23  0             201901.2436  -0.0020  0.050  -0.0021 0.18  
2161: 13  9  5  0   12  8  4  0             202017.0490  -0.0105  0.050               
2162: 29  7 22  0   29  6 23  0             202045.0295   0.0104  0.050   0.0105 0.18  
2163: 29  7 22  0   29  7 23  0             202045.0295   0.0104  0.050   0.0105 0.32  
2164: 29  8 22  0   29  6 23  0             202045.0295   0.0104  0.050   0.0105 0.32  
2165: 29  8 22  0   29  7 23  0             202045.0295   0.0104  0.050   0.0105 0.18  
2166: 28  6 22  0   28  5 23  0             202175.5031  -0.0143  0.050  -0.0143 0.18  
2167: 28  6 22  0   28  6 23  0             202175.5031  -0.0143  0.050  -0.0143 0.32  
2168: 28  7 22  0   28  5 23  0             202175.5031  -0.0143  0.050  -0.0143 0.32  
2169: 28  7 22  0   28  6 23  0             202175.5031  -0.0143  0.050  -0.0143 0.18  
2170: 27  5 22  0   27  4 23  0             202293.6480   0.0045  0.050   0.0046 0.18  
2171: 27  5 22  0   27  5 23  0             202293.6480   0.0045  0.050   0.0046 0.32  
2172: 27  6 22  0   27  4 23  0             202293.6480   0.0045  0.050   0.0046 0.32  
2173: 27  6 22  0   27  5 23  0             202293.6480   0.0045  0.050   0.0046 0.18  
2174: 53 30 23  0   53 29 24  0             202358.5012   0.0225  0.050   0.0142 0.20  
2175: 53 30 23  0   53 30 24  0             202358.5012   0.0236  0.050   0.0142 0.30  
2176: 53 31 23  0   53 29 24  0             202358.5012   0.0048  0.050   0.0142 0.30  
2177: 53 31 23  0   53 30 24  0             202358.5012   0.0059  0.050   0.0142 0.20  
2178: 26  4 22  0   26  3 23  0             202400.2823   0.0243  0.050   0.0243 0.17  
2179: 26  4 22  0   26  4 23  0             202400.2823   0.0243  0.050   0.0243 0.33  
2180: 26  5 22  0   26  3 23  0             202400.2823   0.0243  0.050   0.0243 0.33  
2181: 26  5 22  0   26  4 23  0             202400.2823   0.0243  0.050   0.0243 0.17  
2182: 11 10  2  0   10  9  1  0             202409.8037   0.0251  0.050               
2183: 14  9  5  0   13 10  4  0             202421.1146   0.0297  0.050               
2184: 25  3 22  0   25  2 23  0             202496.2283   0.0455  0.050   0.0455 0.17  
2185: 25  3 22  0   25  3 23  0             202496.2283   0.0455  0.050   0.0455 0.33  
2186: 25  4 22  0   25  2 23  0             202496.2283   0.0455  0.050   0.0455 0.33  
2187: 25  4 22  0   25  3 23  0             202496.2283   0.0455  0.050   0.0455 0.17  
2188: 22  0 22  0   21  0 21  0             202538.2287   0.0253  0.050   0.0253 0.35  
2189: 22  0 22  0   21  1 21  0             202538.2287   0.0253  0.050   0.0253 0.15  
2190: 22  1 22  0   21  0 21  0             202538.2287   0.0253  0.050   0.0253 0.15  
2191: 22  1 22  0   21  1 21  0             202538.2287   0.0253  0.050   0.0253 0.35  
2192: 21  1 20  0   20  1 19  0             202546.7762   0.0098  0.050   0.0098 0.35  
2193: 21  1 20  0   20  2 19  0             202546.7762   0.0098  0.050   0.0098 0.15  
2194: 21  2 20  0   20  1 19  0             202546.7762   0.0098  0.050   0.0098 0.15  
2195: 21  2 20  0   20  2 19  0             202546.7762   0.0098  0.050   0.0098 0.35  
2196: 20  2 18  0   19  2 17  0             202556.0933  -0.0059  0.050  -0.0059 0.36  
2197: 20  2 18  0   19  3 17  0             202556.0933  -0.0059  0.050  -0.0059 0.14  
2198: 20  3 18  0   19  2 17  0             202556.0933  -0.0059  0.050  -0.0059 0.14  
2199: 20  3 18  0   19  3 17  0             202556.0933  -0.0059  0.050  -0.0059 0.36  
2200: 19  3 16  0   18  3 15  0             202568.1470   0.0029  0.050   0.0029 0.36  
2201: 19  3 16  0   18  4 15  0             202568.1470   0.0029  0.050   0.0029 0.14  
2202: 19  4 16  0   18  3 15  0             202568.1470   0.0029  0.050   0.0029 0.14  
2203: 19  4 16  0   18  4 15  0             202568.1470   0.0029  0.050   0.0029 0.36  
2204: 24  2 22  0   24  1 23  0             202582.2309   0.0291  0.050   0.0291 0.17  
2205: 24  2 22  0   24  2 23  0             202582.2309   0.0291  0.050   0.0291 0.33  
2206: 24  3 22  0   24  1 23  0             202582.2309   0.0291  0.050   0.0291 0.33  
2207: 24  3 22  0   24  2 23  0             202582.2309   0.0291  0.050   0.0291 0.17  
2208: 18  4 14  0   17  4 13  0             202587.2819   0.0194  0.050   0.0194 0.36  
2209: 18  4 14  0   17  5 13  0             202587.2819   0.0194  0.050   0.0194 0.14  
2210: 18  5 14  0   17  4 13  0             202587.2819   0.0194  0.050   0.0194 0.14  
2211: 18  5 14  0   17  5 13  0             202587.2819   0.0194  0.050   0.0194 0.36  
2212: 17  5 12  0   16  5 11  0             202624.3066   0.0145  0.050   0.0149 0.36  
2213: 17  5 12  0   16  6 11  0             202624.3066   0.0153  0.050   0.0149 0.14  
2214: 17  6 12  0   16  5 11  0             202624.3066   0.0144  0.050   0.0149 0.14  
2215: 17  6 12  0   16  6 11  0             202624.3066   0.0152  0.050   0.0149 0.36  
2216: 23  1 22  0   23  0 23  0             202659.0659   0.0034  0.050   0.0034 0.17  
2217: 23  1 22  0   23  1 23  0             202659.0659   0.0034  0.050   0.0034 0.33  
2218: 23  2 22  0   23  0 23  0             202659.0659   0.0034  0.050   0.0034 0.33  
2219: 23  2 22  0   23  1 23  0             202659.0659   0.0034  0.050   0.0034 0.17  
2220: 14  9  6  0   13  9  5  0             202665.0891   0.0084  0.050               
2221: 16  6 10  0   15  6  9  0             202710.2942  -0.1255  0.050   0.0134 0.37  
2222: 16  6 10  0   15  7  9  0             202710.2942   0.1870  0.050   0.0134 0.13  
2223: 16  7 10  0   15  6  9  0             202710.2942  -0.1603  0.050   0.0134 0.13  
2224: 16  7 10  0   15  7  9  0             202710.2942   0.1523  0.050   0.0134 0.37  
2225: 15  7  8  0   14  8  7  0             202925.1886   0.0102  0.050               
2226: 15  8  8  0   14  8  7  0             202933.5178  -0.0103  0.050               
2227: 15  7  8  0   14  7  7  0             202982.6454  -0.0096  0.050               
2228: 15  8  8  0   14  7  7  0             202991.0119   0.0072  0.050               
2229: 11  9  2  0   10  8  3  0             203067.1693   0.0171  0.050               
2230: 52 29 23  0   52 28 24  0             203097.2570  -0.0036  0.050  -0.0070 0.20  
2231: 52 29 23  0   52 29 24  0             203097.2570  -0.0031  0.050  -0.0070 0.30  
2232: 52 30 23  0   52 28 24  0             203097.2570  -0.0109  0.050  -0.0070 0.30  
2233: 52 30 23  0   52 29 24  0             203097.2570  -0.0104  0.050  -0.0070 0.20  
2234: 11 10  1  0   10  9  2  0             203333.6817   0.0229  0.050               
2235: 51 28 23  0   51 27 24  0             203787.9866   0.0346  0.050   0.0333 0.20  
2236: 51 28 23  0   51 28 24  0             203787.9866   0.0348  0.050   0.0333 0.30  
2237: 51 29 23  0   51 27 24  0             203787.9866   0.0317  0.050   0.0333 0.30  
2238: 51 29 23  0   51 28 24  0             203787.9866   0.0318  0.050   0.0333 0.20  
2239: 50 27 23  0   50 26 24  0             204433.6183   0.0104  0.050   0.0100 0.24  
2240: 50 27 23  0   50 27 24  0             204433.6183   0.0105  0.050   0.0100 0.38  
2241: 50 28 23  0   50 26 24  0             204433.6183   0.0093  0.050   0.0100 0.38  
2242: 49 26 23  0   49 25 24  0             205037.0561   0.0269  0.050   0.0267 0.20  
2243: 49 26 23  0   49 26 24  0             205037.0561   0.0269  0.050   0.0267 0.30  
2244: 49 27 23  0   49 25 24  0             205037.0561   0.0265  0.050   0.0267 0.30  
2245: 49 27 23  0   49 26 24  0             205037.0561   0.0265  0.050   0.0267 0.20  
2246: 14  8  6  0   13  8  5  0             205280.7872   0.0086  0.050               
2247: 48 25 23  0   48 24 24  0             205600.8010   0.0072  0.050   0.0072 0.19  
2248: 48 25 23  0   48 25 24  0             205600.8010   0.0072  0.050   0.0072 0.31  
2249: 48 26 23  0   48 24 24  0             205600.8010   0.0070  0.050   0.0072 0.31  
2250: 48 26 23  0   48 25 24  0             205600.8010   0.0070  0.050   0.0072 0.19  
2251: 61 37 24  0   61 36 25  0             205622.8643  -0.0801  0.050  -0.0325 0.42  
2252: 61 37 24  0   61 37 25  0             205622.8643   0.0020  0.050  -0.0325 0.58  
2253: 61 38 24  0   61 36 25  0             205623.8432  -0.0632  0.050  -0.0287 0.58  
2254: 61 38 24  0   61 37 25  0             205623.8432   0.0189  0.050  -0.0287 0.42  
2255: 13  9  4  0   12  9  3  0             205811.0993   0.0274  0.050               
2256: 14  9  6  0   13  8  5  0             206089.5833   0.0254  0.050               
2257: 14 13  2  0   13 13  1  0             206105.8274   0.0117  0.050               
2258: 47 24 23  0   47 23 24  0             206127.3079   0.0248  0.050   0.0248 0.19  
2259: 47 24 23  0   47 24 24  0             206127.3079   0.0248  0.050   0.0248 0.31  
2260: 47 25 23  0   47 23 24  0             206127.3079   0.0248  0.050   0.0248 0.31  
2261: 47 25 23  0   47 24 24  0             206127.3079   0.0248  0.050   0.0248 0.19  
2262: 14 13  1  0   13 13  0  0             206139.8273   0.0085  0.050               
2263: 46 23 23  0   46 22 24  0             206618.7210   0.0165  0.050   0.0165 0.19  
2264: 46 23 23  0   46 23 24  0             206618.7210   0.0165  0.050   0.0165 0.31  
2265: 46 24 23  0   46 22 24  0             206618.7210   0.0165  0.050   0.0165 0.31  
2266: 46 24 23  0   46 23 24  0             206618.7210   0.0165  0.050   0.0165 0.19  
2267: 45 22 23  0   45 21 24  0             207077.1134   0.0020  0.050   0.0021 0.19  
2268: 45 22 23  0   45 22 24  0             207077.1134   0.0020  0.050   0.0021 0.31  
2269: 45 23 23  0   45 21 24  0             207077.1134   0.0020  0.050   0.0021 0.31  
2270: 45 23 23  0   45 22 24  0             207077.1134   0.0020  0.050   0.0021 0.19  
2271: 11 11  1  0   10 10  0  0             207401.9291  -0.0136  0.050               
2272: 11 11  0  0   10 10  1  0             207430.6192   0.0180  0.050               
2273: 44 21 23  0   44 20 24  0             207504.4460   0.0278  0.050   0.0279 0.19  
2274: 44 21 23  0   44 21 24  0             207504.4460   0.0278  0.050   0.0279 0.31  
2275: 44 22 23  0   44 20 24  0             207504.4460   0.0278  0.050   0.0279 0.31  
2276: 44 22 23  0   44 21 24  0             207504.4460   0.0278  0.050   0.0279 0.19  
2277: 59 35 24  0   59 34 25  0             207705.3721   0.1081  0.050   0.0150 0.21  
2278: 59 35 24  0   59 35 25  0             207705.3721   0.1238  0.050   0.0150 0.29  
2279: 59 36 24  0   59 34 25  0             207705.3721  -0.0938  0.050   0.0150 0.29  
2280: 59 36 24  0   59 35 25  0             207705.3721  -0.0781  0.050   0.0150 0.21  
2281: 43 20 23  0   43 19 24  0             207902.3972  -0.0187  0.050  -0.0187 0.19  
2282: 43 20 23  0   43 20 24  0             207902.3972  -0.0187  0.050  -0.0187 0.31  
2283: 43 21 23  0   43 19 24  0             207902.3972  -0.0187  0.050  -0.0187 0.31  
2284: 43 21 23  0   43 20 24  0             207902.3972  -0.0187  0.050  -0.0187 0.19  
2285: 10  9  1  0    9  7  2  0             208182.6012   0.0030  0.050   0.0031 1.00  
2286: 37 22 15  0   36 26 10  0             208182.6012   0.0501  0.050   0.0031 0.00  
2287: 42 19 23  0   42 18 24  0             208272.7980   0.0142  0.050   0.0142 0.19  
2288: 42 19 23  0   42 19 24  0             208272.7980   0.0142  0.050   0.0142 0.31  
2289: 42 20 23  0   42 18 24  0             208272.7980   0.0142  0.050   0.0142 0.31  
2290: 42 20 23  0   42 19 24  0             208272.7980   0.0142  0.050   0.0142 0.19  
2291: 14 12  3  0   13 12  2  0             208354.1069  -0.0023  0.050               
2292: 41 18 23  0   41 17 24  0             208617.0763  -0.0238  0.050  -0.0238 0.19  
2293: 41 18 23  0   41 18 24  0             208617.0763  -0.0238  0.050  -0.0238 0.31  
2294: 41 19 23  0   41 17 24  0             208617.0763  -0.0238  0.050  -0.0238 0.31  
2295: 41 19 23  0   41 18 24  0             208617.0763  -0.0238  0.050  -0.0238 0.19  
2296: 58 34 24  0   58 33 25  0             208648.3211   0.0684  0.050   0.0268 0.21  
2297: 58 34 24  0   58 34 25  0             208648.3211   0.0751  0.050   0.0268 0.29  
2298: 58 35 24  0   58 33 25  0             208648.3211  -0.0214  0.050   0.0268 0.29  
2299: 58 35 24  0   58 34 25  0             208648.3211  -0.0147  0.050   0.0268 0.21  
2300: 14 10  5  0   13 10  4  0             208678.3180   0.0043  0.050               
2301: 40 17 23  0   40 16 24  0             208936.8658   0.0138  0.050   0.0138 0.18  
2302: 40 17 23  0   40 17 24  0             208936.8658   0.0138  0.050   0.0138 0.32  
2303: 40 18 23  0   40 16 24  0             208936.8658   0.0138  0.050   0.0138 0.32  
2304: 40 18 23  0   40 17 24  0             208936.8658   0.0138  0.050   0.0138 0.18  
2305: 14 12  2  0   13 12  1  0             208970.0126   0.0261  0.050               
2306: 39 16 23  0   39 16 24  0             209233.4394  -0.0032  0.050  -0.0033 0.39  
2307: 39 17 23  0   39 15 24  0             209233.4394  -0.0032  0.050  -0.0033 0.39  
2308: 39 17 23  0   39 16 24  0             209233.4394  -0.0032  0.050  -0.0033 0.23  
2309: 38 15 23  0   38 14 24  0             209508.2161   0.0163  0.050   0.0163 0.27  
2310: 38 15 23  0   38 15 24  0             209508.2161   0.0163  0.050   0.0163 0.46  
2311: 38 16 23  0   38 15 24  0             209508.2161   0.0163  0.050   0.0163 0.27  
2312: 57 33 24  0   57 32 25  0             209531.9315   0.0167  0.050  -0.0015 0.20  
2313: 57 33 24  0   57 33 25  0             209531.9315   0.0195  0.050  -0.0015 0.30  
2314: 57 34 24  0   57 32 25  0             209531.9315  -0.0224  0.050  -0.0015 0.30  
2315: 57 34 24  0   57 33 25  0             209531.9315  -0.0196  0.050  -0.0015 0.20  
2316: 37 14 23  0   37 13 24  0             209762.3780  -0.0029  0.050  -0.0029 0.22  
2317: 37 14 23  0   37 14 24  0             209762.3780  -0.0029  0.050  -0.0029 0.39  
2318: 37 15 23  0   37 13 24  0             209762.3780  -0.0029  0.050  -0.0029 0.39  
2319: 36 13 23  0   36 12 24  0             209997.1669  -0.0124  0.050  -0.0124 0.18  
2320: 36 13 23  0   36 13 24  0             209997.1669  -0.0124  0.050  -0.0124 0.32  
2321: 36 14 23  0   36 12 24  0             209997.1669  -0.0124  0.050  -0.0124 0.32  
2322: 36 14 23  0   36 13 24  0             209997.1669  -0.0124  0.050  -0.0124 0.18  
2323: 14 11  4  0   13 11  3  0             210100.2864   0.0110  0.050               
2324: 35 12 23  0   35 11 24  0             210213.7122  -0.0171  0.050  -0.0172 0.18  
2325: 35 12 23  0   35 12 24  0             210213.7122  -0.0171  0.050  -0.0172 0.32  
2326: 35 13 23  0   35 11 24  0             210213.7122  -0.0171  0.050  -0.0172 0.32  
2327: 35 13 23  0   35 12 24  0             210213.7122  -0.0171  0.050  -0.0172 0.18  
2328: 56 32 24  0   56 31 25  0             210360.2592   0.0098  0.050   0.0059 0.29  
2329: 56 32 24  0   56 32 25  0             210360.2592   0.0110  0.050   0.0059 0.42  
2330: 56 33 24  0   56 32 25  0             210360.2592  -0.0057  0.050   0.0059 0.29  
2331: 34 11 23  0   34 10 24  0             210413.1069  -0.0029  0.050  -0.0030 0.18  
2332: 34 11 23  0   34 11 24  0             210413.1069  -0.0029  0.050  -0.0030 0.32  
2333: 34 12 23  0   34 10 24  0             210413.1069  -0.0029  0.050  -0.0030 0.32  
2334: 34 12 23  0   34 11 24  0             210413.1069  -0.0029  0.050  -0.0030 0.18  
2335: 33 10 23  0   33  9 24  0             210596.3525   0.0034  0.050   0.0034 0.18  
2336: 33 10 23  0   33 10 24  0             210596.3525   0.0034  0.050   0.0034 0.32  
2337: 33 11 23  0   33  9 24  0             210596.3525   0.0034  0.050   0.0034 0.32  
2338: 33 11 23  0   33 10 24  0             210596.3525   0.0034  0.050   0.0034 0.18  
2339: 32  9 23  0   32  8 24  0             210764.4379   0.0107  0.050   0.0108 0.18  
2340: 32  9 23  0   32  9 24  0             210764.4379   0.0107  0.050   0.0108 0.32  
2341: 32 10 23  0   32  8 24  0             210764.4379   0.0107  0.050   0.0108 0.32  
2342: 32 10 23  0   32  9 24  0             210764.4379   0.0107  0.050   0.0108 0.18  
2343: 31  8 23  0   31  7 24  0             210918.2658  -0.0136  0.050  -0.0137 0.18  
2344: 31  8 23  0   31  8 24  0             210918.2658  -0.0136  0.050  -0.0137 0.32  
2345: 31  9 23  0   31  7 24  0             210918.2658  -0.0136  0.050  -0.0137 0.32  
2346: 31  9 23  0   31  8 24  0             210918.2658  -0.0136  0.050  -0.0137 0.18  
2347: 30  7 23  0   30  6 24  0             211058.8152   0.0156  0.050   0.0157 0.18  
2348: 30  7 23  0   30  7 24  0             211058.8152   0.0156  0.050   0.0157 0.32  
2349: 30  8 23  0   30  6 24  0             211058.8152   0.0156  0.050   0.0157 0.32  
2350: 30  8 23  0   30  7 24  0             211058.8152   0.0156  0.050   0.0157 0.18  
2351: 55 31 24  0   55 30 25  0             211136.8798   0.0087  0.050   0.0054 0.20  
2352: 55 31 24  0   55 31 25  0             211136.8798   0.0091  0.050   0.0054 0.30  
2353: 55 32 24  0   55 30 25  0             211136.8798   0.0017  0.050   0.0054 0.30  
2354: 55 32 24  0   55 31 25  0             211136.8798   0.0021  0.050   0.0054 0.20  
2355: 39 31  8  0   39 29 11  0             211164.9899  -0.0440  0.050               
2356: 29  6 23  0   29  5 24  0             211186.8514   0.0103  0.050   0.0104 0.26  
2357: 29  6 23  0   29  6 24  0             211186.8514   0.0103  0.050   0.0104 0.48  
2358: 29  7 23  0   29  6 24  0             211186.8514   0.0103  0.050   0.0104 0.26  
2359: 28  5 23  0   28  4 24  0             211303.2199   0.0000  0.050  -0.0001 0.26  
2360: 28  5 23  0   28  5 24  0             211303.2199   0.0000  0.050  -0.0001 0.48  
2361: 28  6 23  0   28  5 24  0             211303.2199   0.0000  0.050  -0.0001 0.26  
2362: 27  4 23  0   27  3 24  0             211408.7232   0.0066  0.050   0.0067 0.17  
2363: 27  4 23  0   27  4 24  0             211408.7232   0.0066  0.050   0.0067 0.33  
2364: 27  5 23  0   27  3 24  0             211408.7232   0.0066  0.050   0.0067 0.33  
2365: 27  5 23  0   27  4 24  0             211408.7232   0.0066  0.050   0.0067 0.17  
2366: 26  3 23  0   26  2 24  0             211504.0722  -0.0045  0.050  -0.0046 0.17  
2367: 26  3 23  0   26  3 24  0             211504.0722  -0.0045  0.050  -0.0046 0.33  
2368: 26  4 23  0   26  2 24  0             211504.0722  -0.0045  0.050  -0.0046 0.33  
2369: 26  4 23  0   26  3 24  0             211504.0722  -0.0045  0.050  -0.0046 0.17  
2370: 23  0 23  0   22  0 22  0             211538.3181   0.0130  0.050   0.0130 0.35  
2371: 23  0 23  0   22  1 22  0             211538.3181   0.0130  0.050   0.0130 0.15  
2372: 23  1 23  0   22  0 22  0             211538.3181   0.0130  0.050   0.0130 0.15  
2373: 23  1 23  0   22  1 22  0             211538.3181   0.0130  0.050   0.0130 0.35  
2374: 22  1 21  0   21  1 20  0             211546.8314   0.0167  0.050   0.0167 0.35  
2375: 22  1 21  0   21  2 20  0             211546.8314   0.0167  0.050   0.0167 0.15  
2376: 22  2 21  0   21  1 20  0             211546.8314   0.0167  0.050   0.0167 0.15  
2377: 22  2 21  0   21  2 20  0             211546.8314   0.0167  0.050   0.0167 0.35  
2378: 21  2 19  0   20  2 18  0             211555.9535   0.0108  0.050   0.0109 0.35  
2379: 21  2 19  0   20  3 18  0             211555.9535   0.0108  0.050   0.0109 0.14  
2380: 21  3 19  0   20  2 18  0             211555.9535   0.0108  0.050   0.0109 0.14  
2381: 21  3 19  0   20  3 18  0             211555.9535   0.0108  0.050   0.0109 0.35  
2382: 20  3 17  0   19  3 16  0             211567.3592   0.0102  0.050   0.0102 0.36  
2383: 20  3 17  0   19  4 16  0             211567.3592   0.0102  0.050   0.0102 0.14  
2384: 20  4 17  0   19  3 16  0             211567.3592   0.0102  0.050   0.0102 0.14  
2385: 20  4 17  0   19  4 16  0             211567.3592   0.0102  0.050   0.0102 0.36  
2386: 19  4 15  0   18  4 14  0             211584.5898   0.0060  0.050   0.0061 0.36  
2387: 19  4 15  0   18  5 14  0             211584.5898   0.0060  0.050   0.0061 0.14  
2388: 19  5 15  0   18  4 14  0             211584.5898   0.0060  0.050   0.0061 0.14  
2389: 19  5 15  0   18  5 14  0             211584.5898   0.0060  0.050   0.0061 0.36  
2390: 25  2 23  0   25  1 24  0             211590.0350   0.0214  0.050   0.0214 0.17  
2391: 25  2 23  0   25  2 24  0             211590.0350   0.0214  0.050   0.0214 0.33  
2392: 25  3 23  0   25  1 24  0             211590.0350   0.0214  0.050   0.0214 0.33  
2393: 25  3 23  0   25  2 24  0             211590.0350   0.0214  0.050   0.0214 0.17  
2394: 18  5 13  0   17  5 12  0             211615.9545   0.0013  0.050   0.0014 0.36  
2395: 18  5 13  0   17  6 12  0             211615.9545   0.0014  0.050   0.0014 0.14  
2396: 18  6 13  0   17  5 12  0             211615.9545   0.0013  0.050   0.0014 0.14  
2397: 18  6 13  0   17  6 12  0             211615.9545   0.0014  0.050   0.0014 0.36  
2398: 24  1 23  0   24  0 24  0             211667.2107   0.0020  0.050   0.0021 0.17  
2399: 24  1 23  0   24  1 24  0             211667.2107   0.0020  0.050   0.0021 0.33  
2400: 24  2 23  0   24  0 24  0             211667.2107   0.0020  0.050   0.0021 0.33  
2401: 24  2 23  0   24  1 24  0             211667.2107   0.0020  0.050   0.0021 0.17  
2402: 17  6 11  0   16  6 10  0             211683.3785  -0.0148  0.050   0.0007 0.37  
2403: 17  6 11  0   16  7 10  0             211683.3785   0.0198  0.050   0.0007 0.13  
2404: 17  7 11  0   16  6 10  0             211683.3785  -0.0185  0.050   0.0007 0.13  
2405: 17  7 11  0   16  7 10  0             211683.3785   0.0162  0.050   0.0007 0.37  
2406: 16  7  9  0   15  8  8  0             211851.7482   0.0000  0.050               
2407: 16  8  9  0   15  8  8  0             211852.8591   0.0184  0.050               
2408: 16  7  9  0   15  7  8  0             211860.1131   0.0151  0.050               
2409: 16  8  9  0   15  7  8  0             211861.2297   0.0393  0.050               
2410: 54 30 24  0   54 29 25  0             211865.0905   0.0246  0.050   0.0233 0.20  
2411: 54 30 24  0   54 30 25  0             211865.0905   0.0248  0.050   0.0233 0.30  
2412: 54 31 24  0   54 29 25  0             211865.0905   0.0217  0.050   0.0233 0.30  
2413: 54 31 24  0   54 30 25  0             211865.0905   0.0219  0.050   0.0233 0.20  
2414: 15  8  7  0   14  9  6  0             211972.2429   0.0204  0.050               
2415: 15  9  7  0   14  9  6  0             212123.5719   0.0113  0.050               
2416: 53 29 24  0   53 28 25  0             212547.8268  -0.0078  0.050  -0.0084 0.20  
2417: 53 29 24  0   53 29 25  0             212547.8268  -0.0077  0.050  -0.0084 0.30  
2418: 53 30 24  0   53 28 25  0             212547.8268  -0.0090  0.050  -0.0084 0.30  
2419: 53 30 24  0   53 29 25  0             212547.8268  -0.0089  0.050  -0.0084 0.20  
2420: 15  8  7  0   14  8  6  0             212781.0170   0.0153  0.050               
2421: 15  9  7  0   14  8  6  0             212932.3330  -0.0067  0.050               
2422: 52 28 24  0   52 27 25  0             213187.9454   0.0150  0.050   0.0149 0.20  
2423: 52 28 24  0   52 28 25  0             213187.9454   0.0151  0.050   0.0149 0.30  
2424: 52 29 24  0   52 27 25  0             213187.9454   0.0146  0.050   0.0149 0.30  
2425: 52 29 24  0   52 28 25  0             213187.9454   0.0146  0.050   0.0149 0.20  
2426: 64 39 25  0   64 38 26  0             213406.3117  -0.0653  0.050  -0.0223 0.42  
2427: 64 39 25  0   64 39 26  0             213406.3117   0.0093  0.050  -0.0223 0.58  
2428: 64 40 25  0   64 38 26  0             213407.2257  -0.0079  0.050   0.0237 0.58  
2429: 64 40 25  0   64 39 26  0             213407.2257   0.0667  0.050   0.0237 0.42  
2430: 18 14  5  0   17 15  2  0             213475.3445  -0.0419  0.050               
2431: 11  8  3  0   10  7  4  0             213718.6817   0.0040  0.050               
2432: 51 27 24  0   51 26 25  0             213787.8966   0.0083  0.050   0.0083 0.20  
2433: 51 27 24  0   51 27 25  0             213787.8966   0.0083  0.050   0.0083 0.30  
2434: 51 28 24  0   51 26 25  0             213787.8966   0.0081  0.050   0.0083 0.30  
2435: 51 28 24  0   51 27 25  0             213787.8966   0.0081  0.050   0.0083 0.20  
2436: 10  8  3  0    9  6  4  0             213819.5790   0.0011  0.050               
2437: 12 10  3  0   11  9  2  0             214218.2166   0.0112  0.050               
2438: 50 26 24  0   50 25 25  0             214350.0590   0.0073  0.050   0.0073 0.19  
2439: 50 26 24  0   50 26 25  0             214350.0590   0.0073  0.050   0.0073 0.31  
2440: 50 27 24  0   50 25 25  0             214350.0590   0.0073  0.050   0.0073 0.31  
2441: 50 27 24  0   50 26 25  0             214350.0590   0.0073  0.050   0.0073 0.19  
2442: 63 38 25  0   63 37 26  0             214519.0180   0.1832  0.050   0.0002 0.21  
2443: 63 38 25  0   63 38 26  0             214519.0180   0.2165  0.050   0.0002 0.29  
2444: 63 39 25  0   63 37 26  0             214519.0180  -0.2161  0.050   0.0002 0.29  
2445: 63 39 25  0   63 38 26  0             214519.0180  -0.1829  0.050   0.0002 0.21  
2446: 15 10  5  0   14 11  4  0             214635.9119  -0.0076  0.050               
2447: 14 11  3  0   13 11  2  0             214867.3806   0.0240  0.050               
2448: 49 25 24  0   49 24 25  0             214876.6116   0.0183  0.050   0.0183 0.19  
2449: 49 25 24  0   49 25 25  0             214876.6116   0.0183  0.050   0.0183 0.31  
2450: 49 26 24  0   49 24 25  0             214876.6116   0.0183  0.050   0.0183 0.31  
2451: 49 26 24  0   49 25 25  0             214876.6116   0.0183  0.050   0.0183 0.19  
2452: 19 13  6  0   18 15  3  0             215050.0357   0.0943  0.050               
2453: 48 24 24  0   48 23 25  0             215369.5570   0.0226  0.050   0.0226 0.19  
2454: 48 24 24  0   48 24 25  0             215369.5570   0.0226  0.050   0.0226 0.31  
2455: 48 25 24  0   48 23 25  0             215369.5570   0.0226  0.050   0.0226 0.31  
2456: 48 25 24  0   48 24 25  0             215369.5570   0.0226  0.050   0.0226 0.19  
2457: 10  8  3  0    9  5  4  0             215372.7260   0.0196  0.050               
2458: 43 33 10  0   43 31 13  0             215429.3301  -0.0124  0.050               
2459: 62 37 25  0   62 36 26  0             215562.7670   0.0914  0.050   0.0072 0.21  
2460: 62 37 25  0   62 37 26  0             215562.7670   0.1059  0.050   0.0072 0.29  
2461: 62 38 25  0   62 36 26  0             215562.7670  -0.0914  0.050   0.0072 0.29  
2462: 62 38 25  0   62 37 26  0             215562.7670  -0.0769  0.050   0.0072 0.21  
2463: 58 52  6  0   58 51  7  0             215627.2768   0.0057  0.050   0.0057 0.50  
2464: 58 52  7  0   58 51  8  0             215627.2768   0.0057  0.050   0.0057 0.50  
2465: 47 23 24  0   47 22 25  0             215830.7626   0.0022  0.050   0.0023 0.19  
2466: 47 23 24  0   47 23 25  0             215830.7626   0.0022  0.050   0.0023 0.31  
2467: 47 24 24  0   47 22 25  0             215830.7626   0.0022  0.050   0.0023 0.31  
2468: 47 24 24  0   47 23 25  0             215830.7626   0.0022  0.050   0.0023 0.19  
2469: 10  6  4  0    9  5  5  0             215904.5449  -0.0991  0.050               
2470: 10  6  4  0    9  4  5  0             216008.3885  -0.0640  0.050               
2471: 10  9  2  0    9  7  3  0             216088.8461   0.0163  0.050               
2472: 46 22 24  0   46 21 25  0             216262.0467   0.0116  0.050   0.0116 0.19  
2473: 46 22 24  0   46 22 25  0             216262.0467   0.0116  0.050   0.0116 0.31  
2474: 46 23 24  0   46 21 25  0             216262.0467   0.0116  0.050   0.0116 0.31  
2475: 46 23 24  0   46 22 25  0             216262.0467   0.0116  0.050   0.0116 0.19  
2476: 61 36 25  0   61 35 26  0             216542.8344   0.0568  0.050   0.0189 0.21  
2477: 61 36 25  0   61 36 26  0             216542.8344   0.0631  0.050   0.0189 0.29  
2478: 61 37 25  0   61 35 26  0             216542.8344  -0.0253  0.050   0.0189 0.29  
2479: 61 37 25  0   61 36 26  0             216542.8344  -0.0190  0.050   0.0189 0.21  
2480: 45 21 24  0   45 20 25  0             216665.0163   0.0038  0.050   0.0039 0.19  
2481: 45 21 24  0   45 21 25  0             216665.0163   0.0038  0.050   0.0039 0.31  
2482: 45 22 24  0   45 20 25  0             216665.0163   0.0038  0.050   0.0039 0.31  
2483: 45 22 24  0   45 21 25  0             216665.0163   0.0038  0.050   0.0039 0.19  
2484: 11  8  3  0   10  6  4  0             216989.1645  -0.0067  0.050               
2485: 38 31  8  0   38 29  9  0             216995.2261  -0.0283  0.050               
2486: 44 20 24  0   44 19 25  0             217041.2579   0.0105  0.050   0.0106 0.19  
2487: 44 20 24  0   44 20 25  0             217041.2579   0.0105  0.050   0.0106 0.31  
2488: 44 21 24  0   44 19 25  0             217041.2579   0.0105  0.050   0.0106 0.31  
2489: 44 21 24  0   44 20 25  0             217041.2579   0.0105  0.050   0.0106 0.19  
2490: 34 29  6  0   34 27  7  0             217052.4649   0.0120  0.050               
2491: 11  9  2  0   10  7  3  0             217365.5159  -0.0034  0.050               
2492: 43 19 24  0   43 18 25  0             217392.2174   0.0130  0.050   0.0130 0.19  
2493: 43 19 24  0   43 19 25  0             217392.2174   0.0130  0.050   0.0130 0.31  
2494: 43 20 24  0   43 18 25  0             217392.2174   0.0130  0.050   0.0130 0.31  
2495: 43 20 24  0   43 19 25  0             217392.2174   0.0130  0.050   0.0130 0.19  
2496: 60 35 25  0   60 34 26  0             217463.5103   0.0159  0.050  -0.0009 0.20  
2497: 60 35 25  0   60 35 26  0             217463.5103   0.0185  0.050  -0.0009 0.29  
2498: 60 36 25  0   60 34 26  0             217463.5103  -0.0203  0.050  -0.0009 0.29  
2499: 60 36 25  0   60 35 26  0             217463.5103  -0.0177  0.050  -0.0009 0.20  
2500: 34 29  5  0   34 27  8  0             217493.7968  -0.0235  0.050               
2501: 42 18 24  0   42 17 25  0             217719.2820   0.0156  0.050   0.0156 0.19  
2502: 42 18 24  0   42 18 25  0             217719.2820   0.0156  0.050   0.0156 0.31  
2503: 42 19 24  0   42 17 25  0             217719.2820   0.0156  0.050   0.0156 0.31  
2504: 42 19 24  0   42 18 25  0             217719.2820   0.0156  0.050   0.0156 0.19  
2505: 14  9  5  0   13  9  4  0             217781.3009   0.0164  0.050               
2506: 41 17 24  0   41 16 25  0             218023.7339  -0.0074  0.050  -0.0074 0.27  
2507: 41 17 24  0   41 17 25  0             218023.7339  -0.0074  0.050  -0.0074 0.46  
2508: 41 18 24  0   41 17 25  0             218023.7339  -0.0074  0.050  -0.0074 0.27  
2509: 40 16 24  0   40 16 25  0             218306.8631  -0.0052  0.050  -0.0052 0.39  
2510: 40 17 24  0   40 15 25  0             218306.8631  -0.0052  0.050  -0.0052 0.39  
2511: 40 17 24  0   40 16 25  0             218306.8631  -0.0052  0.050  -0.0052 0.22  
2512: 39 15 24  0   39 14 25  0             218569.8131  -0.0105  0.050  -0.0106 0.18  
2513: 39 15 24  0   39 15 25  0             218569.8131  -0.0105  0.050  -0.0106 0.32  
2514: 39 16 24  0   39 14 25  0             218569.8131  -0.0105  0.050  -0.0106 0.32  
2515: 39 16 24  0   39 15 25  0             218569.8131  -0.0105  0.050  -0.0106 0.18  
2516: 15  9  6  0   14 10  5  0             218581.9297   0.0157  0.050               
2517: 38 14 24  0   38 13 25  0             218813.7331   0.0077  0.050   0.0078 0.18  
2518: 38 14 24  0   38 14 25  0             218813.7331   0.0077  0.050   0.0078 0.32  
2519: 38 15 24  0   38 13 25  0             218813.7331   0.0077  0.050   0.0078 0.32  
2520: 38 15 24  0   38 14 25  0             218813.7331   0.0077  0.050   0.0078 0.18  
2521: 36 30  6  0   36 28  9  0             219000.1100  -0.0271  0.050               
2522: 37 13 24  0   37 12 25  0             219039.6560   0.0185  0.050   0.0186 0.18  
2523: 37 13 24  0   37 13 25  0             219039.6560   0.0185  0.050   0.0186 0.32  
2524: 37 14 24  0   37 12 25  0             219039.6560   0.0185  0.050   0.0186 0.32  
2525: 37 14 24  0   37 13 25  0             219039.6560   0.0185  0.050   0.0186 0.18  
2526: 58 33 25  0   58 32 26  0             219142.0878   0.0219  0.050   0.0188 0.20  
2527: 58 33 25  0   58 33 26  0             219142.0878   0.0223  0.050   0.0188 0.30  
2528: 58 34 25  0   58 32 26  0             219142.0878   0.0152  0.050   0.0188 0.30  
2529: 58 34 25  0   58 33 26  0             219142.0878   0.0157  0.050   0.0188 0.20  
2530: 10  7  4  0    9  5  5  0             219175.1050  -0.0327  0.050               
2531: 36 12 24  0   36 11 25  0             219248.5916   0.0173  0.050   0.0173 0.27  
2532: 36 12 24  0   36 12 25  0             219248.5916   0.0173  0.050   0.0173 0.47  
2533: 36 13 24  0   36 12 25  0             219248.5916   0.0173  0.050   0.0173 0.27  
2534: 18 14  4  0   17 15  3  0             219358.8426   0.0490  0.050               
2535: 35 11 24  0   35 10 25  0             219441.4875  -0.0157  0.050  -0.0157 0.18  
2536: 35 11 24  0   35 11 25  0             219441.4875  -0.0157  0.050  -0.0157 0.32  
2537: 35 12 24  0   35 10 25  0             219441.4875  -0.0157  0.050  -0.0157 0.32  
2538: 35 12 24  0   35 11 25  0             219441.4875  -0.0157  0.050  -0.0157 0.18  
2539: 34 10 24  0   34  9 25  0             219619.3858   0.0374  0.050   0.0375 0.18  
2540: 34 10 24  0   34 10 25  0             219619.3858   0.0374  0.050   0.0375 0.32  
2541: 34 11 24  0   34  9 25  0             219619.3858   0.0374  0.050   0.0375 0.32  
2542: 34 11 24  0   34 10 25  0             219619.3858   0.0374  0.050   0.0375 0.18  
2543: 33  9 24  0   33  8 25  0             219782.9829  -0.0100  0.050  -0.0100 0.18  
2544: 33  9 24  0   33  9 25  0             219782.9829  -0.0100  0.050  -0.0100 0.32  
2545: 33 10 24  0   33  8 25  0             219782.9829  -0.0100  0.050  -0.0100 0.32  
2546: 33 10 24  0   33  9 25  0             219782.9829  -0.0100  0.050  -0.0100 0.18  
2547: 57 32 25  0   57 31 26  0             219906.7019   0.0117  0.050   0.0104 0.20  
2548: 57 32 25  0   57 32 26  0             219906.7019   0.0119  0.050   0.0104 0.30  
2549: 57 33 25  0   57 31 26  0             219906.7019   0.0089  0.050   0.0104 0.30  
2550: 57 33 25  0   57 32 26  0             219906.7019   0.0091  0.050   0.0104 0.20  
2551: 32  8 24  0   32  7 25  0             219933.2756  -0.0061  0.050  -0.0061 0.18  
2552: 32  8 24  0   32  8 25  0             219933.2756  -0.0061  0.050  -0.0061 0.32  
2553: 32  9 24  0   32  7 25  0             219933.2756  -0.0061  0.050  -0.0061 0.32  
2554: 32  9 24  0   32  8 25  0             219933.2756  -0.0061  0.050  -0.0061 0.18  
2555: 38 31  7  0   38 29 10  0             219937.7590   0.0078  0.050               
2556: 36 26 10  0   36 24 13  0             219985.8835  -0.0156  0.050               
2557: 31  7 24  0   31  6 25  0             220071.0354   0.0122  0.050   0.0122 0.18  
2558: 31  7 24  0   31  7 25  0             220071.0354   0.0122  0.050   0.0122 0.32  
2559: 31  8 24  0   31  6 25  0             220071.0354   0.0122  0.050   0.0122 0.32  
2560: 31  8 24  0   31  7 25  0             220071.0354   0.0122  0.050   0.0122 0.18  
2561: 20 14  6  0   19 16  3  0             220091.2496   0.0378  0.050               
2562: 30  6 24  0   30  5 25  0             220196.9746  -0.0168  0.050  -0.0168 0.18  
2563: 30  6 24  0   30  6 25  0             220196.9746  -0.0168  0.050  -0.0168 0.32  
2564: 30  7 24  0   30  5 25  0             220196.9746  -0.0168  0.050  -0.0168 0.32  
2565: 30  7 24  0   30  6 25  0             220196.9746  -0.0168  0.050  -0.0168 0.18  
2566: 12 10  2  0   11  9  3  0             220250.0332   0.0003  0.050               
2567: 29  5 24  0   29  4 25  0             220311.9264  -0.0013  0.050  -0.0014 0.17  
2568: 29  5 24  0   29  5 25  0             220311.9264  -0.0013  0.050  -0.0014 0.33  
2569: 29  6 24  0   29  4 25  0             220311.9264  -0.0013  0.050  -0.0014 0.33  
2570: 29  6 24  0   29  5 25  0             220311.9264  -0.0013  0.050  -0.0014 0.17  
2571: 15 10  6  0   14 10  5  0             220318.3382  -0.0180  0.050               
2572: 28  4 24  0   28  3 25  0             220416.5317  -0.0108  0.050  -0.0108 0.17  
2573: 28  4 24  0   28  4 25  0             220416.5317  -0.0108  0.050  -0.0108 0.33  
2574: 28  5 24  0   28  3 25  0             220416.5317  -0.0108  0.050  -0.0108 0.33  
2575: 28  5 24  0   28  4 25  0             220416.5317  -0.0108  0.050  -0.0108 0.17  
2576: 27  3 24  0   27  2 25  0             220511.5413   0.0256  0.050   0.0256 0.17  
2577: 27  3 24  0   27  3 25  0             220511.5413   0.0256  0.050   0.0256 0.33  
2578: 27  4 24  0   27  2 25  0             220511.5413   0.0256  0.050   0.0256 0.33  
2579: 27  4 24  0   27  3 25  0             220511.5413   0.0256  0.050   0.0256 0.17  
2580: 24  0 24  0   23  0 23  0             220538.2117  -0.0128  0.050  -0.0129 0.35  
2581: 24  0 24  0   23  1 23  0             220538.2117  -0.0128  0.050  -0.0129 0.15  
2582: 24  1 24  0   23  0 23  0             220538.2117  -0.0128  0.050  -0.0129 0.15  
2583: 24  1 24  0   23  1 23  0             220538.2117  -0.0128  0.050  -0.0129 0.35  
2584: 23  1 22  0   22  1 21  0             220546.6865   0.0007  0.050   0.0007 0.35  
2585: 23  1 22  0   22  2 21  0             220546.6865   0.0007  0.050   0.0007 0.15  
2586: 23  2 22  0   22  1 21  0             220546.6865   0.0007  0.050   0.0007 0.15  
2587: 23  2 22  0   22  2 21  0             220546.6865   0.0007  0.050   0.0007 0.35  
2588: 22  2 20  0   21  2 19  0             220555.6650   0.0298  0.050   0.0299 0.35  
2589: 22  2 20  0   21  3 19  0             220555.6650   0.0298  0.050   0.0299 0.15  
2590: 22  3 20  0   21  2 19  0             220555.6650   0.0298  0.050   0.0299 0.15  
2591: 22  3 20  0   21  3 19  0             220555.6650   0.0298  0.050   0.0299 0.35  
2592: 21  3 18  0   20  3 17  0             220566.5147   0.0055  0.050   0.0055 0.36  
2593: 21  3 18  0   20  4 17  0             220566.5147   0.0055  0.050   0.0055 0.14  
2594: 21  4 18  0   20  3 17  0             220566.5147   0.0055  0.050   0.0055 0.14  
2595: 21  4 18  0   20  4 17  0             220566.5147   0.0055  0.050   0.0055 0.36  
2596: 20  4 16  0   19  4 15  0             220582.2125  -0.0342  0.050  -0.0342 0.36  
2597: 20  4 16  0   19  5 15  0             220582.2125  -0.0342  0.050  -0.0342 0.14  
2598: 20  5 16  0   19  4 15  0             220582.2125  -0.0342  0.050  -0.0342 0.14  
2599: 20  5 16  0   19  5 15  0             220582.2125  -0.0342  0.050  -0.0342 0.36  
2600: 26  2 24  0   26  1 25  0             220597.5063   0.0075  0.050   0.0075 0.17  
2601: 26  2 24  0   26  2 25  0             220597.5063   0.0075  0.050   0.0075 0.33  
2602: 26  3 24  0   26  1 25  0             220597.5063   0.0075  0.050   0.0075 0.33  
2603: 26  3 24  0   26  2 25  0             220597.5063   0.0075  0.050   0.0075 0.17  
2604: 19  5 14  0   18  5 13  0             220609.3913   0.0217  0.050   0.0217 0.36  
2605: 19  5 14  0   18  6 13  0             220609.3913   0.0217  0.050   0.0217 0.14  
2606: 19  6 14  0   18  5 13  0             220609.3913   0.0217  0.050   0.0217 0.14  
2607: 19  6 14  0   18  6 13  0             220609.3913   0.0217  0.050   0.0217 0.36  
2608: 56 31 25  0   56 30 26  0             220625.5733   0.0095  0.050   0.0090 0.20  
2609: 56 31 25  0   56 31 26  0             220625.5733   0.0096  0.050   0.0090 0.30  
2610: 56 32 25  0   56 30 26  0             220625.5733   0.0084  0.050   0.0090 0.30  
2611: 56 32 25  0   56 31 26  0             220625.5733   0.0084  0.050   0.0090 0.20  
2612: 18  6 12  0   17  6 11  0             220663.9457   0.0075  0.050   0.0092 0.37  
2613: 18  6 12  0   17  7 11  0             220663.9457   0.0111  0.050   0.0092 0.13  
2614: 18  7 12  0   17  6 11  0             220663.9457   0.0071  0.050   0.0092 0.13  
2615: 18  7 12  0   17  7 11  0             220663.9457   0.0108  0.050   0.0092 0.37  
2616: 15 14  2  0   14 14  1  0             220670.0199   0.0649  0.050               
2617: 25  1 24  0   25  0 25  0             220675.1333   0.0174  0.050   0.0175 0.17  
2618: 25  1 24  0   25  1 25  0             220675.1333   0.0174  0.050   0.0175 0.33  
2619: 25  2 24  0   25  0 25  0             220675.1333   0.0174  0.050   0.0175 0.33  
2620: 25  2 24  0   25  1 25  0             220675.1333   0.0174  0.050   0.0175 0.17  
2621: 15 14  1  0   14 14  0  0             220685.8582  -0.0224  0.050               
2622: 17  7 10  0   16  8  9  0             220791.3606   0.0754  0.050  -0.0227 0.25  
2623: 17  8 10  0   16  8  9  0             220791.3606  -0.0561  0.050  -0.0227 0.75  
2624: 17  7 10  0   16  7  9  0             220792.4225   0.0449  0.050   0.0115 0.75  
2625: 17  8 10  0   16  7  9  0             220792.4225  -0.0866  0.050   0.0115 0.25  
2626: 45 34 11  0   45 32 14  0             220923.1819   0.0078  0.050               
2627: 16  8  8  0   15  9  7  0             221076.3433  -0.0102  0.050               
2628: 16  9  8  0   15  9  7  0             221100.6201   0.0297  0.050               
2629: 67 41 26  0   67 40 27  0             221163.9348  -0.1035  0.050  -0.0648 0.42  
2630: 67 41 26  0   67 41 27  0             221163.9348  -0.0361  0.050  -0.0648 0.58  
2631: 67 42 26  0   67 40 27  0             221164.8126   0.0147  0.050   0.0434 0.58  
2632: 67 42 26  0   67 41 27  0             221164.8126   0.0821  0.050   0.0434 0.42  
2633: 13 10  4  0   12  9  3  0             221171.2777   0.0062  0.050               
2634: 16  8  8  0   15  8  7  0             221227.7107   0.0191  0.050               
2635: 16  9  8  0   15  8  7  0             221251.9129  -0.0156  0.050               
2636: 42 33  9  0   42 31 12  0             221267.7732   0.0603  0.050               
2637: 55 30 25  0   55 29 26  0             221301.4153   0.0220  0.050   0.0219 0.20  
2638: 55 30 25  0   55 30 26  0             221301.4153   0.0221  0.050   0.0219 0.30  
2639: 55 31 25  0   55 29 26  0             221301.4153   0.0216  0.050   0.0219 0.30  
2640: 55 31 25  0   55 30 26  0             221301.4153   0.0216  0.050   0.0219 0.20  
2641: 26 21  6  0   26 17  9  0             221344.6463   0.0475  0.050               
2642: 14 10  4  0   13 10  3  0             221562.9662   0.0040  0.050               
2643: 31 28  4  0   31 26  5  0             221667.3118  -0.0087  0.050               
2644: 12 11  2  0   11 10  1  0             221712.2639   0.0019  0.050               
2645: 43 34 10  0   43 32 11  0             221783.6947  -0.0100  0.050               
2646: 52 51  1  0   52 50  2  0             221931.9544   0.0253  0.050   0.0253 0.50  
2647: 52 51  2  0   52 50  3  0             221931.9544   0.0253  0.050   0.0253 0.50  
2648: 54 29 25  0   54 28 26  0             221936.6958   0.0230  0.050   0.0230 0.20  
2649: 54 29 25  0   54 29 26  0             221936.6958   0.0230  0.050   0.0230 0.30  
2650: 54 30 25  0   54 28 26  0             221936.6958   0.0229  0.050   0.0230 0.30  
2651: 54 30 25  0   54 29 26  0             221936.6958   0.0229  0.050   0.0230 0.20  
2652: 61 54  7  0   61 53  8  0             222037.3524   0.0291  0.050   0.0291 0.50  
2653: 61 54  8  0   61 53  9  0             222037.3524   0.0291  0.050   0.0291 0.50  
2654: 19 12  7  0   18 14  4  0             222069.7306  -0.0026  0.050               
2655: 12 11  1  0   11 10  2  0             222180.6048   0.0069  0.050               
2656: 66 40 26  0   66 39 27  0             222312.2486   0.1726  0.050   0.0094 0.21  
2657: 66 40 26  0   66 40 27  0             222312.2486   0.2029  0.050   0.0094 0.29  
2658: 66 41 26  0   66 39 27  0             222312.2486  -0.1841  0.050   0.0094 0.29  
2659: 66 41 26  0   66 40 27  0             222312.2486  -0.1537  0.050   0.0094 0.21  
2660: 55 52  3  0   55 51  4  0             222531.5721   0.0289  0.050   0.0290 0.50  
2661: 55 52  4  0   55 51  5  0             222531.5721   0.0289  0.050   0.0290 0.50  
2662: 53 28 25  0   53 27 26  0             222533.7106   0.0020  0.050   0.0020 0.20  
2663: 53 28 25  0   53 28 26  0             222533.7106   0.0020  0.050   0.0020 0.30  
2664: 53 29 25  0   53 27 26  0             222533.7106   0.0020  0.050   0.0020 0.30  
2665: 53 29 25  0   53 28 26  0             222533.7106   0.0020  0.050   0.0020 0.20  
2666: 58 53  5  0   58 52  6  0             222589.2194  -0.0058  0.050  -0.0059 0.50  
2667: 58 53  6  0   58 52  7  0             222589.2194  -0.0058  0.050  -0.0059 0.50  
2668: 44 34 10  0   44 32 13  0             222811.3539  -0.0110  0.050               
2669: 15 13  3  0   14 13  2  0             222942.2370   0.0219  0.050               
2670: 52 27 25  0   52 26 26  0             223094.6187  -0.0213  0.050  -0.0214 0.19  
2671: 52 27 25  0   52 27 26  0             223094.6187  -0.0213  0.050  -0.0214 0.31  
2672: 52 28 25  0   52 26 26  0             223094.6187  -0.0213  0.050  -0.0214 0.31  
2673: 52 28 25  0   52 27 26  0             223094.6187  -0.0213  0.050  -0.0214 0.19  
2674: 41 30 11  0   41 28 14  0             223177.5280   0.0076  0.050               
2675: 15 13  2  0   14 13  1  0             223267.9706  -0.0023  0.050               
2676: 65 39 26  0   65 38 27  0             223391.7870   0.0835  0.050   0.0079 0.21  
2677: 65 39 26  0   65 39 27  0             223391.7870   0.0969  0.050   0.0079 0.29  
2678: 65 40 26  0   65 38 27  0             223391.7870  -0.0811  0.050   0.0079 0.29  
2679: 65 40 26  0   65 39 27  0             223391.7870  -0.0677  0.050   0.0079 0.21  
2680: 39 30  9  0   39 27 12  0             223486.2026  -0.0088  0.050               
2681: 10 10  0  0    9  8  1  0             223600.7575   0.0150  0.050               
2682: 51 26 25  0   51 25 26  0             223621.4671   0.0091  0.050   0.0092 0.19  
2683: 51 26 25  0   51 26 26  0             223621.4671   0.0091  0.050   0.0092 0.31  
2684: 51 27 25  0   51 25 26  0             223621.4671   0.0091  0.050   0.0092 0.31  
2685: 51 27 25  0   51 26 26  0             223621.4671   0.0091  0.050   0.0092 0.19  
2686: 19 15  5  0   18 16  2  0             223935.5833   0.0401  0.050               
2687: 14 10  5  0   13  9  4  0             224038.5375   0.0242  0.050               
2688: 50 25 25  0   50 24 26  0             224116.0238   0.0041  0.050   0.0041 0.19  
2689: 50 25 25  0   50 25 26  0             224116.0238   0.0041  0.050   0.0041 0.31  
2690: 50 26 25  0   50 24 26  0             224116.0238   0.0041  0.050   0.0041 0.31  
2691: 50 26 25  0   50 25 26  0             224116.0238   0.0041  0.050   0.0041 0.19  
2692: 64 38 26  0   64 37 27  0             224407.7364   0.0561  0.050   0.0217 0.21  
2693: 64 38 26  0   64 38 27  0             224407.7364   0.0619  0.050   0.0217 0.29  
2694: 64 39 26  0   64 37 27  0             224407.7364  -0.0185  0.050   0.0217 0.29  
2695: 64 39 26  0   64 38 27  0             224407.7364  -0.0127  0.050   0.0217 0.21  
2696: 54 52  2  0   54 51  3  0             224521.5765  -0.0388  0.050  -0.0388 0.50  
2697: 54 52  3  0   54 51  4  0             224521.5765  -0.0388  0.050  -0.0388 0.50  
2698: 49 24 25  0   49 23 26  0             224580.0738   0.0105  0.050   0.0106 0.19  
2699: 49 24 25  0   49 24 26  0             224580.0738   0.0105  0.050   0.0106 0.31  
2700: 49 25 25  0   49 23 26  0             224580.0738   0.0105  0.050   0.0106 0.31  
2701: 49 25 25  0   49 24 26  0             224580.0738   0.0105  0.050   0.0106 0.19  
2702: 33 29  5  0   33 27  6  0             224609.1297   0.0063  0.050               
2703: 60 54  6  0   60 53  7  0             224647.7784   0.0230  0.050   0.0230 0.50  
2704: 60 54  7  0   60 53  8  0             224647.7784   0.0230  0.050   0.0230 0.50  
2705: 10 10  1  0    9  8  2  0             224725.1820  -0.0002  0.050               
2706: 15  9  6  0   14  9  5  0             224839.1534   0.0105  0.050               
2707: 57 53  4  0   57 52  5  0             224867.8062   0.0222  0.050   0.0223 0.50  
2708: 57 53  5  0   57 52  6  0             224867.8062   0.0222  0.050   0.0223 0.50  
2709: 48 23 25  0   48 22 26  0             225015.2140  -0.0043  0.050  -0.0044 0.19  
2710: 48 23 25  0   48 23 26  0             225015.2140  -0.0043  0.050  -0.0044 0.31  
2711: 48 24 25  0   48 22 26  0             225015.2140  -0.0043  0.050  -0.0044 0.31  
2712: 48 24 25  0   48 23 26  0             225015.2140  -0.0043  0.050  -0.0044 0.19  
2713: 15 11  5  0   14 11  4  0             225032.4530   0.0226  0.050               
2714: 16 11  5  0   15 12  4  0             225099.5136   0.0048  0.050               
2715: 15 12  4  0   14 12  3  0             225164.1536   0.0095  0.050               
2716: 63 37 26  0   63 36 27  0             225364.2652   0.0016  0.050  -0.0138 0.21  
2717: 63 37 26  0   63 37 27  0             225364.2652   0.0041  0.050  -0.0138 0.29  
2718: 63 38 26  0   63 36 27  0             225364.2652  -0.0316  0.050  -0.0138 0.29  
2719: 63 38 26  0   63 37 27  0             225364.2652  -0.0291  0.050  -0.0138 0.21  
2720: 19 13  7  0   18 14  4  0             225386.3210   0.0740  0.050               
2721: 47 22 25  0   47 21 26  0             225423.0143  -0.0032  0.050  -0.0032 0.19  
2722: 47 22 25  0   47 22 26  0             225423.0143  -0.0032  0.050  -0.0032 0.31  
2723: 47 23 25  0   47 21 26  0             225423.0143  -0.0032  0.050  -0.0032 0.31  
2724: 47 23 25  0   47 22 26  0             225423.0143  -0.0032  0.050  -0.0032 0.19  
2725: 46 21 25  0   46 20 26  0             225804.8918  -0.0126  0.050  -0.0126 0.19  
2726: 46 21 25  0   46 21 26  0             225804.8918  -0.0126  0.050  -0.0126 0.31  
2727: 46 22 25  0   46 20 26  0             225804.8918  -0.0126  0.050  -0.0126 0.31  
2728: 46 22 25  0   46 21 26  0             225804.8918  -0.0126  0.050  -0.0126 0.19  
2729: 45 20 25  0   45 19 26  0             226162.2512   0.0093  0.050   0.0094 0.19  
2730: 45 20 25  0   45 20 26  0             226162.2512   0.0093  0.050   0.0094 0.31  
2731: 45 21 25  0   45 19 26  0             226162.2512   0.0093  0.050   0.0094 0.31  
2732: 45 21 25  0   45 20 26  0             226162.2512   0.0093  0.050   0.0094 0.19  
2733: 62 36 26  0   62 35 27  0             226265.3169   0.0281  0.050   0.0214 0.20  
2734: 62 36 26  0   62 36 27  0             226265.3169   0.0291  0.050   0.0214 0.30  
2735: 62 37 26  0   62 35 27  0             226265.3169   0.0135  0.050   0.0214 0.30  
2736: 62 37 26  0   62 36 27  0             226265.3169   0.0146  0.050   0.0214 0.20  
2737: 12 12  1  0   11 11  0  0             226467.2492  -0.0189  0.050               
2738: 12 12  0  0   11 11  1  0             226480.0306   0.0349  0.050               
2739: 44 19 25  0   44 18 26  0             226496.3248   0.0055  0.050   0.0055 0.19  
2740: 44 19 25  0   44 19 26  0             226496.3248   0.0055  0.050   0.0055 0.31  
2741: 44 20 25  0   44 18 26  0             226496.3248   0.0055  0.050   0.0055 0.31  
2742: 44 20 25  0   44 19 26  0             226496.3248   0.0055  0.050   0.0055 0.19  
2743: 62 55  7  0   62 54  8  0             226566.9502  -0.0938  0.050  -0.0938 0.50  
2744: 62 55  8  0   62 54  9  0             226566.9502  -0.0938  0.050  -0.0938 0.50  
2745: 15 10  6  0   14  9  5  0             226575.5903   0.0052  0.050               
2746: 35 30  6  0   35 28  7  0             226783.9701   0.0077  0.050               
2747: 43 18 25  0   43 17 26  0             226808.3642   0.0059  0.050   0.0059 0.18  
2748: 43 18 25  0   43 18 26  0             226808.3642   0.0059  0.050   0.0059 0.32  
2749: 43 19 25  0   43 17 26  0             226808.3642   0.0059  0.050   0.0059 0.32  
2750: 43 19 25  0   43 18 26  0             226808.3642   0.0059  0.050   0.0059 0.18  
2751: 35 30  5  0   35 28  8  0             227023.5248   0.0705  0.050               
2752: 59 54  5  0   59 53  6  0             227075.4252   0.0049  0.050   0.0049 0.50  
2753: 59 54  6  0   59 53  7  0             227075.4252   0.0049  0.050   0.0049 0.50  
2754: 42 17 25  0   42 16 26  0             227099.5083  -0.0102  0.050  -0.0102 0.18  
2755: 42 17 25  0   42 17 26  0             227099.5083  -0.0102  0.050  -0.0102 0.32  
2756: 42 18 25  0   42 16 26  0             227099.5083  -0.0102  0.050  -0.0102 0.32  
2757: 42 18 25  0   42 17 26  0             227099.5083  -0.0102  0.050  -0.0102 0.18  
2758: 61 35 26  0   61 34 27  0             227114.2143  -0.0176  0.050  -0.0206 0.20  
2759: 61 35 26  0   61 35 27  0             227114.2143  -0.0172  0.050  -0.0206 0.30  
2760: 61 36 26  0   61 34 27  0             227114.2143  -0.0239  0.050  -0.0206 0.30  
2761: 61 36 26  0   61 35 27  0             227114.2143  -0.0234  0.050  -0.0206 0.20  
2762: 41 16 25  0   41 15 26  0             227370.9132   0.0108  0.050   0.0109 0.18  
2763: 41 16 25  0   41 16 26  0             227370.9132   0.0108  0.050   0.0109 0.32  
2764: 41 17 25  0   41 15 26  0             227370.9132   0.0108  0.050   0.0109 0.32  
2765: 41 17 25  0   41 16 26  0             227370.9132   0.0108  0.050   0.0109 0.18  
2766: 19 15  4  0   18 16  3  0             227550.8177   0.0144  0.050               
2767: 40 15 25  0   40 14 26  0             227623.5798   0.0202  0.050   0.0203 0.18  
2768: 40 15 25  0   40 15 26  0             227623.5798   0.0202  0.050   0.0203 0.32  
2769: 40 16 25  0   40 14 26  0             227623.5798   0.0202  0.050   0.0203 0.32  
2770: 40 16 25  0   40 15 26  0             227623.5798   0.0202  0.050   0.0203 0.18  
2771: 71 44 27  0   71 43 28  0             227640.8472  -0.0913  0.050  -0.0163 0.43  
2772: 71 44 27  0   71 44 28  0             227640.8472   0.0402  0.050  -0.0163 0.57  
2773: 39 14 25  0   39 13 26  0             227858.4814  -0.0088  0.050  -0.0088 0.18  
2774: 39 14 25  0   39 14 26  0             227858.4814  -0.0088  0.050  -0.0088 0.32  
2775: 39 15 25  0   39 13 26  0             227858.4814  -0.0088  0.050  -0.0088 0.32  
2776: 39 15 25  0   39 14 26  0             227858.4814  -0.0088  0.050  -0.0088 0.18  
2777: 60 34 26  0   60 33 27  0             227914.2637   0.0039  0.050   0.0027 0.20  
2778: 60 34 26  0   60 34 27  0             227914.2637   0.0041  0.050   0.0027 0.30  
2779: 60 35 26  0   60 33 27  0             227914.2637   0.0013  0.050   0.0027 0.30  
2780: 60 35 26  0   60 34 27  0             227914.2637   0.0015  0.050   0.0027 0.20  
2781: 39 32  8  0   39 30  9  0             227982.5593   0.0410  0.050               
2782: 12  9  3  0   11  8  4  0             228018.0949  -0.0045  0.050               
2783: 38 13 25  0   38 12 26  0             228076.6487  -0.0009  0.050  -0.0009 0.18  
2784: 38 13 25  0   38 13 26  0             228076.6487  -0.0009  0.050  -0.0009 0.32  
2785: 38 14 25  0   38 12 26  0             228076.6487  -0.0009  0.050  -0.0009 0.32  
2786: 38 14 25  0   38 13 26  0             228076.6487  -0.0009  0.050  -0.0009 0.18  
2787: 15 12  3  0   14 12  2  0             228263.7188  -0.0180  0.050               
2788: 37 12 25  0   37 11 26  0             228278.9568   0.0070  0.050   0.0071 0.18  
2789: 37 12 25  0   37 12 26  0             228278.9568   0.0070  0.050   0.0071 0.32  
2790: 37 13 25  0   37 11 26  0             228278.9568   0.0070  0.050   0.0071 0.32  
2791: 37 13 25  0   37 12 26  0             228278.9568   0.0070  0.050   0.0071 0.18  
2792: 36 11 25  0   36 10 26  0             228466.2624  -0.0008  0.050  -0.0008 0.18  
2793: 36 11 25  0   36 11 26  0             228466.2624  -0.0008  0.050  -0.0008 0.32  
2794: 36 12 25  0   36 10 26  0             228466.2624  -0.0008  0.050  -0.0008 0.32  
2795: 36 12 25  0   36 11 26  0             228466.2624  -0.0008  0.050  -0.0008 0.18  
2796: 35 10 25  0   35  9 26  0             228639.4007  -0.0243  0.050  -0.0243 0.18  
2797: 35 10 25  0   35 10 26  0             228639.4007  -0.0243  0.050  -0.0243 0.32  
2798: 35 11 25  0   35  9 26  0             228639.4007  -0.0243  0.050  -0.0243 0.32  
2799: 35 11 25  0   35 10 26  0             228639.4007  -0.0243  0.050  -0.0243 0.18  
2800: 59 33 26  0   59 32 27  0             228668.2907   0.0213  0.050   0.0208 0.20  
2801: 59 33 26  0   59 33 27  0             228668.2907   0.0214  0.050   0.0208 0.30  
2802: 59 34 26  0   59 32 27  0             228668.2907   0.0202  0.050   0.0208 0.30  
2803: 59 34 26  0   59 33 27  0             228668.2907   0.0203  0.050   0.0208 0.20  
2804: 34  9 25  0   34  8 26  0             228799.2271  -0.0079  0.050  -0.0079 0.18  
2805: 34  9 25  0   34  9 26  0             228799.2271  -0.0079  0.050  -0.0079 0.32  
2806: 34 10 25  0   34  8 26  0             228799.2271  -0.0079  0.050  -0.0079 0.32  
2807: 34 10 25  0   34  9 26  0             228799.2271  -0.0079  0.050  -0.0079 0.18  
2808: 33  8 25  0   33  7 26  0             228946.4590  -0.0009  0.050  -0.0009 0.18  
2809: 33  8 25  0   33  8 26  0             228946.4590  -0.0009  0.050  -0.0009 0.32  
2810: 33  9 25  0   33  7 26  0             228946.4590  -0.0009  0.050  -0.0009 0.32  
2811: 33  9 25  0   33  8 26  0             228946.4590  -0.0009  0.050  -0.0009 0.18  
2812: 32  7 25  0   32  6 26  0             229081.8329  -0.0017  0.050  -0.0018 0.18  
2813: 32  7 25  0   32  7 26  0             229081.8329  -0.0017  0.050  -0.0018 0.32  
2814: 32  8 25  0   32  6 26  0             229081.8329  -0.0017  0.050  -0.0018 0.32  
2815: 32  8 25  0   32  7 26  0             229081.8329  -0.0017  0.050  -0.0018 0.18  
2816: 31  6 25  0   31  5 26  0             229206.0824   0.0180  0.050   0.0180 0.18  
2817: 31  6 25  0   31  6 26  0             229206.0824   0.0180  0.050   0.0180 0.32  
2818: 31  7 25  0   31  5 26  0             229206.0824   0.0180  0.050   0.0180 0.32  
2819: 31  7 25  0   31  6 26  0             229206.0824   0.0180  0.050   0.0180 0.18  
2820: 30  5 25  0   30  4 26  0             229319.8555   0.0298  0.050   0.0299 0.26  
2821: 30  6 25  0   30  4 26  0             229319.8555   0.0298  0.050   0.0299 0.48  
2822: 30  6 25  0   30  5 26  0             229319.8555   0.0298  0.050   0.0299 0.26  
2823: 58 54  4  0   58 53  5  0             229337.3816  -0.0083  0.050  -0.0083 0.50  
2824: 58 54  5  0   58 53  6  0             229337.3816  -0.0083  0.050  -0.0083 0.50  
2825: 58 32 26  0   58 31 27  0             229378.8264  -0.0962  0.050  -0.0964 0.20  
2826: 58 32 26  0   58 32 27  0             229378.8264  -0.0961  0.050  -0.0964 0.30  
2827: 58 33 26  0   58 31 27  0             229378.8264  -0.0966  0.050  -0.0964 0.30  
2828: 58 33 26  0   58 32 27  0             229378.8264  -0.0966  0.050  -0.0964 0.20  
2829: 29  4 25  0   29  3 26  0             229423.7781   0.0106  0.050   0.0106 0.17  
2830: 29  4 25  0   29  4 26  0             229423.7781   0.0106  0.050   0.0106 0.33  
2831: 29  5 25  0   29  3 26  0             229423.7781   0.0106  0.050   0.0106 0.33  
2832: 29  5 25  0   29  4 26  0             229423.7781   0.0106  0.050   0.0106 0.17  
2833: 28  3 25  0   28  2 26  0             229518.4998  -0.0129  0.050  -0.0129 0.17  
2834: 28  3 25  0   28  3 26  0             229518.4998  -0.0129  0.050  -0.0129 0.33  
2835: 28  4 25  0   28  2 26  0             229518.4998  -0.0129  0.050  -0.0129 0.33  
2836: 28  4 25  0   28  3 26  0             229518.4998  -0.0129  0.050  -0.0129 0.17  
2837: 25  0 25  0   24  0 24  0             229537.9683   0.0142  0.050   0.0142 0.35  
2838: 25  0 25  0   24  1 24  0             229537.9683   0.0142  0.050   0.0142 0.15  
2839: 25  1 25  0   24  0 24  0             229537.9683   0.0142  0.050   0.0142 0.15  
2840: 25  1 25  0   24  1 24  0             229537.9683   0.0142  0.050   0.0142 0.35  
2841: 24  1 23  0   23  1 22  0             229546.3921   0.0212  0.050   0.0213 0.35  
2842: 24  1 23  0   23  2 22  0             229546.3921   0.0212  0.050   0.0213 0.15  
2843: 24  2 23  0   23  1 22  0             229546.3921   0.0212  0.050   0.0213 0.15  
2844: 24  2 23  0   23  2 22  0             229546.3921   0.0212  0.050   0.0213 0.35  
2845: 23  2 21  0   22  2 20  0             229555.1558  -0.0067  0.050  -0.0067 0.35  
2846: 23  2 21  0   22  3 20  0             229555.1558  -0.0067  0.050  -0.0067 0.15  
2847: 23  3 21  0   22  2 20  0             229555.1558  -0.0067  0.050  -0.0067 0.15  
2848: 23  3 21  0   22  3 20  0             229555.1558  -0.0067  0.050  -0.0067 0.35  
2849: 22  3 19  0   21  3 18  0             229565.5724  -0.0137  0.050  -0.0138 0.36  
2850: 22  3 19  0   21  4 18  0             229565.5724  -0.0137  0.050  -0.0138 0.14  
2851: 22  4 19  0   21  3 18  0             229565.5724  -0.0137  0.050  -0.0138 0.14  
2852: 22  4 19  0   21  4 18  0             229565.5724  -0.0137  0.050  -0.0138 0.36  
2853: 21  4 17  0   20  4 16  0             229580.1064  -0.0040  0.050  -0.0040 0.36  
2854: 21  4 17  0   20  5 16  0             229580.1064  -0.0040  0.050  -0.0040 0.14  
2855: 21  5 17  0   20  4 16  0             229580.1064  -0.0040  0.050  -0.0040 0.14  
2856: 21  5 17  0   20  5 16  0             229580.1064  -0.0040  0.050  -0.0040 0.36  
2857: 20  5 15  0   19  5 14  0             229603.9566  -0.0059  0.050  -0.0060 0.36  
2858: 20  5 15  0   19  6 14  0             229603.9566  -0.0059  0.050  -0.0060 0.14  
2859: 20  6 15  0   19  5 14  0             229603.9566  -0.0059  0.050  -0.0060 0.14  
2860: 20  6 15  0   19  6 14  0             229603.9566  -0.0059  0.050  -0.0060 0.36  
2861: 19  6 13  0   18  6 12  0             229649.2791   0.0110  0.050   0.0112 0.36  
2862: 19  6 13  0   18  7 12  0             229649.2791   0.0114  0.050   0.0112 0.14  
2863: 19  7 13  0   18  6 12  0             229649.2791   0.0110  0.050   0.0112 0.14  
2864: 19  7 13  0   18  7 12  0             229649.2791   0.0113  0.050   0.0112 0.36  
2865: 26  1 25  0   26  0 26  0             229682.7811   0.0022  0.050   0.0022 0.17  
2866: 26  1 25  0   26  1 26  0             229682.7811   0.0022  0.050   0.0022 0.33  
2867: 26  2 25  0   26  0 26  0             229682.7811   0.0022  0.050   0.0022 0.33  
2868: 26  2 25  0   26  1 26  0             229682.7811   0.0022  0.050   0.0022 0.17  
2869: 39 32  7  0   39 30 10  0             229710.5559   0.0863  0.050               
2870: 18  7 11  0   17  7 10  0             229747.9201  -0.0551  0.050   0.0033 0.37  
2871: 18  7 11  0   17  8 10  0             229747.9201   0.0764  0.050   0.0033 0.13  
2872: 18  8 11  0   17  7 10  0             229747.9201  -0.0699  0.050   0.0033 0.13  
2873: 18  8 11  0   17  8 10  0             229747.9201   0.0616  0.050   0.0033 0.37  
2874: 16  9  7  0   15 10  6  0             229846.7132  -0.0175  0.050               
2875: 17  8  9  0   16  9  8  0             229988.4366   0.0005  0.050               
2876: 17  9  9  0   16  9  8  0             229991.8937   0.0000  0.050               
2877: 17  8  9  0   16  8  8  0             230012.6562  -0.0168  0.050               
2878: 17  9  9  0   16  8  8  0             230016.1186  -0.0121  0.050               
2879: 57 31 26  0   57 30 27  0             230048.6733  -0.0003  0.050  -0.0004 0.20  
2880: 57 31 26  0   57 31 27  0             230048.6733  -0.0003  0.050  -0.0004 0.30  
2881: 57 32 26  0   57 30 27  0             230048.6733  -0.0004  0.050  -0.0004 0.30  
2882: 57 32 26  0   57 31 27  0             230048.6733  -0.0004  0.050  -0.0004 0.20  
2883: 16 10  7  0   15 10  6  0             230212.9184  -0.0054  0.050               
2884: 41 33  8  0   41 31 11  0             230236.3089  -0.0804  0.050               
2885: 56 30 26  0   56 29 27  0             230679.8124   0.0195  0.050   0.0195 0.20  
2886: 56 30 26  0   56 30 27  0             230679.8124   0.0195  0.050   0.0195 0.30  
2887: 56 31 26  0   56 29 27  0             230679.8124   0.0195  0.050   0.0195 0.30  
2888: 56 31 26  0   56 30 27  0             230679.8124   0.0195  0.050   0.0195 0.20  
2889: 19 14  6  0   18 15  3  0             230937.5837  -0.0752  0.050               
2890: 11  7  4  0   10  6  5  0             231100.3674  -0.0734  0.050               
2891: 68 41 27  0   68 40 28  0             231193.3829   0.0806  0.050   0.0130 0.21  
2892: 68 41 27  0   68 41 28  0             231193.3829   0.0929  0.050   0.0130 0.29  
2893: 68 42 27  0   68 40 28  0             231193.3829  -0.0668  0.050   0.0130 0.29  
2894: 68 42 27  0   68 41 28  0             231193.3829  -0.0546  0.050   0.0130 0.21  
2895: 55 29 26  0   55 28 27  0             231274.4030   0.0154  0.050   0.0155 0.20  
2896: 55 29 26  0   55 29 27  0             231274.4030   0.0154  0.050   0.0155 0.30  
2897: 55 30 26  0   55 28 27  0             231274.4030   0.0154  0.050   0.0155 0.30  
2898: 55 30 26  0   55 29 27  0             231274.4030   0.0154  0.050   0.0155 0.20  
2899: 11  7  4  0   10  5  5  0             231399.6220  -0.0350  0.050               
2900: 16  9  7  0   15  9  6  0             231583.1303  -0.0428  0.050               
2901: 54 28 26  0   54 27 27  0             231834.4285   0.0095  0.050   0.0095 0.19  
2902: 54 28 26  0   54 28 27  0             231834.4285   0.0095  0.050   0.0095 0.31  
2903: 54 29 26  0   54 27 27  0             231834.4285   0.0095  0.050   0.0095 0.31  
2904: 54 29 26  0   54 28 27  0             231834.4285   0.0095  0.050   0.0095 0.19  
2905: 16 10  7  0   15  9  6  0             231949.3723   0.0062  0.050               
2906: 67 40 27  0   67 39 28  0             232243.9653  -0.0258  0.050  -0.0569 0.21  
2907: 67 40 27  0   67 40 28  0             232243.9653  -0.0204  0.050  -0.0569 0.29  
2908: 67 41 27  0   67 39 28  0             232243.9653  -0.0933  0.050  -0.0569 0.29  
2909: 67 41 27  0   67 40 28  0             232243.9653  -0.0879  0.050  -0.0569 0.21  
2910: 53 27 26  0   53 26 27  0             232361.6973  -0.0205  0.050  -0.0205 0.19  
2911: 53 27 26  0   53 27 27  0             232361.6973  -0.0205  0.050  -0.0205 0.31  
2912: 53 28 26  0   53 26 27  0             232361.6973  -0.0205  0.050  -0.0205 0.31  
2913: 53 28 26  0   53 27 27  0             232361.6973  -0.0205  0.050  -0.0205 0.19  
2914: 11 10  1  0   10  8  2  0             232799.8483   0.0016  0.050               
2915: 52 26 26  0   52 25 27  0             232857.9949  -0.0021  0.050  -0.0021 0.19  
2916: 52 26 26  0   52 26 27  0             232857.9949  -0.0021  0.050  -0.0021 0.31  
2917: 52 27 26  0   52 25 27  0             232857.9949  -0.0021  0.050  -0.0021 0.31  
2918: 52 27 26  0   52 26 27  0             232857.9949  -0.0021  0.050  -0.0021 0.19  
2919: 66 39 27  0   66 38 28  0             233235.3002  -0.0209  0.050  -0.0349 0.21  
2920: 66 39 27  0   66 39 28  0             233235.3002  -0.0186  0.050  -0.0349 0.29  
2921: 66 40 27  0   66 38 28  0             233235.3002  -0.0512  0.050  -0.0349 0.29  
2922: 66 40 27  0   66 39 28  0             233235.3002  -0.0489  0.050  -0.0349 0.21  
2923: 51 25 26  0   51 24 27  0             233324.8473  -0.0162  0.050  -0.0163 0.19  
2924: 51 25 26  0   51 25 27  0             233324.8473  -0.0162  0.050  -0.0163 0.31  
2925: 51 26 26  0   51 24 27  0             233324.8473  -0.0162  0.050  -0.0163 0.31  
2926: 51 26 26  0   51 25 27  0             233324.8473  -0.0162  0.050  -0.0163 0.19  
2927: 50 24 26  0   50 23 27  0             233763.8213  -0.0070  0.050  -0.0070 0.19  
2928: 50 24 26  0   50 24 27  0             233763.8213  -0.0070  0.050  -0.0070 0.31  
2929: 50 25 26  0   50 23 27  0             233763.8213  -0.0070  0.050  -0.0070 0.31  
2930: 50 25 26  0   50 24 27  0             233763.8213  -0.0070  0.050  -0.0070 0.19  
2931: 11  9  3  0   10  7  4  0             233791.1717   0.0062  0.050               
2932: 17 12  5  0   16 13  4  0             234014.4840  -0.0062  0.050               
2933: 12  9  3  0   11  7  4  0             234097.1551   0.0052  0.050               
2934: 65 38 27  0   65 37 28  0             234171.0653   0.0160  0.050   0.0099 0.21  
2935: 65 38 27  0   65 38 28  0             234171.0653   0.0170  0.050   0.0099 0.29  
2936: 65 39 27  0   65 37 28  0             234171.0653   0.0026  0.050   0.0099 0.29  
2937: 65 39 27  0   65 38 28  0             234171.0653   0.0036  0.050   0.0099 0.21  
2938: 49 23 26  0   49 22 27  0             234176.3091  -0.0057  0.050  -0.0058 0.19  
2939: 49 23 26  0   49 23 27  0             234176.3091  -0.0057  0.050  -0.0058 0.31  
2940: 49 24 26  0   49 22 27  0             234176.3091  -0.0057  0.050  -0.0058 0.31  
2941: 49 24 26  0   49 23 27  0             234176.3091  -0.0057  0.050  -0.0058 0.19  
2942: 16 10  6  0   15 11  5  0             234247.9137  -0.0086  0.050               
2943: 13 11  3  0   12 10  2  0             234550.9654   0.0223  0.050               
2944: 48 22 26  0   48 21 27  0             234563.6602  -0.0071  0.050  -0.0072 0.19  
2945: 48 22 26  0   48 22 27  0             234563.6602  -0.0071  0.050  -0.0072 0.31  
2946: 48 23 26  0   48 21 27  0             234563.6602  -0.0071  0.050  -0.0072 0.31  
2947: 48 23 26  0   48 22 27  0             234563.6602  -0.0071  0.050  -0.0072 0.19  
2948: 47 21 26  0   47 20 27  0             234927.1659   0.0087  0.050   0.0087 0.19  
2949: 47 21 26  0   47 21 27  0             234927.1659   0.0087  0.050   0.0087 0.31  
2950: 47 22 26  0   47 20 27  0             234927.1659   0.0087  0.050   0.0087 0.31  
2951: 47 22 26  0   47 21 27  0             234927.1659   0.0087  0.050   0.0087 0.19  
2952: 64 37 27  0   64 36 28  0             235054.5574  -0.0277  0.050  -0.0304 0.20  
2953: 64 37 27  0   64 37 28  0             235054.5574  -0.0273  0.050  -0.0304 0.30  
2954: 64 38 27  0   64 36 28  0             235054.5574  -0.0335  0.050  -0.0304 0.30  
2955: 64 38 27  0   64 37 28  0             235054.5574  -0.0331  0.050  -0.0304 0.20  
2956: 16 15  2  0   15 15  1  0             235233.2460   0.0220  0.050               
2957: 16 15  1  0   15 15  0  0             235240.5464  -0.0268  0.050               
2958: 46 20 26  0   46 19 27  0             235267.9857  -0.0036  0.050  -0.0037 0.19  
2959: 46 20 26  0   46 20 27  0             235267.9857  -0.0036  0.050  -0.0037 0.31  
2960: 46 21 26  0   46 19 27  0             235267.9857  -0.0036  0.050  -0.0037 0.31  
2961: 46 21 26  0   46 20 27  0             235267.9857  -0.0036  0.050  -0.0037 0.19  
2962: 45 19 26  0   45 18 27  0             235587.2866  -0.0209  0.050  -0.0209 0.19  
2963: 45 19 26  0   45 19 27  0             235587.2866  -0.0209  0.050  -0.0209 0.31  
2964: 45 20 26  0   45 18 27  0             235587.2866  -0.0209  0.050  -0.0209 0.31  
2965: 45 20 26  0   45 19 27  0             235587.2866  -0.0209  0.050  -0.0209 0.19  
2966: 44 18 26  0   44 17 27  0             235886.2007   0.0012  0.050   0.0013 0.18  
2967: 44 18 26  0   44 18 27  0             235886.2007   0.0012  0.050   0.0013 0.32  
2968: 44 19 26  0   44 17 27  0             235886.2007   0.0012  0.050   0.0013 0.32  
2969: 44 19 26  0   44 18 27  0             235886.2007   0.0012  0.050   0.0013 0.18  
2970: 63 36 27  0   63 35 28  0             235889.0399   0.0018  0.050   0.0006 0.20  
2971: 63 36 27  0   63 36 28  0             235889.0399   0.0019  0.050   0.0006 0.30  
2972: 63 37 27  0   63 35 28  0             235889.0399  -0.0006  0.050   0.0006 0.30  
2973: 63 37 27  0   63 36 28  0             235889.0399  -0.0005  0.050   0.0006 0.20  
2974: 43 17 26  0   43 16 27  0             236165.6826  -0.0175  0.050  -0.0176 0.18  
2975: 43 17 26  0   43 17 27  0             236165.6826  -0.0175  0.050  -0.0176 0.32  
2976: 43 18 26  0   43 16 27  0             236165.6826  -0.0175  0.050  -0.0176 0.32  
2977: 43 18 26  0   43 17 27  0             236165.6826  -0.0175  0.050  -0.0176 0.18  
2978: 15 11  4  0   14 11  3  0             236200.3807  -0.0160  0.050               
2979: 15 10  5  0   14 10  4  0             236232.1689  -0.0031  0.050               
2980: 20 13  7  0   19 15  4  0             236236.9129  -0.0183  0.050               
2981: 42 16 26  0   42 15 27  0             236426.7781  -0.0190  0.050  -0.0190 0.18  
2982: 42 16 26  0   42 16 27  0             236426.7781  -0.0190  0.050  -0.0190 0.32  
2983: 42 17 26  0   42 15 27  0             236426.7781  -0.0190  0.050  -0.0190 0.32  
2984: 42 17 26  0   42 16 27  0             236426.7781  -0.0190  0.050  -0.0190 0.18  
2985: 36 31  5  0   36 29  8  0             236515.7084  -0.0305  0.050               
2986: 41 15 26  0   41 14 27  0             236670.4030  -0.0295  0.050  -0.0295 0.18  
2987: 41 15 26  0   41 15 27  0             236670.4030  -0.0295  0.050  -0.0295 0.32  
2988: 41 16 26  0   41 14 27  0             236670.4030  -0.0295  0.050  -0.0295 0.32  
2989: 41 16 26  0   41 15 27  0             236670.4030  -0.0295  0.050  -0.0295 0.18  
2990: 62 35 27  0   62 34 28  0             236677.2234  -0.0322  0.050  -0.0327 0.20  
2991: 62 35 27  0   62 35 28  0             236677.2234  -0.0321  0.050  -0.0327 0.30  
2992: 62 36 27  0   62 34 28  0             236677.2234  -0.0332  0.050  -0.0327 0.30  
2993: 62 36 27  0   62 35 28  0             236677.2234  -0.0332  0.050  -0.0327 0.20  
2994: 40 14 26  0   40 13 27  0             236897.5078   0.0008  0.050   0.0008 0.18  
2995: 40 14 26  0   40 14 27  0             236897.5078   0.0008  0.050   0.0008 0.32  
2996: 40 15 26  0   40 13 27  0             236897.5078   0.0008  0.050   0.0008 0.32  
2997: 40 15 26  0   40 14 27  0             236897.5078   0.0008  0.050   0.0008 0.18  
2998: 11  9  3  0   10  6  4  0             237061.6471  -0.0119  0.050               
2999: 39 13 26  0   39 12 27  0             237108.8919   0.0096  0.050   0.0097 0.18  
3000: 39 13 26  0   39 13 27  0             237108.8919   0.0096  0.050   0.0097 0.32  
3001: 39 14 26  0   39 12 27  0             237108.8919   0.0096  0.050   0.0097 0.32  
3002: 39 14 26  0   39 13 27  0             237108.8919   0.0096  0.050   0.0097 0.18  
3003: 11  8  4  0   10  6  5  0             237179.4459  -0.0451  0.050               
3004: 38 12 26  0   38 11 27  0             237305.3616  -0.0215  0.050  -0.0215 0.18  
3005: 38 12 26  0   38 12 27  0             237305.3616  -0.0215  0.050  -0.0215 0.32  
3006: 38 13 26  0   38 11 27  0             237305.3616  -0.0215  0.050  -0.0215 0.32  
3007: 38 13 26  0   38 12 27  0             237305.3616  -0.0215  0.050  -0.0215 0.18  
3008: 61 34 27  0   61 33 28  0             237421.8479  -0.0079  0.050  -0.0081 0.20  
3009: 61 34 27  0   61 34 28  0             237421.8479  -0.0079  0.050  -0.0081 0.30  
3010: 61 35 27  0   61 33 28  0             237421.8479  -0.0083  0.050  -0.0081 0.30  
3011: 61 35 27  0   61 34 28  0             237421.8479  -0.0083  0.050  -0.0081 0.20  
3012: 11  8  4  0   10  5  5  0             237478.6821  -0.0252  0.050               
3013: 37 11 26  0   37 10 27  0             237487.8126   0.0121  0.050   0.0121 0.18  
3014: 37 11 26  0   37 11 27  0             237487.8126   0.0121  0.050   0.0121 0.32  
3015: 37 12 26  0   37 10 27  0             237487.8126   0.0121  0.050   0.0121 0.32  
3016: 37 12 26  0   37 11 27  0             237487.8126   0.0121  0.050   0.0121 0.18  
3017: 16 14  3  0   15 14  2  0             237491.5768   0.0182  0.050               
3018: 36 10 26  0   36  9 27  0             237656.8964   0.0036  0.050   0.0037 0.18  
3019: 36 10 26  0   36 10 27  0             237656.8964   0.0036  0.050   0.0037 0.32  
3020: 36 11 26  0   36  9 27  0             237656.8964   0.0036  0.050   0.0037 0.32  
3021: 36 11 26  0   36 10 27  0             237656.8964   0.0036  0.050   0.0037 0.18  
3022: 16 14  2  0   15 14  1  0             237658.8469  -0.0114  0.050               
3023: 42 34  9  0   42 32 10  0             237662.2560  -0.0307  0.050               
3024: 16 11  6  0   15 11  5  0             237671.2031  -0.0158  0.050               
3025: 35  9 26  0   35  8 27  0             237813.3754  -0.0119  0.050  -0.0120 0.18  
3026: 35  9 26  0   35  9 27  0             237813.3754  -0.0119  0.050  -0.0120 0.32  
3027: 35 10 26  0   35  8 27  0             237813.3754  -0.0119  0.050  -0.0120 0.32  
3028: 35 10 26  0   35  9 27  0             237813.3754  -0.0119  0.050  -0.0120 0.18  
3029: 34  8 26  0   34  7 27  0             237957.9800  -0.0034  0.050  -0.0035 0.18  
3030: 34  8 26  0   34  8 27  0             237957.9800  -0.0034  0.050  -0.0035 0.32  
3031: 34  9 26  0   34  7 27  0             237957.9800  -0.0034  0.050  -0.0035 0.32  
3032: 34  9 26  0   34  8 27  0             237957.9800  -0.0034  0.050  -0.0035 0.18  
3033: 13 11  2  0   12 10  3  0             238085.7745  -0.0077  0.050               
3034: 33  7 26  0   33  6 27  0             238091.3272  -0.0248  0.050  -0.0248 0.18  
3035: 33  7 26  0   33  7 27  0             238091.3272  -0.0248  0.050  -0.0248 0.32  
3036: 33  8 26  0   33  6 27  0             238091.3272  -0.0248  0.050  -0.0248 0.32  
3037: 33  8 26  0   33  7 27  0             238091.3272  -0.0248  0.050  -0.0248 0.18  
3038: 60 33 27  0   60 32 28  0             238125.2473  -0.0065  0.050  -0.0067 0.20  
3039: 60 33 27  0   60 33 28  0             238125.2473  -0.0065  0.050  -0.0067 0.30  
3040: 60 34 27  0   60 32 28  0             238125.2473  -0.0067  0.050  -0.0067 0.30  
3041: 60 34 27  0   60 33 28  0             238125.2473  -0.0067  0.050  -0.0067 0.20  
3042: 32  6 26  0   32  5 27  0             238214.1166  -0.0214  0.050  -0.0214 0.18  
3043: 32  6 26  0   32  6 27  0             238214.1166  -0.0214  0.050  -0.0214 0.32  
3044: 32  7 26  0   32  5 27  0             238214.1166  -0.0214  0.050  -0.0214 0.32  
3045: 32  7 26  0   32  6 27  0             238214.1166  -0.0214  0.050  -0.0214 0.18  
3046: 31  5 26  0   31  4 27  0             238326.9650   0.0040  0.050   0.0040 0.17  
3047: 31  5 26  0   31  5 27  0             238326.9650   0.0040  0.050   0.0040 0.33  
3048: 31  6 26  0   31  4 27  0             238326.9650   0.0040  0.050   0.0040 0.33  
3049: 31  6 26  0   31  5 27  0             238326.9650   0.0040  0.050   0.0040 0.17  
3050: 11 10  2  0   10  8  3  0             238375.7974  -0.0022  0.050               
3051: 30  4 26  0   30  3 27  0             238430.3956  -0.0211  0.050  -0.0211 0.17  
3052: 30  4 26  0   30  4 27  0             238430.3956  -0.0211  0.050  -0.0211 0.33  
3053: 30  5 26  0   30  3 27  0             238430.3956  -0.0211  0.050  -0.0211 0.33  
3054: 30  5 26  0   30  4 27  0             238430.3956  -0.0211  0.050  -0.0211 0.17  
3055: 29  3 26  0   29  2 27  0             238525.0871   0.0095  0.050   0.0095 0.17  
3056: 29  3 26  0   29  3 27  0             238525.0871   0.0095  0.050   0.0095 0.33  
3057: 29  4 26  0   29  2 27  0             238525.0871   0.0095  0.050   0.0095 0.33  
3058: 29  4 26  0   29  3 27  0             238525.0871   0.0095  0.050   0.0095 0.17  
3059: 26  0 26  0   25  0 25  0             238537.4874   0.0017  0.050   0.0017 0.35  
3060: 26  0 26  0   25  1 25  0             238537.4874   0.0017  0.050   0.0017 0.15  
3061: 26  1 26  0   25  0 25  0             238537.4874   0.0017  0.050   0.0017 0.15  
3062: 26  1 26  0   25  1 25  0             238537.4874   0.0017  0.050   0.0017 0.35  
3063: 25  1 24  0   24  1 23  0             238545.8255  -0.0357  0.050  -0.0358 0.35  
3064: 25  1 24  0   24  2 23  0             238545.8255  -0.0357  0.050  -0.0358 0.15  
3065: 25  2 24  0   24  1 23  0             238545.8255  -0.0357  0.050  -0.0358 0.15  
3066: 25  2 24  0   24  2 23  0             238545.8255  -0.0357  0.050  -0.0358 0.35  
3067: 24  2 22  0   23  2 21  0             238554.4660  -0.0463  0.050  -0.0464 0.35  
3068: 24  2 22  0   23  3 21  0             238554.4660  -0.0463  0.050  -0.0464 0.15  
3069: 24  3 22  0   23  2 21  0             238554.4660  -0.0463  0.050  -0.0464 0.15  
3070: 24  3 22  0   23  3 21  0             238554.4660  -0.0463  0.050  -0.0464 0.35  
3071: 23  3 20  0   22  3 19  0             238564.5363  -0.0130  0.050  -0.0130 0.36  
3072: 23  3 20  0   22  4 19  0             238564.5363  -0.0130  0.050  -0.0130 0.14  
3073: 23  4 20  0   22  3 19  0             238564.5363  -0.0130  0.050  -0.0130 0.14  
3074: 23  4 20  0   22  4 19  0             238564.5363  -0.0130  0.050  -0.0130 0.36  
3075: 22  4 18  0   21  4 17  0             238578.0802   0.0067  0.050   0.0067 0.36  
3076: 22  4 18  0   21  5 17  0             238578.0802   0.0067  0.050   0.0067 0.14  
3077: 22  5 18  0   21  4 17  0             238578.0802   0.0067  0.050   0.0067 0.14  
3078: 22  5 18  0   21  5 17  0             238578.0802   0.0067  0.050   0.0067 0.36  
3079: 21  5 16  0   20  5 15  0             238599.3166  -0.0327  0.050  -0.0327 0.36  
3080: 21  5 16  0   20  6 15  0             238599.3166  -0.0327  0.050  -0.0327 0.14  
3081: 21  6 16  0   20  5 15  0             238599.3166  -0.0327  0.050  -0.0327 0.14  
3082: 21  6 16  0   20  6 15  0             238599.3166  -0.0327  0.050  -0.0327 0.36  
3083: 28  2 26  0   28  1 27  0             238611.4833  -0.0101  0.050  -0.0101 0.26  
3084: 28  3 26  0   28  1 27  0             238611.4833  -0.0101  0.050  -0.0101 0.49  
3085: 28  3 26  0   28  2 27  0             238611.4833  -0.0101  0.050  -0.0101 0.26  
3086: 20  6 14  0   19  6 13  0             238637.7458  -0.0207  0.050  -0.0207 0.36  
3087: 20  6 14  0   19  7 13  0             238637.7458  -0.0207  0.050  -0.0207 0.14  
3088: 20  7 14  0   19  6 13  0             238637.7458  -0.0207  0.050  -0.0207 0.14  
3089: 20  7 14  0   19  7 13  0             238637.7458  -0.0207  0.050  -0.0207 0.36  
3090: 27  1 26  0   27  0 27  0             238690.1880  -0.0045  0.050  -0.0045 0.17  
3091: 27  1 26  0   27  1 27  0             238690.1880  -0.0045  0.050  -0.0045 0.33  
3092: 27  2 26  0   27  0 27  0             238690.1880  -0.0045  0.050  -0.0045 0.33  
3093: 27  2 26  0   27  1 27  0             238690.1880  -0.0045  0.050  -0.0045 0.17  
3094: 19  7 12  0   18  7 11  0             238716.2929  -0.0564  0.050  -0.0499 0.37  
3095: 19  7 12  0   18  8 11  0             238716.2929  -0.0416  0.050  -0.0499 0.13  
3096: 19  8 12  0   18  7 11  0             238716.2929  -0.0580  0.050  -0.0499 0.13  
3097: 19  8 12  0   18  8 11  0             238716.2929  -0.0432  0.050  -0.0499 0.37  
3098: 59 32 27  0   59 31 28  0             238789.6976   0.0117  0.050   0.0118 0.20  
3099: 59 32 27  0   59 32 28  0             238789.6976   0.0117  0.050   0.0118 0.30  
3100: 59 33 27  0   59 31 28  0             238789.6976   0.0117  0.050   0.0118 0.30  
3101: 59 33 27  0   59 32 28  0             238789.6976   0.0117  0.050   0.0118 0.20  
3102: 18  8 10  0   17  9  9  0             238899.7131   0.4227  0.050   0.0840 0.25  
3103: 18  9 10  0   17  9  9  0             238899.7131  -0.0276  0.050   0.0840 0.75  
3104: 18  8 10  0   17  8  9  0             238902.8138   0.0657  0.050  -0.0459 0.75  
3105: 18  9 10  0   17  8  9  0             238902.8138  -0.3845  0.050  -0.0459 0.25  
3106: 17  9  8  0   16 10  7  0             239231.8900  -0.0040  0.050               
3107: 17 10  8  0   16 10  7  0             239296.5561  -0.0007  0.050               
3108: 58 31 27  0   58 30 28  0             239417.1860  -0.0415  0.050  -0.0416 0.20  
3109: 58 31 27  0   58 31 28  0             239417.1860  -0.0415  0.050  -0.0416 0.30  
3110: 58 32 27  0   58 30 28  0             239417.1860  -0.0415  0.050  -0.0416 0.30  
3111: 58 32 27  0   58 31 28  0             239417.1860  -0.0415  0.050  -0.0416 0.20  
3112: 17  9  8  0   16  9  7  0             239598.0492  -0.0378  0.050               
3113: 17 10  8  0   16  9  7  0             239662.7725   0.0226  0.050               
3114: 16 13  4  0   15 13  3  0             239995.5762   0.0148  0.050               
3115: 16 10  6  0   15 10  5  0             244644.5178   0.0845  0.050               
3116: 44 17 27  0   44 16 28  0             245223.5361   0.0158  0.050   0.0159 0.14  
3117: 44 17 27  0   44 17 28  0             245223.5361   0.0158  0.050   0.0159 0.36  
3118: 44 18 27  0   44 16 28  0             245223.5361   0.0158  0.050   0.0159 0.36  
3119: 44 18 27  0   44 17 28  0             245223.5361   0.0158  0.050   0.0159 0.14  
3120: 43 16 27  0   43 15 28  0             245475.6075   0.0339  0.050   0.0340 0.14  
3121: 43 16 27  0   43 16 28  0             245475.6075   0.0339  0.050   0.0340 0.36  
3122: 43 17 27  0   43 15 28  0             245475.6075   0.0339  0.050   0.0340 0.36  
3123: 43 17 27  0   43 16 28  0             245475.6075   0.0339  0.050   0.0340 0.14  
3124: 13 13  1  0   12 12  0  0             245526.9110  -0.0178  0.050               
3125: 13 13  0  0   12 12  1  0             245532.4861  -0.0235  0.050               
3126: 41 14 27  0   41 13 28  0             245931.4455  -0.0107  0.050  -0.0108 0.14  
3127: 41 14 27  0   41 14 28  0             245931.4455  -0.0107  0.050  -0.0108 0.36  
3128: 41 15 27  0   41 13 28  0             245931.4455  -0.0107  0.050  -0.0108 0.36  
3129: 41 15 27  0   41 14 28  0             245931.4455  -0.0107  0.050  -0.0108 0.14  
3130: 40 13 27  0   40 12 28  0             246136.7970  -0.0849  0.050  -0.0850 0.14  
3131: 40 13 27  0   40 13 28  0             246136.7970  -0.0849  0.050  -0.0850 0.36  
3132: 40 14 27  0   40 12 28  0             246136.7970  -0.0849  0.050  -0.0850 0.36  
3133: 40 14 27  0   40 13 28  0             246136.7970  -0.0849  0.050  -0.0850 0.14  
3134: 39 12 27  0   39 11 28  0             246328.2159  -0.0917  0.050  -0.0917 0.14  
3135: 39 12 27  0   39 12 28  0             246328.2159  -0.0917  0.050  -0.0917 0.36  
3136: 39 13 27  0   39 11 28  0             246328.2159  -0.0917  0.050  -0.0917 0.36  
3137: 39 13 27  0   39 12 28  0             246328.2159  -0.0917  0.050  -0.0917 0.14  
3138: 38 11 27  0   38 10 28  0             246506.4185  -0.0345  0.050  -0.0346 0.14  
3139: 38 11 27  0   38 11 28  0             246506.4185  -0.0345  0.050  -0.0346 0.36  
3140: 38 12 27  0   38 10 28  0             246506.4185  -0.0345  0.050  -0.0346 0.36  
3141: 38 12 27  0   38 11 28  0             246506.4185  -0.0345  0.050  -0.0346 0.14  
3142: 36  9 27  0   36  8 28  0             246825.5547  -0.0884  0.050  -0.0884 0.14  
3143: 36  9 27  0   36  9 28  0             246825.5547  -0.0884  0.050  -0.0884 0.36  
3144: 36 10 27  0   36  8 28  0             246825.5547  -0.0884  0.050  -0.0884 0.36  
3145: 36 10 27  0   36  9 28  0             246825.5547  -0.0884  0.050  -0.0884 0.14  
3146: 32  5 27  0   32  4 28  0             247333.4351   0.0628  0.050   0.0628 0.13  
3147: 32  5 27  0   32  5 28  0             247333.4351   0.0628  0.050   0.0628 0.37  
3148: 32  6 27  0   32  4 28  0             247333.4351   0.0628  0.050   0.0628 0.37  
3149: 32  6 27  0   32  5 28  0             247333.4351   0.0628  0.050   0.0628 0.13  
3150: 30  3 27  0   30  2 28  0             247531.2944   0.0772  0.050   0.0773 0.13  
3151: 30  3 27  0   30  3 28  0             247531.2944   0.0772  0.050   0.0773 0.37  
3152: 30  4 27  0   30  2 28  0             247531.2944   0.0772  0.050   0.0773 0.37  
3153: 30  4 27  0   30  3 28  0             247531.2944   0.0772  0.050   0.0773 0.13  
3154: 27  0 27  0   26  0 26  0             247536.7976  -0.0139  0.050  -0.0139 0.39  
3155: 27  0 27  0   26  1 26  0             247536.7976  -0.0139  0.050  -0.0139 0.11  
3156: 27  1 27  0   26  0 26  0             247536.7976  -0.0139  0.050  -0.0139 0.11  
3157: 27  1 27  0   26  1 26  0             247536.7976  -0.0139  0.050  -0.0139 0.39  
3158: 26  1 25  0   25  1 24  0             247545.1376  -0.0111  0.050  -0.0112 0.39  
3159: 26  1 25  0   25  2 24  0             247545.1376  -0.0111  0.050  -0.0112 0.11  
3160: 26  2 25  0   25  1 24  0             247545.1376  -0.0111  0.050  -0.0112 0.11  
3161: 26  2 25  0   25  2 24  0             247545.1376  -0.0111  0.050  -0.0112 0.39  
3162: 25  2 23  0   24  2 22  0             247553.6709  -0.0021  0.050  -0.0022 0.39  
3163: 25  2 23  0   24  3 22  0             247553.6709  -0.0021  0.050  -0.0022 0.11  
3164: 25  3 23  0   24  2 22  0             247553.6709  -0.0021  0.050  -0.0022 0.11  
3165: 25  3 23  0   24  3 22  0             247553.6709  -0.0021  0.050  -0.0022 0.39  
3166: 24  3 21  0   23  3 20  0             247563.3901   0.0161  0.050   0.0162 0.39  
3167: 24  3 21  0   23  4 20  0             247563.3901   0.0161  0.050   0.0162 0.11  
3168: 24  4 21  0   23  3 20  0             247563.3901   0.0161  0.050   0.0162 0.11  
3169: 24  4 21  0   23  4 20  0             247563.3901   0.0161  0.050   0.0162 0.39  
3170: 23  4 19  0   22  4 18  0             247576.0314  -0.0295  0.050  -0.0296 0.39  
3171: 23  4 19  0   22  5 18  0             247576.0314  -0.0295  0.050  -0.0296 0.11  
3172: 23  5 19  0   22  4 18  0             247576.0314  -0.0295  0.050  -0.0296 0.11  
3173: 23  5 19  0   22  5 18  0             247576.0314  -0.0295  0.050  -0.0296 0.39  
3174: 22  5 17  0   21  5 16  0             247595.2998   0.0321  0.050   0.0321 0.40  
3175: 22  5 17  0   21  6 16  0             247595.2998   0.0321  0.050   0.0321 0.10  
3176: 22  6 17  0   21  5 16  0             247595.2998   0.0321  0.050   0.0321 0.10  
3177: 22  6 17  0   21  6 16  0             247595.2998   0.0321  0.050   0.0321 0.40  
3178: 29  2 27  0   29  1 28  0             247617.9921  -0.0091  0.050  -0.0091 0.13  
3179: 29  2 27  0   29  2 28  0             247617.9921  -0.0091  0.050  -0.0091 0.37  
3180: 29  3 27  0   29  1 28  0             247617.9921  -0.0091  0.050  -0.0091 0.37  
3181: 29  3 27  0   29  2 28  0             247617.9921  -0.0091  0.050  -0.0091 0.13  
3182: 21  6 15  0   20  6 14  0             247628.4184  -0.0044  0.050  -0.0044 0.40  
3183: 21  6 15  0   20  7 14  0             247628.4184  -0.0044  0.050  -0.0044 0.10  
3184: 21  7 15  0   20  6 14  0             247628.4184  -0.0044  0.050  -0.0044 0.10  
3185: 21  7 15  0   20  7 14  0             247628.4184  -0.0044  0.050  -0.0044 0.40  
3186: 20  7 13  0   19  7 12  0             247692.6834   0.0060  0.050   0.0068 0.40  
3187: 20  7 13  0   19  8 12  0             247692.6834   0.0076  0.050   0.0068 0.10  
3188: 20  8 13  0   19  7 12  0             247692.6834   0.0059  0.050   0.0068 0.10  
3189: 20  8 13  0   19  8 12  0             247692.6834   0.0074  0.050   0.0068 0.40  
3190: 19  8 11  0   18  8 10  0             247833.2578  -0.1295  0.050   0.0684 0.41  
3191: 19  8 11  0   18  9 10  0             247833.2578   0.3208  0.050   0.0684 0.09  
3192: 19  9 11  0   18  8 10  0             247833.2578  -0.1839  0.050   0.0684 0.09  
3193: 19  9 11  0   18  9 10  0             247833.2578   0.2663  0.050   0.0684 0.41  
3194: 18 10  9  0   17 10  8  0             248170.4512   0.0425  0.050               
3195: 17 11  7  0   16 11  6  0             248196.3825  -0.0604  0.050               
3196: 18  9  9  0   17  9  8  0             248224.9670  -0.0569  0.050               
3197: 18 10  9  0   17  9  8  0             248235.0025  -0.0689  0.050               
3198: 17 10  7  0   16 10  6  0             250799.1342  -0.0911  0.050               
3199: 50 22 28  0   50 21 29  0             252794.9673  -0.0356  0.050  -0.0357 0.14  
3200: 50 22 28  0   50 22 29  0             252794.9673  -0.0356  0.050  -0.0357 0.36  
3201: 50 23 28  0   50 21 29  0             252794.9673  -0.0356  0.050  -0.0357 0.36  
3202: 50 23 28  0   50 22 29  0             252794.9673  -0.0356  0.050  -0.0357 0.14  
3203: 48 20 28  0   48 19 29  0             253441.7679   0.0489  0.050   0.0490 0.14  
3204: 48 20 28  0   48 20 29  0             253441.7679   0.0489  0.050   0.0490 0.36  
3205: 48 21 28  0   48 19 29  0             253441.7679   0.0489  0.050   0.0490 0.36  
3206: 48 21 28  0   48 20 29  0             253441.7679   0.0489  0.050   0.0490 0.14  
3207: 47 19 28  0   47 18 29  0             253736.6852   0.0470  0.050   0.0471 0.14  
3208: 47 19 28  0   47 19 29  0             253736.6852   0.0470  0.050   0.0471 0.36  
3209: 47 20 28  0   47 18 29  0             253736.6852   0.0470  0.050   0.0471 0.36  
3210: 47 20 28  0   47 19 29  0             253736.6852   0.0470  0.050   0.0471 0.14  
3211: 46 18 28  0   46 17 29  0             254013.7152  -0.0670  0.050  -0.0671 0.14  
3212: 46 18 28  0   46 18 29  0             254013.7152  -0.0670  0.050  -0.0671 0.36  
3213: 46 19 28  0   46 17 29  0             254013.7152  -0.0670  0.050  -0.0671 0.36  
3214: 46 19 28  0   46 18 29  0             254013.7152  -0.0670  0.050  -0.0671 0.14  
3215: 45 17 28  0   45 16 29  0             254273.9206  -0.0711  0.050  -0.0712 0.14  
3216: 45 17 28  0   45 17 29  0             254273.9206  -0.0711  0.050  -0.0712 0.36  
3217: 45 18 28  0   45 16 29  0             254273.9206  -0.0711  0.050  -0.0712 0.36  
3218: 45 18 28  0   45 17 29  0             254273.9206  -0.0711  0.050  -0.0712 0.14  
3219: 14 12  3  0   13 11  2  0             254439.3801   0.0445  0.050               
3220: 44 16 28  0   44 15 29  0             254518.0461  -0.0255  0.050  -0.0255 0.14  
3221: 44 16 28  0   44 16 29  0             254518.0461  -0.0255  0.050  -0.0255 0.36  
3222: 44 17 28  0   44 15 29  0             254518.0461  -0.0255  0.050  -0.0255 0.36  
3223: 44 17 28  0   44 16 29  0             254518.0461  -0.0255  0.050  -0.0255 0.14  
3224: 17 12  6  0   16 12  5  0             254647.9589  -0.0491  0.050               
3225: 17 14  4  0   16 14  3  0             254666.1405  -0.0157  0.050               
3226: 43 15 28  0   43 14 29  0             254746.7007  -0.0933  0.050  -0.0934 0.14  
3227: 43 15 28  0   43 15 29  0             254746.7007  -0.0933  0.050  -0.0934 0.36  
3228: 43 16 28  0   43 14 29  0             254746.7007  -0.0933  0.050  -0.0934 0.36  
3229: 43 16 28  0   43 15 29  0             254746.7007  -0.0933  0.050  -0.0934 0.14  
3230: 42 14 28  0   42 13 29  0             254960.9253   0.0253  0.050   0.0253 0.14  
3231: 42 14 28  0   42 14 29  0             254960.9253   0.0253  0.050   0.0253 0.36  
3232: 42 15 28  0   42 13 29  0             254960.9253   0.0253  0.050   0.0253 0.36  
3233: 42 15 28  0   42 14 29  0             254960.9253   0.0253  0.050   0.0253 0.14  
3234: 41 13 28  0   41 12 29  0             255161.0597  -0.0415  0.050  -0.0415 0.14  
3235: 41 13 28  0   41 13 29  0             255161.0597  -0.0415  0.050  -0.0415 0.36  
3236: 41 14 28  0   41 12 29  0             255161.0597  -0.0415  0.050  -0.0415 0.36  
3237: 41 14 28  0   41 13 29  0             255161.0597  -0.0415  0.050  -0.0415 0.14  
3238: 40 12 28  0   40 11 29  0             255348.0343  -0.0479  0.050  -0.0479 0.14  
3239: 40 12 28  0   40 12 29  0             255348.0343  -0.0479  0.050  -0.0479 0.36  
3240: 40 13 28  0   40 11 29  0             255348.0343  -0.0479  0.050  -0.0479 0.36  
3241: 40 13 28  0   40 12 29  0             255348.0343  -0.0479  0.050  -0.0479 0.14  
3242: 39 11 28  0   39 10 29  0             255522.4397  -0.0612  0.050  -0.0613 0.14  
3243: 39 11 28  0   39 11 29  0             255522.4397  -0.0612  0.050  -0.0613 0.36  
3244: 39 12 28  0   39 10 29  0             255522.4397  -0.0612  0.050  -0.0613 0.36  
3245: 39 12 28  0   39 11 29  0             255522.4397  -0.0612  0.050  -0.0613 0.14  
3246: 38 10 28  0   38  9 29  0             255684.9220  -0.0690  0.050  -0.0690 0.14  
3247: 38 10 28  0   38 10 29  0             255684.9220  -0.0690  0.050  -0.0690 0.36  
3248: 38 11 28  0   38  9 29  0             255684.9220  -0.0690  0.050  -0.0690 0.36  
3249: 38 11 28  0   38 10 29  0             255684.9220  -0.0690  0.050  -0.0690 0.14  
3250: 17 14  3  0   16 14  2  0             255752.6756  -0.0224  0.050               
3251: 37  9 28  0   37  8 29  0             255836.1305  -0.0317  0.050  -0.0317 0.14  
3252: 37  9 28  0   37  9 29  0             255836.1305  -0.0317  0.050  -0.0317 0.36  
3253: 37 10 28  0   37  8 29  0             255836.1305  -0.0317  0.050  -0.0317 0.36  
3254: 37 10 28  0   37  9 29  0             255836.1305  -0.0317  0.050  -0.0317 0.14  
3255: 36  8 28  0   36  7 29  0             255976.6523   0.0503  0.050   0.0504 0.13  
3256: 36  8 28  0   36  8 29  0             255976.6523   0.0503  0.050   0.0504 0.37  
3257: 36  9 28  0   36  7 29  0             255976.6523   0.0503  0.050   0.0504 0.37  
3258: 36  9 28  0   36  8 29  0             255976.6523   0.0503  0.050   0.0504 0.13  
3259: 35  7 28  0   35  6 29  0             256106.9450   0.0686  0.050   0.0686 0.13  
3260: 35  7 28  0   35  7 29  0             256106.9450   0.0686  0.050   0.0686 0.37  
3261: 35  8 28  0   35  6 29  0             256106.9450   0.0686  0.050   0.0686 0.37  
3262: 35  8 28  0   35  7 29  0             256106.9450   0.0686  0.050   0.0686 0.13  
3263: 34  6 28  0   34  5 29  0             256227.5527   0.0218  0.050   0.0219 0.13  
3264: 34  6 28  0   34  6 29  0             256227.5527   0.0218  0.050   0.0219 0.37  
3265: 34  7 28  0   34  5 29  0             256227.5527   0.0218  0.050   0.0219 0.37  
3266: 34  7 28  0   34  6 29  0             256227.5527   0.0218  0.050   0.0219 0.13  
3267: 33  5 28  0   33  4 29  0             256339.0374  -0.0535  0.050  -0.0535 0.13  
3268: 33  5 28  0   33  5 29  0             256339.0374  -0.0535  0.050  -0.0535 0.37  
3269: 33  6 28  0   33  4 29  0             256339.0374  -0.0535  0.050  -0.0535 0.37  
3270: 33  6 28  0   33  5 29  0             256339.0374  -0.0535  0.050  -0.0535 0.13  
3271: 32  4 28  0   32  3 29  0             256442.1203   0.0570  0.050   0.0570 0.15  
3272: 32  4 28  0   32  4 29  0             256442.1203   0.0570  0.050   0.0570 0.42  
3273: 32  5 28  0   32  3 29  0             256442.1203   0.0570  0.050   0.0570 0.42  
3274: 28  0 28  0   27  0 27  0             256535.9226  -0.0013  0.050  -0.0013 0.39  
3275: 28  0 28  0   27  1 27  0             256535.9226  -0.0013  0.050  -0.0013 0.11  
3276: 28  1 28  0   27  0 27  0             256535.9226  -0.0013  0.050  -0.0013 0.11  
3277: 28  1 28  0   27  1 27  0             256535.9226  -0.0013  0.050  -0.0013 0.39  
3278: 27  1 26  0   26  1 25  0             256544.2343   0.0092  0.050   0.0092 0.39  
3279: 27  1 26  0   26  2 25  0             256544.2343   0.0092  0.050   0.0092 0.11  
3280: 27  2 26  0   26  1 25  0             256544.2343   0.0092  0.050   0.0092 0.11  
3281: 27  2 26  0   26  2 25  0             256544.2343   0.0092  0.050   0.0092 0.39  
3282: 26  2 24  0   25  2 23  0             256552.6350   0.0010  0.050   0.0010 0.39  
3283: 26  2 24  0   25  3 23  0             256552.6350   0.0010  0.050   0.0010 0.11  
3284: 26  3 24  0   25  2 23  0             256552.6350   0.0010  0.050   0.0010 0.11  
3285: 26  3 24  0   25  3 23  0             256552.6350   0.0010  0.050   0.0010 0.39  
3286: 25  3 22  0   24  3 21  0             256562.0337  -0.0056  0.050  -0.0057 0.39  
3287: 25  3 22  0   24  4 21  0             256562.0337  -0.0056  0.050  -0.0057 0.11  
3288: 25  4 22  0   24  3 21  0             256562.0337  -0.0056  0.050  -0.0057 0.11  
3289: 25  4 22  0   24  4 21  0             256562.0337  -0.0056  0.050  -0.0057 0.39  
3290: 24  4 20  0   23  4 19  0             256573.9917  -0.0242  0.050  -0.0243 0.39  
3291: 24  4 20  0   23  5 19  0             256573.9917  -0.0242  0.050  -0.0243 0.11  
3292: 24  5 20  0   23  4 19  0             256573.9917  -0.0242  0.050  -0.0243 0.11  
3293: 24  5 20  0   23  5 19  0             256573.9917  -0.0242  0.050  -0.0243 0.39  
3294: 23  5 18  0   22  5 17  0             256591.5515   0.0197  0.050   0.0197 0.40  
3295: 23  5 18  0   22  6 17  0             256591.5515   0.0197  0.050   0.0197 0.10  
3296: 23  6 18  0   22  5 17  0             256591.5515   0.0197  0.050   0.0197 0.10  
3297: 23  6 18  0   22  6 17  0             256591.5515   0.0197  0.050   0.0197 0.40  
3298: 22  6 16  0   21  6 15  0             256620.5411  -0.0333  0.050  -0.0334 0.40  
3299: 22  6 16  0   21  7 15  0             256620.5411  -0.0333  0.050  -0.0334 0.10  
3300: 22  7 16  0   21  6 15  0             256620.5411  -0.0333  0.050  -0.0334 0.10  
3301: 22  7 16  0   21  7 15  0             256620.5411  -0.0333  0.050  -0.0334 0.40  
3302: 21  7 14  0   20  7 13  0             256674.2358  -0.0283  0.050  -0.0283 0.40  
3303: 21  7 14  0   20  8 13  0             256674.2358  -0.0281  0.050  -0.0283 0.10  
3304: 21  8 14  0   20  7 13  0             256674.2358  -0.0283  0.050  -0.0283 0.10  
3305: 21  8 14  0   20  8 13  0             256674.2358  -0.0281  0.050  -0.0283 0.40  
3306: 20  8 12  0   19  8 11  0             256784.7316  -0.0327  0.050  -0.0086 0.41  
3307: 20  8 12  0   19  9 11  0             256784.7316   0.0216  0.050  -0.0086 0.09  
3308: 20  9 12  0   19  8 11  0             256784.7316  -0.0389  0.050  -0.0086 0.09  
3309: 20  9 12  0   19  9 11  0             256784.7316   0.0154  0.050  -0.0086 0.41  
3310: 19 10 10  0   18 10  9  0             257041.0757   0.0474  0.050               
3311: 19  9 10  0   18  9  9  0             257049.6770   0.0144  0.050               
3312: 18 11  8  0   17 11  7  0             257502.3483  -0.0249  0.050               
3313: 18 10  8  0   17 10  7  0             258162.8031  -0.0247  0.050               
3314: 14 13  1  0   13 12  2  0             260134.7020  -0.0535  0.050               
3315: 13  9  4  0   12  7  5  0             260807.5492   0.0098  0.050               
3316: 54 25 29  0   54 24 30  0             260809.6128   0.0547  0.050   0.0547 0.14  
3317: 54 25 29  0   54 25 30  0             260809.6128   0.0547  0.050   0.0547 0.36  
3318: 54 26 29  0   54 24 30  0             260809.6128   0.0547  0.050   0.0547 0.36  
3319: 54 26 29  0   54 25 30  0             260809.6128   0.0547  0.050   0.0547 0.14  
3320: 53 24 29  0   53 23 30  0             261190.4648   0.0635  0.050   0.0635 0.14  
3321: 53 24 29  0   53 24 30  0             261190.4648   0.0635  0.050   0.0635 0.36  
3322: 53 25 29  0   53 23 30  0             261190.4648   0.0635  0.050   0.0635 0.36  
3323: 53 25 29  0   53 24 30  0             261190.4648   0.0635  0.050   0.0635 0.14  
3324: 52 23 29  0   52 22 30  0             261550.1874  -0.0316  0.050  -0.0317 0.14  
3325: 52 23 29  0   52 23 30  0             261550.1874  -0.0316  0.050  -0.0317 0.36  
3326: 52 24 29  0   52 22 30  0             261550.1874  -0.0316  0.050  -0.0317 0.36  
3327: 52 24 29  0   52 23 30  0             261550.1874  -0.0316  0.050  -0.0317 0.14  
3328: 51 22 29  0   51 21 30  0             261889.9050  -0.0566  0.050  -0.0566 0.14  
3329: 51 22 29  0   51 22 30  0             261889.9050  -0.0566  0.050  -0.0566 0.36  
3330: 51 23 29  0   51 21 30  0             261889.9050  -0.0566  0.050  -0.0566 0.36  
3331: 51 23 29  0   51 22 30  0             261889.9050  -0.0566  0.050  -0.0566 0.14  
3332: 50 21 29  0   50 20 30  0             262210.5673   0.0315  0.050   0.0315 0.14  
3333: 50 21 29  0   50 21 30  0             262210.5673   0.0315  0.050   0.0315 0.36  
3334: 50 22 29  0   50 20 30  0             262210.5673   0.0315  0.050   0.0315 0.36  
3335: 50 22 29  0   50 21 30  0             262210.5673   0.0315  0.050   0.0315 0.14  
3336: 49 20 29  0   49 19 30  0             262512.7881  -0.0209  0.050  -0.0210 0.14  
3337: 49 20 29  0   49 20 30  0             262512.7881  -0.0209  0.050  -0.0210 0.36  
3338: 49 21 29  0   49 19 30  0             262512.7881  -0.0209  0.050  -0.0210 0.36  
3339: 49 21 29  0   49 20 30  0             262512.7881  -0.0209  0.050  -0.0210 0.14  
3340: 48 19 29  0   48 18 30  0             262797.5977  -0.0138  0.050  -0.0139 0.14  
3341: 48 19 29  0   48 19 30  0             262797.5977  -0.0138  0.050  -0.0139 0.36  
3342: 48 20 29  0   48 18 30  0             262797.5977  -0.0138  0.050  -0.0139 0.36  
3343: 48 20 29  0   48 19 30  0             262797.5977  -0.0138  0.050  -0.0139 0.14  
3344: 47 18 29  0   47 17 30  0             263065.7478   0.0090  0.050   0.0090 0.14  
3345: 47 18 29  0   47 18 30  0             263065.7478   0.0090  0.050   0.0090 0.36  
3346: 47 19 29  0   47 17 30  0             263065.7478   0.0090  0.050   0.0090 0.36  
3347: 47 19 29  0   47 18 30  0             263065.7478   0.0090  0.050   0.0090 0.14  
3348: 17 13  4  0   16 13  3  0             263093.6592   0.0005  0.050               
3349: 46 17 29  0   46 16 30  0             263317.9443  -0.0092  0.050  -0.0093 0.14  
3350: 46 17 29  0   46 17 30  0             263317.9443  -0.0092  0.050  -0.0093 0.36  
3351: 46 18 29  0   46 16 30  0             263317.9443  -0.0092  0.050  -0.0093 0.36  
3352: 46 18 29  0   46 17 30  0             263317.9443  -0.0092  0.050  -0.0093 0.14  
3353: 45 16 29  0   45 15 30  0             263555.0042   0.0158  0.050   0.0159 0.14  
3354: 45 16 29  0   45 16 30  0             263555.0042   0.0158  0.050   0.0159 0.36  
3355: 45 17 29  0   45 15 30  0             263555.0042   0.0158  0.050   0.0159 0.36  
3356: 45 17 29  0   45 16 30  0             263555.0042   0.0158  0.050   0.0159 0.14  
3357: 44 15 29  0   44 14 30  0             263777.5326  -0.0143  0.050  -0.0144 0.14  
3358: 44 15 29  0   44 15 30  0             263777.5326  -0.0143  0.050  -0.0144 0.36  
3359: 44 16 29  0   44 14 30  0             263777.5326  -0.0143  0.050  -0.0144 0.36  
3360: 44 16 29  0   44 15 30  0             263777.5326  -0.0143  0.050  -0.0144 0.14  
3361: 43 14 29  0   43 13 30  0             263986.2732  -0.0327  0.050  -0.0328 0.14  
3362: 43 14 29  0   43 14 30  0             263986.2732  -0.0327  0.050  -0.0328 0.36  
3363: 43 15 29  0   43 13 30  0             263986.2732  -0.0327  0.050  -0.0328 0.36  
3364: 43 15 29  0   43 14 30  0             263986.2732  -0.0327  0.050  -0.0328 0.14  
3365: 42 13 29  0   42 12 30  0             264181.9072  -0.0094  0.050  -0.0095 0.14  
3366: 42 13 29  0   42 13 30  0             264181.9072  -0.0094  0.050  -0.0095 0.36  
3367: 42 14 29  0   42 12 30  0             264181.9072  -0.0094  0.050  -0.0095 0.36  
3368: 42 14 29  0   42 13 30  0             264181.9072  -0.0094  0.050  -0.0095 0.14  
3369: 17 11  6  0   16 11  5  0             264299.5107  -0.0018  0.050               
3370: 41 12 29  0   41 11 30  0             264364.9915  -0.0145  0.050  -0.0145 0.14  
3371: 41 12 29  0   41 12 30  0             264364.9915  -0.0145  0.050  -0.0145 0.36  
3372: 41 13 29  0   41 11 30  0             264364.9915  -0.0145  0.050  -0.0145 0.36  
3373: 41 13 29  0   41 12 30  0             264364.9915  -0.0145  0.050  -0.0145 0.14  
3374: 40 11 29  0   40 10 30  0             264536.2108   0.0326  0.050   0.0327 0.14  
3375: 40 11 29  0   40 11 30  0             264536.2108   0.0326  0.050   0.0327 0.36  
3376: 40 12 29  0   40 10 30  0             264536.2108   0.0326  0.050   0.0327 0.36  
3377: 40 12 29  0   40 11 30  0             264536.2108   0.0326  0.050   0.0327 0.14  
3378: 39 10 29  0   39  9 30  0             264696.0302   0.0151  0.050   0.0151 0.14  
3379: 39 10 29  0   39 10 30  0             264696.0302   0.0151  0.050   0.0151 0.36  
3380: 39 11 29  0   39  9 30  0             264696.0302   0.0151  0.050   0.0151 0.36  
3381: 39 11 29  0   39 10 30  0             264696.0302   0.0151  0.050   0.0151 0.14  
3382: 15 12  4  0   14 11  3  0             264736.1325   0.0093  0.050               
3383: 38  9 29  0   38  8 30  0             264845.1243   0.0459  0.050   0.0459 0.13  
3384: 38  9 29  0   38  9 30  0             264845.1243   0.0459  0.050   0.0459 0.37  
3385: 38 10 29  0   38  8 30  0             264845.1243   0.0459  0.050   0.0459 0.37  
3386: 38 10 29  0   38  9 30  0             264845.1243   0.0459  0.050   0.0459 0.13  
3387: 37  8 29  0   37  7 30  0             264983.8978  -0.0116  0.050  -0.0117 0.13  
3388: 37  8 29  0   37  8 30  0             264983.8978  -0.0116  0.050  -0.0117 0.37  
3389: 37  9 29  0   37  7 30  0             264983.8978  -0.0116  0.050  -0.0117 0.37  
3390: 37  9 29  0   37  8 30  0             264983.8978  -0.0116  0.050  -0.0117 0.13  
3391: 36  7 29  0   36  6 30  0             265112.9920  -0.0386  0.050  -0.0386 0.13  
3392: 36  7 29  0   36  7 30  0             265112.9920  -0.0386  0.050  -0.0386 0.37  
3393: 36  8 29  0   36  6 30  0             265112.9920  -0.0386  0.050  -0.0386 0.37  
3394: 36  8 29  0   36  7 30  0             265112.9920  -0.0386  0.050  -0.0386 0.13  
3395: 35  6 29  0   35  5 30  0             265232.9375  -0.0086  0.050  -0.0086 0.13  
3396: 35  6 29  0   35  6 30  0             265232.9375  -0.0086  0.050  -0.0086 0.37  
3397: 35  7 29  0   35  5 30  0             265232.9375  -0.0086  0.050  -0.0086 0.37  
3398: 35  7 29  0   35  6 30  0             265232.9375  -0.0086  0.050  -0.0086 0.13  
3399: 34  5 29  0   34  4 30  0             265344.0929  -0.0493  0.050  -0.0494 0.13  
3400: 34  5 29  0   34  5 30  0             265344.0929  -0.0493  0.050  -0.0494 0.37  
3401: 34  6 29  0   34  4 30  0             265344.0929  -0.0493  0.050  -0.0494 0.37  
3402: 34  6 29  0   34  5 30  0             265344.0929  -0.0493  0.050  -0.0494 0.13  
3403: 33  4 29  0   33  3 30  0             265447.0923   0.0038  0.050   0.0038 0.13  
3404: 33  4 29  0   33  4 30  0             265447.0923   0.0038  0.050   0.0038 0.37  
3405: 33  5 29  0   33  3 30  0             265447.0923   0.0038  0.050   0.0038 0.37  
3406: 33  5 29  0   33  4 30  0             265447.0923   0.0038  0.050   0.0038 0.13  
3407: 29  0 29  0   28  0 28  0             265534.8390   0.0239  0.050   0.0240 0.39  
3408: 29  0 29  0   28  1 28  0             265534.8390   0.0239  0.050   0.0240 0.11  
3409: 29  1 29  0   28  0 28  0             265534.8390   0.0239  0.050   0.0240 0.11  
3410: 29  1 29  0   28  1 28  0             265534.8390   0.0239  0.050   0.0240 0.39  
3411: 28  1 27  0   27  1 26  0             265543.0721  -0.0100  0.050  -0.0101 0.39  
3412: 28  1 27  0   27  2 26  0             265543.0721  -0.0100  0.050  -0.0101 0.11  
3413: 28  2 27  0   27  1 26  0             265543.0721  -0.0100  0.050  -0.0101 0.11  
3414: 28  2 27  0   27  2 26  0             265543.0721  -0.0100  0.050  -0.0101 0.39  
3415: 27  2 25  0   26  2 24  0             265551.3467  -0.0383  0.050  -0.0384 0.39  
3416: 27  2 25  0   26  3 24  0             265551.3467  -0.0383  0.050  -0.0384 0.11  
3417: 27  3 25  0   26  2 24  0             265551.3467  -0.0383  0.050  -0.0384 0.11  
3418: 27  3 25  0   26  3 24  0             265551.3467  -0.0383  0.050  -0.0384 0.39  
3419: 26  3 23  0   25  3 22  0             265560.4724  -0.0555  0.050  -0.0555 0.39  
3420: 26  3 23  0   25  4 22  0             265560.4724  -0.0555  0.050  -0.0555 0.11  
3421: 26  4 23  0   25  3 22  0             265560.4724  -0.0555  0.050  -0.0555 0.11  
3422: 26  4 23  0   25  4 22  0             265560.4724  -0.0555  0.050  -0.0555 0.39  
3423: 25  4 21  0   24  4 20  0             265571.9078   0.0139  0.050   0.0140 0.39  
3424: 25  4 21  0   24  5 20  0             265571.9078   0.0139  0.050   0.0140 0.11  
3425: 25  5 21  0   24  4 20  0             265571.9078   0.0139  0.050   0.0140 0.11  
3426: 25  5 21  0   24  5 20  0             265571.9078   0.0139  0.050   0.0140 0.39  
3427: 24  5 19  0   23  5 18  0             265588.0003  -0.0064  0.050  -0.0065 0.40  
3428: 24  5 19  0   23  6 18  0             265588.0003  -0.0064  0.050  -0.0065 0.10  
3429: 24  6 19  0   23  5 18  0             265588.0003  -0.0064  0.050  -0.0065 0.10  
3430: 24  6 19  0   23  6 18  0             265588.0003  -0.0064  0.050  -0.0065 0.40  
3431: 23  6 17  0   22  6 16  0             265613.7526  -0.0184  0.050  -0.0185 0.40  
3432: 23  6 17  0   22  7 16  0             265613.7526  -0.0184  0.050  -0.0185 0.10  
3433: 23  7 17  0   22  6 16  0             265613.7526  -0.0184  0.050  -0.0185 0.10  
3434: 23  7 17  0   22  7 16  0             265613.7526  -0.0184  0.050  -0.0185 0.40  
3435: 31  2 29  0   31  1 30  0             265630.0869   0.0602  0.050   0.0603 0.13  
3436: 31  2 29  0   31  2 30  0             265630.0869   0.0602  0.050   0.0603 0.37  
3437: 31  3 29  0   31  1 30  0             265630.0869   0.0602  0.050   0.0603 0.37  
3438: 31  3 29  0   31  2 30  0             265630.0869   0.0602  0.050   0.0603 0.13  
3439: 22  7 15  0   21  7 14  0             265659.4279  -0.0230  0.050  -0.0231 0.40  
3440: 22  7 15  0   21  8 14  0             265659.4279  -0.0230  0.050  -0.0231 0.10  
3441: 22  8 15  0   21  7 14  0             265659.4279  -0.0230  0.050  -0.0231 0.10  
3442: 22  8 15  0   21  8 14  0             265659.4279  -0.0230  0.050  -0.0231 0.40  
3443: 30  1 29  0   30  0 30  0             265710.9082   0.0314  0.050   0.0315 0.13  
3444: 30  1 29  0   30  1 30  0             265710.9082   0.0314  0.050   0.0315 0.37  
3445: 30  2 29  0   30  0 30  0             265710.9082   0.0314  0.050   0.0315 0.37  
3446: 30  2 29  0   30  1 30  0             265710.9082   0.0314  0.050   0.0315 0.13  
3447: 21  8 13  0   20  8 12  0             265748.7363   0.0341  0.050   0.0369 0.40  
3448: 21  8 13  0   20  9 12  0             265748.7363   0.0403  0.050   0.0369 0.10  
3449: 21  9 13  0   20  8 12  0             265748.7363   0.0335  0.050   0.0369 0.10  
3450: 21  9 13  0   20  9 12  0             265748.7363   0.0396  0.050   0.0369 0.40  
3451: 20  9 11  0   19  9 10  0             265944.8068   0.0487  0.050   0.0155 0.82  
3452: 20 10 11  0   19  9 10  0             265944.8068  -0.1346  0.050   0.0155 0.18  
3453: 18 12  7  0   17 12  6  0             265993.7676  -0.0115  0.050               
3454: 19 10  9  0   18 11  8  0             266362.9356  -0.0090  0.050               
3455: 19 11  9  0   18 11  8  0             266390.0178  -0.0073  0.050               
3456: 19 10  9  0   18 10  8  0             266523.0556   0.0513  0.050               
3457: 18 16  3  0   17 16  2  0             266548.9641   0.0656  0.050               
3458: 19 11  9  0   18 10  8  0             266550.0037  -0.0811  0.050               
3459: 59 29 30  0   59 28 31  0             268255.7852  -0.0646  0.050  -0.0646 0.15  
3460: 59 29 30  0   59 29 31  0             268255.7852  -0.0646  0.050  -0.0646 0.35  
3461: 59 30 30  0   59 28 31  0             268255.7852  -0.0646  0.050  -0.0646 0.35  
3462: 59 30 30  0   59 29 31  0             268255.7852  -0.0646  0.050  -0.0646 0.15  
3463: 58 28 30  0   58 27 31  0             268709.5753  -0.0270  0.050  -0.0271 0.15  
3464: 58 28 30  0   58 28 31  0             268709.5753  -0.0270  0.050  -0.0271 0.35  
3465: 58 29 30  0   58 27 31  0             268709.5753  -0.0270  0.050  -0.0271 0.35  
3466: 58 29 30  0   58 28 31  0             268709.5753  -0.0270  0.050  -0.0271 0.15  
3467: 57 27 30  0   57 26 31  0             269139.7842  -0.0803  0.050  -0.0803 0.14  
3468: 57 27 30  0   57 27 31  0             269139.7842  -0.0803  0.050  -0.0803 0.35  
3469: 57 28 30  0   57 26 31  0             269139.7842  -0.0803  0.050  -0.0803 0.35  
3470: 57 28 30  0   57 27 31  0             269139.7842  -0.0803  0.050  -0.0803 0.14  
3471: 18 15  4  0   17 15  3  0             269235.6641   0.0204  0.050               
3472: 56 26 30  0   56 25 31  0             269547.7008   0.0309  0.050   0.0309 0.14  
3473: 56 26 30  0   56 26 31  0             269547.7008   0.0309  0.050   0.0309 0.36  
3474: 56 27 30  0   56 25 31  0             269547.7008   0.0309  0.050   0.0309 0.36  
3475: 56 27 30  0   56 26 31  0             269547.7008   0.0309  0.050   0.0309 0.14  
3476: 17 12  5  0   16 12  4  0             269824.9056   0.0171  0.050               
3477: 18 15  3  0   17 15  2  0             269837.1776  -0.0176  0.050               
3478: 55 25 30  0   55 24 31  0             269933.9974  -0.0055  0.050  -0.0056 0.14  
3479: 55 25 30  0   55 25 31  0             269933.9974  -0.0055  0.050  -0.0056 0.36  
3480: 55 26 30  0   55 24 31  0             269933.9974  -0.0055  0.050  -0.0056 0.36  
3481: 55 26 30  0   55 25 31  0             269933.9974  -0.0055  0.050  -0.0056 0.14  
3482: 54 24 30  0   54 23 31  0             270299.7845  -0.0177  0.050  -0.0178 0.14  
3483: 54 24 30  0   54 24 31  0             270299.7845  -0.0177  0.050  -0.0178 0.36  
3484: 54 25 30  0   54 23 31  0             270299.7845  -0.0177  0.050  -0.0178 0.36  
3485: 54 25 30  0   54 24 31  0             270299.7845  -0.0177  0.050  -0.0178 0.14  
3486: 18 11  7  0   17 11  6  0             270485.2910  -0.0418  0.050               
3487: 17 12  6  0   16 11  5  0             270500.8206   0.0726  0.050               
3488: 53 23 30  0   53 22 31  0             270645.9186  -0.0457  0.050  -0.0457 0.14  
3489: 53 23 30  0   53 23 31  0             270645.9186  -0.0457  0.050  -0.0457 0.36  
3490: 53 24 30  0   53 22 31  0             270645.9186  -0.0457  0.050  -0.0457 0.36  
3491: 53 24 30  0   53 23 31  0             270645.9186  -0.0457  0.050  -0.0457 0.14  
3492: 52 22 30  0   52 21 31  0             270973.3141  -0.0317  0.050  -0.0318 0.14  
3493: 52 22 30  0   52 22 31  0             270973.3141  -0.0317  0.050  -0.0318 0.36  
3494: 52 23 30  0   52 21 31  0             270973.3141  -0.0317  0.050  -0.0318 0.36  
3495: 52 23 30  0   52 22 31  0             270973.3141  -0.0317  0.050  -0.0318 0.14  
3496: 18 13  6  0   17 13  5  0             271197.1731  -0.0096  0.050               
3497: 51 21 30  0   51 20 31  0             271282.7689   0.0014  0.050   0.0014 0.14  
3498: 51 21 30  0   51 21 31  0             271282.7689   0.0014  0.050   0.0014 0.36  
3499: 51 22 30  0   51 20 31  0             271282.7689   0.0014  0.050   0.0014 0.36  
3500: 51 22 30  0   51 21 31  0             271282.7689   0.0014  0.050   0.0014 0.14  
3501: 50 20 30  0   50 19 31  0             271575.0113  -0.0037  0.050  -0.0037 0.14  
3502: 50 20 30  0   50 20 31  0             271575.0113  -0.0037  0.050  -0.0037 0.36  
3503: 50 21 30  0   50 19 31  0             271575.0113  -0.0037  0.050  -0.0037 0.36  
3504: 50 21 30  0   50 20 31  0             271575.0113  -0.0037  0.050  -0.0037 0.14  
3505: 18 14  5  0   17 14  4  0             271634.0260  -0.0032  0.050               
3506: 49 19 30  0   49 18 31  0             271850.8204  -0.0222  0.050  -0.0222 0.14  
3507: 49 19 30  0   49 19 31  0             271850.8204  -0.0222  0.050  -0.0222 0.36  
3508: 49 20 30  0   49 18 31  0             271850.8204  -0.0222  0.050  -0.0222 0.36  
3509: 49 20 30  0   49 19 31  0             271850.8204  -0.0222  0.050  -0.0222 0.14  
3510: 48 18 30  0   48 17 31  0             272110.9706  -0.0037  0.050  -0.0037 0.14  
3511: 48 18 30  0   48 18 31  0             272110.9706  -0.0037  0.050  -0.0037 0.36  
3512: 48 19 30  0   48 17 31  0             272110.9706  -0.0037  0.050  -0.0037 0.36  
3513: 48 19 30  0   48 18 31  0             272110.9706  -0.0037  0.050  -0.0037 0.14  
3514: 18 12  7  0   17 11  6  0             272194.9643  -0.0503  0.050               
3515: 47 17 30  0   47 16 31  0             272356.1149   0.0092  0.050   0.0092 0.14  
3516: 47 17 30  0   47 17 31  0             272356.1149   0.0092  0.050   0.0092 0.36  
3517: 47 18 30  0   47 16 31  0             272356.1149   0.0092  0.050   0.0092 0.36  
3518: 47 18 30  0   47 17 31  0             272356.1149   0.0092  0.050   0.0092 0.14  
3519: 46 16 30  0   46 15 31  0             272586.8724  -0.0336  0.050  -0.0336 0.14  
3520: 46 16 30  0   46 16 31  0             272586.8724  -0.0336  0.050  -0.0336 0.36  
3521: 46 17 30  0   46 15 31  0             272586.8724  -0.0336  0.050  -0.0336 0.36  
3522: 46 17 30  0   46 16 31  0             272586.8724  -0.0336  0.050  -0.0336 0.14  
3523: 45 15 30  0   45 14 31  0             272804.0142  -0.0050  0.050  -0.0051 0.14  
3524: 45 15 30  0   45 15 31  0             272804.0142  -0.0050  0.050  -0.0051 0.36  
3525: 45 16 30  0   45 14 31  0             272804.0142  -0.0050  0.050  -0.0051 0.36  
3526: 45 16 30  0   45 15 31  0             272804.0142  -0.0050  0.050  -0.0051 0.14  
3527: 44 14 30  0   44 13 31  0             273008.0232  -0.0429  0.050  -0.0429 0.14  
3528: 44 14 30  0   44 14 31  0             273008.0232  -0.0429  0.050  -0.0429 0.36  
3529: 44 15 30  0   44 13 31  0             273008.0232  -0.0429  0.050  -0.0429 0.36  
3530: 44 15 30  0   44 14 31  0             273008.0232  -0.0429  0.050  -0.0429 0.14  
3531: 43 13 30  0   43 12 31  0             273199.6665   0.0221  0.050   0.0222 0.14  
3532: 43 13 30  0   43 13 31  0             273199.6665   0.0221  0.050   0.0222 0.36  
3533: 43 14 30  0   43 12 31  0             273199.6665   0.0221  0.050   0.0222 0.36  
3534: 43 14 30  0   43 13 31  0             273199.6665   0.0221  0.050   0.0222 0.14  
3535: 42 12 30  0   42 11 31  0             273379.3164  -0.0140  0.050  -0.0141 0.14  
3536: 42 12 30  0   42 12 31  0             273379.3164  -0.0140  0.050  -0.0141 0.36  
3537: 42 13 30  0   42 11 31  0             273379.3164  -0.0140  0.050  -0.0141 0.36  
3538: 42 13 30  0   42 12 31  0             273379.3164  -0.0140  0.050  -0.0141 0.14  
3539: 41 11 30  0   41 10 31  0             273547.6942   0.0132  0.050   0.0133 0.14  
3540: 41 11 30  0   41 11 31  0             273547.6942   0.0132  0.050   0.0133 0.36  
3541: 41 12 30  0   41 10 31  0             273547.6942   0.0132  0.050   0.0133 0.36  
3542: 41 12 30  0   41 11 31  0             273547.6942   0.0132  0.050   0.0133 0.14  
3543: 14 11  3  0   13  9  4  0             273584.1711   0.0007  0.050               
3544: 40 10 30  0   40  9 31  0             273705.2214  -0.0112  0.050  -0.0112 0.13  
3545: 40 10 30  0   40 10 31  0             273705.2214  -0.0112  0.050  -0.0112 0.37  
3546: 40 11 30  0   40  9 31  0             273705.2214  -0.0112  0.050  -0.0112 0.37  
3547: 40 11 30  0   40 10 31  0             273705.2214  -0.0112  0.050  -0.0112 0.13  
3548: 39  9 30  0   39  8 31  0             273852.4823  -0.0216  0.050  -0.0216 0.13  
3549: 39  9 30  0   39  9 31  0             273852.4823  -0.0216  0.050  -0.0216 0.37  
3550: 39 10 30  0   39  8 31  0             273852.4823  -0.0216  0.050  -0.0216 0.37  
3551: 39 10 30  0   39  9 31  0             273852.4823  -0.0216  0.050  -0.0216 0.13  
3552: 38  8 30  0   38  7 31  0             273989.9861  -0.0093  0.050  -0.0094 0.13  
3553: 38  8 30  0   38  8 31  0             273989.9861  -0.0093  0.050  -0.0094 0.37  
3554: 38  9 30  0   38  7 31  0             273989.9861  -0.0093  0.050  -0.0094 0.37  
3555: 38  9 30  0   38  8 31  0             273989.9861  -0.0093  0.050  -0.0094 0.13  
3556: 15 13  3  0   14 12  2  0             273996.0527  -0.0106  0.050               
3557: 37  7 30  0   37  6 31  0             274118.1672  -0.0239  0.050  -0.0239 0.13  
3558: 37  7 30  0   37  7 31  0             274118.1672  -0.0239  0.050  -0.0239 0.37  
3559: 37  8 30  0   37  6 31  0             274118.1672  -0.0239  0.050  -0.0239 0.37  
3560: 37  8 30  0   37  7 31  0             274118.1672  -0.0239  0.050  -0.0239 0.13  
3561: 36  6 30  0   36  5 31  0             274237.5500  -0.0077  0.050  -0.0078 0.13  
3562: 36  6 30  0   36  6 31  0             274237.5500  -0.0077  0.050  -0.0078 0.37  
3563: 36  7 30  0   36  5 31  0             274237.5500  -0.0077  0.050  -0.0078 0.37  
3564: 36  7 30  0   36  6 31  0             274237.5500  -0.0077  0.050  -0.0078 0.13  
3565: 35  5 30  0   35  4 31  0             274348.5469   0.0000  0.050  -0.0001 0.13  
3566: 35  5 30  0   35  5 31  0             274348.5469   0.0000  0.050  -0.0001 0.37  
3567: 35  6 30  0   35  4 31  0             274348.5469   0.0000  0.050  -0.0001 0.37  
3568: 35  6 30  0   35  5 31  0             274348.5469   0.0000  0.050  -0.0001 0.13  
3569: 34  4 30  0   34  3 31  0             274451.5854  -0.0095  0.050  -0.0096 0.13  
3570: 34  4 30  0   34  4 31  0             274451.5854  -0.0095  0.050  -0.0096 0.37  
3571: 34  5 30  0   34  3 31  0             274451.5854  -0.0095  0.050  -0.0096 0.37  
3572: 34  5 30  0   34  4 31  0             274451.5854  -0.0095  0.050  -0.0096 0.13  
3573: 30  0 30  0   29  0 29  0             274533.4622  -0.0148  0.050  -0.0148 0.39  
3574: 30  0 30  0   29  1 29  0             274533.4622  -0.0148  0.050  -0.0148 0.11  
3575: 30  1 30  0   29  0 29  0             274533.4622  -0.0148  0.050  -0.0148 0.11  
3576: 30  1 30  0   29  1 29  0             274533.4622  -0.0148  0.050  -0.0148 0.39  
3577: 29  1 28  0   28  1 27  0             274541.6849  -0.0270  0.050  -0.0270 0.39  
3578: 29  1 28  0   28  2 27  0             274541.6849  -0.0270  0.050  -0.0270 0.11  
3579: 29  2 28  0   28  1 27  0             274541.6849  -0.0270  0.050  -0.0270 0.11  
3580: 29  2 28  0   28  2 27  0             274541.6849  -0.0270  0.050  -0.0270 0.39  
3581: 33  3 30  0   33  2 31  0             274547.1434   0.0206  0.050   0.0207 0.13  
3582: 33  3 30  0   33  3 31  0             274547.1434   0.0206  0.050   0.0207 0.37  
3583: 33  4 30  0   33  2 31  0             274547.1434   0.0206  0.050   0.0207 0.37  
3584: 33  4 30  0   33  3 31  0             274547.1434   0.0206  0.050   0.0207 0.13  
3585: 28  2 26  0   27  2 25  0             274549.8930  -0.0237  0.050  -0.0237 0.39  
3586: 28  2 26  0   27  3 25  0             274549.8930  -0.0237  0.050  -0.0237 0.11  
3587: 28  3 26  0   27  2 25  0             274549.8930  -0.0237  0.050  -0.0237 0.11  
3588: 28  3 26  0   27  3 25  0             274549.8930  -0.0237  0.050  -0.0237 0.39  
3589: 27  3 24  0   26  3 23  0             274558.8269   0.0028  0.050   0.0029 0.39  
3590: 27  3 24  0   26  4 23  0             274558.8269   0.0028  0.050   0.0029 0.11  
3591: 27  4 24  0   26  3 23  0             274558.8269   0.0028  0.050   0.0029 0.11  
3592: 27  4 24  0   26  4 23  0             274558.8269   0.0028  0.050   0.0029 0.39  
3593: 26  4 22  0   25  4 21  0             274569.6500  -0.0092  0.050  -0.0092 0.39  
3594: 26  4 22  0   25  5 21  0             274569.6500  -0.0092  0.050  -0.0092 0.11  
3595: 26  5 22  0   25  4 21  0             274569.6500  -0.0092  0.050  -0.0092 0.11  
3596: 26  5 22  0   25  5 21  0             274569.6500  -0.0092  0.050  -0.0092 0.39  
3597: 25  5 20  0   24  5 19  0             274584.5777  -0.0141  0.050  -0.0141 0.39  
3598: 25  5 20  0   24  6 19  0             274584.5777  -0.0141  0.050  -0.0141 0.11  
3599: 25  6 20  0   24  5 19  0             274584.5777  -0.0141  0.050  -0.0141 0.11  
3600: 25  6 20  0   24  6 19  0             274584.5777  -0.0141  0.050  -0.0141 0.39  
3601: 24  6 18  0   23  6 17  0             274607.6881  -0.0087  0.050  -0.0088 0.40  
3602: 24  6 18  0   23  7 17  0             274607.6881  -0.0087  0.050  -0.0088 0.10  
3603: 24  7 18  0   23  6 17  0             274607.6881  -0.0087  0.050  -0.0088 0.10  
3604: 24  7 18  0   23  7 17  0             274607.6881  -0.0087  0.050  -0.0088 0.40  
3605: 32  2 30  0   32  1 31  0             274635.5364  -0.0009  0.050  -0.0010 0.13  
3606: 32  2 30  0   32  2 31  0             274635.5364  -0.0009  0.050  -0.0010 0.37  
3607: 32  3 30  0   32  1 31  0             274635.5364  -0.0009  0.050  -0.0010 0.37  
3608: 32  3 30  0   32  2 31  0             274635.5364  -0.0009  0.050  -0.0010 0.13  
3609: 23  7 16  0   22  7 15  0             274647.1827   0.0223  0.050   0.0223 0.40  
3610: 23  7 16  0   22  8 15  0             274647.1827   0.0223  0.050   0.0223 0.10  
3611: 23  8 16  0   22  7 15  0             274647.1827   0.0223  0.050   0.0223 0.10  
3612: 23  8 16  0   22  8 15  0             274647.1827   0.0223  0.050   0.0223 0.40  
3613: 31  1 30  0   31  0 31  0             274717.1631  -0.0685  0.050  -0.0685 0.13  
3614: 31  1 30  0   31  1 31  0             274717.1631  -0.0685  0.050  -0.0685 0.37  
3615: 31  2 30  0   31  0 31  0             274717.1631  -0.0685  0.050  -0.0685 0.37  
3616: 31  2 30  0   31  1 31  0             274717.1631  -0.0685  0.050  -0.0685 0.13  
3617: 22  8 14  0   21  8 13  0             274720.8508  -0.0271  0.050  -0.0268 0.40  
3618: 22  8 14  0   21  9 13  0             274720.8508  -0.0264  0.050  -0.0268 0.10  
3619: 22  9 14  0   21  8 13  0             274720.8508  -0.0271  0.050  -0.0268 0.10  
3620: 22  9 14  0   21  9 13  0             274720.8508  -0.0265  0.050  -0.0268 0.40  
3621: 21  9 12  0   20  9 11  0             274872.7881  -0.0955  0.050  -0.0150 0.41  
3622: 21  9 12  0   20 10 11  0             274872.7881   0.0878  0.050  -0.0150 0.09  
3623: 21 10 12  0   20  9 11  0             274872.7881  -0.1177  0.050  -0.0150 0.09  
3624: 21 10 12  0   20 10 11  0             274872.7881   0.0655  0.050  -0.0150 0.41  
3625: 15 13  2  0   14 12  3  0             275048.6014  -0.0178  0.050               
3626: 20 10 10  0   19 11  9  0             275217.0816   0.0087  0.050               
3627: 20 11 10  0   19 11  9  0             275221.1589  -0.0242  0.050               
3628: 20 10 10  0   19 10  9  0             275244.1499  -0.0036  0.050               
3629: 20 11 10  0   19 10  9  0             275248.2716   0.0078  0.050               
3630: 19 11  8  0   18 12  7  0             275311.2283   0.0110  0.050               
3631: 19 12  8  0   18 12  7  0             275681.2995   0.0122  0.050               
3632: 13 11  3  0   12  9  4  0             275815.5996  -0.0410  0.050               
3633: 14 10  4  0   13  8  5  0             275850.4573   0.0182  0.050               
3634: 18 14  4  0   17 14  3  0             276155.3828  -0.0065  0.050               
3635: 62 31 31  0   62 30 32  0             276494.4704  -0.0008  0.050  -0.0008 0.15  
3636: 62 31 31  0   62 31 32  0             276494.4704  -0.0008  0.050  -0.0008 0.35  
3637: 62 32 31  0   62 30 32  0             276494.4704  -0.0008  0.050  -0.0008 0.35  
3638: 62 32 31  0   62 31 32  0             276494.4704  -0.0008  0.050  -0.0008 0.15  
3639: 61 30 31  0   61 29 32  0             276975.7197  -0.0127  0.050  -0.0128 0.15  
3640: 61 30 31  0   61 30 32  0             276975.7197  -0.0127  0.050  -0.0128 0.35  
3641: 61 31 31  0   61 29 32  0             276975.7197  -0.0127  0.050  -0.0128 0.35  
3642: 61 31 31  0   61 30 32  0             276975.7197  -0.0127  0.050  -0.0128 0.15  
3643: 19 11  8  0   18 11  7  0             277020.8772  -0.0217  0.050               
3644: 13  8  5  0   12  6  6  0             277364.6089  -0.0003  0.050               
3645: 19 12  8  0   18 11  7  0             277390.9878   0.0189  0.050               
3646: 60 29 31  0   60 28 32  0             277433.1320   0.0116  0.050   0.0116 0.15  
3647: 60 29 31  0   60 29 32  0             277433.1320   0.0116  0.050   0.0116 0.35  
3648: 60 30 31  0   60 28 32  0             277433.1320   0.0116  0.050   0.0116 0.35  
3649: 60 30 31  0   60 29 32  0             277433.1320   0.0116  0.050   0.0116 0.15  
3650: 58 27 31  0   58 26 32  0             278280.3376   0.0240  0.050   0.0241 0.15  
3651: 58 27 31  0   58 27 32  0             278280.3376   0.0240  0.050   0.0241 0.35  
3652: 58 28 31  0   58 26 32  0             278280.3376   0.0240  0.050   0.0241 0.35  
3653: 58 28 31  0   58 27 32  0             278280.3376   0.0240  0.050   0.0241 0.15  
3654: 57 26 31  0   57 25 32  0             278671.9784  -0.0409  0.050  -0.0410 0.14  
3655: 57 26 31  0   57 26 32  0             278671.9784  -0.0409  0.050  -0.0410 0.36  
3656: 57 27 31  0   57 25 32  0             278671.9784  -0.0409  0.050  -0.0410 0.36  
3657: 57 27 31  0   57 26 32  0             278671.9784  -0.0409  0.050  -0.0410 0.14  
3658: 19 18  1  0   18 18  0  0             278927.0738  -0.3830  0.050  -0.0462 0.50  
3659: 19 18  2  0   18 18  1  0             278927.0738   0.2905  0.050  -0.0462 0.50  
3660: 56 25 31  0   56 24 32  0             279043.6868   0.0268  0.050   0.0269 0.14  
3661: 56 25 31  0   56 25 32  0             279043.6868   0.0268  0.050   0.0269 0.36  
3662: 56 26 31  0   56 24 32  0             279043.6868   0.0268  0.050   0.0269 0.36  
3663: 56 26 31  0   56 25 32  0             279043.6868   0.0268  0.050   0.0269 0.14  
3664: 15 14  2  0   14 13  1  0             279113.4432  -0.0446  0.050               
3665: 15 14  1  0   14 13  2  0             279165.8686   0.0309  0.050               
3666: 55 24 31  0   55 23 32  0             279396.0747  -0.0074  0.050  -0.0075 0.14  
3667: 55 24 31  0   55 24 32  0             279396.0747  -0.0074  0.050  -0.0075 0.36  
3668: 55 25 31  0   55 23 32  0             279396.0747  -0.0074  0.050  -0.0075 0.36  
3669: 55 25 31  0   55 24 32  0             279396.0747  -0.0074  0.050  -0.0075 0.14  
3670: 54 23 31  0   54 22 32  0             279730.0962  -0.0008  0.050  -0.0008 0.14  
3671: 54 23 31  0   54 23 32  0             279730.0962  -0.0008  0.050  -0.0008 0.36  
3672: 54 24 31  0   54 22 32  0             279730.0962  -0.0008  0.050  -0.0008 0.36  
3673: 54 24 31  0   54 23 32  0             279730.0962  -0.0008  0.050  -0.0008 0.14  
3674: 53 22 31  0   53 21 32  0             280046.4364  -0.0451  0.050  -0.0451 0.14  
3675: 53 22 31  0   53 22 32  0             280046.4364  -0.0451  0.050  -0.0451 0.36  
3676: 53 23 31  0   53 21 32  0             280046.4364  -0.0451  0.050  -0.0451 0.36  
3677: 53 23 31  0   53 22 32  0             280046.4364  -0.0451  0.050  -0.0451 0.14  
3678: 19 12  7  0   18 13  6  0             280200.2300  -0.0123  0.050               
3679: 20 14  6  0   19 15  5  0             280226.5255   0.0583  0.050               
3680: 52 21 31  0   52 20 32  0             280346.0138   0.0329  0.050   0.0329 0.14  
3681: 52 21 31  0   52 21 32  0             280346.0138   0.0329  0.050   0.0329 0.36  
3682: 52 22 31  0   52 20 32  0             280346.0138   0.0329  0.050   0.0329 0.36  
3683: 52 22 31  0   52 21 32  0             280346.0138   0.0329  0.050   0.0329 0.14  
3684: 51 20 31  0   51 19 32  0             280629.2928  -0.0183  0.050  -0.0183 0.14  
3685: 51 20 31  0   51 20 32  0             280629.2928  -0.0183  0.050  -0.0183 0.36  
3686: 51 21 31  0   51 19 32  0             280629.2928  -0.0183  0.050  -0.0183 0.36  
3687: 51 21 31  0   51 20 32  0             280629.2928  -0.0183  0.050  -0.0183 0.14  
3688: 13  9  5  0   12  7  6  0             280655.7883  -0.0560  0.050               
3689: 50 19 31  0   50 18 32  0             280897.1802   0.0201  0.050   0.0202 0.14  
3690: 50 19 31  0   50 19 32  0             280897.1802   0.0201  0.050   0.0202 0.36  
3691: 50 20 31  0   50 18 32  0             280897.1802   0.0201  0.050   0.0202 0.36  
3692: 50 20 31  0   50 19 32  0             280897.1802   0.0201  0.050   0.0202 0.14  
3693: 19 17  3  0   18 17  2  0             281074.6823   0.0090  0.050               
3694: 19 17  2  0   18 17  1  0             281094.5205  -0.0803  0.050               
3695: 49 18 31  0   49 17 32  0             281150.1729  -0.0164  0.050  -0.0165 0.14  
3696: 49 18 31  0   49 18 32  0             281150.1729  -0.0164  0.050  -0.0165 0.36  
3697: 49 19 31  0   49 17 32  0             281150.1729  -0.0164  0.050  -0.0165 0.36  
3698: 49 19 31  0   49 18 32  0             281150.1729  -0.0164  0.050  -0.0165 0.14  
3699: 48 17 31  0   48 16 32  0             281389.0372   0.0009  0.050   0.0009 0.14  
3700: 48 17 31  0   48 17 32  0             281389.0372   0.0009  0.050   0.0009 0.36  
3701: 48 18 31  0   48 16 32  0             281389.0372   0.0009  0.050   0.0009 0.36  
3702: 48 18 31  0   48 17 32  0             281389.0372   0.0009  0.050   0.0009 0.14  
3703: 47 16 31  0   47 15 32  0             281614.3011  -0.0133  0.050  -0.0134 0.14  
3704: 47 16 31  0   47 16 32  0             281614.3011  -0.0133  0.050  -0.0134 0.36  
3705: 47 17 31  0   47 15 32  0             281614.3011  -0.0133  0.050  -0.0134 0.36  
3706: 47 17 31  0   47 16 32  0             281614.3011  -0.0133  0.050  -0.0134 0.14  
3707: 46 15 31  0   46 14 32  0             281826.6111  -0.0047  0.050  -0.0047 0.14  
3708: 46 15 31  0   46 15 32  0             281826.6111  -0.0047  0.050  -0.0047 0.36  
3709: 46 16 31  0   46 14 32  0             281826.6111  -0.0047  0.050  -0.0047 0.36  
3710: 46 16 31  0   46 15 32  0             281826.6111  -0.0047  0.050  -0.0047 0.14  
3711: 13 12  1  0   12 10  2  0             281988.3612   0.0375  0.050               
3712: 45 14 31  0   45 13 32  0             282026.4902  -0.0207  0.050  -0.0208 0.14  
3713: 45 14 31  0   45 14 32  0             282026.4902  -0.0207  0.050  -0.0208 0.36  
3714: 45 15 31  0   45 13 32  0             282026.4902  -0.0207  0.050  -0.0208 0.36  
3715: 45 15 31  0   45 14 32  0             282026.4902  -0.0207  0.050  -0.0208 0.14  
3716: 44 13 31  0   44 12 32  0             282214.5235  -0.0274  0.050  -0.0274 0.14  
3717: 44 13 31  0   44 13 32  0             282214.5235  -0.0274  0.050  -0.0274 0.36  
3718: 44 14 31  0   44 12 32  0             282214.5235  -0.0274  0.050  -0.0274 0.36  
3719: 44 14 31  0   44 13 32  0             282214.5235  -0.0274  0.050  -0.0274 0.14  
3720: 43 12 31  0   43 11 32  0             282391.2775   0.0097  0.050   0.0097 0.14  
3721: 43 12 31  0   43 12 32  0             282391.2775   0.0097  0.050   0.0097 0.36  
3722: 43 13 31  0   43 11 32  0             282391.2775   0.0097  0.050   0.0097 0.36  
3723: 43 13 31  0   43 12 32  0             282391.2775   0.0097  0.050   0.0097 0.14  
3724: 69 37 32  0   69 36 33  0             282399.2982  -0.0574  0.050  -0.0574 0.20  
3725: 69 37 32  0   69 37 33  0             282399.2982  -0.0574  0.050  -0.0574 0.30  
3726: 69 38 32  0   69 36 33  0             282399.2982  -0.0574  0.050  -0.0574 0.30  
3727: 69 38 32  0   69 37 33  0             282399.2982  -0.0574  0.050  -0.0574 0.20  
3728: 12  5  7  0   11  3  8  0             282554.1081  -0.1086  0.050  -0.0965 0.66  
3729: 12  5  7  0   11  4  8  0             282554.1081  -0.0729  0.050  -0.0965 0.34  
3730: 42 11 31  0   42 10 32  0             282557.1533  -0.0221  0.050  -0.0222 0.14  
3731: 42 11 31  0   42 11 32  0             282557.1533  -0.0221  0.050  -0.0222 0.36  
3732: 42 12 31  0   42 10 32  0             282557.1533  -0.0221  0.050  -0.0222 0.36  
3733: 42 12 31  0   42 11 32  0             282557.1533  -0.0221  0.050  -0.0222 0.14  
3734: 41 10 31  0   41  9 32  0             282712.7311  -0.0396  0.050  -0.0396 0.13  
3735: 41 10 31  0   41 10 32  0             282712.7311  -0.0396  0.050  -0.0396 0.37  
3736: 41 11 31  0   41  9 32  0             282712.7311  -0.0396  0.050  -0.0396 0.37  
3737: 41 11 31  0   41 10 32  0             282712.7311  -0.0396  0.050  -0.0396 0.13  
3738: 40  9 31  0   40  8 32  0             282858.5353   0.0017  0.050   0.0017 0.13  
3739: 40  9 31  0   40  9 32  0             282858.5353   0.0017  0.050   0.0017 0.37  
3740: 40 10 31  0   40  8 32  0             282858.5353   0.0017  0.050   0.0017 0.37  
3741: 40 10 31  0   40  9 32  0             282858.5353   0.0017  0.050   0.0017 0.13  
3742: 39  8 31  0   39  7 32  0             282994.9204  -0.0080  0.050  -0.0080 0.13  
3743: 39  8 31  0   39  8 32  0             282994.9204  -0.0080  0.050  -0.0080 0.37  
3744: 39  9 31  0   39  7 32  0             282994.9204  -0.0080  0.050  -0.0080 0.37  
3745: 39  9 31  0   39  8 32  0             282994.9204  -0.0080  0.050  -0.0080 0.13  
3746: 38  7 31  0   38  6 32  0             283122.3690  -0.0353  0.050  -0.0353 0.13  
3747: 38  7 31  0   38  7 32  0             283122.3690  -0.0353  0.050  -0.0353 0.37  
3748: 38  8 31  0   38  6 32  0             283122.3690  -0.0353  0.050  -0.0353 0.37  
3749: 38  8 31  0   38  7 32  0             283122.3690  -0.0353  0.050  -0.0353 0.13  
3750: 37  6 31  0   37  5 32  0             283241.3930  -0.0024  0.050  -0.0024 0.13  
3751: 37  6 31  0   37  6 32  0             283241.3930  -0.0024  0.050  -0.0024 0.37  
3752: 37  7 31  0   37  5 32  0             283241.3930  -0.0024  0.050  -0.0024 0.37  
3753: 37  7 31  0   37  6 32  0             283241.3930  -0.0024  0.050  -0.0024 0.13  
3754: 18 12  6  0   17 12  5  0             283320.0743  -0.0081  0.050               
3755: 36  5 31  0   36  4 32  0             283352.3232   0.0013  0.050   0.0013 0.13  
3756: 36  5 31  0   36  5 32  0             283352.3232   0.0013  0.050   0.0013 0.37  
3757: 36  6 31  0   36  4 32  0             283352.3232   0.0013  0.050   0.0013 0.37  
3758: 36  6 31  0   36  5 32  0             283352.3232   0.0013  0.050   0.0013 0.13  
3759: 35  4 31  0   35  3 32  0             283455.6033   0.0136  0.050   0.0136 0.13  
3760: 35  4 31  0   35  4 32  0             283455.6033   0.0136  0.050   0.0136 0.37  
3761: 35  5 31  0   35  3 32  0             283455.6033   0.0136  0.050   0.0136 0.37  
3762: 35  5 31  0   35  4 32  0             283455.6033   0.0136  0.050   0.0136 0.13  
3763: 19 13  7  0   18 13  6  0             283516.7505  -0.0055  0.050               
3764: 31  0 31  0   30  0 30  0             283531.8981  -0.0039  0.050  -0.0040 0.39  
3765: 31  0 31  0   30  1 30  0             283531.8981  -0.0039  0.050  -0.0040 0.11  
3766: 31  1 31  0   30  0 30  0             283531.8981  -0.0039  0.050  -0.0040 0.11  
3767: 31  1 31  0   30  1 30  0             283531.8981  -0.0039  0.050  -0.0040 0.39  
3768: 30  1 29  0   29  1 28  0             283540.1031  -0.0030  0.050  -0.0031 0.39  
3769: 30  1 29  0   29  2 28  0             283540.1031  -0.0030  0.050  -0.0031 0.11  
3770: 30  2 29  0   29  1 28  0             283540.1031  -0.0030  0.050  -0.0031 0.11  
3771: 30  2 29  0   29  2 28  0             283540.1031  -0.0030  0.050  -0.0031 0.39  
3772: 29  2 27  0   28  2 26  0             283548.2049  -0.0147  0.050  -0.0148 0.39  
3773: 29  2 27  0   28  3 26  0             283548.2049  -0.0147  0.050  -0.0148 0.11  
3774: 29  3 27  0   28  2 26  0             283548.2049  -0.0147  0.050  -0.0148 0.11  
3775: 29  3 27  0   28  3 26  0             283548.2049  -0.0147  0.050  -0.0148 0.39  
3776: 34  3 31  0   34  2 32  0             283551.5727  -0.0192  0.050  -0.0192 0.13  
3777: 34  3 31  0   34  3 32  0             283551.5727  -0.0192  0.050  -0.0192 0.37  
3778: 34  4 31  0   34  2 32  0             283551.5727  -0.0192  0.050  -0.0192 0.37  
3779: 34  4 31  0   34  3 32  0             283551.5727  -0.0192  0.050  -0.0192 0.13  
3780: 28  3 25  0   27  3 24  0             283556.9027  -0.0111  0.050  -0.0111 0.39  
3781: 28  3 25  0   27  4 24  0             283556.9027  -0.0111  0.050  -0.0111 0.11  
3782: 28  4 25  0   27  3 24  0             283556.9027  -0.0111  0.050  -0.0111 0.11  
3783: 28  4 25  0   27  4 24  0             283556.9027  -0.0111  0.050  -0.0111 0.39  
3784: 27  4 23  0   26  4 22  0             283567.2771  -0.0055  0.050  -0.0055 0.39  
3785: 27  4 23  0   26  5 22  0             283567.2771  -0.0055  0.050  -0.0055 0.11  
3786: 27  5 23  0   26  4 22  0             283567.2771  -0.0055  0.050  -0.0055 0.11  
3787: 27  5 23  0   26  5 22  0             283567.2771  -0.0055  0.050  -0.0055 0.39  
3788: 26  5 21  0   25  5 20  0             283581.2149   0.0050  0.050   0.0050 0.39  
3789: 26  5 21  0   25  6 20  0             283581.2149   0.0050  0.050   0.0050 0.11  
3790: 26  6 21  0   25  5 20  0             283581.2149   0.0050  0.050   0.0050 0.11  
3791: 26  6 21  0   25  6 20  0             283581.2149   0.0050  0.050   0.0050 0.39  
3792: 25  6 19  0   24  6 18  0             283602.1137  -0.0106  0.050  -0.0107 0.40  
3793: 25  6 19  0   24  7 18  0             283602.1137  -0.0106  0.050  -0.0107 0.10  
3794: 25  7 19  0   24  6 18  0             283602.1137  -0.0106  0.050  -0.0107 0.10  
3795: 25  7 19  0   24  7 18  0             283602.1137  -0.0106  0.050  -0.0107 0.40  
3796: 67 35 32  0   67 34 33  0             283603.5704  -0.0357  0.050  -0.0357 0.19  
3797: 67 35 32  0   67 35 33  0             283603.5704  -0.0357  0.050  -0.0357 0.31  
3798: 67 36 32  0   67 34 33  0             283603.5704  -0.0357  0.050  -0.0357 0.31  
3799: 67 36 32  0   67 35 33  0             283603.5704  -0.0357  0.050  -0.0357 0.19  
3800: 24  7 17  0   23  7 16  0             283636.6611  -0.0039  0.050  -0.0040 0.40  
3801: 24  7 17  0   23  8 16  0             283636.6611  -0.0039  0.050  -0.0040 0.10  
3802: 24  8 17  0   23  7 16  0             283636.6611  -0.0039  0.050  -0.0040 0.10  
3803: 24  8 17  0   23  8 16  0             283636.6611  -0.0039  0.050  -0.0040 0.40  
3804: 33  2 31  0   33  1 32  0             283640.7106   0.0024  0.050   0.0025 0.13  
3805: 33  2 31  0   33  2 32  0             283640.7106   0.0024  0.050   0.0025 0.37  
3806: 33  3 31  0   33  1 32  0             283640.7106   0.0024  0.050   0.0025 0.37  
3807: 33  3 31  0   33  2 32  0             283640.7106   0.0024  0.050   0.0025 0.13  
3808: 23  8 15  0   22  8 14  0             283698.6780  -0.0126  0.050  -0.0126 0.40  
3809: 23  8 15  0   22  9 14  0             283698.6780  -0.0126  0.050  -0.0126 0.10  
3810: 23  9 15  0   22  8 14  0             283698.6780  -0.0126  0.050  -0.0126 0.10  
3811: 23  9 15  0   22  9 14  0             283698.6780  -0.0126  0.050  -0.0126 0.40  
3812: 32  1 31  0   32  0 32  0             283723.3206   0.0148  0.050   0.0149 0.13  
3813: 32  1 31  0   32  1 32  0             283723.3206   0.0148  0.050   0.0149 0.37  
3814: 32  2 31  0   32  0 32  0             283723.3206   0.0148  0.050   0.0149 0.37  
3815: 32  2 31  0   32  1 32  0             283723.3206   0.0148  0.050   0.0149 0.13  
3816: 19 16  4  0   18 16  3  0             283748.2807   0.0227  0.050               
3817: 22  9 13  0   21  9 12  0             283820.1547  -0.0224  0.050  -0.0126 0.41  
3818: 22  9 13  0   21 10 12  0             283820.1547  -0.0002  0.050  -0.0126 0.09  
3819: 22 10 13  0   21  9 12  0             283820.1547  -0.0250  0.050  -0.0126 0.09  
3820: 22 10 13  0   21 10 12  0             283820.1547  -0.0027  0.050  -0.0126 0.41  
3821: 19 16  3  0   18 16  2  0             284070.7744  -0.0241  0.050               
3822: 21 11 11  0   20 11 10  0             284084.7683  -0.0163  0.050               
3823: 21 10 11  0   20 10 10  0             284088.3411   0.0179  0.050               
3824: 66 35 32  0   66 33 33  0             284163.7917   0.0540  0.050               
3825: 20 11  9  0   19 12  8  0             284577.4503  -0.0349  0.050               
3826: 20 12  9  0   19 12  8  0             284645.6912  -0.0201  0.050               
3827: 65 33 32  0   65 32 33  0             284697.4515  -0.0166  0.050  -0.0166 0.15  
3828: 65 33 32  0   65 33 33  0             284697.4515  -0.0166  0.050  -0.0166 0.35  
3829: 65 34 32  0   65 32 33  0             284697.4515  -0.0166  0.050  -0.0166 0.35  
3830: 65 34 32  0   65 33 33  0             284697.4515  -0.0166  0.050  -0.0166 0.15  
3831: 18 13  5  0   17 13  4  0             284768.2981  -0.0249  0.050               
3832: 20 11  9  0   19 11  8  0             284947.5730   0.0178  0.050               
3833: 20 12  9  0   19 11  8  0             285015.8079   0.0267  0.050               
3834: 64 32 32  0   64 31 33  0             285205.9040  -0.0115  0.050  -0.0116 0.15  
3835: 64 32 32  0   64 32 33  0             285205.9040  -0.0115  0.050  -0.0116 0.35  
3836: 64 33 32  0   64 31 33  0             285205.9040  -0.0115  0.050  -0.0116 0.35  
3837: 64 33 32  0   64 32 33  0             285205.9040  -0.0115  0.050  -0.0116 0.15  
3838: 63 31 32  0   63 30 33  0             285690.1727   0.0306  0.050   0.0307 0.15  
3839: 63 31 32  0   63 31 33  0             285690.1727   0.0306  0.050   0.0307 0.35  
3840: 63 32 32  0   63 30 33  0             285690.1727   0.0306  0.050   0.0307 0.35  
3841: 63 32 32  0   63 31 33  0             285690.1727   0.0306  0.050   0.0307 0.15  
3842: 16 13  4  0   15 12  3  0             285727.8789  -0.0090  0.050               
3843: 15 11  4  0   14 10  5  0             285746.0047  -0.0490  0.050               
3844: 62 30 32  0   62 29 33  0             286151.1716   0.0145  0.050   0.0145 0.15  
3845: 62 30 32  0   62 30 33  0             286151.1716   0.0145  0.050   0.0145 0.35  
3846: 62 31 32  0   62 29 33  0             286151.1716   0.0145  0.050   0.0145 0.35  
3847: 62 31 32  0   62 30 33  0             286151.1716   0.0145  0.050   0.0145 0.15  
3848: 19 15  5  0   18 15  4  0             286524.5599  -0.0083  0.050               
3849: 61 29 32  0   61 28 33  0             286589.9405   0.0178  0.050   0.0179 0.15  
3850: 61 29 32  0   61 29 33  0             286589.9405   0.0178  0.050   0.0179 0.35  
3851: 61 30 32  0   61 28 33  0             286589.9405   0.0178  0.050   0.0179 0.35  
3852: 61 30 32  0   61 29 33  0             286589.9405   0.0178  0.050   0.0179 0.15  
3853: 60 28 32  0   60 27 33  0             287007.3075  -0.0483  0.050  -0.0484 0.14  
3854: 60 28 32  0   60 28 33  0             287007.3075  -0.0483  0.050  -0.0484 0.36  
3855: 60 29 32  0   60 27 33  0             287007.3075  -0.0483  0.050  -0.0484 0.36  
3856: 60 29 32  0   60 28 33  0             287007.3075  -0.0483  0.050  -0.0484 0.14  
3857: 19 14  6  0   18 14  5  0             287299.4740   0.0062  0.050               
3858: 59 27 32  0   59 26 33  0             287404.3361   0.0033  0.050   0.0033 0.14  
3859: 59 27 32  0   59 27 33  0             287404.3361   0.0033  0.050   0.0033 0.36  
3860: 59 28 32  0   59 26 33  0             287404.3361   0.0033  0.050   0.0033 0.36  
3861: 59 28 32  0   59 27 33  0             287404.3361   0.0033  0.050   0.0033 0.14  
3862: 21 15  6  0   20 16  5  0             287649.7082  -0.0096  0.050               
3863: 58 26 32  0   58 25 33  0             287781.6570  -0.0338  0.050  -0.0338 0.14  
3864: 58 26 32  0   58 26 33  0             287781.6570  -0.0338  0.050  -0.0338 0.36  
3865: 58 27 32  0   58 25 33  0             287781.6570  -0.0338  0.050  -0.0338 0.36  
3866: 58 27 32  0   58 26 33  0             287781.6570  -0.0338  0.050  -0.0338 0.14  
3867: 57 25 32  0   57 24 33  0             288140.2326   0.0007  0.050   0.0007 0.14  
3868: 57 25 32  0   57 25 33  0             288140.2326   0.0007  0.050   0.0007 0.36  
3869: 57 26 32  0   57 24 33  0             288140.2326   0.0007  0.050   0.0007 0.36  
3870: 57 26 32  0   57 25 33  0             288140.2326   0.0007  0.050   0.0007 0.14  
3871: 56 24 32  0   56 23 33  0             288480.7242   0.0002  0.050   0.0002 0.14  
3872: 56 24 32  0   56 24 33  0             288480.7242   0.0002  0.050   0.0002 0.36  
3873: 56 25 32  0   56 23 33  0             288480.7242   0.0002  0.050   0.0002 0.36  
3874: 56 25 32  0   56 24 33  0             288480.7242   0.0002  0.050   0.0002 0.14  
3875: 55 23 32  0   55 22 33  0             288803.8719  -0.0325  0.050  -0.0325 0.14  
3876: 55 23 32  0   55 23 33  0             288803.8719  -0.0325  0.050  -0.0325 0.36  
3877: 55 24 32  0   55 22 33  0             288803.8719  -0.0325  0.050  -0.0325 0.36  
3878: 55 24 32  0   55 23 33  0             288803.8719  -0.0325  0.050  -0.0325 0.14  
3879: 54 22 32  0   54 21 33  0             289110.4678  -0.0131  0.050  -0.0131 0.14  
3880: 54 22 32  0   54 22 33  0             289110.4678  -0.0131  0.050  -0.0131 0.36  
3881: 54 23 32  0   54 21 33  0             289110.4678  -0.0131  0.050  -0.0131 0.36  
3882: 54 23 32  0   54 22 33  0             289110.4678  -0.0131  0.050  -0.0131 0.14  
3883: 19 15  4  0   18 15  3  0             289402.0122   0.0013  0.050               
3884: 14 12  2  0   13 10  3  0             289466.3068   0.0004  0.050               
3885: 52 20 32  0   52 19 33  0             289676.5183   0.0006  0.050   0.0007 0.14  
3886: 52 20 32  0   52 20 33  0             289676.5183   0.0006  0.050   0.0007 0.36  
3887: 52 21 32  0   52 19 33  0             289676.5183   0.0006  0.050   0.0007 0.36  
3888: 52 21 32  0   52 20 33  0             289676.5183   0.0006  0.050   0.0007 0.14  
3889: 73 40 33  0   73 39 34  0             289782.2013  -0.0366  0.050  -0.0366 0.20  
3890: 73 40 33  0   73 40 34  0             289782.2013  -0.0366  0.050  -0.0366 0.30  
3891: 73 41 33  0   73 39 34  0             289782.2013  -0.0366  0.050  -0.0366 0.30  
3892: 73 41 33  0   73 40 34  0             289782.2013  -0.0366  0.050  -0.0366 0.20  
3893: 13  7  6  0   12  6  7  0             289861.8084  -0.0165  0.050               
3894: 51 19 32  0   51 18 33  0             289937.2787   0.0162  0.050   0.0162 0.14  
3895: 51 19 32  0   51 19 33  0             289937.2787   0.0162  0.050   0.0162 0.36  
3896: 51 20 32  0   51 18 33  0             289937.2787   0.0162  0.050   0.0162 0.36  
3897: 51 20 32  0   51 19 33  0             289937.2787   0.0162  0.050   0.0162 0.14  
3898: 50 18 32  0   50 17 33  0             290183.9790   0.0032  0.050   0.0032 0.14  
3899: 50 18 32  0   50 18 33  0             290183.9790   0.0032  0.050   0.0032 0.36  
3900: 50 19 32  0   50 17 33  0             290183.9790   0.0032  0.050   0.0032 0.36  
3901: 50 19 32  0   50 18 33  0             290183.9790   0.0032  0.050   0.0032 0.14  
3902: 13  8  6  0   12  6  7  0             290206.4189  -0.0481  0.050               
3903: 13  8  6  0   12  5  7  0             290212.5583  -0.0208  0.050               
3904: 49 17 32  0   49 16 33  0             290417.2344  -0.0084  0.050  -0.0084 0.14  
3905: 49 17 32  0   49 17 33  0             290417.2344  -0.0084  0.050  -0.0084 0.36  
3906: 49 18 32  0   49 16 33  0             290417.2344  -0.0084  0.050  -0.0084 0.36  
3907: 49 18 32  0   49 17 33  0             290417.2344  -0.0084  0.050  -0.0084 0.14  
3908: 19 12  7  0   18 12  6  0             290530.1670  -0.0006  0.050               
3909: 48 16 32  0   48 15 33  0             290637.6125  -0.0163  0.050  -0.0163 0.14  
3910: 48 16 32  0   48 16 33  0             290637.6125  -0.0163  0.050  -0.0163 0.36  
3911: 48 17 32  0   48 15 33  0             290637.6125  -0.0163  0.050  -0.0163 0.36  
3912: 48 17 32  0   48 16 33  0             290637.6125  -0.0163  0.050  -0.0163 0.14  
3913: 47 15 32  0   47 14 33  0             290845.6642  -0.0150  0.050  -0.0150 0.14  
3914: 47 15 32  0   47 15 33  0             290845.6642  -0.0150  0.050  -0.0150 0.36  
3915: 47 16 32  0   47 14 33  0             290845.6642  -0.0150  0.050  -0.0150 0.36  
3916: 47 16 32  0   47 15 33  0             290845.6642  -0.0150  0.050  -0.0150 0.14  
3917: 46 14 32  0   46 13 33  0             291041.9368   0.0159  0.050   0.0159 0.14  
3918: 46 14 32  0   46 14 33  0             291041.9368   0.0159  0.050   0.0159 0.36  
3919: 46 15 32  0   46 13 33  0             291041.9368   0.0159  0.050   0.0159 0.36  
3920: 46 15 32  0   46 14 33  0             291041.9368   0.0159  0.050   0.0159 0.14  
3921: 45 13 32  0   45 12 33  0             291226.8508  -0.0123  0.050  -0.0123 0.14  
3922: 45 13 32  0   45 13 33  0             291226.8508  -0.0123  0.050  -0.0123 0.36  
3923: 45 14 32  0   45 12 33  0             291226.8508  -0.0123  0.050  -0.0123 0.36  
3924: 45 14 32  0   45 13 33  0             291226.8508  -0.0123  0.050  -0.0123 0.14  
3925: 44 12 32  0   44 11 33  0             291400.9821  -0.0161  0.050  -0.0161 0.14  
3926: 44 12 32  0   44 12 33  0             291400.9821  -0.0161  0.050  -0.0161 0.36  
3927: 44 13 32  0   44 11 33  0             291400.9821  -0.0161  0.050  -0.0161 0.36  
3928: 44 13 32  0   44 12 33  0             291400.9821  -0.0161  0.050  -0.0161 0.14  
3929: 43 11 32  0   43 10 33  0             291564.8052   0.0025  0.050   0.0026 0.14  
3930: 43 11 32  0   43 11 33  0             291564.8052   0.0025  0.050   0.0026 0.36  
3931: 43 12 32  0   43 10 33  0             291564.8052   0.0025  0.050   0.0026 0.36  
3932: 43 12 32  0   43 11 33  0             291564.8052   0.0025  0.050   0.0026 0.14  
3933: 70 37 33  0   70 36 34  0             291717.2321   0.0930  0.050   0.0930 0.20  
3934: 70 37 33  0   70 37 34  0             291717.2321   0.0930  0.050   0.0930 0.30  
3935: 70 38 33  0   70 36 34  0             291717.2321   0.0930  0.050   0.0930 0.30  
3936: 70 38 33  0   70 37 34  0             291717.2321   0.0930  0.050   0.0930 0.20  
3937: 42 10 32  0   42  9 33  0             291718.7335  -0.0035  0.050  -0.0036 0.13  
3938: 42 10 32  0   42 10 33  0             291718.7335  -0.0035  0.050  -0.0036 0.37  
3939: 42 11 32  0   42  9 33  0             291718.7335  -0.0035  0.050  -0.0036 0.37  
3940: 42 11 32  0   42 10 33  0             291718.7335  -0.0035  0.050  -0.0036 0.13  
3941: 16 13  3  0   15 12  4  0             291764.2350  -0.0049  0.050               
3942: 41  9 32  0   41  8 33  0             291863.2510   0.0034  0.050   0.0034 0.13  
3943: 41  9 32  0   41  9 33  0             291863.2510   0.0034  0.050   0.0034 0.37  
3944: 41 10 32  0   41  8 33  0             291863.2510   0.0034  0.050   0.0034 0.37  
3945: 41 10 32  0   41  9 33  0             291863.2510   0.0034  0.050   0.0034 0.13  
3946: 40  8 32  0   40  7 33  0             291998.7519  -0.0138  0.050  -0.0138 0.13  
3947: 40  8 32  0   40  8 33  0             291998.7519  -0.0138  0.050  -0.0138 0.37  
3948: 40  9 32  0   40  7 33  0             291998.7519  -0.0138  0.050  -0.0138 0.37  
3949: 40  9 32  0   40  8 33  0             291998.7519  -0.0138  0.050  -0.0138 0.13  
3950: 15 11  4  0   14  9  5  0             292003.2757  -0.0068  0.050               
3951: 14  9  5  0   13  8  6  0             292095.7423  -0.0056  0.050               
3952: 39  7 32  0   39  6 33  0             292125.7189   0.0092  0.050   0.0093 0.13  
3953: 39  7 32  0   39  7 33  0             292125.7189   0.0092  0.050   0.0093 0.37  
3954: 39  8 32  0   39  6 33  0             292125.7189   0.0092  0.050   0.0093 0.37  
3955: 39  8 32  0   39  7 33  0             292125.7189   0.0092  0.050   0.0093 0.13  
3956: 38  6 32  0   38  5 33  0             292244.4764  -0.0074  0.050  -0.0075 0.13  
3957: 38  6 32  0   38  6 33  0             292244.4764  -0.0074  0.050  -0.0075 0.37  
3958: 38  7 32  0   38  5 33  0             292244.4764  -0.0074  0.050  -0.0075 0.37  
3959: 38  7 32  0   38  6 33  0             292244.4764  -0.0074  0.050  -0.0075 0.13  
3960: 17 13  5  0   16 12  4  0             292277.6942  -0.0192  0.050               
3961: 37  5 32  0   37  4 33  0             292355.4617  -0.0184  0.050  -0.0184 0.13  
3962: 37  5 32  0   37  5 33  0             292355.4617  -0.0184  0.050  -0.0184 0.37  
3963: 37  6 32  0   37  4 33  0             292355.4617  -0.0184  0.050  -0.0184 0.37  
3964: 37  6 32  0   37  5 33  0             292355.4617  -0.0184  0.050  -0.0184 0.13  
3965: 14  9  5  0   13  7  6  0             292440.4290   0.0389  0.050               
3966: 36  4 32  0   36  3 33  0             292459.0734  -0.0043  0.050  -0.0044 0.13  
3967: 36  4 32  0   36  4 33  0             292459.0734  -0.0043  0.050  -0.0044 0.37  
3968: 36  5 32  0   36  3 33  0             292459.0734  -0.0043  0.050  -0.0044 0.37  
3969: 36  5 32  0   36  4 33  0             292459.0734  -0.0043  0.050  -0.0044 0.13  
3970: 32  0 32  0   31  0 31  0             292530.0685  -0.0140  0.050  -0.0140 0.39  
3971: 32  0 32  0   31  1 31  0             292530.0685  -0.0140  0.050  -0.0140 0.11  
3972: 32  1 32  0   31  0 31  0             292530.0685  -0.0140  0.050  -0.0140 0.11  
3973: 32  1 32  0   31  1 31  0             292530.0685  -0.0140  0.050  -0.0140 0.39  
3974: 31  1 30  0   30  1 29  0             292538.2325  -0.0245  0.050  -0.0245 0.39  
3975: 31  1 30  0   30  2 29  0             292538.2325  -0.0245  0.050  -0.0245 0.11  
3976: 31  2 30  0   30  1 29  0             292538.2325  -0.0245  0.050  -0.0245 0.11  
3977: 31  2 30  0   30  2 29  0             292538.2325  -0.0245  0.050  -0.0245 0.39  
3978: 30  2 28  0   29  2 27  0             292546.2581  -0.0268  0.050  -0.0268 0.39  
3979: 30  2 28  0   29  3 27  0             292546.2581  -0.0268  0.050  -0.0268 0.11  
3980: 30  3 28  0   29  2 27  0             292546.2581  -0.0268  0.050  -0.0268 0.11  
3981: 30  3 28  0   29  3 27  0             292546.2581  -0.0268  0.050  -0.0268 0.39  
3982: 29  3 26  0   28  3 25  0             292554.7606  -0.0239  0.050  -0.0239 0.39  
3983: 29  3 26  0   28  4 25  0             292554.7606  -0.0239  0.050  -0.0239 0.11  
3984: 29  4 26  0   28  3 25  0             292554.7606  -0.0239  0.050  -0.0239 0.11  
3985: 29  4 26  0   28  4 25  0             292554.7606  -0.0239  0.050  -0.0239 0.39  
3986: 28  4 24  0   27  4 23  0             292564.7262  -0.0135  0.050  -0.0135 0.39  
3987: 28  4 24  0   27  5 23  0             292564.7262  -0.0135  0.050  -0.0135 0.11  
3988: 28  5 24  0   27  4 23  0             292564.7262  -0.0135  0.050  -0.0135 0.11  
3989: 28  5 24  0   27  5 23  0             292564.7262  -0.0135  0.050  -0.0135 0.39  
3990: 27  5 22  0   26  5 21  0             292577.8000  -0.0007  0.050  -0.0007 0.39  
3991: 27  5 22  0   26  6 21  0             292577.8000  -0.0007  0.050  -0.0007 0.11  
3992: 27  6 22  0   26  5 21  0             292577.8000  -0.0007  0.050  -0.0007 0.11  
3993: 27  6 22  0   26  6 21  0             292577.8000  -0.0007  0.050  -0.0007 0.39  
3994: 26  6 20  0   25  6 19  0             292596.8737  -0.0118  0.050  -0.0119 0.40  
3995: 26  6 20  0   25  7 19  0             292596.8737  -0.0118  0.050  -0.0119 0.10  
3996: 26  7 20  0   25  6 19  0             292596.8737  -0.0118  0.050  -0.0119 0.10  
3997: 26  7 20  0   25  7 19  0             292596.8737  -0.0118  0.050  -0.0119 0.40  
3998: 25  7 18  0   24  7 17  0             292627.4399  -0.0185  0.050  -0.0186 0.40  
3999: 25  7 18  0   24  8 17  0             292627.4399  -0.0185  0.050  -0.0186 0.10  
4000: 25  8 18  0   24  7 17  0             292627.4399  -0.0185  0.050  -0.0186 0.10  
4001: 25  8 18  0   24  8 17  0             292627.4399  -0.0185  0.050  -0.0186 0.40  
4002: 34  2 32  0   34  1 33  0             292645.5272  -0.0069  0.050  -0.0069 0.13  
4003: 34  2 32  0   34  2 33  0             292645.5272  -0.0069  0.050  -0.0069 0.37  
4004: 34  3 32  0   34  1 33  0             292645.5272  -0.0069  0.050  -0.0069 0.37  
4005: 34  3 32  0   34  2 33  0             292645.5272  -0.0069  0.050  -0.0069 0.13  
4006: 24  8 16  0   23  8 15  0             292680.4685  -0.0003  0.050  -0.0004 0.40  
4007: 24  8 16  0   23  9 15  0             292680.4685  -0.0003  0.050  -0.0004 0.10  
4008: 24  9 16  0   23  8 15  0             292680.4685  -0.0003  0.050  -0.0004 0.10  
4009: 24  9 16  0   23  9 15  0             292680.4685  -0.0003  0.050  -0.0004 0.40  
4010: 33  1 32  0   33  0 33  0             292729.0858  -0.0062  0.050  -0.0063 0.13  
4011: 33  1 32  0   33  1 33  0             292729.0858  -0.0062  0.050  -0.0063 0.37  
4012: 33  2 32  0   33  0 33  0             292729.0858  -0.0062  0.050  -0.0063 0.37  
4013: 33  2 32  0   33  1 33  0             292729.0858  -0.0062  0.050  -0.0063 0.13  
4014: 23  9 14  0   22  9 13  0             292779.8328  -0.0185  0.050  -0.0174 0.40  
4015: 23  9 14  0   22 10 13  0             292779.8328  -0.0160  0.050  -0.0174 0.10  
4016: 23 10 14  0   22  9 13  0             292779.8328  -0.0188  0.050  -0.0174 0.10  
4017: 23 10 14  0   22 10 13  0             292779.8328  -0.0162  0.050  -0.0174 0.40  
4018: 68 35 33  0   68 34 34  0             292865.6216   0.0072  0.050   0.0072 0.15  
4019: 68 35 33  0   68 35 34  0             292865.6216   0.0072  0.050   0.0072 0.35  
4020: 68 36 33  0   68 34 34  0             292865.6216   0.0072  0.050   0.0072 0.35  
4021: 68 36 33  0   68 35 34  0             292865.6216   0.0072  0.050   0.0072 0.15  
4022: 20 12  8  0   19 13  7  0             292973.2303  -0.0257  0.050               
4023: 16 14  3  0   15 13  2  0             293337.0564  -0.0169  0.050               
4024: 67 34 33  0   67 33 34  0             293400.9043  -0.0142  0.050  -0.0142 0.19  
4025: 67 34 33  0   67 34 34  0             293400.9043  -0.0142  0.050  -0.0142 0.31  
4026: 67 35 33  0   67 33 34  0             293400.9043  -0.0142  0.050  -0.0142 0.31  
4027: 67 35 33  0   67 34 34  0             293400.9043  -0.0142  0.050  -0.0142 0.19  
4028: 21 11 10  0   20 12  9  0             293433.9152  -0.0236  0.050               
4029: 21 12 10  0   20 12  9  0             293445.1322   0.0246  0.050               
4030: 20 19  1  0   19 19  0  0             293492.8148  -0.1481  0.050   0.0009 0.50  
4031: 20 19  2  0   19 19  1  0             293492.8148   0.1499  0.050   0.0009 0.50  
4032: 21 11 10  0   20 11  9  0             293502.1615  -0.0034  0.050               
4033: 21 12 10  0   20 11  9  0             293513.3287  -0.0048  0.050               
4034: 18 13  6  0   17 12  5  0             293650.0064  -0.0013  0.050               
4035: 20 13  8  0   19 13  7  0             293776.0317  -0.0008  0.050               
4036: 19 13  7  0   18 12  6  0             293846.6744  -0.0070  0.050               
4037: 16 14  2  0   15 13  3  0             293882.5000   0.0189  0.050               
4038: 66 33 33  0   66 32 34  0             293911.6983   0.0129  0.050   0.0130 0.15  
4039: 66 33 33  0   66 33 34  0             293911.6983   0.0129  0.050   0.0130 0.35  
4040: 66 34 33  0   66 32 34  0             293911.6983   0.0129  0.050   0.0130 0.35  
4041: 66 34 33  0   66 33 34  0             293911.6983   0.0129  0.050   0.0130 0.15  
4042: 14 11  4  0   13  9  5  0             294022.1848  -0.0297  0.050               
4043: 22 16  6  0   21 17  5  0             294145.2338   0.0534  0.050               
4044: 65 32 33  0   65 31 34  0             294398.9058  -0.0075  0.050  -0.0076 0.15  
4045: 65 32 33  0   65 32 34  0             294398.9058  -0.0075  0.050  -0.0076 0.35  
4046: 65 33 33  0   65 31 34  0             294398.9058  -0.0075  0.050  -0.0076 0.35  
4047: 65 33 33  0   65 32 34  0             294398.9058  -0.0075  0.050  -0.0076 0.15  
4048: 25 20  6  0   24 21  3  0             294515.9091   0.0088  0.050               
4049: 20 13  7  0   19 14  6  0             294701.2796  -0.0036  0.050               
4050: 24 18  7  0   23 19  4  0             294726.1026   0.0276  0.050               
4051: 64 31 33  0   64 30 34  0             294863.5356  -0.0181  0.050  -0.0181 0.15  
4052: 64 31 33  0   64 31 34  0             294863.5356  -0.0181  0.050  -0.0181 0.35  
4053: 64 32 33  0   64 30 34  0             294863.5356  -0.0181  0.050  -0.0181 0.35  
4054: 64 32 33  0   64 31 34  0             294863.5356  -0.0181  0.050  -0.0181 0.15  
4055: 13 13  0  0   12 11  1  0             294894.9518   0.0462  0.050               
4056: 13 13  1  0   12 11  2  0             295048.5439  -0.0310  0.050               
4057: 63 30 33  0   63 29 34  0             295306.4863  -0.0274  0.050  -0.0274 0.15  
4058: 63 30 33  0   63 30 34  0             295306.4863  -0.0274  0.050  -0.0274 0.35  
4059: 63 31 33  0   63 29 34  0             295306.4863  -0.0274  0.050  -0.0274 0.35  
4060: 63 31 33  0   63 30 34  0             295306.4863  -0.0274  0.050  -0.0274 0.15  
4061: 25 20  5  0   24 21  4  0             295591.9029   0.0294  0.050               
4062: 20 18  3  0   19 18  2  0             295603.1808   0.0732  0.050               
4063: 20 18  2  0   19 18  1  0             295612.5117  -0.0864  0.050               
4064: 25 16  9  0   24 18  6  0             295700.6077  -0.0153  0.050               
4065: 62 29 33  0   62 28 34  0             295728.6631   0.0036  0.050   0.0036 0.14  
4066: 62 29 33  0   62 29 34  0             295728.6631   0.0036  0.050   0.0036 0.36  
4067: 62 30 33  0   62 28 34  0             295728.6631   0.0036  0.050   0.0036 0.36  
4068: 62 30 33  0   62 29 34  0             295728.6631   0.0036  0.050   0.0036 0.14  
4069: 61 28 33  0   61 27 34  0             296130.8616   0.0421  0.050   0.0421 0.14  
4070: 61 28 33  0   61 28 34  0             296130.8616   0.0421  0.050   0.0421 0.36  
4071: 61 29 33  0   61 27 34  0             296130.8616   0.0421  0.050   0.0421 0.36  
4072: 61 29 33  0   61 28 34  0             296130.8616   0.0421  0.050   0.0421 0.14  
4073: 15 12  3  0   14 10  4  0             296167.0747  -0.0063  0.050               
4074: 20 12  8  0   19 12  7  0             296289.7648  -0.0050  0.050               
4075: 24 17  8  0   23 18  5  0             296465.0897  -0.0235  0.050               
4076: 60 27 33  0   60 26 34  0             296513.7736  -0.0129  0.050  -0.0129 0.14  
4077: 60 27 33  0   60 27 34  0             296513.7736  -0.0129  0.050  -0.0129 0.36  
4078: 60 28 33  0   60 26 34  0             296513.7736  -0.0129  0.050  -0.0129 0.36  
4079: 60 28 33  0   60 27 34  0             296513.7736  -0.0129  0.050  -0.0129 0.14  
4080: 59 26 33  0   59 25 34  0             296878.2950  -0.0256  0.050  -0.0256 0.14  
4081: 59 26 33  0   59 26 34  0             296878.2950  -0.0256  0.050  -0.0256 0.36  
4082: 59 27 33  0   59 25 34  0             296878.2950  -0.0256  0.050  -0.0256 0.36  
4083: 59 27 33  0   59 26 34  0             296878.2950  -0.0256  0.050  -0.0256 0.14  
4084: 20 13  8  0   19 12  7  0             297092.5399  -0.0065  0.050               
4085: 58 25 33  0   58 24 34  0             297225.1440  -0.0067  0.050  -0.0067 0.14  
4086: 58 25 33  0   58 25 34  0             297225.1440  -0.0067  0.050  -0.0067 0.36  
4087: 58 26 33  0   58 24 34  0             297225.1440  -0.0067  0.050  -0.0067 0.36  
4088: 58 26 33  0   58 25 34  0             297225.1440  -0.0067  0.050  -0.0067 0.14  
4089: 14 11  4  0   13  8  5  0             297446.6958   0.0040  0.050               
4090: 57 24 33  0   57 23 34  0             297554.9557  -0.0213  0.050  -0.0214 0.14  
4091: 57 24 33  0   57 24 34  0             297554.9557  -0.0213  0.050  -0.0214 0.36  
4092: 57 25 33  0   57 23 34  0             297554.9557  -0.0213  0.050  -0.0214 0.36  
4093: 57 25 33  0   57 24 34  0             297554.9557  -0.0213  0.050  -0.0214 0.14  
4094: 14 12  3  0   13 10  4  0             297795.9617   0.0118  0.050               
4095: 56 23 33  0   56 22 34  0             297868.4714  -0.0010  0.050  -0.0011 0.14  
4096: 56 23 33  0   56 23 34  0             297868.4714  -0.0010  0.050  -0.0011 0.36  
4097: 56 24 33  0   56 22 34  0             297868.4714  -0.0010  0.050  -0.0011 0.36  
4098: 56 24 33  0   56 23 34  0             297868.4714  -0.0010  0.050  -0.0011 0.14  
4099: 55 22 33  0   55 21 34  0             298166.2767  -0.0078  0.050  -0.0078 0.14  
4100: 55 22 33  0   55 22 34  0             298166.2767  -0.0078  0.050  -0.0078 0.36  
4101: 55 23 33  0   55 21 34  0             298166.2767  -0.0078  0.050  -0.0078 0.36  
4102: 55 23 33  0   55 22 34  0             298166.2767  -0.0078  0.050  -0.0078 0.14  
4103: 16 15  2  0   15 14  1  0             298184.9081  -0.0612  0.050               
4104: 16 15  1  0   15 14  2  0             298209.3189   0.0335  0.050               
4105: 20 17  4  0   19 17  3  0             298233.5045   0.0048  0.050               
4106: 14 10  5  0   13  8  6  0             298352.9856   0.0089  0.050               
4107: 20 17  3  0   19 17  2  0             298401.9646  -0.0445  0.050               
4108: 54 21 33  0   54 20 34  0             298449.0166  -0.0201  0.050  -0.0201 0.14  
4109: 54 21 33  0   54 21 34  0             298449.0166  -0.0201  0.050  -0.0201 0.36  
4110: 54 22 33  0   54 20 34  0             298449.0166  -0.0201  0.050  -0.0201 0.36  
4111: 54 22 33  0   54 21 34  0             298449.0166  -0.0201  0.050  -0.0201 0.14  
4112: 19 14  5  0   18 14  4  0             298606.0661   0.0091  0.050               
4113: 14 10  5  0   13  7  6  0             298697.6116  -0.0072  0.050               
4114: 53 20 33  0   53 19 34  0             298717.3267  -0.0031  0.050  -0.0031 0.14  
4115: 53 20 33  0   53 20 34  0             298717.3267  -0.0031  0.050  -0.0031 0.36  
4116: 53 21 33  0   53 19 34  0             298717.3267  -0.0031  0.050  -0.0031 0.36  
4117: 53 21 33  0   53 20 34  0             298717.3267  -0.0031  0.050  -0.0031 0.14  
4118: 52 19 33  0   52 18 34  0             298971.7211  -0.0220  0.050  -0.0221 0.14  
4119: 52 19 33  0   52 19 34  0             298971.7211  -0.0220  0.050  -0.0221 0.36  
4120: 52 20 33  0   52 18 34  0             298971.7211  -0.0220  0.050  -0.0221 0.36  
4121: 52 20 33  0   52 19 34  0             298971.7211  -0.0220  0.050  -0.0221 0.14  
4122: 51 18 33  0   51 17 34  0             299212.8243  -0.0118  0.050  -0.0119 0.14  
4123: 51 18 33  0   51 18 34  0             299212.8243  -0.0118  0.050  -0.0119 0.36  
4124: 51 19 33  0   51 17 34  0             299212.8243  -0.0118  0.050  -0.0119 0.36  
4125: 51 19 33  0   51 18 34  0             299212.8243  -0.0118  0.050  -0.0119 0.14  
4126: 50 17 33  0   50 16 34  0             299441.1303  -0.0182  0.050  -0.0183 0.14  
4127: 50 17 33  0   50 17 34  0             299441.1303  -0.0182  0.050  -0.0183 0.36  
4128: 50 18 33  0   50 16 34  0             299441.1303  -0.0182  0.050  -0.0183 0.36  
4129: 50 18 33  0   50 17 34  0             299441.1303  -0.0182  0.050  -0.0183 0.14  
4130: 16 12  4  0   15 11  5  0             299455.8844  -0.0034  0.050               
4131: 49 16 33  0   49 15 34  0             299657.1916  -0.0108  0.050  -0.0108 0.14  
4132: 49 16 33  0   49 16 34  0             299657.1916  -0.0108  0.050  -0.0108 0.36  
4133: 49 17 33  0   49 15 34  0             299657.1916  -0.0108  0.050  -0.0108 0.36  
4134: 49 17 33  0   49 16 34  0             299657.1916  -0.0108  0.050  -0.0108 0.14  
4135: 48 15 33  0   48 14 34  0             299861.4726  -0.0292  0.050  -0.0293 0.14  
4136: 48 15 33  0   48 15 34  0             299861.4726  -0.0292  0.050  -0.0293 0.36  
4137: 48 16 33  0   48 14 34  0             299861.4726  -0.0292  0.050  -0.0293 0.36  
4138: 48 16 33  0   48 15 34  0             299861.4726  -0.0292  0.050  -0.0293 0.14  
4139: 47 14 33  0   47 13 34  0             300054.5257  -0.0093  0.050  -0.0094 0.14  
4140: 47 14 33  0   47 14 34  0             300054.5257  -0.0093  0.050  -0.0094 0.36  
4141: 47 15 33  0   47 13 34  0             300054.5257  -0.0093  0.050  -0.0094 0.36  
4142: 47 15 33  0   47 14 34  0             300054.5257  -0.0093  0.050  -0.0094 0.14  
4143: 13  6  7  0   12  4  8  0             300063.0429  -0.0255  0.050   0.0195 0.74  
4144: 13  6  7  0   12  5  8  0             300063.0429   0.1506  0.050   0.0195 0.26  
4145: 13  7  7  0   12  4  8  0             300082.8146  -0.0839  0.050   0.0472 0.26  
4146: 13  7  7  0   12  5  8  0             300082.8146   0.0922  0.050   0.0472 0.74  
4147: 46 13 33  0   46 12 34  0             300236.7723  -0.0017  0.050  -0.0017 0.14  
4148: 46 13 33  0   46 13 34  0             300236.7723  -0.0017  0.050  -0.0017 0.36  
4149: 46 14 33  0   46 12 34  0             300236.7723  -0.0017  0.050  -0.0017 0.36  
4150: 46 14 33  0   46 13 34  0             300236.7723  -0.0017  0.050  -0.0017 0.14  
4151: 23 17  6  0   22 18  5  0             300241.8518  -0.0362  0.050               
4152: 45 12 33  0   45 11 34  0             300408.6582  -0.0174  0.050  -0.0175 0.14  
4153: 45 12 33  0   45 12 34  0             300408.6582  -0.0174  0.050  -0.0175 0.36  
4154: 45 13 33  0   45 11 34  0             300408.6582  -0.0174  0.050  -0.0175 0.36  
4155: 45 13 33  0   45 12 34  0             300408.6582  -0.0174  0.050  -0.0175 0.14  
4156: 72 38 34  0   72 37 35  0             300411.9894   0.0638  0.050   0.0638 0.20  
4157: 72 38 34  0   72 38 35  0             300411.9894   0.0638  0.050   0.0638 0.30  
4158: 72 39 34  0   72 37 35  0             300411.9894   0.0638  0.050   0.0638 0.30  
4159: 72 39 34  0   72 38 35  0             300411.9894   0.0638  0.050   0.0638 0.20  
4160: 44 11 33  0   44 10 34  0             300570.6718  -0.0109  0.050  -0.0109 0.14  
4161: 44 11 33  0   44 11 34  0             300570.6718  -0.0109  0.050  -0.0109 0.36  
4162: 44 12 33  0   44 10 34  0             300570.6718  -0.0109  0.050  -0.0109 0.36  
4163: 44 12 33  0   44 11 34  0             300570.6718  -0.0109  0.050  -0.0109 0.14  
4164: 20 14  7  0   19 14  6  0             300682.8614  -0.0006  0.050               
4165: 43 10 33  0   43  9 34  0             300723.1912  -0.0325  0.050  -0.0325 0.13  
4166: 43 10 33  0   43 10 34  0             300723.1912  -0.0325  0.050  -0.0325 0.37  
4167: 43 11 33  0   43  9 34  0             300723.1912  -0.0325  0.050  -0.0325 0.37  
4168: 43 11 33  0   43 10 34  0             300723.1912  -0.0325  0.050  -0.0325 0.13  
4169: 42  9 33  0   42  8 34  0             300866.7068  -0.0072  0.050  -0.0073 0.13  
4170: 42  9 33  0   42  9 34  0             300866.7068  -0.0072  0.050  -0.0073 0.37  
4171: 42 10 33  0   42  8 34  0             300866.7068  -0.0072  0.050  -0.0073 0.37  
4172: 42 10 33  0   42  9 34  0             300866.7068  -0.0072  0.050  -0.0073 0.13  
4173: 71 37 34  0   71 36 35  0             300999.6137  -0.0029  0.050  -0.0029 0.15  
4174: 71 37 34  0   71 37 35  0             300999.6137  -0.0029  0.050  -0.0029 0.35  
4175: 71 38 34  0   71 36 35  0             300999.6137  -0.0029  0.050  -0.0029 0.35  
4176: 71 38 34  0   71 37 35  0             300999.6137  -0.0029  0.050  -0.0029 0.15  
4177: 41  8 33  0   41  7 34  0             301001.5552  -0.0009  0.050  -0.0009 0.13  
4178: 41  8 33  0   41  8 34  0             301001.5552  -0.0009  0.050  -0.0009 0.37  
4179: 41  9 33  0   41  7 34  0             301001.5552  -0.0009  0.050  -0.0009 0.37  
4180: 41  9 33  0   41  8 34  0             301001.5552  -0.0009  0.050  -0.0009 0.13  
4181: 40  7 33  0   40  6 34  0             301128.1431   0.0033  0.050   0.0033 0.13  
4182: 40  7 33  0   40  7 34  0             301128.1431   0.0033  0.050   0.0033 0.37  
4183: 40  8 33  0   40  6 34  0             301128.1431   0.0033  0.050   0.0033 0.37  
4184: 40  8 33  0   40  7 34  0             301128.1431   0.0033  0.050   0.0033 0.13  
4185: 20 16  5  0   19 16  4  0             301214.2109   0.0038  0.050               
4186: 39  6 33  0   39  5 34  0             301246.8400  -0.0032  0.050  -0.0032 0.13  
4187: 39  6 33  0   39  6 34  0             301246.8400  -0.0032  0.050  -0.0032 0.37  
4188: 39  7 33  0   39  5 34  0             301246.8400  -0.0032  0.050  -0.0032 0.37  
4189: 39  7 33  0   39  6 34  0             301246.8400  -0.0032  0.050  -0.0032 0.13  
4190: 19 13  6  0   18 13  5  0             301307.2548  -0.0076  0.050               
4191: 38  5 33  0   38  4 34  0             301358.0163  -0.0160  0.050  -0.0161 0.13  
4192: 38  5 33  0   38  5 34  0             301358.0163  -0.0160  0.050  -0.0161 0.37  
4193: 38  6 33  0   38  4 34  0             301358.0163  -0.0160  0.050  -0.0161 0.37  
4194: 38  6 33  0   38  5 34  0             301358.0163  -0.0160  0.050  -0.0161 0.13  
4195: 37  4 33  0   37  3 34  0             301462.0624  -0.0001  0.050  -0.0001 0.13  
4196: 37  4 33  0   37  4 34  0             301462.0624  -0.0001  0.050  -0.0001 0.37  
4197: 37  5 33  0   37  3 34  0             301462.0624  -0.0001  0.050  -0.0001 0.37  
4198: 37  5 33  0   37  4 34  0             301462.0624  -0.0001  0.050  -0.0001 0.13  
4199: 33  0 33  0   32  0 32  0             301527.9900  -0.0203  0.050  -0.0204 0.39  
4200: 33  0 33  0   32  1 32  0             301527.9900  -0.0203  0.050  -0.0204 0.11  
4201: 33  1 33  0   32  0 32  0             301527.9900  -0.0203  0.050  -0.0204 0.11  
4202: 33  1 33  0   32  1 32  0             301527.9900  -0.0203  0.050  -0.0204 0.39  
4203: 32  1 31  0   31  1 30  0             301536.1462  -0.0102  0.050  -0.0103 0.39  
4204: 32  1 31  0   31  2 30  0             301536.1462  -0.0102  0.050  -0.0103 0.11  
4205: 32  2 31  0   31  1 30  0             301536.1462  -0.0102  0.050  -0.0103 0.11  
4206: 32  2 31  0   31  2 30  0             301536.1462  -0.0102  0.050  -0.0103 0.39  
4207: 31  2 29  0   30  2 28  0             301544.1044   0.0007  0.050   0.0008 0.39  
4208: 31  2 29  0   30  3 28  0             301544.1044   0.0007  0.050   0.0008 0.11  
4209: 31  3 29  0   30  2 28  0             301544.1044   0.0007  0.050   0.0008 0.11  
4210: 31  3 29  0   30  3 28  0             301544.1044   0.0007  0.050   0.0008 0.39  
4211: 30  3 27  0   29  3 26  0             301552.4289   0.0044  0.050   0.0044 0.39  
4212: 30  3 27  0   29  4 26  0             301552.4289   0.0044  0.050   0.0044 0.11  
4213: 30  4 27  0   29  3 26  0             301552.4289   0.0044  0.050   0.0044 0.11  
4214: 30  4 27  0   29  4 26  0             301552.4289   0.0044  0.050   0.0044 0.39  
4215: 36  3 33  0   36  2 34  0             301559.2797   0.0022  0.050   0.0023 0.13  
4216: 36  3 33  0   36  3 34  0             301559.2797   0.0022  0.050   0.0023 0.37  
4217: 36  4 33  0   36  2 34  0             301559.2797   0.0022  0.050   0.0023 0.37  
4218: 36  4 33  0   36  3 34  0             301559.2797   0.0022  0.050   0.0023 0.13  
4219: 29  4 25  0   28  4 24  0             301562.0026  -0.0069  0.050  -0.0069 0.39  
4220: 29  4 25  0   28  5 24  0             301562.0026  -0.0069  0.050  -0.0069 0.11  
4221: 29  5 25  0   28  4 24  0             301562.0026  -0.0069  0.050  -0.0069 0.11  
4222: 29  5 25  0   28  5 24  0             301562.0026  -0.0069  0.050  -0.0069 0.39  
4223: 28  5 23  0   27  5 22  0             301574.3032  -0.0131  0.050  -0.0131 0.39  
4224: 28  5 23  0   27  6 22  0             301574.3032  -0.0131  0.050  -0.0131 0.11  
4225: 28  6 23  0   27  5 22  0             301574.3032  -0.0131  0.050  -0.0131 0.11  
4226: 28  6 23  0   27  6 22  0             301574.3032  -0.0131  0.050  -0.0131 0.39  
4227: 27  6 21  0   26  6 20  0             301591.8481  -0.0055  0.050  -0.0056 0.40  
4228: 27  6 21  0   26  7 20  0             301591.8481  -0.0055  0.050  -0.0056 0.10  
4229: 27  7 21  0   26  6 20  0             301591.8481  -0.0055  0.050  -0.0056 0.10  
4230: 27  7 21  0   26  7 20  0             301591.8481  -0.0055  0.050  -0.0056 0.40  
4231: 26  7 19  0   25  7 18  0             301619.1712  -0.0072  0.050  -0.0073 0.40  
4232: 26  7 19  0   25  8 18  0             301619.1712  -0.0072  0.050  -0.0073 0.10  
4233: 26  8 19  0   25  7 18  0             301619.1712  -0.0072  0.050  -0.0073 0.10  
4234: 26  8 19  0   25  8 18  0             301619.1712  -0.0072  0.050  -0.0073 0.40  
4235: 35  2 33  0   35  1 34  0             301649.9941  -0.0161  0.050  -0.0162 0.13  
4236: 35  2 33  0   35  2 34  0             301649.9941  -0.0161  0.050  -0.0162 0.37  
4237: 35  3 33  0   35  1 34  0             301649.9941  -0.0161  0.050  -0.0162 0.37  
4238: 35  3 33  0   35  2 34  0             301649.9941  -0.0161  0.050  -0.0162 0.13  
4239: 25  8 17  0   24  8 16  0             301665.0872  -0.0055  0.050  -0.0056 0.40  
4240: 25  8 17  0   24  9 16  0             301665.0872  -0.0055  0.050  -0.0056 0.10  
4241: 25  9 17  0   24  8 16  0             301665.0872  -0.0055  0.050  -0.0056 0.10  
4242: 25  9 17  0   24  9 16  0             301665.0872  -0.0055  0.050  -0.0056 0.40  
4243: 34  1 33  0   34  0 34  0             301734.5817  -0.0020  0.050  -0.0021 0.13  
4244: 34  1 33  0   34  1 34  0             301734.5817  -0.0020  0.050  -0.0021 0.37  
4245: 34  2 33  0   34  0 34  0             301734.5817  -0.0020  0.050  -0.0021 0.37  
4246: 34  2 33  0   34  1 34  0             301734.5817  -0.0020  0.050  -0.0021 0.13  
4247: 24  9 15  0   23  9 14  0             301747.9571  -0.0007  0.050  -0.0006 0.40  
4248: 24  9 15  0   23 10 14  0             301747.9571  -0.0004  0.050  -0.0006 0.10  
4249: 24 10 15  0   23  9 14  0             301747.9571  -0.0007  0.050  -0.0006 0.10  
4250: 24 10 15  0   23 10 14  0             301747.9571  -0.0005  0.050  -0.0006 0.40  
4251: 26 18  8  0   25 20  5  0             301856.2170  -0.0638  0.050               
4252: 23 10 13  0   22 10 12  0             301910.2445  -0.0585  0.050  -0.0261 0.41  
4253: 23 10 13  0   22 11 12  0             301910.2445   0.0153  0.050  -0.0261 0.09  
4254: 23 11 13  0   22 10 12  0             301910.2445  -0.0675  0.050  -0.0261 0.09  
4255: 23 11 13  0   22 11 12  0             301910.2445   0.0063  0.050  -0.0261 0.41  
4256: 69 35 34  0   69 34 35  0             302098.4443  -0.0024  0.050  -0.0024 0.19  
4257: 69 35 34  0   69 35 35  0             302098.4443  -0.0024  0.050  -0.0024 0.31  
4258: 69 36 34  0   69 34 35  0             302098.4443  -0.0024  0.050  -0.0024 0.31  
4259: 69 36 34  0   69 35 35  0             302098.4443  -0.0024  0.050  -0.0024 0.19  
4260: 22 11 11  0   21 12 10  0             302260.8060  -0.0244  0.050               
4261: 22 12 11  0   21 12 10  0             302262.4964   0.0023  0.050               
4262: 22 11 11  0   21 11 10  0             302271.9874  -0.0117  0.050               
4263: 22 12 11  0   21 11 10  0             302273.6800   0.0172  0.050               
4264: 68 34 34  0   68 33 35  0             302611.5659  -0.0462  0.050  -0.0462 0.15  
4265: 68 34 34  0   68 34 35  0             302611.5659  -0.0462  0.050  -0.0462 0.35  
4266: 68 35 34  0   68 33 35  0             302611.5659  -0.0462  0.050  -0.0462 0.35  
4267: 68 35 34  0   68 34 35  0             302611.5659  -0.0462  0.050  -0.0462 0.15  
4268: 16 16  0  0   15 15  1  0             302690.4301  -0.2267  0.050  -0.0048 0.50  
4269: 16 16  1  0   15 15  0  0             302690.4301   0.2172  0.050  -0.0048 0.50  
4270: 21 12  9  0   20 13  8  0             302759.6141  -0.0248  0.050               
4271: 21 13  9  0   20 13  8  0             302921.2458  -0.0061  0.050               
4272: 20 16  4  0   19 16  3  0             302945.2574  -0.0132  0.050               
4273: 20 15  6  0   19 15  5  0             302970.0486  -0.0135  0.050               
4274: 67 33 34  0   67 32 35  0             303101.8686  -0.0123  0.050  -0.0124 0.15  
4275: 67 33 34  0   67 33 35  0             303101.8686  -0.0123  0.050  -0.0124 0.35  
4276: 67 34 34  0   67 32 35  0             303101.8686  -0.0123  0.050  -0.0124 0.35  
4277: 67 34 34  0   67 33 35  0             303101.8686  -0.0123  0.050  -0.0124 0.15  
4278: 21 12  9  0   20 12  8  0             303562.4001  -0.0152  0.050               
4279: 66 32 34  0   66 31 35  0             303570.1246  -0.0261  0.050  -0.0262 0.15  
4280: 66 32 34  0   66 32 35  0             303570.1246  -0.0261  0.050  -0.0262 0.35  
4281: 66 33 34  0   66 31 35  0             303570.1246  -0.0261  0.050  -0.0262 0.35  
4282: 66 33 34  0   66 32 35  0             303570.1246  -0.0261  0.050  -0.0262 0.15  
4283: 21 13  9  0   20 12  8  0             303724.0075  -0.0209  0.050               
4284: 65 31 34  0   65 30 35  0             304017.2632  -0.0153  0.050  -0.0154 0.15  
4285: 65 31 34  0   65 31 35  0             304017.2632  -0.0153  0.050  -0.0154 0.35  
4286: 65 32 34  0   65 30 35  0             304017.2632  -0.0153  0.050  -0.0154 0.35  
4287: 65 32 34  0   65 31 35  0             304017.2632  -0.0153  0.050  -0.0154 0.15  
4288: 26 21  6  0   25 22  3  0             304276.9969  -0.0048  0.050               
4289: 64 30 34  0   64 29 35  0             304444.0681  -0.0157  0.050  -0.0158 0.15  
4290: 64 30 34  0   64 30 35  0             304444.0681  -0.0157  0.050  -0.0158 0.35  
4291: 64 31 34  0   64 29 35  0             304444.0681  -0.0157  0.050  -0.0158 0.35  
4292: 64 31 34  0   64 30 35  0             304444.0681  -0.0157  0.050  -0.0158 0.15  
4293: 63 29 34  0   63 28 35  0             304851.3385  -0.0124  0.050  -0.0125 0.14  
4294: 63 29 34  0   63 29 35  0             304851.3385  -0.0124  0.050  -0.0125 0.36  
4295: 63 30 34  0   63 28 35  0             304851.3385  -0.0124  0.050  -0.0125 0.36  
4296: 63 30 34  0   63 29 35  0             304851.3385  -0.0124  0.050  -0.0125 0.14  
4297: 26 21  5  0   25 22  4  0             304868.3689   0.0937  0.050               
4298: 80 45 35  0   80 44 36  0             304983.6055   0.0022  0.050   0.0022 0.20  
4299: 80 45 35  0   80 45 36  0             304983.6055   0.0022  0.050   0.0022 0.30  
4300: 80 46 35  0   80 44 36  0             304983.6055   0.0022  0.050   0.0022 0.30  
4301: 80 46 35  0   80 45 36  0             304983.6055   0.0022  0.050   0.0022 0.20  
4302: 62 28 34  0   62 27 35  0             305239.7783  -0.0535  0.050  -0.0535 0.14  
4303: 62 28 34  0   62 28 35  0             305239.7783  -0.0535  0.050  -0.0535 0.36  
4304: 62 29 34  0   62 27 35  0             305239.7783  -0.0535  0.050  -0.0535 0.36  
4305: 62 29 34  0   62 28 35  0             305239.7783  -0.0535  0.050  -0.0535 0.14  
4306: 25 19  7  0   24 20  4  0             305466.4900  -0.0613  0.050               
4307: 61 27 34  0   61 26 35  0             305610.2314  -0.0164  0.050  -0.0164 0.14  
4308: 61 27 34  0   61 27 35  0             305610.2314  -0.0164  0.050  -0.0164 0.36  
4309: 61 28 34  0   61 26 35  0             305610.2314  -0.0164  0.050  -0.0164 0.36  
4310: 61 28 34  0   61 27 35  0             305610.2314  -0.0164  0.050  -0.0164 0.14  
4311: 60 26 34  0   60 25 35  0             305963.2754  -0.0161  0.050  -0.0162 0.14  
4312: 60 26 34  0   60 26 35  0             305963.2754  -0.0161  0.050  -0.0162 0.36  
4313: 60 27 34  0   60 25 35  0             305963.2754  -0.0161  0.050  -0.0162 0.36  
4314: 60 27 34  0   60 26 35  0             305963.2754  -0.0161  0.050  -0.0162 0.14  
4315: 15 10  5  0   14  9  6  0             305993.0701   0.0166  0.050               
4316: 17 14  4  0   16 13  3  0             306123.4546  -0.0102  0.050               
4317: 59 25 34  0   59 24 35  0             306299.5899  -0.0389  0.050  -0.0390 0.14  
4318: 59 25 34  0   59 25 35  0             306299.5899  -0.0389  0.050  -0.0390 0.36  
4319: 59 26 34  0   59 24 35  0             306299.5899  -0.0389  0.050  -0.0390 0.36  
4320: 59 26 34  0   59 25 35  0             306299.5899  -0.0389  0.050  -0.0390 0.14  
4321: 24 18  6  0   23 19  5  0             306451.3668   0.0179  0.050               
4322: 58 24 34  0   58 23 35  0             306619.8878  -0.0127  0.050  -0.0128 0.14  
4323: 58 24 34  0   58 24 35  0             306619.8878  -0.0127  0.050  -0.0128 0.36  
4324: 58 25 34  0   58 23 35  0             306619.8878  -0.0127  0.050  -0.0128 0.36  
4325: 58 25 34  0   58 24 35  0             306619.8878  -0.0127  0.050  -0.0128 0.14  
4326: 14  8  6  0   13  7  7  0             306655.0181  -0.0202  0.050               
4327: 14  8  6  0   13  6  7  0             306674.8541  -0.0143  0.050               
4328: 15 10  5  0   14  8  6  0             306801.8059  -0.0267  0.050               
4329: 57 23 34  0   57 22 35  0             306924.7142  -0.0091  0.050  -0.0092 0.14  
4330: 57 23 34  0   57 23 35  0             306924.7142  -0.0091  0.050  -0.0092 0.36  
4331: 57 24 34  0   57 22 35  0             306924.7142  -0.0091  0.050  -0.0092 0.36  
4332: 57 24 34  0   57 23 35  0             306924.7142  -0.0091  0.050  -0.0092 0.14  
4333: 56 22 34  0   56 21 35  0             307214.6920   0.0000  0.050   0.0000 0.14  
4334: 56 22 34  0   56 22 35  0             307214.6920   0.0000  0.050   0.0000 0.36  
4335: 56 23 34  0   56 21 35  0             307214.6920   0.0000  0.050   0.0000 0.36  
4336: 56 23 34  0   56 22 35  0             307214.6920   0.0000  0.050   0.0000 0.14  
4337: 29 21  8  0   28 23  5  0             307392.9932  -0.0030  0.050               
4338: 21 14  7  0   20 15  6  0             307416.7518  -0.0103  0.050               
4339: 14 13  2  0   13 11  3  0             307461.1934  -0.0219  0.050               
4340: 14  9  6  0   13  7  7  0             307463.7891  -0.0284  0.050               
4341: 14  9  6  0   13  6  7  0             307483.6375  -0.0101  0.050               
4342: 55 21 34  0   55 20 35  0             307490.3595  -0.0203  0.050  -0.0204 0.14  
4343: 55 21 34  0   55 21 35  0             307490.3595  -0.0203  0.050  -0.0204 0.36  
4344: 55 22 34  0   55 20 35  0             307490.3595  -0.0203  0.050  -0.0204 0.36  
4345: 55 22 34  0   55 21 35  0             307490.3595  -0.0203  0.050  -0.0204 0.14  
4346: 54 20 34  0   54 19 35  0             307752.3240  -0.0164  0.050  -0.0165 0.14  
4347: 54 20 34  0   54 20 35  0             307752.3240  -0.0164  0.050  -0.0165 0.36  
4348: 54 21 34  0   54 19 35  0             307752.3240  -0.0164  0.050  -0.0165 0.36  
4349: 54 21 34  0   54 20 35  0             307752.3240  -0.0164  0.050  -0.0165 0.14  
4350: 53 19 34  0   53 18 35  0             308001.0936  -0.0147  0.050  -0.0148 0.14  
4351: 53 19 34  0   53 19 35  0             308001.0936  -0.0147  0.050  -0.0148 0.36  
4352: 53 20 34  0   53 18 35  0             308001.0936  -0.0147  0.050  -0.0148 0.36  
4353: 53 20 34  0   53 19 35  0             308001.0936  -0.0147  0.050  -0.0148 0.14  
4354: 21 20  1  0   20 20  0  0             308058.9022  -0.0899  0.050  -0.0244 0.50  
4355: 21 20  2  0   20 20  1  0             308058.9022   0.0410  0.050  -0.0244 0.50  
4356: 52 18 34  0   52 17 35  0             308237.1996  -0.0005  0.050  -0.0005 0.14  
4357: 52 18 34  0   52 18 35  0             308237.1996  -0.0005  0.050  -0.0005 0.36  
4358: 52 19 34  0   52 17 35  0             308237.1996  -0.0005  0.050  -0.0005 0.36  
4359: 52 19 34  0   52 18 35  0             308237.1996  -0.0005  0.050  -0.0005 0.14  
4360: 51 17 34  0   51 16 35  0             308461.1066  -0.0087  0.050  -0.0088 0.14  
4361: 51 17 34  0   51 17 35  0             308461.1066  -0.0087  0.050  -0.0088 0.36  
4362: 51 18 34  0   51 16 35  0             308461.1066  -0.0087  0.050  -0.0088 0.36  
4363: 51 18 34  0   51 17 35  0             308461.1066  -0.0087  0.050  -0.0088 0.14  
4364: 50 16 34  0   50 15 35  0             308673.3275  -0.0099  0.050  -0.0100 0.14  
4365: 50 16 34  0   50 16 35  0             308673.3275  -0.0099  0.050  -0.0100 0.36  
4366: 50 17 34  0   50 15 35  0             308673.3275  -0.0099  0.050  -0.0100 0.36  
4367: 50 17 34  0   50 16 35  0             308673.3275  -0.0099  0.050  -0.0100 0.14  
4368: 49 15 34  0   49 14 35  0             308874.3192  -0.0148  0.050  -0.0149 0.14  
4369: 49 15 34  0   49 15 35  0             308874.3192  -0.0148  0.050  -0.0149 0.36  
4370: 49 16 34  0   49 14 35  0             308874.3192  -0.0148  0.050  -0.0149 0.36  
4371: 49 16 34  0   49 15 35  0             308874.3192  -0.0148  0.050  -0.0149 0.14  
4372: 48 14 34  0   48 13 35  0             309064.5391  -0.0192  0.050  -0.0192 0.14  
4373: 48 14 34  0   48 14 35  0             309064.5391  -0.0192  0.050  -0.0192 0.36  
4374: 48 15 34  0   48 13 35  0             309064.5391  -0.0192  0.050  -0.0192 0.36  
4375: 48 15 34  0   48 14 35  0             309064.5391  -0.0192  0.050  -0.0192 0.14  
4376: 47 13 34  0   47 12 35  0             309244.4214  -0.0277  0.050  -0.0278 0.14  
4377: 47 13 34  0   47 13 35  0             309244.4214  -0.0277  0.050  -0.0278 0.36  
4378: 47 14 34  0   47 12 35  0             309244.4214  -0.0277  0.050  -0.0278 0.36  
4379: 47 14 34  0   47 13 35  0             309244.4214  -0.0277  0.050  -0.0278 0.14  
4380: 46 12 34  0   46 11 35  0             309414.4085  -0.0233  0.050  -0.0234 0.14  
4381: 46 12 34  0   46 12 35  0             309414.4085  -0.0233  0.050  -0.0234 0.36  
4382: 46 13 34  0   46 11 35  0             309414.4085  -0.0233  0.050  -0.0234 0.36  
4383: 46 13 34  0   46 12 35  0             309414.4085  -0.0233  0.050  -0.0234 0.14  
4384: 45 11 34  0   45 10 35  0             309574.9029  -0.0156  0.050  -0.0157 0.13  
4385: 45 11 34  0   45 11 35  0             309574.9029  -0.0156  0.050  -0.0157 0.37  
4386: 45 12 34  0   45 10 35  0             309574.9029  -0.0156  0.050  -0.0157 0.37  
4387: 45 12 34  0   45 11 35  0             309574.9029  -0.0156  0.050  -0.0157 0.13  
4388: 17 14  3  0   16 13  4  0             309639.6138  -0.0038  0.050               
4389: 73 38 35  0   73 37 36  0             309688.1234  -0.0108  0.050  -0.0108 0.19  
4390: 73 38 35  0   73 38 36  0             309688.1234  -0.0108  0.050  -0.0108 0.31  
4391: 73 39 35  0   73 37 36  0             309688.1234  -0.0108  0.050  -0.0108 0.31  
4392: 73 39 35  0   73 38 36  0             309688.1234  -0.0108  0.050  -0.0108 0.19  
4393: 44 10 34  0   44  9 35  0             309726.2917  -0.0175  0.050  -0.0175 0.13  
4394: 44 10 34  0   44 10 35  0             309726.2917  -0.0175  0.050  -0.0175 0.37  
4395: 44 11 34  0   44  9 35  0             309726.2917  -0.0175  0.050  -0.0175 0.37  
4396: 44 11 34  0   44 10 35  0             309726.2917  -0.0175  0.050  -0.0175 0.13  
4397: 16 12  4  0   15 10  5  0             309852.3759  -0.0227  0.050               
4398: 43  9 34  0   43  8 35  0             309868.9794  -0.0118  0.050  -0.0119 0.13  
4399: 43  9 34  0   43  9 35  0             309868.9794  -0.0118  0.050  -0.0119 0.37  
4400: 43 10 34  0   43  8 35  0             309868.9794  -0.0118  0.050  -0.0119 0.37  
4401: 43 10 34  0   43  9 35  0             309868.9794  -0.0118  0.050  -0.0119 0.13  
4402: 42  8 34  0   42  7 35  0             310003.3254  -0.0154  0.050  -0.0154 0.13  
4403: 42  8 34  0   42  8 35  0             310003.3254  -0.0154  0.050  -0.0154 0.37  
4404: 42  9 34  0   42  7 35  0             310003.3254  -0.0154  0.050  -0.0154 0.37  
4405: 42  9 34  0   42  8 35  0             310003.3254  -0.0154  0.050  -0.0154 0.13  
4406: 21 13  8  0   20 14  7  0             310072.9635  -0.0012  0.050               
4407: 41  7 34  0   41  6 35  0             310129.7131  -0.0094  0.050  -0.0094 0.13  
4408: 41  7 34  0   41  7 35  0             310129.7131  -0.0094  0.050  -0.0094 0.37  
4409: 41  8 34  0   41  6 35  0             310129.7131  -0.0094  0.050  -0.0094 0.37  
4410: 41  8 34  0   41  7 35  0             310129.7131  -0.0094  0.050  -0.0094 0.13  
4411: 21 19  3  0   20 19  2  0             310135.0799   0.0623  0.050               
4412: 21 19  2  0   20 19  1  0             310139.4595  -0.0205  0.050               
4413: 27 17 10  0   26 19  7  0             310184.6693  -0.0035  0.050               
4414: 40  6 34  0   40  5 35  0             310248.4939   0.0036  0.050   0.0037 0.13  
4415: 40  6 34  0   40  6 35  0             310248.4939   0.0036  0.050   0.0037 0.37  
4416: 40  7 34  0   40  5 35  0             310248.4939   0.0036  0.050   0.0037 0.37  
4417: 40  7 34  0   40  6 35  0             310248.4939   0.0036  0.050   0.0037 0.13  
4418: 39  5 34  0   39  4 35  0             310359.9675  -0.0195  0.050  -0.0196 0.13  
4419: 39  5 34  0   39  5 35  0             310359.9675  -0.0195  0.050  -0.0196 0.37  
4420: 39  6 34  0   39  4 35  0             310359.9675  -0.0195  0.050  -0.0196 0.37  
4421: 39  6 34  0   39  5 35  0             310359.9675  -0.0195  0.050  -0.0196 0.13  
4422: 38  4 34  0   38  3 35  0             310464.5358  -0.0101  0.050  -0.0101 0.13  
4423: 38  4 34  0   38  4 35  0             310464.5358  -0.0101  0.050  -0.0101 0.37  
4424: 38  5 34  0   38  3 35  0             310464.5358  -0.0101  0.050  -0.0101 0.37  
4425: 38  5 34  0   38  4 35  0             310464.5358  -0.0101  0.050  -0.0101 0.13  
4426: 34  0 34  0   33  0 33  0             310525.6519  -0.0261  0.050  -0.0261 0.39  
4427: 34  0 34  0   33  1 33  0             310525.6519  -0.0261  0.050  -0.0261 0.11  
4428: 34  1 34  0   33  0 33  0             310525.6519  -0.0261  0.050  -0.0261 0.11  
4429: 34  1 34  0   33  1 33  0             310525.6519  -0.0261  0.050  -0.0261 0.39  
4430: 33  1 32  0   32  1 31  0             310533.7773  -0.0194  0.050  -0.0194 0.39  
4431: 33  1 32  0   32  2 31  0             310533.7773  -0.0194  0.050  -0.0194 0.11  
4432: 33  2 32  0   32  1 31  0             310533.7773  -0.0194  0.050  -0.0194 0.11  
4433: 33  2 32  0   32  2 31  0             310533.7773  -0.0194  0.050  -0.0194 0.39  
4434: 32  2 30  0   31  2 29  0             310541.6521  -0.0152  0.050  -0.0153 0.39  
4435: 32  2 30  0   31  3 29  0             310541.6521  -0.0152  0.050  -0.0153 0.11  
4436: 32  3 30  0   31  2 29  0             310541.6521  -0.0152  0.050  -0.0153 0.11  
4437: 32  3 30  0   31  3 29  0             310541.6521  -0.0152  0.050  -0.0153 0.39  
4438: 31  3 28  0   30  3 27  0             310549.7954  -0.0273  0.050  -0.0273 0.39  
4439: 31  3 28  0   30  4 27  0             310549.7954  -0.0273  0.050  -0.0273 0.11  
4440: 31  4 28  0   30  3 27  0             310549.7954  -0.0273  0.050  -0.0273 0.11  
4441: 31  4 28  0   30  4 27  0             310549.7954  -0.0273  0.050  -0.0273 0.39  
4442: 30  4 26  0   29  4 25  0             310559.0501  -0.0236  0.050  -0.0237 0.39  
4443: 30  4 26  0   29  5 25  0             310559.0501  -0.0236  0.050  -0.0237 0.11  
4444: 30  5 26  0   29  4 25  0             310559.0501  -0.0236  0.050  -0.0237 0.11  
4445: 30  5 26  0   29  5 25  0             310559.0501  -0.0236  0.050  -0.0237 0.39  
4446: 37  3 34  0   37  2 35  0             310562.4668  -0.0228  0.050  -0.0228 0.13  
4447: 37  3 34  0   37  3 35  0             310562.4668  -0.0228  0.050  -0.0228 0.37  
4448: 37  4 34  0   37  2 35  0             310562.4668  -0.0228  0.050  -0.0228 0.37  
4449: 37  4 34  0   37  3 35  0             310562.4668  -0.0228  0.050  -0.0228 0.13  
4450: 29  5 24  0   28  5 23  0             310570.6747  -0.0427  0.050  -0.0427 0.39  
4451: 29  5 24  0   28  6 23  0             310570.6747  -0.0427  0.050  -0.0427 0.11  
4452: 29  6 24  0   28  5 23  0             310570.6747  -0.0427  0.050  -0.0427 0.11  
4453: 29  6 24  0   28  6 23  0             310570.6747  -0.0427  0.050  -0.0427 0.39  
4454: 28  6 22  0   27  6 21  0             310586.9267  -0.0043  0.050  -0.0043 0.40  
4455: 28  6 22  0   27  7 21  0             310586.9267  -0.0043  0.050  -0.0043 0.10  
4456: 28  7 22  0   27  6 21  0             310586.9267  -0.0043  0.050  -0.0043 0.10  
4457: 28  7 22  0   27  7 21  0             310586.9267  -0.0043  0.050  -0.0043 0.40  
4458: 20 13  7  0   19 13  6  0             310588.9881  -0.0126  0.050               
4459: 27  7 20  0   26  7 19  0             310611.5324  -0.0269  0.050  -0.0269 0.40  
4460: 27  7 20  0   26  8 19  0             310611.5324  -0.0269  0.050  -0.0269 0.10  
4461: 27  8 20  0   26  7 19  0             310611.5324  -0.0269  0.050  -0.0269 0.10  
4462: 27  8 20  0   26  8 19  0             310611.5324  -0.0269  0.050  -0.0269 0.40  
4463: 26  8 18  0   25  8 17  0             310651.7591  -0.0280  0.050  -0.0280 0.40  
4464: 26  8 18  0   25  9 17  0             310651.7591  -0.0280  0.050  -0.0280 0.10  
4465: 26  9 18  0   25  8 17  0             310651.7591  -0.0280  0.050  -0.0280 0.10  
4466: 26  9 18  0   25  9 17  0             310651.7591  -0.0280  0.050  -0.0280 0.40  
4467: 36  2 34  0   36  1 35  0             310654.0727  -0.0584  0.050  -0.0585 0.13  
4468: 36  2 34  0   36  2 35  0             310654.0727  -0.0584  0.050  -0.0585 0.37  
4469: 36  3 34  0   36  1 35  0             310654.0727  -0.0584  0.050  -0.0585 0.37  
4470: 36  3 34  0   36  2 35  0             310654.0727  -0.0584  0.050  -0.0585 0.13  
4471: 25  9 16  0   24  9 15  0             310721.9744  -0.0217  0.050  -0.0218 0.40  
4472: 25  9 16  0   24 10 15  0             310721.9744  -0.0217  0.050  -0.0218 0.10  
4473: 25 10 16  0   24  9 15  0             310721.9744  -0.0217  0.050  -0.0218 0.10  
4474: 25 10 16  0   24 10 15  0             310721.9744  -0.0217  0.050  -0.0218 0.40  
4475: 35  1 34  0   35  0 35  0             310739.7517  -0.0223  0.050  -0.0223 0.13  
4476: 35  1 34  0   35  1 35  0             310739.7517  -0.0223  0.050  -0.0223 0.37  
4477: 35  2 34  0   35  0 35  0             310739.7517  -0.0223  0.050  -0.0223 0.37  
4478: 35  2 34  0   35  1 35  0             310739.7517  -0.0223  0.050  -0.0223 0.13  
4479: 71 36 35  0   71 35 36  0             310789.8314  -0.0543  0.050  -0.0544 0.15  
4480: 71 36 35  0   71 36 36  0             310789.8314  -0.0543  0.050  -0.0544 0.35  
4481: 71 37 35  0   71 35 36  0             310789.8314  -0.0543  0.050  -0.0544 0.35  
4482: 71 37 35  0   71 36 36  0             310789.8314  -0.0543  0.050  -0.0544 0.15  
4483: 24 10 14  0   23 10 13  0             310853.6631  -0.0232  0.050  -0.0193 0.41  
4484: 24 10 14  0   23 11 13  0             310853.6631  -0.0142  0.050  -0.0193 0.09  
4485: 24 11 14  0   23 10 13  0             310853.6631  -0.0243  0.050  -0.0193 0.09  
4486: 24 11 14  0   23 11 13  0             310853.6631  -0.0153  0.050  -0.0193 0.41  
4487: 25 18  8  0   24 19  5  0             310872.7874  -0.0105  0.050               
4488: 23 11 12  0   22 12 11  0             311124.5595   0.1423  0.050  -0.0465 0.18  
4489: 23 12 12  0   22 12 11  0             311124.5595  -0.0868  0.050  -0.0465 0.82  
4490: 23 11 12  0   22 11 11  0             311126.1087   0.0278  0.050  -0.0125 0.82  
4491: 23 12 12  0   22 11 11  0             311126.1087  -0.2013  0.050  -0.0125 0.18  
4492: 70 35 35  0   70 34 36  0             311305.5048  -0.0230  0.050  -0.0231 0.15  
4493: 70 35 35  0   70 35 36  0             311305.5048  -0.0230  0.050  -0.0231 0.35  
4494: 70 36 35  0   70 34 36  0             311305.5048  -0.0230  0.050  -0.0231 0.35  
4495: 70 36 35  0   70 35 36  0             311305.5048  -0.0230  0.050  -0.0231 0.15  
4496: 20 15  5  0   19 15  4  0             311683.9962  -0.0122  0.050               
4497: 22 12 10  0   21 13  9  0             311686.3070  -0.0272  0.050               
4498: 21 14  8  0   20 14  7  0             311710.4811  -0.0223  0.050               
4499: 22 13 10  0   21 13  9  0             311714.8501  -0.0240  0.050               
4500: 69 34 35  0   69 33 36  0             311798.8570  -0.0220  0.050  -0.0220 0.15  
4501: 69 34 35  0   69 34 36  0             311798.8570  -0.0220  0.050  -0.0220 0.35  
4502: 69 35 35  0   69 33 36  0             311798.8570  -0.0220  0.050  -0.0220 0.35  
4503: 69 35 35  0   69 34 36  0             311798.8570  -0.0220  0.050  -0.0220 0.15  
4504: 22 12 10  0   21 12  9  0             311847.9253  -0.0219  0.050               
4505: 22 13 10  0   21 12  9  0             311876.4691  -0.0180  0.050               
4506: 68 33 35  0   68 32 36  0             312270.7051  -0.0823  0.050  -0.0823 0.15  
4507: 68 33 35  0   68 33 36  0             312270.7051  -0.0823  0.050  -0.0823 0.35  
4508: 68 34 35  0   68 32 36  0             312270.7051  -0.0823  0.050  -0.0823 0.35  
4509: 68 34 35  0   68 33 36  0             312270.7051  -0.0823  0.050  -0.0823 0.15  
4510: 32 21 12  0   31 23  9  0             312484.0678   0.0653  0.050               
4511: 17 15  3  0   16 14  2  0             312549.2674  -0.0266  0.050               
4512: 21 18  4  0   20 18  3  0             312709.2076   0.0125  0.050               
4513: 67 32 35  0   67 31 36  0             312722.0435  -0.0204  0.050  -0.0204 0.15  
4514: 67 32 35  0   67 32 36  0             312722.0435  -0.0204  0.050  -0.0204 0.35  
4515: 67 33 35  0   67 31 36  0             312722.0435  -0.0204  0.050  -0.0204 0.35  
4516: 67 33 35  0   67 32 36  0             312722.0435  -0.0204  0.050  -0.0204 0.15  
4517: 26 17  9  0   25 19  6  0             312775.2922  -0.0208  0.050               
4518: 21 18  3  0   20 18  2  0             312795.3090  -0.0397  0.050               
4519: 17 15  2  0   16 14  3  0             312824.7950  -0.0039  0.050               
4520: 66 31 35  0   66 30 36  0             313153.4610  -0.0239  0.050  -0.0239 0.14  
4521: 66 31 35  0   66 31 36  0             313153.4610  -0.0239  0.050  -0.0239 0.35  
4522: 66 32 35  0   66 30 36  0             313153.4610  -0.0239  0.050  -0.0239 0.35  
4523: 66 32 35  0   66 31 36  0             313153.4610  -0.0239  0.050  -0.0239 0.14  
4524: 25 19  6  0   24 20  5  0             313155.3299  -0.0145  0.050               
4525: 14 12  3  0   13  9  4  0             313156.1552   0.0058  0.050               
4526: 65 30 35  0   65 29 36  0             313565.7754  -0.0190  0.050  -0.0190 0.14  
4527: 65 30 35  0   65 30 36  0             313565.7754  -0.0190  0.050  -0.0190 0.36  
4528: 65 31 35  0   65 29 36  0             313565.7754  -0.0190  0.050  -0.0190 0.36  
4529: 65 31 35  0   65 30 36  0             313565.7754  -0.0190  0.050  -0.0190 0.14  
4530: 17 13  4  0   16 12  5  0             313905.6316  -0.0184  0.050               
4531: 64 29 35  0   64 28 36  0             313959.6839  -0.0222  0.050  -0.0223 0.14  
4532: 64 29 35  0   64 29 36  0             313959.6839  -0.0222  0.050  -0.0223 0.36  
4533: 64 30 35  0   64 28 36  0             313959.6839  -0.0222  0.050  -0.0223 0.36  
4534: 64 30 35  0   64 29 36  0             313959.6839  -0.0222  0.050  -0.0223 0.14  
4535: 15 12  4  0   14 10  5  0             314281.7602  -0.0199  0.050               
4536: 63 28 35  0   63 27 36  0             314335.8822  -0.0236  0.050  -0.0237 0.14  
4537: 63 28 35  0   63 28 36  0             314335.8822  -0.0236  0.050  -0.0237 0.36  
4538: 63 29 35  0   63 27 36  0             314335.8822  -0.0236  0.050  -0.0237 0.36  
4539: 63 29 35  0   63 28 36  0             314335.8822  -0.0236  0.050  -0.0237 0.14  
4540: 15 13  2  0   14 11  3  0             314620.5867  -0.0116  0.050               
4541: 18 14  5  0   17 13  4  0             314663.8175  -0.0178  0.050               
4542: 61 26 35  0   61 25 36  0             315037.7653  -0.0146  0.050  -0.0146 0.14  
4543: 61 26 35  0   61 26 36  0             315037.7653  -0.0146  0.050  -0.0146 0.36  
4544: 61 27 35  0   61 25 36  0             315037.7653  -0.0146  0.050  -0.0146 0.36  
4545: 61 27 35  0   61 26 36  0             315037.7653  -0.0146  0.050  -0.0146 0.14  
4546: 60 25 35  0   60 24 36  0             315364.6756  -0.0233  0.050  -0.0233 0.14  
4547: 60 25 35  0   60 25 36  0             315364.6756  -0.0233  0.050  -0.0233 0.36  
4548: 60 26 35  0   60 24 36  0             315364.6756  -0.0233  0.050  -0.0233 0.36  
4549: 60 26 35  0   60 25 36  0             315364.6756  -0.0233  0.050  -0.0233 0.14  
4550: 59 24 35  0   59 23 36  0             315676.3894  -0.0086  0.050  -0.0086 0.14  
4551: 59 24 35  0   59 24 36  0             315676.3894  -0.0086  0.050  -0.0086 0.36  
4552: 59 25 35  0   59 23 36  0             315676.3894  -0.0086  0.050  -0.0086 0.36  
4553: 59 25 35  0   59 24 36  0             315676.3894  -0.0086  0.050  -0.0086 0.14
[truncated: 429,904 more chars]
