# Supplementary material for: Improved Accuracy in Semi-Experimental Structure Determination by Resolving Problems Associated with Rotation of Principal Inertial Axes of Isotopologues: Structures of 1,3-Oxazole (c‑C3H3NO)
Source: J Phys Chem A. 2026 Apr 24;130(18):3623–41. doi: 10.1021/acs.jpca.6c01535 (PMC13158917; doi:10.1021/acs.jpca.6c01535)
Supplement: Supplementary file 2 [file jp6c01535_si_002.zip › Supporting Information/Least-Squares Fits/oxazole_016_A_I_r.res]

   [2-2H,5-2H,13C2]-oxazole GS                        Mon Oct 06 18:55:58 2025

-------------------------------------------------------------------------------------=========
                                              obs         o-c     error     blends     Notes
                                                                         o-c      wt
    / instead of : below denotes (o-c)>3*err
-------------------------------------------------------------------------------------=========
   1: 18  0 18  0   17  0 17  0             164859.0671  -0.0256  0.050  -0.0257 0.32  
   2: 18  0 18  0   17  1 17  0             164859.0671  -0.0256  0.050  -0.0257 0.18  
   3: 18  1 18  0   17  0 17  0             164859.0671  -0.0256  0.050  -0.0257 0.18  
   4: 18  1 18  0   17  1 17  0             164859.0671  -0.0256  0.050  -0.0257 0.32  
   5: 16  2 14  0   15  2 13  0             164879.1106  -0.0293  0.050  -0.0294 0.33  
   6: 16  2 14  0   15  3 13  0             164879.1106  -0.0293  0.050  -0.0294 0.17  
   7: 16  3 14  0   15  2 13  0             164879.1106  -0.0293  0.050  -0.0294 0.17  
   8: 16  3 14  0   15  3 13  0             164879.1106  -0.0293  0.050  -0.0294 0.33  
   9: 19  0 19  0   18  0 18  0             173769.1865  -0.0273  0.050  -0.0273 0.32  
  10: 19  0 19  0   18  1 18  0             173769.1865  -0.0273  0.050  -0.0273 0.18  
  11: 19  1 19  0   18  0 18  0             173769.1865  -0.0273  0.050  -0.0273 0.18  
  12: 19  1 19  0   18  1 18  0             173769.1865  -0.0273  0.050  -0.0273 0.32  
  13: 18  1 17  0   17  1 16  0             173778.0036   0.0070  0.050   0.0070 0.32  
  14: 18  1 17  0   17  2 16  0             173778.0036   0.0070  0.050   0.0070 0.18  
  15: 18  2 17  0   17  1 16  0             173778.0036   0.0070  0.050   0.0070 0.18  
  16: 18  2 17  0   17  2 16  0             173778.0036   0.0070  0.050   0.0070 0.32  
  17: 17  2 15  0   16  2 14  0             173788.6620   0.0184  0.050   0.0185 0.33  
  18: 17  2 15  0   16  3 14  0             173788.6620   0.0184  0.050   0.0185 0.17  
  19: 17  3 15  0   16  2 14  0             173788.6620   0.0184  0.050   0.0185 0.17  
  20: 17  3 15  0   16  3 14  0             173788.6620   0.0184  0.050   0.0185 0.33  
  21: 15  4 11  0   14  4 10  0             173839.9782   0.0260  0.050   0.0284 0.33  
  22: 15  4 11  0   14  5 10  0             173839.9782   0.0312  0.050   0.0284 0.17  
  23: 15  5 11  0   14  4 10  0             173839.9782   0.0254  0.050   0.0284 0.17  
  24: 15  5 11  0   14  5 10  0             173839.9782   0.0307  0.050   0.0284 0.33  
  25: 36 16 20  0   36 15 21  0             179404.9104  -0.0437  0.050  -0.0437 0.29  
  26: 36 16 20  0   36 16 21  0             179404.9104  -0.0437  0.050  -0.0437 0.35  
  27: 36 17 20  0   36 15 21  0             179404.9104  -0.0437  0.050  -0.0437 0.35  
  28: 35 15 20  0   35 14 21  0             179809.6902   0.0637  0.050   0.0638 0.22  
  29: 35 15 20  0   35 15 21  0             179809.6902   0.0637  0.050   0.0638 0.28  
  30: 35 16 20  0   35 14 21  0             179809.6902   0.0637  0.050   0.0638 0.28  
  31: 35 16 20  0   35 15 21  0             179809.6902   0.0637  0.050   0.0638 0.22  
  32: 34 14 20  0   34 13 21  0             180179.9461   0.0246  0.050   0.0247 0.31  
  33: 34 15 20  0   34 13 21  0             180179.9461   0.0246  0.050   0.0247 0.38  
  34: 34 15 20  0   34 14 21  0             180179.9461   0.0246  0.050   0.0247 0.31  
  35: 32 12 20  0   32 11 21  0             180826.6406  -0.0897  0.050  -0.0898 0.22  
  36: 32 12 20  0   32 12 21  0             180826.6406  -0.0897  0.050  -0.0898 0.28  
  37: 32 13 20  0   32 11 21  0             180826.6406  -0.0897  0.050  -0.0898 0.28  
  38: 32 13 20  0   32 12 21  0             180826.6406  -0.0897  0.050  -0.0898 0.22  
  39: 31 11 20  0   31 10 21  0             181107.5728   0.0433  0.050   0.0434 0.22  
  40: 31 11 20  0   31 11 21  0             181107.5728   0.0433  0.050   0.0434 0.28  
  41: 31 12 20  0   31 10 21  0             181107.5728   0.0433  0.050   0.0434 0.28  
  42: 31 12 20  0   31 11 21  0             181107.5728   0.0433  0.050   0.0434 0.22  
  43: 28  8 20  0   28  7 21  0             181802.4262  -0.0194  0.050  -0.0194 0.22  
  44: 28  8 20  0   28  8 21  0             181802.4262  -0.0194  0.050  -0.0194 0.28  
  45: 28  9 20  0   28  7 21  0             181802.4262  -0.0194  0.050  -0.0194 0.28  
  46: 28  9 20  0   28  8 21  0             181802.4262  -0.0194  0.050  -0.0194 0.22  
  47: 27  7 20  0   27  6 21  0             181990.6718   0.0317  0.050   0.0318 0.21  
  48: 27  7 20  0   27  7 21  0             181990.6718   0.0317  0.050   0.0318 0.29  
  49: 27  8 20  0   27  6 21  0             181990.6718   0.0317  0.050   0.0318 0.29  
  50: 27  8 20  0   27  7 21  0             181990.6718   0.0317  0.050   0.0318 0.21  
  51: 26  6 20  0   26  5 21  0             182159.7470   0.0198  0.050   0.0199 0.21  
  52: 26  6 20  0   26  6 21  0             182159.7470   0.0198  0.050   0.0199 0.29  
  53: 26  7 20  0   26  5 21  0             182159.7470   0.0198  0.050   0.0199 0.29  
  54: 26  7 20  0   26  6 21  0             182159.7470   0.0198  0.050   0.0199 0.21  
  55: 24  4 20  0   24  3 21  0             182446.2411  -0.0175  0.050  -0.0176 0.21  
  56: 24  4 20  0   24  4 21  0             182446.2411  -0.0175  0.050  -0.0176 0.29  
  57: 24  5 20  0   24  3 21  0             182446.2411  -0.0175  0.050  -0.0176 0.29  
  58: 24  5 20  0   24  4 21  0             182446.2411  -0.0175  0.050  -0.0176 0.21  
  59: 20  0 20  0   19  0 19  0             182679.2071   0.0196  0.050   0.0197 0.32  
  60: 20  0 20  0   19  1 19  0             182679.2071   0.0196  0.050   0.0197 0.18  
  61: 20  1 20  0   19  0 19  0             182679.2071   0.0196  0.050   0.0197 0.18  
  62: 20  1 20  0   19  1 19  0             182679.2071   0.0196  0.050   0.0197 0.32  
  63: 19  1 18  0   18  1 17  0             182687.8187  -0.0612  0.050  -0.0612 0.32  
  64: 19  1 18  0   18  2 17  0             182687.8187  -0.0612  0.050  -0.0612 0.18  
  65: 19  2 18  0   18  1 17  0             182687.8187  -0.0612  0.050  -0.0612 0.18  
  66: 19  2 18  0   18  2 17  0             182687.8187  -0.0612  0.050  -0.0612 0.32  
  67: 18  2 16  0   17  2 15  0             182698.1280   0.0161  0.050   0.0161 0.33  
  68: 18  2 16  0   17  3 15  0             182698.1280   0.0161  0.050   0.0161 0.17  
  69: 18  3 16  0   17  2 15  0             182698.1280   0.0161  0.050   0.0161 0.17  
  70: 18  3 16  0   17  3 15  0             182698.1280   0.0161  0.050   0.0161 0.33  
  71: 17  3 14  0   16  3 13  0             182713.3674   0.0208  0.050   0.0209 0.33  
  72: 17  3 14  0   16  4 13  0             182713.3674   0.0208  0.050   0.0209 0.17  
  73: 17  4 14  0   16  3 13  0             182713.3674   0.0208  0.050   0.0209 0.17  
  74: 17  4 14  0   16  4 13  0             182713.3674   0.0208  0.050   0.0209 0.33  
  75: 16  4 12  0   15  4 11  0             182742.4263   0.0240  0.050   0.0243 0.33  
  76: 16  4 12  0   15  5 11  0             182742.4263   0.0246  0.050   0.0243 0.17  
  77: 16  5 12  0   15  4 11  0             182742.4263   0.0240  0.050   0.0243 0.17  
  78: 16  5 12  0   15  5 11  0             182742.4263   0.0245  0.050   0.0243 0.33  
  79: 13  8  6  0   12  8  5  0             182792.2270  -0.0263  0.050               
  80: 15  5 10  0   14  5  9  0             182810.9379  -0.1520  0.050  -0.0525 0.34  
  81: 15  5 10  0   14  6  9  0             182810.9379   0.0728  0.050  -0.0525 0.16  
  82: 15  6 10  0   14  5  9  0             182810.9379  -0.1779  0.050  -0.0525 0.16  
  83: 15  6 10  0   14  6  9  0             182810.9379   0.0469  0.050  -0.0525 0.34  
  84: 14  7  8  0   13  7  7  0             182994.7755   0.0018  0.050               
  85: 14  6  8  0   13  6  7  0             183031.9666  -0.0272  0.050               
  86: 14  7  8  0   13  6  7  0             183038.5651   0.0655  0.050               
  87: 44 23 21  0   44 22 22  0             184713.2341   0.0155  0.050   0.0100 0.24  
  88: 44 23 21  0   44 23 22  0             184713.2341   0.0162  0.050   0.0100 0.26  
  89: 44 24 21  0   44 22 22  0             184713.2341   0.0036  0.050   0.0100 0.26  
  90: 44 24 21  0   44 23 22  0             184713.2341   0.0043  0.050   0.0100 0.24  
  91: 43 22 21  0   43 21 22  0             185384.6263  -0.0405  0.050  -0.0426 0.23  
  92: 43 22 21  0   43 22 22  0             185384.6263  -0.0402  0.050  -0.0426 0.27  
  93: 43 23 21  0   43 21 22  0             185384.6263  -0.0449  0.050  -0.0426 0.27  
  94: 43 23 21  0   43 22 22  0             185384.6263  -0.0446  0.050  -0.0426 0.23  
  95: 12  8  4  0   11  8  3  0             186113.1951  -0.0503  0.050               
  96: 41 20 21  0   41 19 22  0             186578.3954  -0.0882  0.050  -0.0885 0.23  
  97: 41 20 21  0   41 20 22  0             186578.3954  -0.0882  0.050  -0.0885 0.27  
  98: 41 21 21  0   41 19 22  0             186578.3954  -0.0888  0.050  -0.0885 0.27  
  99: 41 21 21  0   41 20 22  0             186578.3954  -0.0888  0.050  -0.0885 0.23  
 100: 40 19 21  0   40 18 22  0             187107.6358  -0.0494  0.050  -0.0495 0.23  
 101: 40 19 21  0   40 19 22  0             187107.6358  -0.0494  0.050  -0.0495 0.27  
 102: 40 20 21  0   40 18 22  0             187107.6358  -0.0496  0.050  -0.0495 0.27  
 103: 40 20 21  0   40 19 22  0             187107.6358  -0.0496  0.050  -0.0495 0.23  
 104: 39 18 21  0   39 17 22  0             187595.8353   0.0069  0.050   0.0069 0.23  
 105: 39 18 21  0   39 18 22  0             187595.8353   0.0069  0.050   0.0069 0.27  
 106: 39 19 21  0   39 17 22  0             187595.8353   0.0069  0.050   0.0069 0.27  
 107: 39 19 21  0   39 18 22  0             187595.8353   0.0069  0.050   0.0069 0.23  
 108: 10 10  1  0    9  9  0  0             187676.6648   0.0359  0.050               
 109: 38 17 21  0   38 16 22  0             188045.6093  -0.0602  0.050  -0.0602 0.23  
 110: 38 17 21  0   38 17 22  0             188045.6093  -0.0602  0.050  -0.0602 0.27  
 111: 38 18 21  0   38 16 22  0             188045.6093  -0.0602  0.050  -0.0602 0.27  
 112: 38 18 21  0   38 17 22  0             188045.6093  -0.0602  0.050  -0.0602 0.23  
 113: 37 16 21  0   37 15 22  0             188459.7115  -0.0467  0.050  -0.0467 0.22  
 114: 37 16 21  0   37 16 22  0             188459.7115  -0.0467  0.050  -0.0467 0.28  
 115: 37 17 21  0   37 15 22  0             188459.7115  -0.0467  0.050  -0.0467 0.28  
 116: 37 17 21  0   37 16 22  0             188459.7115  -0.0467  0.050  -0.0467 0.22  
 117: 36 15 21  0   36 14 22  0             188840.4909   0.0306  0.050   0.0306 0.22  
 118: 36 15 21  0   36 15 22  0             188840.4909   0.0306  0.050   0.0306 0.28  
 119: 36 16 21  0   36 14 22  0             188840.4909   0.0306  0.050   0.0306 0.28  
 120: 36 16 21  0   36 15 22  0             188840.4909   0.0306  0.050   0.0306 0.22  
 121: 13  9  5  0   12  9  4  0             189054.7259  -0.0236  0.050               
 122: 35 14 21  0   35 13 22  0             189190.0249   0.0464  0.050   0.0464 0.22  
 123: 35 14 21  0   35 14 22  0             189190.0249   0.0464  0.050   0.0464 0.28  
 124: 35 15 21  0   35 13 22  0             189190.0249   0.0464  0.050   0.0464 0.28  
 125: 35 15 21  0   35 14 22  0             189190.0249   0.0464  0.050   0.0464 0.22  
 126: 32 11 21  0   32 10 22  0             190071.4034   0.0445  0.050   0.0446 0.22  
 127: 32 11 21  0   32 11 22  0             190071.4034   0.0445  0.050   0.0446 0.28  
 128: 32 12 21  0   32 10 22  0             190071.4034   0.0445  0.050   0.0446 0.28  
 129: 32 12 21  0   32 11 22  0             190071.4034   0.0445  0.050   0.0446 0.22  
 130: 31 10 21  0   31  9 22  0             190315.4601  -0.0051  0.050  -0.0052 0.22  
 131: 31 10 21  0   31 10 22  0             190315.4601  -0.0051  0.050  -0.0052 0.28  
 132: 31 11 21  0   31  9 22  0             190315.4601  -0.0051  0.050  -0.0052 0.28  
 133: 31 11 21  0   31 10 22  0             190315.4601  -0.0051  0.050  -0.0052 0.22  
 134: 30  9 21  0   30  8 22  0             190537.4695  -0.0139  0.050  -0.0139 0.22  
 135: 30  9 21  0   30  9 22  0             190537.4695  -0.0139  0.050  -0.0139 0.28  
 136: 30 10 21  0   30  8 22  0             190537.4695  -0.0139  0.050  -0.0139 0.28  
 137: 30 10 21  0   30  9 22  0             190537.4695  -0.0139  0.050  -0.0139 0.22  
 138: 29  8 21  0   29  7 22  0             190738.8997  -0.0276  0.050  -0.0276 0.22  
 139: 29  8 21  0   29  8 22  0             190738.8997  -0.0276  0.050  -0.0276 0.28  
 140: 29  9 21  0   29  7 22  0             190738.8997  -0.0276  0.050  -0.0276 0.28  
 141: 29  9 21  0   29  8 22  0             190738.8997  -0.0276  0.050  -0.0276 0.22  
 142: 28  7 21  0   28  6 22  0             190921.2809   0.0521  0.050   0.0522 0.21  
 143: 28  7 21  0   28  7 22  0             190921.2809   0.0521  0.050   0.0522 0.29  
 144: 28  8 21  0   28  6 22  0             190921.2809   0.0521  0.050   0.0522 0.29  
 145: 28  8 21  0   28  7 22  0             190921.2809   0.0521  0.050   0.0522 0.21  
 146: 27  6 21  0   27  5 22  0             191085.7928   0.0492  0.050   0.0492 0.21  
 147: 27  6 21  0   27  6 22  0             191085.7928   0.0492  0.050   0.0492 0.29  
 148: 27  7 21  0   27  5 22  0             191085.7928   0.0492  0.050   0.0492 0.29  
 149: 27  7 21  0   27  6 22  0             191085.7928   0.0492  0.050   0.0492 0.21  
 150: 26  5 21  0   26  4 22  0             191233.6630  -0.0941  0.050  -0.0941 0.21  
 151: 26  5 21  0   26  5 22  0             191233.6630  -0.0941  0.050  -0.0941 0.29  
 152: 26  6 21  0   26  4 22  0             191233.6630  -0.0941  0.050  -0.0941 0.29  
 153: 26  6 21  0   26  5 22  0             191233.6630  -0.0941  0.050  -0.0941 0.21  
 154: 24  3 21  0   24  2 22  0             191485.1644   0.0687  0.050   0.0687 0.21  
 155: 24  3 21  0   24  3 22  0             191485.1644   0.0687  0.050   0.0687 0.29  
 156: 24  4 21  0   24  2 22  0             191485.1644   0.0687  0.050   0.0687 0.29  
 157: 24  4 21  0   24  3 22  0             191485.1644   0.0687  0.050   0.0687 0.21  
 158: 21  0 21  0   20  0 20  0             191589.0500   0.0440  0.050   0.0441 0.32  
 159: 21  0 21  0   20  1 20  0             191589.0500   0.0440  0.050   0.0441 0.18  
 160: 21  1 21  0   20  0 20  0             191589.0500   0.0440  0.050   0.0441 0.18  
 161: 21  1 21  0   20  1 20  0             191589.0500   0.0440  0.050   0.0441 0.32  
 162: 20  1 19  0   19  1 18  0             191597.6454   0.0253  0.050   0.0254 0.32  
 163: 20  1 19  0   19  2 18  0             191597.6454   0.0253  0.050   0.0254 0.18  
 164: 20  2 19  0   19  1 18  0             191597.6454   0.0253  0.050   0.0254 0.18  
 165: 20  2 19  0   19  2 18  0             191597.6454   0.0253  0.050   0.0254 0.32  
 166: 19  2 17  0   18  2 16  0             191607.4579  -0.0511  0.050  -0.0512 0.32  
 167: 19  2 17  0   18  3 16  0             191607.4579  -0.0511  0.050  -0.0512 0.18  
 168: 19  3 17  0   18  2 16  0             191607.4579  -0.0511  0.050  -0.0512 0.18  
 169: 19  3 17  0   18  3 16  0             191607.4579  -0.0511  0.050  -0.0512 0.32  
 170: 18  3 15  0   17  3 14  0             191621.5462   0.0060  0.050   0.0061 0.33  
 171: 18  3 15  0   17  4 14  0             191621.5462   0.0060  0.050   0.0061 0.17  
 172: 18  4 15  0   17  3 14  0             191621.5462   0.0060  0.050   0.0061 0.17  
 173: 18  4 15  0   17  4 14  0             191621.5462   0.0060  0.050   0.0061 0.33  
 174: 17  4 13  0   16  4 12  0             191646.6074   0.0283  0.050   0.0284 0.33  
 175: 17  4 13  0   16  5 12  0             191646.6074   0.0284  0.050   0.0284 0.17  
 176: 17  5 13  0   16  4 12  0             191646.6074   0.0283  0.050   0.0284 0.17  
 177: 17  5 13  0   16  5 12  0             191646.6074   0.0284  0.050   0.0284 0.33  
 178: 16  5 11  0   15  5 10  0             191701.1097   0.0328  0.050   0.0444 0.34  
 179: 16  5 11  0   15  6 10  0             191701.1097   0.0587  0.050   0.0444 0.16  
 180: 16  6 11  0   15  5 10  0             191701.1097   0.0299  0.050   0.0444 0.16  
 181: 16  6 11  0   15  6 10  0             191701.1097   0.0559  0.050   0.0444 0.34  
 182: 15  7  9  0   14  7  8  0             191841.3904  -0.0142  0.050               
 183: 14  8  7  0   13  8  6  0             192078.5873   0.0661  0.050               
 184: 45 23 22  0   45 22 23  0             193996.9630  -0.0201  0.050  -0.0211 0.23  
 185: 45 23 22  0   45 23 23  0             193996.9630  -0.0200  0.050  -0.0211 0.27  
 186: 45 24 22  0   45 22 23  0             193996.9630  -0.0220  0.050  -0.0211 0.27  
 187: 45 24 22  0   45 23 23  0             193996.9630  -0.0219  0.050  -0.0211 0.23  
 188: 43 21 22  0   43 20 23  0             195195.0787  -0.0140  0.050  -0.0142 0.23  
 189: 43 21 22  0   43 21 23  0             195195.0787  -0.0140  0.050  -0.0142 0.27  
 190: 43 22 22  0   43 20 23  0             195195.0787  -0.0142  0.050  -0.0142 0.27  
 191: 43 22 22  0   43 21 23  0             195195.0787  -0.0142  0.050  -0.0142 0.23  
 192: 41 19 22  0   41 18 23  0             196223.8814   0.0242  0.050   0.0243 0.23  
 193: 41 19 22  0   41 19 23  0             196223.8814   0.0242  0.050   0.0243 0.27  
 194: 41 20 22  0   41 18 23  0             196223.8814   0.0242  0.050   0.0243 0.27  
 195: 41 20 22  0   41 19 23  0             196223.8814   0.0242  0.050   0.0243 0.23  
 196: 40 18 22  0   40 17 23  0             196681.5492   0.0679  0.050   0.0680 0.23  
 197: 40 18 22  0   40 18 23  0             196681.5492   0.0679  0.050   0.0680 0.27  
 198: 40 19 22  0   40 17 23  0             196681.5492   0.0679  0.050   0.0680 0.27  
 199: 40 19 22  0   40 18 23  0             196681.5492   0.0679  0.050   0.0680 0.23  
 200: 39 17 22  0   39 16 23  0             197104.4840   0.0161  0.050   0.0162 0.23  
 201: 39 17 22  0   39 17 23  0             197104.4840   0.0161  0.050   0.0162 0.27  
 202: 39 18 22  0   39 16 23  0             197104.4840   0.0161  0.050   0.0162 0.27  
 203: 39 18 22  0   39 17 23  0             197104.4840   0.0161  0.050   0.0162 0.23  
 204: 13  8  5  0   12  8  4  0             197279.2757  -0.0881  0.050               
 205: 38 16 22  0   38 15 23  0             197495.0517   0.0430  0.050   0.0430 0.22  
 206: 38 16 22  0   38 16 23  0             197495.0517   0.0430  0.050   0.0430 0.28  
 207: 38 17 22  0   38 15 23  0             197495.0517   0.0430  0.050   0.0430 0.28  
 208: 38 17 22  0   38 16 23  0             197495.0517   0.0430  0.050   0.0430 0.22  
 209: 37 15 22  0   37 14 23  0             197855.1552   0.0052  0.050   0.0053 0.22  
 210: 37 15 22  0   37 15 23  0             197855.1552   0.0052  0.050   0.0053 0.28  
 211: 37 16 22  0   37 14 23  0             197855.1552   0.0052  0.050   0.0053 0.28  
 212: 37 16 22  0   37 15 23  0             197855.1552   0.0052  0.050   0.0053 0.22  
 213: 36 14 22  0   36 13 23  0             198186.8231   0.0166  0.050   0.0167 0.22  
 214: 36 14 22  0   36 14 23  0             198186.8231   0.0166  0.050   0.0167 0.28  
 215: 36 15 22  0   36 13 23  0             198186.8231   0.0166  0.050   0.0167 0.28  
 216: 36 15 22  0   36 14 23  0             198186.8231   0.0166  0.050   0.0167 0.22  
 217: 35 13 22  0   35 12 23  0             198491.7570  -0.0185  0.050  -0.0186 0.22  
 218: 35 13 22  0   35 13 23  0             198491.7570  -0.0185  0.050  -0.0186 0.28  
 219: 35 14 22  0   35 12 23  0             198491.7570  -0.0185  0.050  -0.0186 0.28  
 220: 35 14 22  0   35 13 23  0             198491.7570  -0.0185  0.050  -0.0186 0.22  
 221: 34 12 22  0   34 11 23  0             198771.7280  -0.0197  0.050  -0.0198 0.22  
 222: 34 12 22  0   34 12 23  0             198771.7280  -0.0197  0.050  -0.0198 0.28  
 223: 34 13 22  0   34 11 23  0             198771.7280  -0.0197  0.050  -0.0198 0.28  
 224: 34 13 22  0   34 12 23  0             198771.7280  -0.0197  0.050  -0.0198 0.22  
 225: 14  8  6  0   13  9  5  0             198778.4344  -0.0161  0.050               
 226: 33 11 22  0   33 10 23  0             199028.3398   0.0234  0.050   0.0235 0.22  
 227: 33 11 22  0   33 11 23  0             199028.3398   0.0234  0.050   0.0235 0.28  
 228: 33 12 22  0   33 10 23  0             199028.3398   0.0234  0.050   0.0235 0.28  
 229: 33 12 22  0   33 11 23  0             199028.3398   0.0234  0.050   0.0235 0.22  
 230: 22  0 22  0   21  0 21  0             200498.6454  -0.0160  0.050  -0.0161 0.32  
 231: 22  0 22  0   21  1 21  0             200498.6454  -0.0160  0.050  -0.0161 0.18  
 232: 22  1 22  0   21  0 21  0             200498.6454  -0.0160  0.050  -0.0161 0.18  
 233: 22  1 22  0   21  1 21  0             200498.6454  -0.0160  0.050  -0.0161 0.32  
 234: 21  1 20  0   20  1 19  0             200507.2265   0.0199  0.050   0.0199 0.32  
 235: 21  1 20  0   20  2 19  0             200507.2265   0.0199  0.050   0.0199 0.18  
 236: 21  2 20  0   20  1 19  0             200507.2265   0.0199  0.050   0.0199 0.18  
 237: 21  2 20  0   20  2 19  0             200507.2265   0.0199  0.050   0.0199 0.32  
 238: 19  3 16  0   18  3 15  0             200529.9409   0.0658  0.050   0.0658 0.33  
 239: 19  3 16  0   18  4 15  0             200529.9409   0.0658  0.050   0.0658 0.17  
 240: 19  4 16  0   18  3 15  0             200529.9409   0.0658  0.050   0.0658 0.17  
 241: 19  4 16  0   18  4 15  0             200529.9409   0.0658  0.050   0.0658 0.33  
 242: 23  0 23  0   22  0 22  0             209408.1417  -0.0046  0.050  -0.0046 0.32  
 243: 23  0 23  0   22  1 22  0             209408.1417  -0.0046  0.050  -0.0046 0.18  
 244: 23  1 23  0   22  0 22  0             209408.1417  -0.0046  0.050  -0.0046 0.18  
 245: 23  1 23  0   22  1 22  0             209408.1417  -0.0046  0.050  -0.0046 0.32  
 246: 22  1 21  0   21  1 20  0             209416.6493   0.0193  0.050   0.0194 0.32  
 247: 22  1 21  0   21  2 20  0             209416.6493   0.0193  0.050   0.0194 0.18  
 248: 22  2 21  0   21  1 20  0             209416.6493   0.0193  0.050   0.0194 0.18  
 249: 22  2 21  0   21  2 20  0             209416.6493   0.0193  0.050   0.0194 0.32  
 250: 21  2 19  0   20  2 18  0             209426.0050   0.0200  0.050   0.0200 0.32  
 251: 21  2 19  0   20  3 18  0             209426.0050   0.0200  0.050   0.0200 0.18  
 252: 21  3 19  0   20  2 18  0             209426.0050   0.0200  0.050   0.0200 0.18  
 253: 21  3 19  0   20  3 18  0             209426.0050   0.0200  0.050   0.0200 0.32  
 254: 20  3 17  0   19  3 16  0             209438.2844   0.0177  0.050   0.0177 0.33  
 255: 20  3 17  0   19  4 16  0             209438.2844   0.0177  0.050   0.0177 0.17  
 256: 20  4 17  0   19  3 16  0             209438.2844   0.0177  0.050   0.0177 0.17  
 257: 20  4 17  0   19  4 16  0             209438.2844   0.0177  0.050   0.0177 0.33  
 258: 19  4 15  0   18  4 14  0             209457.8657  -0.0529  0.050  -0.0529 0.33  
 259: 19  4 15  0   18  5 14  0             209457.8657  -0.0529  0.050  -0.0529 0.17  
 260: 19  5 15  0   18  4 14  0             209457.8657  -0.0529  0.050  -0.0529 0.17  
 261: 19  5 15  0   18  5 14  0             209457.8657  -0.0529  0.050  -0.0529 0.33  
 262: 18  5 13  0   17  5 12  0             209495.4215  -0.0003  0.050  -0.0002 0.33  
 263: 18  5 13  0   17  6 12  0             209495.4215   0.0000  0.050  -0.0002 0.17  
 264: 18  6 13  0   17  5 12  0             209495.4215  -0.0004  0.050  -0.0002 0.17  
 265: 18  6 13  0   17  6 12  0             209495.4215  -0.0001  0.050  -0.0002 0.33  
 266: 17  6 11  0   16  6 10  0             209578.6837  -0.0586  0.050  -0.0100 0.34  
 267: 17  6 11  0   16  7 10  0             209578.6837   0.0515  0.050  -0.0100 0.16  
 268: 17  7 11  0   16  6 10  0             209578.6837  -0.0716  0.050  -0.0100 0.16  
 269: 17  7 11  0   16  7 10  0             209578.6837   0.0386  0.050  -0.0100 0.34  
 270: 14  9  5  0   13  9  4  0             215720.2991  -0.0965  0.050               
 271: 37 13 24  0   37 12 25  0             216428.6202   0.0050  0.050   0.0050 0.22  
 272: 37 13 24  0   37 13 25  0             216428.6202   0.0050  0.050   0.0050 0.28  
 273: 37 14 24  0   37 12 25  0             216428.6202   0.0050  0.050   0.0050 0.28  
 274: 37 14 24  0   37 13 25  0             216428.6202   0.0050  0.050   0.0050 0.22  
 275: 34 10 24  0   34  9 25  0             217144.6436  -0.0861  0.050  -0.0862 0.22  
 276: 34 10 24  0   34 10 25  0             217144.6436  -0.0861  0.050  -0.0862 0.28  
 277: 34 11 24  0   34  9 25  0             217144.6436  -0.0861  0.050  -0.0862 0.28  
 278: 34 11 24  0   34 10 25  0             217144.6436  -0.0861  0.050  -0.0862 0.22  
 279: 33  9 24  0   33  8 25  0             217346.1709  -0.0426  0.050  -0.0427 0.22  
 280: 33  9 24  0   33  9 25  0             217346.1709  -0.0426  0.050  -0.0427 0.28  
 281: 33 10 24  0   33  8 25  0             217346.1709  -0.0426  0.050  -0.0427 0.28  
 282: 33 10 24  0   33  9 25  0             217346.1709  -0.0426  0.050  -0.0427 0.22  
 283: 15 10  6  0   14 10  5  0             217485.6826   0.0536  0.050               
 284: 31  7 24  0   31  6 25  0             217699.9664  -0.0090  0.050  -0.0090 0.21  
 285: 31  7 24  0   31  7 25  0             217699.9664  -0.0090  0.050  -0.0090 0.29  
 286: 31  8 24  0   31  6 25  0             217699.9664  -0.0090  0.050  -0.0090 0.29  
 287: 31  8 24  0   31  7 25  0             217699.9664  -0.0090  0.050  -0.0090 0.21  
 288: 24  0 24  0   23  0 23  0             218317.4655   0.0128  0.050   0.0128 0.32  
 289: 24  0 24  0   23  1 23  0             218317.4655   0.0128  0.050   0.0128 0.18  
 290: 24  1 24  0   23  0 23  0             218317.4655   0.0128  0.050   0.0128 0.18  
 291: 24  1 24  0   23  1 23  0             218317.4655   0.0128  0.050   0.0128 0.32  
 292: 23  1 22  0   22  1 21  0             218325.8781  -0.0029  0.050  -0.0029 0.32  
 293: 23  1 22  0   22  2 21  0             218325.8781  -0.0029  0.050  -0.0029 0.18  
 294: 23  2 22  0   22  1 21  0             218325.8781  -0.0029  0.050  -0.0029 0.18  
 295: 23  2 22  0   22  2 21  0             218325.8781  -0.0029  0.050  -0.0029 0.32  
 296: 22  2 20  0   21  2 19  0             218335.0227  -0.0005  0.050  -0.0006 0.32  
 297: 22  2 20  0   21  3 19  0             218335.0227  -0.0005  0.050  -0.0006 0.18  
 298: 22  3 20  0   21  2 19  0             218335.0227  -0.0005  0.050  -0.0006 0.18  
 299: 22  3 20  0   21  3 19  0             218335.0227  -0.0005  0.050  -0.0006 0.32  
 300: 21  3 18  0   20  3 17  0             218346.6459  -0.0072  0.050  -0.0073 0.39  
 301: 21  3 18  0   20  4 17  0             218346.6459  -0.0072  0.050  -0.0073 0.21  
 302: 21  4 18  0   20  4 17  0             218346.6459  -0.0072  0.050  -0.0073 0.39  
 303: 20  4 16  0   19  4 15  0             218364.4109  -0.0306  0.050  -0.0306 0.33  
 304: 20  4 16  0   19  5 15  0             218364.4109  -0.0306  0.050  -0.0306 0.17  
 305: 20  5 16  0   19  4 15  0             218364.4109  -0.0306  0.050  -0.0306 0.17  
 306: 20  5 16  0   19  5 15  0             218364.4109  -0.0306  0.050  -0.0306 0.33  
 307: 19  5 14  0   18  5 13  0             218396.5781  -0.0242  0.050  -0.0242 0.33  
 308: 19  5 14  0   18  6 13  0             218396.5781  -0.0241  0.050  -0.0242 0.17  
 309: 19  6 14  0   18  5 13  0             218396.5781  -0.0242  0.050  -0.0242 0.17  
 310: 19  6 14  0   18  6 13  0             218396.5781  -0.0241  0.050  -0.0242 0.33  
 311: 18  6 12  0   17  6 11  0             218463.5522   0.0164  0.050   0.0222 0.34  
 312: 18  6 12  0   17  7 11  0             218463.5522   0.0293  0.050   0.0222 0.16  
 313: 18  7 12  0   17  6 11  0             218463.5522   0.0149  0.050   0.0222 0.16  
 314: 18  7 12  0   17  7 11  0             218463.5522   0.0279  0.050   0.0222 0.34  
 315: 36 11 25  0   36 10 26  0             225866.9369  -0.0463  0.050  -0.0463 0.22  
 316: 36 11 25  0   36 11 26  0             225866.9369  -0.0463  0.050  -0.0463 0.28  
 317: 36 12 25  0   36 10 26  0             225866.9369  -0.0463  0.050  -0.0463 0.28  
 318: 36 12 25  0   36 11 26  0             225866.9369  -0.0463  0.050  -0.0463 0.22  
 319: 35 10 25  0   35  9 26  0             226079.9795  -0.0699  0.050  -0.0700 0.22  
 320: 35 10 25  0   35 10 26  0             226079.9795  -0.0699  0.050  -0.0700 0.28  
 321: 35 11 25  0   35  9 26  0             226079.9795  -0.0699  0.050  -0.0700 0.28  
 322: 35 11 25  0   35 10 26  0             226079.9795  -0.0699  0.050  -0.0700 0.22  
 323: 34  9 25  0   34  8 26  0             226276.3466  -0.0191  0.050  -0.0191 0.21  
 324: 34  9 25  0   34  9 26  0             226276.3466  -0.0191  0.050  -0.0191 0.28  
 325: 34 10 25  0   34  8 26  0             226276.3466  -0.0191  0.050  -0.0191 0.28  
 326: 34 10 25  0   34  9 26  0             226276.3466  -0.0191  0.050  -0.0191 0.21  
 327: 33  8 25  0   33  8 26  0             226456.9740   0.0541  0.050   0.0542 0.36  
 328: 33  9 25  0   33  7 26  0             226456.9740   0.0541  0.050   0.0542 0.36  
 329: 33  9 25  0   33  8 26  0             226456.9740   0.0541  0.050   0.0542 0.27  
 330: 32  7 25  0   32  6 26  0             226622.6754   0.0202  0.050   0.0203 0.27  
 331: 32  7 25  0   32  7 26  0             226622.6754   0.0202  0.050   0.0203 0.36  
 332: 32  8 25  0   32  6 26  0             226622.6754   0.0202  0.050   0.0203 0.36  
 333: 30  5 25  0   30  4 26  0             226913.3108   0.0704  0.050   0.0704 0.21  
 334: 30  5 25  0   30  5 26  0             226913.3108   0.0704  0.050   0.0704 0.29  
 335: 30  6 25  0   30  4 26  0             226913.3108   0.0704  0.050   0.0704 0.29  
 336: 30  6 25  0   30  5 26  0             226913.3108   0.0704  0.050   0.0704 0.21  
 337: 25  0 25  0   24  0 24  0             227226.5735   0.0005  0.050   0.0006 0.32  
 338: 25  0 25  0   24  1 24  0             227226.5735   0.0005  0.050   0.0006 0.18  
 339: 25  1 25  0   24  0 24  0             227226.5735   0.0005  0.050   0.0006 0.18  
 340: 25  1 25  0   24  1 24  0             227226.5735   0.0005  0.050   0.0006 0.32  
 341: 24  1 23  0   23  1 22  0             227234.9276  -0.0234  0.050  -0.0234 0.32  
 342: 24  1 23  0   23  2 22  0             227234.9276  -0.0234  0.050  -0.0234 0.18  
 343: 24  2 23  0   23  1 22  0             227234.9276  -0.0234  0.050  -0.0234 0.18  
 344: 24  2 23  0   23  2 22  0             227234.9276  -0.0234  0.050  -0.0234 0.32  
 345: 23  2 21  0   22  2 20  0             227243.9818   0.0748  0.050   0.0748 0.32  
 346: 23  2 21  0   22  3 20  0             227243.9818   0.0748  0.050   0.0748 0.18  
 347: 23  3 21  0   22  2 20  0             227243.9818   0.0748  0.050   0.0748 0.18  
 348: 23  3 21  0   22  3 20  0             227243.9818   0.0748  0.050   0.0748 0.32  
 349: 22  3 19  0   21  3 18  0             227254.9944   0.0065  0.050   0.0066 0.33  
 350: 22  3 19  0   21  4 18  0             227254.9944   0.0065  0.050   0.0066 0.17  
 351: 22  4 19  0   21  3 18  0             227254.9944   0.0065  0.050   0.0066 0.17  
 352: 22  4 19  0   21  4 18  0             227254.9944   0.0065  0.050   0.0066 0.33  
 353: 21  4 17  0   20  4 16  0             227271.2474  -0.0239  0.050  -0.0239 0.33  
 354: 21  4 17  0   20  5 16  0             227271.2474  -0.0239  0.050  -0.0239 0.17  
 355: 21  5 17  0   20  4 16  0             227271.2474  -0.0239  0.050  -0.0239 0.17  
 356: 21  5 17  0   20  5 16  0             227271.2474  -0.0239  0.050  -0.0239 0.33  
 357: 20  5 15  0   19  5 14  0             227299.3236  -0.0049  0.050  -0.0050 0.33  
 358: 20  5 15  0   19  6 14  0             227299.3236  -0.0049  0.050  -0.0050 0.17  
 359: 20  6 15  0   19  5 14  0             227299.3236  -0.0049  0.050  -0.0050 0.17  
 360: 20  6 15  0   19  6 14  0             227299.3236  -0.0049  0.050  -0.0050 0.33  
 361: 19  6 13  0   18  6 12  0             227354.5126  -0.0111  0.050  -0.0105 0.34  
 362: 19  6 13  0   18  7 12  0             227354.5126  -0.0097  0.050  -0.0105 0.16  
 363: 19  7 13  0   18  6 12  0             227354.5126  -0.0113  0.050  -0.0105 0.16  
 364: 19  7 13  0   18  7 12  0             227354.5126  -0.0098  0.050  -0.0105 0.34  
 365: 18  7 11  0   17  7 10  0             227477.7516  -0.1405  0.050   0.0407 0.34  
 366: 18  7 11  0   17  8 10  0             227477.7516   0.2746  0.050   0.0407 0.16  
 367: 18  8 11  0   17  7 10  0             227477.7516  -0.1931  0.050   0.0407 0.16  
 368: 18  8 11  0   17  8 10  0             227477.7516   0.2219  0.050   0.0407 0.34  
 369: 25  1 24  0   24  1 23  0             236143.8505   0.0192  0.050   0.0192 0.32  
 370: 25  1 24  0   24  2 23  0             236143.8505   0.0192  0.050   0.0192 0.18  
 371: 25  2 24  0   24  1 23  0             236143.8505   0.0192  0.050   0.0192 0.18  
 372: 25  2 24  0   24  2 23  0             236143.8505   0.0192  0.050   0.0192 0.32  
 373: 24  2 22  0   23  2 21  0             236152.5789  -0.0432  0.050  -0.0433 0.32  
 374: 24  2 22  0   23  3 21  0             236152.5789  -0.0432  0.050  -0.0433 0.18  
 375: 24  3 22  0   23  2 21  0             236152.5789  -0.0432  0.050  -0.0433 0.18  
 376: 24  3 22  0   23  3 21  0             236152.5789  -0.0432  0.050  -0.0433 0.32  
 377: 23  3 20  0   22  3 19  0             236163.2355   0.0009  0.050   0.0009 0.33  
 378: 23  3 20  0   22  4 19  0             236163.2355   0.0009  0.050   0.0009 0.17  
 379: 23  4 20  0   22  3 19  0             236163.2355   0.0009  0.050   0.0009 0.17  
 380: 23  4 20  0   22  4 19  0             236163.2355   0.0009  0.050   0.0009 0.33  
 381: 22  4 18  0   21  4 17  0             236178.3012   0.0191  0.050   0.0191 0.33  
 382: 22  4 18  0   21  5 17  0             236178.3012   0.0191  0.050   0.0191 0.17  
 383: 22  5 18  0   21  4 17  0             236178.3012   0.0191  0.050   0.0191 0.17  
 384: 22  5 18  0   21  5 17  0             236178.3012   0.0191  0.050   0.0191 0.33  
 385: 21  5 16  0   20  5 15  0             236203.0825  -0.0336  0.050  -0.0337 0.33  
 386: 21  5 16  0   20  6 15  0             236203.0825  -0.0336  0.050  -0.0337 0.17  
 387: 21  6 16  0   20  5 15  0             236203.0825  -0.0336  0.050  -0.0337 0.17  
 388: 21  6 16  0   20  6 15  0             236203.0825  -0.0336  0.050  -0.0337 0.33  
 389: 20  6 14  0   19  6 13  0             236249.6489   0.0390  0.050   0.0391 0.34  
 390: 20  6 14  0   19  7 13  0             236249.6489   0.0392  0.050   0.0391 0.16  
 391: 20  7 14  0   19  6 13  0             236249.6489   0.0390  0.050   0.0391 0.16  
 392: 20  7 14  0   19  7 13  0             236249.6489   0.0391  0.050   0.0391 0.34  
 393: 19  7 12  0   18  7 11  0             236347.0912  -0.0732  0.050  -0.0501 0.34  
 394: 19  7 12  0   18  8 11  0             236347.0912  -0.0205  0.050  -0.0501 0.16  
 395: 19  8 12  0   18  7 11  0             236347.0912  -0.0795  0.050  -0.0501 0.16  
 396: 19  8 12  0   18  8 11  0             236347.0912  -0.0269  0.050  -0.0501 0.34  
 397: 18  9 10  0   17  9  9  0             236577.5796  -0.0284  0.050               
 398: 18  8 10  0   17  8  9  0             236585.7003  -0.0910  0.050               
 399: 18  9 10  0   17  8  9  0             236587.1555  -0.0481  0.050               
 400: 29  0 29  0   28  0 28  0             262861.0993   0.0598  0.050   0.0599 0.15  
 401: 29  0 29  0   28  1 28  0             262861.0993   0.0598  0.050   0.0599 0.35  
 402: 29  1 29  0   28  0 28  0             262861.0993   0.0598  0.050   0.0599 0.35  
 403: 29  1 29  0   28  1 28  0             262861.0993   0.0598  0.050   0.0599 0.15  
 404: 25  4 21  0   24  4 20  0             262899.4968  -0.0864  0.050  -0.0864 0.15  
 405: 25  4 21  0   24  5 20  0             262899.4968  -0.0864  0.050  -0.0864 0.35  
 406: 25  5 21  0   24  4 20  0             262899.4968  -0.0864  0.050  -0.0864 0.35  
 407: 25  5 21  0   24  5 20  0             262899.4968  -0.0864  0.050  -0.0864 0.15  
 408: 30  0 30  0   29  0 29  0             271769.0709  -0.0431  0.050  -0.0431 0.15  
 409: 30  0 30  0   29  1 29  0             271769.0709  -0.0431  0.050  -0.0431 0.35  
 410: 30  1 30  0   29  0 29  0             271769.0709  -0.0431  0.050  -0.0431 0.35  
 411: 30  1 30  0   29  1 29  0             271769.0709  -0.0431  0.050  -0.0431 0.15  
 412: 29  1 28  0   28  1 27  0             271777.3760   0.0849  0.050   0.0850 0.15  
 413: 29  1 28  0   28  2 27  0             271777.3760   0.0849  0.050   0.0850 0.35  
 414: 29  2 28  0   28  1 27  0             271777.3760   0.0849  0.050   0.0850 0.35  
 415: 29  2 28  0   28  2 27  0             271777.3760   0.0849  0.050   0.0850 0.15  
 416: 28  2 26  0   27  2 25  0             271785.6091   0.0414  0.050   0.0415 0.15  
 417: 28  2 26  0   27  3 25  0             271785.6091   0.0414  0.050   0.0415 0.35  
 418: 28  3 26  0   27  2 25  0             271785.6091   0.0414  0.050   0.0415 0.35  
 419: 28  3 26  0   27  3 25  0             271785.6091   0.0414  0.050   0.0415 0.15  
 420: 27  3 24  0   26  3 23  0             271794.8201  -0.0106  0.050  -0.0106 0.15  
 421: 27  3 24  0   26  4 23  0             271794.8201  -0.0106  0.050  -0.0106 0.35  
 422: 27  4 24  0   26  3 23  0             271794.8201  -0.0106  0.050  -0.0106 0.35  
 423: 27  4 24  0   26  4 23  0             271794.8201  -0.0106  0.050  -0.0106 0.15  
 424: 23  7 16  0   22  7 15  0             271898.7707   0.0310  0.050   0.0310 0.16  
 425: 23  7 16  0   22  8 15  0             271898.7707   0.0310  0.050   0.0310 0.34  
 426: 23  8 16  0   22  7 15  0             271898.7707   0.0310  0.050   0.0310 0.34  
 427: 23  8 16  0   22  8 15  0             271898.7707   0.0310  0.050   0.0310 0.16  
 428: 31  0 31  0   30  0 30  0             280676.9207  -0.0359  0.050  -0.0359 0.15  
 429: 31  0 31  0   30  1 30  0             280676.9207  -0.0359  0.050  -0.0359 0.35  
 430: 31  1 31  0   30  0 30  0             280676.9207  -0.0359  0.050  -0.0359 0.35  
 431: 31  1 31  0   30  1 30  0             280676.9207  -0.0359  0.050  -0.0359 0.15  
 432: 30  1 29  0   29  1 28  0             280685.0674  -0.0329  0.050  -0.0329 0.15  
 433: 30  1 29  0   29  2 28  0             280685.0674  -0.0329  0.050  -0.0329 0.35  
 434: 30  2 29  0   29  1 28  0             280685.0674  -0.0329  0.050  -0.0329 0.35  
 435: 30  2 29  0   29  2 28  0             280685.0674  -0.0329  0.050  -0.0329 0.15  
 436: 29  2 27  0   28  2 26  0             280693.2843   0.0106  0.050   0.0106 0.15  
 437: 29  2 27  0   28  3 26  0             280693.2843   0.0106  0.050   0.0106 0.35  
 438: 29  3 27  0   28  2 26  0             280693.2843   0.0106  0.050   0.0106 0.35  
 439: 29  3 27  0   28  3 26  0             280693.2843   0.0106  0.050   0.0106 0.15  
 440: 28  3 25  0   27  3 24  0             280702.2282  -0.0583  0.050  -0.0583 0.15  
 441: 28  3 25  0   27  4 24  0             280702.2282  -0.0583  0.050  -0.0583 0.35  
 442: 28  4 25  0   27  3 24  0             280702.2282  -0.0583  0.050  -0.0583 0.35  
 443: 28  4 25  0   27  4 24  0             280702.2282  -0.0583  0.050  -0.0583 0.15  
 444: 26  5 21  0   25  5 20  0             280729.1511  -0.0485  0.050  -0.0486 0.16  
 445: 26  5 21  0   25  6 20  0             280729.1511  -0.0485  0.050  -0.0486 0.34  
 446: 26  6 21  0   25  5 20  0             280729.1511  -0.0485  0.050  -0.0486 0.34  
 447: 26  6 21  0   25  6 20  0             280729.1511  -0.0485  0.050  -0.0486 0.16  
 448: 25  6 19  0   24  6 18  0             280753.7577   0.0205  0.050   0.0206 0.16  
 449: 25  6 19  0   24  7 18  0             280753.7577   0.0205  0.050   0.0206 0.34  
 450: 25  7 19  0   24  6 18  0             280753.7577   0.0205  0.050   0.0206 0.34  
 451: 25  7 19  0   24  7 18  0             280753.7577   0.0205  0.050   0.0206 0.16  
 452: 24  7 17  0   23  7 16  0             280795.5157   0.0418  0.050   0.0418 0.16  
 453: 24  7 17  0   23  8 16  0             280795.5157   0.0418  0.050   0.0418 0.34  
 454: 24  8 17  0   23  7 16  0             280795.5157   0.0418  0.050   0.0418 0.34  
 455: 24  8 17  0   23  8 16  0             280795.5157   0.0418  0.050   0.0418 0.16  
 456: 22  9 13  0   21 10 12  0             281024.4500  -0.0479  0.050  -0.0519 0.65  
 457: 22 10 13  0   21 10 12  0             281024.4500  -0.0593  0.050  -0.0519 0.35  
 458: 32  0 32  0   31  0 31  0             289584.5107  -0.0488  0.050  -0.0488 0.15  
 459: 32  0 32  0   31  1 31  0             289584.5107  -0.0488  0.050  -0.0488 0.35  
 460: 32  1 32  0   31  0 31  0             289584.5107  -0.0488  0.050  -0.0488 0.35  
 461: 32  1 32  0   31  1 31  0             289584.5107  -0.0488  0.050  -0.0488 0.15  
 462: 31  1 30  0   30  1 29  0             289592.6825   0.0110  0.050   0.0111 0.15  
 463: 31  1 30  0   30  2 29  0             289592.6825   0.0110  0.050   0.0111 0.35  
 464: 31  2 30  0   30  1 29  0             289592.6825   0.0110  0.050   0.0111 0.35  
 465: 31  2 30  0   30  2 29  0             289592.6825   0.0110  0.050   0.0111 0.15  
 466: 30  2 28  0   29  2 27  0             289600.7697   0.0209  0.050   0.0210 0.15  
 467: 30  2 28  0   29  3 27  0             289600.7697   0.0209  0.050   0.0210 0.35  
 468: 30  3 28  0   29  2 27  0             289600.7697   0.0209  0.050   0.0210 0.35  
 469: 30  3 28  0   29  3 27  0             289600.7697   0.0209  0.050   0.0210 0.15  
 470: 29  3 26  0   28  3 25  0             289609.5536   0.0187  0.050   0.0188 0.15  
 471: 29  3 26  0   28  4 25  0             289609.5536   0.0187  0.050   0.0188 0.35  
 472: 29  4 26  0   28  3 25  0             289609.5536   0.0187  0.050   0.0188 0.35  
 473: 29  4 26  0   28  4 25  0             289609.5536   0.0187  0.050   0.0188 0.15  
 474: 28  4 24  0   27  4 23  0             289620.2396   0.0059  0.050   0.0060 0.15  
 475: 28  4 24  0   27  5 23  0             289620.2396   0.0059  0.050   0.0060 0.35  
 476: 28  5 24  0   27  4 23  0             289620.2396   0.0059  0.050   0.0060 0.35  
 477: 28  5 24  0   27  5 23  0             289620.2396   0.0059  0.050   0.0060 0.15  
 478: 27  5 22  0   26  5 21  0             289634.8626  -0.0279  0.050  -0.0279 0.33  
 479: 27  5 22  0   26  6 21  0             289634.8626  -0.0279  0.050  -0.0279 0.17  
 480: 27  6 22  0   26  5 21  0             289634.8626  -0.0279  0.050  -0.0279 0.17  
 481: 27  6 22  0   26  6 21  0             289634.8626  -0.0279  0.050  -0.0279 0.33  
 482: 26  6 20  0   25  6 19  0             289657.1204  -0.0352  0.050  -0.0353 0.33  
 483: 26  6 20  0   25  7 19  0             289657.1204  -0.0352  0.050  -0.0353 0.17  
 484: 26  7 20  0   25  6 19  0             289657.1204  -0.0352  0.050  -0.0353 0.17  
 485: 26  7 20  0   25  7 19  0             289657.1204  -0.0352  0.050  -0.0353 0.33  
 486: 25  7 18  0   24  7 17  0             289693.9086  -0.0054  0.050  -0.0054 0.33  
 487: 25  7 18  0   24  8 17  0             289693.9086  -0.0054  0.050  -0.0054 0.17  
 488: 25  8 18  0   24  7 17  0             289693.9086  -0.0054  0.050  -0.0054 0.17  
 489: 25  8 18  0   24  8 17  0             289693.9086  -0.0054  0.050  -0.0054 0.33  
 490: 24  8 16  0   23  8 15  0             289759.0221  -0.0407  0.050  -0.0407 0.34  
 491: 24  8 16  0   23  9 15  0             289759.0221  -0.0407  0.050  -0.0407 0.16  
 492: 24  9 16  0   23  8 15  0             289759.0221  -0.0407  0.050  -0.0407 0.16  
 493: 24  9 16  0   23  9 15  0             289759.0221  -0.0407  0.050  -0.0407 0.34  
 494: 23  9 14  0   22  9 13  0             289883.2257  -0.0506  0.050  -0.0456 0.17  
 495: 23  9 14  0   22 10 13  0             289883.2257  -0.0391  0.050  -0.0456 0.33  
 496: 23 10 14  0   22  9 13  0             289883.2257  -0.0520  0.050  -0.0456 0.33  
 497: 23 10 14  0   22 10 13  0             289883.2257  -0.0405  0.050  -0.0456 0.17  
 498: 20 13  8  0   19 13  7  0             290578.9712  -0.0196  0.050               
 499: 21 11 10  0   20 11  9  0             290857.0608   0.0147  0.050               
 500: 20 16  4  0   19 16  3  0             295177.1050  -0.0134  0.050               
 501: 52 19 33  0   52 18 34  0             295342.7307   0.0337  0.050   0.0338 0.22  
 502: 52 19 33  0   52 19 34  0             295342.7307   0.0337  0.050   0.0338 0.28  
 503: 52 20 33  0   52 18 34  0             295342.7307   0.0337  0.050   0.0338 0.28  
 504: 52 20 33  0   52 19 34  0             295342.7307   0.0337  0.050   0.0338 0.22  
 505: 20 14  7  0   19 14  6  0             296052.0929  -0.0140  0.050               
 506: 19 13  6  0   18 13  5  0             296358.5595  -0.0578  0.050               
 507: 33  0 33  0   32  0 32  0             298491.9403   0.0252  0.050   0.0253 0.15  
 508: 33  0 33  0   32  1 32  0             298491.9403   0.0252  0.050   0.0253 0.35  
 509: 33  1 33  0   32  0 32  0             298491.9403   0.0252  0.050   0.0253 0.35  
 510: 33  1 33  0   32  1 32  0             298491.9403   0.0252  0.050   0.0253 0.15  
 511: 32  1 31  0   31  1 30  0             298499.9905  -0.0060  0.050  -0.0061 0.15  
 512: 32  1 31  0   31  2 30  0             298499.9905  -0.0060  0.050  -0.0061 0.35  
 513: 32  2 31  0   31  1 30  0             298499.9905  -0.0060  0.050  -0.0061 0.35  
 514: 32  2 31  0   31  2 30  0             298499.9905  -0.0060  0.050  -0.0061 0.15  
 515: 31  2 29  0   30  2 28  0             298507.9981   0.0141  0.050   0.0142 0.15  
 516: 31  2 29  0   30  3 28  0             298507.9981   0.0141  0.050   0.0142 0.35  
 517: 31  3 29  0   30  2 28  0             298507.9981   0.0141  0.050   0.0142 0.35  
 518: 31  3 29  0   30  3 28  0             298507.9981   0.0141  0.050   0.0142 0.15  
 519: 30  3 27  0   29  3 26  0             298516.5616  -0.0014  0.050  -0.0015 0.23  
 520: 30  4 27  0   29  3 26  0             298516.5616  -0.0014  0.050  -0.0015 0.53  
 521: 30  4 27  0   29  4 26  0             298516.5616  -0.0014  0.050  -0.0015 0.23  
 522: 29  4 25  0   28  4 24  0             298526.8227   0.0024  0.050   0.0025 0.15  
 523: 29  4 25  0   28  5 24  0             298526.8227   0.0024  0.050   0.0025 0.35  
 524: 29  5 25  0   28  4 24  0             298526.8227   0.0024  0.050   0.0025 0.35  
 525: 29  5 25  0   28  5 24  0             298526.8227   0.0024  0.050   0.0025 0.15  
 526: 28  5 23  0   27  5 22  0             298540.5241  -0.0333  0.050  -0.0333 0.16  
 527: 28  5 23  0   27  6 22  0             298540.5241  -0.0333  0.050  -0.0333 0.34  
 528: 28  6 23  0   27  5 22  0             298540.5241  -0.0333  0.050  -0.0333 0.34  
 529: 28  6 23  0   27  6 22  0             298540.5241  -0.0333  0.050  -0.0333 0.16  
 530: 27  6 21  0   26  6 20  0             298560.8975  -0.0095  0.050  -0.0095 0.16  
 531: 27  6 21  0   26  7 20  0             298560.8975  -0.0095  0.050  -0.0095 0.34  
 532: 27  7 21  0   26  6 20  0             298560.8975  -0.0095  0.050  -0.0095 0.34  
 533: 27  7 21  0   26  7 20  0             298560.8975  -0.0095  0.050  -0.0095 0.16  
 534: 26  7 19  0   25  7 18  0             298593.5919  -0.0090  0.050  -0.0090 0.16  
 535: 26  7 19  0   25  8 18  0             298593.5919  -0.0090  0.050  -0.0090 0.34  
 536: 26  8 19  0   25  7 18  0             298593.5919  -0.0090  0.050  -0.0090 0.34  
 537: 26  8 19  0   25  8 18  0             298593.5919  -0.0090  0.050  -0.0090 0.16  
 538: 25  8 17  0   24  8 16  0             298649.8136   0.0244  0.050   0.0245 0.16  
 539: 25  8 17  0   24  9 16  0             298649.8136   0.0244  0.050   0.0245 0.34  
 540: 25  9 17  0   24  8 16  0             298649.8136   0.0244  0.050   0.0245 0.34  
 541: 25  9 17  0   24  9 16  0             298649.8136   0.0244  0.050   0.0245 0.16  
 542: 24  9 15  0   23  9 14  0             298752.8429  -0.0857  0.050  -0.0851 0.17  
 543: 24  9 15  0   23 10 14  0             298752.8429  -0.0843  0.050  -0.0851 0.33  
 544: 24 10 15  0   23  9 14  0             298752.8429  -0.0858  0.050  -0.0851 0.33  
 545: 24 10 15  0   23 10 14  0             298752.8429  -0.0844  0.050  -0.0851 0.17  
 546: 23 10 13  0   22 10 12  0             298958.0072  -0.1692  0.050  -0.0433 0.35  
 547: 23 10 13  0   22 11 12  0             298958.0072   0.1226  0.050  -0.0433 0.15  
 548: 23 11 13  0   22 10 12  0             298958.0072  -0.2092  0.050  -0.0433 0.15  
 549: 23 11 13  0   22 11 12  0             298958.0072   0.0825  0.050  -0.0433 0.35  
 550: 22 12 11  0   21 12 10  0             299404.4515  -0.0693  0.050               
 551: 22 11 11  0   21 11 10  0             299432.8955   0.0374  0.050               
 552: 21 13  9  0   20 13  8  0             300037.9910  -0.0335  0.050               
 553: 16 16  0  0   15 15  1  0             301708.7289  -0.0619  0.050   0.0322 0.50  
 554: 16 16  1  0   15 15  0  0             301708.7289   0.1264  0.050   0.0322 0.50  
 555: 52 18 34  0   52 17 35  0             304583.3369  -0.0154  0.050  -0.0155 0.22  
 556: 52 18 34  0   52 18 35  0             304583.3369  -0.0154  0.050  -0.0155 0.28  
 557: 52 19 34  0   52 17 35  0             304583.3369  -0.0154  0.050  -0.0155 0.28  
 558: 52 19 34  0   52 18 35  0             304583.3369  -0.0154  0.050  -0.0155 0.22  
 559: 51 17 34  0   51 17 35  0             304855.9768  -0.0226  0.050  -0.0227 0.36  
 560: 51 18 34  0   51 16 35  0             304855.9768  -0.0226  0.050  -0.0227 0.36  
 561: 51 18 34  0   51 17 35  0             304855.9768  -0.0226  0.050  -0.0227 0.28  
 562: 44 10 34  0   44  9 35  0             306386.9424  -0.0025  0.050  -0.0025 0.21  
 563: 44 10 34  0   44 10 35  0             306386.9424  -0.0025  0.050  -0.0025 0.29  
 564: 44 11 34  0   44  9 35  0             306386.9424  -0.0025  0.050  -0.0025 0.29  
 565: 44 11 34  0   44 10 35  0             306386.9424  -0.0025  0.050  -0.0025 0.21  
 566: 43  9 34  0   43  8 35  0             306558.3282   0.0173  0.050   0.0173 0.21  
 567: 43  9 34  0   43  9 35  0             306558.3282   0.0173  0.050   0.0173 0.29  
 568: 43 10 34  0   43  8 35  0             306558.3282   0.0173  0.050   0.0173 0.29  
 569: 43 10 34  0   43  9 35  0             306558.3282   0.0173  0.050   0.0173 0.21  
 570: 42  8 34  0   42  7 35  0             306719.2788  -0.0791  0.050  -0.0791 0.21  
 571: 42  8 34  0   42  8 35  0             306719.2788  -0.0791  0.050  -0.0791 0.29  
 572: 42  9 34  0   42  7 35  0             306719.2788  -0.0791  0.050  -0.0791 0.29  
 573: 42  9 34  0   42  8 35  0             306719.2788  -0.0791  0.050  -0.0791 0.21  
 574: 38  4 34  0   38  3 35  0             307269.4483   0.0071  0.050   0.0071 0.21  
 575: 38  4 34  0   38  4 35  0             307269.4483   0.0071  0.050   0.0071 0.29  
 576: 38  5 34  0   38  3 35  0             307269.4483   0.0071  0.050   0.0071 0.29  
 577: 38  5 34  0   38  4 35  0             307269.4483   0.0071  0.050   0.0071 0.21  
 578: 37  3 34  0   37  2 35  0             307385.6237   0.0412  0.050   0.0412 0.21  
 579: 37  3 34  0   37  3 35  0             307385.6237   0.0412  0.050   0.0412 0.29  
 580: 37  4 34  0   37  2 35  0             307385.6237   0.0412  0.050   0.0412 0.29  
 581: 37  4 34  0   37  3 35  0             307385.6237   0.0412  0.050   0.0412 0.21  
 582: 34  0 34  0   33  0 33  0             307399.0355   0.0198  0.050   0.0198 0.15  
 583: 34  0 34  0   33  1 33  0             307399.0355   0.0198  0.050   0.0198 0.35  
 584: 34  1 34  0   33  0 33  0             307399.0355   0.0198  0.050   0.0198 0.35  
 585: 34  1 34  0   33  1 33  0             307399.0355   0.0198  0.050   0.0198 0.15  
 586: 33  1 32  0   32  1 31  0             307407.0482  -0.0198  0.050  -0.0199 0.32  
 587: 33  1 32  0   32  2 31  0             307407.0482  -0.0198  0.050  -0.0199 0.18  
 588: 33  2 32  0   32  1 31  0             307407.0482  -0.0198  0.050  -0.0199 0.18  
 589: 33  2 32  0   32  2 31  0             307407.0482  -0.0198  0.050  -0.0199 0.32  
 590: 32  2 30  0   31  2 29  0             307414.9724   0.0016  0.050   0.0016 0.15  
 591: 32  2 30  0   31  3 29  0             307414.9724   0.0016  0.050   0.0016 0.35  
 592: 32  3 30  0   31  2 29  0             307414.9724   0.0016  0.050   0.0016 0.35  
 593: 32  3 30  0   31  3 29  0             307414.9724   0.0016  0.050   0.0016 0.15  
 594: 31  3 28  0   30  3 27  0             307423.4027   0.0431  0.050   0.0431 0.15  
 595: 31  3 28  0   30  4 27  0             307423.4027   0.0431  0.050   0.0431 0.35  
 596: 31  4 28  0   30  3 27  0             307423.4027   0.0431  0.050   0.0431 0.35  
 597: 31  4 28  0   30  4 27  0             307423.4027   0.0431  0.050   0.0431 0.15  
 598: 30  4 26  0   29  4 25  0             307433.2077  -0.0127  0.050  -0.0127 0.15  
 599: 30  4 26  0   29  5 25  0             307433.2077  -0.0127  0.050  -0.0127 0.35  
 600: 30  5 26  0   29  4 25  0             307433.2077  -0.0127  0.050  -0.0127 0.35  
 601: 30  5 26  0   29  5 25  0             307433.2077  -0.0127  0.050  -0.0127 0.15  
 602: 29  5 24  0   28  5 23  0             307446.2134   0.0604  0.050   0.0604 0.33  
 603: 29  5 24  0   28  6 23  0             307446.2134   0.0604  0.050   0.0604 0.17  
 604: 29  6 24  0   28  5 23  0             307446.2134   0.0604  0.050   0.0604 0.17  
 605: 29  6 24  0   28  6 23  0             307446.2134   0.0604  0.050   0.0604 0.33  
 606: 28  6 22  0   27  6 21  0             307464.9511   0.0812  0.050   0.0812 0.33  
 607: 28  6 22  0   27  7 21  0             307464.9511   0.0812  0.050   0.0812 0.17  
 608: 28  7 22  0   27  6 21  0             307464.9511   0.0812  0.050   0.0812 0.17  
 609: 28  7 22  0   27  7 21  0             307464.9511   0.0812  0.050   0.0812 0.33  
 610: 27  7 20  0   26  7 19  0             307494.2137   0.0145  0.050   0.0145 0.16  
 611: 27  7 20  0   26  8 19  0             307494.2137   0.0145  0.050   0.0145 0.34  
 612: 27  8 20  0   26  7 19  0             307494.2137   0.0145  0.050   0.0145 0.34  
 613: 27  8 20  0   26  8 19  0             307494.2137   0.0145  0.050   0.0145 0.16  
 614: 26  8 18  0   25  8 17  0             307543.2220  -0.0033  0.050  -0.0034 0.16  
 615: 26  8 18  0   25  9 17  0             307543.2220  -0.0033  0.050  -0.0034 0.34  
 616: 26  9 18  0   25  8 17  0             307543.2220  -0.0033  0.050  -0.0034 0.34  
 617: 26  9 18  0   25  9 17  0             307543.2220  -0.0033  0.050  -0.0034 0.16  
 618: 25  9 16  0   24  9 15  0             307630.2794   0.0050  0.050   0.0052 0.17  
 619: 25  9 16  0   24 10 15  0             307630.2794   0.0052  0.050   0.0052 0.33  
 620: 25 10 16  0   24  9 15  0             307630.2794   0.0050  0.050   0.0052 0.33  
 621: 25 10 16  0   24 10 15  0             307630.2794   0.0052  0.050   0.0052 0.17  
 622: 24 10 14  0   23 10 13  0             307795.9418  -0.0102  0.050   0.0072 0.17  
 623: 24 10 14  0   23 11 13  0             307795.9418   0.0298  0.050   0.0072 0.33  
 624: 24 11 14  0   23 10 13  0             307795.9418  -0.0154  0.050   0.0072 0.33  
 625: 24 11 14  0   23 11 13  0             307795.9418   0.0246  0.050   0.0072 0.17  
 626: 23 11 12  0   22 11 11  0             308145.9981   0.0087  0.050               
 627: 21 17  5  0   20 17  4  0             308466.1680   0.0316  0.050               
 628: 20 13  7  0   19 13  6  0             308754.9704  -0.0783  0.050               
 629: 22 12 10  0   21 13  9  0             308756.8843   0.0692  0.050               
 630: 22 13 10  0   21 13  9  0             308842.8487   0.0109  0.050               
 631: 22 12 10  0   21 12  9  0             309182.9124   0.0083  0.050               
 632: 17 15  3  0   16 14  2  0             311084.9757  -0.0255  0.050               
 633: 21 15  7  0   20 15  6  0             311995.9733  -0.0649  0.050               
 634: 21 13  8  0   20 13  7  0             315234.7874   0.0529  0.050               
 635: 41  6 35  0   41  5 36  0             315923.6020   0.0257  0.050   0.0257 0.30  
 636: 41  6 35  0   41  6 36  0             315923.6020   0.0257  0.050   0.0257 0.41  
 637: 41  7 35  0   41  6 36  0             315923.6020   0.0257  0.050   0.0257 0.30  
 638: 17 16  2  0   16 15  1  0             315958.6083  -0.0407  0.050               
 639: 17 16  1  0   16 15  2  0             315963.4818  -0.0316  0.050               
 640: 35  0 35  0   34  0 34  0             316305.8827   0.0290  0.050   0.0290 0.15  
 641: 35  0 35  0   34  1 34  0             316305.8827   0.0290  0.050   0.0290 0.35  
 642: 35  1 35  0   34  0 34  0             316305.8827   0.0290  0.050   0.0290 0.35  
 643: 35  1 35  0   34  1 34  0             316305.8827   0.0290  0.050   0.0290 0.15  
 644: 34  1 33  0   33  1 32  0             316313.8636  -0.0144  0.050  -0.0144 0.15  
 645: 34  1 33  0   33  2 32  0             316313.8636  -0.0144  0.050  -0.0144 0.35  
 646: 34  2 33  0   33  1 32  0             316313.8636  -0.0144  0.050  -0.0144 0.35  
 647: 34  2 33  0   33  2 32  0             316313.8636  -0.0144  0.050  -0.0144 0.15  
 648: 33  2 31  0   32  2 30  0             316321.6925  -0.0080  0.050  -0.0080 0.15  
 649: 33  2 31  0   32  3 30  0             316321.6925  -0.0080  0.050  -0.0080 0.35  
 650: 33  3 31  0   32  2 30  0             316321.6925  -0.0080  0.050  -0.0080 0.35  
 651: 33  3 31  0   32  3 30  0             316321.6925  -0.0080  0.050  -0.0080 0.15  
 652: 32  3 29  0   31  3 28  0             316329.8779  -0.0354  0.050  -0.0354 0.15  
 653: 32  3 29  0   31  4 28  0             316329.8779  -0.0354  0.050  -0.0354 0.35  
 654: 32  4 29  0   31  3 28  0             316329.8779  -0.0354  0.050  -0.0354 0.35  
 655: 32  4 29  0   31  4 28  0             316329.8779  -0.0354  0.050  -0.0354 0.15  
 656: 31  4 27  0   30  4 26  0             316339.3659  -0.0502  0.050  -0.0503 0.15  
 657: 31  4 27  0   30  5 26  0             316339.3659  -0.0502  0.050  -0.0503 0.35  
 658: 31  5 27  0   30  4 26  0             316339.3659  -0.0502  0.050  -0.0503 0.35  
 659: 31  5 27  0   30  5 26  0             316339.3659  -0.0502  0.050  -0.0503 0.15  
 660: 30  5 25  0   29  5 24  0             316351.6454   0.0069  0.050   0.0070 0.15  
 661: 30  5 25  0   29  6 24  0             316351.6454   0.0069  0.050   0.0070 0.35  
 662: 30  6 25  0   29  5 24  0             316351.6454   0.0069  0.050   0.0070 0.35  
 663: 30  6 25  0   29  6 24  0             316351.6454   0.0069  0.050   0.0070 0.15  
 664: 29  6 23  0   28  6 22  0             316368.9346  -0.0148  0.050  -0.0148 0.16  
 665: 29  6 23  0   28  7 22  0             316368.9346  -0.0148  0.050  -0.0148 0.34  
 666: 29  7 23  0   28  6 22  0             316368.9346  -0.0148  0.050  -0.0148 0.34  
 667: 29  7 23  0   28  7 22  0             316368.9346  -0.0148  0.050  -0.0148 0.16  
 668: 28  7 21  0   27  7 20  0             316395.4146  -0.0440  0.050  -0.0440 0.16  
 669: 28  7 21  0   27  8 20  0             316395.4146  -0.0440  0.050  -0.0440 0.34  
 670: 28  8 21  0   27  7 20  0             316395.4146  -0.0440  0.050  -0.0440 0.34  
 671: 28  8 21  0   27  8 20  0             316395.4146  -0.0440  0.050  -0.0440 0.16  
 672: 27  8 19  0   26  8 18  0             316438.6548  -0.0143  0.050  -0.0144 0.16  
 673: 27  8 19  0   26  9 18  0             316438.6548  -0.0143  0.050  -0.0144 0.34  
 674: 27  9 19  0   26  8 18  0             316438.6548  -0.0143  0.050  -0.0144 0.34  
 675: 27  9 19  0   26  9 18  0             316438.6548  -0.0143  0.050  -0.0144 0.16  
 676: 26  9 17  0   25  9 16  0             316513.1462  -0.0167  0.050  -0.0167 0.17  
 677: 26  9 17  0   25 10 16  0             316513.1462  -0.0166  0.050  -0.0167 0.33  
 678: 26 10 17  0   25  9 16  0             316513.1462  -0.0167  0.050  -0.0167 0.33  
 679: 26 10 17  0   25 10 16  0             316513.1462  -0.0166  0.050  -0.0167 0.17  
 680: 25 10 15  0   24 10 14  0             316649.6633  -0.0200  0.050  -0.0178 0.17  
 681: 25 10 15  0   24 11 14  0             316649.6633  -0.0148  0.050  -0.0178 0.33  
 682: 25 11 15  0   24 10 14  0             316649.6633  -0.0206  0.050  -0.0178 0.33  
 683: 25 11 15  0   24 11 14  0             316649.6633  -0.0154  0.050  -0.0178 0.17  
 684: 24 11 13  0   23 12 12  0             316920.5182   0.0407  0.050  -0.0066 0.64  
 685: 24 12 13  0   23 12 12  0             316920.5182  -0.0901  0.050  -0.0066 0.36  
 686: 24 11 13  0   23 11 12  0             316921.4778   0.1024  0.050   0.0188 0.36  
 687: 24 12 13  0   23 11 12  0             316921.4778  -0.0285  0.050   0.0188 0.64  
 688: 23 13 11  0   22 13 10  0             317500.4793  -0.0070  0.050               
 689: 22 14  9  0   21 14  8  0             318018.8604   0.0012  0.050               
 690: 22 13  9  0   21 13  8  0             320690.2103   0.0084  0.050               
 691: 17 17  0  0   16 16  1  0             320706.4190   0.0110  0.050   0.0486 0.50  
 692: 17 17  1  0   16 16  0  0             320706.4190   0.0862  0.050   0.0486 0.50  
 693: 49 13 36  0   49 12 37  0             323643.8866   0.0511  0.050   0.0511 0.22  
 694: 49 13 36  0   49 13 37  0             323643.8866   0.0511  0.050   0.0511 0.28  
 695: 49 14 36  0   49 12 37  0             323643.8866   0.0511  0.050   0.0511 0.28  
 696: 49 14 36  0   49 13 37  0             323643.8866   0.0511  0.050   0.0511 0.22  
 697: 36  0 36  0   35  0 35  0             325212.4106  -0.0107  0.050  -0.0107 0.15  
 698: 36  0 36  0   35  1 35  0             325212.4106  -0.0107  0.050  -0.0107 0.35  
 699: 36  1 36  0   35  0 35  0             325212.4106  -0.0107  0.050  -0.0107 0.35  
 700: 36  1 36  0   35  1 35  0             325212.4106  -0.0107  0.050  -0.0107 0.15  
 701: 34  2 32  0   33  2 31  0             325228.1212  -0.0439  0.050  -0.0439 0.15  
 702: 34  2 32  0   33  3 31  0             325228.1212  -0.0439  0.050  -0.0439 0.35  
 703: 34  3 32  0   33  2 31  0             325228.1212  -0.0439  0.050  -0.0439 0.35  
 704: 34  3 32  0   33  3 31  0             325228.1212  -0.0439  0.050  -0.0439 0.15  
 705: 33  3 30  0   32  3 29  0             325236.1737  -0.0403  0.050  -0.0403 0.23  
 706: 33  3 30  0   32  4 29  0             325236.1737  -0.0403  0.050  -0.0403 0.53  
 707: 33  4 30  0   32  4 29  0             325236.1737  -0.0403  0.050  -0.0403 0.23  
 708: 32  4 28  0   31  4 27  0             325245.3728  -0.0182  0.050  -0.0182 0.15  
 709: 32  4 28  0   31  5 27  0             325245.3728  -0.0182  0.050  -0.0182 0.35  
 710: 32  5 28  0   31  4 27  0             325245.3728  -0.0182  0.050  -0.0182 0.35  
 711: 32  5 28  0   31  5 27  0             325245.3728  -0.0182  0.050  -0.0182 0.15  
 712: 31  5 26  0   30  5 25  0             325256.9605  -0.0209  0.050  -0.0209 0.15  
 713: 31  5 26  0   30  6 25  0             325256.9605  -0.0209  0.050  -0.0209 0.35  
 714: 31  6 26  0   30  5 25  0             325256.9605  -0.0209  0.050  -0.0209 0.35  
 715: 31  6 26  0   30  6 25  0             325256.9605  -0.0209  0.050  -0.0209 0.15  
 716: 30  6 24  0   29  6 23  0             325273.0253  -0.0449  0.050  -0.0449 0.16  
 717: 30  6 24  0   29  7 23  0             325273.0253  -0.0449  0.050  -0.0449 0.34  
 718: 30  7 24  0   29  6 23  0             325273.0253  -0.0449  0.050  -0.0449 0.34  
 719: 30  7 24  0   29  7 23  0             325273.0253  -0.0449  0.050  -0.0449 0.16  
 720: 29  7 22  0   28  7 21  0             325297.1910   0.0019  0.050   0.0019 0.16  
 721: 29  7 22  0   28  8 21  0             325297.1910   0.0019  0.050   0.0019 0.34  
 722: 29  8 22  0   28  7 21  0             325297.1910   0.0019  0.050   0.0019 0.34  
 723: 29  8 22  0   28  8 21  0             325297.1910   0.0019  0.050   0.0019 0.16  
 724: 28  8 20  0   27  8 19  0             325335.5946  -0.0158  0.050  -0.0158 0.16  
 725: 28  8 20  0   27  9 19  0             325335.5946  -0.0158  0.050  -0.0158 0.34  
 726: 28  9 20  0   27  8 19  0             325335.5946  -0.0158  0.050  -0.0158 0.34  
 727: 28  9 20  0   27  9 19  0             325335.5946  -0.0158  0.050  -0.0158 0.16  
 728: 27  9 18  0   26  9 17  0             325400.0712  -0.0525  0.050  -0.0525 0.17  
 729: 27  9 18  0   26 10 17  0             325400.0712  -0.0525  0.050  -0.0525 0.33  
 730: 27 10 18  0   26  9 17  0             325400.0712  -0.0525  0.050  -0.0525 0.33  
 731: 27 10 18  0   26 10 17  0             325400.0712  -0.0525  0.050  -0.0525 0.17  
 732: 26 10 16  0   25 10 15  0             325514.5388   0.0005  0.050   0.0008 0.17  
 733: 26 10 16  0   25 11 15  0             325514.5388   0.0011  0.050   0.0008 0.33  
 734: 26 11 16  0   25 10 15  0             325514.5388   0.0004  0.050   0.0008 0.33  
 735: 26 11 16  0   25 11 15  0             325514.5388   0.0011  0.050   0.0008 0.17  
 736: 25 11 14  0   24 11 13  0             325731.8528  -0.1107  0.050  -0.0543 0.18  
 737: 25 11 14  0   24 12 13  0             325731.8528   0.0202  0.050  -0.0543 0.32  
 738: 25 12 14  0   24 11 13  0             325731.8528  -0.1287  0.050  -0.0543 0.32  
 739: 25 12 14  0   24 12 13  0             325731.8528   0.0021  0.050  -0.0543 0.18  
 740: 24 13 12  0   23 13 11  0             326183.2821   0.0390  0.050               
 741: 24 12 12  0   23 12 11  0             326196.2673   0.0225  0.050               
 742: 21 14  7  0   20 14  6  0             326916.5478   0.0240  0.050               
 743: 22 16  7  0   21 16  6  0             327449.3079  -0.0131  0.050               
 744: 37  0 37  0   36  0 36  0             334118.6718  -0.0394  0.050  -0.0394 0.32  
 745: 37  0 37  0   36  1 36  0             334118.6718  -0.0394  0.050  -0.0394 0.18  
 746: 37  1 37  0   36  0 36  0             334118.6718  -0.0394  0.050  -0.0394 0.18  
 747: 37  1 37  0   36  1 36  0             334118.6718  -0.0394  0.050  -0.0394 0.32  
 748: 36  1 35  0   35  1 34  0             334126.7373   0.0549  0.050   0.0550 0.32  
 749: 36  1 35  0   35  2 34  0             334126.7373   0.0549  0.050   0.0550 0.18  
 750: 36  2 35  0   35  1 34  0             334126.7373   0.0549  0.050   0.0550 0.18  
 751: 36  2 35  0   35  2 34  0             334126.7373   0.0549  0.050   0.0550 0.32  
 752: 35  2 33  0   34  2 32  0             334134.3616   0.0054  0.050   0.0055 0.15  
 753: 35  2 33  0   34  3 32  0             334134.3616   0.0054  0.050   0.0055 0.35  
 754: 35  3 33  0   34  2 32  0             334134.3616   0.0054  0.050   0.0055 0.35  
 755: 35  3 33  0   34  3 32  0             334134.3616   0.0054  0.050   0.0055 0.15  
 756: 34  3 31  0   33  3 30  0             334142.2327  -0.0191  0.050  -0.0192 0.23  
 757: 34  4 31  0   33  3 30  0             334142.2327  -0.0191  0.050  -0.0192 0.53  
 758: 34  4 31  0   33  4 30  0             334142.2327  -0.0191  0.050  -0.0192 0.23  
 759: 33  4 29  0   32  4 28  0             334151.1219  -0.0084  0.050  -0.0084 0.15  
 760: 33  4 29  0   32  5 28  0             334151.1219  -0.0084  0.050  -0.0084 0.35  
 761: 33  5 29  0   32  4 28  0             334151.1219  -0.0084  0.050  -0.0084 0.35  
 762: 33  5 29  0   32  5 28  0             334151.1219  -0.0084  0.050  -0.0084 0.15  
 763: 32  5 27  0   31  5 26  0             334162.1416  -0.0126  0.050  -0.0126 0.15  
 764: 32  5 27  0   31  6 26  0             334162.1416  -0.0126  0.050  -0.0126 0.35  
 765: 32  6 27  0   31  5 26  0             334162.1416  -0.0126  0.050  -0.0126 0.35  
 766: 32  6 27  0   31  6 26  0             334162.1416  -0.0126  0.050  -0.0126 0.15  
 767: 31  6 25  0   30  6 24  0             334177.1314  -0.0399  0.050  -0.0400 0.16  
 768: 31  6 25  0   30  7 24  0             334177.1314  -0.0399  0.050  -0.0400 0.34  
 769: 31  7 25  0   30  6 24  0             334177.1314  -0.0399  0.050  -0.0400 0.34  
 770: 31  7 25  0   30  7 24  0             334177.1314  -0.0399  0.050  -0.0400 0.16  
 771: 30  7 23  0   29  7 22  0             334199.3074   0.0641  0.050   0.0642 0.16  
 772: 30  7 23  0   29  8 22  0             334199.3074   0.0641  0.050   0.0642 0.34  
 773: 30  8 23  0   29  7 22  0             334199.3074   0.0641  0.050   0.0642 0.34  
 774: 30  8 23  0   29  8 22  0             334199.3074   0.0641  0.050   0.0642 0.16  
 775: 29  8 21  0   28  8 20  0             334233.6520  -0.0186  0.050  -0.0187 0.16  
 776: 29  8 21  0   28  9 20  0             334233.6520  -0.0186  0.050  -0.0187 0.34  
 777: 29  9 21  0   28  8 20  0             334233.6520  -0.0186  0.050  -0.0187 0.34  
 778: 29  9 21  0   28  9 20  0             334233.6520  -0.0186  0.050  -0.0187 0.16  
 779: 28  9 19  0   27 10 18  0             334290.1156  -0.0050  0.050  -0.0051 0.40  
 780: 28 10 19  0   27  9 18  0             334290.1156  -0.0050  0.050  -0.0051 0.40  
 781: 28 10 19  0   27 10 18  0             334290.1156  -0.0050  0.050  -0.0051 0.20  
 782: 27 10 17  0   26 10 16  0             334387.3843  -0.0050  0.050  -0.0050 0.17  
 783: 27 10 17  0   26 11 16  0             334387.3843  -0.0049  0.050  -0.0050 0.33  
 784: 27 11 17  0   26 10 16  0             334387.3843  -0.0050  0.050  -0.0050 0.33  
 785: 27 11 17  0   26 11 16  0             334387.3843  -0.0049  0.050  -0.0050 0.17  
 786: 26 11 15  0   25 11 14  0             334565.2403  -0.0340  0.050  -0.0262 0.18  
 787: 26 11 15  0   25 12 14  0             334565.2403  -0.0159  0.050  -0.0262 0.32  
 788: 26 12 15  0   25 11 14  0             334565.2403  -0.0363  0.050  -0.0262 0.32  
 789: 26 12 15  0   25 12 14  0             334565.2403  -0.0183  0.050  -0.0262 0.18  
 790: 24 14 11  0   23 14 10  0             335649.6957   0.0519  0.050               
 791: 24 13 11  0   23 13 10  0             335814.3309  -0.0740  0.050               
 792: 23 15  9  0   22 15  8  0             335826.1786   0.0218  0.050               
 793: 18 18  0  0   17 17  1  0             339702.6557  -0.0127  0.050   0.0022 0.50  
 794: 18 18  1  0   17 17  0  0             339702.6557   0.0170  0.050   0.0022 0.50  
 795: 23 14  9  0   22 14  8  0             340505.9408  -0.0772  0.050               
 796: 50 12 38  0   50 11 39  0             341670.1630   0.0450  0.050   0.0450 0.21  
 797: 50 12 38  0   50 12 39  0             341670.1630   0.0450  0.050   0.0450 0.29  
 798: 50 13 38  0   50 11 39  0             341670.1630   0.0450  0.050   0.0450 0.29  
 799: 50 13 38  0   50 12 39  0             341670.1630   0.0450  0.050   0.0450 0.21  
 800: 38  0 38  0   37  0 37  0             343024.6936  -0.0220  0.050  -0.0220 0.15  
 801: 38  0 38  0   37  1 37  0             343024.6936  -0.0220  0.050  -0.0220 0.35  
 802: 38  1 38  0   37  0 37  0             343024.6936  -0.0220  0.050  -0.0220 0.35  
 803: 38  1 38  0   37  1 37  0             343024.6936  -0.0220  0.050  -0.0220 0.15  
 804: 37  1 36  0   36  1 35  0             343032.6413  -0.0199  0.050  -0.0199 0.15  
 805: 37  1 36  0   36  2 35  0             343032.6413  -0.0199  0.050  -0.0199 0.35  
 806: 37  2 36  0   36  1 35  0             343032.6413  -0.0199  0.050  -0.0199 0.35  
 807: 37  2 36  0   36  2 35  0             343032.6413  -0.0199  0.050  -0.0199 0.15  
 808: 36  2 34  0   35  2 33  0             343040.2466  -0.0188  0.050  -0.0188 0.15  
 809: 36  2 34  0   35  3 33  0             343040.2466  -0.0188  0.050  -0.0188 0.35  
 810: 36  3 34  0   35  2 33  0             343040.2466  -0.0188  0.050  -0.0188 0.35  
 811: 36  3 34  0   35  3 33  0             343040.2466  -0.0188  0.050  -0.0188 0.15  
 812: 35  3 32  0   34  3 31  0             343047.9699  -0.0472  0.050  -0.0472 0.15  
 813: 35  3 32  0   34  4 31  0             343047.9699  -0.0472  0.050  -0.0472 0.35  
 814: 35  4 32  0   34  3 31  0             343047.9699  -0.0472  0.050  -0.0472 0.35  
 815: 35  4 32  0   34  4 31  0             343047.9699  -0.0472  0.050  -0.0472 0.15  
 816: 34  4 30  0   33  4 29  0             343056.5847  -0.0359  0.050  -0.0360 0.15  
 817: 34  4 30  0   33  5 29  0             343056.5847  -0.0359  0.050  -0.0360 0.35  
 818: 34  5 30  0   33  4 29  0             343056.5847  -0.0359  0.050  -0.0360 0.35  
 819: 34  5 30  0   33  5 29  0             343056.5847  -0.0359  0.050  -0.0360 0.15  
 820: 33  5 28  0   32  5 27  0             343067.1115  -0.0215  0.050  -0.0216 0.15  
 821: 33  5 28  0   32  6 27  0             343067.1115  -0.0215  0.050  -0.0216 0.35  
 822: 33  6 28  0   32  5 27  0             343067.1115  -0.0215  0.050  -0.0216 0.35  
 823: 33  6 28  0   32  6 27  0             343067.1115  -0.0215  0.050  -0.0216 0.15  
 824: 31  7 24  0   30  7 23  0             343101.4897  -0.0156  0.050  -0.0156 0.40  
 825: 31  7 24  0   30  8 23  0             343101.4897  -0.0156  0.050  -0.0156 0.20  
 826: 31  8 24  0   30  8 23  0             343101.4897  -0.0156  0.050  -0.0156 0.40  
 827: 30  8 22  0   29  9 21  0             343132.5931   0.0290  0.050   0.0291 0.40  
 828: 30  9 22  0   29  8 21  0             343132.5931   0.0290  0.050   0.0291 0.40  
 829: 30  9 22  0   29  9 21  0             343132.5931   0.0290  0.050   0.0291 0.19  
 830: 29  9 20  0   28  9 19  0             343182.4190   0.0133  0.050   0.0134 0.16  
 831: 29  9 20  0   28 10 19  0             343182.4190   0.0133  0.050   0.0134 0.34  
 832: 29 10 20  0   28  9 19  0             343182.4190   0.0133  0.050   0.0134 0.34  
 833: 29 10 20  0   28 10 19  0             343182.4190   0.0133  0.050   0.0134 0.16  
 834: 28 10 18  0   27 10 17  0             343266.0543  -0.0628  0.050  -0.0628 0.17  
 835: 28 10 18  0   27 11 17  0             343266.0543  -0.0628  0.050  -0.0628 0.33  
 836: 28 11 18  0   27 10 17  0             343266.0543  -0.0628  0.050  -0.0628 0.33  
 837: 28 11 18  0   27 11 17  0             343266.0543  -0.0628  0.050  -0.0628 0.17  
 838: 27 11 16  0   26 11 15  0             343414.2659   0.0127  0.050   0.0138 0.17  
 839: 27 11 16  0   26 12 15  0             343414.2659   0.0151  0.050   0.0138 0.33  
 840: 27 12 16  0   26 11 15  0             343414.2659   0.0124  0.050   0.0138 0.33  
 841: 27 12 16  0   26 12 15  0             343414.2659   0.0148  0.050   0.0138 0.17  
 842: 26 12 14  0   25 12 13  0             343695.4455  -0.2040  0.050  -0.0327 0.35  
 843: 26 12 14  0   25 13 13  0             343695.4455   0.1969  0.050  -0.0327 0.15  
 844: 26 13 14  0   25 12 13  0             343695.4455  -0.2624  0.050  -0.0327 0.15  
 845: 26 13 14  0   25 13 13  0             343695.4455   0.1386  0.050  -0.0327 0.35  
 846: 24 15 10  0   23 15  9  0             345145.4015  -0.0345  0.050               
 847: 46  7 39  0   46  6 40  0             351419.1507   0.0379  0.050   0.0379 0.21  
 848: 46  7 39  0   46  7 40  0             351419.1507   0.0379  0.050   0.0379 0.29  
 849: 46  8 39  0   46  6 40  0             351419.1507   0.0379  0.050   0.0379 0.29  
 850: 46  8 39  0   46  7 40  0             351419.1507   0.0379  0.050   0.0379 0.21  
 851: 43  4 39  0   43  3 40  0             351823.0726  -0.0093  0.050  -0.0093 0.21  
 852: 43  4 39  0   43  4 40  0             351823.0726  -0.0093  0.050  -0.0093 0.29  
 853: 43  5 39  0   43  3 40  0             351823.0726  -0.0093  0.050  -0.0093 0.29  
 854: 43  5 39  0   43  4 40  0             351823.0726  -0.0093  0.050  -0.0093 0.21  
 855: 39  0 39  0   38  0 38  0             351930.3910  -0.0359  0.050  -0.0360 0.15  
 856: 39  0 39  0   38  1 38  0             351930.3910  -0.0359  0.050  -0.0360 0.35  
 857: 39  1 39  0   38  0 38  0             351930.3910  -0.0359  0.050  -0.0360 0.35  
 858: 39  1 39  0   38  1 38  0             351930.3910  -0.0359  0.050  -0.0360 0.15  
 859: 38  1 37  0   37  1 36  0             351938.3370  -0.0107  0.050  -0.0107 0.15  
 860: 38  1 37  0   37  2 36  0             351938.3370  -0.0107  0.050  -0.0107 0.35  
 861: 38  2 37  0   37  1 36  0             351938.3370  -0.0107  0.050  -0.0107 0.35  
 862: 38  2 37  0   37  2 36  0             351938.3370  -0.0107  0.050  -0.0107 0.15  
 863: 37  2 35  0   36  2 34  0             351945.9005   0.0154  0.050   0.0154 0.15  
 864: 37  2 35  0   36  3 34  0             351945.9005   0.0154  0.050   0.0154 0.35  
 865: 37  3 35  0   36  2 34  0             351945.9005   0.0154  0.050   0.0154 0.35  
 866: 37  3 35  0   36  3 34  0             351945.9005   0.0154  0.050   0.0154 0.15  
 867: 36  3 33  0   35  3 32  0             351953.4922  -0.0084  0.050  -0.0085 0.15  
 868: 36  3 33  0   35  4 32  0             351953.4922  -0.0084  0.050  -0.0085 0.35  
 869: 36  4 33  0   35  3 32  0             351953.4922  -0.0084  0.050  -0.0085 0.35  
 870: 36  4 33  0   35  4 32  0             351953.4922  -0.0084  0.050  -0.0085 0.15  
 871: 35  4 31  0   34  4 30  0             351961.8167  -0.0327  0.050  -0.0327 0.15  
 872: 35  4 31  0   34  5 30  0             351961.8167  -0.0327  0.050  -0.0327 0.35  
 873: 35  5 31  0   34  4 30  0             351961.8167  -0.0327  0.050  -0.0327 0.35  
 874: 35  5 31  0   34  5 30  0             351961.8167  -0.0327  0.050  -0.0327 0.15  
 875: 34  5 29  0   33  5 28  0             351971.8730  -0.0240  0.050  -0.0240 0.15  
 876: 34  5 29  0   33  6 28  0             351971.8730  -0.0240  0.050  -0.0240 0.35  
 877: 34  6 29  0   33  5 28  0             351971.8730  -0.0240  0.050  -0.0240 0.35  
 878: 34  6 29  0   33  6 28  0             351971.8730  -0.0240  0.050  -0.0240 0.15  
 879: 33  6 27  0   32  6 26  0             351985.1204  -0.0031  0.050  -0.0031 0.33  
 880: 33  6 27  0   32  7 26  0             351985.1204  -0.0031  0.050  -0.0031 0.17  
 881: 33  7 27  0   32  6 26  0             351985.1204  -0.0031  0.050  -0.0031 0.17  
 882: 33  7 27  0   32  7 26  0             351985.1204  -0.0031  0.050  -0.0031 0.33  
 883: 32  7 25  0   31  7 24  0             352003.8848   0.0020  0.050   0.0020 0.16  
 884: 32  7 25  0   31  8 24  0             352003.8848   0.0020  0.050   0.0020 0.34  
 885: 32  8 25  0   31  7 24  0             352003.8848   0.0020  0.050   0.0020 0.34  
 886: 32  8 25  0   31  8 24  0             352003.8848   0.0020  0.050   0.0020 0.16  
 887: 31  8 23  0   30  8 22  0             352032.0220  -0.0485  0.050  -0.0486 0.16  
 888: 31  8 23  0   30  9 22  0             352032.0220  -0.0485  0.050  -0.0486 0.34  
 889: 31  9 23  0   30  8 22  0             352032.0220  -0.0485  0.050  -0.0486 0.34  
 890: 31  9 23  0   30  9 22  0             352032.0220  -0.0485  0.050  -0.0486 0.16  
 891: 30  9 21  0   29  9 20  0             352076.4482   0.0218  0.050   0.0218 0.34  
 892: 30  9 21  0   29 10 20  0             352076.4482   0.0218  0.050   0.0218 0.16  
 893: 30 10 21  0   29  9 20  0             352076.4482   0.0218  0.050   0.0218 0.16  
 894: 30 10 21  0   29 10 20  0             352076.4482   0.0218  0.050   0.0218 0.34  
 895: 29 10 19  0   28 10 18  0             352149.2115  -0.0265  0.050  -0.0265 0.17  
 896: 29 10 19  0   28 11 18  0             352149.2115  -0.0265  0.050  -0.0265 0.33  
 897: 29 11 19  0   28 10 18  0             352149.2115  -0.0265  0.050  -0.0265 0.33  
 898: 29 11 19  0   28 11 18  0             352149.2115  -0.0265  0.050  -0.0265 0.17  
 899: 28 11 17  0   27 11 16  0             352274.4459   0.0039  0.050   0.0041 0.34  
 900: 28 11 17  0   27 12 16  0             352274.4459   0.0042  0.050   0.0041 0.16  
 901: 28 12 17  0   27 11 16  0             352274.4459   0.0039  0.050   0.0041 0.16  
 902: 28 12 17  0   27 12 16  0             352274.4459   0.0042  0.050   0.0041 0.34  
 903: 27 12 15  0   26 12 14  0             352502.9901  -0.0551  0.050  -0.0300 0.18  
 904: 27 12 15  0   26 13 14  0             352502.9901   0.0032  0.050  -0.0300 0.32  
 905: 27 13 15  0   26 12 14  0             352502.9901  -0.0632  0.050  -0.0300 0.32  
 906: 27 13 15  0   26 13 14  0             352502.9901  -0.0048  0.050  -0.0300 0.18  
 907: 26 14 13  0   25 14 12  0             352956.1148   0.0005  0.050               
 908: 26 13 13  0   25 13 12  0             352962.0205   0.0034  0.050               
 909: 25 15 11  0   24 15 10  0             353846.2486  -0.0630  0.050               
 910: 24 19  6  0   23 19  5  0             354016.6471  -0.0580  0.050               
 911: 25 14 11  0   24 14 10  0             354210.1732   0.0502  0.050               
 912: 19 19  0  0   18 18  1  0             358697.4834  -0.0014  0.050   0.0045 0.50  
 913: 19 19  1  0   18 18  0  0             358697.4834   0.0103  0.050   0.0045 0.50  
 914: 23 16  7  0   22 16  6  0             358725.7762  -0.0369  0.050               
 915: 20 16  4  0   19 15  5  0             359609.1072  -0.0671  0.050               
 916: 49  9 40  0   49  8 41  0             360017.1693  -0.0313  0.050  -0.0314 0.21  
 917: 49  9 40  0   49  9 41  0             360017.1693  -0.0313  0.050  -0.0314 0.29  
 918: 49 10 40  0   49  8 41  0             360017.1693  -0.0313  0.050  -0.0314 0.29  
 919: 49 10 40  0   49  9 41  0             360017.1693  -0.0313  0.050  -0.0314 0.21  
 920: 40  0 40  0   39  0 39  0             360835.8063  -0.0312  0.050  -0.0313 0.00  
 921: 40  0 40  0   39  1 39  0             360835.8063  -0.0312  0.050  -0.0313 0.50  
 922: 40  1 40  0   39  0 39  0             360835.8063  -0.0312  0.050  -0.0313 0.50  
 923: 40  1 40  0   39  1 39  0             360835.8063  -0.0312  0.050  -0.0313 0.00  
 924: 39  1 38  0   38  1 37  0             360843.7632   0.0290  0.050   0.0290 0.00  
 925: 39  1 38  0   38  2 37  0             360843.7632   0.0290  0.050   0.0290 0.50  
 926: 39  2 38  0   38  1 37  0             360843.7632   0.0290  0.050   0.0290 0.50  
 927: 39  2 38  0   38  2 37  0             360843.7632   0.0290  0.050   0.0290 0.00  
 928: 38  2 36  0   37  2 35  0             360851.2300   0.0230  0.050   0.0230 0.32  
 929: 38  2 36  0   37  3 35  0             360851.2300   0.0230  0.050   0.0230 0.18  
 930: 38  3 36  0   37  2 35  0             360851.2300   0.0230  0.050   0.0230 0.18  
 931: 38  3 36  0   37  3 35  0             360851.2300   0.0230  0.050   0.0230 0.32  
 932: 37  3 34  0   36  3 33  0             360858.7706   0.0770  0.050   0.0770 0.00  
 933: 37  3 34  0   36  4 33  0             360858.7706   0.0770  0.050   0.0770 0.50  
 934: 37  4 34  0   36  3 33  0             360858.7706   0.0770  0.050   0.0770 0.50  
 935: 37  4 34  0   36  4 33  0             360858.7706   0.0770  0.050   0.0770 0.00  
 936: 36  4 32  0   35  4 31  0             360866.8297   0.0247  0.050   0.0248 0.33  
 937: 36  4 32  0   35  5 31  0             360866.8297   0.0247  0.050   0.0248 0.17  
 938: 36  5 32  0   35  4 31  0             360866.8297   0.0247  0.050   0.0248 0.17  
 939: 36  5 32  0   35  5 31  0             360866.8297   0.0247  0.050   0.0248 0.33  
 940: 35  5 30  0   34  5 29  0             360876.4633   0.0355  0.050   0.0355 0.00  
 941: 35  5 30  0   34  6 29  0             360876.4633   0.0355  0.050   0.0355 0.50  
 942: 35  6 30  0   34  5 29  0             360876.4633   0.0355  0.050   0.0355 0.50  
 943: 35  6 30  0   34  6 29  0             360876.4633   0.0355  0.050   0.0355 0.00  
 944: 34  6 28  0   33  6 27  0             360888.9173   0.0195  0.050   0.0195 0.33  
 945: 34  6 28  0   33  7 27  0             360888.9173   0.0195  0.050   0.0195 0.17  
 946: 34  7 28  0   33  6 27  0             360888.9173   0.0195  0.050   0.0195 0.17  
 947: 34  7 28  0   33  7 27  0             360888.9173   0.0195  0.050   0.0195 0.33  
 948: 33  7 26  0   32  7 25  0             360906.2044  -0.0962  0.050  -0.0963 0.00  
 949: 33  7 26  0   32  8 25  0             360906.2044  -0.0962  0.050  -0.0963 0.50  
 950: 33  8 26  0   32  7 25  0             360906.2044  -0.0962  0.050  -0.0963 0.50  
 951: 33  8 26  0   32  8 25  0             360906.2044  -0.0962  0.050  -0.0963 0.00  
 952: 32  8 24  0   31  8 23  0             360932.0857   0.0672  0.050   0.0673 0.33  
 953: 32  8 24  0   31  9 23  0             360932.0857   0.0672  0.050   0.0673 0.17  
 954: 32  9 24  0   31  8 23  0             360932.0857   0.0672  0.050   0.0673 0.17  
 955: 32  9 24  0   31  9 23  0             360932.0857   0.0672  0.050   0.0673 0.33  
 956: 31  9 22  0   30  9 21  0             360971.7950   0.0273  0.050   0.0273 0.00  
 957: 31  9 22  0   30 10 21  0             360971.7950   0.0273  0.050   0.0273 0.50  
 958: 31 10 22  0   30  9 21  0             360971.7950   0.0273  0.050   0.0273 0.50  
 959: 31 10 22  0   30 10 21  0             360971.7950   0.0273  0.050   0.0273 0.00  
 960: 30 10 20  0   29 10 19  0             361035.7207   0.0342  0.050   0.0342 0.34  
 961: 30 10 20  0   29 11 19  0             361035.7207   0.0342  0.050   0.0342 0.16  
 962: 30 11 20  0   29 10 19  0             361035.7207   0.0342  0.050   0.0342 0.16  
 963: 30 11 20  0   29 11 19  0             361035.7207   0.0342  0.050   0.0342 0.34  
 964: 29 11 18  0   28 11 17  0             361142.8848   0.0302  0.050   0.0303 0.00  
 965: 29 11 18  0   28 12 17  0             361142.8848   0.0302  0.050   0.0303 0.50  
 966: 29 12 18  0   28 11 17  0             361142.8848   0.0302  0.050   0.0303 0.50  
 967: 29 12 18  0   28 12 17  0             361142.8848   0.0302  0.050   0.0303 0.00  
 968: 28 12 16  0   27 12 15  0             361332.0355  -0.0501  0.050  -0.0466 0.35  
 969: 28 12 16  0   27 13 15  0             361332.0355  -0.0421  0.050  -0.0466 0.15  
 970: 28 13 16  0   27 12 15  0             361332.0355  -0.0512  0.050  -0.0466 0.15  
 971: 28 13 16  0   27 13 15  0             361332.0355  -0.0431  0.050  -0.0466 0.35  
 972: 25 16 10  0   24 16  9  0             363213.2109   0.0382  0.050               
 973: 25 21  4  0   24 21  3  0             364938.4002  -0.0549  0.050               
 974: 20 18  3  0   19 17  2  0             368170.1866   0.0591  0.050               
 975: 49  8 41  0   49  7 42  0             369082.0859   0.0717  0.050   0.0717 0.21  
 976: 49  8 41  0   49  8 42  0             369082.0859   0.0717  0.050   0.0717 0.29  
 977: 49  9 41  0   49  7 42  0             369082.0859   0.0717  0.050   0.0717 0.29  
 978: 49  9 41  0   49  8 42  0             369082.0859   0.0717  0.050   0.0717 0.21  
 979: 46  5 41  0   46  4 42  0             369512.0685   0.0090  0.050   0.0090 0.21  
 980: 46  5 41  0   46  5 42  0             369512.0685   0.0090  0.050   0.0090 0.29  
 981: 46  6 41  0   46  4 42  0             369512.0685   0.0090  0.050   0.0090 0.29  
 982: 46  6 41  0   46  5 42  0             369512.0685   0.0090  0.050   0.0090 0.21  
 983: 41  0 41  0   40  0 40  0             369740.9432   0.0034  0.050   0.0034 0.00  
 984: 41  0 41  0   40  1 40  0             369740.9432   0.0034  0.050   0.0034 0.50  
 985: 41  1 41  0   40  0 40  0             369740.9432   0.0034  0.050   0.0034 0.50  
 986: 41  1 41  0   40  1 40  0             369740.9432   0.0034  0.050   0.0034 0.00  
 987: 40  1 39  0   39  1 38  0             369748.8416   0.0287  0.050   0.0287 0.00  
 988: 40  1 39  0   39  2 38  0             369748.8416   0.0287  0.050   0.0287 0.50  
 989: 40  2 39  0   39  1 38  0             369748.8416   0.0287  0.050   0.0287 0.50  
 990: 40  2 39  0   39  2 38  0             369748.8416   0.0287  0.050   0.0287 0.00  
 991: 39  2 37  0   38  2 36  0             369756.2452   0.0218  0.050   0.0218 0.00  
 992: 39  2 37  0   38  3 36  0             369756.2452   0.0218  0.050   0.0218 0.50  
 993: 39  3 37  0   38  2 36  0             369756.2452   0.0218  0.050   0.0218 0.50  
 994: 39  3 37  0   38  3 36  0             369756.2452   0.0218  0.050   0.0218 0.00  
 995: 38  3 35  0   37  3 34  0             369763.5941   0.0071  0.050   0.0071 0.00  
 996: 38  3 35  0   37  4 34  0             369763.5941   0.0071  0.050   0.0071 0.50  
 997: 38  4 35  0   37  3 34  0             369763.5941   0.0071  0.050   0.0071 0.50  
 998: 38  4 35  0   37  4 34  0             369763.5941   0.0071  0.050   0.0071 0.00  
 999: 37  4 33  0   36  4 32  0             369771.5043   0.0282  0.050   0.0282 0.32  
1000: 37  4 33  0   36  5 32  0             369771.5043   0.0282  0.050   0.0282 0.18  
1001: 37  5 33  0   36  4 32  0             369771.5043   0.0282  0.050   0.0282 0.18  
1002: 37  5 33  0   36  5 32  0             369771.5043   0.0282  0.050   0.0282 0.32  
1003: 36  5 31  0   35  5 30  0             369780.7008  -0.0075  0.050  -0.0075 0.00  
1004: 36  5 31  0   35  6 30  0             369780.7008  -0.0075  0.050  -0.0075 0.50  
1005: 36  6 31  0   35  5 30  0             369780.7008  -0.0075  0.050  -0.0075 0.50  
1006: 36  6 31  0   35  6 30  0             369780.7008  -0.0075  0.050  -0.0075 0.00  
1007: 35  6 29  0   34  6 28  0             369792.4791  -0.0164  0.050  -0.0164 0.00  
1008: 35  6 29  0   34  7 28  0             369792.4791  -0.0164  0.050  -0.0164 0.50  
1009: 35  7 29  0   34  6 28  0             369792.4791  -0.0164  0.050  -0.0164 0.50  
1010: 35  7 29  0   34  7 28  0             369792.4791  -0.0164  0.050  -0.0164 0.00  
1011: 34  7 27  0   33  7 26  0             369808.7520   0.0548  0.050   0.0548 0.00  
1012: 34  7 27  0   33  8 26  0             369808.7520   0.0548  0.050   0.0548 0.50  
1013: 34  8 27  0   33  7 26  0             369808.7520   0.0548  0.050   0.0548 0.50  
1014: 34  8 27  0   33  8 26  0             369808.7520   0.0548  0.050   0.0548 0.00  
1015: 33  8 25  0   32  9 24  0             369832.2726   0.0012  0.050   0.0013 0.25  
1016: 33  9 25  0   32  8 24  0             369832.2726   0.0012  0.050   0.0013 0.25  
1017: 33  9 25  0   32  9 24  0             369832.2726   0.0012  0.050   0.0013 0.50  
1018: 32  9 23  0   31  9 22  0             369868.1245   0.0128  0.050   0.0128 0.00  
1019: 32  9 23  0   31 10 22  0             369868.1245   0.0128  0.050   0.0128 0.50  
1020: 32 10 23  0   31  9 22  0             369868.1245   0.0128  0.050   0.0128 0.50  
1021: 32 10 23  0   31 10 22  0             369868.1245   0.0128  0.050   0.0128 0.00  
1022: 31 10 21  0   30 10 20  0             369924.7254   0.0455  0.050   0.0455 0.34  
1023: 31 10 21  0   30 11 20  0             369924.7254   0.0455  0.050   0.0455 0.16  
1024: 31 11 21  0   30 10 20  0             369924.7254   0.0455  0.050   0.0455 0.16  
1025: 31 11 21  0   30 11 20  0             369924.7254   0.0455  0.050   0.0455 0.34  
1026: 30 11 19  0   29 11 18  0             370017.4336   0.0169  0.050   0.0169 0.00  
1027: 30 11 19  0   29 12 18  0             370017.4336   0.0169  0.050   0.0169 0.50  
1028: 30 12 19  0   29 11 18  0             370017.4336   0.0169  0.050   0.0169 0.50  
1029: 30 12 19  0   29 12 18  0             370017.4336   0.0169  0.050   0.0169 0.00  
1030: 29 12 17  0   28 12 16  0             370176.5104   0.0141  0.050   0.0146 0.00  
1031: 29 12 17  0   28 13 16  0             370176.5104   0.0152  0.050   0.0146 0.50  
1032: 29 13 17  0   28 12 16  0             370176.5104   0.0140  0.050   0.0146 0.50  
1033: 29 13 17  0   28 13 16  0             370176.5104   0.0151  0.050   0.0146 0.00  
1034: 28 13 15  0   27 13 14  0             370466.7633  -0.0238  0.050   0.0523 0.00  
1035: 28 13 15  0   27 14 14  0             370466.7633   0.1542  0.050   0.0523 0.50  
1036: 28 14 15  0   27 13 14  0             370466.7633  -0.0496  0.050   0.0523 0.50  
1037: 28 14 15  0   27 14 14  0             370466.7633   0.1283  0.050   0.0523 0.00  
1038: 26 15 11  0   25 16 10  0             371850.6907   0.0187  0.050               
1039: 24 17  7  0   23 17  6  0             372341.8947   0.0166  0.050               
1040: 20 19  1  0   19 18  2  0             372953.0531  -0.0920  0.050   0.0905 0.50  
1041: 20 19  2  0   19 18  1  0             372953.0531   0.2729  0.050   0.0905 0.50  
1042: 54 12 42  0   54 11 43  0             377302.1303   0.0699  0.050   0.0700 0.21  
1043: 54 12 42  0   54 12 43  0             377302.1303   0.0699  0.050   0.0700 0.29  
1044: 54 13 42  0   54 11 43  0             377302.1303   0.0699  0.050   0.0700 0.29  
1045: 54 13 42  0   54 12 43  0             377302.1303   0.0699  0.050   0.0700 0.21  
1046: 53 11 42  0   53 10 43  0             377485.9085  -0.0511  0.050  -0.0511 0.21  
1047: 53 11 42  0   53 11 43  0             377485.9085  -0.0511  0.050  -0.0511 0.29  
1048: 53 12 42  0   53 10 43  0             377485.9085  -0.0511  0.050  -0.0511 0.29  
1049: 53 12 42  0   53 11 43  0             377485.9085  -0.0511  0.050  -0.0511 0.21  
1050: 20 20  0  0   19 19  1  0             377690.7795   0.0012  0.050   0.0036 0.50  
1051: 20 20  1  0   19 19  0  0             377690.7795   0.0058  0.050   0.0036 0.50  
1052: 50  8 42  0   50  7 43  0             377987.2366  -0.0515  0.050  -0.0516 0.21  
1053: 50  8 42  0   50  8 43  0             377987.2366  -0.0515  0.050  -0.0516 0.29  
1054: 50  9 42  0   50  7 43  0             377987.2366  -0.0515  0.050  -0.0516 0.29  
1055: 50  9 42  0   50  8 43  0             377987.2366  -0.0515  0.050  -0.0516 0.21  
1056: 49  7 42  0   49  6 43  0             378138.5522  -0.0482  0.050  -0.0483 0.21  
1057: 49  7 42  0   49  7 43  0             378138.5522  -0.0482  0.050  -0.0483 0.29  
1058: 49  8 42  0   49  6 43  0             378138.5522  -0.0482  0.050  -0.0483 0.29  
1059: 49  8 42  0   49  7 43  0             378138.5522  -0.0482  0.050  -0.0483 0.21  
1060: 42  0 42  0   41  0 41  0             378645.7772   0.0511  0.050   0.0512 0.00  
1061: 42  0 42  0   41  1 41  0             378645.7772   0.0511  0.050   0.0512 0.50  
1062: 42  1 42  0   41  0 41  0             378645.7772   0.0511  0.050   0.0512 0.50  
1063: 42  1 42  0   41  1 41  0             378645.7772   0.0511  0.050   0.0512 0.00  
1064: 41  1 40  0   40  1 39  0             378653.6022   0.0261  0.050   0.0261 0.00  
1065: 41  1 40  0   40  2 39  0             378653.6022   0.0261  0.050   0.0261 0.50  
1066: 41  2 40  0   40  1 39  0             378653.6022   0.0261  0.050   0.0261 0.50  
1067: 41  2 40  0   40  2 39  0             378653.6022   0.0261  0.050   0.0261 0.00  
1068: 40  2 38  0   39  2 37  0             378660.9562   0.0300  0.050   0.0301 0.00  
1069: 40  2 38  0   39  3 37  0             378660.9562   0.0300  0.050   0.0301 0.50  
1070: 40  3 38  0   39  2 37  0             378660.9562   0.0300  0.050   0.0301 0.50  
1071: 40  3 38  0   39  3 37  0             378660.9562   0.0300  0.050   0.0301 0.00  
1072: 39  3 36  0   38  3 35  0             378668.1852   0.0129  0.050   0.0129 0.00  
1073: 39  3 36  0   38  4 35  0             378668.1852   0.0129  0.050   0.0129 0.50  
1074: 39  4 36  0   38  3 35  0             378668.1852   0.0129  0.050   0.0129 0.50  
1075: 39  4 36  0   38  4 35  0             378668.1852   0.0129  0.050   0.0129 0.00  
1076: 38  4 34  0   37  4 33  0             378675.8931   0.0407  0.050   0.0407 0.00  
1077: 38  4 34  0   37  5 33  0             378675.8931   0.0407  0.050   0.0407 0.50  
1078: 38  5 34  0   37  4 33  0             378675.8931   0.0407  0.050   0.0407 0.50  
1079: 38  5 34  0   37  5 33  0             378675.8931   0.0407  0.050   0.0407 0.00  
1080: 37  5 32  0   36  5 31  0             378684.7585   0.0348  0.050   0.0349 0.00  
1081: 37  5 32  0   36  6 31  0             378684.7585   0.0348  0.050   0.0349 0.50  
1082: 37  6 32  0   36  5 31  0             378684.7585   0.0348  0.050   0.0349 0.50  
1083: 37  6 32  0   36  6 31  0             378684.7585   0.0348  0.050   0.0349 0.00  
1084: 36  6 30  0   35  6 29  0             378695.9327   0.0421  0.050   0.0421 0.00  
1085: 36  6 30  0   35  7 29  0             378695.9327   0.0421  0.050   0.0421 0.50  
1086: 36  7 30  0   35  6 29  0             378695.9327   0.0421  0.050   0.0421 0.50  
1087: 36  7 30  0   35  7 29  0             378695.9327   0.0421  0.050   0.0421 0.00  
1088: 35  7 28  0   34  7 27  0             378711.0495   0.0285  0.050   0.0286 0.00  
1089: 35  7 28  0   34  8 27  0             378711.0495   0.0285  0.050   0.0286 0.50  
1090: 35  8 28  0   34  7 27  0             378711.0495   0.0285  0.050   0.0286 0.50  
1091: 35  8 28  0   34  8 27  0             378711.0495   0.0285  0.050   0.0286 0.00  
1092: 34  8 26  0   33  8 25  0             378732.7190  -0.0008  0.050  -0.0008 0.33  
1093: 34  8 26  0   33  9 25  0             378732.7190  -0.0008  0.050  -0.0008 0.17  
1094: 34  9 26  0   33  8 25  0             378732.7190  -0.0008  0.050  -0.0008 0.17  
1095: 34  9 26  0   33  9 25  0             378732.7190  -0.0008  0.050  -0.0008 0.33  
1096: 33  9 24  0   32  9 23  0             378765.2282   0.0169  0.050   0.0169 0.33  
1097: 33  9 24  0   32 10 23  0             378765.2282   0.0169  0.050   0.0169 0.17  
1098: 33 10 24  0   32  9 23  0             378765.2282   0.0169  0.050   0.0169 0.17  
1099: 33 10 24  0   32 10 23  0             378765.2282   0.0169  0.050   0.0169 0.33  
1100: 32 10 22  0   31 10 21  0             378815.6804   0.0479  0.050   0.0480 0.00  
1101: 32 10 22  0   31 11 21  0             378815.6804   0.0479  0.050   0.0480 0.50  
1102: 32 11 22  0   31 10 21  0             378815.6804   0.0479  0.050   0.0480 0.50  
1103: 32 11 22  0   31 11 21  0             378815.6804   0.0479  0.050   0.0480 0.00  
1104: 31 11 20  0   30 11 19  0             378896.6220  -0.0246  0.050  -0.0247 0.00  
1105: 31 11 20  0   30 12 19  0             378896.6220  -0.0246  0.050  -0.0247 0.50  
1106: 31 12 20  0   30 11 19  0             378896.6220  -0.0246  0.050  -0.0247 0.50  
1107: 31 12 20  0   30 12 19  0             378896.6220  -0.0246  0.050  -0.0247 0.00  
1108: 30 12 18  0   29 12 17  0             379032.1836   0.0415  0.050   0.0416 0.00  
1109: 30 12 18  0   29 13 17  0             379032.1836   0.0417  0.050   0.0416 0.50  
1110: 30 13 18  0   29 12 17  0             379032.1836   0.0415  0.050   0.0416 0.50  
1111: 30 13 18  0   29 13 17  0             379032.1836   0.0417  0.050   0.0416 0.00  
1112: 26 22  5  0   25 22  4  0             379036.4539  -0.0633  0.050               
1113: 29 13 16  0   28 13 15  0             379271.0019  -0.0125  0.050  -0.0014 0.00  
1114: 29 13 16  0   28 14 15  0             379271.0019   0.0133  0.050  -0.0014 0.50  
1115: 29 14 16  0   28 13 15  0             379271.0019  -0.0160  0.050  -0.0014 0.50  
1116: 29 14 16  0   28 14 15  0             379271.0019   0.0097  0.050  -0.0014 0.00  
1117: 28 15 14  0   27 15 13  0             379724.5804  -0.0025  0.050               
1118: 27 15 12  0   26 16 11  0             380582.9178  -0.0500  0.050               
1119: 27 16 12  0   26 16 11  0             380627.6714  -0.0376  0.050               
1120: 26 17 10  0   25 17  9  0             381119.4105   0.0219  0.050               
1121: 21 18  3  0   20 17  4  0             382381.5949  -0.0088  0.050               
1122: 56 13 43  0   56 12 44  0             386014.0433  -0.0762  0.050  -0.0762 0.21  
1123: 56 13 43  0   56 13 44  0             386014.0433  -0.0762  0.050  -0.0762 0.29  
1124: 56 14 43  0   56 12 44  0             386014.0433  -0.0762  0.050  -0.0762 0.29  
1125: 56 14 43  0   56 13 44  0             386014.0433  -0.0762  0.050  -0.0762 0.21  
1126: 55 12 43  0   55 11 44  0             386206.2930  -0.0639  0.050  -0.0639 0.21  
1127: 55 12 43  0   55 12 44  0             386206.2930  -0.0639  0.050  -0.0639 0.29  
1128: 55 13 43  0   55 11 44  0             386206.2930  -0.0639  0.050  -0.0639 0.29  
1129: 55 13 43  0   55 12 44  0             386206.2930  -0.0639  0.050  -0.0639 0.21  
1130: 53 10 43  0   53  9 44  0             386565.1721   0.0070  0.050   0.0070 0.21  
1131: 53 10 43  0   53 10 44  0             386565.1721   0.0070  0.050   0.0070 0.29  
1132: 53 11 43  0   53  9 44  0             386565.1721   0.0070  0.050   0.0070 0.29  
1133: 53 11 43  0   53 10 44  0             386565.1721   0.0070  0.050   0.0070 0.21  
1134: 52  9 43  0   52  8 44  0             386732.2598  -0.0630  0.050  -0.0630 0.21  
1135: 52  9 43  0   52  9 44  0             386732.2598  -0.0630  0.050  -0.0630 0.29  
1136: 52 10 43  0   52  8 44  0             386732.2598  -0.0630  0.050  -0.0630 0.29  
1137: 52 10 43  0   52  9 44  0             386732.2598  -0.0630  0.050  -0.0630 0.21  
1138: 50  7 43  0   50  6 44  0             387043.5664   0.0085  0.050   0.0086 0.21  
1139: 50  7 43  0   50  7 44  0             387043.5664   0.0085  0.050   0.0086 0.29  
1140: 50  8 43  0   50  6 44  0             387043.5664   0.0085  0.050   0.0086 0.29  
1141: 50  8 43  0   50  7 44  0             387043.5664   0.0085  0.050   0.0086 0.21  
1142: 21 19  2  0   20 18  3  0             387179.8345   0.0884  0.050               
1143: 26 18  9  0   25 18  8  0             387204.1600  -0.0315  0.050               
1144: 22 17  6  0   21 16  5  0             387246.8876  -0.0882  0.050               
1145: 48  5 43  0   48  4 44  0             387325.8402   0.0201  0.050   0.0201 0.21  
1146: 48  5 43  0   48  5 44  0             387325.8402   0.0201  0.050   0.0201 0.29  
1147: 48  6 43  0   48  4 44  0             387325.8402   0.0201  0.050   0.0201 0.29  
1148: 48  6 43  0   48  5 44  0             387325.8402   0.0201  0.050   0.0201 0.21  
1149: 43  0 43  0   42  0 42  0             387550.2197   0.0309  0.050   0.0310 0.00  
1150: 43  0 43  0   42  1 42  0             387550.2197   0.0309  0.050   0.0310 0.50  
1151: 43  1 43  0   42  0 42  0             387550.2197   0.0309  0.050   0.0310 0.50  
1152: 43  1 43  0   42  1 42  0             387550.2197   0.0309  0.050   0.0310 0.00  
1153: 42  1 41  0   41  1 40  0             387558.0502   0.0340  0.050   0.0340 0.00  
1154: 42  1 41  0   41  2 40  0             387558.0502   0.0340  0.050   0.0340 0.50  
1155: 42  2 41  0   41  1 40  0             387558.0502   0.0340  0.050   0.0340 0.50  
1156: 42  2 41  0   41  2 40  0             387558.0502   0.0340  0.050   0.0340 0.00  
1157: 41  2 39  0   40  2 38  0             387565.3951   0.0876  0.050   0.0876 0.00  
1158: 41  2 39  0   40  3 38  0             387565.3951   0.0876  0.050   0.0876 0.50  
1159: 41  3 39  0   40  2 38  0             387565.3951   0.0876  0.050   0.0876 0.50  
1160: 41  3 39  0   40  3 38  0             387565.3951   0.0876  0.050   0.0876 0.00  
1161: 40  3 37  0   39  3 36  0             387572.4317  -0.0094  0.050  -0.0094 0.00  
1162: 40  3 37  0   39  4 36  0             387572.4317  -0.0094  0.050  -0.0094 0.50  
1163: 40  4 37  0   39  3 36  0             387572.4317  -0.0094  0.050  -0.0094 0.50  
1164: 40  4 37  0   39  4 36  0             387572.4317  -0.0094  0.050  -0.0094 0.00  
1165: 39  4 35  0   38  4 34  0             387579.9152  -0.0086  0.050  -0.0086 0.00  
1166: 39  4 35  0   38  5 34  0             387579.9152  -0.0086  0.050  -0.0086 0.50  
1167: 39  5 35  0   38  4 34  0             387579.9152  -0.0086  0.050  -0.0086 0.50  
1168: 39  5 35  0   38  5 34  0             387579.9152  -0.0086  0.050  -0.0086 0.00  
1169: 38  5 33  0   37  5 32  0             387588.4617   0.0021  0.050   0.0021 0.00  
1170: 38  5 33  0   37  6 32  0             387588.4617   0.0021  0.050   0.0021 0.50  
1171: 38  6 33  0   37  5 32  0             387588.4617   0.0021  0.050   0.0021 0.50  
1172: 38  6 33  0   37  6 32  0             387588.4617   0.0021  0.050   0.0021 0.00  
1173: 37  6 31  0   36  6 30  0             387599.0512  -0.0089  0.050  -0.0089 0.00  
1174: 37  6 31  0   36  7 30  0             387599.0512  -0.0089  0.050  -0.0089 0.50  
1175: 37  7 31  0   36  6 30  0             387599.0512  -0.0089  0.050  -0.0089 0.50  
1176: 37  7 31  0   36  7 30  0             387599.0512  -0.0089  0.050  -0.0089 0.00  
1177: 36  7 29  0   35  7 28  0             387613.2564   0.0278  0.050   0.0278 0.00  
1178: 36  7 29  0   35  8 28  0             387613.2564   0.0278  0.050   0.0278 0.50  
1179: 36  8 29  0   35  7 28  0             387613.2564   0.0278  0.050   0.0278 0.50  
1180: 36  8 29  0   35  8 28  0             387613.2564   0.0278  0.050   0.0278 0.00  
1181: 35  8 27  0   34  8 26  0             387633.2859   0.0114  0.050   0.0114 0.00  
1182: 35  8 27  0   34  9 26  0             387633.2859   0.0114  0.050   0.0114 0.50  
1183: 35  9 27  0   34  8 26  0             387633.2859   0.0114  0.050   0.0114 0.50  
1184: 35  9 27  0   34  9 26  0             387633.2859   0.0114  0.050   0.0114 0.00  
1185: 34  9 25  0   33  9 24  0             387662.8888   0.0167  0.050   0.0168 0.00  
1186: 34  9 25  0   33 10 24  0             387662.8888   0.0167  0.050   0.0168 0.50  
1187: 34 10 25  0   33  9 24  0             387662.8888   0.0167  0.050   0.0168 0.50  
1188: 34 10 25  0   33 10 24  0             387662.8888   0.0167  0.050   0.0168 0.00  
1189: 45  2 43  0   45  1 44  0             387699.3390  -0.0446  0.050  -0.0446 0.21  
1190: 45  2 43  0   45  2 44  0             387699.3390  -0.0446  0.050  -0.0446 0.29  
1191: 45  3 43  0   45  1 44  0             387699.3390  -0.0446  0.050  -0.0446 0.29  
1192: 45  3 43  0   45  2 44  0             387699.3390  -0.0446  0.050  -0.0446 0.21  
1193: 33 10 23  0   32 10 22  0             387708.1219   0.0244  0.050   0.0245 0.00  
1194: 33 10 23  0   32 11 22  0             387708.1219   0.0244  0.050   0.0245 0.50  
1195: 33 11 23  0   32 10 22  0             387708.1219   0.0244  0.050   0.0245 0.50  
1196: 33 11 23  0   32 11 22  0             387708.1219   0.0244  0.050   0.0245 0.00  
1197: 32 11 21  0   31 11 20  0             387779.4857   0.0238  0.050   0.0239 0.00  
1198: 32 11 21  0   31 12 20  0             387779.4857   0.0238  0.050   0.0239 0.50  
1199: 32 12 21  0   31 11 20  0             387779.4857   0.0238  0.050   0.0239 0.50  
1200: 32 12 21  0   31 12 20  0             387779.4857   0.0238  0.050   0.0239 0.00  
1201: 31 12 19  0   30 12 18  0             387896.1748  -0.0020  0.050  -0.0020 0.00  
1202: 31 12 19  0   30 13 18  0             387896.1748  -0.0019  0.050  -0.0020 0.50  
1203: 31 13 19  0   30 12 18  0             387896.1748  -0.0020  0.050  -0.0020 0.50  
1204: 31 13 19  0   30 13 18  0             387896.1748  -0.0019  0.050  -0.0020 0.00  
1205: 30 13 17  0   29 13 16  0             388096.0142   0.0564  0.050   0.0580 0.00  
1206: 30 13 17  0   29 14 16  0             388096.0142   0.0600  0.050   0.0580 0.50  
1207: 30 14 17  0   29 13 16  0             388096.0142   0.0559  0.050   0.0580 0.50  
1208: 30 14 17  0   29 14 16  0             388096.0142   0.0595  0.050   0.0580 0.00  
1209: 26 19  8  0   25 19  7  0             388289.7654   0.0682  0.050               
1210: 29 14 15  0   28 15 14  0             388460.6025   0.2704  0.050  -0.0261 0.50  
1211: 29 15 15  0   28 14 14  0             388460.6025  -0.3227  0.050  -0.0261 0.50  
1212: 28 15 13  0   27 16 12  0             389171.9390   0.0145  0.050               
1213: 28 16 13  0   27 16 12  0             389180.1544  -0.0280  0.050               
1214: 28 16 13  0   27 15 12  0             389224.9214  -0.0022  0.050               
1215: 27 17 11  0   26 17 10  0             390291.0267   0.0090  0.050               
1216: 25 17  8  0   24 17  7  0             390847.1329   0.0006  0.050               
1217: 21 20  1  0   20 19  2  0             391946.4904  -0.0864  0.050  -0.0108 0.50  
1218: 21 20  2  0   20 19  1  0             391946.4904   0.0648  0.050  -0.0108 0.50  
1219: 27 17 11  0   26 16 10  0             392271.2682  -0.0274  0.050               
1220: 27 23  5  0   26 23  4  0             393174.3566   0.0570  0.050               
1221: 27 23  4  0   26 23  3  0             393180.6331  -0.0893  0.050               
1222: 59 15 44  0   59 14 45  0             394507.3945   0.0301  0.050   0.0302 0.21  
1223: 59 15 44  0   59 15 45  0             394507.3945   0.0301  0.050   0.0302 0.28  
1224: 59 16 44  0   59 14 45  0             394507.3945   0.0301  0.050   0.0302 0.28  
1225: 59 16 44  0   59 15 45  0             394507.3945   0.0301  0.050   0.0302 0.21  
1226: 22 17  5  0   21 16  6  0             394539.9618  -0.0621  0.050               
1227: 58 14 44  0   58 13 45  0             394716.9544   0.0516  0.050   0.0516 0.21  
1228: 58 14 44  0   58 14 45  0             394716.9544   0.0516  0.050   0.0516 0.29  
1229: 58 15 44  0   58 13 45  0             394716.9544   0.0516  0.050   0.0516 0.29  
1230: 58 15 44  0   58 14 45  0             394716.9544   0.0516  0.050   0.0516 0.21  
1231: 55 11 44  0   55 10 45  0             395292.7089   0.0153  0.050   0.0153 0.21  
1232: 55 11 44  0   55 11 45  0             395292.7089   0.0153  0.050   0.0153 0.29  
1233: 55 12 44  0   55 10 45  0             395292.7089   0.0153  0.050   0.0153 0.29  
1234: 55 12 44  0   55 11 45  0             395292.7089   0.0153  0.050   0.0153 0.21  
1235: 22 18  5  0   21 17  4  0             395918.4051   0.0041  0.050               
1236: 27 22  5  0   26 22  4  0             396258.0502  -0.0403  0.050               
1237: 44  0 44  0   43  0 43  0             396454.2880  -0.0321  0.050  -0.0322 0.00  
1238: 44  0 44  0   43  1 43  0             396454.2880  -0.0321  0.050  -0.0322 0.50  
1239: 44  1 44  0   43  0 43  0             396454.2880  -0.0321  0.050  -0.0322 0.50  
1240: 44  1 44  0   43  1 43  0             396454.2880  -0.0321  0.050  -0.0322 0.00  
1241: 43  1 42  0   42  1 41  0             396462.1079  -0.0175  0.050  -0.0176 0.00  
1242: 43  1 42  0   42  2 41  0             396462.1079  -0.0175  0.050  -0.0176 0.50  
1243: 43  2 42  0   42  1 41  0             396462.1079  -0.0175  0.050  -0.0176 0.50  
1244: 43  2 42  0   42  2 41  0             396462.1079  -0.0175  0.050  -0.0176 0.00  
1245: 42  2 40  0   41  2 39  0             396469.3283  -0.0312  0.050  -0.0313 0.00  
1246: 42  2 40  0   41  3 39  0             396469.3283  -0.0312  0.050  -0.0313 0.50  
1247: 42  3 40  0   41  2 39  0             396469.3283  -0.0312  0.050  -0.0313 0.50  
1248: 42  3 40  0   41  3 39  0             396469.3283  -0.0312  0.050  -0.0313 0.00  
1249: 41  3 38  0   40  3 37  0             396476.3929   0.0080  0.050   0.0080 0.00  
1250: 41  3 38  0   40  4 37  0             396476.3929   0.0080  0.050   0.0080 0.50  
1251: 41  4 38  0   40  3 37  0             396476.3929   0.0080  0.050   0.0080 0.50  
1252: 41  4 38  0   40  4 37  0             396476.3929   0.0080  0.050   0.0080 0.00  
1253: 40  4 36  0   39  4 35  0             396483.7219   0.0413  0.050   0.0414 0.00  
1254: 40  4 36  0   39  5 35  0             396483.7219   0.0413  0.050   0.0414 0.50  
1255: 40  5 36  0   39  4 35  0             396483.7219   0.0413  0.050   0.0414 0.50  
1256: 40  5 36  0   39  5 35  0             396483.7219   0.0413  0.050   0.0414 0.00  
1257: 39  5 34  0   38  5 33  0             396491.9810   0.0778  0.050   0.0778 0.00  
1258: 39  5 34  0   38  6 33  0             396491.9810   0.0778  0.050   0.0778 0.50  
1259: 39  6 34  0   38  5 33  0             396491.9810   0.0778  0.050   0.0778 0.50  
1260: 39  6 34  0   38  6 33  0             396491.9810   0.0778  0.050   0.0778 0.00  
1261: 38  6 32  0   37  6 31  0             396501.9596  -0.0238  0.050  -0.0239 0.00  
1262: 38  6 32  0   37  7 31  0             396501.9596  -0.0238  0.050  -0.0239 0.50  
1263: 38  7 32  0   37  6 31  0             396501.9596  -0.0238  0.050  -0.0239 0.50  
1264: 38  7 32  0   37  7 31  0             396501.9596  -0.0238  0.050  -0.0239 0.00  
1265: 37  7 30  0   36  7 29  0             396515.2496  -0.0336  0.050  -0.0336 0.00  
1266: 37  7 30  0   36  8 29  0             396515.2496  -0.0336  0.050  -0.0336 0.50  
1267: 37  8 30  0   36  7 29  0             396515.2496  -0.0336  0.050  -0.0336 0.50  
1268: 37  8 30  0   36  8 29  0             396515.2496  -0.0336  0.050  -0.0336 0.00  
1269: 36  8 28  0   35  8 27  0             396533.8616  -0.0002  0.050  -0.0002 0.00  
1270: 36  8 28  0   35  9 27  0             396533.8616  -0.0002  0.050  -0.0002 0.50  
1271: 36  9 28  0   35  8 27  0             396533.8616  -0.0002  0.050  -0.0002 0.50  
1272: 36  9 28  0   35  9 27  0             396533.8616  -0.0002  0.050  -0.0002 0.00  
1273: 35  9 26  0   34  9 25  0             396560.9468   0.0087  0.050   0.0088 0.00  
1274: 35  9 26  0   34 10 25  0             396560.9468   0.0087  0.050   0.0088 0.50  
1275: 35 10 26  0   34  9 25  0             396560.9468   0.0087  0.050   0.0088 0.50  
1276: 35 10 26  0   34 10 25  0             396560.9468   0.0087  0.050   0.0088 0.00  
1277: 33 11 22  0   32 11 21  0             396665.0615   0.0065  0.050   0.0066 0.00  
1278: 33 11 22  0   32 12 21  0             396665.0615   0.0065  0.050   0.0066 0.50  
1279: 33 12 22  0   32 11 21  0             396665.0615   0.0065  0.050   0.0066 0.50  
1280: 33 12 22  0   32 12 21  0             396665.0615   0.0065  0.050   0.0066 0.00  
1281: 21 21  0  0   20 20  1  0             396682.4301  -0.0426  0.050  -0.0417 0.50  
1282: 21 21  1  0   20 20  0  0             396682.4301  -0.0408  0.050  -0.0417 0.50  
1283: 22 18  4  0   21 17  5  0             396735.4328   0.0764  0.050               
1284: 26 19  7  0   25 19  6  0             396745.5503   0.0323  0.050               
1285: 32 12 20  0   31 12 19  0             396766.5758  -0.0049  0.050  -0.0049 0.00  
1286: 32 12 20  0   31 13 19  0             396766.5758  -0.0049  0.050  -0.0049 0.50  
1287: 32 13 20  0   31 12 19  0             396766.5758  -0.0049  0.050  -0.0049 0.50  
1288: 32 13 20  0   31 13 19  0             396766.5758  -0.0049  0.050  -0.0049 0.00  
1289: 31 13 18  0   30 14 17  0             396935.8633  -0.0970  0.050  -0.0973 0.50  
1290: 31 14 18  0   30 13 17  0             396935.8633  -0.0975  0.050  -0.0973 0.50  
1291: 30 14 16  0   29 14 15  0             397234.3253  -0.0614  0.050  -0.0278 0.00  
1292: 30 14 16  0   29 15 15  0             397234.3253   0.0171  0.050  -0.0278 0.50  
1293: 30 15 16  0   29 14 15  0             397234.3253  -0.0728  0.050  -0.0278 0.50  
1294: 30 15 16  0   29 15 15  0             397234.3253   0.0057  0.050  -0.0278 0.00  
1295: 29 15 14  0   28 16 13  0             397800.3618  -0.0026  0.050               
1296: 29 16 14  0   28 16 13  0             397801.7160  -0.0630  0.050               
1297: 29 15 14  0   28 15 13  0             397808.5656  -0.0568  0.050               
1298: 29 16 14  0   28 15 13  0             397810.0807   0.0437  0.050               
1299: 27 18 10  0   26 18  9  0             398762.5762   0.0061  0.050               
1300: 28 17 12  0   27 17 11  0             398883.9922   0.0297  0.050               
1301: 22 19  4  0   21 18  3  0             401309.8470   0.0564  0.050               
1302: 22 19  3  0   21 18  4  0             401366.3967   0.0671  0.050               
1303: 26 17  9  0   25 17  8  0             401458.9935   0.0184  0.050               
1304: 21 15  6  0   20 13  7  0             401741.5659   0.0793  0.050               
1305: 27 19  9  0   26 19  8  0             403382.5333   0.0109  0.050               
1306: 45  0 45  0   44  0 44  0             405358.1643   0.0515  0.050   0.0515 0.00  
1307: 45  0 45  0   44  1 44  0             405358.1643   0.0515  0.050   0.0515 0.50  
1308: 45  1 45  0   44  0 44  0             405358.1643   0.0515  0.050   0.0515 0.50  
1309: 45  1 45  0   44  1 44  0             405358.1643   0.0515  0.050   0.0515 0.00  
1310: 44  1 43  0   43  1 42  0             405365.9188   0.0224  0.050   0.0225 0.00  
1311: 44  1 43  0   43  2 42  0             405365.9188   0.0224  0.050   0.0225 0.50  
1312: 44  2 43  0   43  1 42  0             405365.9188   0.0224  0.050   0.0225 0.50  
1313: 44  2 43  0   43  2 42  0             405365.9188   0.0224  0.050   0.0225 0.00  
1314: 43  2 41  0   42  2 40  0             405372.9956  -0.0791  0.050  -0.0791 0.00  
1315: 43  2 41  0   42  3 40  0             405372.9956  -0.0791  0.050  -0.0791 0.50  
1316: 43  3 41  0   42  2 40  0             405372.9956  -0.0791  0.050  -0.0791 0.50  
1317: 43  3 41  0   42  3 40  0             405372.9956  -0.0791  0.050  -0.0791 0.00  
1318: 42  3 39  0   41  3 38  0             405379.9865  -0.0090  0.050  -0.0091 0.00  
1319: 42  3 39  0   41  4 38  0             405379.9865  -0.0090  0.050  -0.0091 0.50  
1320: 42  4 39  0   41  3 38  0             405379.9865  -0.0090  0.050  -0.0091 0.50  
1321: 42  4 39  0   41  4 38  0             405379.9865  -0.0090  0.050  -0.0091 0.00  
1322: 41  4 37  0   40  4 36  0             405387.0900  -0.0231  0.050  -0.0232 0.00  
1323: 41  4 37  0   40  5 36  0             405387.0900  -0.0231  0.050  -0.0232 0.50  
1324: 41  5 37  0   40  4 36  0             405387.0900  -0.0231  0.050  -0.0232 0.50  
1325: 41  5 37  0   40  5 36  0             405387.0900  -0.0231  0.050  -0.0232 0.00  
1326: 40  5 35  0   39  5 34  0             405395.0373  -0.0049  0.050  -0.0050 0.00  
1327: 40  5 35  0   39  6 34  0             405395.0373  -0.0049  0.050  -0.0050 0.50  
1328: 40  6 35  0   39  5 34  0             405395.0373  -0.0049  0.050  -0.0050 0.50  
1329: 40  6 35  0   39  6 34  0             405395.0373  -0.0049  0.050  -0.0050 0.00  
1330: 39  6 33  0   38  6 32  0             405404.6452   0.0029  0.050   0.0030 0.00  
1331: 39  6 33  0   38  7 32  0             405404.6452   0.0029  0.050   0.0030 0.50  
1332: 39  7 33  0   38  6 32  0             405404.6452   0.0029  0.050   0.0030 0.50  
1333: 39  7 33  0   38  7 32  0             405404.6452   0.0029  0.050   0.0030 0.00  
1334: 38  7 31  0   37  7 30  0             405417.1726   0.0196  0.050   0.0197 0.00  
1335: 38  7 31  0   37  8 30  0             405417.1726   0.0196  0.050   0.0197 0.50  
1336: 38  8 31  0   37  7 30  0             405417.1726   0.0196  0.050   0.0197 0.50  
1337: 38  8 31  0   37  8 30  0             405417.1726   0.0196  0.050   0.0197 0.00  
1338: 37  8 29  0   36  8 28  0             405434.3986  -0.0219  0.050  -0.0220 0.00  
1339: 37  8 29  0   36  9 28  0             405434.3986  -0.0219  0.050  -0.0220 0.50  
1340: 37  9 29  0   36  8 28  0             405434.3986  -0.0219  0.050  -0.0220 0.50  
1341: 37  9 29  0   36  9 28  0             405434.3986  -0.0219  0.050  -0.0220 0.00  
1342: 36  9 27  0   35  9 26  0             405459.3213   0.0379  0.050   0.0379 0.00  
1343: 36  9 27  0   35 10 26  0             405459.3213   0.0379  0.050   0.0379 0.50  
1344: 36 10 27  0   35  9 26  0             405459.3213   0.0379  0.050   0.0379 0.50  
1345: 36 10 27  0   35 10 26  0             405459.3213   0.0379  0.050   0.0379 0.00  
1346: 35 10 25  0   34 10 24  0             405496.2426  -0.0150  0.050  -0.0150 0.00  
1347: 35 10 25  0   34 11 24  0             405496.2426  -0.0150  0.050  -0.0150 0.50  
1348: 35 11 25  0   34 10 24  0             405496.2426  -0.0150  0.050  -0.0150 0.50  
1349: 35 11 25  0   34 11 24  0             405496.2426  -0.0150  0.050  -0.0150 0.00  
1350: 34 11 23  0   33 11 22  0             405552.7709  -0.0425  0.050  -0.0425 0.00  
1351: 34 11 23  0   33 12 22  0             405552.7709  -0.0425  0.050  -0.0425 0.50  
1352: 34 12 23  0   33 11 22  0             405552.7709  -0.0425  0.050  -0.0425 0.50  
1353: 34 12 23  0   33 12 22  0             405552.7709  -0.0425  0.050  -0.0425 0.00  
1354: 33 12 21  0   32 12 20  0             405641.8974   0.0120  0.050   0.0121 0.00  
1355: 33 12 21  0   32 13 20  0             405641.8974   0.0120  0.050   0.0121 0.50  
1356: 33 13 21  0   32 12 20  0             405641.8974   0.0120  0.050   0.0121 0.50  
1357: 33 13 21  0   32 13 20  0             405641.8974   0.0120  0.050   0.0121 0.00  
1358: 32 13 19  0   31 13 18  0             405787.1986   0.0227  0.050   0.0227 0.00  
1359: 32 13 19  0   31 14 18  0             405787.1986   0.0227  0.050   0.0227 0.50  
1360: 32 14 19  0   31 13 18  0             405787.1986   0.0227  0.050   0.0227 0.50  
1361: 32 14 19  0   31 14 18  0             405787.1986   0.0227  0.050   0.0227 0.00  
1362: 31 14 17  0   30 14 16  0             406035.5042   0.0068  0.050   0.0118 0.35  
1363: 31 14 17  0   30 15 16  0             406035.5042   0.0182  0.050   0.0118 0.15  
1364: 31 15 17  0   30 14 16  0             406035.5042   0.0053  0.050   0.0118 0.15  
1365: 31 15 17  0   30 15 16  0             406035.5042   0.0167  0.050   0.0118 0.35  
1366: 22 20  3  0   21 19  2  0             406173.1251  -0.0137  0.050               
1367: 27 17 10  0   26 17  9  0             406388.1148  -0.0071  0.050               
1368: 30 15 15  0   29 16 14  0             406489.0462   0.1713  0.050   0.0082 0.28  
1369: 30 16 15  0   29 16 14  0             406489.0462  -0.0560  0.050   0.0082 0.72  
1370: 30 15 15  0   29 15 14  0             406490.3886   0.0991  0.050   0.0349 0.72  
1371: 30 16 15  0   29 15 14  0             406490.3886  -0.1282  0.050   0.0349 0.28  
1372: 29 17 13  0   28 17 12  0             407377.5342   0.0118  0.050               
1373: 29 16 13  0   28 16 12  0             407461.7648   0.0146  0.050               
1374: 28 23  6  0   27 23  5  0             410221.1248   0.0744  0.050               
1375: 22 21  1  0   21 20  2  0             410938.2055   0.0098  0.050   0.0410 0.50  
1376: 22 21  2  0   21 20  1  0             410938.2055   0.0721  0.050   0.0410 0.50  
1377: 28 17 11  0   27 17 10  0             411213.5843   0.0357  0.050               
1378: 23 18  5  0   22 17  6  0             412155.9829   0.0100  0.050               
1379: 57 11 46  0   57 10 47  0             413094.6257  -0.0108  0.050  -0.0108 0.21  
1380: 57 11 46  0   57 11 47  0             413094.6257  -0.0108  0.050  -0.0108 0.29  
1381: 57 12 46  0   57 10 47  0             413094.6257  -0.0108  0.050  -0.0108 0.29  
1382: 57 12 46  0   57 11 47  0             413094.6257  -0.0108  0.050  -0.0108 0.21  
1383: 55  9 46  0   55  8 47  0             413438.7590   0.0204  0.050   0.0205 0.21  
1384: 55  9 46  0   55  9 47  0             413438.7590   0.0204  0.050   0.0205 0.29  
1385: 55 10 46  0   55  8 47  0             413438.7590   0.0204  0.050   0.0205 0.29  
1386: 55 10 46  0   55  9 47  0             413438.7590   0.0204  0.050   0.0205 0.21  
1387: 28 22  7  0   27 22  6  0             413718.8791   0.0235  0.050               
1388: 28 22  6  0   27 22  5  0             414220.8403   0.0713  0.050               
1389: 46  0 46  0   45  0 45  0             414261.5902   0.0312  0.050   0.0313 0.00  
1390: 46  0 46  0   45  1 45  0             414261.5902   0.0312  0.050   0.0313 0.50  
1391: 46  1 46  0   45  0 45  0             414261.5902   0.0312  0.050   0.0313 0.50  
1392: 46  1 46  0   45  1 45  0             414261.5902   0.0312  0.050   0.0313 0.00  
1393: 45  1 44  0   44  1 43  0             414269.3325   0.0114  0.050   0.0114 0.00  
1394: 45  1 44  0   44  2 43  0             414269.3325   0.0114  0.050   0.0114 0.50  
1395: 45  2 44  0   44  1 43  0             414269.3325   0.0114  0.050   0.0114 0.50  
1396: 45  2 44  0   44  2 43  0             414269.3325   0.0114  0.050   0.0114 0.00  
1397: 44  2 42  0   43  2 41  0             414276.4462   0.0012  0.050   0.0012 0.00  
1398: 44  2 42  0   43  3 41  0             414276.4462   0.0012  0.050   0.0012 0.50  
1399: 44  3 42  0   43  2 41  0             414276.4462   0.0012  0.050   0.0012 0.50  
1400: 44  3 42  0   43  3 41  0             414276.4462   0.0012  0.050   0.0012 0.00  
1401: 43  3 40  0   42  3 39  0             414283.2821   0.0173  0.050   0.0173 0.00  
1402: 43  3 40  0   42  4 39  0             414283.2821   0.0173  0.050   0.0173 0.50  
1403: 43  4 40  0   42  3 39  0             414283.2821   0.0173  0.050   0.0173 0.50  
1404: 43  4 40  0   42  4 39  0             414283.2821   0.0173  0.050   0.0173 0.00  
1405: 42  4 38  0   41  4 37  0             414290.2158   0.0033  0.050   0.0034 0.00  
1406: 42  4 38  0   41  5 37  0             414290.2158   0.0033  0.050   0.0034 0.50  
1407: 42  5 38  0   41  4 37  0             414290.2158   0.0033  0.050   0.0034 0.50  
1408: 42  5 38  0   41  5 37  0             414290.2158   0.0033  0.050   0.0034 0.00  
1409: 41  5 36  0   40  5 35  0             414297.8258  -0.0394  0.050  -0.0394 0.00  
1410: 41  5 36  0   40  6 35  0             414297.8258  -0.0394  0.050  -0.0394 0.50  
1411: 41  6 36  0   40  5 35  0             414297.8258  -0.0394  0.050  -0.0394 0.50  
1412: 41  6 36  0   40  6 35  0             414297.8258  -0.0394  0.050  -0.0394 0.00  
1413: 40  6 34  0   39  6 33  0             414307.0329   0.0132  0.050   0.0133 0.00  
1414: 40  6 34  0   39  7 33  0             414307.0329   0.0132  0.050   0.0133 0.50  
1415: 40  7 34  0   39  6 33  0             414307.0329   0.0132  0.050   0.0133 0.50  
1416: 40  7 34  0   39  7 33  0             414307.0329   0.0132  0.050   0.0133 0.00  
1417: 39  7 32  0   38  7 31  0             414318.8204   0.0108  0.050   0.0109 0.00  
1418: 39  7 32  0   38  8 31  0             414318.8204   0.0108  0.050   0.0109 0.50  
1419: 39  8 32  0   38  7 31  0             414318.8204   0.0108  0.050   0.0109 0.50  
1420: 39  8 32  0   38  8 31  0             414318.8204   0.0108  0.050   0.0109 0.00  
1421: 38  8 30  0   37  8 29  0             414334.8981  -0.0006  0.050  -0.0006 0.00  
1422: 38  8 30  0   37  9 29  0             414334.8981  -0.0006  0.050  -0.0006 0.50  
1423: 38  9 30  0   37  8 29  0             414334.8981  -0.0006  0.050  -0.0006 0.50  
1424: 38  9 30  0   37  9 29  0             414334.8981  -0.0006  0.050  -0.0006 0.00  
1425: 37  9 28  0   36  9 27  0             414357.8173   0.0122  0.050   0.0122 0.00  
1426: 37  9 28  0   36 10 27  0             414357.8173   0.0122  0.050   0.0122 0.50  
1427: 37 10 28  0   36  9 27  0             414357.8173   0.0122  0.050   0.0122 0.50  
1428: 37 10 28  0   36 10 27  0             414357.8173   0.0122  0.050   0.0122 0.00  
1429: 36 10 26  0   35 10 25  0             414391.4878   0.0220  0.050   0.0220 0.00  
1430: 36 10 26  0   35 11 25  0             414391.4878   0.0220  0.050   0.0220 0.50  
1431: 36 11 26  0   35 10 25  0             414391.4878   0.0220  0.050   0.0220 0.50  
1432: 36 11 26  0   35 11 25  0             414391.4878   0.0220  0.050   0.0220 0.00  
1433: 35 11 24  0   34 11 23  0             414442.2608  -0.0043  0.050  -0.0044 0.00  
1434: 35 11 24  0   34 12 23  0             414442.2608  -0.0043  0.050  -0.0044 0.50  
1435: 35 12 24  0   34 11 23  0             414442.2608  -0.0043  0.050  -0.0044 0.50  
1436: 35 12 24  0   34 12 23  0             414442.2608  -0.0043  0.050  -0.0044 0.00  
1437: 34 12 22  0   33 12 21  0             414521.0094   0.0088  0.050   0.0089 0.00  
1438: 34 12 22  0   33 13 21  0             414521.0094   0.0088  0.050   0.0089 0.50  
1439: 34 13 22  0   33 12 21  0             414521.0094   0.0088  0.050   0.0089 0.50  
1440: 34 13 22  0   33 13 21  0             414521.0094   0.0088  0.050   0.0089 0.00  
1441: 33 13 20  0   32 13 19  0             414646.9257   0.0328  0.050   0.0328 0.00  
1442: 33 13 20  0   32 14 19  0             414646.9257   0.0328  0.050   0.0328 0.50  
1443: 33 14 20  0   32 13 19  0             414646.9257   0.0328  0.050   0.0328 0.50  
1444: 33 14 20  0   32 14 19  0             414646.9257   0.0328  0.050   0.0328 0.00  
1445: 32 14 18  0   31 14 17  0             414856.4732  -0.0184  0.050  -0.0177 0.00  
1446: 32 14 18  0   31 15 17  0             414856.4732  -0.0168  0.050  -0.0177 0.50  
1447: 32 15 18  0   31 14 17  0             414856.4732  -0.0186  0.050  -0.0177 0.50  
1448: 32 15 18  0   31 15 17  0             414856.4732  -0.0170  0.050  -0.0177 0.00  
1449: 31 15 16  0   30 16 15  0             415225.9692   0.2000  0.050   0.0691 0.50  
1450: 31 16 16  0   30 15 15  0             415225.9692  -0.0618  0.050   0.0691 0.50  
1451: 23 19  4  0   22 18  5  0             415590.8241   0.0570  0.050               
1452: 24 18  7  0   23 17  6  0             415644.4156   0.0572  0.050               
1453: 30 16 14  0   29 16 13  0             415945.8495   0.0025  0.050               
1454: 28 19 10  0   27 19  9  0             416038.3669  -0.0161  0.050               
1455: 27 19  8  0   26 19  7  0             420026.6646   0.0759  0.050               
1456: 23 20  4  0   22 19  3  0             420334.6131  -0.0222  0.050               
1457: 23 20  3  0   22 19  4  0             420360.9943   0.0647  0.050               
1458: 27 18  9  0   26 18  8  0             420510.5825  -0.0219  0.050               
1459: 28 21  7  0   27 21  6  0             420942.8593  -0.0444  0.050               
1460: 47  0 47  0   46  0 46  0             423164.6584   0.0073  0.050   0.0074 0.00  
1461: 47  0 47  0   46  1 46  0             423164.6584   0.0073  0.050   0.0074 0.50  
1462: 47  1 47  0   46  0 46  0             423164.6584   0.0073  0.050   0.0074 0.50  
1463: 47  1 47  0   46  1 46  0             423164.6584   0.0073  0.050   0.0074 0.00  
1464: 46  1 45  0   45  1 44  0             423172.4026   0.0104  0.050   0.0104 0.00  
1465: 46  1 45  0   45  2 44  0             423172.4026   0.0104  0.050   0.0104 0.50  
1466: 46  2 45  0   45  1 44  0             423172.4026   0.0104  0.050   0.0104 0.50  
1467: 46  2 45  0   45  2 44  0             423172.4026   0.0104  0.050   0.0104 0.00  
1468: 45  2 43  0   44  2 42  0             423179.4683   0.0057  0.050   0.0057 0.00  
1469: 45  2 43  0   44  3 42  0             423179.4683   0.0057  0.050   0.0057 0.50  
1470: 45  3 43  0   44  2 42  0             423179.4683   0.0057  0.050   0.0057 0.50  
1471: 45  3 43  0   44  3 42  0             423179.4683   0.0057  0.050   0.0057 0.00  
1472: 44  3 41  0   43  3 40  0             423186.1802  -0.0043  0.050  -0.0043 0.00  
1473: 44  3 41  0   43  4 40  0             423186.1802  -0.0043  0.050  -0.0043 0.50  
1474: 44  4 41  0   43  3 40  0             423186.1802  -0.0043  0.050  -0.0043 0.50  
1475: 44  4 41  0   43  4 40  0             423186.1802  -0.0043  0.050  -0.0043 0.00  
1476: 43  4 39  0   42  4 38  0             423192.9805   0.0111  0.050   0.0111 0.00  
1477: 43  4 39  0   42  5 38  0             423192.9805   0.0111  0.050   0.0111 0.50  
1478: 43  5 39  0   42  4 38  0             423192.9805   0.0111  0.050   0.0111 0.50  
1479: 43  5 39  0   42  5 38  0             423192.9805   0.0111  0.050   0.0111 0.00  
1480: 42  5 37  0   41  5 36  0             423200.4181   0.0571  0.050   0.0571 0.00  
1481: 42  5 37  0   41  6 36  0             423200.4181   0.0571  0.050   0.0571 0.50  
1482: 42  6 37  0   41  5 36  0             423200.4181   0.0571  0.050   0.0571 0.50  
1483: 42  6 37  0   41  6 36  0             423200.4181   0.0571  0.050   0.0571 0.00  
1484: 41  6 35  0   40  6 34  0             423209.0972  -0.0031  0.050  -0.0032 0.00  
1485: 41  6 35  0   40  7 34  0             423209.0972  -0.0031  0.050  -0.0032 0.50  
1486: 41  7 35  0   40  6 34  0             423209.0972  -0.0031  0.050  -0.0032 0.50  
1487: 41  7 35  0   40  7 34  0             423209.0972  -0.0031  0.050  -0.0032 0.00  
1488: 40  7 33  0   39  7 32  0             423220.2510   0.0224  0.050   0.0224 0.00  
1489: 40  7 33  0   39  8 32  0             423220.2510   0.0224  0.050   0.0224 0.50  
1490: 40  8 33  0   39  7 32  0             423220.2510   0.0224  0.050   0.0224 0.50  
1491: 40  8 33  0   39  8 32  0             423220.2510   0.0224  0.050   0.0224 0.00  
1492: 39  8 31  0   38  8 30  0             423235.2388  -0.0133  0.050  -0.0134 0.00  
1493: 39  8 31  0   38  9 30  0             423235.2388  -0.0133  0.050  -0.0134 0.50  
1494: 39  9 31  0   38  8 30  0             423235.2388  -0.0133  0.050  -0.0134 0.50  
1495: 39  9 31  0   38  9 30  0             423235.2388  -0.0133  0.050  -0.0134 0.00  
1496: 38  9 29  0   37  9 28  0             423256.3799  -0.0377  0.050  -0.0377 0.00  
1497: 38  9 29  0   37 10 28  0             423256.3799  -0.0377  0.050  -0.0377 0.50  
1498: 38 10 29  0   37  9 28  0             423256.3799  -0.0377  0.050  -0.0377 0.50  
1499: 38 10 29  0   37 10 28  0             423256.3799  -0.0377  0.050  -0.0377 0.00  
1500: 37 10 27  0   36 10 26  0             423287.1652  -0.0152  0.050  -0.0152 0.00  
1501: 37 10 27  0   36 11 26  0             423287.1652  -0.0152  0.050  -0.0152 0.50  
1502: 37 11 27  0   36 10 26  0             423287.1652  -0.0152  0.050  -0.0152 0.50  
1503: 37 11 27  0   36 11 26  0             423287.1652  -0.0152  0.050  -0.0152 0.00  
1504: 36 11 25  0   35 11 24  0             423333.0330  -0.0080  0.050  -0.0081 0.00  
1505: 36 11 25  0   35 12 24  0             423333.0330  -0.0080  0.050  -0.0081 0.50  
1506: 36 12 25  0   35 11 24  0             423333.0330  -0.0080  0.050  -0.0081 0.50  
1507: 36 12 25  0   35 12 24  0             423333.0330  -0.0080  0.050  -0.0081 0.00  
1508: 35 12 23  0   34 12 22  0             423403.1303   0.0275  0.050   0.0275 0.00  
1509: 35 12 23  0   34 13 22  0             423403.1303   0.0275  0.050   0.0275 0.50  
1510: 35 13 23  0   34 12 22  0             423403.1303   0.0275  0.050   0.0275 0.50  
1511: 35 13 23  0   34 13 22  0             423403.1303   0.0275  0.050   0.0275 0.00  
1512: 34 13 21  0   33 13 20  0             423513.1522  -0.0006  0.050  -0.0006 0.00  
1513: 34 13 21  0   33 14 20  0             423513.1522  -0.0006  0.050  -0.0006 0.50  
1514: 34 14 21  0   33 13 20  0             423513.1522  -0.0006  0.050  -0.0006 0.50  
1515: 34 14 21  0   33 14 20  0             423513.1522  -0.0006  0.050  -0.0006 0.00  
1516: 33 14 19  0   32 14 18  0             423692.2047  -0.0208  0.050  -0.0208 0.00  
1517: 33 14 19  0   32 15 18  0             423692.2047  -0.0206  0.050  -0.0208 0.50  
1518: 33 15 19  0   32 14 18  0             423692.2047  -0.0208  0.050  -0.0208 0.50  
1519: 33 15 19  0   32 15 18  0             423692.2047  -0.0206  0.050  -0.0208 0.00  
1520: 32 15 17  0   31 15 16  0             423998.0838  -0.0113  0.050  -0.0164 0.00  
1521: 32 16 17  0   31 15 16  0             423998.0838  -0.0163  0.050  -0.0164 1.00  
1522: 30 17 13  0   29 17 12  0             425820.7826  -0.0069  0.050               
1523: 29 19 11  0   28 19 10  0             426445.9260   0.0784  0.050               
1524: 28 18 10  0   27 18  9  0             427171.8615   0.0189  0.050               
1525: 29 23  7  0   28 23  6  0             427699.8285   0.0655  0.050               
1526: 24 19  6  0   23 18  5  0             428065.9888  -0.0357  0.050               
1527: 23 22  1  0   22 21  2  0             429927.9552   0.0196  0.050   0.0323 0.50  
1528: 23 22  2  0   22 21  1  0             429927.9552   0.0450  0.050   0.0323 0.50  
1529: 29 18 11  0   28 18 10  0             431242.1919   0.0132  0.050               
1530: 48  0 48  0   47  0 47  0             432067.4348   0.0534  0.050   0.0534 0.00  
1531: 48  0 48  0   47  1 47  0             432067.4348   0.0534  0.050   0.0534 0.50  
1532: 48  1 48  0   47  0 47  0             432067.4348   0.0534  0.050   0.0534 0.50  
1533: 48  1 48  0   47  1 47  0             432067.4348   0.0534  0.050   0.0534 0.00  
1534: 47  1 46  0   46  1 45  0             432075.1192   0.0174  0.050   0.0174 0.00  
1535: 47  1 46  0   46  2 45  0             432075.1192   0.0174  0.050   0.0174 0.50  
1536: 47  2 46  0   46  1 45  0             432075.1192   0.0174  0.050   0.0174 0.50  
1537: 47  2 46  0   46  2 45  0             432075.1192   0.0174  0.050   0.0174 0.00  
1538: 46  2 44  0   45  2 43  0             432082.1246   0.0045  0.050   0.0046 0.00  
1539: 46  2 44  0   45  3 43  0             432082.1246   0.0045  0.050   0.0046 0.50  
1540: 46  3 44  0   45  2 43  0             432082.1246   0.0045  0.050   0.0046 0.50  
1541: 46  3 44  0   45  3 43  0             432082.1246   0.0045  0.050   0.0046 0.00  
1542: 44  4 40  0   43  4 39  0             432095.4563   0.0810  0.050   0.0810 0.00  
1543: 44  4 40  0   43  5 39  0             432095.4563   0.0810  0.050   0.0810 0.50  
1544: 44  5 40  0   43  4 39  0             432095.4563   0.0810  0.050   0.0810 0.50  
1545: 44  5 40  0   43  5 39  0             432095.4563   0.0810  0.050   0.0810 0.00  
1546: 43  5 38  0   42  5 37  0             432102.5345   0.0153  0.050   0.0153 0.00  
1547: 43  5 38  0   42  6 37  0             432102.5345   0.0153  0.050   0.0153 0.50  
1548: 43  6 38  0   42  5 37  0             432102.5345   0.0153  0.050   0.0153 0.50  
1549: 43  6 38  0   42  6 37  0             432102.5345   0.0153  0.050   0.0153 0.00  
1550: 42  6 36  0   41  6 35  0             432110.8742   0.0040  0.050   0.0041 0.00  
1551: 42  6 36  0   41  7 35  0             432110.8742   0.0040  0.050   0.0041 0.50  
1552: 42  7 36  0   41  6 35  0             432110.8742   0.0040  0.050   0.0041 0.50  
1553: 42  7 36  0   41  7 35  0             432110.8742   0.0040  0.050   0.0041 0.00  
1554: 41  7 34  0   40  7 33  0             432121.3774  -0.0104  0.050  -0.0104 0.00  
1555: 41  7 34  0   40  8 33  0             432121.3774  -0.0104  0.050  -0.0104 0.50  
1556: 41  8 34  0   40  7 33  0             432121.3774  -0.0104  0.050  -0.0104 0.50  
1557: 41  8 34  0   40  8 33  0             432121.3774  -0.0104  0.050  -0.0104 0.00  
1558: 40  8 32  0   39  8 31  0             432135.4593   0.0164  0.050   0.0165 0.00  
1559: 40  8 32  0   39  9 31  0             432135.4593   0.0164  0.050   0.0165 0.50  
1560: 40  9 32  0   39  8 31  0             432135.4593   0.0164  0.050   0.0165 0.50  
1561: 40  9 32  0   39  9 31  0             432135.4593   0.0164  0.050   0.0165 0.00  
1562: 39  9 30  0   38  9 29  0             432155.1146   0.0648  0.050   0.0648 0.00  
1563: 39  9 30  0   38 10 29  0             432155.1146   0.0648  0.050   0.0648 0.50  
1564: 39 10 30  0   38  9 29  0             432155.1146   0.0648  0.050   0.0648 0.50  
1565: 39 10 30  0   38 10 29  0             432155.1146   0.0648  0.050   0.0648 0.00  
1566: 38 10 28  0   37 10 27  0             432183.2626   0.0023  0.050   0.0023 0.00  
1567: 38 10 28  0   37 11 27  0             432183.2626   0.0023  0.050   0.0023 0.50  
1568: 38 11 28  0   37 10 27  0             432183.2626   0.0023  0.050   0.0023 0.50  
1569: 38 11 28  0   37 11 27  0             432183.2626   0.0023  0.050   0.0023 0.00  
1570: 37 11 26  0   36 11 25  0             432224.8716   0.0230  0.050   0.0231 0.00  
1571: 37 11 26  0   36 12 25  0             432224.8716   0.0230  0.050   0.0231 0.50  
1572: 37 12 26  0   36 11 25  0             432224.8716   0.0230  0.050   0.0231 0.50  
1573: 37 12 26  0   36 12 25  0             432224.8716   0.0230  0.050   0.0231 0.00  
1574: 36 12 24  0   35 12 23  0             432287.5553  -0.0042  0.050  -0.0042 0.34  
1575: 36 12 24  0   35 13 23  0             432287.5553  -0.0042  0.050  -0.0042 0.16  
1576: 36 13 24  0   35 12 23  0             432287.5553  -0.0042  0.050  -0.0042 0.16  
1577: 36 13 24  0   35 13 23  0             432287.5553  -0.0042  0.050  -0.0042 0.34  
1578: 35 13 22  0   34 13 21  0             432384.5088   0.0002  0.050   0.0003 0.00  
1579: 35 13 22  0   34 14 21  0             432384.5088   0.0002  0.050   0.0003 0.50  
1580: 35 14 22  0   34 13 21  0             432384.5088   0.0002  0.050   0.0003 0.50  
1581: 35 14 22  0   34 14 21  0             432384.5088   0.0002  0.050   0.0003 0.00  
1582: 34 14 20  0   33 14 19  0             432539.1596   0.0500  0.050   0.0501 0.00  
1583: 34 14 20  0   33 15 19  0             432539.1596   0.0500  0.050   0.0501 0.50  
1584: 34 15 20  0   33 14 19  0             432539.1596   0.0500  0.050   0.0501 0.50  
1585: 34 15 20  0   33 15 19  0             432539.1596   0.0500  0.050   0.0501 0.00  
1586: 33 15 18  0   32 15 17  0             432796.1233  -0.0190  0.050  -0.0169 0.35  
1587: 33 15 18  0   32 16 17  0             432796.1233  -0.0140  0.050  -0.0169 0.15  
1588: 33 16 18  0   32 15 17  0             432796.1233  -0.0197  0.050  -0.0169 0.15  
1589: 33 16 18  0   32 16 17  0             432796.1233  -0.0147  0.050  -0.0169 0.35  
1590: 29 20 10  0   28 20  9  0             432856.6044  -0.0018  0.050               
1591: 31 18 14  0   30 18 13  0             434112.6187   0.0110  0.050               
1592: 31 17 14  0   30 17 13  0             434152.0407  -0.0358  0.050               
1593: 24 20  5  0   23 19  4  0             434321.9229  -0.0113  0.050               
1594: 23 23  0  0   22 22  1  0             434660.6745  -0.0876  0.050  -0.0875 0.50  
1595: 23 23  1  0   22 22  0  0             434660.6745  -0.0873  0.050  -0.0875 0.50  
1596: 30 18 12  0   29 18 11  0             436974.1849  -0.0264  0.050               
1597: 28 19  9  0   27 19  8  0             438028.8272   0.0206  0.050               
1598: 24 21  4  0   23 20  3  0             439346.0128  -0.0614  0.050               
1599: 24 21  3  0   23 20  4  0             439358.0693  -0.0650  0.050               
1600: 49  0 49  0   48  0 48  0             440969.7523   0.0098  0.050   0.0099 0.00  
1601: 49  0 49  0   48  1 48  0             440969.7523   0.0098  0.050   0.0099 0.50  
1602: 49  1 49  0   48  0 48  0             440969.7523   0.0098  0.050   0.0099 0.50  
1603: 49  1 49  0   48  1 48  0             440969.7523   0.0098  0.050   0.0099 0.00  
1604: 48  1 47  0   47  1 46  0             440977.4460   0.0034  0.050   0.0034 0.00  
1605: 48  1 47  0   47  2 46  0             440977.4460   0.0034  0.050   0.0034 0.50  
1606: 48  2 47  0   47  1 46  0             440977.4460   0.0034  0.050   0.0034 0.50  
1607: 48  2 47  0   47  2 46  0             440977.4460   0.0034  0.050   0.0034 0.00  
1608: 47  2 45  0   46  2 44  0             440984.3669  -0.0424  0.050  -0.0424 0.00  
1609: 47  2 45  0   46  3 44  0             440984.3669  -0.0424  0.050  -0.0424 0.50  
1610: 47  3 45  0   46  2 44  0             440984.3669  -0.0424  0.050  -0.0424 0.50  
1611: 47  3 45  0   46  3 44  0             440984.3669  -0.0424  0.050  -0.0424 0.00  
1612: 45  4 41  0   44  4 40  0             440997.3992  -0.0221  0.050  -0.0222 0.00  
1613: 45  4 41  0   44  5 40  0             440997.3992  -0.0221  0.050  -0.0222 0.50  
1614: 45  5 41  0   44  4 40  0             440997.3992  -0.0221  0.050  -0.0222 0.50  
1615: 45  5 41  0   44  5 40  0             440997.3992  -0.0221  0.050  -0.0222 0.00  
1616: 44  5 39  0   43  5 38  0             441004.2332  -0.0963  0.050  -0.0963 0.32  
1617: 44  5 39  0   43  6 38  0             441004.2332  -0.0963  0.050  -0.0963 0.18  
1618: 44  6 39  0   43  5 38  0             441004.2332  -0.0963  0.050  -0.0963 0.18  
1619: 44  6 39  0   43  6 38  0             441004.2332  -0.0963  0.050  -0.0963 0.32  
1620: 43  6 37  0   42  6 36  0             441012.3095  -0.0061  0.050  -0.0061 0.33  
1621: 43  6 37  0   42  7 36  0             441012.3095  -0.0061  0.050  -0.0061 0.17  
1622: 43  7 37  0   42  6 36  0             441012.3095  -0.0061  0.050  -0.0061 0.17  
1623: 43  7 37  0   42  7 36  0             441012.3095  -0.0061  0.050  -0.0061 0.33  
1624: 42  7 35  0   41  7 34  0             441022.2126  -0.0548  0.050  -0.0549 0.33  
1625: 42  7 35  0   41  8 34  0             441022.2126  -0.0548  0.050  -0.0549 0.17  
1626: 42  8 35  0   41  7 34  0             441022.2126  -0.0548  0.050  -0.0549 0.17  
1627: 42  8 35  0   41  8 34  0             441022.2126  -0.0548  0.050  -0.0549 0.33  
1628: 41  8 33  0   40  8 32  0             441035.4295  -0.0078  0.050  -0.0079 0.00  
1629: 41  8 33  0   40  9 32  0             441035.4295  -0.0078  0.050  -0.0079 0.50  
1630: 41  9 33  0   40  8 32  0             441035.4295  -0.0078  0.050  -0.0079 0.50  
1631: 41  9 33  0   40  9 32  0             441035.4295  -0.0078  0.050  -0.0079 0.00  
1632: 40  9 31  0   39  9 30  0             441053.6110  -0.0300  0.050  -0.0300 0.33  
1633: 40  9 31  0   39 10 30  0             441053.6110  -0.0300  0.050  -0.0300 0.17  
1634: 40 10 31  0   39  9 30  0             441053.6110  -0.0300  0.050  -0.0300 0.17  
1635: 40 10 31  0   39 10 30  0             441053.6110  -0.0300  0.050  -0.0300 0.33  
1636: 39 10 29  0   38 10 28  0             441079.5926   0.0036  0.050   0.0036 0.00  
1637: 39 10 29  0   38 11 28  0             441079.5926   0.0036  0.050   0.0036 0.50  
1638: 39 11 29  0   38 10 28  0             441079.5926   0.0036  0.050   0.0036 0.50  
1639: 39 11 29  0   38 11 28  0             441079.5926   0.0036  0.050   0.0036 0.00  
1640: 38 11 27  0   37 11 26  0             441117.4909   0.0377  0.050   0.0377 0.33  
1641: 38 11 27  0   37 12 26  0             441117.4909   0.0377  0.050   0.0377 0.17  
1642: 38 12 27  0   37 11 26  0             441117.4909   0.0377  0.050   0.0377 0.17  
1643: 38 12 27  0   37 12 26  0             441117.4909   0.0377  0.050   0.0377 0.33  
1644: 37 12 25  0   36 12 24  0             441173.9452   0.0674  0.050   0.0675 0.00  
1645: 37 12 25  0   36 13 24  0             441173.9452   0.0674  0.050   0.0675 0.50  
1646: 37 13 25  0   36 12 24  0             441173.9452   0.0674  0.050   0.0675 0.50  
1647: 37 13 25  0   36 13 24  0             441173.9452   0.0674  0.050   0.0675 0.00  
1648: 36 13 23  0   35 13 22  0             441259.8508  -0.0199  0.050  -0.0199 0.00  
1649: 36 13 23  0   35 14 22  0             441259.8508  -0.0199  0.050  -0.0199 0.50  
1650: 36 14 23  0   35 13 22  0             441259.8508  -0.0199  0.050  -0.0199 0.50  
1651: 36 14 23  0   35 14 22  0             441259.8508  -0.0199  0.050  -0.0199 0.00  
1652: 35 14 21  0   34 14 20  0             441394.5867   0.0211  0.050   0.0212 0.00  
1653: 35 14 21  0   34 15 20  0             441394.5867   0.0211  0.050   0.0212 0.50  
1654: 35 15 21  0   34 14 20  0             441394.5867   0.0211  0.050   0.0212 0.50  
1655: 35 15 21  0   34 15 20  0             441394.5867   0.0211  0.050   0.0212 0.00  
1656: 34 15 19  0   33 15 18  0             441613.3014  -0.0092  0.050  -0.0090 0.00  
1657: 34 15 19  0   33 16 18  0             441613.3014  -0.0085  0.050  -0.0090 0.50  
1658: 34 16 19  0   33 15 18  0             441613.3014  -0.0093  0.050  -0.0090 0.50  
1659: 34 16 19  0   33 16 18  0             441613.3014  -0.0086  0.050  -0.0090 0.00  
1660: 30 24  6  0   29 24  5  0             441818.4118   0.0715  0.050               
1661: 33 16 17  0   32 16 16  0             441987.0854  -0.0136  0.050   0.0288 0.00  
1662: 33 16 17  0   32 17 16  0             441987.0854   0.0863  0.050   0.0288 0.50  
1663: 33 17 17  0   32 16 16  0             441987.0854  -0.0287  0.050   0.0288 0.50  
1664: 33 17 17  0   32 17 16  0             441987.0854   0.0711  0.050   0.0288 0.00  
1665: 32 18 15  0   31 18 14  0             442673.2760   0.0026  0.050               
1666: 32 17 15  0   31 17 14  0             442681.0190   0.0820  0.050               
1667: 31 19 13  0   30 19 12  0             443948.3952   0.0006  0.050               
1668: 30 20 11  0   29 20 10  0             444198.5701   0.0354  0.050               
1669: 29 21  8  0   28 21  7  0             444235.4657  -0.0322  0.050               
1670: 31 18 13  0   30 18 12  0             444338.9820  -0.0649  0.050               
1671: 30 23  7  0   29 23  6  0             446770.7622   0.0409  0.050               
1672: 24 23  1  0   23 22  2  0             448915.7641   0.0239  0.050   0.0291 0.50  
1673: 24 23  2  0   23 22  1  0             448915.7641   0.0342  0.050   0.0291 0.50  
1674: 30 21 10  0   29 21  9  0             449156.8322  -0.0394  0.050               
1675: 50  0 50  0   49  0 49  0             449871.7048  -0.0217  0.050  -0.0218 0.00  
1676: 50  0 50  0   49  1 49  0             449871.7048  -0.0217  0.050  -0.0218 0.50  
1677: 50  1 50  0   49  0 49  0             449871.7048  -0.0217  0.050  -0.0218 0.50  
1678: 50  1 50  0   49  1 49  0             449871.7048  -0.0217  0.050  -0.0218 0.00  
1679: 49  1 48  0   48  1 47  0             449879.3507  -0.0558  0.050  -0.0558 0.00  
1680: 49  1 48  0   48  2 47  0             449879.3507  -0.0558  0.050  -0.0558 0.50  
1681: 49  2 48  0   48  1 47  0             449879.3507  -0.0558  0.050  -0.0558 0.50  
1682: 49  2 48  0   48  2 47  0             449879.3507  -0.0558  0.050  -0.0558 0.00  
1683: 48  2 46  0   47  2 45  0             449886.3306   0.0077  0.050   0.0077 0.00  
1684: 48  2 46  0   47  3 45  0             449886.3306   0.0077  0.050   0.0077 0.50  
1685: 48  3 46  0   47  2 45  0             449886.3306   0.0077  0.050   0.0077 0.50  
1686: 48  3 46  0   47  3 45  0             449886.3306   0.0077  0.050   0.0077 0.00  
1687: 47  3 44  0   46  3 43  0             449892.6864  -0.0802  0.050  -0.0802 0.00  
1688: 47  3 44  0   46  4 43  0             449892.6864  -0.0802  0.050  -0.0802 0.50  
1689: 47  4 44  0   46  3 43  0             449892.6864  -0.0802  0.050  -0.0802 0.50  
1690: 47  4 44  0   46  4 43  0             449892.6864  -0.0802  0.050  -0.0802 0.00  
1691: 46  4 42  0   45  4 41  0             449899.1501   0.0510  0.050   0.0510 0.00  
1692: 46  4 42  0   45  5 41  0             449899.1501   0.0510  0.050   0.0510 0.50  
1693: 46  5 42  0   45  4 41  0             449899.1501   0.0510  0.050   0.0510 0.50  
1694: 46  5 42  0   45  5 41  0             449899.1501   0.0510  0.050   0.0510 0.00  
1695: 45  5 40  0   44  5 39  0             449905.7795  -0.0026  0.050  -0.0026 0.00  
1696: 45  5 40  0   44  6 39  0             449905.7795  -0.0026  0.050  -0.0026 0.50  
1697: 45  6 40  0   44  5 39  0             449905.7795  -0.0026  0.050  -0.0026 0.50  
1698: 45  6 40  0   44  6 39  0             449905.7795  -0.0026  0.050  -0.0026 0.00  
1699: 44  6 38  0   43  6 37  0             449913.4231  -0.0011  0.050  -0.0011 0.00  
1700: 44  6 38  0   43  7 37  0             449913.4231  -0.0011  0.050  -0.0011 0.50  
1701: 44  7 38  0   43  6 37  0             449913.4231  -0.0011  0.050  -0.0011 0.50  
1702: 44  7 38  0   43  7 37  0             449913.4231  -0.0011  0.050  -0.0011 0.00  
1703: 43  7 36  0   42  7 35  0             449922.7540  -0.0955  0.050  -0.0955 0.33  
1704: 43  7 36  0   42  8 35  0             449922.7540  -0.0955  0.050  -0.0955 0.17  
1705: 43  8 36  0   42  7 35  0             449922.7540  -0.0955  0.050  -0.0955 0.17  
1706: 43  8 36  0   42  8 35  0             449922.7540  -0.0955  0.050  -0.0955 0.33  
1707: 42  8 34  0   41  8 33  0             449935.1649  -0.0417  0.050  -0.0418 0.00  
1708: 42  8 34  0   41  9 33  0             449935.1649  -0.0417  0.050  -0.0418 0.50  
1709: 42  9 34  0   41  8 33  0             449935.1649  -0.0417  0.050  -0.0418 0.50  
1710: 42  9 34  0   41  9 33  0             449935.1649  -0.0417  0.050  -0.0418 0.00  
1711: 41  9 32  0   40  9 31  0             449952.1406   0.0007  0.050   0.0007 0.00  
1712: 41  9 32  0   40 10 31  0             449952.1406   0.0007  0.050   0.0007 0.50  
1713: 41 10 32  0   40  9 31  0             449952.1406   0.0007  0.050   0.0007 0.50  
1714: 41 10 32  0   40 10 31  0             449952.1406   0.0007  0.050   0.0007 0.00  
1715: 40 10 30  0   39 10 29  0             449976.0555  -0.0140  0.050  -0.0140 0.00  
1716: 40 10 30  0   39 11 29  0             449976.0555  -0.0140  0.050  -0.0140 0.50  
1717: 40 11 30  0   39 10 29  0             449976.0555  -0.0140  0.050  -0.0140 0.50  
1718: 40 11 30  0   39 11 29  0             449976.0555  -0.0140  0.050  -0.0140 0.00  
1719: 39 11 28  0   38 11 27  0             450010.6715   0.0068  0.050   0.0069 0.00  
1720: 39 11 28  0   38 12 27  0             450010.6715   0.0068  0.050   0.0069 0.50  
1721: 39 12 28  0   38 11 27  0             450010.6715   0.0068  0.050   0.0069 0.50  
1722: 39 12 28  0   38 12 27  0             450010.6715   0.0068  0.050   0.0069 0.00  
1723: 38 12 26  0   37 12 25  0             450061.6693   0.0010  0.050   0.0010 0.00  
1724: 38 12 26  0   37 13 25  0             450061.6693   0.0010  0.050   0.0010 0.50  
1725: 38 13 26  0   37 12 25  0             450061.6693   0.0010  0.050   0.0010 0.50  
1726: 38 13 26  0   37 13 25  0             450061.6693   0.0010  0.050   0.0010 0.00  
1727: 37 13 24  0   36 13 23  0             450138.3827  -0.0233  0.050  -0.0234 0.00  
1728: 37 13 24  0   36 14 23  0             450138.3827  -0.0233  0.050  -0.0234 0.50  
1729: 37 14 24  0   36 13 23  0             450138.3827  -0.0233  0.050  -0.0234 0.50  
1730: 37 14 24  0   36 14 23  0             450138.3827  -0.0233  0.050  -0.0234 0.00  
1731: 36 14 22  0   35 14 21  0             450256.6889  -0.0097  0.050  -0.0098 0.00  
1732: 36 14 22  0   35 15 21  0             450256.6889  -0.0097  0.050  -0.0098 0.50  
1733: 36 15 22  0   35 14 21  0             450256.6889  -0.0097  0.050  -0.0098 0.50  
1734: 36 15 22  0   35 15 21  0             450256.6889  -0.0097  0.050  -0.0098 0.00  
1735: 35 15 20  0   34 15 19  0             450444.8580  -0.0345  0.050  -0.0345 0.41  
1736: 35 15 20  0   34 16 19  0             450444.8580  -0.0344  0.050  -0.0345 0.18  
1737: 35 16 20  0   34 16 19  0             450444.8580  -0.0344  0.050  -0.0345 0.41  
1738: 34 16 18  0   33 16 17  0             450757.5905   0.0059  0.050   0.0124 0.35  
1739: 34 16 18  0   33 17 17  0             450757.5905   0.0211  0.050   0.0124 0.15  
1740: 34 17 18  0   33 16 17  0             450757.5905   0.0037  0.050   0.0124 0.15  
1741: 34 17 18  0   33 17 17  0             450757.5905   0.0189  0.050   0.0124 0.35  
1742: 30 19 11  0   29 19 10  0             451886.8277  -0.0280  0.050               
1743: 32 19 14  0   31 19 13  0             452357.5050  -0.0559  0.050               
1744: 24 24  0  0   23 23  1  0             453647.2446   0.0397  0.050   0.0398 0.50  
1745: 24 24  1  0   23 23  0  0             453647.2446   0.0398  0.050   0.0398 0.50  
1746: 31 20 12  0   30 20 11  0             453698.9281  -0.0135  0.050               
1747: 30 22  8  0   29 22  7  0             455859.8689  -0.0452  0.050               
1748: 31 19 12  0   30 19 11  0             456469.0219  -0.0317  0.050               
1749: 25 22  4  0   24 21  3  0             458349.1360   0.0561  0.050               
1750: 25 22  3  0   24 21  4  0             458354.5441   0.0006  0.050               
1751: 51  0 51  0   50  0 50  0             458773.3208  -0.0053  0.050  -0.0054 0.00  
1752: 51  0 51  0   50  1 50  0             458773.3208  -0.0053  0.050  -0.0054 0.50  
1753: 51  1 51  0   50  0 50  0             458773.3208  -0.0053  0.050  -0.0054 0.50  
1754: 51  1 51  0   50  1 50  0             458773.3208  -0.0053  0.050  -0.0054 0.00  
1755: 49  2 47  0   48  2 46  0             458787.8774   0.0245  0.050   0.0245 0.00  
1756: 49  2 47  0   48  3 46  0             458787.8774   0.0245  0.050   0.0245 0.50  
1757: 49  3 47  0   48  2 46  0             458787.8774   0.0245  0.050   0.0245 0.50  
1758: 49  3 47  0   48  3 46  0             458787.8774   0.0245  0.050   0.0245 0.00  
1759: 47  4 43  0   46  4 42  0             458800.4303   0.0301  0.050   0.0301 0.00  
1760: 47  4 43  0   46  5 42  0             458800.4303   0.0301  0.050   0.0301 0.50  
1761: 47  5 43  0   46  4 42  0             458800.4303   0.0301  0.050   0.0301 0.50  
1762: 47  5 43  0   46  5 42  0             458800.4303   0.0301  0.050   0.0301 0.00  
1763: 46  5 41  0   45  5 40  0             458806.8676   0.0000  0.050  -0.0001 0.00  
1764: 46  5 41  0   45  6 40  0             458806.8676   0.0000  0.050  -0.0001 0.50  
1765: 46  6 41  0   45  5 40  0             458806.8676   0.0000  0.050  -0.0001 0.50  
1766: 46  6 41  0   45  6 40  0             458806.8676   0.0000  0.050  -0.0001 0.00  
1767: 45  6 39  0   44  6 38  0             458814.1297  -0.0543  0.050  -0.0544 0.00  
1768: 45  6 39  0   44  7 38  0             458814.1297  -0.0543  0.050  -0.0544 0.50  
1769: 45  7 39  0   44  6 38  0             458814.1297  -0.0543  0.050  -0.0544 0.50  
1770: 45  7 39  0   44  7 38  0             458814.1297  -0.0543  0.050  -0.0544 0.00  
1771: 44  7 37  0   43  7 36  0             458823.0786  -0.0386  0.050  -0.0387 0.00  
1772: 44  7 37  0   43  8 36  0             458823.0786  -0.0386  0.050  -0.0387 0.50  
1773: 44  8 37  0   43  7 36  0             458823.0786  -0.0386  0.050  -0.0387 0.50  
1774: 44  8 37  0   43  8 36  0             458823.0786  -0.0386  0.050  -0.0387 0.00  
1775: 43  8 35  0   42  8 34  0             458834.6609  -0.0638  0.050  -0.0638 0.00  
1776: 43  8 35  0   42  9 34  0             458834.6609  -0.0638  0.050  -0.0638 0.50  
1777: 43  9 35  0   42  8 34  0             458834.6609  -0.0638  0.050  -0.0638 0.50  
1778: 43  9 35  0   42  9 34  0             458834.6609  -0.0638  0.050  -0.0638 0.00  
1779: 42  9 33  0   41  9 32  0             458850.5515   0.0497  0.050   0.0497 0.00  
1780: 42  9 33  0   41 10 32  0             458850.5515   0.0497  0.050   0.0497 0.50  
1781: 42 10 33  0   41  9 32  0             458850.5515   0.0497  0.050   0.0497 0.50  
1782: 42 10 33  0   41 10 32  0             458850.5515   0.0497  0.050   0.0497 0.00  
1783: 41 10 31  0   40 10 30  0             458872.5887  -0.0320  0.050  -0.0321 0.00  
1784: 41 10 31  0   40 11 30  0             458872.5887  -0.0320  0.050  -0.0321 0.50  
1785: 41 11 31  0   40 10 30  0             458872.5887  -0.0320  0.050  -0.0321 0.50  
1786: 41 11 31  0   40 11 30  0             458872.5887  -0.0320  0.050  -0.0321 0.00  
1787: 39 12 27  0   38 12 26  0             458950.5877  -0.0326  0.050  -0.0327 0.00  
1788: 39 12 27  0   38 13 26  0             458950.5877  -0.0326  0.050  -0.0327 0.50  
1789: 39 13 27  0   38 12 26  0             458950.5877  -0.0326  0.050  -0.0327 0.50  
1790: 39 13 27  0   38 13 26  0             458950.5877  -0.0326  0.050  -0.0327 0.00  
1791: 38 13 25  0   37 13 24  0             459019.4270  -0.0404  0.050  -0.0404 0.00  
1792: 38 13 25  0   37 14 24  0             459019.4270  -0.0404  0.050  -0.0404 0.50  
1793: 38 14 25  0   37 13 24  0             459019.4270  -0.0404  0.050  -0.0404 0.50  
1794: 38 14 25  0   37 14 24  0             459019.4270  -0.0404  0.050  -0.0404 0.00  
1795: 37 14 23  0   36 14 22  0             459124.0454  -0.0438  0.050  -0.0439 0.00  
1796: 37 14 23  0   36 15 22  0             459124.0454  -0.0438  0.050  -0.0439 0.50  
1797: 37 15 23  0   36 14 22  0             459124.0454  -0.0438  0.050  -0.0439 0.50  
1798: 37 15 23  0   36 15 22  0             459124.0454  -0.0438  0.050  -0.0439 0.00  
1799: 36 15 21  0   35 15 20  0             459287.5841   0.0515  0.050   0.0516 0.00  
1800: 36 15 21  0   35 16 20  0             459287.5841   0.0515  0.050   0.0516 0.50  
1801: 36 16 21  0   35 15 20  0             459287.5841   0.0515  0.050   0.0516 0.50  
1802: 36 16 21  0   35 16 20  0             459287.5841   0.0515  0.050   0.0516 0.00  
1803: 35 16 19  0   34 16 18  0             459552.6425   0.0293  0.050   0.0302 0.00  
1804: 35 16 19  0   34 17 18  0             459552.6425   0.0315  0.050   0.0302 0.50  
1805: 35 17 19  0   34 16 18  0             459552.6425   0.0290  0.050   0.0302 0.50  
1806: 35 17 19  0   34 17 18  0             459552.6425   0.0311  0.050   0.0302 0.00  
1807: 34 17 17  0   33 17 16  0             460006.2386  -0.0641  0.050   0.0524 0.00  
1808: 34 17 17  0   33 18 16  0             460006.2386   0.2126  0.050   0.0524 0.50  
1809: 34 18 17  0   33 17 16  0             460006.2386  -0.1079  0.050   0.0524 0.50  
1810: 34 18 17  0   33 18 16  0             460006.2386   0.1688  0.050   0.0524 0.00  
1811: 31 24  7  0   30 24  6  0             460172.3550   0.0065  0.050               
1812: 25 23  2  0   24 22  3  0             463150.4619  -0.1091  0.050  -0.0111 0.50  
1813: 25 23  3  0   24 22  2  0             463150.4619   0.0869  0.050  -0.0111 0.50  
1814: 31 22 10  0   30 22  9  0             464919.0256  -0.0331  0.050               
1815: 52  0 52  0   51  0 51  0             467674.4594  -0.0741  0.050  -0.0741 0.00  
1816: 52  0 52  0   51  1 51  0             467674.4594  -0.0741  0.050  -0.0741 0.50  
1817: 52  1 52  0   51  0 51  0             467674.4594  -0.0741  0.050  -0.0741 0.50  
1818: 52  1 52  0   51  1 51  0             467674.4594  -0.0741  0.050  -0.0741 0.00  
1819: 51  1 50  0   50  1 49  0             467682.1831   0.0091  0.050   0.0091 0.32  
1820: 51  1 50  0   50  2 49  0             467682.1831   0.0091  0.050   0.0091 0.18  
1821: 51  2 50  0   50  1 49  0             467682.1831   0.0091  0.050   0.0091 0.18  
1822: 51  2 50  0   50  2 49  0             467682.1831   0.0091  0.050   0.0091 0.32  
1823: 50  2 48  0   49  2 47  0             467688.9950   0.0032  0.050   0.0033 0.00  
1824: 50  2 48  0   49  3 47  0             467688.9950   0.0032  0.050   0.0033 0.50  
1825: 50  3 48  0   49  2 47  0             467688.9950   0.0032  0.050   0.0033 0.50  
1826: 50  3 48  0   49  3 47  0             467688.9950   0.0032  0.050   0.0033 0.00  
1827: 49  3 46  0   48  3 45  0             467695.2417  -0.0192  0.050  -0.0193 0.00  
1828: 49  3 46  0   48  4 45  0             467695.2417  -0.0192  0.050  -0.0193 0.50  
1829: 49  4 46  0   48  3 45  0             467695.2417  -0.0192  0.050  -0.0193 0.50  
1830: 49  4 46  0   48  4 45  0             467695.2417  -0.0192  0.050  -0.0193 0.00  
1831: 48  4 44  0   47  4 43  0             467701.2811  -0.0350  0.050  -0.0350 0.00  
1832: 48  4 44  0   47  5 43  0             467701.2811  -0.0350  0.050  -0.0350 0.50  
1833: 48  5 44  0   47  4 43  0             467701.2811  -0.0350  0.050  -0.0350 0.50  
1834: 48  5 44  0   47  5 43  0             467701.2811  -0.0350  0.050  -0.0350 0.00  
1835: 47  5 42  0   46  5 41  0             467707.5794   0.0026  0.050   0.0027 0.00  
1836: 47  5 42  0   46  6 41  0             467707.5794   0.0026  0.050   0.0027 0.50  
1837: 47  6 42  0   46  5 41  0             467707.5794   0.0026  0.050   0.0027 0.50  
1838: 47  6 42  0   46  6 41  0             467707.5794   0.0026  0.050   0.0027 0.00  
1839: 46  6 40  0   45  6 39  0             467714.5939   0.0099  0.050   0.0100 0.00  
1840: 46  6 40  0   45  7 39  0             467714.5939   0.0099  0.050   0.0100 0.50  
1841: 46  7 40  0   45  6 39  0             467714.5939   0.0099  0.050   0.0100 0.50  
1842: 46  7 40  0   45  7 39  0             467714.5939   0.0099  0.050   0.0100 0.00  
1843: 45  7 38  0   44  7 37  0             467723.0432  -0.0123  0.050  -0.0123 0.00  
1844: 45  7 38  0   44  8 37  0             467723.0432  -0.0123  0.050  -0.0123 0.50  
1845: 45  8 38  0   44  7 37  0             467723.0432  -0.0123  0.050  -0.0123 0.50  
1846: 45  8 38  0   44  8 37  0             467723.0432  -0.0123  0.050  -0.0123 0.00  
1847: 43  9 34  0   42  9 33  0             467748.6416  -0.0465  0.050  -0.0465 0.00  
1848: 43  9 34  0   42 10 33  0             467748.6416  -0.0465  0.050  -0.0465 0.50  
1849: 43 10 34  0   42  9 33  0             467748.6416  -0.0465  0.050  -0.0465 0.50  
1850: 43 10 34  0   42 10 33  0             467748.6416  -0.0465  0.050  -0.0465 0.00  
1851: 30 21  9  0   29 21  8  0             467765.9052   0.0183  0.050               
1852: 42 10 32  0   41 10 31  0             467769.1280  -0.0458  0.050  -0.0458 0.00  
1853: 42 10 32  0   41 11 31  0             467769.1280  -0.0458  0.050  -0.0458 0.50  
1854: 42 11 32  0   41 10 31  0             467769.1280  -0.0458  0.050  -0.0458 0.50  
1855: 42 11 32  0   41 11 31  0             467769.1280  -0.0458  0.050  -0.0458 0.00  
1856: 41 11 30  0   40 11 29  0             467798.3570   0.0447  0.050   0.0448 0.00  
1857: 41 11 30  0   40 12 29  0             467798.3570   0.0447  0.050   0.0448 0.50  
1858: 41 12 30  0   40 11 29  0             467798.3570   0.0447  0.050   0.0448 0.50  
1859: 41 12 30  0   40 12 29  0             467798.3570   0.0447  0.050   0.0448 0.00  
1860: 40 12 28  0   39 12 27  0             467840.3908  -0.0918  0.050  -0.0919 0.00  
1861: 40 12 28  0   39 13 27  0             467840.3908  -0.0918  0.050  -0.0919 0.50  
1862: 40 13 28  0   39 12 27  0             467840.3908  -0.0918  0.050  -0.0919 0.50  
1863: 40 13 28  0   39 13 27  0             467840.3908  -0.0918  0.050  -0.0919 0.00  
1864: 25 24  1  0   24 23  2  0             467901.4942  -0.0584  0.050  -0.0563 0.50  
1865: 25 24  2  0   24 23  1  0             467901.4942  -0.0542  0.050  -0.0563 0.50  
1866: 39 13 26  0   38 13 25  0             467902.6158   0.0703  0.050   0.0703 0.34  
1867: 39 13 26  0   38 14 25  0             467902.6158   0.0703  0.050   0.0703 0.16  
1868: 39 14 26  0   38 13 25  0             467902.6158   0.0703  0.050   0.0703 0.16  
1869: 39 14 26  0   38 14 25  0             467902.6158   0.0703  0.050   0.0703 0.34  
1870: 38 14 24  0   37 14 23  0             467995.6862   0.0313  0.050   0.0314 0.00  
1871: 38 14 24  0   37 15 23  0             467995.6862   0.0313  0.050   0.0314 0.50  
1872: 38 15 24  0   37 14 23  0             467995.6862   0.0313  0.050   0.0314 0.50  
1873: 38 15 24  0   37 15 23  0             467995.6862   0.0313  0.050   0.0314 0.00  
1874: 37 15 22  0   36 15 21  0             468138.7828   0.0039  0.050   0.0040 0.34  
1875: 37 15 22  0   36 16 21  0             468138.7828   0.0039  0.050   0.0040 0.16  
1876: 37 16 22  0   36 15 21  0             468138.7828   0.0039  0.050   0.0040 0.16  
1877: 37 16 22  0   36 16 21  0             468138.7828   0.0039  0.050   0.0040 0.34  
1878: 36 16 20  0   35 16 19  0             468366.0498  -0.0057  0.050  -0.0056 0.35  
1879: 36 16 20  0   35 17 19  0             468366.0498  -0.0054  0.050  -0.0056 0.15  
1880: 36 17 20  0   35 16 19  0             468366.0498  -0.0057  0.050  -0.0056 0.15  
1881: 36 17 20  0   35 17 19  0             468366.0498  -0.0054  0.050  -0.0056 0.35  
1882: 35 17 18  0   34 17 17  0             468743.8400   0.0426  0.050   0.0613 0.00  
1883: 35 17 18  0   34 18 17  0             468743.8400   0.0864  0.050   0.0613 0.50  
1884: 35 18 18  0   34 17 17  0             468743.8400   0.0360  0.050   0.0613 0.50  
1885: 35 18 18  0   34 18 17  0             468743.8400   0.0798  0.050   0.0613 0.00  
1886: 34 19 16  0   33 19 15  0             469414.1094  -0.0475  0.050               
1887: 32 21 12  0   31 21 11  0             471795.2917  -0.0498  0.050               
1888: 25 25  0  0   24 24  1  0             472631.7492   0.0048  0.050   0.0048 0.50  
1889: 25 25  1  0   24 24  0  0             472631.7492   0.0048  0.050   0.0048 0.50  
1890: 31 20 11  0   30 20 10  0             472906.9140   0.0310  0.050               
1891: 53  0 53  0   52  0 52  0             476575.2905  -0.0506  0.050  -0.0506 0.00  
1892: 53  0 53  0   52  1 52  0             476575.2905  -0.0506  0.050  -0.0506 0.50  
1893: 53  1 53  0   52  0 52  0             476575.2905  -0.0506  0.050  -0.0506 0.50  
1894: 53  1 53  0   52  1 52  0             476575.2905  -0.0506  0.050  -0.0506 0.00  
1895: 52  1 51  0   51  1 50  0             476582.8755  -0.0868  0.050  -0.0868 0.00  
1896: 52  1 51  0   51  2 50  0             476582.8755  -0.0868  0.050  -0.0868 0.50  
1897: 52  2 51  0   51  1 50  0             476582.8755  -0.0868  0.050  -0.0868 0.50  
1898: 52  2 51  0   51  2 50  0             476582.8755  -0.0868  0.050  -0.0868 0.00  
1899: 51  2 49  0   50  2 48  0             476589.7185  -0.0132  0.050  -0.0132 0.32  
1900: 51  2 49  0   50  3 48  0             476589.7185  -0.0132  0.050  -0.0132 0.18  
1901: 51  3 49  0   50  2 48  0             476589.7185  -0.0132  0.050  -0.0132 0.18  
1902: 51  3 49  0   50  3 48  0             476589.7185  -0.0132  0.050  -0.0132 0.32  
1903: 50  3 47  0   49  3 46  0             476595.9232   0.0068  0.050   0.0069 0.32  
1904: 50  3 47  0   49  4 46  0             476595.9232   0.0068  0.050   0.0069 0.18  
1905: 50  4 47  0   49  3 46  0             476595.9232   0.0068  0.050   0.0069 0.18  
1906: 50  4 47  0   49  4 46  0             476595.9232   0.0068  0.050   0.0069 0.32  
1907: 49  4 45  0   48  4 44  0             476601.8552   0.0164  0.050   0.0164 0.32  
1908: 49  4 45  0   48  5 44  0             476601.8552   0.0164  0.050   0.0164 0.18  
1909: 49  5 45  0   48  4 44  0             476601.8552   0.0164  0.050   0.0164 0.18  
1910: 49  5 45  0   48  5 44  0             476601.8552   0.0164  0.050   0.0164 0.32  
1911: 48  5 43  0   47  5 42  0             476607.9903   0.0901  0.050   0.0902 0.00  
1912: 48  5 43  0   47  6 42  0             476607.9903   0.0901  0.050   0.0902 0.50  
1913: 48  6 43  0   47  5 42  0             476607.9903   0.0901  0.050   0.0902 0.50  
1914: 48  6 43  0   47  6 42  0             476607.9903   0.0901  0.050   0.0902 0.00  
1915: 47  6 41  0   46  6 40  0             476614.7011   0.0882  0.050   0.0882 0.00  
1916: 47  6 41  0   46  7 40  0             476614.7011   0.0882  0.050   0.0882 0.50  
1917: 47  7 41  0   46  6 40  0             476614.7011   0.0882  0.050   0.0882 0.50  
1918: 47  7 41  0   46  7 40  0             476614.7011   0.0882  0.050   0.0882 0.00  
1919: 46  7 39  0   45  7 38  0             476622.6713   0.0216  0.050   0.0217 0.00  
1920: 46  7 39  0   45  8 38  0             476622.6713   0.0216  0.050   0.0217 0.50  
1921: 46  8 39  0   45  7 38  0             476622.6713   0.0216  0.050   0.0217 0.50  
1922: 46  8 39  0   45  8 38  0             476622.6713   0.0216  0.050   0.0217 0.00  
1923: 45  8 37  0   44  8 36  0             476632.8996  -0.0167  0.050  -0.0168 0.33  
1924: 45  8 37  0   44  9 36  0             476632.8996  -0.0167  0.050  -0.0168 0.17  
1925: 45  9 37  0   44  8 36  0             476632.8996  -0.0167  0.050  -0.0168 0.17  
1926: 45  9 37  0   44  9 36  0             476632.8996  -0.0167  0.050  -0.0168 0.33  
1927: 44  9 35  0   43  9 34  0             476646.6509  -0.0141  0.050  -0.0141 0.00  
1928: 44  9 35  0   43 10 34  0             476646.6509  -0.0141  0.050  -0.0141 0.50  
1929: 44 10 35  0   43  9 34  0             476646.6509  -0.0141  0.050  -0.0141 0.50  
1930: 44 10 35  0   43 10 34  0             476646.6509  -0.0141  0.050  -0.0141 0.00  
1931: 43 10 33  0   42 10 32  0             476665.6206  -0.0491  0.050  -0.0491 0.33  
1932: 43 10 33  0   42 11 32  0             476665.6206  -0.0491  0.050  -0.0491 0.17  
1933: 43 11 33  0   42 10 32  0             476665.6206  -0.0491  0.050  -0.0491 0.17  
1934: 43 11 33  0   42 11 32  0             476665.6206  -0.0491  0.050  -0.0491 0.33  
1935: 42 11 31  0   41 11 30  0             476692.5009  -0.0108  0.050  -0.0108 0.33  
1936: 42 11 31  0   41 12 30  0             476692.5009  -0.0108  0.050  -0.0108 0.17  
1937: 42 12 31  0   41 11 30  0             476692.5009  -0.0108  0.050  -0.0108 0.17  
1938: 42 12 31  0   41 12 30  0             476692.5009  -0.0108  0.050  -0.0108 0.33  
1939: 41 12 29  0   40 12 28  0             476731.0487  -0.0016  0.050  -0.0016 0.00  
1940: 41 12 29  0   40 13 28  0             476731.0487  -0.0016  0.050  -0.0016 0.50  
1941: 41 13 29  0   40 12 28  0             476731.0487  -0.0016  0.050  -0.0016 0.50  
1942: 41 13 29  0   40 13 28  0             476731.0487  -0.0016  0.050  -0.0016 0.00  
1943: 40 13 27  0   39 13 26  0             476787.2695   0.0347  0.050   0.0347 0.00  
1944: 40 13 27  0   39 14 26  0             476787.2695   0.0347  0.050   0.0347 0.50  
1945: 40 14 27  0   39 13 26  0             476787.2695   0.0347  0.050   0.0347 0.50  
1946: 40 14 27  0   39 14 26  0             476787.2695   0.0347  0.050   0.0347 0.00  
1947: 39 14 25  0   38 14 24  0             476870.6022   0.0441  0.050   0.0442 0.00  
1948: 39 14 25  0   38 15 24  0             476870.6022   0.0441  0.050   0.0442 0.50  
1949: 39 15 25  0   38 14 24  0             476870.6022   0.0441  0.050   0.0442 0.50  
1950: 39 15 25  0   38 15 24  0             476870.6022   0.0441  0.050   0.0442 0.00  
1951: 38 15 23  0   37 15 22  0             476996.8144   0.0114  0.050   0.0115 0.34  
1952: 38 15 23  0   37 16 22  0             476996.8144   0.0114  0.050   0.0115 0.16  
1953: 38 16 23  0   37 15 22  0             476996.8144   0.0114  0.050   0.0115 0.16  
1954: 38 16 23  0   37 16 22  0             476996.8144   0.0114  0.050   0.0115 0.34  
1955: 37 16 21  0   36 17 20  0             477193.5883   0.0054  0.050   0.0054 0.23  
1956: 37 17 21  0   36 16 20  0             477193.5883   0.0053  0.050   0.0054 0.23  
1957: 37 17 21  0   36 17 20  0             477193.5883   0.0054  0.050   0.0054 0.53  
1958: 32 22 11  0   31 22 10  0             478539.9994   0.0119  0.050               
1959: 34 20 15  0   33 20 14  0             479067.4766   0.0103  0.050               
1960: 34 19 15  0   33 19 14  0             479109.2609   0.0274  0.050               
1961: 34 20 15  0   33 19 14  0             479119.4630  -0.0033  0.050               
1962: 33 21 13  0   32 21 12  0             480660.4417  -0.0551  0.050               
1963: 26 24  2  0   25 23  3  0             482137.4561  -0.0398  0.050   0.0016 0.50  
1964: 26 24  3  0   25 23  2  0             482137.4561   0.0431  0.050   0.0016 0.50  
1965: 27 21  6  0   26 20  7  0             482715.7036   0.0353  0.050               
1966: 31 21 10  0   30 21  9  0             485139.1820  -0.0484  0.050               
1967: 54  0 54  0   53  0 53  0             485475.7178  -0.0234  0.050  -0.0235 0.32  
1968: 54  0 54  0   53  1 53  0             485475.7178  -0.0234  0.050  -0.0235 0.18  
1969: 54  1 54  0   53  0 53  0             485475.7178  -0.0234  0.050  -0.0235 0.18  
1970: 54  1 54  0   53  1 53  0             485475.7178  -0.0234  0.050  -0.0235 0.32  
1971: 53  1 52  0   52  1 51  0             485483.3603   0.0170  0.050   0.0170 0.32  
1972: 53  1 52  0   52  2 51  0             485483.3603   0.0170  0.050   0.0170 0.18  
1973: 53  2 52  0   52  1 51  0             485483.3603   0.0170  0.050   0.0170 0.18  
1974: 53  2 52  0   52  2 51  0             485483.3603   0.0170  0.050   0.0170 0.32  
1975: 52  2 50  0   51  2 49  0             485490.0778   0.0126  0.050   0.0126 0.32  
1976: 52  2 50  0   51  3 49  0             485490.0778   0.0126  0.050   0.0126 0.18  
1977: 52  3 50  0   51  2 49  0             485490.0778   0.0126  0.050   0.0126 0.18  
1978: 52  3 50  0   51  3 49  0             485490.0778   0.0126  0.050   0.0126 0.32  
1979: 51  3 48  0   50  3 47  0             485496.1811   0.0143  0.050   0.0144 0.32  
1980: 51  3 48  0   50  4 47  0             485496.1811   0.0143  0.050   0.0144 0.18  
1981: 51  4 48  0   50  3 47  0             485496.1811   0.0143  0.050   0.0144 0.18  
1982: 51  4 48  0   50  4 47  0             485496.1811   0.0143  0.050   0.0144 0.32  
1983: 50  4 46  0   49  4 45  0             485501.9555  -0.0044  0.050  -0.0045 0.32  
1984: 50  4 46  0   49  5 45  0             485501.9555  -0.0044  0.050  -0.0045 0.18  
1985: 50  5 46  0   49  4 45  0             485501.9555  -0.0044  0.050  -0.0045 0.18  
1986: 50  5 46  0   49  5 45  0             485501.9555  -0.0044  0.050  -0.0045 0.32  
1987: 49  5 44  0   48  5 43  0             485507.8543   0.0252  0.050   0.0252 0.32  
1988: 49  5 44  0   48  6 43  0             485507.8543   0.0252  0.050   0.0252 0.18  
1989: 49  6 44  0   48  5 43  0             485507.8543   0.0252  0.050   0.0252 0.18  
1990: 49  6 44  0   48  6 43  0             485507.8543   0.0252  0.050   0.0252 0.32  
1991: 48  6 42  0   47  6 41  0             485514.2553  -0.0052  0.050  -0.0052 0.33  
1992: 48  6 42  0   47  7 41  0             485514.2553  -0.0052  0.050  -0.0052 0.17  
1993: 48  7 42  0   47  6 41  0             485514.2553  -0.0052  0.050  -0.0052 0.17  
1994: 48  7 42  0   47  7 41  0             485514.2553  -0.0052  0.050  -0.0052 0.33  
1995: 47  7 40  0   46  7 39  0             485521.8948   0.0082  0.050   0.0083 0.33  
1996: 47  7 40  0   46  8 39  0             485521.8948   0.0082  0.050   0.0083 0.17  
1997: 47  8 40  0   46  7 39  0             485521.8948   0.0082  0.050   0.0083 0.17  
1998: 47  8 40  0   46  8 39  0             485521.8948   0.0082  0.050   0.0083 0.33  
1999: 46  8 38  0   45  8 37  0             485531.6331   0.0833  0.050   0.0833 0.33  
2000: 46  8 38  0   45  9 37  0             485531.6331   0.0833  0.050   0.0833 0.17  
2001: 46  9 38  0   45  8 37  0             485531.6331   0.0833  0.050   0.0833 0.17  
2002: 46  9 38  0   45  9 37  0             485531.6331   0.0833  0.050   0.0833 0.33  
2003: 45  9 36  0   44  9 35  0             485544.3621  -0.0402  0.050  -0.0402 0.33  
2004: 45  9 36  0   44 10 35  0             485544.3621  -0.0402  0.050  -0.0402 0.17  
2005: 45 10 36  0   44  9 35  0             485544.3621  -0.0402  0.050  -0.0402 0.17  
2006: 45 10 36  0   44 10 35  0             485544.3621  -0.0402  0.050  -0.0402 0.33  
2007: 44 10 34  0   43 10 33  0             485562.0191  -0.0386  0.050  -0.0386 0.33  
2008: 44 10 34  0   43 11 33  0             485562.0191  -0.0386  0.050  -0.0386 0.17  
2009: 44 11 34  0   43 10 33  0             485562.0191  -0.0386  0.050  -0.0386 0.17  
2010: 44 11 34  0   43 11 33  0             485562.0191  -0.0386  0.050  -0.0386 0.33  
2011: 43 11 32  0   42 11 31  0             485586.8202  -0.0146  0.050  -0.0146 0.33  
2012: 43 11 32  0   42 12 31  0             485586.8202  -0.0146  0.050  -0.0146 0.17  
2013: 43 12 32  0   42 11 31  0             485586.8202  -0.0146  0.050  -0.0146 0.17  
2014: 43 12 32  0   42 12 31  0             485586.8202  -0.0146  0.050  -0.0146 0.33  
2015: 42 12 30  0   41 12 29  0             485622.1983   0.0442  0.050   0.0442 0.33  
2016: 42 12 30  0   41 13 29  0             485622.1983   0.0442  0.050   0.0442 0.17  
2017: 42 13 30  0   41 12 29  0             485622.1983   0.0442  0.050   0.0442 0.17  
2018: 42 13 30  0   41 13 29  0             485622.1983   0.0442  0.050   0.0442 0.33  
2019: 41 13 28  0   40 14 27  0             485673.1664  -0.0422  0.050  -0.0423 0.25  
2020: 41 14 28  0   40 13 27  0             485673.1664  -0.0422  0.050  -0.0423 0.25  
2021: 41 14 28  0   40 14 27  0             485673.1664  -0.0422  0.050  -0.0423 0.51  
2022: 40 14 26  0   39 14 25  0             485748.1457   0.0038  0.050   0.0039 0.34  
2023: 40 14 26  0   39 15 25  0             485748.1457   0.0038  0.050   0.0039 0.16  
2024: 40 15 26  0   39 14 25  0             485748.1457   0.0038  0.050   0.0039 0.16  
2025: 40 15 26  0   39 15 25  0             485748.1457   0.0038  0.050   0.0039 0.34  
2026: 39 15 24  0   38 16 23  0             485860.2402   0.0238  0.050   0.0239 0.24  
2027: 39 16 24  0   38 15 23  0             485860.2402   0.0238  0.050   0.0239 0.24  
2028: 39 16 24  0   38 16 23  0             485860.2402   0.0238  0.050   0.0239 0.52  
2029: 38 16 22  0   37 16 21  0             486032.0285  -0.0249  0.050  -0.0249 0.35  
2030: 38 16 22  0   37 17 21  0             486032.0285  -0.0249  0.050  -0.0249 0.15  
2031: 38 17 22  0   37 16 21  0             486032.0285  -0.0249  0.050  -0.0249 0.15  
2032: 38 17 22  0   37 17 21  0             486032.0285  -0.0249  0.050  -0.0249 0.35  
2033: 37 17 20  0   36 17 19  0             486304.5960   0.0116  0.050   0.0120 0.35  
2034: 37 17 20  0   36 18 19  0             486304.5960   0.0125  0.050   0.0120 0.15  
2035: 37 18 20  0   36 17 19  0             486304.5960   0.0115  0.050   0.0120 0.15  
2036: 37 18 20  0   36 18 19  0             486304.5960   0.0124  0.050   0.0120 0.35  
2037: 36 18 18  0   35 18 17  0             486758.0803  -0.0468  0.050   0.0043 0.36  
2038: 36 18 18  0   35 19 17  0             486758.0803   0.0746  0.050   0.0043 0.14  
2039: 36 19 18  0   35 18 17  0             486758.0803  -0.0660  0.050   0.0043 0.14  
2040: 36 19 18  0   35 19 17  0             486758.0803   0.0555  0.050   0.0043 0.36  
2041: 35 19 16  0   34 19 15  0             487574.3147  -0.0620  0.050               
2042: 34 21 14  0   33 21 13  0             489033.3396   0.0890  0.050               
2043: 34 20 14  0   33 20 13  0             489428.9985   0.0007  0.050               
2044: 33 25  9  0   32 25  8  0             491466.5287   0.0117  0.050               
2045: 27 23  5  0   26 22  4  0             491470.3699   0.0262  0.050               
2046: 27 23  4  0   26 22  5  0             491492.9203   0.0496  0.050               
2047: 55  0 55  0   54  0 54  0             494375.7054  -0.0210  0.050  -0.0210 0.32  
2048: 55  0 55  0   54  1 54  0             494375.7054  -0.0210  0.050  -0.0210 0.18  
2049: 55  1 55  0   54  0 54  0             494375.7054  -0.0210  0.050  -0.0210 0.18  
2050: 55  1 55  0   54  1 54  0             494375.7054  -0.0210  0.050  -0.0210 0.32  
2051: 54  1 53  0   53  1 52  0             494383.3211   0.0116  0.050   0.0116 0.32  
2052: 54  1 53  0   53  2 52  0             494383.3211   0.0116  0.050   0.0116 0.18  
2053: 54  2 53  0   53  1 52  0             494383.3211   0.0116  0.050   0.0116 0.18  
2054: 54  2 53  0   53  2 52  0             494383.3211   0.0116  0.050   0.0116 0.32  
2055: 53  2 51  0   52  2 50  0             494390.0187   0.0343  0.050   0.0343 0.32  
2056: 53  2 51  0   52  3 50  0             494390.0187   0.0343  0.050   0.0343 0.18  
2057: 53  3 51  0   52  2 50  0             494390.0187   0.0343  0.050   0.0343 0.18  
2058: 53  3 51  0   52  3 50  0             494390.0187   0.0343  0.050   0.0343 0.32  
2059: 51  4 47  0   50  4 46  0             494401.7126   0.0411  0.050   0.0411 0.32  
2060: 51  4 47  0   50  5 46  0             494401.7126   0.0411  0.050   0.0411 0.18  
2061: 51  5 47  0   50  4 46  0             494401.7126   0.0411  0.050   0.0411 0.18  
2062: 51  5 47  0   50  5 46  0             494401.7126   0.0411  0.050   0.0411 0.32  
2063: 50  5 45  0   49  5 44  0             494407.3437  -0.0109  0.050  -0.0109 0.32  
2064: 50  5 45  0   49  6 44  0             494407.3437  -0.0109  0.050  -0.0109 0.18  
2065: 50  6 45  0   49  5 44  0             494407.3437  -0.0109  0.050  -0.0109 0.18  
2066: 50  6 45  0   49  6 44  0             494407.3437  -0.0109  0.050  -0.0109 0.32  
2067: 49  6 43  0   48  6 42  0             494413.4934  -0.0232  0.050  -0.0233 0.33  
2068: 49  6 43  0   48  7 42  0             494413.4934  -0.0232  0.050  -0.0233 0.17  
2069: 49  7 43  0   48  6 42  0             494413.4934  -0.0232  0.050  -0.0233 0.17  
2070: 49  7 43  0   48  7 42  0             494413.4934  -0.0232  0.050  -0.0233 0.33  
2071: 48  7 41  0   47  7 40  0             494420.7063  -0.0470  0.050  -0.0470 0.33  
2072: 48  7 41  0   47  8 40  0             494420.7063  -0.0470  0.050  -0.0470 0.17  
2073: 48  8 41  0   47  7 40  0             494420.7063  -0.0470  0.050  -0.0470 0.17  
2074: 48  8 41  0   47  8 40  0             494420.7063  -0.0470  0.050  -0.0470 0.33  
2075: 47  8 39  0   46  8 38  0             494429.8431  -0.0077  0.050  -0.0078 0.33  
2076: 47  8 39  0   46  9 38  0             494429.8431  -0.0077  0.050  -0.0078 0.17  
2077: 47  9 39  0   46  8 38  0             494429.8431  -0.0077  0.050  -0.0078 0.17  
2078: 47  9 39  0   46  9 38  0             494429.8431  -0.0077  0.050  -0.0078 0.33  
2079: 45 10 35  0   44 10 34  0             494458.3500   0.0564  0.050   0.0565 0.33  
2080: 45 10 35  0   44 11 34  0             494458.3500   0.0564  0.050   0.0565 0.17  
2081: 45 11 35  0   44 10 34  0             494458.3500   0.0564  0.050   0.0565 0.17  
2082: 45 11 35  0   44 11 34  0             494458.3500   0.0564  0.050   0.0565 0.33  
2083: 44 11 33  0   43 11 32  0             494481.2271   0.0226  0.050   0.0226 0.33  
2084: 44 11 33  0   43 12 32  0             494481.2271   0.0226  0.050   0.0226 0.17  
2085: 44 12 33  0   43 11 32  0             494481.2271   0.0226  0.050   0.0226 0.17  
2086: 44 12 33  0   43 12 32  0             494481.2271   0.0226  0.050   0.0226 0.33  
2087: 43 12 31  0   42 12 30  0             494513.6410  -0.0124  0.050  -0.0125 0.33  
2088: 43 12 31  0   42 13 30  0             494513.6410  -0.0124  0.050  -0.0125 0.17  
2089: 43 13 31  0   42 12 30  0             494513.6410  -0.0124  0.050  -0.0125 0.17  
2090: 43 13 31  0   42 13 30  0             494513.6410  -0.0124  0.050  -0.0125 0.33  
2091: 42 13 29  0   41 13 28  0             494560.2284   0.0271  0.050   0.0271 0.34  
2092: 42 13 29  0   41 14 28  0             494560.2284   0.0271  0.050   0.0271 0.16  
2093: 42 14 29  0   41 13 28  0             494560.2284   0.0271  0.050   0.0271 0.16  
2094: 42 14 29  0   41 14 28  0             494560.2284   0.0271  0.050   0.0271 0.34  
2095: 40 15 25  0   39 15 24  0             494727.9399  -0.0086  0.050  -0.0086 0.34  
2096: 40 15 25  0   39 16 24  0             494727.9399  -0.0086  0.050  -0.0086 0.16  
2097: 40 16 25  0   39 15 24  0             494727.9399  -0.0086  0.050  -0.0086 0.16  
2098: 40 16 25  0   39 16 24  0             494727.9399  -0.0086  0.050  -0.0086 0.34  
2099: 39 16 23  0   38 16 22  0             494879.1406   0.0051  0.050   0.0051 0.34  
2100: 39 16 23  0   38 17 22  0             494879.1406   0.0051  0.050   0.0051 0.16  
2101: 39 17 23  0   38 16 22  0             494879.1406   0.0051  0.050   0.0051 0.16  
2102: 39 17 23  0   38 17 22  0             494879.1406   0.0051  0.050   0.0051 0.34  
2103: 38 17 21  0   37 17 20  0             495114.3765  -0.0038  0.050  -0.0038 0.35  
2104: 38 17 21  0   37 18 20  0             495114.3765  -0.0037  0.050  -0.0038 0.15  
2105: 38 18 21  0   37 17 20  0             495114.3765  -0.0038  0.050  -0.0038 0.15  
2106: 38 18 21  0   37 18 20  0             495114.3765  -0.0037  0.050  -0.0038 0.35  
2107: 37 18 19  0   36 18 18  0             495495.8155   0.0506  0.050   0.0588 0.36  
2108: 37 18 19  0   36 19 18  0             495495.8155   0.0697  0.050   0.0588 0.14  
2109: 37 19 19  0   36 18 18  0             495495.8155   0.0478  0.050   0.0588 0.14  
2110: 37 19 19  0   36 19 18  0             495495.8155   0.0669  0.050   0.0588 0.36  
2111: 36 20 17  0   35 20 16  0             496151.8424  -0.0359  0.050               
2112: 36 19 17  0   35 19 16  0             496153.4417   0.0097  0.050  -0.0785 0.73  
2113: 36 20 17  0   35 19 16  0             496153.4417  -0.3148  0.050  -0.0785 0.27  
2114: 33 21 12  0   32 21 11  0             497335.6397  -0.0612  0.050               
--------------------------------------------------------------------------------

PARAMETERS IN FIT (values truncated and Nlines statistics):

        1000000         A_gs  /MHz         9504.02020(57)                      1
        2000000         B_gs  /MHz         8396.06982(32)                      2
        3000000         C_gs  /MHz         4455.75167(10)                      3
          20000        DJ_gs  /kHz            1.44601(16)                      4
         110000       DJK_gs  /kHz           -0.09193(70)                      5
         200000        DK_gs  /kHz            1.9644(12)                       6
        4010000         dJ_g  /kHz            0.564358(77)                     7
        4100000         dK_g  /kHz            1.25589(24)                      8
          30000        HJ_gs  /Hz           [ 0.0003752]                       9
         120000       HJK_gs  /Hz           [ 0.0010068]                      10
         210000       HKJ_gs  /Hz            -0.00595(46)                     11
         300000        HK_gs  /Hz             0.0090(11)                      12
        4020000        hJ_gs  /Hz           [ 0.0001895]                      13
        4110000       hJK_gs  /Hz           [ 0.0007412]                      14
        4200000        hK_gs  /Hz           [ 0.002487]                       15

 MICROWAVE AVG =       -0.000432 MHz, IR AVG =        0.00000                 
 MICROWAVE RMS =        0.038710 MHz, IR RMS =        0.00000                 
 END OF ITERATION  1 OLD, NEW RMS ERROR=        0.77420         0.77420       

  distinct frequency lines in fit:   668
       distinct parameters of fit:    10

MICROWAVE       lines fitted       lines    lines      RMS      RMS ERROR    J range  Ka range    freq. range
            total   dv=0 dv.ne.0   UNFITTD  e>900
v"= 0        668    668      0        0      0       0.038700     0.77400     9  59    0  25   164859   497336
--------------------------------------------------------------------------------------------
total:       668    668      0        0      0       0.038700     0.77400

NOTE: the RMS values above are for Nlines statistics, but the 'total' values may differ slightly from
      those in the .FIT file since the o-c values for this evaluation are as rounded in the .FIT.


 PARAMETERS IN FIT WITH STANDARD ERRORS ON THOSE THAT ARE FITTED:
 (values rounded and degrees of freedom, Ndegf=Nlines-Nconst, statistics)

        1000000         A_gs  /MHz       9504.02020(44)                        1
        2000000         B_gs  /MHz       8396.06982(25)                        2
        3000000         C_gs  /MHz       4455.751679(81)                       3
          20000        DJ_gs  /kHz          1.44601(12)                        4
         110000       DJK_gs  /kHz         -0.09193(55)                        5
         200000        DK_gs  /kHz          1.96442(90)                        6
        4010000         dJ_g  /kHz          0.564358(60)                       7
        4100000         dK_g  /kHz          1.25590(19)                        8
          30000        HJ_gs  /Hz           [ 0.0003752]                       9
         120000       HJK_gs  /Hz           [ 0.0010068]                      10
         210000       HKJ_gs  /Hz          -0.00595(36)                       11
         300000        HK_gs  /Hz           0.00906(88)                       12
        4020000        hJ_gs  /Hz           [ 0.0001895]                      13
        4110000       hJK_gs  /Hz           [ 0.0007412]                      14
        4200000        hK_gs  /Hz           [ 0.002487]                       15

 CORRELATION COEFFICIENTS, C.ij:

           A_gs     B_gs     C_gs     -DJ_gs   -DJK_gs  -DK_gs   -dJ_g    -dK_g   

A_gs        1.0000
B_gs        0.1436   1.0000
C_gs        0.0369   0.1332   1.0000
-DJ_gs      0.1298  -0.8943  -0.1459   1.0000
-DJK_gs    -0.4762   0.3545  -0.1123  -0.6333   1.0000
-DK_gs     -0.5819  -0.3054   0.1211   0.2924  -0.3619   1.0000
-dJ_g       0.1246  -0.8952   0.0019   0.9825  -0.6273   0.2906   1.0000
-dK_g      -0.3694  -0.3018   0.1054   0.1664   0.3912   0.0889   0.1572   1.0000
HKJ_gs      0.2046   0.1938   0.3447  -0.0566  -0.4135   0.3091  -0.0654   0.1181
HK_gs       0.3245   0.2160  -0.2318  -0.2396   0.2697  -0.7345  -0.2317  -0.4761

           HKJ_gs   HK_gs   

HKJ_gs      1.0000
HK_gs      -0.7287   1.0000

 Mean value of |C.ij|, i.ne.j =   0.3196
 Mean value of  C.ij,  i.ne.j =  -0.0752


 No correlations with absolute value greater than 0.9950


 Worst fitted lines (obs-calc/error):

  1289:   -1.9        270:   -1.9       1616:   -1.9        948:   -1.9
  1703:   -1.9        150:   -1.9       1860:   -1.8        398:   -1.8
  1040:    1.8       1911:    1.8         35:   -1.8       1221:   -1.8
  2042:    1.8         96:   -1.8       1142:    1.8       1915:    1.8
  1144:   -1.8        204:   -1.8       1157:    1.8       1594:   -1.7
  1895:   -1.7        404:   -1.7        275:   -1.7        542:   -1.7
   412:    1.7       1999:    1.7       1666:    1.6        606:    1.6
  1542:    1.6       1687:   -1.6       1304:    1.6        570:   -1.6
  1314:   -1.6       2112:   -1.6       1523:    1.6        628:   -1.6
  1257:    1.6        795:   -1.5        932:    1.5       1283:    1.5
  1122:   -1.5       1455:    1.5        345:    1.5       1374:    1.5
  1815:   -1.5        791:   -1.5        975:    1.4       1660:    1.4
  1388:    1.4        333:    1.4

  1289: 31 13 18  0   30 14 17  0             396935.8633  -0.0970  0.050  -0.0973 0.50
   270: 14  9  5  0   13  9  4  0             215720.2991  -0.0965  0.050
  1616: 44  5 39  0   43  5 38  0             441004.2332  -0.0963  0.050  -0.0963 0.32
   948: 33  7 26  0   32  7 25  0             360906.2044  -0.0962  0.050  -0.0963 0.00
  1703: 43  7 36  0   42  7 35  0             449922.7540  -0.0955  0.050  -0.0955 0.33
   150: 26  5 21  0   26  4 22  0             191233.6630  -0.0941  0.050  -0.0941 0.21
  1860: 40 12 28  0   39 12 27  0             467840.3908  -0.0918  0.050  -0.0919 0.00
   398: 18  8 10  0   17  8  9  0             236585.7003  -0.0910  0.050
  1040: 20 19  1  0   19 18  2  0             372953.0531  -0.0920  0.050   0.0905 0.50
  1911: 48  5 43  0   47  5 42  0             476607.9903   0.0901  0.050   0.0902 0.00
                                           _____________________________________
__________________________________________/ SPFIT output reformatted with PIFORM
