# Supplementary material for: Improved Accuracy in Semi-Experimental Structure Determination by Resolving Problems Associated with Rotation of Principal Inertial Axes of Isotopologues: Structures of 1,3-Oxazole (c‑C3H3NO)
Source: J Phys Chem A. 2026 Apr 24;130(18):3623–41. doi: 10.1021/acs.jpca.6c01535 (PMC13158917; doi:10.1021/acs.jpca.6c01535)
Supplement: Supplementary file 2 [file jp6c01535_si_002.zip › Supporting Information/Least-Squares Fits/oxazole_017_S_III_l.res]

   [2-2H,5-2H,13C4]-oxazole GS                        Sat Oct 11 10:41:44 2025

-------------------------------------------------------------------------------------=========
                                              obs         o-c     error     blends     Notes
                                                                         o-c      wt
    / instead of : below denotes (o-c)>3*err
-------------------------------------------------------------------------------------=========
   1: 17  0 17  0   16  0 16  0             155598.4193   0.0112  0.050   0.0112 0.30  
   2: 17  0 17  0   16  1 16  0             155598.4193   0.0112  0.050   0.0112 0.20  
   3: 17  1 17  0   16  0 16  0             155598.4193   0.0112  0.050   0.0112 0.20  
   4: 17  1 17  0   16  1 16  0             155598.4193   0.0112  0.050   0.0112 0.30  
   5: 16  1 15  0   15  1 14  0             155607.0911   0.0048  0.050   0.0049 0.31  
   6: 16  1 15  0   15  2 14  0             155607.0911   0.0048  0.050   0.0049 0.19  
   7: 16  2 15  0   15  1 14  0             155607.0911   0.0048  0.050   0.0049 0.19  
   8: 16  2 15  0   15  2 14  0             155607.0911   0.0048  0.050   0.0049 0.31  
   9: 15  2 13  0   14  2 12  0             155617.3006  -0.0027  0.050  -0.0027 0.31  
  10: 15  2 13  0   14  3 12  0             155617.3006  -0.0027  0.050  -0.0027 0.19  
  11: 15  3 13  0   14  2 12  0             155617.3006  -0.0027  0.050  -0.0027 0.19  
  12: 15  3 13  0   14  3 12  0             155617.3006  -0.0027  0.050  -0.0027 0.31  
  13: 14  3 11  0   13  3 10  0             155633.1375   0.0345  0.050   0.0346 0.31  
  14: 14  3 11  0   13  4 10  0             155633.1375   0.0346  0.050   0.0346 0.19  
  15: 14  4 11  0   13  3 10  0             155633.1375   0.0345  0.050   0.0346 0.19  
  16: 14  4 11  0   13  4 10  0             155633.1375   0.0346  0.050   0.0346 0.31  
  17: 13  4  9  0   12  4  8  0             155667.4322  -0.0423  0.050  -0.0178 0.32  
  18: 13  4  9  0   12  5  8  0             155667.4322   0.0113  0.050  -0.0178 0.18  
  19: 13  5  9  0   12  4  8  0             155667.4322  -0.0469  0.050  -0.0178 0.18  
  20: 13  5  9  0   12  5  8  0             155667.4322   0.0067  0.050  -0.0178 0.32  
  21: 18  0 18  0   17  0 17  0             164488.5916  -0.0632  0.050  -0.0632 0.30  
  22: 18  0 18  0   17  1 17  0             164488.5916  -0.0632  0.050  -0.0632 0.20  
  23: 18  1 18  0   17  0 17  0             164488.5916  -0.0632  0.050  -0.0632 0.20  
  24: 18  1 18  0   17  1 17  0             164488.5916  -0.0632  0.050  -0.0632 0.30  
  25: 17  1 16  0   16  1 15  0             164497.1947  -0.0564  0.050  -0.0564 0.31  
  26: 17  1 16  0   16  2 15  0             164497.1947  -0.0564  0.050  -0.0564 0.19  
  27: 17  2 16  0   16  1 15  0             164497.1947  -0.0564  0.050  -0.0564 0.19  
  28: 17  2 16  0   16  2 15  0             164497.1947  -0.0564  0.050  -0.0564 0.31  
  29: 16  2 14  0   15  2 13  0             164507.1460   0.0702  0.050   0.0703 0.31  
  30: 16  2 14  0   15  3 13  0             164507.1460   0.0702  0.050   0.0703 0.19  
  31: 16  3 14  0   15  2 13  0             164507.1460   0.0702  0.050   0.0703 0.19  
  32: 16  3 14  0   15  3 13  0             164507.1460   0.0702  0.050   0.0703 0.31  
  33: 15  3 12  0   14  3 11  0             164521.2549  -0.0253  0.050  -0.0253 0.31  
  34: 15  3 12  0   14  4 11  0             164521.2549  -0.0253  0.050  -0.0253 0.19  
  35: 15  4 12  0   14  3 11  0             164521.2549  -0.0253  0.050  -0.0253 0.19  
  36: 15  4 12  0   14  4 11  0             164521.2549  -0.0253  0.050  -0.0253 0.31  
  37: 14  4 10  0   13  4  9  0             164549.0762   0.0450  0.050   0.0472 0.32  
  38: 14  4 10  0   13  5  9  0             164549.0762   0.0496  0.050   0.0472 0.18  
  39: 14  5 10  0   13  4  9  0             164549.0762   0.0447  0.050   0.0472 0.18  
  40: 14  5 10  0   13  5  9  0             164549.0762   0.0493  0.050   0.0472 0.32  
  41: 36 17 19  0   36 16 20  0             171114.2093  -0.0231  0.050  -0.0231 0.23  
  42: 36 17 19  0   36 17 20  0             171114.2093  -0.0231  0.050  -0.0231 0.27  
  43: 36 18 19  0   36 16 20  0             171114.2093  -0.0231  0.050  -0.0231 0.27  
  44: 36 18 19  0   36 17 20  0             171114.2093  -0.0231  0.050  -0.0231 0.23  
  45: 34 15 19  0   34 14 20  0             171642.7155   0.0295  0.050   0.0295 0.23  
  46: 34 15 19  0   34 15 20  0             171642.7155   0.0295  0.050   0.0295 0.27  
  47: 34 16 19  0   34 14 20  0             171642.7155   0.0295  0.050   0.0295 0.27  
  48: 34 16 19  0   34 15 20  0             171642.7155   0.0295  0.050   0.0295 0.23  
  49: 33 14 19  0   33 13 20  0             171874.1943  -0.0537  0.050  -0.0537 0.23  
  50: 33 14 19  0   33 14 20  0             171874.1943  -0.0537  0.050  -0.0537 0.27  
  51: 33 15 19  0   33 13 20  0             171874.1943  -0.0537  0.050  -0.0537 0.27  
  52: 33 15 19  0   33 14 20  0             171874.1943  -0.0537  0.050  -0.0537 0.23  
  53: 32 13 19  0   32 12 20  0             172085.8536  -0.0613  0.050  -0.0613 0.23  
  54: 32 13 19  0   32 13 20  0             172085.8536  -0.0613  0.050  -0.0613 0.27  
  55: 32 14 19  0   32 12 20  0             172085.8536  -0.0613  0.050  -0.0613 0.27  
  56: 32 14 19  0   32 13 20  0             172085.8536  -0.0613  0.050  -0.0613 0.23  
  57: 30 11 19  0   30 10 20  0             172454.7615   0.0235  0.050   0.0236 0.23  
  58: 30 11 19  0   30 11 20  0             172454.7615   0.0235  0.050   0.0236 0.27  
  59: 30 12 19  0   30 10 20  0             172454.7615   0.0235  0.050   0.0236 0.27  
  60: 30 12 19  0   30 11 20  0             172454.7615   0.0235  0.050   0.0236 0.23  
  61: 29 10 19  0   29  9 20  0             172614.3912   0.0830  0.050   0.0831 0.23  
  62: 29 10 19  0   29 10 20  0             172614.3912   0.0830  0.050   0.0831 0.27  
  63: 29 11 19  0   29  9 20  0             172614.3912   0.0830  0.050   0.0831 0.27  
  64: 29 11 19  0   29 10 20  0             172614.3912   0.0830  0.050   0.0831 0.23  
  65: 27  8 19  0   27  7 20  0             172889.3409   0.0064  0.050   0.0064 0.23  
  66: 27  8 19  0   27  8 20  0             172889.3409   0.0064  0.050   0.0064 0.27  
  67: 27  9 19  0   27  7 20  0             172889.3409   0.0064  0.050   0.0064 0.27  
  68: 27  9 19  0   27  8 20  0             172889.3409   0.0064  0.050   0.0064 0.23  
  69: 26  7 19  0   26  6 20  0             173006.9166   0.0670  0.050   0.0670 0.22  
  70: 26  7 19  0   26  7 20  0             173006.9166   0.0670  0.050   0.0670 0.28  
  71: 26  8 19  0   26  6 20  0             173006.9166   0.0670  0.050   0.0670 0.28  
  72: 26  8 19  0   26  7 20  0             173006.9166   0.0670  0.050   0.0670 0.22  
  73: 25  6 19  0   25  5 20  0             173112.3122  -0.0074  0.050  -0.0074 0.22  
  74: 25  6 19  0   25  6 20  0             173112.3122  -0.0074  0.050  -0.0074 0.28  
  75: 25  7 19  0   25  5 20  0             173112.3122  -0.0074  0.050  -0.0074 0.28  
  76: 25  7 19  0   25  6 20  0             173112.3122  -0.0074  0.050  -0.0074 0.22  
  77: 24  5 19  0   24  4 20  0             173206.7272   0.0767  0.050   0.0768 0.22  
  78: 24  5 19  0   24  5 20  0             173206.7272   0.0767  0.050   0.0768 0.28  
  79: 24  6 19  0   24  4 20  0             173206.7272   0.0767  0.050   0.0768 0.28  
  80: 24  6 19  0   24  5 20  0             173206.7272   0.0767  0.050   0.0768 0.22  
  81: 19  0 19  0   18  0 18  0             173378.8036   0.0414  0.050   0.0414 0.30  
  82: 19  0 19  0   18  1 18  0             173378.8036   0.0414  0.050   0.0414 0.20  
  83: 19  1 19  0   18  0 18  0             173378.8036   0.0414  0.050   0.0414 0.20  
  84: 19  1 19  0   18  1 18  0             173378.8036   0.0414  0.050   0.0414 0.30  
  85: 18  1 17  0   17  1 16  0             173387.3032   0.0145  0.050   0.0146 0.31  
  86: 18  1 17  0   17  2 16  0             173387.3032   0.0145  0.050   0.0146 0.19  
  87: 18  2 17  0   17  1 16  0             173387.3032   0.0145  0.050   0.0146 0.19  
  88: 18  2 17  0   17  2 16  0             173387.3032   0.0145  0.050   0.0146 0.31  
  89: 17  2 15  0   16  2 14  0             173396.7773  -0.0207  0.050  -0.0208 0.31  
  90: 17  2 15  0   16  3 14  0             173396.7773  -0.0207  0.050  -0.0208 0.19  
  91: 17  3 15  0   16  2 14  0             173396.7773  -0.0207  0.050  -0.0208 0.19  
  92: 17  3 15  0   16  3 14  0             173396.7773  -0.0207  0.050  -0.0208 0.31  
  93: 16  3 13  0   15  3 12  0             173409.8587   0.0476  0.050   0.0476 0.31  
  94: 16  3 13  0   15  4 12  0             173409.8587   0.0476  0.050   0.0476 0.19  
  95: 16  4 13  0   15  3 12  0             173409.8587   0.0476  0.050   0.0476 0.19  
  96: 16  4 13  0   15  4 12  0             173409.8587   0.0476  0.050   0.0476 0.31  
  97: 14  5  9  0   13  5  8  0             173487.8489  -0.0931  0.050  -0.0189 0.39  
  98: 14  6  9  0   13  5  8  0             173487.8489  -0.1140  0.050  -0.0189 0.22  
  99: 14  6  9  0   13  6  8  0             173487.8489   0.1085  0.050  -0.0189 0.39  
 100: 13  7  7  0   12  7  6  0             173637.8649   0.0798  0.050               
 101: 12  7  5  0   11  7  4  0             175914.1560   0.0181  0.050               
 102: 47 27 20  0   47 26 21  0             176055.6429   0.0743  0.050   0.0667 0.25  
 103: 47 27 20  0   47 27 21  0             176055.6429   0.0752  0.050   0.0667 0.25  
 104: 47 28 20  0   47 26 21  0             176055.6429   0.0581  0.050   0.0667 0.25  
 105: 47 28 20  0   47 27 21  0             176055.6429   0.0590  0.050   0.0667 0.25  
 106: 44 24 20  0   44 23 21  0             177605.7377  -0.0689  0.050  -0.0694 0.24  
 107: 44 24 20  0   44 24 21  0             177605.7377  -0.0688  0.050  -0.0694 0.26  
 108: 44 25 20  0   44 23 21  0             177605.7377  -0.0700  0.050  -0.0694 0.26  
 109: 44 25 20  0   44 24 21  0             177605.7377  -0.0699  0.050  -0.0694 0.24  
 110: 41 21 20  0   41 20 21  0             178847.2509   0.0097  0.050   0.0097 0.24  
 111: 41 21 20  0   41 21 21  0             178847.2509   0.0097  0.050   0.0097 0.26  
 112: 41 22 20  0   41 20 21  0             178847.2509   0.0096  0.050   0.0097 0.26  
 113: 41 22 20  0   41 21 21  0             178847.2509   0.0096  0.050   0.0097 0.24  
 114: 40 20 20  0   40 19 21  0             179202.1531   0.0330  0.050   0.0330 0.24  
 115: 40 20 20  0   40 20 21  0             179202.1531   0.0330  0.050   0.0330 0.26  
 116: 40 21 20  0   40 19 21  0             179202.1531   0.0329  0.050   0.0330 0.26  
 117: 40 21 20  0   40 20 21  0             179202.1531   0.0329  0.050   0.0330 0.24  
 118: 39 19 20  0   39 18 21  0             179530.5681   0.0478  0.050   0.0479 0.24  
 119: 39 19 20  0   39 19 21  0             179530.5681   0.0478  0.050   0.0479 0.26  
 120: 39 20 20  0   39 18 21  0             179530.5681   0.0478  0.050   0.0479 0.26  
 121: 39 20 20  0   39 19 21  0             179530.5681   0.0478  0.050   0.0479 0.24  
 122: 38 18 20  0   38 17 21  0             179834.0414  -0.0195  0.050  -0.0196 0.23  
 123: 38 18 20  0   38 18 21  0             179834.0414  -0.0195  0.050  -0.0196 0.27  
 124: 38 19 20  0   38 17 21  0             179834.0414  -0.0195  0.050  -0.0196 0.27  
 125: 38 19 20  0   38 18 21  0             179834.0414  -0.0195  0.050  -0.0196 0.23  
 126: 37 17 20  0   37 16 21  0             180114.2327  -0.0296  0.050  -0.0296 0.23  
 127: 37 17 20  0   37 17 21  0             180114.2327  -0.0296  0.050  -0.0296 0.27  
 128: 37 18 20  0   37 16 21  0             180114.2327  -0.0296  0.050  -0.0296 0.27  
 129: 37 18 20  0   37 17 21  0             180114.2327  -0.0296  0.050  -0.0296 0.23  
 130: 35 15 20  0   35 14 21  0             180610.2942   0.0095  0.050   0.0095 0.23  
 131: 35 15 20  0   35 15 21  0             180610.2942   0.0095  0.050   0.0095 0.27  
 132: 35 16 20  0   35 14 21  0             180610.2942   0.0095  0.050   0.0095 0.27  
 133: 35 16 20  0   35 15 21  0             180610.2942   0.0095  0.050   0.0095 0.23  
 134: 34 14 20  0   34 13 21  0             180828.7257  -0.0013  0.050  -0.0014 0.23  
 135: 34 14 20  0   34 14 21  0             180828.7257  -0.0013  0.050  -0.0014 0.27  
 136: 34 15 20  0   34 13 21  0             180828.7257  -0.0013  0.050  -0.0014 0.27  
 137: 34 15 20  0   34 14 21  0             180828.7257  -0.0013  0.050  -0.0014 0.23  
 138: 33 13 20  0   33 12 21  0             181029.1078   0.0214  0.050   0.0214 0.23  
 139: 33 13 20  0   33 13 21  0             181029.1078   0.0214  0.050   0.0214 0.27  
 140: 33 14 20  0   33 12 21  0             181029.1078   0.0214  0.050   0.0214 0.27  
 141: 33 14 20  0   33 13 21  0             181029.1078   0.0214  0.050   0.0214 0.23  
 142: 30 10 20  0   30  9 21  0             181532.8355   0.0403  0.050   0.0403 0.23  
 143: 30 10 20  0   30 10 21  0             181532.8355   0.0403  0.050   0.0403 0.27  
 144: 30 11 20  0   30  9 21  0             181532.8355   0.0403  0.050   0.0403 0.27  
 145: 30 11 20  0   30 10 21  0             181532.8355   0.0403  0.050   0.0403 0.23  
 146: 29  9 20  0   29  8 21  0             181671.6629  -0.0136  0.050  -0.0136 0.23  
 147: 29  9 20  0   29  9 21  0             181671.6629  -0.0136  0.050  -0.0136 0.27  
 148: 29 10 20  0   29  8 21  0             181671.6629  -0.0136  0.050  -0.0136 0.27  
 149: 29 10 20  0   29  9 21  0             181671.6629  -0.0136  0.050  -0.0136 0.23  
 150: 28  8 20  0   28  7 21  0             181797.6533   0.0133  0.050   0.0133 0.22  
 151: 28  8 20  0   28  8 21  0             181797.6533   0.0133  0.050   0.0133 0.28  
 152: 28  9 20  0   28  7 21  0             181797.6533   0.0133  0.050   0.0133 0.28  
 153: 28  9 20  0   28  8 21  0             181797.6533   0.0133  0.050   0.0133 0.22  
 154: 27  7 20  0   27  6 21  0             181911.5840   0.0114  0.050   0.0114 0.22  
 155: 27  7 20  0   27  7 21  0             181911.5840   0.0114  0.050   0.0114 0.28  
 156: 27  8 20  0   27  6 21  0             181911.5840   0.0114  0.050   0.0114 0.28  
 157: 27  8 20  0   27  7 21  0             181911.5840   0.0114  0.050   0.0114 0.22  
 158: 26  6 20  0   26  5 21  0             182014.2822  -0.0375  0.050  -0.0375 0.22  
 159: 26  6 20  0   26  6 21  0             182014.2822  -0.0375  0.050  -0.0375 0.28  
 160: 26  7 20  0   26  5 21  0             182014.2822  -0.0375  0.050  -0.0375 0.28  
 161: 26  7 20  0   26  6 21  0             182014.2822  -0.0375  0.050  -0.0375 0.22  
 162: 19  1 18  0   18  1 17  0             182277.2066   0.0185  0.050   0.0185 0.31  
 163: 19  1 18  0   18  2 17  0             182277.2066   0.0185  0.050   0.0185 0.19  
 164: 19  2 18  0   18  1 17  0             182277.2066   0.0185  0.050   0.0185 0.19  
 165: 19  2 18  0   18  2 17  0             182277.2066   0.0185  0.050   0.0185 0.31  
 166: 18  2 16  0   17  2 15  0             182286.5273   0.0885  0.050   0.0885 0.31  
 167: 18  2 16  0   17  3 15  0             182286.5273   0.0885  0.050   0.0885 0.19  
 168: 18  3 16  0   17  2 15  0             182286.5273   0.0885  0.050   0.0885 0.19  
 169: 18  3 16  0   17  3 15  0             182286.5273   0.0885  0.050   0.0885 0.31  
 170: 17  3 14  0   16  3 13  0             182298.5461   0.0117  0.050   0.0118 0.31  
 171: 17  3 14  0   16  4 13  0             182298.5461   0.0117  0.050   0.0118 0.19  
 172: 17  4 14  0   16  3 13  0             182298.5461   0.0117  0.050   0.0118 0.19  
 173: 17  4 14  0   16  4 13  0             182298.5461   0.0117  0.050   0.0118 0.31  
 174: 16  4 12  0   15  4 11  0             182318.6034  -0.0062  0.050  -0.0062 0.31  
 175: 16  4 12  0   15  5 11  0             182318.6034  -0.0061  0.050  -0.0062 0.19  
 176: 16  5 12  0   15  4 11  0             182318.6034  -0.0062  0.050  -0.0062 0.19  
 177: 16  5 12  0   15  5 11  0             182318.6034  -0.0061  0.050  -0.0062 0.31  
 178: 22  2 20  0   22  1 21  0             182328.9975  -0.0099  0.050  -0.0099 0.22  
 179: 22  2 20  0   22  2 21  0             182328.9975  -0.0099  0.050  -0.0099 0.28  
 180: 22  3 20  0   22  1 21  0             182328.9975  -0.0099  0.050  -0.0099 0.28  
 181: 22  3 20  0   22  2 21  0             182328.9975  -0.0099  0.050  -0.0099 0.22  
 182: 15  5 10  0   14  5  9  0             182361.3111  -0.0445  0.050  -0.0350 0.32  
 183: 15  5 10  0   14  6  9  0             182361.3111  -0.0235  0.050  -0.0350 0.18  
 184: 15  6 10  0   14  5  9  0             182361.3111  -0.0463  0.050  -0.0350 0.18  
 185: 15  6 10  0   14  6  9  0             182361.3111  -0.0254  0.050  -0.0350 0.32  
 186: 13  8  6  0   12  8  5  0             182591.8880  -0.0521  0.050               
 187: 52 31 21  0   52 30 22  0             182912.5082  -0.0279  0.050  -0.0603 0.25  
 188: 52 31 21  0   52 31 22  0             182912.5082  -0.0233  0.050  -0.0603 0.25  
 189: 52 32 21  0   52 30 22  0             182912.5082  -0.0972  0.050  -0.0603 0.25  
 190: 52 32 21  0   52 31 22  0             182912.5082  -0.0926  0.050  -0.0603 0.25  
 191: 50 29 21  0   50 28 22  0             184208.2325  -0.0026  0.050  -0.0088 0.25  
 192: 50 29 21  0   50 29 22  0             184208.2325  -0.0018  0.050  -0.0088 0.25  
 193: 50 30 21  0   50 28 22  0             184208.2325  -0.0158  0.050  -0.0088 0.25  
 194: 50 30 21  0   50 29 22  0             184208.2325  -0.0150  0.050  -0.0088 0.25  
 195: 49 28 21  0   49 27 22  0             184792.3020   0.0902  0.050   0.0876 0.25  
 196: 49 28 21  0   49 28 22  0             184792.3020   0.0905  0.050   0.0876 0.25  
 197: 49 29 21  0   49 27 22  0             184792.3020   0.0846  0.050   0.0876 0.25  
 198: 49 29 21  0   49 28 22  0             184792.3020   0.0849  0.050   0.0876 0.25  
 199: 46 25 21  0   46 24 22  0             186319.6889  -0.0697  0.050  -0.0699 0.24  
 200: 46 25 21  0   46 25 22  0             186319.6889  -0.0697  0.050  -0.0699 0.26  
 201: 46 26 21  0   46 24 22  0             186319.6889  -0.0701  0.050  -0.0699 0.26  
 202: 46 26 21  0   46 25 22  0             186319.6889  -0.0701  0.050  -0.0699 0.24  
 203: 12  8  4  0   11  8  3  0             187024.6986  -0.0446  0.050               
 204: 44 23 21  0   44 22 22  0             187173.1933   0.0330  0.050   0.0330 0.24  
 205: 44 23 21  0   44 23 22  0             187173.1933   0.0330  0.050   0.0330 0.26  
 206: 44 24 21  0   44 22 22  0             187173.1933   0.0329  0.050   0.0330 0.26  
 207: 44 24 21  0   44 23 22  0             187173.1933   0.0329  0.050   0.0330 0.24  
 208: 42 21 21  0   42 20 22  0             187912.2677  -0.0354  0.050  -0.0355 0.24  
 209: 42 21 21  0   42 21 22  0             187912.2677  -0.0354  0.050  -0.0355 0.26  
 210: 42 22 21  0   42 20 22  0             187912.2677  -0.0354  0.050  -0.0355 0.26  
 211: 42 22 21  0   42 21 22  0             187912.2677  -0.0354  0.050  -0.0355 0.24  
 212: 41 20 21  0   41 19 22  0             188243.1642   0.0112  0.050   0.0113 0.24  
 213: 41 20 21  0   41 20 22  0             188243.1642   0.0112  0.050   0.0113 0.26  
 214: 41 21 21  0   41 19 22  0             188243.1642   0.0112  0.050   0.0113 0.26  
 215: 41 21 21  0   41 20 22  0             188243.1642   0.0112  0.050   0.0113 0.24  
 216: 40 19 21  0   40 18 22  0             188550.1838  -0.0010  0.050  -0.0011 0.23  
 217: 40 19 21  0   40 19 22  0             188550.1838  -0.0010  0.050  -0.0011 0.27  
 218: 40 20 21  0   40 18 22  0             188550.1838  -0.0010  0.050  -0.0011 0.27  
 219: 40 20 21  0   40 19 22  0             188550.1838  -0.0010  0.050  -0.0011 0.23  
 220: 12  9  3  0   11  9  2  0             188635.7747   0.0653  0.050               
 221: 39 18 21  0   39 17 22  0             188834.8373   0.0509  0.050   0.0509 0.23  
 222: 39 18 21  0   39 18 22  0             188834.8373   0.0509  0.050   0.0509 0.27  
 223: 39 19 21  0   39 17 22  0             188834.8373   0.0509  0.050   0.0509 0.27  
 224: 39 19 21  0   39 18 22  0             188834.8373   0.0509  0.050   0.0509 0.23  
 225: 37 16 21  0   37 15 22  0             189341.8376  -0.0230  0.050  -0.0230 0.23  
 226: 37 16 21  0   37 16 22  0             189341.8376  -0.0230  0.050  -0.0230 0.27  
 227: 37 17 21  0   37 15 22  0             189341.8376  -0.0230  0.050  -0.0230 0.27  
 228: 37 17 21  0   37 16 22  0             189341.8376  -0.0230  0.050  -0.0230 0.23  
 229: 36 15 21  0   36 14 22  0             189566.7391  -0.0022  0.050  -0.0022 0.23  
 230: 36 15 21  0   36 15 22  0             189566.7391  -0.0022  0.050  -0.0022 0.27  
 231: 36 16 21  0   36 14 22  0             189566.7391  -0.0022  0.050  -0.0022 0.27  
 232: 36 16 21  0   36 15 22  0             189566.7391  -0.0022  0.050  -0.0022 0.23  
 233: 35 14 21  0   35 13 22  0             189774.0126  -0.0062  0.050  -0.0062 0.23  
 234: 35 14 21  0   35 14 22  0             189774.0126  -0.0062  0.050  -0.0062 0.27  
 235: 35 15 21  0   35 13 22  0             189774.0126  -0.0062  0.050  -0.0062 0.27  
 236: 35 15 21  0   35 14 22  0             189774.0126  -0.0062  0.050  -0.0062 0.23  
 237: 34 13 21  0   34 12 22  0             189964.8415   0.0938  0.050   0.0939 0.23  
 238: 34 13 21  0   34 13 22  0             189964.8415   0.0938  0.050   0.0939 0.27  
 239: 34 14 21  0   34 12 22  0             189964.8415   0.0938  0.050   0.0939 0.27  
 240: 34 14 21  0   34 13 22  0             189964.8415   0.0938  0.050   0.0939 0.23  
 241: 32 11 21  0   32 10 22  0             190300.4911  -0.0320  0.050  -0.0321 0.23  
 242: 32 11 21  0   32 11 22  0             190300.4911  -0.0320  0.050  -0.0321 0.27  
 243: 32 12 21  0   32 10 22  0             190300.4911  -0.0320  0.050  -0.0321 0.27  
 244: 32 12 21  0   32 11 22  0             190300.4911  -0.0320  0.050  -0.0321 0.23  
 245: 13  9  5  0   12  9  4  0             190325.4898   0.0713  0.050               
 246: 30  9 21  0   30  8 22  0             190581.4767  -0.0558  0.050  -0.0558 0.23  
 247: 30  9 21  0   30  9 22  0             190581.4767  -0.0558  0.050  -0.0558 0.27  
 248: 30 10 21  0   30  8 22  0             190581.4767  -0.0558  0.050  -0.0558 0.27  
 249: 30 10 21  0   30  9 22  0             190581.4767  -0.0558  0.050  -0.0558 0.23  
 250: 28  7 21  0   28  6 22  0             190814.5560  -0.0071  0.050  -0.0072 0.22  
 251: 28  7 21  0   28  7 22  0             190814.5560  -0.0071  0.050  -0.0072 0.28  
 252: 28  8 21  0   28  6 22  0             190814.5560  -0.0071  0.050  -0.0072 0.28  
 253: 28  8 21  0   28  7 22  0             190814.5560  -0.0071  0.050  -0.0072 0.22  
 254: 27  6 21  0   27  5 22  0             190915.0285  -0.0128  0.050  -0.0129 0.22  
 255: 27  6 21  0   27  6 22  0             190915.0285  -0.0128  0.050  -0.0129 0.28  
 256: 27  7 21  0   27  5 22  0             190915.0285  -0.0128  0.050  -0.0129 0.28  
 257: 27  7 21  0   27  6 22  0             190915.0285  -0.0128  0.050  -0.0129 0.22  
 258: 25  4 21  0   25  3 22  0             191087.5108  -0.0198  0.050  -0.0198 0.22  
 259: 25  4 21  0   25  4 22  0             191087.5108  -0.0198  0.050  -0.0198 0.28  
 260: 25  5 21  0   25  3 22  0             191087.5108  -0.0198  0.050  -0.0198 0.28  
 261: 25  5 21  0   25  4 22  0             191087.5108  -0.0198  0.050  -0.0198 0.22  
 262: 21  0 21  0   20  0 20  0             191158.5527   0.0241  0.050   0.0241 0.30  
 263: 21  0 21  0   20  1 20  0             191158.5527   0.0241  0.050   0.0241 0.20  
 264: 21  1 21  0   20  0 20  0             191158.5527   0.0241  0.050   0.0241 0.20  
 265: 21  1 21  0   20  1 20  0             191158.5527   0.0241  0.050   0.0241 0.30  
 266: 20  1 19  0   19  1 18  0             191166.9845   0.0445  0.050   0.0446 0.31  
 267: 20  1 19  0   19  2 18  0             191166.9845   0.0445  0.050   0.0446 0.19  
 268: 20  2 19  0   19  1 18  0             191166.9845   0.0445  0.050   0.0446 0.19  
 269: 20  2 19  0   19  2 18  0             191166.9845   0.0445  0.050   0.0446 0.31  
 270: 19  2 17  0   18  2 16  0             191175.9869   0.0133  0.050   0.0133 0.31  
 271: 19  2 17  0   18  3 16  0             191175.9869   0.0133  0.050   0.0133 0.19  
 272: 19  3 17  0   18  2 16  0             191175.9869   0.0133  0.050   0.0133 0.19  
 273: 19  3 17  0   18  3 16  0             191175.9869   0.0133  0.050   0.0133 0.31  
 274: 18  3 15  0   17  3 14  0             191187.3470   0.0026  0.050   0.0027 0.31  
 275: 18  3 15  0   17  4 14  0             191187.3470   0.0026  0.050   0.0027 0.19  
 276: 18  4 15  0   17  3 14  0             191187.3470   0.0026  0.050   0.0027 0.19  
 277: 18  4 15  0   17  4 14  0             191187.3470   0.0026  0.050   0.0027 0.31  
 278: 17  4 13  0   16  4 12  0             191205.0787   0.0113  0.050   0.0114 0.31  
 279: 17  4 13  0   16  5 12  0             191205.0787   0.0113  0.050   0.0114 0.19  
 280: 17  5 13  0   16  4 12  0             191205.0787   0.0113  0.050   0.0114 0.19  
 281: 17  5 13  0   16  5 12  0             191205.0787   0.0113  0.050   0.0114 0.31  
 282: 23  2 21  0   23  1 22  0             191226.4989  -0.0027  0.050  -0.0027 0.22  
 283: 23  2 21  0   23  2 22  0             191226.4989  -0.0027  0.050  -0.0027 0.28  
 284: 23  3 21  0   23  1 22  0             191226.4989  -0.0027  0.050  -0.0027 0.28  
 285: 23  3 21  0   23  2 22  0             191226.4989  -0.0027  0.050  -0.0027 0.22  
 286: 16  5 11  0   15  5 10  0             191239.7242  -0.0079  0.050  -0.0071 0.32  
 287: 16  5 11  0   15  6 10  0             191239.7242  -0.0060  0.050  -0.0071 0.18  
 288: 16  6 11  0   15  5 10  0             191239.7242  -0.0080  0.050  -0.0071 0.18  
 289: 16  6 11  0   15  6 10  0             191239.7242  -0.0062  0.050  -0.0071 0.32  
 290: 15  6  9  0   14  7  8  0             191324.0073   0.0466  0.050  -0.0070 0.35  
 291: 15  7  9  0   14  7  8  0             191324.0073  -0.0360  0.050  -0.0070 0.65  
 292: 15  6  9  0   14  6  8  0             191324.8747   0.1106  0.050   0.0816 0.65  
 293: 15  7  9  0   14  6  8  0             191324.8747   0.0279  0.050   0.0816 0.35  
 294: 14  7  7  0   13  8  6  0             191514.6261  -0.0486  0.050               
 295: 14  7  7  0   13  7  6  0             191660.9255  -0.0351  0.050               
 296: 14  8  7  0   13  7  6  0             191681.7738   0.0147  0.050               
 297: 53 31 22  0   53 30 23  0             192336.0393   0.0507  0.050   0.0457 0.25  
 298: 53 31 22  0   53 31 23  0             192336.0393   0.0514  0.050   0.0457 0.25  
 299: 53 32 22  0   53 30 23  0             192336.0393   0.0400  0.050   0.0457 0.25  
 300: 53 32 22  0   53 31 23  0             192336.0393   0.0407  0.050   0.0457 0.25  
 301: 13 11  3  0   12 11  2  0             194022.4814   0.0640  0.050               
 302: 50 28 22  0   50 27 23  0             194057.0376  -0.0458  0.050  -0.0462 0.24  
 303: 50 28 22  0   50 28 23  0             194057.0376  -0.0458  0.050  -0.0462 0.26  
 304: 50 29 22  0   50 27 23  0             194057.0376  -0.0466  0.050  -0.0462 0.26  
 305: 50 29 22  0   50 28 23  0             194057.0376  -0.0466  0.050  -0.0462 0.24  
 306: 13 10  4  0   12 10  3  0             194330.7839   0.0405  0.050               
 307: 49 27 22  0   49 26 23  0             194559.0736  -0.0061  0.050  -0.0063 0.24  
 308: 49 27 22  0   49 27 23  0             194559.0736  -0.0061  0.050  -0.0063 0.26  
 309: 49 28 22  0   49 26 23  0             194559.0736  -0.0064  0.050  -0.0063 0.26  
 310: 49 28 22  0   49 27 23  0             194559.0736  -0.0064  0.050  -0.0063 0.24  
 311: 48 26 22  0   48 25 23  0             195028.6104  -0.0844  0.050  -0.0845 0.24  
 312: 48 26 22  0   48 26 23  0             195028.6104  -0.0844  0.050  -0.0845 0.26  
 313: 48 27 22  0   48 25 23  0             195028.6104  -0.0845  0.050  -0.0845 0.26  
 314: 48 27 22  0   48 26 23  0             195028.6104  -0.0845  0.050  -0.0845 0.24  
 315: 13  8  5  0   12  8  4  0             195042.1135   0.0225  0.050               
 316: 45 23 22  0   45 22 23  0             196261.2556   0.0092  0.050   0.0093 0.24  
 317: 45 23 22  0   45 23 23  0             196261.2556   0.0092  0.050   0.0093 0.26  
 318: 45 24 22  0   45 22 23  0             196261.2556   0.0092  0.050   0.0093 0.26  
 319: 45 24 22  0   45 23 23  0             196261.2556   0.0092  0.050   0.0093 0.24  
 320: 44 22 22  0   44 21 23  0             196618.7845   0.0317  0.050   0.0317 0.24  
 321: 44 22 22  0   44 22 23  0             196618.7845   0.0317  0.050   0.0317 0.26  
 322: 44 23 22  0   44 21 23  0             196618.7845   0.0317  0.050   0.0317 0.26  
 323: 44 23 22  0   44 22 23  0             196618.7845   0.0317  0.050   0.0317 0.24  
 324: 43 21 22  0   43 20 23  0             196952.0601   0.0118  0.050   0.0118 0.24  
 325: 43 21 22  0   43 21 23  0             196952.0601   0.0118  0.050   0.0118 0.26  
 326: 43 22 22  0   43 20 23  0             196952.0601   0.0118  0.050   0.0118 0.26  
 327: 43 22 22  0   43 21 23  0             196952.0601   0.0118  0.050   0.0118 0.24  
 328: 42 20 22  0   42 19 23  0             197262.5148   0.0351  0.050   0.0352 0.23  
 329: 42 20 22  0   42 20 23  0             197262.5148   0.0351  0.050   0.0352 0.27  
 330: 42 21 22  0   42 19 23  0             197262.5148   0.0351  0.050   0.0352 0.27  
 331: 42 21 22  0   42 20 23  0             197262.5148   0.0351  0.050   0.0352 0.23  
 332: 41 19 22  0   41 18 23  0             197551.3805   0.0621  0.050   0.0622 0.23  
 333: 41 19 22  0   41 19 23  0             197551.3805   0.0621  0.050   0.0622 0.27  
 334: 41 20 22  0   41 18 23  0             197551.3805   0.0621  0.050   0.0622 0.27  
 335: 41 20 22  0   41 19 23  0             197551.3805   0.0621  0.050   0.0622 0.23  
 336: 40 18 22  0   40 17 23  0             197819.7405  -0.0257  0.050  -0.0258 0.23  
 337: 40 18 22  0   40 18 23  0             197819.7405  -0.0257  0.050  -0.0258 0.27  
 338: 40 19 22  0   40 17 23  0             197819.7405  -0.0257  0.050  -0.0258 0.27  
 339: 40 19 22  0   40 18 23  0             197819.7405  -0.0257  0.050  -0.0258 0.23  
 340: 39 17 22  0   39 16 23  0             198068.9135  -0.0491  0.050  -0.0491 0.23  
 341: 39 17 22  0   39 17 23  0             198068.9135  -0.0491  0.050  -0.0491 0.27  
 342: 39 18 22  0   39 16 23  0             198068.9135  -0.0491  0.050  -0.0491 0.27  
 343: 39 18 22  0   39 17 23  0             198068.9135  -0.0491  0.050  -0.0491 0.23  
 344: 38 16 22  0   38 15 23  0             198299.9713  -0.0165  0.050  -0.0166 0.23  
 345: 38 16 22  0   38 16 23  0             198299.9713  -0.0165  0.050  -0.0166 0.27  
 346: 38 17 22  0   38 15 23  0             198299.9713  -0.0165  0.050  -0.0166 0.27  
 347: 38 17 22  0   38 16 23  0             198299.9713  -0.0165  0.050  -0.0166 0.23  
 348: 11 10  2  0   10  9  1  0             198489.7115  -0.0028  0.050               
 349: 36 14 22  0   36 13 23  0             198711.5857   0.0024  0.050   0.0024 0.23  
 350: 36 14 22  0   36 14 23  0             198711.5857   0.0024  0.050   0.0024 0.27  
 351: 36 15 22  0   36 13 23  0             198711.5857   0.0024  0.050   0.0024 0.27  
 352: 36 15 22  0   36 14 23  0             198711.5857   0.0024  0.050   0.0024 0.23  
 353: 35 13 22  0   35 12 23  0             198894.1124   0.0506  0.050   0.0506 0.23  
 354: 35 13 22  0   35 13 23  0             198894.1124   0.0506  0.050   0.0506 0.27  
 355: 35 14 22  0   35 12 23  0             198894.1124   0.0506  0.050   0.0506 0.27  
 356: 35 14 22  0   35 13 23  0             198894.1124   0.0506  0.050   0.0506 0.23  
 357: 34 12 22  0   34 11 23  0             199062.2193   0.0268  0.050   0.0269 0.23  
 358: 34 12 22  0   34 12 23  0             199062.2193   0.0268  0.050   0.0269 0.27  
 359: 34 13 22  0   34 11 23  0             199062.2193   0.0268  0.050   0.0269 0.27  
 360: 34 13 22  0   34 12 23  0             199062.2193   0.0268  0.050   0.0269 0.23  
 361: 33 11 22  0   33 10 23  0             199216.8256   0.0025  0.050   0.0025 0.23  
 362: 33 11 22  0   33 11 23  0             199216.8256   0.0025  0.050   0.0025 0.27  
 363: 33 12 22  0   33 10 23  0             199216.8256   0.0025  0.050   0.0025 0.27  
 364: 33 12 22  0   33 11 23  0             199216.8256   0.0025  0.050   0.0025 0.23  
 365: 22  0 22  0   21  0 21  0             200048.1866   0.0145  0.050   0.0145 0.30  
 366: 22  0 22  0   21  1 21  0             200048.1866   0.0145  0.050   0.0145 0.20  
 367: 22  1 22  0   21  0 21  0             200048.1866   0.0145  0.050   0.0145 0.20  
 368: 22  1 22  0   21  1 21  0             200048.1866   0.0145  0.050   0.0145 0.30  
 369: 21  1 20  0   20  1 19  0             200056.5879   0.0529  0.050   0.0529 0.31  
 370: 21  1 20  0   20  2 19  0             200056.5879   0.0529  0.050   0.0529 0.19  
 371: 21  2 20  0   20  1 19  0             200056.5879   0.0529  0.050   0.0529 0.19  
 372: 21  2 20  0   20  2 19  0             200056.5879   0.0529  0.050   0.0529 0.31  
 373: 20  2 18  0   19  2 17  0             200065.3157  -0.0678  0.050  -0.0678 0.31  
 374: 20  2 18  0   19  3 17  0             200065.3157  -0.0678  0.050  -0.0678 0.19  
 375: 20  3 18  0   19  2 17  0             200065.3157  -0.0678  0.050  -0.0678 0.19  
 376: 20  3 18  0   19  3 17  0             200065.3157  -0.0678  0.050  -0.0678 0.31  
 377: 19  3 16  0   18  3 15  0             200076.1759   0.0075  0.050   0.0076 0.31  
 378: 19  3 16  0   18  4 15  0             200076.1759   0.0075  0.050   0.0076 0.19  
 379: 19  4 16  0   18  3 15  0             200076.1759   0.0075  0.050   0.0076 0.19  
 380: 19  4 16  0   18  4 15  0             200076.1759   0.0075  0.050   0.0076 0.31  
 381: 18  4 14  0   17  4 13  0             200092.0658  -0.0366  0.050  -0.0367 0.31  
 382: 18  4 14  0   17  5 13  0             200092.0658  -0.0366  0.050  -0.0367 0.19  
 383: 18  5 14  0   17  4 13  0             200092.0658  -0.0366  0.050  -0.0367 0.19  
 384: 18  5 14  0   17  5 13  0             200092.0658  -0.0366  0.050  -0.0367 0.31  
 385: 17  5 12  0   16  5 11  0             200121.0417  -0.0497  0.050  -0.0497 0.32  
 386: 17  5 12  0   16  6 11  0             200121.0417  -0.0495  0.050  -0.0497 0.18  
 387: 17  6 12  0   16  5 11  0             200121.0417  -0.0497  0.050  -0.0497 0.18  
 388: 17  6 12  0   16  6 11  0             200121.0417  -0.0496  0.050  -0.0497 0.32  
 389: 37 14 23  0   37 13 24  0             207642.5789   0.0118  0.050   0.0119 0.23  
 390: 37 14 23  0   37 14 24  0             207642.5789   0.0118  0.050   0.0119 0.27  
 391: 37 15 23  0   37 13 24  0             207642.5789   0.0118  0.050   0.0119 0.27  
 392: 37 15 23  0   37 14 24  0             207642.5789   0.0118  0.050   0.0119 0.23  
 393: 36 13 23  0   36 12 24  0             207817.9073  -0.0370  0.050  -0.0370 0.23  
 394: 36 13 23  0   36 13 24  0             207817.9073  -0.0370  0.050  -0.0370 0.27  
 395: 36 14 23  0   36 12 24  0             207817.9073  -0.0370  0.050  -0.0370 0.27  
 396: 36 14 23  0   36 13 24  0             207817.9073  -0.0370  0.050  -0.0370 0.23  
 397: 29  6 23  0   29  5 24  0             208713.1655   0.0135  0.050   0.0135 0.22  
 398: 29  6 23  0   29  6 24  0             208713.1655   0.0135  0.050   0.0135 0.28  
 399: 29  7 23  0   29  5 24  0             208713.1655   0.0135  0.050   0.0135 0.28  
 400: 29  7 23  0   29  6 24  0             208713.1655   0.0135  0.050   0.0135 0.22  
 401: 22  1 21  0   21  1 20  0             208945.9489  -0.0155  0.050  -0.0156 0.31  
 402: 22  1 21  0   21  2 20  0             208945.9489  -0.0155  0.050  -0.0156 0.19  
 403: 22  2 21  0   21  1 20  0             208945.9489  -0.0155  0.050  -0.0156 0.19  
 404: 22  2 21  0   21  2 20  0             208945.9489  -0.0155  0.050  -0.0156 0.31  
 405: 21  2 19  0   20  2 18  0             208954.6626   0.0102  0.050   0.0102 0.31  
 406: 21  2 19  0   20  3 18  0             208954.6626   0.0102  0.050   0.0102 0.19  
 407: 21  3 19  0   20  2 18  0             208954.6626   0.0102  0.050   0.0102 0.19  
 408: 21  3 19  0   20  3 18  0             208954.6626   0.0102  0.050   0.0102 0.31  
 409: 20  3 17  0   19  3 16  0             208964.9962   0.0419  0.050   0.0419 0.31  
 410: 20  3 17  0   19  4 16  0             208964.9962   0.0419  0.050   0.0419 0.19  
 411: 20  4 17  0   19  3 16  0             208964.9962   0.0419  0.050   0.0419 0.19  
 412: 20  4 17  0   19  4 16  0             208964.9962   0.0419  0.050   0.0419 0.31  
 413: 19  4 15  0   18  4 14  0             208979.5214   0.0293  0.050   0.0294 0.31  
 414: 19  4 15  0   18  5 14  0             208979.5214   0.0293  0.050   0.0294 0.19  
 415: 19  5 15  0   18  4 14  0             208979.5214   0.0293  0.050   0.0294 0.19  
 416: 19  5 15  0   18  5 14  0             208979.5214   0.0293  0.050   0.0294 0.31  
 417: 18  5 13  0   17  5 12  0             209004.3557   0.0166  0.050   0.0167 0.31  
 418: 18  5 13  0   17  6 12  0             209004.3557   0.0166  0.050   0.0167 0.19  
 419: 18  6 13  0   17  5 12  0             209004.3557   0.0166  0.050   0.0167 0.19  
 420: 18  6 13  0   17  6 12  0             209004.3557   0.0166  0.050   0.0167 0.31  
 421: 17  6 11  0   16  6 10  0             209055.3879   0.0208  0.050   0.0245 0.32  
 422: 17  6 11  0   16  7 10  0             209055.3879   0.0287  0.050   0.0245 0.18  
 423: 17  7 11  0   16  6 10  0             209055.3879   0.0201  0.050   0.0245 0.18  
 424: 17  7 11  0   16  7 10  0             209055.3879   0.0280  0.050   0.0245 0.32  
 425: 14  9  5  0   13  9  4  0             214244.4777  -0.0416  0.050               
 426: 43 19 24  0   43 18 25  0             215509.5923   0.0127  0.050   0.0128 0.23  
 427: 43 19 24  0   43 19 25  0             215509.5923   0.0127  0.050   0.0128 0.27  
 428: 43 20 24  0   43 18 25  0             215509.5923   0.0127  0.050   0.0128 0.27  
 429: 43 20 24  0   43 19 25  0             215509.5923   0.0127  0.050   0.0128 0.23  
 430: 40 16 24  0   40 15 25  0             216189.3180   0.0167  0.050   0.0168 0.23  
 431: 40 16 24  0   40 16 25  0             216189.3180   0.0167  0.050   0.0168 0.27  
 432: 40 17 24  0   40 15 25  0             216189.3180   0.0167  0.050   0.0168 0.27  
 433: 40 17 24  0   40 16 25  0             216189.3180   0.0167  0.050   0.0168 0.23  
 434: 34 10 24  0   34  9 25  0             217173.1398   0.0291  0.050   0.0291 0.22  
 435: 34 10 24  0   34 10 25  0             217173.1398   0.0291  0.050   0.0291 0.28  
 436: 34 11 24  0   34  9 25  0             217173.1398   0.0291  0.050   0.0291 0.28  
 437: 34 11 24  0   34 10 25  0             217173.1398   0.0291  0.050   0.0291 0.22  
 438: 31  7 24  0   31  6 25  0             217514.9643   0.0170  0.050   0.0170 0.22  
 439: 31  7 24  0   31  7 25  0             217514.9643   0.0170  0.050   0.0170 0.28  
 440: 31  8 24  0   31  6 25  0             217514.9643   0.0170  0.050   0.0170 0.28  
 441: 31  8 24  0   31  7 25  0             217514.9643   0.0170  0.050   0.0170 0.22  
 442: 28  4 24  0   28  4 25  0             217778.3231   0.0307  0.050   0.0307 0.36  
 443: 28  5 24  0   28  3 25  0             217778.3231   0.0307  0.050   0.0307 0.36  
 444: 28  5 24  0   28  4 25  0             217778.3231   0.0307  0.050   0.0307 0.28  
 445: 24  0 24  0   23  0 23  0             217826.9396  -0.0020  0.050  -0.0021 0.30  
 446: 24  0 24  0   23  1 23  0             217826.9396  -0.0020  0.050  -0.0021 0.20  
 447: 24  1 24  0   23  0 23  0             217826.9396  -0.0020  0.050  -0.0021 0.20  
 448: 24  1 24  0   23  1 23  0             217826.9396  -0.0020  0.050  -0.0021 0.30  
 449: 23  1 22  0   22  1 21  0             217835.2604   0.0403  0.050   0.0403 0.38  
 450: 23  1 22  0   22  2 21  0             217835.2604   0.0403  0.050   0.0403 0.24  
 451: 23  2 22  0   22  2 21  0             217835.2604   0.0403  0.050   0.0403 0.38  
 452: 22  2 20  0   21  2 19  0             217843.7767   0.0099  0.050   0.0099 0.31  
 453: 22  2 20  0   21  3 19  0             217843.7767   0.0099  0.050   0.0099 0.19  
 454: 22  3 20  0   21  2 19  0             217843.7767   0.0099  0.050   0.0099 0.19  
 455: 22  3 20  0   21  3 19  0             217843.7767   0.0099  0.050   0.0099 0.31  
 456: 20  4 16  0   19  4 15  0             217867.1100   0.0238  0.050   0.0238 0.31  
 457: 20  4 16  0   19  5 15  0             217867.1100   0.0238  0.050   0.0238 0.19  
 458: 20  5 16  0   19  4 15  0             217867.1100   0.0238  0.050   0.0238 0.19  
 459: 20  5 16  0   19  5 15  0             217867.1100   0.0238  0.050   0.0238 0.31  
 460: 18  6 12  0   17  6 11  0             217930.5446   0.0358  0.050   0.0362 0.39  
 461: 18  6 12  0   17  7 11  0             217930.5446   0.0365  0.050   0.0362 0.22  
 462: 18  7 12  0   17  7 11  0             217930.5446   0.0364  0.050   0.0362 0.39  
 463: 16  8  8  0   15  8  7  0             218314.6344   0.0732  0.050               
 464: 14 10  4  0   13 10  3  0             221310.5094   0.0231  0.050               
 465: 12 12  1  0   11 11  0  0             222053.2071  -0.0792  0.050               
 466: 12 12  0  0   11 11  1  0             222078.6215   0.0933  0.050               
 467: 47 22 25  0   47 21 26  0             223675.8818   0.0143  0.050   0.0144 0.23  
 468: 47 22 25  0   47 22 26  0             223675.8818   0.0143  0.050   0.0144 0.27  
 469: 47 23 25  0   47 21 26  0             223675.8818   0.0143  0.050   0.0144 0.27  
 470: 47 23 25  0   47 22 26  0             223675.8818   0.0143  0.050   0.0144 0.23  
 471: 46 21 25  0   46 20 26  0             223958.1956  -0.0100  0.050  -0.0101 0.23  
 472: 46 21 25  0   46 21 26  0             223958.1956  -0.0100  0.050  -0.0101 0.27  
 473: 46 22 25  0   46 20 26  0             223958.1956  -0.0100  0.050  -0.0101 0.27  
 474: 46 22 25  0   46 21 26  0             223958.1956  -0.0100  0.050  -0.0101 0.23  
 475: 45 20 25  0   45 19 26  0             224222.9958   0.0288  0.050   0.0289 0.30  
 476: 45 20 25  0   45 20 26  0             224222.9958   0.0288  0.050   0.0289 0.35  
 477: 45 21 25  0   45 19 26  0             224222.9958   0.0288  0.050   0.0289 0.35  
 478: 44 19 25  0   44 19 26  0             224471.0309   0.0155  0.050   0.0155 0.35  
 479: 44 20 25  0   44 18 26  0             224471.0309   0.0155  0.050   0.0155 0.35  
 480: 44 20 25  0   44 19 26  0             224471.0309   0.0155  0.050   0.0155 0.30  
 481: 43 18 25  0   43 17 26  0             224703.1212  -0.0557  0.050  -0.0557 0.23  
 482: 43 18 25  0   43 18 26  0             224703.1212  -0.0557  0.050  -0.0557 0.27  
 483: 43 19 25  0   43 17 26  0             224703.1212  -0.0557  0.050  -0.0557 0.27  
 484: 43 19 25  0   43 18 26  0             224703.1212  -0.0557  0.050  -0.0557 0.23  
 485: 42 17 25  0   42 16 26  0             224920.2126  -0.0287  0.050  -0.0288 0.23  
 486: 42 17 25  0   42 17 26  0             224920.2126  -0.0287  0.050  -0.0288 0.27  
 487: 42 18 25  0   42 16 26  0             224920.2126  -0.0287  0.050  -0.0288 0.27  
 488: 42 18 25  0   42 17 26  0             224920.2126  -0.0287  0.050  -0.0288 0.23  
 489: 41 16 25  0   41 16 26  0             225122.9432  -0.0217  0.050  -0.0217 0.35  
 490: 41 17 25  0   41 15 26  0             225122.9432  -0.0217  0.050  -0.0217 0.35  
 491: 41 17 25  0   41 16 26  0             225122.9432  -0.0217  0.050  -0.0217 0.30  
 492: 40 15 25  0   40 15 26  0             225312.0471  -0.0251  0.050  -0.0252 0.35  
 493: 40 16 25  0   40 14 26  0             225312.0471  -0.0251  0.050  -0.0252 0.35  
 494: 40 16 25  0   40 15 26  0             225312.0471  -0.0251  0.050  -0.0252 0.30  
 495: 15 12  4  0   14 12  3  0             225332.2084   0.0227  0.050               
 496: 38 13 25  0   38 13 26  0             225652.1842  -0.0062  0.050  -0.0063 0.35  
 497: 38 14 25  0   38 12 26  0             225652.1842  -0.0062  0.050  -0.0063 0.35  
 498: 38 14 25  0   38 13 26  0             225652.1842  -0.0062  0.050  -0.0063 0.29  
 499: 36 11 25  0   36 11 26  0             225945.8123  -0.0181  0.050  -0.0182 0.35  
 500: 36 12 25  0   36 10 26  0             225945.8123  -0.0181  0.050  -0.0182 0.35  
 501: 36 12 25  0   36 11 26  0             225945.8123  -0.0181  0.050  -0.0182 0.29  
 502: 34  9 25  0   34  8 26  0             226197.8218  -0.0036  0.050  -0.0037 0.22  
 503: 34  9 25  0   34  9 26  0             226197.8218  -0.0036  0.050  -0.0037 0.28  
 504: 34 10 25  0   34  8 26  0             226197.8218  -0.0036  0.050  -0.0037 0.28  
 505: 34 10 25  0   34  9 26  0             226197.8218  -0.0036  0.050  -0.0037 0.22  
 506: 32  7 25  0   32  6 26  0             226412.6199  -0.0256  0.050  -0.0256 0.29  
 507: 32  7 25  0   32  7 26  0             226412.6199  -0.0256  0.050  -0.0256 0.36  
 508: 32  8 25  0   32  6 26  0             226412.6199  -0.0256  0.050  -0.0256 0.36  
 509: 31  6 25  0   31  5 26  0             226507.4633   0.0432  0.050   0.0432 0.29  
 510: 31  6 25  0   31  6 26  0             226507.4633   0.0432  0.050   0.0432 0.36  
 511: 31  7 25  0   31  5 26  0             226507.4633   0.0432  0.050   0.0432 0.36  
 512: 30  5 25  0   30  4 26  0             226594.3830  -0.0449  0.050  -0.0449 0.31  
 513: 30  6 25  0   30  4 26  0             226594.3830  -0.0449  0.050  -0.0449 0.39  
 514: 30  6 25  0   30  5 26  0             226594.3830  -0.0449  0.050  -0.0449 0.31  
 515: 25  0 25  0   24  0 24  0             226716.0468  -0.0056  0.050  -0.0057 0.30  
 516: 25  0 25  0   24  1 24  0             226716.0468  -0.0056  0.050  -0.0057 0.20  
 517: 25  1 25  0   24  0 24  0             226716.0468  -0.0056  0.050  -0.0057 0.20  
 518: 25  1 25  0   24  1 24  0             226716.0468  -0.0056  0.050  -0.0057 0.30  
 519: 24  1 23  0   23  1 22  0             226724.2760  -0.0172  0.050  -0.0173 0.30  
 520: 24  1 23  0   23  2 22  0             226724.2760  -0.0172  0.050  -0.0173 0.20  
 521: 24  2 23  0   23  1 22  0             226724.2760  -0.0172  0.050  -0.0173 0.20  
 522: 24  2 23  0   23  2 22  0             226724.2760  -0.0172  0.050  -0.0173 0.30  
 523: 23  2 21  0   22  2 20  0             226732.7083  -0.0058  0.050  -0.0059 0.31  
 524: 23  2 21  0   22  3 20  0             226732.7083  -0.0058  0.050  -0.0059 0.19  
 525: 23  3 21  0   22  2 20  0             226732.7083  -0.0058  0.050  -0.0059 0.19  
 526: 23  3 21  0   22  3 20  0             226732.7083  -0.0058  0.050  -0.0059 0.31  
 527: 22  3 19  0   21  3 18  0             226742.2954   0.0302  0.050   0.0302 0.31  
 528: 22  3 19  0   21  4 18  0             226742.2954   0.0302  0.050   0.0302 0.19  
 529: 22  4 19  0   21  3 18  0             226742.2954   0.0302  0.050   0.0302 0.19  
 530: 22  4 19  0   21  4 18  0             226742.2954   0.0302  0.050   0.0302 0.31  
 531: 28  3 25  0   28  2 26  0             226746.9330  -0.0691  0.050  -0.0692 0.22  
 532: 28  3 25  0   28  3 26  0             226746.9330  -0.0691  0.050  -0.0692 0.28  
 533: 28  4 25  0   28  2 26  0             226746.9330  -0.0691  0.050  -0.0692 0.28  
 534: 28  4 25  0   28  3 26  0             226746.9330  -0.0691  0.050  -0.0692 0.22  
 535: 21  4 17  0   20  4 16  0             226754.8040   0.0238  0.050   0.0238 0.31  
 536: 21  4 17  0   20  5 16  0             226754.8040   0.0238  0.050   0.0238 0.19  
 537: 21  5 17  0   20  4 16  0             226754.8040   0.0238  0.050   0.0238 0.19  
 538: 21  5 17  0   20  5 16  0             226754.8040   0.0238  0.050   0.0238 0.31  
 539: 20  5 15  0   19  5 14  0             226774.1058   0.0071  0.050   0.0071 0.31  
 540: 20  5 15  0   19  6 14  0             226774.1058   0.0071  0.050   0.0071 0.19  
 541: 20  6 15  0   19  5 14  0             226774.1058   0.0071  0.050   0.0071 0.19  
 542: 20  6 15  0   19  6 14  0             226774.1058   0.0071  0.050   0.0071 0.31  
 543: 26  1 25  0   26  0 26  0             226873.9570   0.0475  0.050   0.0476 0.22  
 544: 26  1 25  0   26  1 26  0             226873.9570   0.0475  0.050   0.0476 0.28  
 545: 26  2 25  0   26  0 26  0             226873.9570   0.0475  0.050   0.0476 0.28  
 546: 26  2 25  0   26  1 26  0             226873.9570   0.0475  0.050   0.0476 0.22  
 547: 18  7 11  0   17  7 10  0             226882.5554  -0.0338  0.050  -0.0203 0.32  
 548: 18  7 11  0   17  8 10  0             226882.5554  -0.0037  0.050  -0.0203 0.18  
 549: 18  8 11  0   17  7 10  0             226882.5554  -0.0367  0.050  -0.0203 0.18  
 550: 18  8 11  0   17  8 10  0             226882.5554  -0.0066  0.050  -0.0203 0.32  
 551: 17  9  9  0   16  9  8  0             227063.3580   0.0300  0.050               
 552: 16  9  7  0   15  9  6  0             228001.8801  -0.0280  0.050               
 553: 15 10  5  0   14 10  4  0             233172.1344  -0.0621  0.050               
 554: 46 20 26  0   46 19 27  0             233184.9902   0.0101  0.050   0.0101 0.23  
 555: 46 20 26  0   46 20 27  0             233184.9902   0.0101  0.050   0.0101 0.27  
 556: 46 21 26  0   46 19 27  0             233184.9902   0.0101  0.050   0.0101 0.27  
 557: 46 21 26  0   46 20 27  0             233184.9902   0.0101  0.050   0.0101 0.23  
 558: 42 16 26  0   42 15 27  0             234050.6114   0.0530  0.050   0.0531 0.23  
 559: 42 16 26  0   42 16 27  0             234050.6114   0.0530  0.050   0.0531 0.27  
 560: 42 17 26  0   42 15 27  0             234050.6114   0.0530  0.050   0.0531 0.27  
 561: 42 17 26  0   42 16 27  0             234050.6114   0.0530  0.050   0.0531 0.23  
 562: 38 12 26  0   38 11 27  0             234712.0829   0.0494  0.050   0.0495 0.23  
 563: 38 12 26  0   38 12 27  0             234712.0829   0.0494  0.050   0.0495 0.27  
 564: 38 13 26  0   38 11 27  0             234712.0829   0.0494  0.050   0.0495 0.27  
 565: 38 13 26  0   38 12 27  0             234712.0829   0.0494  0.050   0.0495 0.23  
 566: 34  8 26  0   34  7 27  0             235207.4982   0.0525  0.050   0.0526 0.22  
 567: 34  8 26  0   34  8 27  0             235207.4982   0.0525  0.050   0.0526 0.28  
 568: 34  9 26  0   34  7 27  0             235207.4982   0.0525  0.050   0.0526 0.28  
 569: 34  9 26  0   34  8 27  0             235207.4982   0.0525  0.050   0.0526 0.22  
 570: 30  4 26  0   30  3 27  0             235569.4994   0.0212  0.050   0.0212 0.22  
 571: 30  4 26  0   30  4 27  0             235569.4994   0.0212  0.050   0.0212 0.28  
 572: 30  5 26  0   30  3 27  0             235569.4994   0.0212  0.050   0.0212 0.28  
 573: 30  5 26  0   30  4 27  0             235569.4994   0.0212  0.050   0.0212 0.22  
 574: 25  1 24  0   24  1 23  0             235613.1369  -0.0393  0.050  -0.0393 0.30  
 575: 25  1 24  0   24  2 23  0             235613.1369  -0.0393  0.050  -0.0393 0.20  
 576: 25  2 24  0   24  1 23  0             235613.1369  -0.0393  0.050  -0.0393 0.20  
 577: 25  2 24  0   24  2 23  0             235613.1369  -0.0393  0.050  -0.0393 0.30  
 578: 24  2 22  0   23  2 21  0             235621.4703  -0.0133  0.050  -0.0134 0.31  
 579: 24  2 22  0   23  3 21  0             235621.4703  -0.0133  0.050  -0.0134 0.19  
 580: 24  3 22  0   23  2 21  0             235621.4703  -0.0133  0.050  -0.0134 0.19  
 581: 24  3 22  0   23  3 21  0             235621.4703  -0.0133  0.050  -0.0134 0.31  
 582: 23  3 20  0   22  3 19  0             235630.7643   0.0286  0.050   0.0286 0.31  
 583: 23  3 20  0   22  4 19  0             235630.7643   0.0286  0.050   0.0286 0.19  
 584: 23  4 20  0   22  3 19  0             235630.7643   0.0286  0.050   0.0286 0.19  
 585: 23  4 20  0   22  4 19  0             235630.7643   0.0286  0.050   0.0286 0.31  
 586: 22  4 18  0   21  4 17  0             235642.5310   0.0325  0.050   0.0326 0.31  
 587: 22  4 18  0   21  5 17  0             235642.5310   0.0325  0.050   0.0326 0.19  
 588: 22  5 18  0   21  4 17  0             235642.5310   0.0325  0.050   0.0326 0.19  
 589: 22  5 18  0   21  5 17  0             235642.5310   0.0325  0.050   0.0326 0.31  
 590: 21  5 16  0   20  5 15  0             235659.8517  -0.0597  0.050  -0.0598 0.31  
 591: 21  5 16  0   20  6 15  0             235659.8517  -0.0597  0.050  -0.0598 0.19  
 592: 21  6 16  0   20  5 15  0             235659.8517  -0.0597  0.050  -0.0598 0.19  
 593: 21  6 16  0   20  6 15  0             235659.8517  -0.0597  0.050  -0.0598 0.31  
 594: 20  6 14  0   19  6 13  0             235689.8420   0.0168  0.050   0.0169 0.32  
 595: 20  6 14  0   19  7 13  0             235689.8420   0.0168  0.050   0.0169 0.18  
 596: 20  7 14  0   19  6 13  0             235689.8420   0.0168  0.050   0.0169 0.18  
 597: 20  7 14  0   19  7 13  0             235689.8420   0.0168  0.050   0.0169 0.32  
 598: 16 15  1  0   15 15  0  0             235701.1158  -0.0532  0.050               
 599: 19  7 12  0   18  7 11  0             235748.8783   0.0100  0.050   0.0114 0.32  
 600: 19  7 12  0   18  8 11  0             235748.8783   0.0129  0.050   0.0114 0.18  
 601: 19  8 12  0   18  7 11  0             235748.8783   0.0097  0.050   0.0114 0.18  
 602: 19  8 12  0   18  8 11  0             235748.8783   0.0126  0.050   0.0114 0.32  
 603: 18  8 10  0   17  9  9  0             235883.5365   0.0283  0.050  -0.0397 0.34  
 604: 18  9 10  0   17  9  9  0             235883.5365  -0.0752  0.050  -0.0397 0.66  
 605: 29  1 28  0   28  1 27  0             271166.6222  -0.0229  0.050  -0.0230 0.13  
 606: 29  1 28  0   28  2 27  0             271166.6222  -0.0229  0.050  -0.0230 0.37  
 607: 29  2 28  0   28  1 27  0             271166.6222  -0.0229  0.050  -0.0230 0.37  
 608: 29  2 28  0   28  2 27  0             271166.6222  -0.0229  0.050  -0.0230 0.13  
 609: 26  4 22  0   25  4 21  0             271192.7220   0.0653  0.050   0.0654 0.13  
 610: 26  4 22  0   25  5 21  0             271192.7220   0.0653  0.050   0.0654 0.37  
 611: 26  5 22  0   25  4 21  0             271192.7220   0.0653  0.050   0.0654 0.37  
 612: 26  5 22  0   25  5 21  0             271192.7220   0.0653  0.050   0.0654 0.13  
 613: 21  9 12  0   20  9 11  0             271421.6361  -0.0741  0.050  -0.0578 0.15  
 614: 21  9 12  0   20 10 11  0             271421.6361  -0.0376  0.050  -0.0578 0.35  
 615: 21 10 12  0   20  9 11  0             271421.6361  -0.0779  0.050  -0.0578 0.35  
 616: 21 10 12  0   20 10 11  0             271421.6361  -0.0414  0.050  -0.0578 0.15  
 617: 30  1 29  0   29  1 28  0             280054.4540  -0.0036  0.050  -0.0037 0.13  
 618: 30  1 29  0   29  2 28  0             280054.4540  -0.0036  0.050  -0.0037 0.37  
 619: 30  2 29  0   29  1 28  0             280054.4540  -0.0036  0.050  -0.0037 0.37  
 620: 30  2 29  0   29  2 28  0             280054.4540  -0.0036  0.050  -0.0037 0.13  
 621: 28  3 25  0   27  3 24  0             280070.5538   0.0444  0.050   0.0445 0.13  
 622: 28  3 25  0   27  4 24  0             280070.5538   0.0444  0.050   0.0445 0.37  
 623: 28  4 25  0   27  3 24  0             280070.5538   0.0444  0.050   0.0445 0.37  
 624: 28  4 25  0   27  4 24  0             280070.5538   0.0444  0.050   0.0445 0.13  
 625: 27  4 23  0   26  4 22  0             280079.8825   0.0250  0.050   0.0250 0.13  
 626: 27  4 23  0   26  5 22  0             280079.8825   0.0250  0.050   0.0250 0.37  
 627: 27  5 23  0   26  4 22  0             280079.8825   0.0250  0.050   0.0250 0.37  
 628: 27  5 23  0   26  5 22  0             280079.8825   0.0250  0.050   0.0250 0.13  
 629: 23  8 15  0   22  8 14  0             280182.7623   0.0706  0.050   0.0707 0.14  
 630: 23  8 15  0   22  9 14  0             280182.7623   0.0707  0.050   0.0707 0.36  
 631: 23  9 15  0   22  8 14  0             280182.7623   0.0706  0.050   0.0707 0.36  
 632: 23  9 15  0   22  9 14  0             280182.7623   0.0707  0.050   0.0707 0.14  
 633: 22  9 13  0   21  9 12  0             280272.4850  -0.0811  0.050  -0.0794 0.15  
 634: 22  9 13  0   21 10 12  0             280272.4850  -0.0773  0.050  -0.0794 0.35  
 635: 22 10 13  0   21  9 12  0             280272.4850  -0.0814  0.050  -0.0794 0.35  
 636: 22 10 13  0   21 10 12  0             280272.4850  -0.0776  0.050  -0.0794 0.15  
 637: 44 12 32  0   44 11 33  0             288107.8823  -0.0078  0.050  -0.0079 0.22  
 638: 44 12 32  0   44 12 33  0             288107.8823  -0.0078  0.050  -0.0079 0.28  
 639: 44 13 32  0   44 11 33  0             288107.8823  -0.0078  0.050  -0.0079 0.28  
 640: 44 13 32  0   44 12 33  0             288107.8823  -0.0078  0.050  -0.0079 0.22  
 641: 43 11 32  0   43 10 33  0             288234.4095   0.0312  0.050   0.0313 0.22  
 642: 43 11 32  0   43 11 33  0             288234.4095   0.0312  0.050   0.0313 0.28  
 643: 43 12 32  0   43 10 33  0             288234.4095   0.0312  0.050   0.0313 0.28  
 644: 43 12 32  0   43 11 33  0             288234.4095   0.0312  0.050   0.0313 0.22  
 645: 38  6 32  0   38  5 33  0             288762.9832   0.0698  0.050   0.0699 0.22  
 646: 38  6 32  0   38  6 33  0             288762.9832   0.0698  0.050   0.0699 0.28  
 647: 38  7 32  0   38  5 33  0             288762.9832   0.0698  0.050   0.0699 0.28  
 648: 38  7 32  0   38  6 33  0             288762.9832   0.0698  0.050   0.0699 0.22  
 649: 37  5 32  0   37  4 33  0             288849.9369  -0.0116  0.050  -0.0117 0.22  
 650: 37  5 32  0   37  5 33  0             288849.9369  -0.0116  0.050  -0.0117 0.28  
 651: 37  6 32  0   37  4 33  0             288849.9369  -0.0116  0.050  -0.0117 0.28  
 652: 37  6 32  0   37  5 33  0             288849.9369  -0.0116  0.050  -0.0117 0.22  
 653: 32  0 32  0   31  0 31  0             288933.9605  -0.0423  0.050  -0.0423 0.30  
 654: 32  0 32  0   31  1 31  0             288933.9605  -0.0423  0.050  -0.0423 0.20  
 655: 32  1 32  0   31  0 31  0             288933.9605  -0.0423  0.050  -0.0423 0.20  
 656: 32  1 32  0   31  1 31  0             288933.9605  -0.0423  0.050  -0.0423 0.30  
 657: 31  1 30  0   30  1 29  0             288942.0020  -0.0306  0.050  -0.0306 0.30  
 658: 31  1 30  0   30  2 29  0             288942.0020  -0.0306  0.050  -0.0306 0.20  
 659: 31  2 30  0   30  1 29  0             288942.0020  -0.0306  0.050  -0.0306 0.20  
 660: 31  2 30  0   30  2 29  0             288942.0020  -0.0306  0.050  -0.0306 0.30  
 661: 30  2 28  0   29  2 27  0             288949.8084  -0.0132  0.050  -0.0133 0.13  
 662: 30  2 28  0   29  3 27  0             288949.8084  -0.0132  0.050  -0.0133 0.37  
 663: 30  3 28  0   29  2 27  0             288949.8084  -0.0132  0.050  -0.0133 0.37  
 664: 30  3 28  0   29  3 27  0             288949.8084  -0.0132  0.050  -0.0133 0.13  
 665: 29  3 26  0   28  3 25  0             288957.8336  -0.0195  0.050  -0.0196 0.31  
 666: 29  3 26  0   28  4 25  0             288957.8336  -0.0195  0.050  -0.0196 0.19  
 667: 29  4 26  0   28  3 25  0             288957.8336  -0.0195  0.050  -0.0196 0.19  
 668: 29  4 26  0   28  4 25  0             288957.8336  -0.0195  0.050  -0.0196 0.31  
 669: 28  4 24  0   27  4 23  0             288966.8920   0.0147  0.050   0.0147 0.31  
 670: 28  4 24  0   27  5 23  0             288966.8920   0.0147  0.050   0.0147 0.19  
 671: 28  5 24  0   27  4 23  0             288966.8920   0.0147  0.050   0.0147 0.19  
 672: 28  5 24  0   27  5 23  0             288966.8920   0.0147  0.050   0.0147 0.31  
 673: 27  5 22  0   26  5 21  0             288978.1336   0.0033  0.050   0.0034 0.13  
 674: 27  5 22  0   26  6 21  0             288978.1336   0.0033  0.050   0.0034 0.37  
 675: 27  6 22  0   26  5 21  0             288978.1336   0.0033  0.050   0.0034 0.37  
 676: 27  6 22  0   26  6 21  0             288978.1336   0.0033  0.050   0.0034 0.13  
 677: 26  6 20  0   25  6 19  0             288993.7443  -0.0263  0.050  -0.0263 0.31  
 678: 26  6 20  0   25  7 19  0             288993.7443  -0.0263  0.050  -0.0263 0.19  
 679: 26  7 20  0   25  6 19  0             288993.7443  -0.0263  0.050  -0.0263 0.19  
 680: 26  7 20  0   25  7 19  0             288993.7443  -0.0263  0.050  -0.0263 0.31  
 681: 16 14  2  0   15 13  3  0             289006.3870   0.0152  0.050               
 682: 35  3 32  0   35  2 33  0             289007.5754  -0.0227  0.050  -0.0227 0.22  
 683: 35  3 32  0   35  3 33  0             289007.5754  -0.0227  0.050  -0.0227 0.28  
 684: 35  4 32  0   35  2 33  0             289007.5754  -0.0227  0.050  -0.0227 0.28  
 685: 35  4 32  0   35  3 33  0             289007.5754  -0.0227  0.050  -0.0227 0.22  
 686: 25  7 18  0   24  7 17  0             289017.7708  -0.0319  0.050  -0.0319 0.31  
 687: 25  7 18  0   24  8 17  0             289017.7708  -0.0319  0.050  -0.0319 0.19  
 688: 25  8 18  0   24  7 17  0             289017.7708  -0.0319  0.050  -0.0319 0.19  
 689: 25  8 18  0   24  8 17  0             289017.7708  -0.0319  0.050  -0.0319 0.31  
 690: 24  8 16  0   23  8 15  0             289058.1770  -0.0073  0.050  -0.0074 0.32  
 691: 24  8 16  0   23  9 15  0             289058.1770  -0.0073  0.050  -0.0074 0.18  
 692: 24  9 16  0   23  8 15  0             289058.1770  -0.0073  0.050  -0.0074 0.18  
 693: 24  9 16  0   23  9 15  0             289058.1770  -0.0073  0.050  -0.0074 0.32  
 694: 23  9 14  0   22  9 13  0             289132.1998   0.0605  0.050   0.0607 0.32  
 695: 23  9 14  0   22 10 13  0             289132.1998   0.0609  0.050   0.0607 0.18  
 696: 23 10 14  0   22  9 13  0             289132.1998   0.0605  0.050   0.0607 0.18  
 697: 23 10 14  0   22 10 13  0             289132.1998   0.0609  0.050   0.0607 0.32  
 698: 33  1 32  0   33  0 33  0             289145.0336  -0.0550  0.050  -0.0550 0.22  
 699: 33  1 32  0   33  1 33  0             289145.0336  -0.0550  0.050  -0.0550 0.28  
 700: 33  2 32  0   33  0 33  0             289145.0336  -0.0550  0.050  -0.0550 0.28  
 701: 33  2 32  0   33  1 33  0             289145.0336  -0.0550  0.050  -0.0550 0.22  
 702: 22 10 12  0   21 10 11  0             289281.5385  -0.0505  0.050   0.0004 0.33  
 703: 22 10 12  0   21 11 11  0             289281.5385   0.0640  0.050   0.0004 0.17  
 704: 22 11 12  0   21 10 11  0             289281.5385  -0.0632  0.050   0.0004 0.17  
 705: 22 11 12  0   21 11 11  0             289281.5385   0.0512  0.050   0.0004 0.33  
 706: 21 11 10  0   20 11  9  0             289636.4189   0.0635  0.050               
 707: 20 12  8  0   19 13  7  0             289873.5631  -0.0900  0.050               
 708: 48 15 33  0   48 14 34  0             296578.5819   0.0580  0.050   0.0580 0.23  
 709: 48 15 33  0   48 15 34  0             296578.5819   0.0580  0.050   0.0580 0.27  
 710: 48 16 33  0   48 14 34  0             296578.5819   0.0580  0.050   0.0580 0.27  
 711: 48 16 33  0   48 15 34  0             296578.5819   0.0580  0.050   0.0580 0.23  
 712: 47 14 33  0   47 13 34  0             296727.1149   0.0069  0.050   0.0069 0.22  
 713: 47 14 33  0   47 14 34  0             296727.1149   0.0069  0.050   0.0069 0.28  
 714: 47 15 33  0   47 13 34  0             296727.1149   0.0069  0.050   0.0069 0.28  
 715: 47 15 33  0   47 14 34  0             296727.1149   0.0069  0.050   0.0069 0.22  
 716: 46 13 33  0   46 12 34  0             296867.6750  -0.0131  0.050  -0.0132 0.22  
 717: 46 13 33  0   46 13 34  0             296867.6750  -0.0131  0.050  -0.0132 0.28  
 718: 46 14 33  0   46 12 34  0             296867.6750  -0.0131  0.050  -0.0132 0.28  
 719: 46 14 33  0   46 13 34  0             296867.6750  -0.0131  0.050  -0.0132 0.22  
 720: 33  0 33  0   32  0 32  0             297821.3768   0.0187  0.050   0.0187 0.13  
 721: 33  0 33  0   32  1 32  0             297821.3768   0.0187  0.050   0.0187 0.37  
 722: 33  1 33  0   32  0 32  0             297821.3768   0.0187  0.050   0.0187 0.37  
 723: 33  1 33  0   32  1 32  0             297821.3768   0.0187  0.050   0.0187 0.13  
 724: 19 13  6  0   18 13  5  0             297824.6970  -0.0140  0.050               
 725: 32  1 31  0   31  1 30  0             297829.3698   0.0073  0.050   0.0073 0.13  
 726: 32  1 31  0   31  2 30  0             297829.3698   0.0073  0.050   0.0073 0.37  
 727: 32  2 31  0   31  1 30  0             297829.3698   0.0073  0.050   0.0073 0.37  
 728: 32  2 31  0   31  2 30  0             297829.3698   0.0073  0.050   0.0073 0.13  
 729: 31  2 29  0   30  2 28  0             297837.0676  -0.0146  0.050  -0.0146 0.31  
 730: 31  2 29  0   30  3 28  0             297837.0676  -0.0146  0.050  -0.0146 0.19  
 731: 31  3 29  0   30  2 28  0             297837.0676  -0.0146  0.050  -0.0146 0.19  
 732: 31  3 29  0   30  3 28  0             297837.0676  -0.0146  0.050  -0.0146 0.31  
 733: 30  3 27  0   29  3 26  0             297844.9682   0.0012  0.050   0.0013 0.13  
 734: 30  3 27  0   29  4 26  0             297844.9682   0.0012  0.050   0.0013 0.37  
 735: 30  4 27  0   29  3 26  0             297844.9682   0.0012  0.050   0.0013 0.37  
 736: 30  4 27  0   29  4 26  0             297844.9682   0.0012  0.050   0.0013 0.13  
 737: 29  4 25  0   28  4 24  0             297853.7341   0.0352  0.050   0.0352 0.13  
 738: 29  4 25  0   28  5 24  0             297853.7341   0.0352  0.050   0.0352 0.37  
 739: 29  5 25  0   28  4 24  0             297853.7341   0.0352  0.050   0.0352 0.37  
 740: 29  5 25  0   28  5 24  0             297853.7341   0.0352  0.050   0.0352 0.13  
 741: 28  5 23  0   27  5 22  0             297864.3987   0.0251  0.050   0.0252 0.31  
 742: 28  5 23  0   27  6 22  0             297864.3987   0.0251  0.050   0.0252 0.19  
 743: 28  6 23  0   27  5 22  0             297864.3987   0.0251  0.050   0.0252 0.19  
 744: 28  6 23  0   27  6 22  0             297864.3987   0.0251  0.050   0.0252 0.31  
 745: 27  6 21  0   26  6 20  0             297878.8620   0.0101  0.050   0.0101 0.31  
 746: 27  6 21  0   26  7 20  0             297878.8620   0.0101  0.050   0.0101 0.19  
 747: 27  7 21  0   26  6 20  0             297878.8620   0.0101  0.050   0.0101 0.19  
 748: 27  7 21  0   26  7 20  0             297878.8620   0.0101  0.050   0.0101 0.31  
 749: 26  7 19  0   25  7 18  0             297900.4883   0.0078  0.050   0.0079 0.14  
 750: 26  7 19  0   25  8 18  0             297900.4883   0.0078  0.050   0.0079 0.36  
 751: 26  8 19  0   25  7 18  0             297900.4883   0.0078  0.050   0.0079 0.36  
 752: 26  8 19  0   25  8 18  0             297900.4883   0.0078  0.050   0.0079 0.14  
 753: 25  8 17  0   24  8 16  0             297935.6621  -0.0084  0.050  -0.0085 0.32  
 754: 25  8 17  0   24  9 16  0             297935.6621  -0.0084  0.050  -0.0085 0.18  
 755: 25  9 17  0   24  8 16  0             297935.6621  -0.0084  0.050  -0.0085 0.18  
 756: 25  9 17  0   24  9 16  0             297935.6621  -0.0084  0.050  -0.0085 0.32  
 757: 24 10 15  0   23  9 14  0             297997.6614  -0.0152  0.050               
 758: 24  9 15  0   23  9 14  0             297997.6620  -0.0147  0.050  -0.0147 0.39  
 759: 24  9 15  0   23 10 14  0             297997.6620  -0.0146  0.050  -0.0147 0.22  
 760: 24 10 15  0   23 10 14  0             297997.6620  -0.0146  0.050  -0.0147 0.39  
 761: 23 10 13  0   22 10 12  0             298116.7813   0.0012  0.050   0.0070 0.15  
 762: 23 10 13  0   22 11 12  0             298116.7813   0.0139  0.050   0.0070 0.35  
 763: 23 11 13  0   22 10 12  0             298116.7813   0.0000  0.050   0.0070 0.35  
 764: 23 11 13  0   22 11 12  0             298116.7813   0.0126  0.050   0.0070 0.15  
 765: 22 12 11  0   21 12 10  0             298371.7442  -0.0403  0.050               
 766: 19 14  5  0   18 14  4  0             300509.4352   0.0000  0.050               
 767: 20 16  5  0   19 16  4  0             301926.8662   0.0027  0.050               
 768: 20 13  7  0   19 13  6  0             304284.0105  -0.0303  0.050               
 769: 52 18 34  0   52 17 35  0             304983.6055  -0.0418  0.050  -0.0419 0.23  
 770: 52 18 34  0   52 18 35  0             304983.6055  -0.0418  0.050  -0.0419 0.27  
 771: 52 19 34  0   52 17 35  0             304983.6055  -0.0418  0.050  -0.0419 0.27  
 772: 52 19 34  0   52 18 35  0             304983.6055  -0.0418  0.050  -0.0419 0.23  
 773: 50 16 34  0   50 15 35  0             305318.7090  -0.0293  0.050  -0.0293 0.31  
 774: 50 17 34  0   50 15 35  0             305318.7090  -0.0293  0.050  -0.0293 0.38  
 775: 50 17 34  0   50 16 35  0             305318.7090  -0.0293  0.050  -0.0293 0.31  
 776: 48 14 34  0   48 13 35  0             305620.6697   0.0868  0.050   0.0868 0.22  
 777: 48 14 34  0   48 14 35  0             305620.6697   0.0868  0.050   0.0868 0.28  
 778: 48 15 34  0   48 13 35  0             305620.6697   0.0868  0.050   0.0868 0.28  
 779: 48 15 34  0   48 14 35  0             305620.6697   0.0868  0.050   0.0868 0.22  
 780: 45 11 34  0   45 11 35  0             306016.5566   0.0430  0.050   0.0431 0.36  
 781: 45 12 34  0   45 10 35  0             306016.5566   0.0430  0.050   0.0431 0.36  
 782: 45 12 34  0   45 11 35  0             306016.5566   0.0430  0.050   0.0431 0.29  
 783: 43  9 34  0   43  8 35  0             306245.9985  -0.0168  0.050  -0.0169 0.31  
 784: 43 10 34  0   43  8 35  0             306245.9985  -0.0168  0.050  -0.0169 0.38  
 785: 43 10 34  0   43  9 35  0             306245.9985  -0.0168  0.050  -0.0169 0.31  
 786: 40  6 34  0   40  5 35  0             306544.1012   0.0187  0.050   0.0187 0.22  
 787: 40  6 34  0   40  6 35  0             306544.1012   0.0187  0.050   0.0187 0.28  
 788: 40  7 34  0   40  5 35  0             306544.1012   0.0187  0.050   0.0187 0.28  
 789: 40  7 34  0   40  6 35  0             306544.1012   0.0187  0.050   0.0187 0.22  
 790: 39  5 34  0   39  4 35  0             306632.0769  -0.0751  0.050  -0.0751 0.22  
 791: 39  5 34  0   39  5 35  0             306632.0769  -0.0751  0.050  -0.0751 0.28  
 792: 39  6 34  0   39  4 35  0             306632.0769  -0.0751  0.050  -0.0751 0.28  
 793: 39  6 34  0   39  5 35  0             306632.0769  -0.0751  0.050  -0.0751 0.22  
 794: 34  0 34  0   33  0 33  0             306708.4392  -0.0205  0.050  -0.0206 0.13  
 795: 34  0 34  0   33  1 33  0             306708.4392  -0.0205  0.050  -0.0206 0.37  
 796: 34  1 34  0   33  0 33  0             306708.4392  -0.0205  0.050  -0.0206 0.37  
 797: 34  1 34  0   33  1 33  0             306708.4392  -0.0205  0.050  -0.0206 0.13  
 798: 38  4 34  0   38  3 35  0             306714.9243  -0.0622  0.050  -0.0622 0.22  
 799: 38  4 34  0   38  4 35  0             306714.9243  -0.0622  0.050  -0.0622 0.28  
 800: 38  5 34  0   38  3 35  0             306714.9243  -0.0622  0.050  -0.0622 0.28  
 801: 38  5 34  0   38  4 35  0             306714.9243  -0.0622  0.050  -0.0622 0.22  
 802: 33  1 32  0   32  1 31  0             306716.4337  -0.0059  0.050  -0.0059 0.13  
 803: 33  1 32  0   32  2 31  0             306716.4337  -0.0059  0.050  -0.0059 0.37  
 804: 33  2 32  0   32  1 31  0             306716.4337  -0.0059  0.050  -0.0059 0.37  
 805: 33  2 32  0   32  2 31  0             306716.4337  -0.0059  0.050  -0.0059 0.13  
 806: 32  2 30  0   31  2 29  0             306724.0869  -0.0060  0.050  -0.0061 0.13  
 807: 32  2 30  0   31  3 29  0             306724.0869  -0.0060  0.050  -0.0061 0.37  
 808: 32  3 30  0   31  2 29  0             306724.0869  -0.0060  0.050  -0.0061 0.37  
 809: 32  3 30  0   31  3 29  0             306724.0869  -0.0060  0.050  -0.0061 0.13  
 810: 31  3 28  0   30  3 27  0             306731.8452   0.0043  0.050   0.0043 0.31  
 811: 31  3 28  0   30  4 27  0             306731.8452   0.0043  0.050   0.0043 0.19  
 812: 31  4 28  0   30  3 27  0             306731.8452   0.0043  0.050   0.0043 0.19  
 813: 31  4 28  0   30  4 27  0             306731.8452   0.0043  0.050   0.0043 0.31  
 814: 30  4 26  0   29  4 25  0             306740.2807  -0.0263  0.050  -0.0264 0.31  
 815: 30  4 26  0   29  5 25  0             306740.2807  -0.0263  0.050  -0.0264 0.19  
 816: 30  5 26  0   29  4 25  0             306740.2807  -0.0263  0.050  -0.0264 0.19  
 817: 30  5 26  0   29  5 25  0             306740.2807  -0.0263  0.050  -0.0264 0.31  
 818: 29  5 24  0   28  5 23  0             306750.4673  -0.0026  0.050  -0.0027 0.13  
 819: 29  6 24  0   28  5 23  0             306750.4673  -0.0026  0.050  -0.0027 0.37  
 820: 29  6 24  0   28  6 23  0             306750.4673  -0.0026  0.050  -0.0027 0.13  
 821: 29  5 24  0   28  6 23  0             306750.4673  -0.0026  0.050  -0.0027 0.37  
 822: 28  6 22  0   27  7 21  0             306763.9455  -0.0037  0.050               
 823: 28  6 22  0   27  6 21  0             306763.9465  -0.0027  0.050  -0.0027 0.38  
 824: 28  7 22  0   27  6 21  0             306763.9465  -0.0027  0.050  -0.0027 0.23  
 825: 28  7 22  0   27  7 21  0             306763.9465  -0.0027  0.050  -0.0027 0.38  
 826: 27  7 20  0   26  7 19  0             306783.5898   0.0148  0.050   0.0149 0.14  
 827: 27  7 20  0   26  8 19  0             306783.5898   0.0148  0.050   0.0149 0.36  
 828: 27  8 20  0   26  7 19  0             306783.5898   0.0148  0.050   0.0149 0.36  
 829: 27  8 20  0   26  8 19  0             306783.5898   0.0148  0.050   0.0149 0.14  
 830: 37  3 34  0   37  2 35  0             306792.8396   0.0193  0.050   0.0193 0.22  
 831: 37  3 34  0   37  3 35  0             306792.8396   0.0193  0.050   0.0193 0.28  
 832: 37  4 34  0   37  2 35  0             306792.8396   0.0193  0.050   0.0193 0.28  
 833: 37  4 34  0   37  3 35  0             306792.8396   0.0193  0.050   0.0193 0.22  
 834: 26  8 18  0   25  8 17  0             306814.5850  -0.0062  0.050  -0.0063 0.32  
 835: 26  8 18  0   25  9 17  0             306814.5850  -0.0062  0.050  -0.0063 0.18  
 836: 26  9 18  0   25  8 17  0             306814.5850  -0.0062  0.050  -0.0063 0.18  
 837: 26  9 18  0   25  9 17  0             306814.5850  -0.0062  0.050  -0.0063 0.32  
 838: 17 15  3  0   16 14  2  0             306837.1049  -0.0349  0.050               
 839: 25  9 16  0   24  9 15  0             306867.4290   0.0213  0.050   0.0213 0.14  
 840: 25  9 16  0   24 10 15  0             306867.4290   0.0213  0.050   0.0213 0.36  
 841: 25 10 16  0   24  9 15  0             306867.4290   0.0212  0.050   0.0213 0.36  
 842: 25 10 16  0   24 10 15  0             306867.4290   0.0213  0.050   0.0213 0.14  
 843: 24 10 14  0   23 10 13  0             306964.5728   0.0051  0.050   0.0057 0.15  
 844: 24 10 14  0   23 11 13  0             306964.5728   0.0064  0.050   0.0057 0.35  
 845: 24 11 14  0   23 11 13  0             306964.5728   0.0063  0.050   0.0057 0.15  
 846: 24 11 14  0   23 10 13  0             306964.5728   0.0050  0.050   0.0057 0.35  
 847: 23 11 12  0   22 11 11  0             307161.1341  -0.1812  0.050  -0.0331 0.15  
 848: 23 11 12  0   22 12 11  0             307161.1341   0.1546  0.050  -0.0331 0.35  
 849: 23 12 12  0   22 11 11  0             307161.1341  -0.2209  0.050  -0.0331 0.35  
 850: 23 12 12  0   22 12 11  0             307161.1341   0.1150  0.050  -0.0331 0.15  
 851: 17 15  2  0   16 14  3  0             307450.1493  -0.0919  0.050               
 852: 22 12 10  0   21 13  9  0             307594.6845   0.0894  0.050               
 853: 22 13 10  0   21 13  9  0             307601.4605   0.0526  0.050               
 854: 22 13 10  0   21 12  9  0             307646.8723   0.0891  0.050               
 855: 21 14  8  0   20 14  7  0             308064.0076   0.0215  0.050               
 856: 17 16  2  0   16 15  1  0             311311.0398   0.0274  0.050               
 857: 53 18 35  0   53 17 36  0             313882.6613  -0.0605  0.050  -0.0606 0.23  
 858: 53 18 35  0   53 18 36  0             313882.6613  -0.0605  0.050  -0.0606 0.27  
 859: 53 19 35  0   53 17 36  0             313882.6613  -0.0605  0.050  -0.0606 0.27  
 860: 53 19 35  0   53 18 36  0             313882.6613  -0.0605  0.050  -0.0606 0.23  
 861: 48 13 35  0   48 12 36  0             314650.2001  -0.0697  0.050  -0.0697 0.22  
 862: 48 13 35  0   48 13 36  0             314650.2001  -0.0697  0.050  -0.0697 0.28  
 863: 48 14 35  0   48 12 36  0             314650.2001  -0.0697  0.050  -0.0697 0.28  
 864: 48 14 35  0   48 13 36  0             314650.2001  -0.0697  0.050  -0.0697 0.22  
 865: 20 15  5  0   19 15  4  0             314752.3532   0.0063  0.050               
 866: 46 11 35  0   46 10 36  0             314905.6065   0.0101  0.050   0.0101 0.22  
 867: 46 11 35  0   46 11 36  0             314905.6065   0.0101  0.050   0.0101 0.28  
 868: 46 12 35  0   46 10 36  0             314905.6065   0.0101  0.050   0.0101 0.28  
 869: 46 12 35  0   46 11 36  0             314905.6065   0.0101  0.050   0.0101 0.22  
 870: 43  8 35  0   43  7 36  0             315240.0054  -0.0860  0.050  -0.0861 0.22  
 871: 43  8 35  0   43  8 36  0             315240.0054  -0.0860  0.050  -0.0861 0.28  
 872: 43  9 35  0   43  7 36  0             315240.0054  -0.0860  0.050  -0.0861 0.28  
 873: 43  9 35  0   43  8 36  0             315240.0054  -0.0860  0.050  -0.0861 0.22  
 874: 17 17  0  0   16 16  1  0             315414.8851  -0.3123  0.050  -0.0463 0.50  
 875: 17 17  1  0   16 16  0  0             315414.8851   0.2196  0.050  -0.0463 0.50  
 876: 41  6 35  0   41  5 36  0             315433.6668  -0.0500  0.050  -0.0500 0.22  
 877: 41  6 35  0   41  6 36  0             315433.6668  -0.0500  0.050  -0.0500 0.28  
 878: 41  7 35  0   41  5 36  0             315433.6668  -0.0500  0.050  -0.0500 0.28  
 879: 41  7 35  0   41  6 36  0             315433.6668  -0.0500  0.050  -0.0500 0.22  
 880: 40  5 35  0   40  4 36  0             315522.4944   0.0565  0.050   0.0566 0.22  
 881: 40  5 35  0   40  5 36  0             315522.4944   0.0565  0.050   0.0566 0.28  
 882: 40  6 35  0   40  4 36  0             315522.4944   0.0565  0.050   0.0566 0.28  
 883: 40  6 35  0   40  5 36  0             315522.4944   0.0565  0.050   0.0566 0.22  
 884: 35  0 35  0   34  0 34  0             315595.2751  -0.0253  0.050  -0.0253 0.30  
 885: 35  0 35  0   34  1 34  0             315595.2751  -0.0253  0.050  -0.0253 0.20  
 886: 35  1 35  0   34  1 34  0             315595.2751  -0.0253  0.050  -0.0253 0.30  
 887: 35  1 35  0   34  0 34  0             315595.2751  -0.0253  0.050  -0.0253 0.20  
 888: 39  4 35  0   39  3 36  0             315606.1110   0.0422  0.050   0.0423 0.22  
 889: 39  4 35  0   39  4 36  0             315606.1110   0.0422  0.050   0.0423 0.28  
 890: 39  5 35  0   39  3 36  0             315606.1110   0.0422  0.050   0.0423 0.28  
 891: 39  5 35  0   39  4 36  0             315606.1110   0.0422  0.050   0.0423 0.22  
 892: 33  2 31  0   32  2 30  0             315610.8352  -0.0107  0.050  -0.0108 0.13  
 893: 33  2 31  0   32  3 30  0             315610.8352  -0.0107  0.050  -0.0108 0.37  
 894: 33  3 31  0   32  2 30  0             315610.8352  -0.0107  0.050  -0.0108 0.37  
 895: 33  3 31  0   32  3 30  0             315610.8352  -0.0107  0.050  -0.0108 0.13  
 896: 32  3 29  0   31  3 28  0             315618.4650  -0.0002  0.050  -0.0003 0.31  
 897: 32  3 29  0   31  4 28  0             315618.4650  -0.0002  0.050  -0.0003 0.19  
 898: 32  4 29  0   31  3 28  0             315618.4650  -0.0002  0.050  -0.0003 0.19  
 899: 32  4 29  0   31  4 28  0             315618.4650  -0.0002  0.050  -0.0003 0.31  
 900: 31  5 27  0   30  5 26  0             315626.6682  -0.0197  0.050               
 901: 31  4 27  0   30  4 26  0             315626.6841  -0.0038  0.050  -0.0038 0.15  
 902: 31  4 27  0   30  5 26  0             315626.6841  -0.0038  0.050  -0.0038 0.42  
 903: 31  5 27  0   30  4 26  0             315626.6841  -0.0038  0.050  -0.0038 0.42  
 904: 30  5 25  0   29  5 24  0             315636.3865  -0.0073  0.050  -0.0073 0.13  
 905: 30  5 25  0   29  6 24  0             315636.3865  -0.0073  0.050  -0.0073 0.37  
 906: 30  6 25  0   29  5 24  0             315636.3865  -0.0073  0.050  -0.0073 0.37  
 907: 30  6 25  0   29  6 24  0             315636.3865  -0.0073  0.050  -0.0073 0.13  
 908: 29  6 23  0   28  6 22  0             315648.9810  -0.0239  0.050  -0.0239 0.14  
 909: 29  6 23  0   28  7 22  0             315648.9810  -0.0239  0.050  -0.0239 0.36  
 910: 29  7 23  0   28  6 22  0             315648.9810  -0.0239  0.050  -0.0239 0.36  
 911: 29  7 23  0   28  7 22  0             315648.9810  -0.0239  0.050  -0.0239 0.14  
 912: 28  7 21  0   27  8 20  0             315666.9526   0.0127  0.050   0.0127 0.42  
 913: 28  8 21  0   27  7 20  0             315666.9526   0.0127  0.050   0.0127 0.42  
 914: 28  8 21  0   27  8 20  0             315666.9526   0.0127  0.050   0.0127 0.16  
 915: 28  7 21  0   27  7 20  0             315666.9658   0.0259  0.050               
 916: 38  3 35  0   38  3 36  0             315684.8223  -0.0077  0.050  -0.0077 0.36  
 917: 38  4 35  0   38  2 36  0             315684.8223  -0.0077  0.050  -0.0077 0.36  
 918: 38  4 35  0   38  3 36  0             315684.8223  -0.0077  0.050  -0.0077 0.28  
 919: 27  8 19  0   26  8 18  0             315694.5433  -0.0034  0.050  -0.0035 0.14  
 920: 27  8 19  0   26  9 18  0             315694.5433  -0.0034  0.050  -0.0035 0.36  
 921: 27  9 19  0   26  8 18  0             315694.5433  -0.0034  0.050  -0.0035 0.36  
 922: 27  9 19  0   26  9 18  0             315694.5433  -0.0034  0.050  -0.0035 0.14  
 923: 26  9 17  0   25  9 16  0             315740.1536   0.0067  0.050   0.0068 0.14  
 924: 26  9 17  0   25 10 16  0             315740.1536   0.0067  0.050   0.0068 0.36  
 925: 26 10 17  0   25  9 16  0             315740.1536   0.0067  0.050   0.0068 0.36  
 926: 26 10 17  0   25 10 16  0             315740.1536   0.0067  0.050   0.0068 0.14  
 927: 25 10 15  0   24 10 14  0             315820.9235  -0.0195  0.050  -0.0195 0.15  
 928: 25 10 15  0   24 11 14  0             315820.9235  -0.0194  0.050  -0.0195 0.35  
 929: 25 11 15  0   24 10 14  0             315820.9235  -0.0195  0.050  -0.0195 0.35  
 930: 25 11 15  0   24 11 14  0             315820.9235  -0.0194  0.050  -0.0195 0.15  
 931: 24 11 13  0   23 11 12  0             315976.3641  -0.0158  0.050   0.0018 0.33  
 932: 24 11 13  0   23 12 12  0             315976.3641   0.0238  0.050   0.0018 0.17  
 933: 24 12 13  0   23 11 12  0             315976.3641  -0.0202  0.050   0.0018 0.17  
 934: 24 12 13  0   23 12 12  0             315976.3641   0.0194  0.050   0.0018 0.33  
 935: 20 14  6  0   19 14  5  0             316000.0214  -0.0229  0.050               
 936: 23 13 11  0   22 13 10  0             316308.8717   0.0058  0.050               
 937: 23 13 11  0   22 12 10  0             316315.7389   0.0601  0.050               
 938: 22 13  9  0   21 13  8  0             317431.6803  -0.0013  0.050               
 939: 21 16  6  0   20 16  5  0             318171.8201  -0.0340  0.050               
 940: 18 15  3  0   17 14  4  0             323440.6657  -0.0214  0.050               
 941: 48 12 36  0   48 11 37  0             323669.6214   0.0761  0.050   0.0761 0.22  
 942: 48 12 36  0   48 12 37  0             323669.6214   0.0761  0.050   0.0761 0.28  
 943: 48 13 36  0   48 11 37  0             323669.6214   0.0761  0.050   0.0761 0.28  
 944: 48 13 36  0   48 12 37  0             323669.6214   0.0761  0.050   0.0761 0.22  
 945: 47 11 36  0   47 10 37  0             323793.4356   0.0050  0.050   0.0051 0.22  
 946: 47 11 36  0   47 11 37  0             323793.4356   0.0050  0.050   0.0051 0.28  
 947: 47 12 36  0   47 10 37  0             323793.4356   0.0050  0.050   0.0051 0.28  
 948: 47 12 36  0   47 11 37  0             323793.4356   0.0050  0.050   0.0051 0.22  
 949: 46 10 36  0   46  9 37  0             323911.0601   0.0724  0.050   0.0725 0.22  
 950: 46 10 36  0   46 10 37  0             323911.0601   0.0724  0.050   0.0725 0.28  
 951: 46 11 36  0   46  9 37  0             323911.0601   0.0724  0.050   0.0725 0.28  
 952: 46 11 36  0   46 10 37  0             323911.0601   0.0724  0.050   0.0725 0.22  
 953: 42  6 36  0   42  5 37  0             324322.7592   0.0324  0.050   0.0325 0.22  
 954: 42  6 36  0   42  6 37  0             324322.7592   0.0324  0.050   0.0325 0.28  
 955: 42  7 36  0   42  5 37  0             324322.7592   0.0324  0.050   0.0325 0.28  
 956: 42  7 36  0   42  6 37  0             324322.7592   0.0324  0.050   0.0325 0.22  
 957: 36  1 36  0   35  0 35  0             324481.8241  -0.0480  0.050               
 958: 36  0 36  0   35  0 35  0             324481.8616  -0.0105  0.050  -0.0106 0.21  
 959: 36  0 36  0   35  1 35  0             324481.8616  -0.0105  0.050  -0.0106 0.59  
 960: 36  1 36  0   35  1 35  0             324481.8616  -0.0105  0.050  -0.0106 0.21  
 961: 35  1 34  0   34  1 33  0             324489.8028  -0.0017  0.050  -0.0018 0.13  
 962: 35  1 34  0   34  2 33  0             324489.8028  -0.0017  0.050  -0.0018 0.37  
 963: 35  2 34  0   34  1 33  0             324489.8028  -0.0017  0.050  -0.0018 0.37  
 964: 35  2 34  0   34  2 33  0             324489.8028  -0.0017  0.050  -0.0018 0.13  
 965: 34  2 32  0   33  2 31  0             324497.3309  -0.0023  0.050  -0.0023 0.31  
 966: 34  2 32  0   33  3 31  0             324497.3309  -0.0023  0.050  -0.0023 0.19  
 967: 34  3 32  0   33  2 31  0             324497.3309  -0.0023  0.050  -0.0023 0.19  
 968: 34  3 32  0   33  3 31  0             324497.3309  -0.0023  0.050  -0.0023 0.31  
 969: 33  3 30  0   32  3 29  0             324504.8363   0.0051  0.050   0.0052 0.31  
 970: 33  3 30  0   32  4 29  0             324504.8363   0.0051  0.050   0.0052 0.19  
 971: 33  4 30  0   32  3 29  0             324504.8363   0.0051  0.050   0.0052 0.19  
 972: 33  4 30  0   32  4 29  0             324504.8363   0.0051  0.050   0.0052 0.31  
 973: 32  4 28  0   31  4 27  0             324512.8071  -0.0218  0.050  -0.0219 0.31  
 974: 32  4 28  0   31  5 27  0             324512.8071  -0.0218  0.050  -0.0219 0.19  
 975: 32  5 28  0   31  4 27  0             324512.8071  -0.0218  0.050  -0.0219 0.19  
 976: 32  5 28  0   31  5 27  0             324512.8071  -0.0218  0.050  -0.0219 0.31  
 977: 31  6 26  0   30  5 25  0             324522.1202  -0.0031  0.050  -0.0032 0.73  
 978: 31  6 26  0   30  6 25  0             324522.1202  -0.0031  0.050  -0.0032 0.27  
 979: 31  5 26  0   30  5 25  0             324522.1294   0.0060  0.050   0.0060 0.62  
 980: 31  5 26  0   30  6 25  0             324522.1294   0.0060  0.050   0.0060 0.38  
 981: 30  6 24  0   29  6 23  0             324533.9833   0.0109  0.050   0.0110 0.13  
 982: 30  6 24  0   29  7 23  0             324533.9833   0.0109  0.050   0.0110 0.37  
 983: 30  7 24  0   29  6 23  0             324533.9833   0.0109  0.050   0.0110 0.37  
 984: 30  7 24  0   29  7 23  0             324533.9833   0.0109  0.050   0.0110 0.13  
 985: 29  7 22  0   28  7 21  0             324550.4741   0.0107  0.050   0.0107 0.14  
 986: 29  7 22  0   28  8 21  0             324550.4741   0.0107  0.050   0.0107 0.36  
 987: 29  8 22  0   28  7 21  0             324550.4741   0.0107  0.050   0.0107 0.36  
 988: 29  8 22  0   28  8 21  0             324550.4741   0.0107  0.050   0.0107 0.14  
 989: 28  8 20  0   27  8 19  0             324575.2183  -0.0269  0.050  -0.0270 0.14  
 990: 28  8 20  0   27  9 19  0             324575.2183  -0.0269  0.050  -0.0270 0.36  
 991: 28  9 20  0   27  8 19  0             324575.2183  -0.0269  0.050  -0.0270 0.36  
 992: 28  9 20  0   27  9 19  0             324575.2183  -0.0269  0.050  -0.0270 0.14  
 993: 27  9 18  0   26  9 17  0             324615.0152  -0.0591  0.050  -0.0591 0.32  
 994: 27  9 18  0   26 10 17  0             324615.0152  -0.0591  0.050  -0.0591 0.18  
 995: 27 10 18  0   26  9 17  0             324615.0152  -0.0591  0.050  -0.0591 0.18  
 996: 27 10 18  0   26 10 17  0             324615.0152  -0.0591  0.050  -0.0591 0.32  
 997: 26 10 16  0   25 10 15  0             324683.3442  -0.0134  0.050  -0.0134 0.14  
 998: 26 10 16  0   25 11 15  0             324683.3442  -0.0133  0.050  -0.0134 0.35  
 999: 26 11 16  0   25 10 15  0             324683.3442  -0.0134  0.050  -0.0134 0.35  
1000: 26 11 16  0   25 11 15  0             324683.3442  -0.0133  0.050  -0.0134 0.14  
1001: 25 11 14  0   24 11 13  0             324809.1639  -0.0264  0.050  -0.0245 0.15  
1002: 25 11 14  0   24 12 13  0             324809.1639  -0.0220  0.050  -0.0245 0.35  
1003: 25 12 14  0   24 11 13  0             324809.1639  -0.0268  0.050  -0.0245 0.35  
1004: 25 12 14  0   24 12 13  0             324809.1639  -0.0224  0.050  -0.0245 0.15  
1005: 24 12 12  0   23 13 11  0             325063.6930  -0.0191  0.050  -0.0971 0.33  
1006: 24 13 12  0   23 13 11  0             325063.6930  -0.1356  0.050  -0.0971 0.67  
1007: 24 12 12  0   23 12 11  0             325064.7730   0.1331  0.050   0.0946 0.67  
1008: 24 13 12  0   23 12 11  0             325064.7730   0.0166  0.050   0.0946 0.33  
1009: 23 14 10  0   22 14  9  0             325623.2354   0.0191  0.050               
1010: 37  0 37  0   36  0 36  0             333368.1457  -0.0218  0.050  -0.0219 0.13  
1011: 37  0 37  0   36  1 36  0             333368.1457  -0.0218  0.050  -0.0219 0.37  
1012: 37  1 37  0   36  0 36  0             333368.1457  -0.0218  0.050  -0.0219 0.37  
1013: 37  1 37  0   36  1 36  0             333368.1457  -0.0218  0.050  -0.0219 0.13  
1014: 36  1 35  0   35  1 34  0             333375.9969  -0.0802  0.050  -0.0803 0.30  
1015: 36  1 35  0   35  2 34  0             333375.9969  -0.0802  0.050  -0.0803 0.20  
1016: 36  2 35  0   35  1 34  0             333375.9969  -0.0802  0.050  -0.0803 0.20  
1017: 36  2 35  0   35  2 34  0             333375.9969  -0.0802  0.050  -0.0803 0.30  
1018: 35  2 33  0   34  2 32  0             333383.4977  -0.0491  0.050  -0.0491 0.13  
1019: 35  2 33  0   34  3 32  0             333383.4977  -0.0491  0.050  -0.0491 0.37  
1020: 35  3 33  0   34  2 32  0             333383.4977  -0.0491  0.050  -0.0491 0.37  
1021: 35  3 33  0   34  3 32  0             333383.4977  -0.0491  0.050  -0.0491 0.13  
1022: 34  3 31  0   33  3 30  0             333390.9315   0.0020  0.050   0.0020 0.13  
1023: 34  3 31  0   33  4 30  0             333390.9315   0.0020  0.050   0.0020 0.37  
1024: 34  4 31  0   33  3 30  0             333390.9315   0.0020  0.050   0.0020 0.37  
1025: 34  4 31  0   33  4 30  0             333390.9315   0.0020  0.050   0.0020 0.13  
1026: 33  4 29  0   32  4 28  0             333398.7226   0.0041  0.050   0.0042 0.13  
1027: 33  4 29  0   32  5 28  0             333398.7226   0.0041  0.050   0.0042 0.37  
1028: 33  5 29  0   32  4 28  0             333398.7226   0.0041  0.050   0.0042 0.37  
1029: 33  5 29  0   32  5 28  0             333398.7226   0.0041  0.050   0.0042 0.13  
1030: 32  5 27  0   31  5 26  0             333407.6248  -0.0144  0.050  -0.0144 0.13  
1031: 32  5 27  0   31  6 26  0             333407.6248  -0.0144  0.050  -0.0144 0.37  
1032: 32  6 27  0   31  5 26  0             333407.6248  -0.0144  0.050  -0.0144 0.37  
1033: 32  6 27  0   31  6 26  0             333407.6248  -0.0144  0.050  -0.0144 0.13  
1034: 31  6 25  0   30  6 24  0             333418.7990  -0.0140  0.050  -0.0141 0.13  
1035: 31  6 25  0   30  7 24  0             333418.7990  -0.0140  0.050  -0.0141 0.37  
1036: 31  7 25  0   30  6 24  0             333418.7990  -0.0140  0.050  -0.0141 0.37  
1037: 31  7 25  0   30  7 24  0             333418.7990  -0.0140  0.050  -0.0141 0.13  
1038: 30  7 23  0   29  7 22  0             333434.0716   0.0138  0.050   0.0139 0.14  
1039: 30  7 23  0   29  8 22  0             333434.0716   0.0138  0.050   0.0139 0.36  
1040: 30  8 23  0   29  7 22  0             333434.0716   0.0138  0.050   0.0139 0.36  
1041: 30  8 23  0   29  8 22  0             333434.0716   0.0138  0.050   0.0139 0.14  
1042: 28  9 19  0   27  9 18  0             333491.5858  -0.0220  0.050  -0.0220 0.14  
1043: 28  9 19  0   27 10 18  0             333491.5858  -0.0220  0.050  -0.0220 0.36  
1044: 28 10 19  0   27  9 18  0             333491.5858  -0.0220  0.050  -0.0220 0.36  
1045: 28 10 19  0   27 10 18  0             333491.5858  -0.0220  0.050  -0.0220 0.14  
1046: 27 10 17  0   26 10 16  0             333550.1856   0.0693  0.050   0.0694 0.14  
1047: 27 10 17  0   26 11 16  0             333550.1856   0.0693  0.050   0.0694 0.36  
1048: 27 11 17  0   26 10 16  0             333550.1856   0.0693  0.050   0.0694 0.36  
1049: 27 11 17  0   26 11 16  0             333550.1856   0.0693  0.050   0.0694 0.14  
1050: 26 11 15  0   25 11 14  0             333654.0362   0.0172  0.050   0.0175 0.33  
1051: 26 11 15  0   25 12 14  0             333654.0362   0.0177  0.050   0.0175 0.17  
1052: 26 12 15  0   25 11 14  0             333654.0362   0.0172  0.050   0.0175 0.17  
1053: 26 12 15  0   25 12 14  0             333654.0362   0.0176  0.050   0.0175 0.33  
1054: 25 12 13  0   24 12 12  0             333854.0234  -0.0850  0.050  -0.0336 0.15  
1055: 25 12 13  0   24 13 12  0             333854.0234   0.0314  0.050  -0.0336 0.35  
1056: 25 13 13  0   24 12 12  0             333854.0234  -0.0987  0.050  -0.0336 0.35  
1057: 25 13 13  0   24 13 12  0             333854.0234   0.0177  0.050  -0.0336 0.15  
1058: 38  0 38  0   37  0 37  0             342254.1851   0.0060  0.050   0.0060 0.15  
1059: 38  0 38  0   37  1 37  0             342254.1851   0.0060  0.050   0.0060 0.43  
1060: 38  1 38  0   37  0 37  0             342254.1851   0.0060  0.050   0.0060 0.43  
1061: 37  1 36  0   36  1 35  0             342262.0400  -0.0263  0.050  -0.0263 0.13  
1062: 37  1 36  0   36  2 35  0             342262.0400  -0.0263  0.050  -0.0263 0.37  
1063: 37  2 36  0   36  1 35  0             342262.0400  -0.0263  0.050  -0.0263 0.37  
1064: 37  2 36  0   36  2 35  0             342262.0400  -0.0263  0.050  -0.0263 0.13  
1065: 36  2 34  0   35  2 33  0             342269.4456  -0.0331  0.050  -0.0332 0.13  
1066: 36  2 34  0   35  3 33  0             342269.4456  -0.0331  0.050  -0.0332 0.37  
1067: 36  3 34  0   35  2 33  0             342269.4456  -0.0331  0.050  -0.0332 0.37  
1068: 36  3 34  0   35  3 33  0             342269.4456  -0.0331  0.050  -0.0332 0.13  
1069: 35  3 32  0   34  3 31  0             342276.7306  -0.0209  0.050  -0.0210 0.13  
1070: 35  3 32  0   34  4 31  0             342276.7306  -0.0209  0.050  -0.0210 0.37  
1071: 35  4 32  0   34  3 31  0             342276.7306  -0.0209  0.050  -0.0210 0.37  
1072: 35  4 32  0   34  4 31  0             342276.7306  -0.0209  0.050  -0.0210 0.13  
1073: 34  4 30  0   33  4 29  0             342284.3101  -0.0352  0.050  -0.0353 0.13  
1074: 34  4 30  0   33  5 29  0             342284.3101  -0.0352  0.050  -0.0353 0.37  
1075: 34  5 30  0   33  4 29  0             342284.3101  -0.0352  0.050  -0.0353 0.37  
1076: 34  5 30  0   33  5 29  0             342284.3101  -0.0352  0.050  -0.0353 0.13  
1077: 33  5 28  0   32  5 27  0             342292.9085  -0.0160  0.050  -0.0160 0.13  
1078: 33  5 28  0   32  6 27  0             342292.9085  -0.0160  0.050  -0.0160 0.37  
1079: 33  6 28  0   32  5 27  0             342292.9085  -0.0160  0.050  -0.0160 0.37  
1080: 33  6 28  0   32  6 27  0             342292.9085  -0.0160  0.050  -0.0160 0.13  
1081: 32  6 26  0   31  6 25  0             342303.5001   0.0047  0.050   0.0048 0.13  
1082: 32  6 26  0   31  7 25  0             342303.5001   0.0047  0.050   0.0048 0.37  
1083: 32  7 26  0   31  6 25  0             342303.5001   0.0047  0.050   0.0048 0.37  
1084: 32  7 26  0   31  7 25  0             342303.5001   0.0047  0.050   0.0048 0.13  
1085: 31  7 24  0   30  7 23  0             342317.6263  -0.0270  0.050  -0.0270 0.14  
1086: 31  7 24  0   30  8 23  0             342317.6263  -0.0270  0.050  -0.0270 0.36  
1087: 31  8 24  0   30  7 23  0             342317.6263  -0.0270  0.050  -0.0270 0.36  
1088: 31  8 24  0   30  8 23  0             342317.6263  -0.0270  0.050  -0.0270 0.14  
1089: 30  8 22  0   29  8 21  0             342338.0047  -0.0460  0.050  -0.0461 0.14  
1090: 30  8 22  0   29  9 21  0             342338.0047  -0.0460  0.050  -0.0461 0.36  
1091: 30  9 22  0   29  8 21  0             342338.0047  -0.0460  0.050  -0.0461 0.36  
1092: 30  9 22  0   29  9 21  0             342338.0047  -0.0460  0.050  -0.0461 0.14  
1093: 29  9 20  0   28 10 19  0             342369.3101  -0.0134  0.050  -0.0135 0.42  
1094: 29 10 20  0   28  9 19  0             342369.3101  -0.0134  0.050  -0.0135 0.42  
1095: 29 10 20  0   28 10 19  0             342369.3101  -0.0134  0.050  -0.0135 0.16  
1096: 28 10 18  0   27 10 17  0             342420.0306  -0.0228  0.050  -0.0228 0.14  
1097: 28 10 18  0   27 11 17  0             342420.0306  -0.0228  0.050  -0.0228 0.36  
1098: 28 11 18  0   27 10 17  0             342420.0306  -0.0228  0.050  -0.0228 0.36  
1099: 28 11 18  0   27 11 17  0             342420.0306  -0.0228  0.050  -0.0228 0.14  
1100: 27 11 16  0   26 11 15  0             342507.2332  -0.0478  0.050  -0.0478 0.15  
1101: 27 11 16  0   26 12 15  0             342507.2332  -0.0477  0.050  -0.0478 0.35  
1102: 27 12 16  0   26 11 15  0             342507.2332  -0.0478  0.050  -0.0478 0.35  
1103: 27 12 16  0   26 12 15  0             342507.2332  -0.0477  0.050  -0.0478 0.15  
1104: 26 12 14  0   25 12 13  0             342668.0726  -0.0478  0.050  -0.0418 0.15  
1105: 26 12 14  0   25 13 13  0             342668.0726  -0.0342  0.050  -0.0418 0.35  
1106: 26 13 14  0   25 12 13  0             342668.0726  -0.0493  0.050  -0.0418 0.35  
1107: 26 13 14  0   25 13 13  0             342668.0726  -0.0357  0.050  -0.0418 0.15  
1108: 39  0 39  0   38  0 38  0             351139.8910  -0.0080  0.050  -0.0080 0.13  
1109: 39  0 39  0   38  1 38  0             351139.8910  -0.0080  0.050  -0.0080 0.37  
1110: 39  1 39  0   38  0 38  0             351139.8910  -0.0080  0.050  -0.0080 0.37  
1111: 39  1 39  0   38  1 38  0             351139.8910  -0.0080  0.050  -0.0080 0.13  
1112: 38  1 37  0   37  1 36  0             351147.7601  -0.0043  0.050  -0.0044 0.13  
1113: 38  1 37  0   37  2 36  0             351147.7601  -0.0043  0.050  -0.0044 0.37  
1114: 38  2 37  0   37  1 36  0             351147.7601  -0.0043  0.050  -0.0044 0.37  
1115: 38  2 37  0   37  2 36  0             351147.7601  -0.0043  0.050  -0.0044 0.13  
1116: 37  2 35  0   36  2 34  0             351155.1144  -0.0068  0.050  -0.0068 0.13  
1117: 37  2 35  0   36  3 34  0             351155.1144  -0.0068  0.050  -0.0068 0.37  
1118: 37  3 35  0   36  2 34  0             351155.1144  -0.0068  0.050  -0.0068 0.37  
1119: 37  3 35  0   36  3 34  0             351155.1144  -0.0068  0.050  -0.0068 0.13  
1120: 36  3 33  0   35  3 32  0             351162.2595  -0.0295  0.050  -0.0295 0.13  
1121: 36  3 33  0   35  4 32  0             351162.2595  -0.0295  0.050  -0.0295 0.37  
1122: 36  4 33  0   35  3 32  0             351162.2595  -0.0295  0.050  -0.0295 0.37  
1123: 36  4 33  0   35  4 32  0             351162.2595  -0.0295  0.050  -0.0295 0.13  
1124: 35  4 31  0   34  4 30  0             351169.6637  -0.0356  0.050  -0.0357 0.13  
1125: 35  4 31  0   34  5 30  0             351169.6637  -0.0356  0.050  -0.0357 0.37  
1126: 35  5 31  0   34  4 30  0             351169.6637  -0.0356  0.050  -0.0357 0.37  
1127: 35  5 31  0   34  5 30  0             351169.6637  -0.0356  0.050  -0.0357 0.13  
1128: 34  5 29  0   33  5 28  0             351177.9505  -0.0136  0.050  -0.0136 0.13  
1129: 34  5 29  0   33  6 28  0             351177.9505  -0.0136  0.050  -0.0136 0.37  
1130: 34  6 29  0   33  5 28  0             351177.9505  -0.0136  0.050  -0.0136 0.37  
1131: 34  6 29  0   33  6 28  0             351177.9505  -0.0136  0.050  -0.0136 0.13  
1132: 33  6 27  0   32  6 26  0             351188.0069   0.0151  0.050   0.0151 0.13  
1133: 33  6 27  0   32  7 26  0             351188.0069   0.0151  0.050   0.0151 0.37  
1134: 33  7 27  0   32  6 26  0             351188.0069   0.0151  0.050   0.0151 0.37  
1135: 33  7 27  0   32  7 26  0             351188.0069   0.0151  0.050   0.0151 0.13  
1136: 32  7 25  0   31  7 24  0             351201.2207   0.0271  0.050   0.0271 0.14  
1137: 32  7 25  0   31  8 24  0             351201.2207   0.0271  0.050   0.0271 0.36  
1138: 32  8 25  0   31  7 24  0             351201.2207   0.0271  0.050   0.0271 0.36  
1139: 32  8 25  0   31  8 24  0             351201.2207   0.0271  0.050   0.0271 0.14  
1140: 31  8 23  0   30  8 22  0             351219.8395  -0.0232  0.050  -0.0233 0.14  
1141: 31  8 23  0   30  9 22  0             351219.8395  -0.0232  0.050  -0.0233 0.36  
1142: 31  9 23  0   30  8 22  0             351219.8395  -0.0232  0.050  -0.0233 0.36  
1143: 31  9 23  0   30  9 22  0             351219.8395  -0.0232  0.050  -0.0233 0.14  
1144: 30  9 21  0   29  9 20  0             351247.8597  -0.0469  0.050  -0.0470 0.32  
1145: 30  9 21  0   29 10 20  0             351247.8597  -0.0469  0.050  -0.0470 0.18  
1146: 30 10 21  0   29  9 20  0             351247.8597  -0.0469  0.050  -0.0470 0.18  
1147: 30 10 21  0   29 10 20  0             351247.8597  -0.0469  0.050  -0.0470 0.32  
1148: 29 10 19  0   28 10 18  0             351292.3255  -0.0193  0.050  -0.0193 0.14  
1149: 29 10 19  0   28 11 18  0             351292.3255  -0.0193  0.050  -0.0193 0.36  
1150: 29 11 19  0   28 10 18  0             351292.3255  -0.0193  0.050  -0.0193 0.36  
1151: 29 11 19  0   28 11 18  0             351292.3255  -0.0193  0.050  -0.0193 0.14  
1152: 28 11 17  0   27 11 16  0             351366.6118  -0.0002  0.050  -0.0003 0.15  
1153: 28 11 17  0   27 12 16  0             351366.6118  -0.0002  0.050  -0.0003 0.35  
1154: 28 12 17  0   27 11 16  0             351366.6118  -0.0002  0.050  -0.0003 0.35  
1155: 28 12 17  0   27 12 16  0             351366.6118  -0.0002  0.050  -0.0003 0.15  
1156: 27 12 15  0   26 12 14  0             351498.5657  -0.0162  0.050  -0.0156 0.15  
1157: 27 12 15  0   26 13 14  0             351498.5657  -0.0147  0.050  -0.0156 0.35  
1158: 27 13 15  0   26 12 14  0             351498.5657  -0.0164  0.050  -0.0156 0.35  
1159: 27 13 15  0   26 13 14  0             351498.5657  -0.0149  0.050  -0.0156 0.15  
1160: 26 13 13  0   25 13 12  0             351753.0138  -0.0538  0.050   0.0878 0.33  
1161: 26 13 13  0   25 14 12  0             351753.0138   0.2695  0.050   0.0878 0.17  
1162: 26 14 13  0   25 13 12  0             351753.0138  -0.0939  0.050   0.0878 0.17  
1163: 26 14 13  0   25 14 12  0             351753.0138   0.2294  0.050   0.0878 0.33  
1164: 25 15 11  0   24 15 10  0             352292.3632  -0.0500  0.050               
1165: 19 19  0  0   18 18  1  0             352745.3137   0.0104  0.050   0.0646 0.50  
1166: 19 19  1  0   18 18  0  0             352745.3137   0.1186  0.050   0.0646 0.50  
1167: 24 16  9  0   23 16  8  0             353050.8249  -0.0524  0.050               
1168: 40  0 40  0   39  0 39  0             360025.3214   0.0015  0.050   0.0015 0.13  
1169: 40  0 40  0   39  1 39  0             360025.3214   0.0015  0.050   0.0015 0.37  
1170: 40  1 40  0   39  0 39  0             360025.3214   0.0015  0.050   0.0015 0.37  
1171: 40  1 40  0   39  1 39  0             360025.3214   0.0015  0.050   0.0015 0.13  
1172: 39  1 38  0   38  1 37  0             360033.1889   0.0248  0.050   0.0249 0.30  
1173: 39  1 38  0   38  2 37  0             360033.1889   0.0248  0.050   0.0249 0.20  
1174: 39  2 38  0   38  1 37  0             360033.1889   0.0248  0.050   0.0249 0.20  
1175: 39  2 38  0   38  2 37  0             360033.1889   0.0248  0.050   0.0249 0.30  
1176: 38  2 36  0   37  2 35  0             360040.4854   0.0188  0.050   0.0188 0.31  
1177: 38  2 36  0   37  3 35  0             360040.4854   0.0188  0.050   0.0188 0.19  
1178: 38  3 36  0   37  2 35  0             360040.4854   0.0188  0.050   0.0188 0.19  
1179: 38  3 36  0   37  3 35  0             360040.4854   0.0188  0.050   0.0188 0.31  
1180: 37  3 34  0   36  3 33  0             360047.5498   0.0165  0.050   0.0165 0.13  
1181: 37  3 34  0   36  4 33  0             360047.5498   0.0165  0.050   0.0165 0.37  
1182: 37  4 34  0   36  3 33  0             360047.5498   0.0165  0.050   0.0165 0.37  
1183: 37  4 34  0   36  4 33  0             360047.5498   0.0165  0.050   0.0165 0.13  
1184: 36  4 32  0   35  4 31  0             360054.8272   0.0567  0.050   0.0568 0.13  
1185: 36  4 32  0   35  5 31  0             360054.8272   0.0567  0.050   0.0568 0.37  
1186: 36  5 32  0   35  4 31  0             360054.8272   0.0567  0.050   0.0568 0.37  
1187: 36  5 32  0   35  5 31  0             360054.8272   0.0567  0.050   0.0568 0.13  
1188: 35  5 30  0   34  5 29  0             360062.7609   0.0170  0.050   0.0170 0.13  
1189: 35  5 30  0   34  6 29  0             360062.7609   0.0170  0.050   0.0170 0.37  
1190: 35  6 30  0   34  5 29  0             360062.7609   0.0170  0.050   0.0170 0.37  
1191: 35  6 30  0   34  6 29  0             360062.7609   0.0170  0.050   0.0170 0.13  
1192: 34  6 28  0   33  6 27  0             360072.2579  -0.0210  0.050  -0.0210 0.13  
1193: 34  6 28  0   33  7 27  0             360072.2579  -0.0210  0.050  -0.0210 0.37  
1194: 34  7 28  0   33  6 27  0             360072.2579  -0.0210  0.050  -0.0210 0.37  
1195: 34  7 28  0   33  7 27  0             360072.2579  -0.0210  0.050  -0.0210 0.13  
1196: 33  7 26  0   32  7 25  0             360084.6344   0.0021  0.050   0.0021 0.14  
1197: 33  7 26  0   32  8 25  0             360084.6344   0.0021  0.050   0.0021 0.36  
1198: 33  8 26  0   32  7 25  0             360084.6344   0.0021  0.050   0.0021 0.36  
1199: 33  8 26  0   32  8 25  0             360084.6344   0.0021  0.050   0.0021 0.14  
1200: 32  8 24  0   31  8 23  0             360101.8591   0.0557  0.050   0.0558 0.14  
1201: 32  8 24  0   31  9 23  0             360101.8591   0.0557  0.050   0.0558 0.36  
1202: 32  9 24  0   31  8 23  0             360101.8591   0.0557  0.050   0.0558 0.36  
1203: 32  9 24  0   31  9 23  0             360101.8591   0.0557  0.050   0.0558 0.14  
1204: 31  9 22  0   30  9 21  0             360127.0959  -0.0229  0.050  -0.0229 0.14  
1205: 31  9 22  0   30 10 21  0             360127.0959  -0.0229  0.050  -0.0229 0.36  
1206: 31 10 22  0   30 10 21  0             360127.0959  -0.0229  0.050  -0.0229 0.14  
1207: 31 10 22  0   30  9 21  0             360127.0959  -0.0229  0.050  -0.0229 0.36  
1208: 30 10 20  0   29 10 19  0             360166.4072   0.0134  0.050   0.0135 0.39  
1209: 30 10 20  0   29 11 19  0             360166.4072   0.0134  0.050   0.0135 0.22  
1210: 30 11 20  0   29 11 19  0             360166.4072   0.0134  0.050   0.0135 0.39  
1211: 29 11 18  0   28 11 17  0             360230.3622  -0.0330  0.050  -0.0330 0.14  
1212: 29 11 18  0   28 12 17  0             360230.3622  -0.0330  0.050  -0.0330 0.36  
1213: 29 12 18  0   28 11 17  0             360230.3622  -0.0330  0.050  -0.0330 0.36  
1214: 29 12 18  0   28 12 17  0             360230.3622  -0.0330  0.050  -0.0330 0.14  
1215: 28 12 16  0   27 12 15  0             360340.5578   0.0192  0.050   0.0194 0.33  
1216: 28 12 16  0   27 13 15  0             360340.5578   0.0194  0.050   0.0194 0.17  
1217: 28 13 16  0   27 12 15  0             360340.5578   0.0192  0.050   0.0194 0.17  
1218: 28 13 16  0   27 13 15  0             360340.5578   0.0194  0.050   0.0194 0.33  
1219: 27 13 14  0   26 13 13  0             360543.6700  -0.0366  0.050  -0.0190 0.15  
1220: 27 13 14  0   26 14 13  0             360543.6700   0.0034  0.050  -0.0190 0.35  
1221: 27 14 14  0   26 13 13  0             360543.6700  -0.0413  0.050  -0.0190 0.35  
1222: 27 14 14  0   26 14 13  0             360543.6700  -0.0012  0.050  -0.0190 0.15  
1223: 20 19  1  0   19 18  2  0             367329.4438   0.0898  0.050               
1224: 53 12 41  0   53 11 42  0             368091.0159   0.0090  0.050   0.0091 0.31  
1225: 53 13 41  0   53 11 42  0             368091.0159   0.0090  0.050   0.0091 0.38  
1226: 53 13 41  0   53 12 42  0             368091.0159   0.0090  0.050   0.0091 0.31  
1227: 51 10 41  0   51  9 42  0             368334.0305  -0.0754  0.050  -0.0754 0.22  
1228: 51 10 41  0   51 10 42  0             368334.0305  -0.0754  0.050  -0.0754 0.28  
1229: 51 11 41  0   51  9 42  0             368334.0305  -0.0754  0.050  -0.0754 0.28  
1230: 51 11 41  0   51 10 42  0             368334.0305  -0.0754  0.050  -0.0754 0.22  
1231: 50  9 41  0   50  8 42  0             368447.5786  -0.0890  0.050  -0.0890 0.22  
1232: 50  9 41  0   50  9 42  0             368447.5786  -0.0890  0.050  -0.0890 0.28  
1233: 50 10 41  0   50  8 42  0             368447.5786  -0.0890  0.050  -0.0890 0.28  
1234: 50 10 41  0   50  9 42  0             368447.5786  -0.0890  0.050  -0.0890 0.22  
1235: 49  8 41  0   49  7 42  0             368556.0717  -0.0713  0.050  -0.0713 0.22  
1236: 49  8 41  0   49  8 42  0             368556.0717  -0.0713  0.050  -0.0713 0.28  
1237: 49  9 41  0   49  7 42  0             368556.0717  -0.0713  0.050  -0.0713 0.28  
1238: 49  9 41  0   49  8 42  0             368556.0717  -0.0713  0.050  -0.0713 0.22  
1239: 48  7 41  0   48  6 42  0             368659.6882  -0.0175  0.050  -0.0175 0.28  
1240: 48  7 41  0   48  7 42  0             368659.6882  -0.0175  0.050  -0.0175 0.36  
1241: 48  8 41  0   48  6 42  0             368659.6882  -0.0175  0.050  -0.0175 0.36  
1242: 46  5 41  0   46  4 42  0             368852.7671  -0.0009  0.050  -0.0010 0.28  
1243: 46  5 41  0   46  5 42  0             368852.7671  -0.0009  0.050  -0.0010 0.36  
1244: 46  6 41  0   46  4 42  0             368852.7671  -0.0009  0.050  -0.0010 0.36  
1245: 39  2 37  0   38  2 36  0             368925.5013  -0.0055  0.050  -0.0056 0.31  
1246: 39  2 37  0   38  3 36  0             368925.5013  -0.0055  0.050  -0.0056 0.19  
1247: 39  3 37  0   38  2 36  0             368925.5013  -0.0055  0.050  -0.0056 0.19  
1248: 39  3 37  0   38  3 36  0             368925.5013  -0.0055  0.050  -0.0056 0.31  
1249: 38  3 35  0   37  3 34  0             368932.5337   0.0574  0.050   0.0575 0.13  
1250: 38  3 35  0   37  4 34  0             368932.5337   0.0574  0.050   0.0575 0.37  
1251: 38  4 35  0   37  3 34  0             368932.5337   0.0574  0.050   0.0575 0.37  
1252: 38  4 35  0   37  4 34  0             368932.5337   0.0574  0.050   0.0575 0.13  
1253: 37  4 33  0   36  4 32  0             368939.5671   0.0181  0.050   0.0181 0.13  
1254: 37  4 33  0   36  5 32  0             368939.5671   0.0181  0.050   0.0181 0.37  
1255: 37  5 33  0   36  4 32  0             368939.5671   0.0181  0.050   0.0181 0.37  
1256: 37  5 33  0   36  5 32  0             368939.5671   0.0181  0.050   0.0181 0.13  
1257: 36  5 31  0   35  5 30  0             368947.2403  -0.0108  0.050  -0.0108 0.31  
1258: 36  5 31  0   35  6 30  0             368947.2403  -0.0108  0.050  -0.0108 0.19  
1259: 36  6 31  0   35  5 30  0             368947.2403  -0.0108  0.050  -0.0108 0.19  
1260: 36  6 31  0   35  6 30  0             368947.2403  -0.0108  0.050  -0.0108 0.31  
1261: 35  6 29  0   34  6 28  0             368956.3446   0.0085  0.050   0.0085 0.13  
1262: 35  6 29  0   34  7 28  0             368956.3446   0.0085  0.050   0.0085 0.37  
1263: 35  7 29  0   34  6 28  0             368956.3446   0.0085  0.050   0.0085 0.37  
1264: 35  7 29  0   34  7 28  0             368956.3446   0.0085  0.050   0.0085 0.13  
1265: 34  7 27  0   33  7 26  0             368967.9533   0.0227  0.050   0.0227 0.31  
1266: 34  7 27  0   33  8 26  0             368967.9533   0.0227  0.050   0.0227 0.19  
1267: 34  8 27  0   33  7 26  0             368967.9533   0.0227  0.050   0.0227 0.19  
1268: 34  8 27  0   33  8 26  0             368967.9533   0.0227  0.050   0.0227 0.31  
1269: 33  8 25  0   32  8 24  0             368983.7996   0.0085  0.050   0.0086 0.31  
1270: 33  8 25  0   32  9 24  0             368983.7996   0.0085  0.050   0.0086 0.19  
1271: 33  9 25  0   32  8 24  0             368983.7996   0.0085  0.050   0.0086 0.19  
1272: 33  9 25  0   32  9 24  0             368983.7996   0.0085  0.050   0.0086 0.31  
1273: 32  9 23  0   31  9 22  0             369006.8093   0.0331  0.050   0.0332 0.31  
1274: 32  9 23  0   31 10 22  0             369006.8093   0.0331  0.050   0.0332 0.19  
1275: 32 10 23  0   31  9 22  0             369006.8093   0.0331  0.050   0.0332 0.19  
1276: 32 10 23  0   31 10 22  0             369006.8093   0.0331  0.050   0.0332 0.31  
1277: 31 10 21  0   30 10 20  0             369041.7732   0.0150  0.050   0.0150 0.32  
1278: 31 10 21  0   30 11 20  0             369041.7732   0.0150  0.050   0.0150 0.18  
1279: 31 11 21  0   30 10 20  0             369041.7732   0.0150  0.050   0.0150 0.18  
1280: 31 11 21  0   30 11 20  0             369041.7732   0.0150  0.050   0.0150 0.32  
1281: 30 11 19  0   29 11 18  0             369097.4917  -0.0011  0.050  -0.0011 0.32  
1282: 30 11 19  0   29 12 18  0             369097.4917  -0.0011  0.050  -0.0011 0.18  
1283: 30 12 19  0   29 11 18  0             369097.4917  -0.0011  0.050  -0.0011 0.18  
1284: 30 12 19  0   29 12 18  0             369097.4917  -0.0011  0.050  -0.0011 0.32  
1285: 43  2 41  0   43  1 42  0             369109.6549   0.0242  0.050   0.0243 0.22  
1286: 43  2 41  0   43  2 42  0             369109.6549   0.0242  0.050   0.0243 0.28  
1287: 43  3 41  0   43  1 42  0             369109.6549   0.0242  0.050   0.0243 0.28  
1288: 43  3 41  0   43  2 42  0             369109.6549   0.0242  0.050   0.0243 0.22  
1289: 29 12 17  0   28 12 16  0             369190.7456  -0.0103  0.050  -0.0104 0.15  
1290: 29 12 17  0   28 13 16  0             369190.7456  -0.0103  0.050  -0.0104 0.35  
1291: 29 13 17  0   28 12 16  0             369190.7456  -0.0103  0.050  -0.0104 0.35  
1292: 29 13 17  0   28 13 16  0             369190.7456  -0.0103  0.050  -0.0104 0.15  
1293: 21 17  5  0   20 16  4  0             369490.5804  -0.0376  0.050               
1294: 27 14 13  0   26 15 12  0             369675.9736   0.0181  0.050  -0.0574 0.32  
1295: 27 15 13  0   26 15 12  0             369675.9736  -0.0936  0.050  -0.0574 0.68  
1296: 27 14 13  0   26 14 12  0             369676.8804   0.0716  0.050  -0.0045 0.32  
1297: 27 15 13  0   26 14 12  0             369676.8804  -0.0401  0.050  -0.0045 0.68  
1298: 25 16  9  0   24 17  8  0             370087.3841   0.0220  0.050               
1299: 26 15 11  0   25 16 10  0             370332.5945  -0.0081  0.050               
1300: 26 16 11  0   25 16 10  0             370346.9088  -0.0035  0.050               
1301: 26 15 11  0   25 15 10  0             370419.1145   0.0549  0.050               
1302: 25 17  9  0   24 16  8  0             374776.1483  -0.0124  0.050               
1303: 25 21  5  0   24 21  4  0             374801.1874   0.0147  0.050               
1304: 22 17  6  0   21 16  5  0             374894.3477   0.0549  0.050               
1305: 25 21  4  0   24 21  3  0             375063.3655   0.0384  0.050               
1306: 52 10 42  0   52  9 43  0             377215.8520   0.0322  0.050   0.0323 0.22  
1307: 52 10 42  0   52 10 43  0             377215.8520   0.0322  0.050   0.0323 0.28  
1308: 52 11 42  0   52  9 43  0             377215.8520   0.0322  0.050   0.0323 0.28  
1309: 52 11 42  0   52 10 43  0             377215.8520   0.0322  0.050   0.0323 0.22  
1310: 51  9 42  0   51  8 43  0             377330.1825   0.0728  0.050   0.0728 0.22  
1311: 51  9 42  0   51  9 43  0             377330.1825   0.0728  0.050   0.0728 0.28  
1312: 51 10 42  0   51  8 43  0             377330.1825   0.0728  0.050   0.0728 0.28  
1313: 51 10 42  0   51  9 43  0             377330.1825   0.0728  0.050   0.0728 0.22  
1314: 50  8 42  0   50  7 43  0             377439.5104   0.0761  0.050   0.0761 0.22  
1315: 50  8 42  0   50  8 43  0             377439.5104   0.0761  0.050   0.0761 0.28  
1316: 50  9 42  0   50  7 43  0             377439.5104   0.0761  0.050   0.0761 0.28  
1317: 50  9 42  0   50  8 43  0             377439.5104   0.0761  0.050   0.0761 0.22  
1318: 24 18  6  0   23 18  5  0             377608.8194   0.0013  0.050               
1319: 48  6 42  0   48  5 43  0             377643.7642  -0.0789  0.050  -0.0789 0.22  
1320: 48  6 42  0   48  6 43  0             377643.7642  -0.0789  0.050  -0.0789 0.28  
1321: 48  7 42  0   48  5 43  0             377643.7642  -0.0789  0.050  -0.0789 0.28  
1322: 48  7 42  0   48  6 43  0             377643.7642  -0.0789  0.050  -0.0789 0.22  
1323: 42  0 42  0   41  0 41  0             377795.2370   0.0030  0.050   0.0030 0.13  
1324: 42  0 42  0   41  1 41  0             377795.2370   0.0030  0.050   0.0030 0.37  
1325: 42  1 42  0   41  0 41  0             377795.2370   0.0030  0.050   0.0030 0.37  
1326: 42  1 42  0   41  1 41  0             377795.2370   0.0030  0.050   0.0030 0.13  
1327: 41  1 40  0   40  1 39  0             377803.0659   0.0295  0.050   0.0295 0.13  
1328: 41  1 40  0   40  2 39  0             377803.0659   0.0295  0.050   0.0295 0.37  
1329: 41  2 40  0   40  1 39  0             377803.0659   0.0295  0.050   0.0295 0.37  
1330: 41  2 40  0   40  2 39  0             377803.0659   0.0295  0.050   0.0295 0.13  
1331: 40  2 38  0   39  2 37  0             377810.2503   0.0158  0.050   0.0159 0.38  
1332: 40  2 38  0   39  3 37  0             377810.2503   0.0158  0.050   0.0159 0.24  
1333: 40  3 38  0   39  3 37  0             377810.2503   0.0158  0.050   0.0159 0.38  
1334: 40  3 38  0   39  2 37  0             377810.2594   0.0249  0.050               
1335: 39  3 36  0   38  3 35  0             377817.1158   0.0061  0.050   0.0061 0.31  
1336: 39  3 36  0   38  4 35  0             377817.1158   0.0061  0.050   0.0061 0.19  
1337: 39  4 36  0   38  3 35  0             377817.1158   0.0061  0.050   0.0061 0.19  
1338: 39  4 36  0   38  4 35  0             377817.1158   0.0061  0.050   0.0061 0.31  
1339: 38  4 34  0   37  4 33  0             377824.0539   0.0280  0.050   0.0281 0.31  
1340: 38  4 34  0   37  5 33  0             377824.0539   0.0280  0.050   0.0281 0.19  
1341: 38  5 34  0   37  4 33  0             377824.0539   0.0280  0.050   0.0281 0.19  
1342: 38  5 34  0   37  5 33  0             377824.0539   0.0280  0.050   0.0281 0.31  
1343: 37  5 32  0   36  5 31  0             377831.4968   0.0230  0.050   0.0231 0.31  
1344: 37  5 32  0   36  6 31  0             377831.4968   0.0230  0.050   0.0231 0.19  
1345: 37  6 32  0   36  5 31  0             377831.4968   0.0230  0.050   0.0231 0.19  
1346: 37  6 32  0   36  6 31  0             377831.4968   0.0230  0.050   0.0231 0.31  
1347: 36  6 30  0   35  6 29  0             377840.1677   0.0226  0.050   0.0226 0.31  
1348: 36  6 30  0   35  7 29  0             377840.1677   0.0226  0.050   0.0226 0.19  
1349: 36  7 30  0   35  6 29  0             377840.1677   0.0226  0.050   0.0226 0.19  
1350: 36  7 30  0   35  7 29  0             377840.1677   0.0226  0.050   0.0226 0.31  
1351: 35  7 28  0   34  7 27  0             377851.0612   0.0054  0.050   0.0055 0.14  
1352: 35  7 28  0   34  8 27  0             377851.0612   0.0054  0.050   0.0055 0.36  
1353: 35  8 28  0   34  7 27  0             377851.0612   0.0054  0.050   0.0055 0.36  
1354: 35  8 28  0   34  8 27  0             377851.0612   0.0054  0.050   0.0055 0.14  
1355: 34  8 26  0   33  8 25  0             377865.7787   0.0188  0.050   0.0188 0.31  
1356: 34  8 26  0   33  9 25  0             377865.7787   0.0188  0.050   0.0188 0.19  
1357: 34  9 26  0   33  8 25  0             377865.7787   0.0188  0.050   0.0188 0.19  
1358: 34  9 26  0   33  9 25  0             377865.7787   0.0188  0.050   0.0188 0.31  
1359: 33  9 24  0   32  9 23  0             377886.7444   0.0096  0.050   0.0097 0.31  
1360: 33  9 24  0   32 10 23  0             377886.7444   0.0096  0.050   0.0097 0.19  
1361: 33 10 24  0   32  9 23  0             377886.7444   0.0096  0.050   0.0097 0.19  
1362: 33 10 24  0   32 10 23  0             377886.7444   0.0096  0.050   0.0097 0.31  
1363: 32 10 22  0   31 10 21  0             377918.1017  -0.0035  0.050  -0.0036 0.14  
1364: 32 10 22  0   31 11 21  0             377918.1017  -0.0035  0.050  -0.0036 0.36  
1365: 32 11 22  0   31 10 21  0             377918.1017  -0.0035  0.050  -0.0036 0.36  
1366: 32 11 22  0   31 11 21  0             377918.1017  -0.0035  0.050  -0.0036 0.14  
1367: 31 11 20  0   30 11 19  0             377967.0890   0.0048  0.050   0.0048 0.14  
1368: 31 11 20  0   30 12 19  0             377967.0890   0.0048  0.050   0.0048 0.36  
1369: 31 12 20  0   30 11 19  0             377967.0890   0.0048  0.050   0.0048 0.36  
1370: 31 12 20  0   30 12 19  0             377967.0890   0.0048  0.050   0.0048 0.14  
1371: 30 12 18  0   29 12 17  0             378047.0752   0.0380  0.050   0.0380 0.32  
1372: 30 12 18  0   29 13 17  0             378047.0752   0.0380  0.050   0.0380 0.18  
1373: 30 13 18  0   29 12 17  0             378047.0752   0.0380  0.050   0.0380 0.18  
1374: 30 13 18  0   29 13 17  0             378047.0752   0.0380  0.050   0.0380 0.32  
1375: 25 20  6  0   24 20  5  0             378257.7525  -0.0562  0.050               
1376: 28 14 14  0   27 14 13  0             378438.5561  -0.0165  0.050   0.0326 0.16  
1377: 28 14 14  0   27 15 13  0             378438.5561   0.0953  0.050   0.0326 0.34  
1378: 28 15 14  0   27 14 13  0             378438.5561  -0.0302  0.050   0.0326 0.34  
1379: 28 15 14  0   27 15 13  0             378438.5561   0.0816  0.050   0.0326 0.16  
1380: 27 15 12  0   26 16 11  0             378951.0361  -0.0144  0.050               
1381: 27 16 12  0   26 16 11  0             378953.2026   0.0032  0.050               
1382: 27 15 12  0   26 15 11  0             378965.3342  -0.0259  0.050               
1383: 27 16 12  0   26 15 11  0             378967.4918  -0.0171  0.050               
1384: 26 16 10  0   25 17  9  0             379715.0895   0.0378  0.050               
1385: 26 17 10  0   25 17  9  0             379899.1027  -0.0262  0.050               
1386: 24 17  7  0   23 17  6  0             380539.0414   0.0516  0.050               
1387: 25 20  5  0   24 20  4  0             380559.6635   0.0745  0.050               
1388: 20 15  5  0   19 13  6  0             381084.6591  -0.0474  0.050               
1389: 26 25  1  0   25 25  0  0             381511.2377   0.0046  0.050   0.0096 0.50  
1390: 26 25  2  0   25 25  1  0             381511.2377   0.0145  0.050   0.0096 0.50  
1391: 21 19  2  0   20 18  3  0             381890.4200  -0.0045  0.050               
1392: 21 16  5  0   20 15  6  0             385646.9179  -0.0740  0.050               
1393: 56 13 43  0   56 12 44  0             385720.5828   0.0445  0.050   0.0446 0.22  
1394: 56 13 43  0   56 13 44  0             385720.5828   0.0445  0.050   0.0446 0.28  
1395: 56 14 43  0   56 12 44  0             385720.5828   0.0445  0.050   0.0446 0.28  
1396: 56 14 43  0   56 13 44  0             385720.5828   0.0445  0.050   0.0446 0.22  
1397: 55 12 43  0   55 11 44  0             385851.1117  -0.0687  0.050  -0.0688 0.22  
1398: 55 12 43  0   55 12 44  0             385851.1117  -0.0687  0.050  -0.0688 0.28  
1399: 55 13 43  0   55 11 44  0             385851.1117  -0.0687  0.050  -0.0688 0.28  
1400: 55 13 43  0   55 12 44  0             385851.1117  -0.0687  0.050  -0.0688 0.22  
1401: 54 11 43  0   54 10 44  0             385976.4646  -0.0141  0.050  -0.0142 0.22  
1402: 54 11 43  0   54 11 44  0             385976.4646  -0.0141  0.050  -0.0142 0.28  
1403: 54 12 43  0   54 10 44  0             385976.4646  -0.0141  0.050  -0.0142 0.28  
1404: 54 12 43  0   54 11 44  0             385976.4646  -0.0141  0.050  -0.0142 0.22  
1405: 21 20  2  0   20 19  1  0             385990.5782  -0.0308  0.050               
1406: 21 20  1  0   20 19  2  0             385992.1809   0.0781  0.050               
1407: 26 23  4  0   25 23  3  0             386161.8795   0.0332  0.050               
1408: 26 23  3  0   25 23  2  0             386171.3006  -0.0406  0.050               
1409: 52  9 43  0   52  8 44  0             386211.7593   0.0494  0.050   0.0494 0.22  
1410: 52  9 43  0   52  9 44  0             386211.7593   0.0494  0.050   0.0494 0.28  
1411: 52 10 43  0   52  8 44  0             386211.7593   0.0494  0.050   0.0494 0.28  
1412: 52 10 43  0   52  9 44  0             386211.7593   0.0494  0.050   0.0494 0.22  
1413: 51  8 43  0   51  7 44  0             386321.9722   0.0055  0.050   0.0056 0.22  
1414: 51  8 43  0   51  8 44  0             386321.9722   0.0055  0.050   0.0056 0.28  
1415: 51  9 43  0   51  7 44  0             386321.9722   0.0055  0.050   0.0056 0.28  
1416: 51  9 43  0   51  8 44  0             386321.9722   0.0055  0.050   0.0056 0.22  
1417: 48  5 43  0   48  4 44  0             386625.2250   0.0549  0.050   0.0550 0.22  
1418: 48  5 43  0   48  5 44  0             386625.2250   0.0549  0.050   0.0550 0.28  
1419: 48  6 43  0   48  4 44  0             386625.2250   0.0549  0.050   0.0550 0.28  
1420: 48  6 43  0   48  5 44  0             386625.2250   0.0549  0.050   0.0550 0.22  
1421: 43  0 43  0   42  0 42  0             386679.7493   0.0373  0.050   0.0374 0.13  
1422: 43  0 43  0   42  1 42  0             386679.7493   0.0373  0.050   0.0374 0.37  
1423: 43  1 43  0   42  0 42  0             386679.7493   0.0373  0.050   0.0374 0.37  
1424: 43  1 43  0   42  1 42  0             386679.7493   0.0373  0.050   0.0374 0.13  
1425: 42  1 41  0   41  1 40  0             386687.5158   0.0216  0.050   0.0217 0.30  
1426: 42  1 41  0   41  2 40  0             386687.5158   0.0216  0.050   0.0217 0.20  
1427: 42  2 41  0   41  1 40  0             386687.5158   0.0216  0.050   0.0217 0.20  
1428: 42  2 41  0   41  2 40  0             386687.5158   0.0216  0.050   0.0217 0.30  
1429: 41  2 39  0   40  2 38  0             386694.6470   0.0054  0.050   0.0054 0.31  
1430: 41  2 39  0   40  3 38  0             386694.6470   0.0054  0.050   0.0054 0.19  
1431: 41  3 39  0   40  2 38  0             386694.6470   0.0054  0.050   0.0054 0.19  
1432: 41  3 39  0   40  3 38  0             386694.6470   0.0054  0.050   0.0054 0.31  
1433: 40  3 37  0   39  3 36  0             386701.4275   0.0019  0.050   0.0019 0.31  
1434: 40  3 37  0   39  4 36  0             386701.4275   0.0019  0.050   0.0019 0.19  
1435: 40  4 37  0   39  3 36  0             386701.4275   0.0019  0.050   0.0019 0.19  
1436: 40  4 37  0   39  4 36  0             386701.4275   0.0019  0.050   0.0019 0.31  
1437: 39  4 35  0   38  4 34  0             386708.1837  -0.0082  0.050  -0.0082 0.13  
1438: 39  4 35  0   38  5 34  0             386708.1837  -0.0082  0.050  -0.0082 0.37  
1439: 39  5 35  0   38  4 34  0             386708.1837  -0.0082  0.050  -0.0082 0.37  
1440: 39  5 35  0   38  5 34  0             386708.1837  -0.0082  0.050  -0.0082 0.13  
1441: 38  5 33  0   37  5 32  0             386715.4201   0.0195  0.050   0.0196 0.13  
1442: 38  5 33  0   37  6 32  0             386715.4201   0.0195  0.050   0.0196 0.37  
1443: 38  6 33  0   37  5 32  0             386715.4201   0.0195  0.050   0.0196 0.37  
1444: 38  6 33  0   37  6 32  0             386715.4201   0.0195  0.050   0.0196 0.13  
1445: 37  6 31  0   36  6 30  0             386723.7298   0.0404  0.050   0.0405 0.31  
1446: 37  6 31  0   36  7 30  0             386723.7298   0.0404  0.050   0.0405 0.19  
1447: 37  7 31  0   36  6 30  0             386723.7298   0.0404  0.050   0.0405 0.19  
1448: 37  7 31  0   36  7 30  0             386723.7298   0.0404  0.050   0.0405 0.31  
1449: 36  7 29  0   35  7 28  0             386733.9829   0.0032  0.050   0.0032 0.45  
1450: 36  7 29  0   35  8 28  0             386733.9829   0.0032  0.050   0.0032 0.28  
1451: 36  8 29  0   35  7 28  0             386733.9829   0.0032  0.050   0.0032 0.28  
1452: 36  8 29  0   35  8 28  0             386734.0096   0.0299  0.050               
1453: 35  8 27  0   34  8 26  0             386747.6621   0.0066  0.050   0.0066 0.31  
1454: 35  8 27  0   34  9 26  0             386747.6621   0.0066  0.050   0.0066 0.19  
1455: 35  9 27  0   34  8 26  0             386747.6621   0.0066  0.050   0.0066 0.19  
1456: 35  9 27  0   34  9 26  0             386747.6621   0.0066  0.050   0.0066 0.31  
1457: 34  9 25  0   33  9 24  0             386766.8921   0.0116  0.050   0.0117 0.31  
1458: 34  9 25  0   33 10 24  0             386766.8921   0.0116  0.050   0.0117 0.19  
1459: 34 10 25  0   33  9 24  0             386766.8921   0.0116  0.050   0.0117 0.19  
1460: 34 10 25  0   33 10 24  0             386766.8921   0.0116  0.050   0.0117 0.31  
1461: 33 10 23  0   32 10 22  0             386795.2045   0.0247  0.050   0.0247 0.32  
1462: 33 10 23  0   32 11 22  0             386795.2045   0.0247  0.050   0.0247 0.18  
1463: 33 11 23  0   32 10 22  0             386795.2045   0.0247  0.050   0.0247 0.18  
1464: 33 11 23  0   32 11 22  0             386795.2045   0.0247  0.050   0.0247 0.32  
1465: 46  3 43  0   46  2 44  0             386805.7801  -0.0404  0.050  -0.0404 0.22  
1466: 46  3 43  0   46  3 44  0             386805.7801  -0.0404  0.050  -0.0404 0.28  
1467: 46  4 43  0   46  2 44  0             386805.7801  -0.0404  0.050  -0.0404 0.28  
1468: 46  4 43  0   46  3 44  0             386805.7801  -0.0404  0.050  -0.0404 0.22  
1469: 32 11 21  0   31 11 20  0             386838.5963   0.0318  0.050   0.0319 0.32  
1470: 32 11 21  0   31 12 20  0             386838.5963   0.0318  0.050   0.0319 0.18  
1471: 32 12 21  0   31 11 20  0             386838.5963   0.0318  0.050   0.0319 0.18  
1472: 32 12 21  0   31 12 20  0             386838.5963   0.0318  0.050   0.0319 0.32  
1473: 31 12 19  0   30 12 18  0             386907.8584   0.0147  0.050   0.0147 0.14  
1474: 31 12 19  0   30 13 18  0             386907.8584   0.0147  0.050   0.0147 0.36  
1475: 31 13 19  0   30 12 18  0             386907.8584   0.0147  0.050   0.0147 0.36  
1476: 31 13 19  0   30 13 18  0             386907.8584   0.0147  0.050   0.0147 0.14  
1477: 30 13 17  0   29 13 16  0             387023.7836   0.0179  0.050   0.0179 0.33  
1478: 30 13 17  0   29 14 16  0             387023.7836   0.0179  0.050   0.0179 0.17  
1479: 30 14 17  0   29 13 16  0             387023.7836   0.0178  0.050   0.0179 0.17  
1480: 30 14 17  0   29 14 16  0             387023.7836   0.0179  0.050   0.0179 0.33  
1481: 29 14 15  0   28 14 14  0             387229.7663   0.0255  0.050   0.0316 0.15  
1482: 29 14 15  0   28 15 14  0             387229.7663   0.0392  0.050   0.0316 0.35  
1483: 29 15 15  0   28 14 14  0             387229.7663   0.0239  0.050   0.0316 0.35  
1484: 29 15 15  0   28 15 14  0             387229.7663   0.0376  0.050   0.0316 0.15  
1485: 28 15 13  0   27 16 12  0             387627.5310   0.2084  0.050   0.0056 0.32  
1486: 28 16 13  0   27 16 12  0             387627.5310  -0.0890  0.050   0.0056 0.68  
1487: 27 16 11  0   26 17 10  0             388413.0629  -0.0529  0.050               
1488: 27 17 11  0   26 17 10  0             388445.6500   0.0068  0.050               
1489: 27 17 11  0   26 16 10  0             388629.7767   0.0563  0.050               
1490: 26 18  9  0   25 18  8  0             388813.3987  -0.0666  0.050               
1491: 25 17  8  0   24 17  7  0             388962.9868   0.0724  0.050               
1492: 19 14  6  0   18 12  7  0             390419.6433  -0.0536  0.050               
1493: 25 19  6  0   24 19  5  0             390619.4160  -0.0316  0.050               
1494: 26 21  6  0   25 21  5  0             392802.1663  -0.0307  0.050               
1495: 22 18  4  0   21 17  5  0             393990.2904  -0.0757  0.050               
1496: 26 21  5  0   25 21  4  0             394216.5875   0.0181  0.050               
1497: 58 14 44  0   58 13 45  0             394461.8309  -0.0013  0.050  -0.0014 0.22  
1498: 58 14 44  0   58 14 45  0             394461.8309  -0.0013  0.050  -0.0014 0.28  
1499: 58 15 44  0   58 13 45  0             394461.8309  -0.0013  0.050  -0.0014 0.28  
1500: 58 15 44  0   58 14 45  0             394461.8309  -0.0013  0.050  -0.0014 0.22  
1501: 57 13 44  0   57 12 45  0             394598.4018   0.0094  0.050   0.0095 0.50  
1502: 57 14 44  0   57 13 45  0             394598.4018   0.0094  0.050   0.0095 0.50  
1503: 26 19  8  0   25 19  7  0             394699.1357   0.0370  0.050               
1504: 55 11 44  0   55 10 45  0             394855.5370  -0.0083  0.050  -0.0083 0.22  
1505: 55 11 44  0   55 11 45  0             394855.5370  -0.0083  0.050  -0.0083 0.28  
1506: 55 12 44  0   55 10 45  0             394855.5370  -0.0083  0.050  -0.0083 0.28  
1507: 55 12 44  0   55 11 45  0             394855.5370  -0.0083  0.050  -0.0083 0.22  
1508: 53  9 44  0   53  8 45  0             395092.5009   0.0257  0.050   0.0258 0.22  
1509: 53  9 44  0   53  9 45  0             395092.5009   0.0257  0.050   0.0258 0.28  
1510: 53 10 44  0   53  8 45  0             395092.5009   0.0257  0.050   0.0258 0.28  
1511: 53 10 44  0   53  9 45  0             395092.5009   0.0257  0.050   0.0258 0.22  
1512: 52  8 44  0   52  7 45  0             395203.7256  -0.0176  0.050  -0.0177 0.22  
1513: 52  8 44  0   52  8 45  0             395203.7256  -0.0176  0.050  -0.0177 0.28  
1514: 52  9 44  0   52  7 45  0             395203.7256  -0.0176  0.050  -0.0177 0.28  
1515: 52  9 44  0   52  8 45  0             395203.7256  -0.0176  0.050  -0.0177 0.22  
1516: 51  7 44  0   51  6 45  0             395310.3397  -0.0734  0.050  -0.0734 0.22  
1517: 51  7 44  0   51  7 45  0             395310.3397  -0.0734  0.050  -0.0734 0.28  
1518: 51  8 44  0   51  6 45  0             395310.3397  -0.0734  0.050  -0.0734 0.28  
1519: 51  8 44  0   51  7 45  0             395310.3397  -0.0734  0.050  -0.0734 0.22  
1520: 44  0 44  0   43  0 43  0             395563.8835   0.0229  0.050   0.0230 0.13  
1521: 44  0 44  0   43  1 43  0             395563.8835   0.0229  0.050   0.0230 0.37  
1522: 44  1 44  0   43  0 43  0             395563.8835   0.0229  0.050   0.0230 0.37  
1523: 44  1 44  0   43  1 43  0             395563.8835   0.0229  0.050   0.0230 0.13  
1524: 26 20  7  0   25 20  6  0             395565.6239   0.0769  0.050               
1525: 43  1 42  0   42  1 41  0             395571.6365   0.0137  0.050   0.0138 0.30  
1526: 43  1 42  0   42  2 41  0             395571.6365   0.0137  0.050   0.0138 0.20  
1527: 43  2 42  0   42  1 41  0             395571.6365   0.0137  0.050   0.0138 0.20  
1528: 43  2 42  0   42  2 41  0             395571.6365   0.0137  0.050   0.0138 0.30  
1529: 42  2 40  0   41  2 39  0             395578.7285   0.0080  0.050   0.0080 0.13  
1530: 42  2 40  0   41  3 39  0             395578.7285   0.0080  0.050   0.0080 0.37  
1531: 42  3 40  0   41  2 39  0             395578.7285   0.0080  0.050   0.0080 0.37  
1532: 42  3 40  0   41  3 39  0             395578.7285   0.0080  0.050   0.0080 0.13  
1533: 41  3 38  0   40  3 37  0             395585.4171   0.0012  0.050   0.0013 0.13  
1534: 41  3 38  0   40  4 37  0             395585.4171   0.0012  0.050   0.0013 0.37  
1535: 41  4 38  0   40  3 37  0             395585.4171   0.0012  0.050   0.0013 0.37  
1536: 41  4 38  0   40  4 37  0             395585.4171   0.0012  0.050   0.0013 0.13  
1537: 40  4 36  0   39  4 35  0             395592.0116  -0.0267  0.050  -0.0267 0.13  
1538: 40  4 36  0   39  5 35  0             395592.0116  -0.0267  0.050  -0.0267 0.37  
1539: 40  5 36  0   39  4 35  0             395592.0116  -0.0267  0.050  -0.0267 0.37  
1540: 40  5 36  0   39  5 35  0             395592.0116  -0.0267  0.050  -0.0267 0.13  
1541: 39  5 34  0   38  5 33  0             395599.0169  -0.0038  0.050  -0.0038 0.13  
1542: 39  5 34  0   38  6 33  0             395599.0169  -0.0038  0.050  -0.0038 0.37  
1543: 39  6 34  0   38  5 33  0             395599.0169  -0.0038  0.050  -0.0038 0.37  
1544: 39  6 34  0   38  6 33  0             395599.0169  -0.0038  0.050  -0.0038 0.13  
1545: 48  4 44  0   48  3 45  0             395604.2863   0.0132  0.050   0.0133 0.22  
1546: 48  4 44  0   48  4 45  0             395604.2863   0.0132  0.050   0.0133 0.28  
1547: 48  5 44  0   48  3 45  0             395604.2863   0.0132  0.050   0.0133 0.28  
1548: 48  5 44  0   48  4 45  0             395604.2863   0.0132  0.050   0.0133 0.22  
1549: 38  6 32  0   37  6 31  0             395606.9494  -0.0044  0.050  -0.0044 0.13  
1550: 38  6 32  0   37  7 31  0             395606.9494  -0.0044  0.050  -0.0044 0.37  
1551: 38  7 32  0   37  6 31  0             395606.9494  -0.0044  0.050  -0.0044 0.37  
1552: 38  7 32  0   37  7 31  0             395606.9494  -0.0044  0.050  -0.0044 0.13  
1553: 37  7 30  0   36  7 29  0             395616.6777   0.0001  0.050   0.0001 0.31  
1554: 37  7 30  0   36  8 29  0             395616.6777   0.0001  0.050   0.0001 0.19  
1555: 37  8 30  0   36  7 29  0             395616.6777   0.0001  0.050   0.0001 0.19  
1556: 37  8 30  0   36  8 29  0             395616.6777   0.0001  0.050   0.0001 0.31  
1557: 36  8 28  0   35  8 27  0             395629.4429   0.0108  0.050   0.0108 0.31  
1558: 36  8 28  0   35  9 27  0             395629.4429   0.0108  0.050   0.0108 0.19  
1559: 36  9 28  0   35  8 27  0             395629.4429   0.0108  0.050   0.0108 0.19  
1560: 36  9 28  0   35  9 27  0             395629.4429   0.0108  0.050   0.0108 0.31  
1561: 35  9 26  0   34  9 25  0             395647.1221   0.0011  0.050   0.0012 0.14  
1562: 35  9 26  0   34 10 25  0             395647.1221   0.0011  0.050   0.0012 0.36  
1563: 35 10 26  0   34  9 25  0             395647.1221   0.0011  0.050   0.0012 0.36  
1564: 35 10 26  0   34 10 25  0             395647.1221   0.0011  0.050   0.0012 0.14  
1565: 34 10 24  0   33 10 23  0             395672.7917   0.0091  0.050   0.0092 0.14  
1566: 34 10 24  0   33 11 23  0             395672.7917   0.0091  0.050   0.0092 0.36  
1567: 34 11 24  0   33 10 23  0             395672.7917   0.0091  0.050   0.0092 0.36  
1568: 34 11 24  0   33 11 23  0             395672.7917   0.0091  0.050   0.0092 0.14  
1569: 33 11 22  0   32 11 21  0             395711.4661  -0.0135  0.050  -0.0136 0.32  
1570: 33 11 22  0   32 12 21  0             395711.4661  -0.0135  0.050  -0.0136 0.18  
1571: 33 12 22  0   32 11 21  0             395711.4661  -0.0135  0.050  -0.0136 0.18  
1572: 33 12 22  0   32 12 21  0             395711.4661  -0.0135  0.050  -0.0136 0.32  
1573: 32 12 20  0   31 12 19  0             395772.0861   0.0156  0.050   0.0157 0.32  
1574: 32 12 20  0   31 13 19  0             395772.0861   0.0156  0.050   0.0157 0.18  
1575: 32 13 20  0   31 12 19  0             395772.0861   0.0156  0.050   0.0157 0.18  
1576: 32 13 20  0   31 13 19  0             395772.0861   0.0156  0.050   0.0157 0.32  
1577: 31 13 18  0   30 13 17  0             395870.9691  -0.0231  0.050  -0.0232 0.32  
1578: 31 13 18  0   30 14 17  0             395870.9691  -0.0231  0.050  -0.0232 0.18  
1579: 31 14 18  0   30 13 17  0             395870.9691  -0.0231  0.050  -0.0232 0.18  
1580: 31 14 18  0   30 14 17  0             395870.9691  -0.0231  0.050  -0.0232 0.32  
1581: 30 14 16  0   29 14 15  0             396041.1428   0.0063  0.050   0.0070 0.15  
1582: 30 14 16  0   29 15 15  0             396041.1428   0.0079  0.050   0.0070 0.35  
1583: 30 15 16  0   29 14 15  0             396041.1428   0.0061  0.050   0.0070 0.35  
1584: 30 15 16  0   29 15 15  0             396041.1428   0.0077  0.050   0.0070 0.15  
1585: 29 15 14  0   28 15 13  0             396355.5443  -0.1284  0.050   0.0010 0.34  
1586: 29 15 14  0   28 16 13  0             396355.5443   0.1689  0.050   0.0010 0.16  
1587: 29 16 14  0   28 15 13  0             396355.5443  -0.1669  0.050   0.0010 0.16  
1588: 29 16 14  0   28 16 13  0             396355.5443   0.1305  0.050   0.0010 0.34  
1589: 22 19  3  0   21 18  4  0             396519.4629  -0.0085  0.050               
1590: 28 16 12  0   27 17 11  0             396986.4856   0.0498  0.050               
1591: 28 17 12  0   27 17 11  0             396991.5665  -0.0502  0.050               
1592: 28 16 12  0   27 16 11  0             397018.9527  -0.0103  0.050               
1593: 25 18  7  0   24 18  6  0             397302.3962   0.0268  0.050               
1594: 27 17 10  0   26 18  9  0             397634.2450  -0.0423  0.050               
1595: 27 18 10  0   26 18  9  0             398010.1971   0.0093  0.050               
1596: 21 16  5  0   20 14  6  0             398911.1909   0.0123  0.050               
1597: 27 24  3  0   26 24  2  0             400681.5880  -0.0896  0.050               
1598: 26 20  6  0   25 20  5  0             403291.9054  -0.0152  0.050               
1599: 52  7 45  0   52  6 46  0             404192.6951   0.0799  0.050   0.0799 0.22  
1600: 52  7 45  0   52  7 46  0             404192.6951   0.0799  0.050   0.0799 0.28  
1601: 52  8 45  0   52  6 46  0             404192.6951   0.0799  0.050   0.0799 0.28  
1602: 52  8 45  0   52  7 46  0             404192.6951   0.0799  0.050   0.0799 0.22  
1603: 45  0 45  0   44  0 44  0             404447.6752   0.0032  0.050   0.0032 0.30  
1604: 45  0 45  0   44  1 44  0             404447.6752   0.0032  0.050   0.0032 0.20  
1605: 45  1 45  0   44  0 44  0             404447.6752   0.0032  0.050   0.0032 0.20  
1606: 45  1 45  0   44  1 44  0             404447.6752   0.0032  0.050   0.0032 0.30  
1607: 44  1 43  0   43  1 42  0             404455.4000  -0.0146  0.050  -0.0146 0.30  
1608: 44  1 43  0   43  2 42  0             404455.4000  -0.0146  0.050  -0.0146 0.20  
1609: 44  2 43  0   43  1 42  0             404455.4000  -0.0146  0.050  -0.0146 0.20  
1610: 44  2 43  0   43  2 42  0             404455.4000  -0.0146  0.050  -0.0146 0.30  
1611: 43  2 41  0   42  2 40  0             404462.4515  -0.0120  0.050  -0.0121 0.31  
1612: 43  2 41  0   42  3 40  0             404462.4515  -0.0120  0.050  -0.0121 0.19  
1613: 43  3 41  0   42  2 40  0             404462.4515  -0.0120  0.050  -0.0121 0.19  
1614: 43  3 41  0   42  3 40  0             404462.4515  -0.0120  0.050  -0.0121 0.31  
1615: 42  3 39  0   41  3 38  0             404469.1016   0.0290  0.050   0.0290 0.31  
1616: 42  3 39  0   41  4 38  0             404469.1016   0.0290  0.050   0.0290 0.19  
1617: 42  4 39  0   41  3 38  0             404469.1016   0.0290  0.050   0.0290 0.19  
1618: 42  4 39  0   41  4 38  0             404469.1016   0.0290  0.050   0.0290 0.31  
1619: 41  4 37  0   40  4 36  0             404475.5816   0.0249  0.050   0.0250 0.31  
1620: 41  4 37  0   40  5 36  0             404475.5816   0.0249  0.050   0.0250 0.19  
1621: 41  5 37  0   40  4 36  0             404475.5816   0.0249  0.050   0.0250 0.19  
1622: 41  5 37  0   40  5 36  0             404475.5816   0.0249  0.050   0.0250 0.31  
1623: 40  5 35  0   39  5 34  0             404482.3568   0.0326  0.050   0.0327 0.31  
1624: 40  5 35  0   39  6 34  0             404482.3568   0.0326  0.050   0.0327 0.19  
1625: 40  6 35  0   39  5 34  0             404482.3568   0.0326  0.050   0.0327 0.19  
1626: 40  6 35  0   39  6 34  0             404482.3568   0.0326  0.050   0.0327 0.31  
1627: 39  6 33  0   38  6 32  0             404489.9399   0.0151  0.050   0.0151 0.31  
1628: 39  6 33  0   38  7 32  0             404489.9399   0.0151  0.050   0.0151 0.19  
1629: 39  7 33  0   38  6 32  0             404489.9399   0.0151  0.050   0.0151 0.19  
1630: 39  7 33  0   38  7 32  0             404489.9399   0.0151  0.050   0.0151 0.31  
1631: 38  7 31  0   37  7 30  0             404499.1163  -0.0116  0.050  -0.0116 0.31  
1632: 38  7 31  0   37  8 30  0             404499.1163  -0.0116  0.050  -0.0116 0.19  
1633: 38  8 31  0   37  7 30  0             404499.1163  -0.0116  0.050  -0.0116 0.19  
1634: 38  8 31  0   37  8 30  0             404499.1163  -0.0116  0.050  -0.0116 0.31  
1635: 37  8 29  0   36  8 28  0             404511.0375  -0.0139  0.050  -0.0140 0.31  
1636: 37  8 29  0   36  9 28  0             404511.0375  -0.0139  0.050  -0.0140 0.19  
1637: 37  9 29  0   36  8 28  0             404511.0375  -0.0139  0.050  -0.0140 0.19  
1638: 37  9 29  0   36  9 28  0             404511.0375  -0.0139  0.050  -0.0140 0.31  
1639: 36  9 27  0   35  9 26  0             404527.3797  -0.0012  0.050  -0.0012 0.31  
1640: 36  9 27  0   35 10 26  0             404527.3797  -0.0012  0.050  -0.0012 0.19  
1641: 36 10 27  0   35  9 26  0             404527.3797  -0.0012  0.050  -0.0012 0.19  
1642: 36 10 27  0   35 10 26  0             404527.3797  -0.0012  0.050  -0.0012 0.31  
1643: 35 10 25  0   34 10 24  0             404550.7543  -0.0020  0.050  -0.0021 0.31  
1644: 35 10 25  0   34 11 24  0             404550.7543  -0.0020  0.050  -0.0021 0.19  
1645: 35 11 25  0   34 10 24  0             404550.7543  -0.0020  0.050  -0.0021 0.19  
1646: 35 11 25  0   34 11 24  0             404550.7543  -0.0020  0.050  -0.0021 0.31  
1647: 34 11 23  0   33 11 22  0             404585.5457   0.0628  0.050   0.0628 0.32  
1648: 34 11 23  0   33 12 22  0             404585.5457   0.0628  0.050   0.0628 0.18  
1649: 34 12 23  0   33 11 22  0             404585.5457   0.0628  0.050   0.0628 0.18  
1650: 34 12 23  0   33 12 22  0             404585.5457   0.0628  0.050   0.0628 0.32  
1651: 33 12 21  0   32 12 20  0             404638.9101   0.0037  0.050   0.0038 0.32  
1652: 33 12 21  0   32 13 20  0             404638.9101   0.0037  0.050   0.0038 0.18  
1653: 33 13 21  0   32 12 20  0             404638.9101   0.0037  0.050   0.0038 0.18  
1654: 33 13 21  0   32 13 20  0             404638.9101   0.0037  0.050   0.0038 0.32  
1655: 22 21  1  0   21 20  2  0             404653.0240  -0.3412  0.050   0.0097 0.50  
1656: 22 21  2  0   21 20  1  0             404653.0240   0.3606  0.050   0.0097 0.50  
1657: 32 13 19  0   31 13 18  0             404724.2215  -0.0287  0.050  -0.0287 0.32  
1658: 32 13 19  0   31 14 18  0             404724.2215  -0.0287  0.050  -0.0287 0.18  
1659: 32 14 19  0   31 13 18  0             404724.2215  -0.0287  0.050  -0.0287 0.18  
1660: 32 14 19  0   31 14 18  0             404724.2215  -0.0287  0.050  -0.0287 0.32  
1661: 31 14 17  0   30 14 16  0             404866.9593  -0.0054  0.050  -0.0054 0.33  
1662: 31 14 17  0   30 15 16  0             404866.9593  -0.0052  0.050  -0.0054 0.17  
1663: 31 15 17  0   30 14 16  0             404866.9593  -0.0054  0.050  -0.0054 0.17  
1664: 31 15 17  0   30 15 16  0             404866.9593  -0.0052  0.050  -0.0054 0.33  
1665: 30 15 15  0   29 15 14  0             405120.6136  -0.0120  0.050   0.0048 0.33  
1666: 30 15 15  0   29 16 14  0             405120.6136   0.0263  0.050   0.0048 0.17  
1667: 30 16 15  0   29 15 14  0             405120.6136  -0.0167  0.050   0.0048 0.17  
1668: 30 16 15  0   29 16 14  0             405120.6136   0.0217  0.050   0.0048 0.33  
1669: 29 17 13  0   28 17 12  0             405611.5929   0.0117  0.050               
1670: 29 16 13  0   28 16 12  0             405615.9817  -0.0231  0.050               
1671: 27 19  9  0   26 19  8  0             406417.9490  -0.0027  0.050               
1672: 28 17 11  0   27 18 10  0             406514.4899  -0.0969  0.050               
1673: 28 18 11  0   27 18 10  0             406585.5891   0.0108  0.050               
1674: 28 17 11  0   27 17 10  0             406890.4483  -0.0391  0.050               
1675: 28 18 11  0   27 17 10  0             406961.4239  -0.0548  0.050               
1676: 27 22  6  0   26 22  5  0             407262.4224   0.0099  0.050               
1677: 27 22  5  0   26 22  4  0             408105.2879  -0.0053  0.050               
1678: 26 18  8  0   25 18  7  0             408583.2695  -0.0107  0.050               
1679: 21 15  6  0   20 13  7  0             409927.8782   0.0578  0.050               
1680: 27 20  8  0   26 20  7  0             411007.8183   0.0145  0.050               
1681: 57 11 46  0   57 10 47  0             412610.6274  -0.0543  0.050  -0.0543 0.22  
1682: 57 11 46  0   57 11 47  0             412610.6274  -0.0543  0.050  -0.0543 0.28  
1683: 57 12 46  0   57 10 47  0             412610.6274  -0.0543  0.050  -0.0543 0.28  
1684: 57 12 46  0   57 11 47  0             412610.6274  -0.0543  0.050  -0.0543 0.22  
1685: 20 17  4  0   19 15  5  0             412633.0817  -0.0323  0.050               
1686: 26 19  7  0   25 19  6  0             412788.0896  -0.0450  0.050               
1687: 54  8 46  0   54  7 47  0             412965.1124   0.0744  0.050   0.0744 0.22  
1688: 54  8 46  0   54  8 47  0             412965.1124   0.0744  0.050   0.0744 0.28  
1689: 54  9 46  0   54  7 47  0             412965.1124   0.0744  0.050   0.0744 0.28  
1690: 54  9 46  0   54  8 47  0             412965.1124   0.0744  0.050   0.0744 0.22  
1691: 46  0 46  0   45  0 45  0             413331.1605   0.0216  0.050   0.0217 0.30  
1692: 46  0 46  0   45  1 45  0             413331.1605   0.0216  0.050   0.0217 0.20  
1693: 46  1 46  0   45  0 45  0             413331.1605   0.0216  0.050   0.0217 0.20  
1694: 46  1 46  0   45  1 45  0             413331.1605   0.0216  0.050   0.0217 0.30  
1695: 45  1 44  0   44  1 43  0             413338.9041   0.0419  0.050   0.0419 0.30  
1696: 45  1 44  0   44  2 43  0             413338.9041   0.0419  0.050   0.0419 0.20  
1697: 45  2 44  0   44  1 43  0             413338.9041   0.0419  0.050   0.0419 0.20  
1698: 45  2 44  0   44  2 43  0             413338.9041   0.0419  0.050   0.0419 0.30  
1699: 44  2 42  0   43  2 41  0             413345.8528  -0.0104  0.050  -0.0104 0.31  
1700: 44  2 42  0   43  3 41  0             413345.8528  -0.0104  0.050  -0.0104 0.19  
1701: 44  3 42  0   43  2 41  0             413345.8528  -0.0104  0.050  -0.0104 0.19  
1702: 44  3 42  0   43  3 41  0             413345.8528  -0.0104  0.050  -0.0104 0.31  
1703: 43  3 40  0   42  3 39  0             413352.3834  -0.0043  0.050  -0.0043 0.31  
1704: 43  3 40  0   42  4 39  0             413352.3834  -0.0043  0.050  -0.0043 0.19  
1705: 43  4 40  0   42  3 39  0             413352.3834  -0.0043  0.050  -0.0043 0.19  
1706: 43  4 40  0   42  4 39  0             413352.3834  -0.0043  0.050  -0.0043 0.31  
1707: 42  4 38  0   41  4 37  0             413358.7390   0.0009  0.050   0.0009 0.31  
1708: 42  4 38  0   41  5 37  0             413358.7390   0.0009  0.050   0.0009 0.19  
1709: 42  5 38  0   41  4 37  0             413358.7390   0.0009  0.050   0.0009 0.19  
1710: 42  5 38  0   41  5 37  0             413358.7390   0.0009  0.050   0.0009 0.31  
1711: 41  5 36  0   40  5 35  0             413365.3029   0.0021  0.050   0.0021 0.31  
1712: 41  5 36  0   40  6 35  0             413365.3029   0.0021  0.050   0.0021 0.19  
1713: 41  6 36  0   40  5 35  0             413365.3029   0.0021  0.050   0.0021 0.19  
1714: 41  6 36  0   40  6 35  0             413365.3029   0.0021  0.050   0.0021 0.31  
1715: 40  6 34  0   39  6 33  0             413372.6077   0.0184  0.050   0.0184 0.31  
1716: 40  6 34  0   39  7 33  0             413372.6077   0.0184  0.050   0.0184 0.19  
1717: 40  7 34  0   39  6 33  0             413372.6077   0.0184  0.050   0.0184 0.19  
1718: 40  7 34  0   39  7 33  0             413372.6077   0.0184  0.050   0.0184 0.31  
1719: 39  7 32  0   38  7 31  0             413381.3317   0.0202  0.050   0.0202 0.31  
1720: 39  7 32  0   38  8 31  0             413381.3317   0.0202  0.050   0.0202 0.19  
1721: 39  8 32  0   38  7 31  0             413381.3317   0.0202  0.050   0.0202 0.19  
1722: 39  8 32  0   38  8 31  0             413381.3317   0.0202  0.050   0.0202 0.31  
1723: 38  8 30  0   37  8 29  0             413392.5118   0.0314  0.050   0.0314 0.31  
1724: 38  8 30  0   37  9 29  0             413392.5118   0.0314  0.050   0.0314 0.19  
1725: 38  9 30  0   37  8 29  0             413392.5118   0.0314  0.050   0.0314 0.19  
1726: 38  9 30  0   37  9 29  0             413392.5118   0.0314  0.050   0.0314 0.31  
1727: 37  9 28  0   36  9 27  0             413407.5990   0.0009  0.050   0.0009 0.31  
1728: 37  9 28  0   36 10 27  0             413407.5990   0.0009  0.050   0.0009 0.19  
1729: 37 10 28  0   36  9 27  0             413407.5990   0.0009  0.050   0.0009 0.19  
1730: 37 10 28  0   36 10 27  0             413407.5990   0.0009  0.050   0.0009 0.31  
1731: 36 10 26  0   35 10 25  0             413429.0227   0.0474  0.050   0.0475 0.31  
1732: 36 10 26  0   35 11 25  0             413429.0227   0.0474  0.050   0.0475 0.19  
1733: 36 11 26  0   35 10 25  0             413429.0227   0.0474  0.050   0.0475 0.19  
1734: 36 11 26  0   35 11 25  0             413429.0227   0.0474  0.050   0.0475 0.31  
1735: 35 11 24  0   34 11 23  0             413460.2903  -0.0145  0.050  -0.0145 0.32  
1736: 35 11 24  0   34 12 23  0             413460.2903  -0.0145  0.050  -0.0145 0.18  
1737: 35 12 24  0   34 11 23  0             413460.2903  -0.0145  0.050  -0.0145 0.18  
1738: 35 12 24  0   34 12 23  0             413460.2903  -0.0145  0.050  -0.0145 0.32  
1739: 49  3 46  0   49  2 47  0             413468.8731  -0.0250  0.050  -0.0251 0.22  
1740: 49  3 46  0   49  3 47  0             413468.8731  -0.0250  0.050  -0.0251 0.28  
1741: 49  4 46  0   49  2 47  0             413468.8731  -0.0250  0.050  -0.0251 0.28  
1742: 49  4 46  0   49  3 47  0             413468.8731  -0.0250  0.050  -0.0251 0.22  
1743: 34 12 22  0   33 12 21  0             413507.7468   0.0022  0.050   0.0023 0.32  
1744: 34 12 22  0   33 13 21  0             413507.7468   0.0022  0.050   0.0023 0.18  
1745: 34 13 22  0   33 12 21  0             413507.7468   0.0022  0.050   0.0023 0.18  
1746: 34 13 22  0   33 13 21  0             413507.7468   0.0022  0.050   0.0023 0.32  
1747: 27 18  9  0   26 18  8  0             413548.6875   0.0111  0.050               
1748: 33 13 20  0   32 13 19  0             413582.0729  -0.0048  0.050  -0.0049 0.64  
1749: 33 13 20  0   32 14 19  0             413582.0729  -0.0048  0.050  -0.0049 0.36  
1750: 33 14 20  0   32 13 19  0             413582.0805   0.0027  0.050   0.0027 0.36  
1751: 33 14 20  0   32 14 19  0             413582.0805   0.0027  0.050   0.0027 0.64  
1752: 32 14 18  0   31 14 17  0             413703.3714   0.0156  0.050   0.0157 0.33  
1753: 32 14 18  0   31 15 17  0             413703.3714   0.0156  0.050   0.0157 0.17  
1754: 32 15 18  0   31 14 17  0             413703.3714   0.0156  0.050   0.0157 0.17  
1755: 32 15 18  0   31 15 17  0             413703.3714   0.0156  0.050   0.0157 0.33  
1756: 31 15 16  0   30 15 15  0             413911.8922   0.0099  0.050   0.0120 0.33  
1757: 31 15 16  0   30 16 15  0             413911.8922   0.0146  0.050   0.0120 0.17  
1758: 31 16 16  0   30 15 15  0             413911.8922   0.0094  0.050   0.0120 0.17  
1759: 31 16 16  0   30 16 15  0             413911.8922   0.0141  0.050   0.0120 0.33  
1760: 23 20  4  0   22 19  3  0             414896.2739   0.0092  0.050               
1761: 29 17 12  0   28 18 11  0             415062.6279  -0.0310  0.050               
1762: 29 18 12  0   28 18 11  0             415074.6633   0.0081  0.050               
1763: 23 20  3  0   22 19  4  0             415114.2160  -0.0744  0.050               
1764: 29 17 12  0   28 17 11  0             415133.6752   0.0248  0.050               
1765: 29 18 12  0   28 17 11  0             415145.6426  -0.0039  0.050               
1766: 27 21  6  0   26 21  5  0             415988.6270   0.0202  0.050               
1767: 28 19 10  0   27 19  9  0             416074.8722   0.0041  0.050               
1768: 28 24  5  0   27 24  4  0             418137.9922  -0.0148  0.050               
1769: 28 18 10  0   27 18  9  0             418438.9764  -0.0783  0.050               
1770: 23 21  3  0   22 20  2  0             419198.1871   0.0488  0.050               
1771: 58 11 47  0   58 10 48  0             421486.7864   0.0130  0.050   0.0131 0.22  
1772: 58 11 47  0   58 11 48  0             421486.7864   0.0130  0.050   0.0131 0.28  
1773: 58 12 47  0   58 10 48  0             421486.7864   0.0130  0.050   0.0131 0.28  
1774: 58 12 47  0   58 11 48  0             421486.7864   0.0130  0.050   0.0131 0.22  
1775: 54  7 47  0   54  6 48  0             421954.9605  -0.0032  0.050  -0.0032 0.22  
1776: 54  7 47  0   54  7 48  0             421954.9605  -0.0032  0.050  -0.0032 0.28  
1777: 54  8 47  0   54  6 48  0             421954.9605  -0.0032  0.050  -0.0032 0.28  
1778: 54  8 47  0   54  7 48  0             421954.9605  -0.0032  0.050  -0.0032 0.22  
1779: 28 23  5  0   27 23  4  0             422164.9220   0.0595  0.050               
1780: 47  0 47  0   46  0 46  0             422214.2715   0.0181  0.050   0.0181 0.30  
1781: 47  0 47  0   46  1 46  0             422214.2715   0.0181  0.050   0.0181 0.20  
1782: 47  1 47  0   46  0 46  0             422214.2715   0.0181  0.050   0.0181 0.20  
1783: 47  1 47  0   46  1 46  0             422214.2715   0.0181  0.050   0.0181 0.30  
1784: 46  1 45  0   45  1 44  0             422221.9597   0.0020  0.050   0.0020 0.30  
1785: 46  1 45  0   45  2 44  0             422221.9597   0.0020  0.050   0.0020 0.20  
1786: 46  2 45  0   45  1 44  0             422221.9597   0.0020  0.050   0.0020 0.20  
1787: 46  2 45  0   45  2 44  0             422221.9597   0.0020  0.050   0.0020 0.30  
1788: 45  2 43  0   44  2 42  0             422228.9202   0.0086  0.050   0.0086 0.31  
1789: 45  2 43  0   44  3 42  0             422228.9202   0.0086  0.050   0.0086 0.19  
1790: 45  3 43  0   44  2 42  0             422228.9202   0.0086  0.050   0.0086 0.19  
1791: 45  3 43  0   44  3 42  0             422228.9202   0.0086  0.050   0.0086 0.31  
1792: 44  3 41  0   43  3 40  0             422235.3291  -0.0245  0.050  -0.0245 0.31  
1793: 44  3 41  0   43  4 40  0             422235.3291  -0.0245  0.050  -0.0245 0.19  
1794: 44  4 41  0   43  3 40  0             422235.3291  -0.0245  0.050  -0.0245 0.19  
1795: 44  4 41  0   43  4 40  0             422235.3291  -0.0245  0.050  -0.0245 0.31  
1796: 43  4 39  0   42  4 38  0             422241.5998   0.0252  0.050   0.0253 0.31  
1797: 43  4 39  0   42  5 38  0             422241.5998   0.0252  0.050   0.0253 0.19  
1798: 43  5 39  0   42  4 38  0             422241.5998   0.0252  0.050   0.0253 0.19  
1799: 43  5 39  0   42  5 38  0             422241.5998   0.0252  0.050   0.0253 0.31  
1800: 42  5 37  0   41  5 36  0             422247.9694   0.0280  0.050   0.0281 0.31  
1801: 42  5 37  0   41  6 36  0             422247.9694   0.0280  0.050   0.0281 0.19  
1802: 42  6 37  0   41  5 36  0             422247.9694   0.0280  0.050   0.0281 0.19  
1803: 42  6 37  0   41  6 36  0             422247.9694   0.0280  0.050   0.0281 0.31  
1804: 41  6 35  0   40  6 34  0             422254.9086  -0.0265  0.050  -0.0265 0.31  
1805: 41  6 35  0   40  7 34  0             422254.9086  -0.0265  0.050  -0.0265 0.19  
1806: 41  7 35  0   40  6 34  0             422254.9086  -0.0265  0.050  -0.0265 0.19  
1807: 41  7 35  0   40  7 34  0             422254.9086  -0.0265  0.050  -0.0265 0.31  
1808: 51  4 47  0   51  3 48  0             422261.4020   0.0210  0.050   0.0210 0.22  
1809: 51  4 47  0   51  4 48  0             422261.4020   0.0210  0.050   0.0210 0.28  
1810: 51  5 47  0   51  3 48  0             422261.4020   0.0210  0.050   0.0210 0.28  
1811: 51  5 47  0   51  4 48  0             422261.4020   0.0210  0.050   0.0210 0.22  
1812: 40  7 33  0   39  7 32  0             422263.2056  -0.0050  0.050  -0.0051 0.31  
1813: 40  7 33  0   39  8 32  0             422263.2056  -0.0050  0.050  -0.0051 0.19  
1814: 40  8 33  0   39  7 32  0             422263.2056  -0.0050  0.050  -0.0051 0.19  
1815: 40  8 33  0   39  8 32  0             422263.2056  -0.0050  0.050  -0.0051 0.31  
1816: 39  8 31  0   38  8 30  0             422273.6865  -0.0037  0.050  -0.0037 0.31  
1817: 39  8 31  0   38  9 30  0             422273.6865  -0.0037  0.050  -0.0037 0.19  
1818: 39  9 31  0   38  8 30  0             422273.6865  -0.0037  0.050  -0.0037 0.19  
1819: 39  9 31  0   38  9 30  0             422273.6865  -0.0037  0.050  -0.0037 0.31  
1820: 38  9 29  0   37  9 28  0             422287.7437   0.0235  0.050   0.0235 0.31  
1821: 38  9 29  0   37 10 28  0             422287.7437   0.0235  0.050   0.0235 0.19  
1822: 38 10 29  0   37  9 28  0             422287.7437   0.0235  0.050   0.0235 0.19  
1823: 38 10 29  0   37 10 28  0             422287.7437   0.0235  0.050   0.0235 0.31  
1824: 37 10 27  0   36 10 26  0             422307.3351  -0.0017  0.050  -0.0017 0.31  
1825: 37 10 27  0   36 11 26  0             422307.3351  -0.0017  0.050  -0.0017 0.19  
1826: 37 11 27  0   36 10 26  0             422307.3351  -0.0017  0.050  -0.0017 0.19  
1827: 37 11 27  0   36 11 26  0             422307.3351  -0.0017  0.050  -0.0017 0.31  
1828: 36 11 25  0   35 11 24  0             422335.7740   0.0403  0.050   0.0403 0.32  
1829: 36 11 25  0   35 12 24  0             422335.7740   0.0403  0.050   0.0403 0.18  
1830: 36 12 25  0   35 11 24  0             422335.7740   0.0403  0.050   0.0403 0.18  
1831: 36 12 25  0   35 12 24  0             422335.7740   0.0403  0.050   0.0403 0.32  
1832: 35 12 23  0   34 12 22  0             422378.0984  -0.0245  0.050  -0.0245 0.32  
1833: 35 12 23  0   34 13 22  0             422378.0984  -0.0245  0.050  -0.0245 0.18  
1834: 35 13 23  0   34 12 22  0             422378.0984  -0.0245  0.050  -0.0245 0.18  
1835: 35 13 23  0   34 13 22  0             422378.0984  -0.0245  0.050  -0.0245 0.32  
1836: 34 13 21  0   33 13 20  0             422443.4131   0.0073  0.050   0.0074 0.32  
1837: 34 13 21  0   33 14 20  0             422443.4131   0.0073  0.050   0.0074 0.18  
1838: 34 14 21  0   33 13 20  0             422443.4131   0.0073  0.050   0.0074 0.18  
1839: 34 14 21  0   33 14 20  0             422443.4131   0.0073  0.050   0.0074 0.32  
1840: 33 14 19  0   32 14 18  0             422547.6099  -0.0212  0.050  -0.0213 0.32  
1841: 33 14 19  0   32 15 18  0             422547.6099  -0.0212  0.050  -0.0213 0.18  
1842: 33 15 19  0   32 14 18  0             422547.6099  -0.0212  0.050  -0.0213 0.18  
1843: 33 15 19  0   32 15 18  0             422547.6099  -0.0212  0.050  -0.0213 0.32  
1844: 32 15 17  0   31 15 16  0             422721.8451   0.0520  0.050   0.0523 0.33  
1845: 32 15 17  0   31 16 16  0             422721.8451   0.0526  0.050   0.0523 0.17  
1846: 32 16 17  0   31 15 16  0             422721.8451   0.0520  0.050   0.0523 0.17  
1847: 32 16 17  0   31 16 16  0             422721.8451   0.0525  0.050   0.0523 0.33  
1848: 31 16 15  0   30 16 14  0             423031.5950  -0.0463  0.050  -0.0015 0.34  
1849: 31 16 15  0   30 17 14  0             423031.5950   0.0564  0.050  -0.0015 0.16  
1850: 31 17 15  0   30 16 14  0             423031.5950  -0.0595  0.050  -0.0015 0.16  
1851: 31 17 15  0   30 17 14  0             423031.5950   0.0433  0.050  -0.0015 0.34  
1852: 23 22  1  0   22 21  2  0             423312.7446  -0.1628  0.050   0.0010 0.50  
1853: 23 22  2  0   22 21  1  0             423312.7446   0.1649  0.050   0.0010 0.50  
1854: 30 18 13  0   29 18 12  0             423632.3922   0.0037  0.050               
1855: 28 20  9  0   27 20  8  0             423741.9120  -0.0404  0.050               
1856: 28 22  7  0   27 22  6  0             425319.3753   0.0171  0.050               
1857: 29 18 11  0   28 18 10  0             425344.8207   0.0020  0.050               
1858: 29 19 11  0   28 18 10  0             425493.9375   0.0559  0.050               
1859: 27 20  7  0   26 20  6  0             427049.0142  -0.0428  0.050               
1860: 24 20  4  0   23 19  5  0             430062.5076   0.0021  0.050               
1861: 59 11 48  0   59 10 49  0             430361.9305   0.0384  0.050   0.0385 0.22  
1862: 59 11 48  0   59 11 49  0             430361.9305   0.0384  0.050   0.0385 0.28  
1863: 59 12 48  0   59 10 49  0             430361.9305   0.0384  0.050   0.0385 0.28  
1864: 59 12 48  0   59 11 49  0             430361.9305   0.0384  0.050   0.0385 0.22  
1865: 48  0 48  0   47  0 47  0             431097.0196   0.0114  0.050   0.0114 0.30  
1866: 48  0 48  0   47  1 47  0             431097.0196   0.0114  0.050   0.0114 0.20  
1867: 48  1 48  0   47  0 47  0             431097.0196   0.0114  0.050   0.0114 0.20  
1868: 48  1 48  0   47  1 47  0             431097.0196   0.0114  0.050   0.0114 0.30  
1869: 47  1 46  0   46  1 45  0             431104.7113   0.0175  0.050   0.0175 0.30  
1870: 47  1 46  0   46  2 45  0             431104.7113   0.0175  0.050   0.0175 0.20  
1871: 47  2 46  0   46  1 45  0             431104.7113   0.0175  0.050   0.0175 0.20  
1872: 47  2 46  0   46  2 45  0             431104.7113   0.0175  0.050   0.0175 0.30  
1873: 46  2 44  0   45  2 43  0             431111.6048   0.0037  0.050   0.0038 0.31  
1874: 46  2 44  0   45  3 43  0             431111.6048   0.0037  0.050   0.0038 0.19  
1875: 46  3 44  0   45  2 43  0             431111.6048   0.0037  0.050   0.0038 0.19  
1876: 46  3 44  0   45  3 43  0             431111.6048   0.0037  0.050   0.0038 0.31  
1877: 45  3 42  0   44  3 41  0             431117.9644   0.0020  0.050   0.0021 0.31  
1878: 45  3 42  0   44  4 41  0             431117.9644   0.0020  0.050   0.0021 0.19  
1879: 45  4 42  0   44  3 41  0             431117.9644   0.0020  0.050   0.0021 0.19  
1880: 45  4 42  0   44  4 41  0             431117.9644   0.0020  0.050   0.0021 0.31  
1881: 44  4 40  0   43  4 39  0             431124.0742   0.0166  0.050   0.0167 0.31  
1882: 44  4 40  0   43  5 39  0             431124.0742   0.0166  0.050   0.0167 0.19  
1883: 44  5 40  0   43  4 39  0             431124.0742   0.0166  0.050   0.0167 0.19  
1884: 44  5 40  0   43  5 39  0             431124.0742   0.0166  0.050   0.0167 0.31  
1885: 43  5 38  0   42  5 37  0             431130.2463   0.0100  0.050   0.0101 0.31  
1886: 43  5 38  0   42  6 37  0             431130.2463   0.0100  0.050   0.0101 0.19  
1887: 43  6 38  0   42  5 37  0             431130.2463   0.0100  0.050   0.0101 0.19  
1888: 43  6 38  0   42  6 37  0             431130.2463   0.0100  0.050   0.0101 0.31  
1889: 42  6 36  0   41  6 35  0             431136.9459  -0.0051  0.050  -0.0052 0.31  
1890: 42  6 36  0   41  7 35  0             431136.9459  -0.0051  0.050  -0.0052 0.19  
1891: 42  7 36  0   41  6 35  0             431136.9459  -0.0051  0.050  -0.0052 0.19  
1892: 42  7 36  0   41  7 35  0             431136.9459  -0.0051  0.050  -0.0052 0.31  
1893: 41  7 34  0   40  7 33  0             431144.8046  -0.0049  0.050  -0.0050 0.31  
1894: 41  7 34  0   40  8 33  0             431144.8046  -0.0049  0.050  -0.0050 0.19  
1895: 41  8 34  0   40  7 33  0             431144.8046  -0.0049  0.050  -0.0050 0.19  
1896: 41  8 34  0   40  8 33  0             431144.8046  -0.0049  0.050  -0.0050 0.31  
1897: 40  8 32  0   39  8 31  0             431154.6213  -0.0343  0.050  -0.0344 0.31  
1898: 40  8 32  0   39  9 31  0             431154.6213  -0.0343  0.050  -0.0344 0.19  
1899: 40  9 32  0   39  8 31  0             431154.6213  -0.0343  0.050  -0.0344 0.19  
1900: 40  9 32  0   39  9 31  0             431154.6213  -0.0343  0.050  -0.0344 0.31  
1901: 39  9 30  0   38  9 29  0             431167.6702  -0.0328  0.050  -0.0329 0.31  
1902: 39  9 30  0   38 10 29  0             431167.6702  -0.0328  0.050  -0.0329 0.19  
1903: 39 10 30  0   38  9 29  0             431167.6702  -0.0328  0.050  -0.0329 0.19  
1904: 39 10 30  0   38 10 29  0             431167.6702  -0.0328  0.050  -0.0329 0.31  
1905: 38 10 28  0   37 10 27  0             431185.7813   0.0240  0.050   0.0241 0.31  
1906: 38 10 28  0   37 11 27  0             431185.7813   0.0240  0.050   0.0241 0.19  
1907: 38 11 28  0   37 10 27  0             431185.7813   0.0240  0.050   0.0241 0.19  
1908: 38 11 28  0   37 11 27  0             431185.7813   0.0240  0.050   0.0241 0.31  
1909: 37 11 26  0   36 11 25  0             431211.6225   0.0219  0.050   0.0219 0.32  
1910: 37 11 26  0   36 12 25  0             431211.6225   0.0219  0.050   0.0219 0.18  
1911: 37 12 26  0   36 11 25  0             431211.6225   0.0219  0.050   0.0219 0.18  
1912: 37 12 26  0   36 12 25  0             431211.6225   0.0219  0.050   0.0219 0.32  
1913: 36 12 24  0   35 12 23  0             431249.6734  -0.0109  0.050  -0.0109 0.32  
1914: 36 12 24  0   35 13 23  0             431249.6734  -0.0109  0.050  -0.0109 0.18  
1915: 36 13 24  0   35 12 23  0             431249.6734  -0.0109  0.050  -0.0109 0.18  
1916: 36 13 24  0   35 13 23  0             431249.6734  -0.0109  0.050  -0.0109 0.32  
1917: 35 13 22  0   34 13 21  0             431307.4426   0.0055  0.050   0.0055 0.32  
1918: 35 13 22  0   34 14 21  0             431307.4426   0.0055  0.050   0.0055 0.18  
1919: 35 14 22  0   34 13 21  0             431307.4426   0.0055  0.050   0.0055 0.18  
1920: 35 14 22  0   34 14 21  0             431307.4426   0.0055  0.050   0.0055 0.32  
1921: 34 14 20  0   33 14 19  0             431397.9231   0.0382  0.050   0.0382 0.32  
1922: 34 14 20  0   33 15 19  0             431397.9231   0.0382  0.050   0.0382 0.18  
1923: 34 15 20  0   33 14 19  0             431397.9231   0.0382  0.050   0.0382 0.18  
1924: 34 15 20  0   33 15 19  0             431397.9231   0.0382  0.050   0.0382 0.32  
1925: 33 15 18  0   32 15 17  0             431545.3227   0.0095  0.050   0.0095 0.33  
1926: 33 15 18  0   32 16 17  0             431545.3227   0.0095  0.050   0.0095 0.17  
1927: 33 16 18  0   32 15 17  0             431545.3227   0.0095  0.050   0.0095 0.17  
1928: 33 16 18  0   32 16 17  0             431545.3227   0.0095  0.050   0.0095 0.33  
1929: 32 16 16  0   31 16 15  0             431798.7886  -0.0225  0.050  -0.0168 0.33  
1930: 32 16 16  0   31 17 15  0             431798.7886  -0.0094  0.050  -0.0168 0.17  
1931: 32 17 16  0   31 16 15  0             431798.7886  -0.0241  0.050  -0.0168 0.17  
1932: 32 17 16  0   31 17 15  0             431798.7886  -0.0110  0.050  -0.0168 0.33  
1933: 31 17 14  0   30 18 13  0             432268.8479   0.1406  0.050  -0.0408 0.31  
1934: 31 18 14  0   30 18 13  0             432268.8479  -0.1237  0.050  -0.0408 0.69  
1935: 31 17 14  0   30 17 13  0             432270.6218   0.0636  0.050               
1936: 30 18 12  0   29 18 11  0             433326.9284  -0.0331  0.050               
1937: 24 21  4  0   23 20  3  0             433629.5720   0.0738  0.050               
1938: 24 21  3  0   23 20  4  0             433744.3989  -0.0128  0.050               
1939: 28 19  9  0   27 19  8  0             433849.0607  -0.0127  0.050               
1940: 29 19 10  0   28 19  9  0             437969.3224  -0.0283  0.050               
1941: 48  1 47  0   47  1 46  0             439987.0276  -0.0350  0.050  -0.0350 0.30  
1942: 48  1 47  0   47  2 46  0             439987.0276  -0.0350  0.050  -0.0350 0.20  
1943: 48  2 47  0   47  1 46  0             439987.0276  -0.0350  0.050  -0.0350 0.20  
1944: 48  2 47  0   47  2 46  0             439987.0276  -0.0350  0.050  -0.0350 0.30  
1945: 47  2 45  0   46  2 44  0             439993.9310   0.0069  0.050   0.0069 0.30  
1946: 47  2 45  0   46  3 44  0             439993.9310   0.0069  0.050   0.0069 0.20  
1947: 47  3 45  0   46  2 44  0             439993.9310   0.0069  0.050   0.0069 0.20  
1948: 47  3 45  0   46  3 44  0             439993.9310   0.0069  0.050   0.0069 0.30  
1949: 46  3 43  0   45  3 42  0             440000.2109   0.0047  0.050   0.0048 0.31  
1950: 46  3 43  0   45  4 42  0             440000.2109   0.0047  0.050   0.0048 0.19  
1951: 46  4 43  0   45  3 42  0             440000.2109   0.0047  0.050   0.0048 0.19  
1952: 46  4 43  0   45  4 42  0             440000.2109   0.0047  0.050   0.0048 0.31  
1953: 45  4 41  0   44  4 40  0             440006.1730  -0.0059  0.050  -0.0060 0.31  
1954: 45  4 41  0   44  5 40  0             440006.1730  -0.0059  0.050  -0.0060 0.19  
1955: 45  5 41  0   44  4 40  0             440006.1730  -0.0059  0.050  -0.0060 0.19  
1956: 45  5 41  0   44  5 40  0             440006.1730  -0.0059  0.050  -0.0060 0.31  
1957: 44  5 39  0   43  5 38  0             440012.1961   0.0195  0.050   0.0195 0.31  
1958: 44  5 39  0   43  6 38  0             440012.1961   0.0195  0.050   0.0195 0.19  
1959: 44  6 39  0   43  5 38  0             440012.1961   0.0195  0.050   0.0195 0.19  
1960: 44  6 39  0   43  6 38  0             440012.1961   0.0195  0.050   0.0195 0.31  
1961: 43  6 37  0   42  6 36  0             440018.6291   0.0029  0.050   0.0029 0.31  
1962: 43  6 37  0   42  7 36  0             440018.6291   0.0029  0.050   0.0029 0.19  
1963: 43  7 37  0   42  6 36  0             440018.6291   0.0029  0.050   0.0029 0.19  
1964: 43  7 37  0   42  7 36  0             440018.6291   0.0029  0.050   0.0029 0.31  
1965: 42  7 35  0   41  7 34  0             440026.1044   0.0108  0.050   0.0109 0.31  
1966: 42  7 35  0   41  8 34  0             440026.1044   0.0108  0.050   0.0109 0.19  
1967: 42  8 35  0   41  7 34  0             440026.1044   0.0108  0.050   0.0109 0.19  
1968: 42  8 35  0   41  8 34  0             440026.1044   0.0108  0.050   0.0109 0.31  
1969: 41  8 33  0   40  8 32  0             440035.3529  -0.0017  0.050  -0.0017 0.31  
1970: 41  8 33  0   40  9 32  0             440035.3529  -0.0017  0.050  -0.0017 0.19  
1971: 41  9 33  0   40  8 32  0             440035.3529  -0.0017  0.050  -0.0017 0.19  
1972: 41  9 33  0   40  9 32  0             440035.3529  -0.0017  0.050  -0.0017 0.31  
1973: 40  9 31  0   39  9 30  0             440047.4995  -0.0092  0.050  -0.0092 0.31  
1974: 40  9 31  0   39 10 30  0             440047.4995  -0.0092  0.050  -0.0092 0.19  
1975: 40 10 31  0   39  9 30  0             440047.4995  -0.0092  0.050  -0.0092 0.19  
1976: 40 10 31  0   39 10 30  0             440047.4995  -0.0092  0.050  -0.0092 0.31  
1977: 39 10 29  0   38 10 28  0             440064.1553  -0.0113  0.050  -0.0113 0.31  
1978: 39 10 29  0   38 11 28  0             440064.1553  -0.0113  0.050  -0.0113 0.19  
1979: 39 11 29  0   38 10 28  0             440064.1553  -0.0113  0.050  -0.0113 0.19  
1980: 39 11 29  0   38 11 28  0             440064.1553  -0.0113  0.050  -0.0113 0.31  
1981: 38 11 27  0   37 11 26  0             440087.7415  -0.0274  0.050  -0.0274 0.31  
1982: 38 11 27  0   37 12 26  0             440087.7415  -0.0274  0.050  -0.0274 0.19  
1983: 38 12 27  0   37 11 26  0             440087.7415  -0.0274  0.050  -0.0274 0.19  
1984: 38 12 27  0   37 12 26  0             440087.7415  -0.0274  0.050  -0.0274 0.31  
1985: 37 12 25  0   36 12 24  0             440122.1571   0.0085  0.050   0.0085 0.32  
1986: 37 12 25  0   36 13 24  0             440122.1571   0.0085  0.050   0.0085 0.18  
1987: 37 13 25  0   36 12 24  0             440122.1571   0.0085  0.050   0.0085 0.18  
1988: 37 13 25  0   36 13 24  0             440122.1571   0.0085  0.050   0.0085 0.32  
1989: 36 13 23  0   35 13 22  0             440173.5561  -0.0108  0.050  -0.0108 0.32  
1990: 36 13 23  0   35 14 22  0             440173.5561  -0.0108  0.050  -0.0108 0.18  
1991: 36 14 23  0   35 13 22  0             440173.5561  -0.0108  0.050  -0.0108 0.18  
1992: 36 14 23  0   35 14 22  0             440173.5561  -0.0108  0.050  -0.0108 0.32  
1993: 35 14 21  0   34 14 20  0             440252.7000  -0.0287  0.050  -0.0288 0.32  
1994: 35 14 21  0   34 15 20  0             440252.7000  -0.0287  0.050  -0.0288 0.18  
1995: 35 15 21  0   34 14 20  0             440252.7000  -0.0287  0.050  -0.0288 0.18  
1996: 35 15 21  0   34 15 20  0             440252.7000  -0.0287  0.050  -0.0288 0.32  
1997: 28 21  7  0   27 21  6  0             440302.0320  -0.0121  0.050               
1998: 34 15 19  0   33 15 18  0             440378.9751  -0.0008  0.050  -0.0008 0.33  
1999: 34 15 19  0   33 16 18  0             440378.9751  -0.0008  0.050  -0.0008 0.17  
2000: 34 16 19  0   33 15 18  0             440378.9751  -0.0008  0.050  -0.0008 0.17  
2001: 34 16 19  0   33 16 18  0             440378.9751  -0.0008  0.050  -0.0008 0.33  
2002: 33 16 17  0   32 16 16  0             440589.8386   0.0173  0.050   0.0180 0.33  
2003: 33 16 17  0   32 17 16  0             440589.8386   0.0188  0.050   0.0180 0.17  
2004: 33 17 17  0   32 16 16  0             440589.8386   0.0171  0.050   0.0180 0.17  
2005: 33 17 17  0   32 17 16  0             440589.8386   0.0187  0.050   0.0180 0.33  
2006: 29 21  9  0   28 21  8  0             440721.2635  -0.0152  0.050               
2007: 32 17 15  0   31 17 14  0             440965.4552  -0.1472  0.050  -0.0328 0.34  
2008: 32 17 15  0   31 18 14  0             440965.4552   0.1171  0.050  -0.0328 0.16  
2009: 32 18 15  0   31 17 14  0             440965.4552  -0.1826  0.050  -0.0328 0.16  
2010: 32 18 15  0   31 18 14  0             440965.4552   0.0817  0.050  -0.0328 0.34  
2011: 31 19 13  0   30 19 12  0             441694.5007  -0.0765  0.050               
2012: 31 18 13  0   30 18 12  0             441716.9415  -0.0180  0.050               
2013: 24 23  1  0   23 22  2  0             441970.5142  -0.0802  0.050  -0.0042 0.50  
2014: 24 23  2  0   23 22  1  0             441970.5142   0.0718  0.050  -0.0042 0.50  
2015: 29 23  6  0   28 23  5  0             442206.1843  -0.0274  0.050               
2016: 30 20 11  0   29 20 10  0             442939.2972   0.0918  0.050               
2017: 30 19 11  0   29 19 10  0             444026.1115  -0.0457  0.050               
2018: 24 24  0  0   23 23  1  0             446043.6008  -0.0094  0.050  -0.0086 0.50  
2019: 24 24  1  0   23 23  0  0             446043.6008  -0.0076  0.050  -0.0086 0.50  
2020: 25 21  4  0   24 20  5  0             448460.9075   0.0176  0.050               
2021: 50  0 50  0   49  0 49  0             448861.4519   0.0439  0.050   0.0440 0.30  
2022: 50  0 50  0   49  1 49  0             448861.4519   0.0439  0.050   0.0440 0.20  
2023: 50  1 50  0   49  0 49  0             448861.4519   0.0439  0.050   0.0440 0.20  
2024: 50  1 50  0   49  1 49  0             448861.4519   0.0439  0.050   0.0440 0.30  
2025: 49  1 48  0   48  1 47  0             448869.0810   0.0241  0.050   0.0242 0.30  
2026: 49  1 48  0   48  2 47  0             448869.0810   0.0241  0.050   0.0242 0.20  
2027: 49  2 48  0   48  1 47  0             448869.0810   0.0241  0.050   0.0242 0.20  
2028: 49  2 48  0   48  2 47  0             448869.0810   0.0241  0.050   0.0242 0.30  
2029: 48  2 46  0   47  2 45  0             448875.8926   0.0197  0.050   0.0198 0.31  
2030: 48  2 46  0   47  3 45  0             448875.8926   0.0197  0.050   0.0198 0.19  
2031: 48  3 46  0   47  2 45  0             448875.8926   0.0197  0.050   0.0198 0.19  
2032: 48  3 46  0   47  3 45  0             448875.8926   0.0197  0.050   0.0198 0.31  
2033: 47  3 44  0   46  3 43  0             448882.0909   0.0137  0.050   0.0138 0.31  
2034: 47  3 44  0   46  4 43  0             448882.0909   0.0137  0.050   0.0138 0.19  
2035: 47  4 44  0   46  3 43  0             448882.0909   0.0137  0.050   0.0138 0.19  
2036: 47  4 44  0   46  4 43  0             448882.0909   0.0137  0.050   0.0138 0.31  
2037: 46  4 42  0   45  4 41  0             448887.9499   0.0191  0.050   0.0191 0.31  
2038: 46  4 42  0   45  5 41  0             448887.9499   0.0191  0.050   0.0191 0.19  
2039: 46  5 42  0   45  4 41  0             448887.9499   0.0191  0.050   0.0191 0.19  
2040: 46  5 42  0   45  5 41  0             448887.9499   0.0191  0.050   0.0191 0.31  
2041: 45  5 40  0   44  5 39  0             448893.7474  -0.0061  0.050  -0.0061 0.31  
2042: 45  5 40  0   44  6 39  0             448893.7474  -0.0061  0.050  -0.0061 0.19  
2043: 45  6 40  0   44  5 39  0             448893.7474  -0.0061  0.050  -0.0061 0.19  
2044: 45  6 40  0   44  6 39  0             448893.7474  -0.0061  0.050  -0.0061 0.31  
2045: 44  6 38  0   43  6 37  0             448899.9330  -0.0168  0.050  -0.0169 0.31  
2046: 44  6 38  0   43  7 37  0             448899.9330  -0.0168  0.050  -0.0169 0.19  
2047: 44  7 38  0   43  6 37  0             448899.9330  -0.0168  0.050  -0.0169 0.19  
2048: 44  7 38  0   43  7 37  0             448899.9330  -0.0168  0.050  -0.0169 0.31  
2049: 43  7 36  0   42  7 35  0             448907.0553   0.0063  0.050   0.0063 0.31  
2050: 43  7 36  0   42  8 35  0             448907.0553   0.0063  0.050   0.0063 0.19  
2051: 43  8 36  0   42  7 35  0             448907.0553   0.0063  0.050   0.0063 0.19  
2052: 43  8 36  0   42  8 35  0             448907.0553   0.0063  0.050   0.0063 0.31  
2053: 42  8 34  0   41  8 33  0             448915.7456  -0.0212  0.050  -0.0212 0.31  
2054: 42  8 34  0   41  9 33  0             448915.7456  -0.0212  0.050  -0.0212 0.19  
2055: 42  9 34  0   41  8 33  0             448915.7456  -0.0212  0.050  -0.0212 0.19  
2056: 42  9 34  0   41  9 33  0             448915.7456  -0.0212  0.050  -0.0212 0.31  
2057: 41  9 32  0   40  9 31  0             448927.0877  -0.0166  0.050  -0.0167 0.31  
2058: 41  9 32  0   40 10 31  0             448927.0877  -0.0166  0.050  -0.0167 0.19  
2059: 41 10 32  0   40  9 31  0             448927.0877  -0.0166  0.050  -0.0167 0.19  
2060: 41 10 32  0   40 10 31  0             448927.0877  -0.0166  0.050  -0.0167 0.31  
2061: 40 10 30  0   39 10 29  0             448942.5210   0.0147  0.050   0.0147 0.31  
2062: 40 10 30  0   39 11 29  0             448942.5210   0.0147  0.050   0.0147 0.19  
2063: 40 11 30  0   39 10 29  0             448942.5210   0.0147  0.050   0.0147 0.19  
2064: 40 11 30  0   39 11 29  0             448942.5210   0.0147  0.050   0.0147 0.31  
2065: 39 11 28  0   38 11 27  0             448964.1596   0.0322  0.050   0.0322 0.31  
2066: 39 11 28  0   38 12 27  0             448964.1596   0.0322  0.050   0.0322 0.19  
2067: 39 12 28  0   38 11 27  0             448964.1596   0.0322  0.050   0.0322 0.19  
2068: 39 12 28  0   38 12 27  0             448964.1596   0.0322  0.050   0.0322 0.31  
2069: 38 12 26  0   37 12 25  0             448995.3071   0.0140  0.050   0.0141 0.32  
2070: 38 12 26  0   37 13 25  0             448995.3071   0.0140  0.050   0.0141 0.18  
2071: 38 13 26  0   37 12 25  0             448995.3071   0.0140  0.050   0.0141 0.18  
2072: 38 13 26  0   37 13 25  0             448995.3071   0.0140  0.050   0.0141 0.32  
2073: 37 13 24  0   36 13 23  0             449041.3303   0.0014  0.050   0.0014 0.32  
2074: 37 13 24  0   36 14 23  0             449041.3303   0.0014  0.050   0.0014 0.18  
2075: 37 14 24  0   36 13 23  0             449041.3303   0.0014  0.050   0.0014 0.18  
2076: 37 14 24  0   36 14 23  0             449041.3303   0.0014  0.050   0.0014 0.32  
2077: 36 14 22  0   35 14 21  0             449111.1457   0.0143  0.050   0.0143 0.32  
2078: 36 14 22  0   35 15 21  0             449111.1457   0.0143  0.050   0.0143 0.18  
2079: 36 15 22  0   35 14 21  0             449111.1457   0.0143  0.050   0.0143 0.18  
2080: 36 15 22  0   35 15 21  0             449111.1457   0.0143  0.050   0.0143 0.32  
2081: 35 15 20  0   34 15 19  0             449220.3170  -0.0104  0.050  -0.0104 0.33  
2082: 35 15 20  0   34 16 19  0             449220.3170  -0.0104  0.050  -0.0104 0.17  
2083: 35 16 20  0   34 15 19  0             449220.3170  -0.0104  0.050  -0.0104 0.17  
2084: 35 16 20  0   34 16 19  0             449220.3170  -0.0104  0.050  -0.0104 0.33  
2085: 34 16 18  0   33 16 17  0             449398.1092  -0.0397  0.050  -0.0397 0.33  
2086: 34 16 18  0   33 17 17  0             449398.1092  -0.0395  0.050  -0.0397 0.17  
2087: 34 17 18  0   33 16 17  0             449398.1092  -0.0397  0.050  -0.0397 0.17  
2088: 34 17 18  0   33 17 17  0             449398.1092  -0.0395  0.050  -0.0397 0.33  
2089: 33 17 16  0   32 17 15  0             449704.0505  -0.0350  0.050  -0.0196 0.34  
2090: 33 17 16  0   32 18 15  0             449704.0505   0.0002  0.050  -0.0196 0.16  
2091: 33 18 16  0   32 17 15  0             449704.0505  -0.0395  0.050  -0.0196 0.16  
2092: 33 18 16  0   32 18 15  0             449704.0505  -0.0041  0.050  -0.0196 0.34  
2093: 32 19 14  0   31 19 13  0             450273.0660  -0.0725  0.050               
2094: 32 18 14  0   31 18 13  0             450276.8603   0.0216  0.050               
2095: 31 20 12  0   30 20 11  0             451380.6507  -0.0204  0.050               
2096: 31 19 12  0   30 19 11  0             451624.7942   0.0290  0.050               
2097: 30 21 10  0   29 21  9  0             451832.6638   0.0381  0.050               
2098: 25 22  4  0   24 21  3  0             452332.3563  -0.0863  0.050               
2099: 25 22  3  0   24 21  4  0             452392.2396   0.0417  0.050               
2100: 29 22  7  0   28 22  6  0             452915.5397  -0.0069  0.050               
2101: 29 20  9  0   28 20  8  0             454017.8368  -0.0370  0.050               
2102: 25 23  2  0   24 22  3  0             456528.7217  -0.0412  0.050               
2103: 30 22  9  0   29 22  8  0             457308.5135  -0.0660  0.050               
2104: 30 23  8  0   29 23  7  0             457587.3549  -0.0148  0.050               
2105: 51  0 51  0   50  0 50  0             457743.0614   0.0236  0.050   0.0237 0.30  
2106: 51  0 51  0   50  1 50  0             457743.0614   0.0236  0.050   0.0237 0.20  
2107: 51  1 51  0   50  0 50  0             457743.0614   0.0236  0.050   0.0237 0.20  
2108: 51  1 51  0   50  1 50  0             457743.0614   0.0236  0.050   0.0237 0.30  
2109: 50  1 49  0   49  1 48  0             457750.6421  -0.0264  0.050  -0.0265 0.30  
2110: 50  1 49  0   49  2 48  0             457750.6421  -0.0264  0.050  -0.0265 0.20  
2111: 50  2 49  0   49  1 48  0             457750.6421  -0.0264  0.050  -0.0265 0.20  
2112: 50  2 49  0   49  2 48  0             457750.6421  -0.0264  0.050  -0.0265 0.30  
2113: 49  2 47  0   48  2 46  0             457757.4146  -0.0253  0.050  -0.0253 0.31  
2114: 49  2 47  0   48  3 46  0             457757.4146  -0.0253  0.050  -0.0253 0.19  
2115: 49  3 47  0   48  2 46  0             457757.4146  -0.0253  0.050  -0.0253 0.19  
2116: 49  3 47  0   48  3 46  0             457757.4146  -0.0253  0.050  -0.0253 0.31  
2117: 48  3 45  0   47  3 44  0             457763.5549  -0.0126  0.050  -0.0127 0.31  
2118: 48  3 45  0   47  4 44  0             457763.5549  -0.0126  0.050  -0.0127 0.19  
2119: 48  4 45  0   47  3 44  0             457763.5549  -0.0126  0.050  -0.0127 0.19  
2120: 48  4 45  0   47  4 44  0             457763.5549  -0.0126  0.050  -0.0127 0.31  
2121: 46  5 41  0   45  5 40  0             457774.8993  -0.0589  0.050  -0.0590 0.31  
2122: 46  5 41  0   45  6 40  0             457774.8993  -0.0589  0.050  -0.0590 0.19  
2123: 46  6 41  0   45  5 40  0             457774.8993  -0.0589  0.050  -0.0590 0.19  
2124: 46  6 41  0   45  6 40  0             457774.8993  -0.0589  0.050  -0.0590 0.31  
2125: 44  7 37  0   43  7 36  0             457787.6458  -0.0172  0.050  -0.0172 0.31  
2126: 44  7 37  0   43  8 36  0             457787.6458  -0.0172  0.050  -0.0172 0.19  
2127: 44  8 37  0   43  7 36  0             457787.6458  -0.0172  0.050  -0.0172 0.19  
2128: 44  8 37  0   43  8 36  0             457787.6458  -0.0172  0.050  -0.0172 0.31  
2129: 43  8 35  0   42  8 34  0             457795.8642  -0.0100  0.050  -0.0100 0.31  
2130: 43  8 35  0   42  9 34  0             457795.8642  -0.0100  0.050  -0.0100 0.19  
2131: 43  9 35  0   42  8 34  0             457795.8642  -0.0100  0.050  -0.0100 0.19  
2132: 43  9 35  0   42  9 34  0             457795.8642  -0.0100  0.050  -0.0100 0.31  
2133: 42  9 33  0   41  9 32  0             457806.4597  -0.0014  0.050  -0.0014 0.31  
2134: 42  9 33  0   41 10 32  0             457806.4597  -0.0014  0.050  -0.0014 0.19  
2135: 42 10 33  0   41  9 32  0             457806.4597  -0.0014  0.050  -0.0014 0.19  
2136: 42 10 33  0   41 10 32  0             457806.4597  -0.0014  0.050  -0.0014 0.31  
2137: 41 10 31  0   40 10 30  0             457820.7394   0.0130  0.050   0.0131 0.31  
2138: 41 10 31  0   40 11 30  0             457820.7394   0.0130  0.050   0.0131 0.19  
2139: 41 11 31  0   40 10 30  0             457820.7394   0.0130  0.050   0.0131 0.19  
2140: 41 11 31  0   40 11 30  0             457820.7394   0.0130  0.050   0.0131 0.31  
2141: 40 11 29  0   39 11 28  0             457840.5729  -0.0108  0.050  -0.0108 0.31  
2142: 40 11 29  0   39 12 28  0             457840.5729  -0.0108  0.050  -0.0108 0.19  
2143: 40 12 29  0   39 11 28  0             457840.5729  -0.0108  0.050  -0.0108 0.19  
2144: 40 12 29  0   39 12 28  0             457840.5729  -0.0108  0.050  -0.0108 0.31  
2145: 38 13 25  0   37 13 24  0             457910.3797   0.0209  0.050   0.0209 0.32  
2146: 38 13 25  0   37 14 24  0             457910.3797   0.0209  0.050   0.0209 0.18  
2147: 38 14 25  0   37 13 24  0             457910.3797   0.0209  0.050   0.0209 0.18  
2148: 38 14 25  0   37 14 24  0             457910.3797   0.0209  0.050   0.0209 0.32  
2149: 37 14 23  0   36 14 22  0             457972.3366   0.0239  0.050   0.0240 0.32  
2150: 37 14 23  0   36 15 22  0             457972.3366   0.0239  0.050   0.0240 0.18  
2151: 37 15 23  0   36 14 22  0             457972.3366   0.0239  0.050   0.0240 0.18  
2152: 37 15 23  0   36 15 22  0             457972.3366   0.0239  0.050   0.0240 0.32  
2153: 36 15 21  0   35 15 20  0             458067.5354  -0.0526  0.050  -0.0527 0.32  
2154: 36 15 21  0   35 16 20  0             458067.5354  -0.0526  0.050  -0.0527 0.18  
2155: 36 16 21  0   35 15 20  0             458067.5354  -0.0526  0.050  -0.0527 0.18  
2156: 36 16 21  0   35 16 20  0             458067.5354  -0.0526  0.050  -0.0527 0.32  
2157: 34 17 17  0   33 17 16  0             458472.7733   0.0066  0.050   0.0086 0.33  
2158: 34 17 17  0   33 18 16  0             458472.7733   0.0111  0.050   0.0086 0.17  
2159: 34 18 17  0   33 17 16  0             458472.7733   0.0061  0.050   0.0086 0.17  
2160: 34 18 17  0   33 18 16  0             458472.7733   0.0106  0.050   0.0086 0.33  
2161: 32 20 13  0   31 20 12  0             459802.2600  -0.0970  0.050               
2162: 32 19 13  0   31 19 12  0             459849.9598   0.0151  0.050               
2163: 26 21  6  0   25 20  5  0             459860.1332  -0.2232  0.050  -0.0047 0.59  
2164: 32 20 13  0   31 19 12  0             459860.1332   0.3079  0.050  -0.0047 0.41  
2165: 25 24  1  0   24 23  2  0             460626.3170  -0.0191  0.050   0.0159 0.50  
2166: 25 24  2  0   24 23  1  0             460626.3170   0.0510  0.050   0.0159 0.50  
2167: 31 21 11  0   30 21 10  0             461100.0091  -0.0288  0.050               
2168: 29 21  8  0   28 21  7  0             461353.2747  -0.0041  0.050               
2169: 31 20 11  0   30 20 10  0             463022.5715   0.0743  0.050               
2170: 25 25  0  0   24 24  1  0             464697.9862  -0.0203  0.050  -0.0199 0.50  
2171: 25 25  1  0   24 24  0  0             464697.9862  -0.0194  0.050  -0.0199 0.50  
2172: 52  0 52  0   51  0 51  0             466624.2978   0.0205  0.050   0.0205 0.30  
2173: 52  0 52  0   51  1 51  0             466624.2978   0.0205  0.050   0.0205 0.20  
2174: 52  1 52  0   51  0 51  0             466624.2978   0.0205  0.050   0.0205 0.20  
2175: 52  1 52  0   51  1 51  0             466624.2978   0.0205  0.050   0.0205 0.30  
2176: 51  1 50  0   50  1 49  0             466631.9110   0.0206  0.050   0.0206 0.30  
2177: 51  1 50  0   50  2 49  0             466631.9110   0.0206  0.050   0.0206 0.20  
2178: 51  2 50  0   50  1 49  0             466631.9110   0.0206  0.050   0.0206 0.20  
2179: 51  2 50  0   50  2 49  0             466631.9110   0.0206  0.050   0.0206 0.30  
2180: 50  2 48  0   49  2 47  0             466638.6408   0.0232  0.050   0.0233 0.30  
2181: 50  2 48  0   49  3 47  0             466638.6408   0.0232  0.050   0.0233 0.20  
2182: 50  3 48  0   49  2 47  0             466638.6408   0.0232  0.050   0.0233 0.20  
2183: 50  3 48  0   49  3 47  0             466638.6408   0.0232  0.050   0.0233 0.30  
2184: 49  3 46  0   48  3 45  0             466644.7068   0.0369  0.050   0.0370 0.31  
2185: 49  3 46  0   48  4 45  0             466644.7068   0.0369  0.050   0.0370 0.19  
2186: 49  4 46  0   48  3 45  0             466644.7068   0.0369  0.050   0.0370 0.19  
2187: 49  4 46  0   48  4 45  0             466644.7068   0.0369  0.050   0.0370 0.31  
2188: 48  4 44  0   47  4 43  0             466650.3042   0.0111  0.050   0.0112 0.31  
2189: 48  4 44  0   47  5 43  0             466650.3042   0.0111  0.050   0.0112 0.19  
2190: 48  5 44  0   47  4 43  0             466650.3042   0.0111  0.050   0.0112 0.19  
2191: 48  5 44  0   47  5 43  0             466650.3042   0.0111  0.050   0.0112 0.31  
2192: 47  5 42  0   46  5 41  0             466655.7782  -0.0041  0.050  -0.0042 0.31  
2193: 47  5 42  0   46  6 41  0             466655.7782  -0.0041  0.050  -0.0042 0.19  
2194: 47  6 42  0   46  5 41  0             466655.7782  -0.0041  0.050  -0.0042 0.19  
2195: 47  6 42  0   46  6 41  0             466655.7782  -0.0041  0.050  -0.0042 0.31  
2196: 46  6 40  0   45  6 39  0             466661.4858  -0.0177  0.050  -0.0177 0.31  
2197: 46  6 40  0   45  7 39  0             466661.4858  -0.0177  0.050  -0.0177 0.19  
2198: 46  7 40  0   45  6 39  0             466661.4858  -0.0177  0.050  -0.0177 0.19  
2199: 46  7 40  0   45  7 39  0             466661.4858  -0.0177  0.050  -0.0177 0.31  
2200: 45  7 38  0   44  7 37  0             466667.9167  -0.0069  0.050  -0.0069 0.31  
2201: 45  7 38  0   44  8 37  0             466667.9167  -0.0069  0.050  -0.0069 0.19  
2202: 45  8 38  0   44  7 37  0             466667.9167  -0.0069  0.050  -0.0069 0.19  
2203: 45  8 38  0   44  8 37  0             466667.9167  -0.0069  0.050  -0.0069 0.31  
2204: 44  8 36  0   43  8 35  0             466675.6528  -0.0074  0.050  -0.0074 0.31  
2205: 44  8 36  0   43  9 35  0             466675.6528  -0.0074  0.050  -0.0074 0.19  
2206: 44  9 36  0   43  8 35  0             466675.6528  -0.0074  0.050  -0.0074 0.19  
2207: 44  9 36  0   43  9 35  0             466675.6528  -0.0074  0.050  -0.0074 0.31  
2208: 43  9 34  0   42  9 33  0             466685.5648   0.0113  0.050   0.0113 0.31  
2209: 43  9 34  0   42 10 33  0             466685.5648   0.0113  0.050   0.0113 0.19  
2210: 43 10 34  0   42  9 33  0             466685.5648   0.0113  0.050   0.0113 0.19  
2211: 43 10 34  0   42 10 33  0             466685.5648   0.0113  0.050   0.0113 0.31  
2212: 42 10 32  0   41 10 31  0             466698.7864   0.0023  0.050   0.0023 0.31  
2213: 42 10 32  0   41 11 31  0             466698.7864   0.0023  0.050   0.0023 0.19  
2214: 42 11 32  0   41 10 31  0             466698.7864   0.0023  0.050   0.0023 0.19  
2215: 42 11 32  0   41 11 31  0             466698.7864   0.0023  0.050   0.0023 0.31  
2216: 41 11 30  0   40 11 29  0             466717.0595  -0.0018  0.050  -0.0018 0.31  
2217: 41 11 30  0   40 12 29  0             466717.0595  -0.0018  0.050  -0.0018 0.19  
2218: 41 12 30  0   40 11 29  0             466717.0595  -0.0018  0.050  -0.0018 0.19  
2219: 41 12 30  0   40 12 29  0             466717.0595  -0.0018  0.050  -0.0018 0.31  
2220: 40 12 28  0   39 12 27  0             466742.9438   0.0037  0.050   0.0037 0.32  
2221: 40 12 28  0   39 13 27  0             466742.9438   0.0037  0.050   0.0037 0.18  
2222: 40 13 28  0   39 12 27  0             466742.9438   0.0037  0.050   0.0037 0.18  
2223: 40 13 28  0   39 13 27  0             466742.9438   0.0037  0.050   0.0037 0.32  
2224: 39 13 26  0   38 13 25  0             466780.3677  -0.0001  0.050  -0.0001 0.32  
2225: 39 13 26  0   38 14 25  0             466780.3677  -0.0001  0.050  -0.0001 0.18  
2226: 39 14 26  0   38 13 25  0             466780.3677  -0.0001  0.050  -0.0001 0.18  
2227: 39 14 26  0   38 14 25  0             466780.3677  -0.0001  0.050  -0.0001 0.32  
2228: 38 14 24  0   37 14 23  0             466835.6699  -0.0030  0.050  -0.0031 0.32  
2229: 38 14 24  0   37 15 23  0             466835.6699  -0.0030  0.050  -0.0031 0.18  
2230: 38 15 24  0   37 14 23  0             466835.6699  -0.0030  0.050  -0.0031 0.18  
2231: 38 15 24  0   37 15 23  0             466835.6699  -0.0030  0.050  -0.0031 0.32  
2232: 37 15 22  0   36 15 21  0             466919.4414   0.0010  0.050   0.0010 0.32  
2233: 37 15 22  0   36 16 21  0             466919.4414   0.0010  0.050   0.0010 0.18  
2234: 37 16 22  0   36 15 21  0             466919.4414   0.0010  0.050   0.0010 0.18  
2235: 37 16 22  0   36 16 21  0             466919.4414   0.0010  0.050   0.0010 0.32  
2236: 35 17 18  0   34 17 17  0             467263.2701   0.0123  0.050   0.0126 0.33  
2237: 35 17 18  0   34 18 17  0             467263.2701   0.0128  0.050   0.0126 0.17  
2238: 35 18 18  0   34 17 17  0             467263.2701   0.0122  0.050   0.0126 0.17  
2239: 35 18 18  0   34 18 17  0             467263.2701   0.0128  0.050   0.0126 0.33  
2240: 34 18 16  0   33 18 15  0             467630.0579  -0.0479  0.050  -0.0082 0.34  
2241: 34 18 16  0   33 19 15  0             467630.0579   0.0436  0.050  -0.0082 0.16  
2242: 34 19 16  0   33 18 15  0             467630.0579  -0.0600  0.050  -0.0082 0.16  
2243: 34 19 16  0   33 19 15  0             467630.0579   0.0315  0.050  -0.0082 0.34  
2244: 33 20 14  0   32 20 13  0             468314.5136   0.0089  0.050               
2245: 33 20 14  0   32 19 13  0             468324.3761  -0.0092  0.050               
2246: 26 23  3  0   25 22  4  0             471047.7312  -0.0177  0.050               
2247: 31 23  9  0   30 23  8  0             473479.7529  -0.0067  0.050               
2248: 51  2 49  0   50  2 48  0             475519.3807  -0.0174  0.050  -0.0174 0.31  
2249: 51  2 49  0   50  3 48  0             475519.3807  -0.0174  0.050  -0.0174 0.19  
2250: 51  3 49  0   50  2 48  0             475519.3807  -0.0174  0.050  -0.0174 0.19  
2251: 51  3 49  0   50  3 48  0             475519.3807  -0.0174  0.050  -0.0174 0.31  
2252: 50  3 47  0   49  3 46  0             475525.3395  -0.0365  0.050  -0.0365 0.31  
2253: 50  3 47  0   49  4 46  0             475525.3395  -0.0365  0.050  -0.0365 0.19  
2254: 50  4 47  0   49  3 46  0             475525.3395  -0.0365  0.050  -0.0365 0.19  
2255: 50  4 47  0   49  4 46  0             475525.3395  -0.0365  0.050  -0.0365 0.31  
2256: 49  4 45  0   48  4 44  0             475530.8676  -0.0200  0.050  -0.0200 0.31  
2257: 49  4 45  0   48  5 44  0             475530.8676  -0.0200  0.050  -0.0200 0.19  
2258: 49  5 45  0   48  4 44  0             475530.8676  -0.0200  0.050  -0.0200 0.19  
2259: 49  5 45  0   48  5 44  0             475530.8676  -0.0200  0.050  -0.0200 0.31  
2260: 47  6 41  0   46  6 40  0             475541.7281   0.0139  0.050   0.0139 0.31  
2261: 47  6 41  0   46  7 40  0             475541.7281   0.0139  0.050   0.0139 0.19  
2262: 47  7 41  0   46  6 40  0             475541.7281   0.0139  0.050   0.0139 0.19  
2263: 47  7 41  0   46  7 40  0             475541.7281   0.0139  0.050   0.0139 0.31  
2264: 45  8 37  0   44  8 36  0             475555.0301  -0.0791  0.050  -0.0792 0.31  
2265: 45  8 37  0   44  9 36  0             475555.0301  -0.0791  0.050  -0.0792 0.19  
2266: 45  9 37  0   44  8 36  0             475555.0301  -0.0791  0.050  -0.0792 0.19  
2267: 45  9 37  0   44  9 36  0             475555.0301  -0.0791  0.050  -0.0792 0.31  
2268: 44  9 35  0   43  9 34  0             475564.3478  -0.0110  0.050  -0.0110 0.31  
2269: 44  9 35  0   43 10 34  0             475564.3478  -0.0110  0.050  -0.0110 0.19  
2270: 44 10 35  0   43  9 34  0             475564.3478  -0.0110  0.050  -0.0110 0.19  
2271: 44 10 35  0   43 10 34  0             475564.3478  -0.0110  0.050  -0.0110 0.31  
2272: 43 10 33  0   42 10 32  0             475576.6245  -0.0179  0.050  -0.0180 0.31  
2273: 43 10 33  0   42 11 32  0             475576.6245  -0.0179  0.050  -0.0180 0.19  
2274: 43 11 33  0   42 10 32  0             475576.6245  -0.0179  0.050  -0.0180 0.19  
2275: 43 11 33  0   42 11 32  0             475576.6245  -0.0179  0.050  -0.0180 0.31  
2276: 42 11 31  0   41 11 30  0             475593.4906  -0.0046  0.050  -0.0046 0.31  
2277: 42 11 31  0   41 12 30  0             475593.4906  -0.0046  0.050  -0.0046 0.19  
2278: 42 12 31  0   41 11 30  0             475593.4906  -0.0046  0.050  -0.0046 0.19  
2279: 42 12 31  0   41 12 30  0             475593.4906  -0.0046  0.050  -0.0046 0.31  
2280: 41 12 29  0   40 12 28  0             475617.1624  -0.0150  0.050  -0.0150 0.31  
2281: 41 12 29  0   40 13 28  0             475617.1624  -0.0150  0.050  -0.0150 0.19  
2282: 41 13 29  0   40 12 28  0             475617.1624  -0.0150  0.050  -0.0150 0.19  
2283: 41 13 29  0   40 13 28  0             475617.1624  -0.0150  0.050  -0.0150 0.31  
2284: 40 13 27  0   39 13 26  0             475651.1170  -0.0078  0.050  -0.0078 0.32  
2285: 40 13 27  0   39 14 26  0             475651.1170  -0.0078  0.050  -0.0078 0.18  
2286: 40 14 27  0   39 13 26  0             475651.1170  -0.0078  0.050  -0.0078 0.18  
2287: 40 14 27  0   39 14 26  0             475651.1170  -0.0078  0.050  -0.0078 0.32  
2288: 39 14 25  0   38 14 24  0             475700.7676   0.0225  0.050   0.0225 0.32  
2289: 39 14 25  0   38 15 24  0             475700.7676   0.0225  0.050   0.0225 0.18  
2290: 39 15 25  0   38 14 24  0             475700.7676   0.0225  0.050   0.0225 0.18  
2291: 39 15 25  0   38 15 24  0             475700.7676   0.0225  0.050   0.0225 0.32  
2292: 38 15 23  0   37 15 22  0             475774.9161   0.0253  0.050   0.0253 0.32  
2293: 38 15 23  0   37 16 22  0             475774.9161   0.0253  0.050   0.0253 0.18  
2294: 38 16 23  0   37 15 22  0             475774.9161   0.0253  0.050   0.0253 0.18  
2295: 38 16 23  0   37 16 22  0             475774.9161   0.0253  0.050   0.0253 0.32  
2296: 37 16 21  0   36 16 20  0             475888.7025  -0.0442  0.050  -0.0443 0.33  
2297: 37 16 21  0   36 17 20  0             475888.7025  -0.0442  0.050  -0.0443 0.17  
2298: 37 17 21  0   36 16 20  0             475888.7025  -0.0442  0.050  -0.0443 0.17  
2299: 37 17 21  0   36 17 20  0             475888.7025  -0.0442  0.050  -0.0443 0.33  
2300: 36 17 19  0   35 17 18  0             476069.9303   0.0200  0.050   0.0201 0.33  
2301: 36 17 19  0   35 18 18  0             476069.9303   0.0201  0.050   0.0201 0.17  
2302: 36 18 19  0   35 17 18  0             476069.9303   0.0200  0.050   0.0201 0.17  
2303: 36 18 19  0   35 18 18  0             476069.9303   0.0201  0.050   0.0201 0.33  
2304: 30 22  8  0   29 22  7  0             476319.0659   0.0531  0.050               
2305: 35 18 17  0   34 18 16  0             476372.5406   0.0276  0.050   0.0329 0.34  
2306: 35 18 17  0   34 19 16  0             476372.5406   0.0397  0.050   0.0329 0.16  
2307: 35 19 17  0   34 18 16  0             476372.5406   0.0261  0.050   0.0329 0.16  
2308: 35 19 17  0   34 19 16  0             476372.5406   0.0382  0.050   0.0329 0.34  
2309: 34 19 15  0   33 20 14  0             476914.1791   0.1481  0.050  -0.0095 0.31  
2310: 34 20 15  0   33 20 14  0             476914.1791  -0.0806  0.050  -0.0095 0.69  
2311: 34 19 15  0   33 19 14  0             476915.6947   0.1040  0.050   0.0328 0.69  
2312: 34 20 15  0   33 19 14  0             476915.6947  -0.1248  0.050   0.0328 0.31  
2313: 33 21 13  0   32 21 12  0             477958.8567   0.0118  0.050               
2314: 33 20 13  0   32 20 12  0             478056.5197   0.0310  0.050               
2315: 31 21 10  0   30 21  9  0             478408.4063   0.0779  0.050               
2316: 32 22 11  0   31 22 10  0             479191.8402   0.0008  0.050               
2317: 26 25  1  0   25 24  2  0             479280.0563  -0.0048  0.050   0.0113 0.50  
2318: 26 25  2  0   25 24  1  0             479280.0563   0.0274  0.050   0.0113 0.50  
2319: 27 22  6  0   26 21  5  0             479560.1058   0.0775  0.050               
2320: 32 21 11  0   31 21 10  0             482434.8304  -0.0363  0.050               
2321: 26 26  0  0   25 25  1  0             483350.4108  -0.0609  0.050  -0.0608 0.50  
2322: 26 26  1  0   25 25  0  0             483350.4108  -0.0606  0.050  -0.0608 0.50  
2323: 54  0 54  0   53  0 53  0             484385.5468  -0.0087  0.050  -0.0087 0.30  
2324: 54  0 54  0   53  1 53  0             484385.5468  -0.0087  0.050  -0.0087 0.20  
2325: 54  1 54  0   53  0 53  0             484385.5468  -0.0087  0.050  -0.0087 0.20  
2326: 54  1 54  0   53  1 53  0             484385.5468  -0.0087  0.050  -0.0087 0.30  
2327: 53  1 52  0   52  1 51  0             484393.1563   0.0224  0.050   0.0225 0.30  
2328: 53  1 52  0   52  2 51  0             484393.1563   0.0224  0.050   0.0225 0.20  
2329: 53  2 52  0   52  1 51  0             484393.1563   0.0224  0.050   0.0225 0.20  
2330: 53  2 52  0   52  2 51  0             484393.1563   0.0224  0.050   0.0225 0.30  
2331: 52  2 50  0   51  2 49  0             484399.8158   0.0418  0.050   0.0418 0.30  
2332: 52  2 50  0   51  3 49  0             484399.8158   0.0418  0.050   0.0418 0.20  
2333: 52  3 50  0   51  2 49  0             484399.8158   0.0418  0.050   0.0418 0.20  
2334: 52  3 50  0   51  3 49  0             484399.8158   0.0418  0.050   0.0418 0.30  
2335: 50  4 46  0   49  4 45  0             484411.0352  -0.0454  0.050  -0.0454 0.31  
2336: 50  4 46  0   49  5 45  0             484411.0352  -0.0454  0.050  -0.0454 0.19  
2337: 50  5 46  0   49  4 45  0             484411.0352  -0.0454  0.050  -0.0454 0.19  
2338: 50  5 46  0   49  5 45  0             484411.0352  -0.0454  0.050  -0.0454 0.31  
2339: 49  5 44  0   48  5 43  0             484416.2402  -0.0147  0.050  -0.0147 0.31  
2340: 49  5 44  0   48  6 43  0             484416.2402  -0.0147  0.050  -0.0147 0.19  
2341: 49  6 44  0   48  5 43  0             484416.2402  -0.0147  0.050  -0.0147 0.19  
2342: 49  6 44  0   48  6 43  0             484416.2402  -0.0147  0.050  -0.0147 0.31  
2343: 48  6 42  0   47  6 41  0             484421.5555   0.0204  0.050   0.0205 0.31  
2344: 48  6 42  0   47  7 41  0             484421.5555   0.0204  0.050   0.0205 0.19  
2345: 48  7 42  0   47  6 41  0             484421.5555   0.0204  0.050   0.0205 0.19  
2346: 48  7 42  0   47  7 41  0             484421.5555   0.0204  0.050   0.0205 0.31  
2347: 47  7 40  0   46  7 39  0             484427.3292  -0.0101  0.050  -0.0102 0.31  
2348: 47  7 40  0   46  8 39  0             484427.3292  -0.0101  0.050  -0.0102 0.19  
2349: 47  8 40  0   46  7 39  0             484427.3292  -0.0101  0.050  -0.0102 0.19  
2350: 47  8 40  0   46  8 39  0             484427.3292  -0.0101  0.050  -0.0102 0.31  
2351: 46  8 38  0   45  8 37  0             484434.2350   0.0276  0.050   0.0277 0.31  
2352: 46  8 38  0   45  9 37  0             484434.2350   0.0276  0.050   0.0277 0.19  
2353: 46  9 38  0   45  8 37  0             484434.2350   0.0276  0.050   0.0277 0.19  
2354: 46  9 38  0   45  9 37  0             484434.2350   0.0276  0.050   0.0277 0.31  
2355: 45  9 36  0   44  9 35  0             484442.8263  -0.0300  0.050  -0.0301 0.31  
2356: 45  9 36  0   44 10 35  0             484442.8263  -0.0300  0.050  -0.0301 0.19  
2357: 45 10 36  0   44  9 35  0             484442.8263  -0.0300  0.050  -0.0301 0.19  
2358: 45 10 36  0   44 10 35  0             484442.8263  -0.0300  0.050  -0.0301 0.31  
2359: 43 11 32  0   42 11 31  0             484469.8521   0.0217  0.050   0.0218 0.31  
2360: 43 11 32  0   42 12 31  0             484469.8521   0.0217  0.050   0.0218 0.19  
2361: 43 12 32  0   42 11 31  0             484469.8521   0.0217  0.050   0.0218 0.19  
2362: 43 12 32  0   42 12 31  0             484469.8521   0.0217  0.050   0.0218 0.31  
2363: 42 12 30  0   41 12 29  0             484491.5016  -0.0497  0.050  -0.0497 0.31  
2364: 42 12 30  0   41 13 29  0             484491.5016  -0.0497  0.050  -0.0497 0.19  
2365: 42 13 30  0   41 12 29  0             484491.5016  -0.0497  0.050  -0.0497 0.19  
2366: 42 13 30  0   41 13 29  0             484491.5016  -0.0497  0.050  -0.0497 0.31  
2367: 41 13 28  0   40 13 27  0             484522.4248  -0.0175  0.050  -0.0175 0.32  
2368: 41 13 28  0   40 14 27  0             484522.4248  -0.0175  0.050  -0.0175 0.18  
2369: 41 14 28  0   40 13 27  0             484522.4248  -0.0175  0.050  -0.0175 0.18  
2370: 41 14 28  0   40 14 27  0             484522.4248  -0.0175  0.050  -0.0175 0.32  
2371: 40 14 26  0   39 14 25  0             484567.1398  -0.0202  0.050  -0.0202 0.32  
2372: 40 14 26  0   39 15 25  0             484567.1398  -0.0202  0.050  -0.0202 0.18  
2373: 40 15 26  0   39 14 25  0             484567.1398  -0.0202  0.050  -0.0202 0.18  
2374: 40 15 26  0   39 15 25  0             484567.1398  -0.0202  0.050  -0.0202 0.32  
2375: 39 15 24  0   38 15 23  0             484633.2095   0.0309  0.050   0.0310 0.32  
2376: 39 15 24  0   38 16 23  0             484633.2095   0.0309  0.050   0.0310 0.18  
2377: 39 16 24  0   38 15 23  0             484633.2095   0.0309  0.050   0.0310 0.18  
2378: 39 16 24  0   38 16 23  0             484633.2095   0.0309  0.050   0.0310 0.32  
2379: 38 16 22  0   37 16 21  0             484733.0398   0.0216  0.050   0.0217 0.32  
2380: 38 16 22  0   37 17 21  0             484733.0398   0.0216  0.050   0.0217 0.18  
2381: 38 17 22  0   37 16 21  0             484733.0398   0.0216  0.050   0.0217 0.18  
2382: 38 17 22  0   37 17 21  0             484733.0398   0.0216  0.050   0.0217 0.32  
2383: 36 18 18  0   35 18 17  0             485142.0942  -0.0626  0.050  -0.0620 0.33  
2384: 36 18 18  0   35 19 17  0             485142.0942  -0.0611  0.050  -0.0620 0.17  
2385: 36 19 18  0   35 18 17  0             485142.0942  -0.0628  0.050  -0.0620 0.17  
2386: 36 19 18  0   35 19 17  0             485142.0942  -0.0613  0.050  -0.0620 0.33  
2387: 35 19 16  0   34 19 15  0             485579.5056  -0.0491  0.050   0.0495 0.34  
2388: 35 19 16  0   34 20 15  0             485579.5056   0.1797  0.050   0.0495 0.16  
2389: 35 20 16  0   34 19 15  0             485579.5056  -0.0806  0.050   0.0495 0.16  
2390: 35 20 16  0   34 20 15  0             485579.5056   0.1482  0.050   0.0495 0.34  
2391: 32 23 10  0   31 23  9  0             486624.7412   0.0855  0.050               
2392: 27 24  4  0   26 23  3  0             489690.1468   0.0617  0.050               
2393: 22 11 11  0   21  9 12  0             490918.7919   0.0955  0.050  -0.0705 0.29  
2394: 22 11 11  0   21 10 12  0             490918.7919   0.0993  0.050  -0.0705 0.21  
2395: 22 12 11  0   21  9 12  0             490918.7919  -0.2404  0.050  -0.0705 0.21  
2396: 22 12 11  0   21 10 12  0             490918.7919  -0.2365  0.050  -0.0705 0.29  
2397: 31 22  9  0   30 22  8  0             492153.7028   0.0149  0.050               
2398: 54  1 53  0   53  1 52  0             493273.1091  -0.0311  0.050  -0.0312 0.30  
2399: 54  1 53  0   53  2 52  0             493273.1091  -0.0311  0.050  -0.0312 0.20  
2400: 54  2 53  0   53  1 52  0             493273.1091  -0.0311  0.050  -0.0312 0.20  
2401: 54  2 53  0   53  2 52  0             493273.1091  -0.0311  0.050  -0.0312 0.30  
2402: 53  2 51  0   52  2 50  0             493279.6916  -0.0458  0.050  -0.0459 0.31  
2403: 53  2 51  0   52  3 50  0             493279.6916  -0.0458  0.050  -0.0459 0.19  
2404: 53  3 51  0   52  2 50  0             493279.6916  -0.0458  0.050  -0.0459 0.19  
2405: 53  3 51  0   52  3 50  0             493279.6916  -0.0458  0.050  -0.0459 0.31  
2406: 52  3 49  0   51  3 48  0             493285.5531  -0.0166  0.050  -0.0167 0.31  
2407: 52  3 49  0   51  4 48  0             493285.5531  -0.0166  0.050  -0.0167 0.19  
2408: 52  4 49  0   51  3 48  0             493285.5531  -0.0166  0.050  -0.0167 0.19  
2409: 52  4 49  0   51  4 48  0             493285.5531  -0.0166  0.050  -0.0167 0.31  
2410: 51  4 47  0   50  4 46  0             493290.8632  -0.0009  0.050  -0.0010 0.31  
2411: 51  4 47  0   50  5 46  0             493290.8632  -0.0009  0.050  -0.0010 0.19  
2412: 51  5 47  0   50  4 46  0             493290.8632  -0.0009  0.050  -0.0010 0.19  
2413: 51  5 47  0   50  5 46  0             493290.8632  -0.0009  0.050  -0.0010 0.31  
2414: 50  5 45  0   49  5 44  0             493295.8523  -0.0342  0.050  -0.0342 0.31  
2415: 50  5 45  0   49  6 44  0             493295.8523  -0.0342  0.050  -0.0342 0.19  
2416: 50  6 45  0   49  5 44  0             493295.8523  -0.0342  0.050  -0.0342 0.19  
2417: 50  6 45  0   49  6 44  0             493295.8523  -0.0342  0.050  -0.0342 0.31  
2418: 49  6 43  0   48  6 42  0             493300.9745   0.0173  0.050   0.0174 0.31  
2419: 49  6 43  0   48  7 42  0             493300.9745   0.0173  0.050   0.0174 0.19  
2420: 49  7 43  0   48  6 42  0             493300.9745   0.0173  0.050   0.0174 0.19  
2421: 49  7 43  0   48  7 42  0             493300.9745   0.0173  0.050   0.0174 0.31  
2422: 48  7 41  0   47  7 40  0             493306.5244   0.0515  0.050   0.0515 0.31  
2423: 48  7 41  0   47  8 40  0             493306.5244   0.0515  0.050   0.0515 0.19  
2424: 48  8 41  0   47  7 40  0             493306.5244   0.0515  0.050   0.0515 0.19  
2425: 48  8 41  0   47  8 40  0             493306.5244   0.0515  0.050   0.0515 0.31  
2426: 47  8 39  0   46  8 38  0             493312.9389  -0.0019  0.050  -0.0019 0.31  
2427: 47  8 39  0   46  9 38  0             493312.9389  -0.0019  0.050  -0.0019 0.19  
2428: 47  9 39  0   46  8 38  0             493312.9389  -0.0019  0.050  -0.0019 0.19  
2429: 47  9 39  0   46  9 38  0             493312.9389  -0.0019  0.050  -0.0019 0.31  
2430: 46  9 37  0   45  9 36  0             493321.0084  -0.0192  0.050  -0.0192 0.31  
2431: 46  9 37  0   45 10 36  0             493321.0084  -0.0192  0.050  -0.0192 0.19  
2432: 46 10 37  0   45  9 36  0             493321.0084  -0.0192  0.050  -0.0192 0.19  
2433: 46 10 37  0   45 10 36  0             493321.0084  -0.0192  0.050  -0.0192 0.31  
2434: 45 10 35  0   44 10 34  0             493331.6009  -0.0342  0.050  -0.0342 0.31  
2435: 45 10 35  0   44 11 34  0             493331.6009  -0.0342  0.050  -0.0342 0.19  
2436: 45 11 35  0   44 10 34  0             493331.6009  -0.0342  0.050  -0.0342 0.19  
2437: 45 11 35  0   44 11 34  0             493331.6009  -0.0342  0.050  -0.0342 0.31  
2438: 44 11 33  0   43 11 32  0             493346.0101  -0.0089  0.050  -0.0089 0.31  
2439: 44 11 33  0   43 12 32  0             493346.0101  -0.0089  0.050  -0.0089 0.19  
2440: 44 12 33  0   43 11 32  0             493346.0101  -0.0089  0.050  -0.0089 0.19  
2441: 44 12 33  0   43 12 32  0             493346.0101  -0.0089  0.050  -0.0089 0.31  
2442: 43 12 31  0   42 12 30  0             493365.9894   0.0110  0.050   0.0111 0.31  
2443: 43 12 31  0   42 13 30  0             493365.9894   0.0110  0.050   0.0111 0.19  
2444: 43 13 31  0   42 12 30  0             493365.9894   0.0110  0.050   0.0111 0.19  
2445: 43 13 31  0   42 13 30  0             493365.9894   0.0110  0.050   0.0111 0.31  
2446: 42 13 29  0   41 13 28  0             493394.1524  -0.0140  0.050  -0.0141 0.32  
2447: 42 13 29  0   41 14 28  0             493394.1524  -0.0140  0.050  -0.0141 0.18  
2448: 42 14 29  0   41 13 28  0             493394.1524  -0.0140  0.050  -0.0141 0.18  
2449: 42 14 29  0   41 14 28  0             493394.1524  -0.0140  0.050  -0.0141 0.32  
2450: 41 14 27  0   40 14 26  0             493434.5991  -0.0238  0.050  -0.0238 0.32  
2451: 41 14 27  0   40 15 26  0             493434.5991  -0.0238  0.050  -0.0238 0.18  
2452: 41 15 27  0   40 14 26  0             493434.5991  -0.0238  0.050  -0.0238 0.18  
2453: 41 15 27  0   40 15 26  0             493434.5991  -0.0238  0.050  -0.0238 0.32  
2454: 40 15 25  0   39 15 24  0             493493.7025  -0.0093  0.050  -0.0094 0.32  
2455: 40 15 25  0   39 16 24  0             493493.7025  -0.0093  0.050  -0.0094 0.18  
2456: 40 16 25  0   39 15 24  0             493493.7025  -0.0093  0.050  -0.0094 0.18  
2457: 40 16 25  0   39 16 24  0             493493.7025  -0.0093  0.050  -0.0094 0.32  
2458: 39 16 23  0   38 16 22  0             493581.8653  -0.0013  0.050  -0.0014 0.32  
2459: 39 16 23  0   38 17 22  0             493581.8653  -0.0013  0.050  -0.0014 0.18  
2460: 39 17 23  0   38 16 22  0             493581.8653  -0.0013  0.050  -0.0014 0.18  
2461: 39 17 23  0   38 17 22  0             493581.8653  -0.0013  0.050  -0.0014 0.32  
2462: 38 17 21  0   37 17 20  0             493717.0047  -0.0170  0.050  -0.0171 0.33  
2463: 38 17 21  0   37 18 20  0             493717.0047  -0.0170  0.050  -0.0171 0.17  
2464: 38 18 21  0   37 17 20  0             493717.0047  -0.0170  0.050  -0.0171 0.17  
2465: 38 18 21  0   37 18 20  0             493717.0047  -0.0170  0.050  -0.0171 0.33  
2466: 27 25  2  0   26 24  3  0             493840.3396  -0.3843  0.050  -0.0727 0.50  
2467: 27 25  3  0   26 24  2  0             493840.3396   0.2388  0.050  -0.0727 0.50  
2468: 37 18 19  0   36 18 18  0             493931.8914  -0.0058  0.050  -0.0057 0.33  
2469: 37 18 19  0   36 19 18  0             493931.8914  -0.0056  0.050  -0.0057 0.17  
2470: 37 19 19  0   36 18 18  0             493931.8914  -0.0058  0.050  -0.0057 0.17  
2471: 37 19 19  0   36 19 18  0             493931.8914  -0.0056  0.050  -0.0057 0.33  
2472: 34 22 13  0   33 22 12  0             496164.7871  -0.0225  0.050               
2473: 27 26  1  0   26 25  2  0             497931.6708  -0.0334  0.050  -0.0261 0.50  
2474: 27 26  2  0   26 25  1  0             497931.6708  -0.0187  0.050  -0.0261 0.50  
--------------------------------------------------------------------------------

PARAMETERS IN FIT (values truncated and Nlines statistics):

        1000000         A_gs  /MHz         9338.62763(37)                      1
        2000000         B_gs  /MHz         8492.94478(29)                      2
        3000000         C_gs  /MHz         4445.73996(19)                      3
          20000        DJ_gs  /kHz            2.93193(28)                      4
         110000       DJK_gs  /kHz           -4.58386(54)                      5
         200000        DK_gs  /kHz            1.96734(32)                      6
        4010000        d1_gs  /kHz            0.15293(14)                      7
        5000000        d2_gs  /kHz            0.009329(50)                     8
          30000        HJ_gs  /Hz             0.000817(79)                     9
         120000       HJK_gs  /Hz            -0.00384(20)                     10
         210000       HKJ_gs  /Hz             0.00535(14)                     11
         300000        HK_gs  /Hz           [-0.0023565]                      12
        4020000        h1_gs  /Hz           [-0.000197]                       13
        5010000        h2_gs  /Hz           [-0.0000021]                      14
        6000000        h3_gs  /Hz           [-0.0000212]                      15

 MICROWAVE AVG =        0.000585 MHz, IR AVG =        0.00000                 
 MICROWAVE RMS =        0.035749 MHz, IR RMS =        0.00000                 
 END OF ITERATION  1 OLD, NEW RMS ERROR=        0.71497         0.71497       

  distinct frequency lines in fit:   779
       distinct parameters of fit:    11

MICROWAVE       lines fitted       lines    lines      RMS      RMS ERROR    J range  Ka range    freq. range
            total   dv=0 dv.ne.0   UNFITTD  e>900
v"= 0        779    779      0        0      0       0.035738     0.71476    10  59    0  31   155598   497932
--------------------------------------------------------------------------------------------
total:       779    779      0        0      0       0.035738     0.71476

NOTE: the RMS values above are for Nlines statistics, but the 'total' values may differ slightly from
      those in the .FIT file since the o-c values for this evaluation are as rounded in the .FIT.


 PARAMETERS IN FIT WITH STANDARD ERRORS ON THOSE THAT ARE FITTED:
 (values rounded and degrees of freedom, Ndegf=Nlines-Nconst, statistics)

        1000000         A_gs  /MHz       9338.62763(27)                        1
        2000000         B_gs  /MHz       8492.94478(21)                        2
        3000000         C_gs  /MHz       4445.73996(14)                        3
          20000        DJ_gs  /kHz          2.93194(20)                        4
         110000       DJK_gs  /kHz         -4.58386(39)                        5
         200000        DK_gs  /kHz          1.96734(23)                        6
        4010000        d1_gs  /kHz          0.152932(99)                       7
        5000000        d2_gs  /kHz          0.009329(36)                       8
          30000        HJ_gs  /Hz           0.000817(57)                       9
         120000       HJK_gs  /Hz          -0.00384(15)                       10
         210000       HKJ_gs  /Hz           0.00536(10)                       11
         300000        HK_gs  /Hz           [-0.0023565]                      12
        4020000        h1_gs  /Hz           [-0.000197]                       13
        5010000        h2_gs  /Hz           [-0.0000021]                      14
        6000000        h3_gs  /Hz           [-0.0000212]                      15

 CORRELATION COEFFICIENTS, C.ij:

           A_gs     B_gs     C_gs     -DJ_gs   -DJK_gs  -DK_gs   d1_gs    d2_gs   

A_gs        1.0000
B_gs        0.3272   1.0000
C_gs        0.2056   0.2153   1.0000
-DJ_gs     -0.7550  -0.7277  -0.1942   1.0000
-DJK_gs     0.4534   0.5494  -0.2219  -0.8173   1.0000
-DK_gs     -0.1304  -0.3272   0.1429   0.5407  -0.8745   1.0000
d1_gs       0.6575  -0.3787   0.0466  -0.2087   0.0599   0.0773   1.0000
d2_gs      -0.1423   0.0493  -0.0118   0.0390   0.0308  -0.0923  -0.4150   1.0000
HJ_gs       0.4608   0.7377   0.1472  -0.9070   0.8454  -0.6679  -0.0969   0.0786
HJK_gs     -0.1850  -0.5342   0.1657   0.6769  -0.9208   0.9002   0.2059  -0.1212
HKJ_gs      0.0033   0.3679  -0.1537  -0.4785   0.8209  -0.9494  -0.2529   0.1390

           HJ_gs    HJK_gs   HKJ_gs  

HJ_gs       1.0000
HJK_gs     -0.8601   1.0000
HKJ_gs      0.6998  -0.9507   1.0000

 Mean value of |C.ij|, i.ne.j =   0.4004
 Mean value of  C.ij,  i.ne.j =  -0.0497


 No correlations with absolute value greater than 0.9950


 Worst fitted lines (obs-calc/error):

  1005:   -1.9       2161:   -1.9       1672:   -1.9       1007:    1.9
   237:    1.9        466:    1.9        851:   -1.8       2016:    1.8
   707:   -1.8       1223:    1.8       1597:   -1.8        852:    1.8
   854:    1.8       1231:   -1.8        166:    1.8       1160:    1.8
   195:    1.8        776:    1.7       2098:   -1.7        870:   -1.7
  2391:    1.7        311:   -1.7         61:    1.7        292:    1.6
  1014:   -1.6       1599:    1.6        100:    1.6        633:   -1.6
   465:   -1.6       2264:   -1.6       1319:   -1.6       1769:   -1.6
  1406:    1.6       2315:    1.6       2319:    1.5       1524:    1.5
    77:    1.5       2011:   -1.5        941:    1.5       1314:    1.5
  1495:   -1.5       1227:   -1.5        790:   -1.5       1387:    1.5
  1687:    1.5       1763:   -1.5       2169:    1.5       1392:   -1.5
  1937:    1.5       1516:   -1.5

  1005: 24 12 12  0   23 13 11  0             325063.6930  -0.0191  0.050  -0.0971 0.33
  2161: 32 20 13  0   31 20 12  0             459802.2600  -0.0970  0.050
  1672: 28 17 11  0   27 18 10  0             406514.4899  -0.0969  0.050
  1007: 24 12 12  0   23 12 11  0             325064.7730   0.1331  0.050   0.0946 0.67
   237: 34 13 21  0   34 12 22  0             189964.8415   0.0938  0.050   0.0939 0.23
   466: 12 12  0  0   11 11  1  0             222078.6215   0.0933  0.050
   851: 17 15  2  0   16 14  3  0             307450.1493  -0.0919  0.050
  2016: 30 20 11  0   29 20 10  0             442939.2972   0.0918  0.050
   707: 20 12  8  0   19 13  7  0             289873.5631  -0.0900  0.050
  1223: 20 19  1  0   19 18  2  0             367329.4438   0.0898  0.050
                                           _____________________________________
__________________________________________/ SPFIT output reformatted with PIFORM
