# Supplementary material for: Improved Accuracy in Semi-Experimental Structure Determination by Resolving Problems Associated with Rotation of Principal Inertial Axes of Isotopologues: Structures of 1,3-Oxazole (c‑C3H3NO)
Source: J Phys Chem A. 2026 Apr 24;130(18):3623–41. doi: 10.1021/acs.jpca.6c01535 (PMC13158917; doi:10.1021/acs.jpca.6c01535)
Supplement: Supplementary file 2 [file jp6c01535_si_002.zip › Supporting Information/Least-Squares Fits/oxazole_018_A_I_r.res]

   [2-2H,5-2H,5-13C]-oxazole GS                       Sat Oct 11 18:04:04 2025

-------------------------------------------------------------------------------------=========
                                              obs         o-c     error     blends     Notes
                                                                         o-c      wt
    / instead of : below denotes (o-c)>3*err
-------------------------------------------------------------------------------------=========
   1: 17  0 17  0   16  0 16  0             155746.1728  -0.0351  0.050  -0.0351 0.36  
   2: 17  0 17  0   16  1 16  0             155746.1728  -0.0351  0.050  -0.0351 0.14  
   3: 17  1 17  0   16  0 16  0             155746.1728  -0.0351  0.050  -0.0351 0.14  
   4: 17  1 17  0   16  1 16  0             155746.1728  -0.0351  0.050  -0.0351 0.36  
   5: 16  1 15  0   15  1 14  0             155755.2373  -0.0640  0.050  -0.0640 0.36  
   6: 16  1 15  0   15  2 14  0             155755.2373  -0.0640  0.050  -0.0640 0.14  
   7: 16  2 15  0   15  1 14  0             155755.2373  -0.0640  0.050  -0.0640 0.14  
   8: 16  2 15  0   15  2 14  0             155755.2373  -0.0640  0.050  -0.0640 0.36  
   9: 18  0 18  0   17  0 17  0             164644.9248   0.0363  0.050   0.0364 0.36  
  10: 18  0 18  0   17  1 17  0             164644.9248   0.0363  0.050   0.0364 0.14  
  11: 18  1 18  0   17  0 17  0             164644.9248   0.0363  0.050   0.0364 0.14  
  12: 18  1 18  0   17  1 17  0             164644.9248   0.0363  0.050   0.0364 0.36  
  13: 17  1 16  0   16  1 15  0             164653.7958  -0.0471  0.050  -0.0472 0.36  
  14: 17  1 16  0   16  2 15  0             164653.7958  -0.0471  0.050  -0.0472 0.14  
  15: 17  2 16  0   16  1 15  0             164653.7958  -0.0471  0.050  -0.0472 0.14  
  16: 17  2 16  0   16  2 15  0             164653.7958  -0.0471  0.050  -0.0472 0.36  
  17: 15  3 12  0   14  3 11  0             164685.5065   0.0128  0.050   0.0129 0.37  
  18: 15  3 12  0   14  4 11  0             164685.5065   0.0129  0.050   0.0129 0.13  
  19: 15  4 12  0   14  3 11  0             164685.5065   0.0128  0.050   0.0129 0.13  
  20: 15  4 12  0   14  4 11  0             164685.5065   0.0129  0.050   0.0129 0.37  
  21: 14  4 10  0   13  4  9  0             164732.0126  -0.1187  0.050  -0.0818 0.37  
  22: 14  4 10  0   13  5  9  0             164732.0126  -0.0355  0.050  -0.0818 0.13  
  23: 14  5 10  0   13  4  9  0             164732.0126  -0.1280  0.050  -0.0818 0.13  
  24: 14  5 10  0   13  5  9  0             164732.0126  -0.0448  0.050  -0.0818 0.37  
  25: 31 12 19  0   31 11 20  0             171368.9935   0.0499  0.050   0.0499 0.18  
  26: 31 12 19  0   31 12 20  0             171368.9935   0.0499  0.050   0.0499 0.32  
  27: 31 13 19  0   31 11 20  0             171368.9935   0.0499  0.050   0.0499 0.32  
  28: 31 13 19  0   31 12 20  0             171368.9935   0.0499  0.050   0.0499 0.18  
  29: 29 10 19  0   29  9 20  0             172000.3822  -0.0132  0.050  -0.0133 0.18  
  30: 29 10 19  0   29 10 20  0             172000.3822  -0.0132  0.050  -0.0133 0.32  
  31: 29 11 19  0   29  9 20  0             172000.3822  -0.0132  0.050  -0.0133 0.32  
  32: 29 11 19  0   29 10 20  0             172000.3822  -0.0132  0.050  -0.0133 0.18  
  33: 25  6 19  0   25  5 20  0             172926.2065  -0.0709  0.050  -0.0709 0.17  
  34: 25  6 19  0   25  6 20  0             172926.2065  -0.0709  0.050  -0.0709 0.33  
  35: 25  7 19  0   25  5 20  0             172926.2065  -0.0709  0.050  -0.0709 0.33  
  36: 25  7 19  0   25  6 20  0             172926.2065  -0.0709  0.050  -0.0709 0.17  
  37: 22  3 19  0   22  2 20  0             173389.0571  -0.0331  0.050  -0.0332 0.17  
  38: 22  3 19  0   22  3 20  0             173389.0571  -0.0331  0.050  -0.0332 0.33  
  39: 22  4 19  0   22  2 20  0             173389.0571  -0.0331  0.050  -0.0332 0.33  
  40: 22  4 19  0   22  3 20  0             173389.0571  -0.0331  0.050  -0.0332 0.17  
  41: 19  0 19  0   18  0 18  0             173543.4495   0.0199  0.050   0.0199 0.36  
  42: 19  0 19  0   18  1 18  0             173543.4495   0.0199  0.050   0.0199 0.14  
  43: 19  1 19  0   18  0 18  0             173543.4495   0.0199  0.050   0.0199 0.14  
  44: 19  1 19  0   18  1 18  0             173543.4495   0.0199  0.050   0.0199 0.36  
  45: 18  1 17  0   17  1 16  0             173552.3145   0.0466  0.050   0.0466 0.36  
  46: 18  1 17  0   17  2 16  0             173552.3145   0.0466  0.050   0.0466 0.14  
  47: 18  2 17  0   17  1 16  0             173552.3145   0.0466  0.050   0.0466 0.14  
  48: 18  2 17  0   17  2 16  0             173552.3145   0.0466  0.050   0.0466 0.36  
  49: 17  2 15  0   16  3 14  0             173563.2444   0.0133  0.050   0.0133 0.14  
  50: 17  2 15  0   16  2 14  0             173563.2444   0.0133  0.050   0.0133 0.36  
  51: 17  3 15  0   16  2 14  0             173563.2444   0.0133  0.050   0.0133 0.14  
  52: 17  3 15  0   16  3 14  0             173563.2444   0.0133  0.050   0.0133 0.36  
  53: 16  3 13  0   15  4 12  0             173581.1088   0.0148  0.050   0.0148 0.21  
  54: 16  4 13  0   15  3 12  0             173581.1088   0.0148  0.050   0.0148 0.21  
  55: 16  4 13  0   15  4 12  0             173581.1088   0.0148  0.050   0.0148 0.58  
  56: 14  6  9  0   13  6  8  0             173718.0022  -0.0337  0.050               
  57: 14  5  9  0   13  5  8  0             173720.5629   0.0365  0.050               
  58: 13  6  7  0   12  6  6  0             174218.9113  -0.0092  0.050               
  59: 39 19 20  0   39 19 21  0             177127.9080  -0.0526  0.050  -0.0551 0.38  
  60: 39 20 20  0   39 18 21  0             177127.9080  -0.0566  0.050  -0.0551 0.38  
  61: 39 20 20  0   39 19 21  0             177127.9080  -0.0564  0.050  -0.0551 0.23  
  62: 38 18 20  0   38 17 21  0             177719.3596   0.0268  0.050   0.0263 0.19  
  63: 38 18 20  0   38 18 21  0             177719.3596   0.0269  0.050   0.0263 0.31  
  64: 38 19 20  0   38 17 21  0             177719.3596   0.0256  0.050   0.0263 0.31  
  65: 38 19 20  0   38 18 21  0             177719.3596   0.0256  0.050   0.0263 0.19  
  66: 34 14 20  0   34 13 21  0             179629.3425  -0.0468  0.050  -0.0468 0.18  
  67: 34 14 20  0   34 14 21  0             179629.3425  -0.0468  0.050  -0.0468 0.32  
  68: 34 15 20  0   34 13 21  0             179629.3425  -0.0468  0.050  -0.0468 0.32  
  69: 34 15 20  0   34 14 21  0             179629.3425  -0.0468  0.050  -0.0468 0.18  
  70: 33 13 20  0   33 12 21  0             180008.8368  -0.0184  0.050  -0.0184 0.18  
  71: 33 13 20  0   33 13 21  0             180008.8368  -0.0184  0.050  -0.0184 0.32  
  72: 33 14 20  0   33 12 21  0             180008.8368  -0.0184  0.050  -0.0184 0.32  
  73: 33 14 20  0   33 13 21  0             180008.8368  -0.0184  0.050  -0.0184 0.18  
  74: 31 11 20  0   31 10 21  0             180669.0470   0.0694  0.050   0.0695 0.18  
  75: 31 11 20  0   31 11 21  0             180669.0470   0.0694  0.050   0.0695 0.32  
  76: 31 12 20  0   31 10 21  0             180669.0470   0.0694  0.050   0.0695 0.32  
  77: 31 12 20  0   31 11 21  0             180669.0470   0.0694  0.050   0.0695 0.18  
  78: 29  9 20  0   29  8 21  0             181212.4996  -0.0558  0.050  -0.0558 0.18  
  79: 29  9 20  0   29  9 21  0             181212.4996  -0.0558  0.050  -0.0558 0.32  
  80: 29 10 20  0   29  8 21  0             181212.4996  -0.0558  0.050  -0.0558 0.32  
  81: 29 10 20  0   29  9 21  0             181212.4996  -0.0558  0.050  -0.0558 0.18  
  82: 27  7 20  0   27  6 21  0             181655.8738   0.0421  0.050   0.0422 0.17  
  83: 27  7 20  0   27  7 21  0             181655.8738   0.0421  0.050   0.0422 0.33  
  84: 27  8 20  0   27  6 21  0             181655.8738   0.0421  0.050   0.0422 0.33  
  85: 27  8 20  0   27  7 21  0             181655.8738   0.0421  0.050   0.0422 0.17  
  86: 26  6 20  0   26  5 21  0             181844.3823  -0.0182  0.050  -0.0182 0.17  
  87: 26  6 20  0   26  6 21  0             181844.3823  -0.0182  0.050  -0.0182 0.33  
  88: 26  7 20  0   26  5 21  0             181844.3823  -0.0182  0.050  -0.0182 0.33  
  89: 26  7 20  0   26  6 21  0             181844.3823  -0.0182  0.050  -0.0182 0.17  
  90: 46 25 21  0   46 24 22  0             181871.9368   0.1985  0.050   0.0237 0.28  
  91: 46 26 21  0   46 24 22  0             181871.9368  -0.0528  0.050   0.0237 0.43  
  92: 46 26 21  0   46 25 22  0             181871.9368  -0.0354  0.050   0.0237 0.28  
  93: 13  8  6  0   12  8  5  0             182438.6574  -0.0319  0.050               
  94: 20  0 20  0   19  0 19  0             182441.7866  -0.0369  0.050  -0.0369 0.36  
  95: 20  0 20  0   19  1 19  0             182441.7866  -0.0369  0.050  -0.0369 0.14  
  96: 20  1 20  0   19  0 19  0             182441.7866  -0.0369  0.050  -0.0369 0.14  
  97: 20  1 20  0   19  1 19  0             182441.7866  -0.0369  0.050  -0.0369 0.36  
  98: 19  1 18  0   18  1 17  0             182450.6168   0.0540  0.050   0.0541 0.36  
  99: 19  1 18  0   18  2 17  0             182450.6168   0.0540  0.050   0.0541 0.14  
 100: 19  2 18  0   18  1 17  0             182450.6168   0.0540  0.050   0.0541 0.14  
 101: 19  2 18  0   18  2 17  0             182450.6168   0.0540  0.050   0.0541 0.36  
 102: 18  2 16  0   17  2 15  0             182461.1020   0.0368  0.050   0.0369 0.36  
 103: 18  2 16  0   17  3 15  0             182461.1020   0.0368  0.050   0.0369 0.14  
 104: 18  3 16  0   17  2 15  0             182461.1020   0.0368  0.050   0.0369 0.14  
 105: 18  3 16  0   17  3 15  0             182461.1020   0.0368  0.050   0.0369 0.36  
 106: 17  3 14  0   16  3 13  0             182477.1969  -0.0111  0.050  -0.0111 0.37  
 107: 17  3 14  0   16  4 13  0             182477.1969  -0.0111  0.050  -0.0111 0.13  
 108: 17  4 14  0   16  3 13  0             182477.1969  -0.0111  0.050  -0.0111 0.13  
 109: 17  4 14  0   16  4 13  0             182477.1969  -0.0111  0.050  -0.0111 0.37  
 110: 16  4 12  0   15  4 11  0             182508.9243   0.0165  0.050   0.0169 0.37  
 111: 16  4 12  0   15  5 11  0             182508.9243   0.0175  0.050   0.0169 0.13  
 112: 16  5 12  0   15  4 11  0             182508.9243   0.0164  0.050   0.0169 0.13  
 113: 16  5 12  0   15  5 11  0             182508.9243   0.0173  0.050   0.0169 0.37  
 114: 15  5 10  0   14  5  9  0             182585.1672  -0.2182  0.050  -0.0538 0.38  
 115: 15  5 10  0   14  6  9  0             182585.1672   0.1566  0.050  -0.0538 0.12  
 116: 15  6 10  0   14  5  9  0             182585.1672  -0.2641  0.050  -0.0538 0.12  
 117: 15  6 10  0   14  6  9  0             182585.1672   0.1107  0.050  -0.0538 0.38  
 118: 14  6  8  0   13  7  7  0             182776.5415  -0.0885  0.050               
 119: 14  6  8  0   13  6  7  0             182841.0316  -0.0395  0.050               
 120: 14  7  8  0   13  6  7  0             182851.2925   0.0354  0.050               
 121: 44 23 21  0   44 22 22  0             183591.5766  -0.0397  0.050  -0.0575 0.20  
 122: 44 23 21  0   44 23 22  0             183591.5766  -0.0374  0.050  -0.0575 0.30  
 123: 44 24 21  0   44 22 22  0             183591.5766  -0.0776  0.050  -0.0575 0.30  
 124: 44 24 21  0   44 23 22  0             183591.5766  -0.0753  0.050  -0.0575 0.20  
 125: 42 21 21  0   42 20 22  0             185055.3793  -0.0855  0.050  -0.0879 0.19  
 126: 42 21 21  0   42 21 22  0             185055.3793  -0.0852  0.050  -0.0879 0.31  
 127: 42 22 21  0   42 20 22  0             185055.3793  -0.0905  0.050  -0.0879 0.31  
 128: 42 22 21  0   42 21 22  0             185055.3793  -0.0903  0.050  -0.0879 0.19  
 129: 13  7  6  0   12  7  5  0             185105.9564   0.0085  0.050               
 130: 41 20 21  0   41 19 22  0             185703.2367  -0.0078  0.050  -0.0087 0.19  
 131: 41 20 21  0   41 20 22  0             185703.2367  -0.0077  0.050  -0.0087 0.31  
 132: 41 21 21  0   41 19 22  0             185703.2367  -0.0095  0.050  -0.0087 0.31  
 133: 41 21 21  0   41 20 22  0             185703.2367  -0.0095  0.050  -0.0087 0.19  
 134: 40 19 21  0   40 18 22  0             186300.4017   0.0661  0.050   0.0658 0.19  
 135: 40 19 21  0   40 19 22  0             186300.4017   0.0661  0.050   0.0658 0.31  
 136: 40 20 21  0   40 18 22  0             186300.4017   0.0655  0.050   0.0658 0.31  
 137: 40 20 21  0   40 19 22  0             186300.4017   0.0655  0.050   0.0658 0.19  
 138: 39 18 21  0   39 17 22  0             186850.2707  -0.0643  0.050  -0.0644 0.19  
 139: 39 18 21  0   39 18 22  0             186850.2707  -0.0643  0.050  -0.0644 0.31  
 140: 39 19 21  0   39 17 22  0             186850.2707  -0.0645  0.050  -0.0644 0.31  
 141: 39 19 21  0   39 18 22  0             186850.2707  -0.0645  0.050  -0.0644 0.19  
 142: 38 17 21  0   38 16 22  0             187356.5705   0.0375  0.050   0.0375 0.19  
 143: 38 17 21  0   38 17 22  0             187356.5705   0.0375  0.050   0.0375 0.31  
 144: 38 18 21  0   38 16 22  0             187356.5705   0.0374  0.050   0.0375 0.31  
 145: 38 18 21  0   38 17 22  0             187356.5705   0.0374  0.050   0.0375 0.19  
 146: 37 16 21  0   37 16 22  0             187821.9303  -0.0218  0.050  -0.0219 0.32  
 147: 37 16 21  0   37 15 22  0             187821.9303  -0.0218  0.050  -0.0219 0.18  
 148: 37 17 21  0   37 15 22  0             187821.9303  -0.0218  0.050  -0.0219 0.32  
 149: 37 17 21  0   37 16 22  0             187821.9303  -0.0218  0.050  -0.0219 0.18  
 150: 36 15 21  0   36 15 22  0             188249.4295   0.0484  0.050   0.0484 0.39  
 151: 36 16 21  0   36 14 22  0             188249.4295   0.0484  0.050   0.0484 0.39  
 152: 36 16 21  0   36 15 22  0             188249.4295   0.0484  0.050   0.0484 0.22  
 153: 35 14 21  0   35 13 22  0             188641.4364   0.0345  0.050   0.0345 0.50  
 154: 35 15 21  0   35 14 22  0             188641.4364   0.0345  0.050   0.0345 0.50  
 155: 34 13 21  0   34 12 22  0             189000.4040  -0.0096  0.050  -0.0097 0.26  
 156: 34 13 21  0   34 13 22  0             189000.4040  -0.0096  0.050  -0.0097 0.47  
 157: 34 14 21  0   34 13 22  0             189000.4040  -0.0096  0.050  -0.0097 0.26  
 158: 33 12 21  0   33 11 22  0             189328.6223  -0.0304  0.050  -0.0305 0.26  
 159: 33 13 21  0   33 11 22  0             189328.6223  -0.0304  0.050  -0.0305 0.47  
 160: 33 13 21  0   33 12 22  0             189328.6223  -0.0304  0.050  -0.0305 0.26  
 161: 32 11 21  0   32 10 22  0             189628.1639  -0.0457  0.050  -0.0458 0.36  
 162: 32 11 21  0   32 11 22  0             189628.1639  -0.0457  0.050  -0.0458 0.64  
 163: 31 10 21  0   31  9 22  0             189901.0825   0.0392  0.050   0.0393 0.35  
 164: 31 11 21  0   31  9 22  0             189901.0825   0.0392  0.050   0.0393 0.65  
 165: 30  9 21  0   30  9 22  0             190148.9077  -0.0863  0.050  -0.0864 0.50  
 166: 30 10 21  0   30  8 22  0             190148.9077  -0.0863  0.050  -0.0864 0.50  
 167: 29  8 21  0   29  8 22  0             190373.8566   0.0621  0.050   0.0622 0.65  
 168: 29  9 21  0   29  8 22  0             190373.8566   0.0621  0.050   0.0622 0.35  
 169: 28  7 21  0   28  6 22  0             190577.0498  -0.0283  0.050  -0.0284 0.35  
 170: 28  8 21  0   28  6 22  0             190577.0498  -0.0283  0.050  -0.0284 0.65  
 171: 27  6 21  0   27  5 22  0             190760.4152   0.0268  0.050   0.0268 0.21  
 172: 27  6 21  0   27  6 22  0             190760.4152   0.0268  0.050   0.0268 0.40  
 173: 27  7 21  0   27  5 22  0             190760.4152   0.0268  0.050   0.0268 0.40  
 174: 25  4 21  0   25  3 22  0             191072.8961   0.0467  0.050   0.0467 0.17  
 175: 25  4 21  0   25  4 22  0             191072.8961   0.0467  0.050   0.0467 0.33  
 176: 25  5 21  0   25  3 22  0             191072.8961   0.0467  0.050   0.0467 0.33  
 177: 25  5 21  0   25  4 22  0             191072.8961   0.0467  0.050   0.0467 0.17  
 178: 21  0 21  0   20  0 20  0             191340.0402  -0.0221  0.050  -0.0221 0.36  
 179: 21  0 21  0   20  1 20  0             191340.0402  -0.0221  0.050  -0.0221 0.14  
 180: 21  1 21  0   20  0 20  0             191340.0402  -0.0221  0.050  -0.0221 0.14  
 181: 21  1 21  0   20  1 20  0             191340.0402  -0.0221  0.050  -0.0221 0.36  
 182: 20  1 19  0   19  1 18  0             191348.6962  -0.0196  0.050  -0.0196 0.36  
 183: 20  1 19  0   19  2 18  0             191348.6962  -0.0196  0.050  -0.0196 0.14  
 184: 20  2 19  0   19  1 18  0             191348.6962  -0.0196  0.050  -0.0196 0.14  
 185: 20  2 19  0   19  2 18  0             191348.6962  -0.0196  0.050  -0.0196 0.36  
 186: 19  2 17  0   18  2 16  0             191358.8751   0.0368  0.050   0.0369 0.36  
 187: 19  2 17  0   18  3 16  0             191358.8751   0.0368  0.050   0.0369 0.14  
 188: 19  3 17  0   18  2 16  0             191358.8751   0.0368  0.050   0.0369 0.14  
 189: 19  3 17  0   18  3 16  0             191358.8751   0.0368  0.050   0.0369 0.36  
 190: 18  3 15  0   17  3 14  0             191373.6673   0.0311  0.050   0.0312 0.37  
 191: 18  3 15  0   17  4 14  0             191373.6673   0.0311  0.050   0.0312 0.13  
 192: 18  4 15  0   17  3 14  0             191373.6673   0.0311  0.050   0.0312 0.13  
 193: 18  4 15  0   17  4 14  0             191373.6673   0.0311  0.050   0.0312 0.37  
 194: 17  4 13  0   16  4 12  0             191400.8268   0.0037  0.050   0.0037 0.37  
 195: 17  4 13  0   16  5 12  0             191400.8268   0.0038  0.050   0.0037 0.13  
 196: 17  5 13  0   16  4 12  0             191400.8268   0.0036  0.050   0.0037 0.13  
 197: 17  5 13  0   16  5 12  0             191400.8268   0.0038  0.050   0.0037 0.37  
 198: 16  5 11  0   15  5 10  0             191461.2045  -0.0218  0.050  -0.0053 0.43  
 199: 16  6 11  0   15  5 10  0             191461.2045  -0.0271  0.050  -0.0053 0.14  
 200: 16  6 11  0   15  6 10  0             191461.2045   0.0186  0.050  -0.0053 0.43  
 201: 15  7  9  0   14  7  8  0             191617.7913  -0.0010  0.050               
 202: 14  8  7  0   13  8  6  0             191836.2741  -0.0694  0.050               
 203: 46 24 22  0   46 23 23  0             192160.3202   0.0915  0.050   0.0834 0.19  
 204: 46 24 22  0   46 24 23  0             192160.3202   0.0925  0.050   0.0834 0.31  
 205: 46 25 22  0   46 23 23  0             192160.3202   0.0741  0.050   0.0834 0.31  
 206: 46 25 22  0   46 24 23  0             192160.3202   0.0751  0.050   0.0834 0.19  
 207: 14  7  7  0   13  7  6  0             192558.0701   0.0732  0.050               
 208: 42 20 22  0   42 20 23  0             194877.1597   0.0247  0.050   0.0245 0.38  
 209: 42 21 22  0   42 19 23  0             194877.1597   0.0244  0.050   0.0245 0.38  
 210: 42 21 22  0   42 20 23  0             194877.1597   0.0244  0.050   0.0245 0.23  
 211: 41 20 22  0   41 19 23  0             195434.3325  -0.0004  0.050  -0.0004 0.19  
 212: 41 19 22  0   41 18 23  0             195434.3325  -0.0003  0.050  -0.0004 0.19  
 213: 41 19 22  0   41 19 23  0             195434.3325  -0.0003  0.050  -0.0004 0.31  
 214: 41 20 22  0   41 18 23  0             195434.3325  -0.0004  0.050  -0.0004 0.31  
 215: 39 17 22  0   39 16 23  0             196424.5992   0.0244  0.050   0.0244 0.18  
 216: 39 17 22  0   39 17 23  0             196424.5992   0.0244  0.050   0.0244 0.32  
 217: 39 18 22  0   39 16 23  0             196424.5992   0.0244  0.050   0.0244 0.32  
 218: 39 18 22  0   39 17 23  0             196424.5992   0.0244  0.050   0.0244 0.18  
 219: 13  8  5  0   12  8  4  0             197216.8351  -0.0163  0.050               
 220: 37 15 22  0   37 14 23  0             197266.9100   0.0170  0.050   0.0170 0.18  
 221: 37 15 22  0   37 15 23  0             197266.9100   0.0170  0.050   0.0170 0.32  
 222: 37 16 22  0   37 14 23  0             197266.9100   0.0170  0.050   0.0170 0.32  
 223: 37 16 22  0   37 15 23  0             197266.9100   0.0170  0.050   0.0170 0.18  
 224: 36 14 22  0   36 13 23  0             197638.4779  -0.0112  0.050  -0.0112 0.18  
 225: 36 14 22  0   36 14 23  0             197638.4779  -0.0112  0.050  -0.0112 0.32  
 226: 36 15 22  0   36 13 23  0             197638.4779  -0.0112  0.050  -0.0112 0.32  
 227: 36 15 22  0   36 14 23  0             197638.4779  -0.0112  0.050  -0.0112 0.18  
 228: 35 13 22  0   35 12 23  0             197979.8511  -0.0278  0.050  -0.0278 0.18  
 229: 35 13 22  0   35 13 23  0             197979.8511  -0.0278  0.050  -0.0278 0.32  
 230: 35 14 22  0   35 12 23  0             197979.8511  -0.0278  0.050  -0.0278 0.32  
 231: 35 14 22  0   35 13 23  0             197979.8511  -0.0278  0.050  -0.0278 0.18  
 232: 34 13 22  0   34 11 23  0             198293.0025  -0.0171  0.050  -0.0171 0.64  
 233: 34 13 22  0   34 12 23  0             198293.0025  -0.0171  0.050  -0.0171 0.36  
 234: 33 11 22  0   33 10 23  0             198579.7507   0.0010  0.050   0.0010 0.18  
 235: 33 11 22  0   33 11 23  0             198579.7507   0.0010  0.050   0.0010 0.32  
 236: 33 12 22  0   33 10 23  0             198579.7507   0.0010  0.050   0.0010 0.32  
 237: 33 12 22  0   33 11 23  0             198579.7507   0.0010  0.050   0.0010 0.18  
 238: 32 10 22  0   32  9 23  0             198841.8414   0.0424  0.050   0.0425 0.18  
 239: 32 10 22  0   32 10 23  0             198841.8414   0.0424  0.050   0.0425 0.32  
 240: 32 11 22  0   32  9 23  0             198841.8414   0.0424  0.050   0.0425 0.32  
 241: 32 11 22  0   32 10 23  0             198841.8414   0.0424  0.050   0.0425 0.18  
 242: 31  9 22  0   31  8 23  0             199080.7654  -0.0335  0.050  -0.0336 0.26  
 243: 31 10 22  0   31  8 23  0             199080.7654  -0.0335  0.050  -0.0336 0.48  
 244: 31 10 22  0   31  9 23  0             199080.7654  -0.0335  0.050  -0.0336 0.26  
 245: 30  8 22  0   30  7 23  0             199298.3813   0.0903  0.050   0.0903 0.17  
 246: 30  8 22  0   30  8 23  0             199298.3813   0.0903  0.050   0.0903 0.33  
 247: 30  9 22  0   30  7 23  0             199298.3813   0.0903  0.050   0.0903 0.33  
 248: 30  9 22  0   30  8 23  0             199298.3813   0.0903  0.050   0.0903 0.17  
 249: 29  7 22  0   29  6 23  0             199495.6842  -0.0491  0.050  -0.0491 0.17  
 250: 29  7 22  0   29  7 23  0             199495.6842  -0.0491  0.050  -0.0491 0.33  
 251: 29  8 22  0   29  6 23  0             199495.6842  -0.0491  0.050  -0.0491 0.33  
 252: 29  8 22  0   29  7 23  0             199495.6842  -0.0491  0.050  -0.0491 0.17  
 253: 22  0 22  0   21  0 21  0             200238.1608   0.0226  0.050   0.0227 0.36  
 254: 22  0 22  0   21  1 21  0             200238.1608   0.0226  0.050   0.0227 0.14  
 255: 22  1 22  0   21  0 21  0             200238.1608   0.0226  0.050   0.0227 0.14  
 256: 22  1 22  0   21  1 21  0             200238.1608   0.0226  0.050   0.0227 0.36  
 257: 21  1 20  0   20  1 19  0             200246.7630   0.0463  0.050   0.0464 0.36  
 258: 21  1 20  0   20  2 19  0             200246.7630   0.0463  0.050   0.0464 0.14  
 259: 21  2 20  0   20  1 19  0             200246.7630   0.0463  0.050   0.0464 0.14  
 260: 21  2 20  0   20  2 19  0             200246.7630   0.0463  0.050   0.0464 0.36  
 261: 20  2 18  0   19  2 17  0             200256.4936  -0.0268  0.050  -0.0269 0.42  
 262: 20  3 18  0   19  2 17  0             200256.4936  -0.0268  0.050  -0.0269 0.16  
 263: 20  3 18  0   19  3 17  0             200256.4936  -0.0268  0.050  -0.0269 0.42  
 264: 19  3 16  0   18  3 15  0             200270.2490   0.0054  0.050   0.0055 0.37  
 265: 19  3 16  0   18  4 15  0             200270.2490   0.0054  0.050   0.0055 0.13  
 266: 19  4 16  0   18  3 15  0             200270.2490   0.0054  0.050   0.0055 0.13  
 267: 19  4 16  0   18  4 15  0             200270.2490   0.0054  0.050   0.0055 0.37  
 268: 18  4 14  0   17  4 13  0             200294.0243  -0.0010  0.050  -0.0011 0.59  
 269: 18  4 14  0   17  5 13  0             200294.0243  -0.0010  0.050  -0.0011 0.21  
 270: 18  5 14  0   17  4 13  0             200294.0243  -0.0010  0.050  -0.0011 0.21  
 271: 17  5 12  0   16  5 11  0             200343.3564   0.0456  0.050   0.0480 0.37  
 272: 17  5 12  0   16  6 11  0             200343.3564   0.0509  0.050   0.0480 0.13  
 273: 17  6 12  0   16  5 11  0             200343.3564   0.0450  0.050   0.0480 0.13  
 274: 17  6 12  0   16  6 11  0             200343.3564   0.0503  0.050   0.0480 0.37  
 275: 16  6 10  0   15  6  9  0             200463.7782   0.0395  0.050  -0.0069 0.76  
 276: 16  7 10  0   15  6  9  0             200463.7782  -0.1546  0.050  -0.0069 0.24  
 277: 15  7  8  0   14  7  7  0             200900.2174  -0.0688  0.050               
 278: 30  7 23  0   30  6 24  0             208412.1810   0.0646  0.050   0.0646 0.50  
 279: 30  8 23  0   30  7 24  0             208412.1810   0.0646  0.050   0.0646 0.50  
 280: 23  0 23  0   22  1 22  0             209136.0613   0.0180  0.050   0.0180 0.50  
 281: 23  1 23  0   22  0 22  0             209136.0613   0.0180  0.050   0.0180 0.50  
 282: 22  1 21  0   21  1 20  0             209144.5784   0.0233  0.050   0.0233 0.36  
 283: 22  1 21  0   21  2 20  0             209144.5784   0.0233  0.050   0.0233 0.14  
 284: 22  2 21  0   21  1 20  0             209144.5784   0.0233  0.050   0.0233 0.14  
 285: 22  2 21  0   21  2 20  0             209144.5784   0.0233  0.050   0.0233 0.36  
 286: 21  2 19  0   20  2 18  0             209154.0675  -0.0204  0.050  -0.0204 0.36  
 287: 21  2 19  0   20  3 18  0             209154.0675  -0.0204  0.050  -0.0204 0.14  
 288: 21  3 19  0   20  2 18  0             209154.0675  -0.0204  0.050  -0.0204 0.14  
 289: 21  3 19  0   20  3 18  0             209154.0675  -0.0204  0.050  -0.0204 0.36  
 290: 20  3 17  0   19  3 16  0             209166.9389   0.0030  0.050   0.0031 0.42  
 291: 20  4 17  0   19  3 16  0             209166.9389   0.0030  0.050   0.0031 0.15  
 292: 20  4 17  0   19  4 16  0             209166.9389   0.0030  0.050   0.0031 0.42  
 293: 19  4 15  0   18  4 14  0             209188.0938   0.0119  0.050   0.0119 0.42  
 294: 19  5 15  0   18  4 14  0             209188.0938   0.0119  0.050   0.0119 0.15  
 295: 19  5 15  0   18  5 14  0             209188.0938   0.0119  0.050   0.0119 0.42  
 296: 18  5 13  0   17  6 12  0             209229.3413   0.0151  0.050   0.0149 0.20  
 297: 18  6 13  0   17  5 12  0             209229.3413   0.0144  0.050   0.0149 0.20  
 298: 18  6 13  0   17  6 12  0             209229.3413   0.0150  0.050   0.0149 0.59  
 299: 16  7  9  0   15  7  8  0             209583.8238  -0.0119  0.050               
 300: 39 15 24  0   39 15 25  0             215258.4932   0.0767  0.050   0.0767 0.50  
 301: 39 16 24  0   39 14 25  0             215258.4932   0.0767  0.050   0.0767 0.50  
 302: 38 14 24  0   38 13 25  0             215596.8705  -0.0384  0.050  -0.0384 0.36  
 303: 38 15 24  0   38 13 25  0             215596.8705  -0.0384  0.050  -0.0384 0.64  
 304: 37 13 24  0   37 13 25  0             215909.6821   0.0133  0.050   0.0134 0.50  
 305: 37 14 24  0   37 12 25  0             215909.6821   0.0133  0.050   0.0134 0.50  
 306: 15 13  2  0   14 13  1  0             216399.6441  -0.0438  0.050               
 307: 35 11 24  0   35 11 25  0             216464.1030   0.0462  0.050   0.0462 0.50  
 308: 35 12 24  0   35 10 25  0             216464.1030   0.0462  0.050   0.0462 0.50  
 309: 34 10 24  0   34  9 25  0             216708.5227   0.0049  0.050   0.0049 0.35  
 310: 34 11 24  0   34  9 25  0             216708.5227   0.0049  0.050   0.0049 0.65  
 311: 15 10  6  0   14 10  5  0             216788.1043   0.0667  0.050               
 312: 33  9 24  0   33  8 25  0             216932.9862   0.0620  0.050   0.0621 0.26  
 313: 33 10 24  0   33  8 25  0             216932.9862   0.0620  0.050   0.0621 0.48  
 314: 33 10 24  0   33  9 25  0             216932.9862   0.0620  0.050   0.0621 0.26  
 315: 32  8 24  0   32  7 25  0             217138.5505   0.0315  0.050   0.0316 0.26  
 316: 32  8 24  0   32  8 25  0             217138.5505   0.0315  0.050   0.0316 0.48  
 317: 32  9 24  0   32  8 25  0             217138.5505   0.0315  0.050   0.0316 0.26  
 318: 29  5 24  0   29  4 25  0             217654.0765   0.0940  0.050   0.0940 0.17  
 319: 29  5 24  0   29  5 25  0             217654.0765   0.0940  0.050   0.0940 0.33  
 320: 29  6 24  0   29  4 25  0             217654.0765   0.0940  0.050   0.0940 0.33  
 321: 29  6 24  0   29  5 25  0             217654.0765   0.0940  0.050   0.0940 0.17  
 322: 28  4 24  0   28  3 25  0             217795.6775   0.0656  0.050               
 323: 24  1 24  0   23  0 23  0             218033.7856   0.0155  0.050               
 324: 23  2 22  0   22  2 21  0             218042.2563   0.0342  0.050               
 325: 21  3 18  0   20  4 17  0             218063.6401  -0.0043  0.050  -0.0043 0.50  
 326: 21  4 18  0   20  3 17  0             218063.6401  -0.0043  0.050  -0.0043 0.50  
 327: 20  4 16  0   19  4 15  0             218082.6925  -0.0126  0.050  -0.0126 0.42  
 328: 20  4 16  0   19  5 15  0             218082.6925  -0.0126  0.050  -0.0126 0.15  
 329: 20  5 16  0   19  5 15  0             218082.6925  -0.0126  0.050  -0.0126 0.42  
 330: 19  5 14  0   18  5 13  0             218117.9724   0.0297  0.050   0.0297 0.43  
 331: 19  6 14  0   18  5 13  0             218117.9724   0.0297  0.050   0.0297 0.15  
 332: 19  6 14  0   18  6 13  0             218117.9724   0.0297  0.050   0.0297 0.43  
 333: 18  6 12  0   17  6 11  0             218192.3981  -0.0121  0.050  -0.0079 0.60  
 334: 18  6 12  0   17  7 11  0             218192.3981   0.0121  0.050  -0.0079 0.20  
 335: 18  7 12  0   17  6 11  0             218192.3981  -0.0150  0.050  -0.0079 0.20  
 336: 17  8 10  0   16  8  9  0             218371.3842   0.0748  0.050               
 337: 17  7 10  0   16  7  9  0             218375.6016  -0.0360  0.050               
 338: 15 12  4  0   14 12  3  0             218602.6704  -0.0245  0.050               
 339: 16  9  8  0   15  9  7  0             218736.8692   0.0440  0.050               
 340: 16  8  8  0   15  8  7  0             219118.6834   0.0836  0.050               
 341: 45 20 25  0   45 20 26  0             222198.8956  -0.0038  0.050  -0.0038 0.63  
 342: 45 21 25  0   45 20 26  0             222198.8956  -0.0038  0.050  -0.0038 0.37  
 343: 43 18 25  0   43 17 26  0             223103.1845  -0.0015  0.050  -0.0016 0.37  
 344: 43 18 25  0   43 18 26  0             223103.1845  -0.0015  0.050  -0.0016 0.63  
 345: 41 16 25  0   41 15 26  0             223886.2772  -0.0038  0.050  -0.0039 0.27  
 346: 41 17 25  0   41 15 26  0             223886.2772  -0.0038  0.050  -0.0039 0.47  
 347: 41 17 25  0   41 16 26  0             223886.2772  -0.0038  0.050  -0.0039 0.27  
 348: 15  9  6  0   14  9  5  0             224205.4773   0.0511  0.050               
 349: 40 15 25  0   40 14 26  0             224236.6489   0.0063  0.050   0.0063 0.22  
 350: 40 15 25  0   40 15 26  0             224236.6489   0.0063  0.050   0.0063 0.39  
 351: 40 16 25  0   40 14 26  0             224236.6489   0.0063  0.050   0.0063 0.39  
 352: 39 14 25  0   39 13 26  0             224561.6187  -0.0069  0.050  -0.0069 0.36  
 353: 39 15 25  0   39 13 26  0             224561.6187  -0.0069  0.050  -0.0069 0.64  
 354: 37 13 25  0   37 12 26  0             225141.1774  -0.0145  0.050  -0.0146 0.26  
 355: 37 12 25  0   37 11 26  0             225141.1774  -0.0145  0.050  -0.0146 0.26  
 356: 37 13 25  0   37 11 26  0             225141.1774  -0.0145  0.050  -0.0146 0.48  
 357: 36 11 25  0   36 10 26  0             225398.3704  -0.0876  0.050  -0.0877 0.21  
 358: 36 11 25  0   36 11 26  0             225398.3704  -0.0876  0.050  -0.0877 0.39  
 359: 36 12 25  0   36 10 26  0             225398.3704  -0.0876  0.050  -0.0877 0.39  
 360: 34  9 25  0   34  9 26  0             225854.1867   0.0188  0.050   0.0188 0.39  
 361: 34 10 25  0   34  8 26  0             225854.1867   0.0188  0.050   0.0188 0.39  
 362: 34 10 25  0   34  9 26  0             225854.1867   0.0188  0.050   0.0188 0.21  
 363: 32  7 25  0   32  6 26  0             226239.0510   0.0032  0.050   0.0032 0.35  
 364: 32  8 25  0   32  6 26  0             226239.0510   0.0032  0.050   0.0032 0.65  
 365: 30  5 25  0   30  4 26  0             226561.4503  -0.0443  0.050               
 366: 28  3 25  0   28  2 26  0             226829.1400  -0.0282  0.050  -0.0282 0.34  
 367: 28  3 25  0   28  3 26  0             226829.1400  -0.0282  0.050  -0.0282 0.66  
 368: 25  0 25  0   24  1 24  0             226931.2942  -0.0164  0.050               
 369: 24  1 23  0   23  1 22  0             226939.6760  -0.0324  0.050  -0.0324 0.50  
 370: 24  2 23  0   23  2 22  0             226939.6760  -0.0324  0.050  -0.0324 0.50  
 371: 23  2 21  0   22  2 20  0             226948.7871  -0.0161  0.050  -0.0162 0.73  
 372: 23  2 21  0   22  3 20  0             226948.7871  -0.0161  0.050  -0.0162 0.27  
 373: 22  3 19  0   21  3 18  0             226960.3189   0.0010  0.050   0.0011 0.73  
 374: 22  4 19  0   21  3 18  0             226960.3189   0.0010  0.050   0.0011 0.27  
 375: 21  4 17  0   20  5 16  0             226977.7116   0.0146  0.050   0.0147 0.26  
 376: 21  5 17  0   20  5 16  0             226977.7116   0.0146  0.050   0.0147 0.74  
 377: 20  5 15  0   19  5 14  0             227008.3590   0.0328  0.050   0.0328 0.74  
 378: 20  5 15  0   19  6 14  0             227008.3590   0.0328  0.050   0.0328 0.26  
 379: 19  7 13  0   18  6 12  0             227069.5699   0.0267  0.050   0.0289 0.25  
 380: 19  7 13  0   18  7 12  0             227069.5699   0.0296  0.050   0.0289 0.75  
 381: 18  8 11  0   17  7 10  0             227208.1451  -0.0062  0.050               
 382: 16 10  7  0   15 10  6  0             227379.8005  -0.0444  0.050               
 383: 17  8  9  0   16  9  8  0             227524.1250  -0.0155  0.050               
 384: 15 11  4  0   14 11  3  0             227525.0604   0.0359  0.050               
 385: 17  9  9  0   16  9  8  0             227539.9316  -0.0277  0.050               
 386: 17  8  9  0   16  8  8  0             227616.2556   0.0713  0.050               
 387: 16  9  7  0   15  9  6  0             230465.5804  -0.0306  0.050               
 388: 15 10  5  0   14 10  4  0             232013.0635   0.0743  0.050               
 389: 43 18 26  0   43 16 27  0             232506.8028  -0.0190  0.050  -0.0190 0.64  
 390: 43 18 26  0   43 17 27  0             232506.8028  -0.0190  0.050  -0.0190 0.36  
 391: 16 11  6  0   15 11  5  0             233323.2994   0.0761  0.050               
 392: 40 14 26  0   40 13 27  0             233518.3224  -0.0759  0.050  -0.0760 0.18  
 393: 40 14 26  0   40 14 27  0             233518.3224  -0.0759  0.050  -0.0760 0.32  
 394: 40 15 26  0   40 13 27  0             233518.3224  -0.0759  0.050  -0.0760 0.32  
 395: 40 15 26  0   40 14 27  0             233518.3224  -0.0759  0.050  -0.0760 0.18  
 396: 39 13 26  0   39 12 27  0             233809.1593   0.0109  0.050   0.0110 0.18  
 397: 39 13 26  0   39 13 27  0             233809.1593   0.0109  0.050   0.0110 0.32  
 398: 39 14 26  0   39 12 27  0             233809.1593   0.0109  0.050   0.0110 0.32  
 399: 39 14 26  0   39 13 27  0             233809.1593   0.0109  0.050   0.0110 0.18  
 400: 36 10 26  0   36  9 27  0             234559.4431  -0.0209  0.050  -0.0210 0.21  
 401: 36 10 26  0   36 10 27  0             234559.4431  -0.0209  0.050  -0.0210 0.39  
 402: 36 11 26  0   36  9 27  0             234559.4431  -0.0209  0.050  -0.0210 0.39  
 403: 35  9 26  0   35  8 27  0             234772.7592   0.0839  0.050   0.0839 0.26  
 404: 35 10 26  0   35  8 27  0             234772.7592   0.0839  0.050   0.0839 0.48  
 405: 35 10 26  0   35  9 27  0             234772.7592   0.0839  0.050   0.0839 0.26  
 406: 34  8 26  0   34  7 27  0             234969.2473   0.0605  0.050   0.0606 0.17  
 407: 34  8 26  0   34  8 27  0             234969.2473   0.0605  0.050   0.0606 0.33  
 408: 34  9 26  0   34  7 27  0             234969.2473   0.0605  0.050   0.0606 0.33  
 409: 34  9 26  0   34  8 27  0             234969.2473   0.0605  0.050   0.0606 0.17  
 410: 32  6 26  0   32  5 27  0             235315.9492  -0.0319  0.050  -0.0319 0.21  
 411: 32  6 26  0   32  6 27  0             235315.9492  -0.0319  0.050  -0.0319 0.40  
 412: 32  7 26  0   32  5 27  0             235315.9492  -0.0319  0.050  -0.0319 0.40  
 413: 29  3 26  0   29  2 27  0             235734.0498   0.0035  0.050   0.0035 0.17  
 414: 29  3 26  0   29  3 27  0             235734.0498   0.0035  0.050   0.0035 0.33  
 415: 29  4 26  0   29  2 27  0             235734.0498   0.0035  0.050   0.0035 0.33  
 416: 29  4 26  0   29  3 27  0             235734.0498   0.0035  0.050   0.0035 0.17  
 417: 26  0 26  0   25  0 25  0             235828.6275  -0.0298  0.050  -0.0299 0.36  
 418: 26  0 26  0   25  1 25  0             235828.6275  -0.0298  0.050  -0.0299 0.14  
 419: 26  1 26  0   25  0 25  0             235828.6275  -0.0298  0.050  -0.0299 0.14  
 420: 26  1 26  0   25  1 25  0             235828.6275  -0.0298  0.050  -0.0299 0.36  
 421: 25  1 24  0   24  1 23  0             235836.9949  -0.0107  0.050  -0.0107 0.36  
 422: 25  1 24  0   24  2 23  0             235836.9949  -0.0107  0.050  -0.0107 0.14  
 423: 25  2 24  0   24  1 23  0             235836.9949  -0.0107  0.050  -0.0107 0.14  
 424: 25  2 24  0   24  2 23  0             235836.9949  -0.0107  0.050  -0.0107 0.36  
 425: 24  2 22  0   23  2 21  0             235845.9224   0.0022  0.050   0.0022 0.36  
 426: 24  2 22  0   23  3 21  0             235845.9224   0.0022  0.050   0.0022 0.14  
 427: 24  3 22  0   23  2 21  0             235845.9224   0.0022  0.050   0.0022 0.14  
 428: 24  3 22  0   23  3 21  0             235845.9224   0.0022  0.050   0.0022 0.36  
 429: 23  3 20  0   22  3 19  0             235856.9209   0.0047  0.050   0.0047 0.36  
 430: 23  3 20  0   22  4 19  0             235856.9209   0.0047  0.050   0.0047 0.14  
 431: 23  4 20  0   22  3 19  0             235856.9209   0.0047  0.050   0.0047 0.14  
 432: 23  4 20  0   22  4 19  0             235856.9209   0.0047  0.050   0.0047 0.36  
 433: 22  4 18  0   21  4 17  0             235872.9009  -0.0157  0.050  -0.0157 0.37  
 434: 22  4 18  0   21  5 17  0             235872.9009  -0.0157  0.050  -0.0157 0.13  
 435: 22  5 18  0   21  4 17  0             235872.9009  -0.0157  0.050  -0.0157 0.13  
 436: 22  5 18  0   21  5 17  0             235872.9009  -0.0157  0.050  -0.0157 0.37  
 437: 21  5 16  0   20  5 15  0             235899.9204  -0.0102  0.050  -0.0103 0.37  
 438: 21  5 16  0   20  6 15  0             235899.9204  -0.0102  0.050  -0.0103 0.13  
 439: 21  6 16  0   20  5 15  0             235899.9204  -0.0102  0.050  -0.0103 0.13  
 440: 21  6 16  0   20  6 15  0             235899.9204  -0.0102  0.050  -0.0103 0.37  
 441: 20  6 14  0   19  6 13  0             235951.3042  -0.0374  0.050  -0.0373 0.37  
 442: 20  6 14  0   19  7 13  0             235951.3042  -0.0371  0.050  -0.0373 0.13  
 443: 20  7 14  0   19  6 13  0             235951.3042  -0.0374  0.050  -0.0373 0.13  
 444: 20  7 14  0   19  7 13  0             235951.3042  -0.0371  0.050  -0.0373 0.37  
 445: 19  7 12  0   18  7 11  0             236060.4574  -0.0229  0.050   0.0199 0.38  
 446: 19  7 12  0   18  8 11  0             236060.4574   0.0752  0.050   0.0199 0.12  
 447: 19  8 12  0   18  7 11  0             236060.4574  -0.0354  0.050   0.0199 0.12  
 448: 19  8 12  0   18  8 11  0             236060.4574   0.0627  0.050   0.0199 0.38  
 449: 18  9 10  0   17  9  9  0             236319.0081  -0.0205  0.050               
 450: 29  0 29  0   28  0 28  0             262519.4149  -0.0430  0.050  -0.0431 0.19  
 451: 29  0 29  0   28  1 28  0             262519.4149  -0.0430  0.050  -0.0431 0.31  
 452: 29  1 29  0   28  0 28  0             262519.4149  -0.0430  0.050  -0.0431 0.31  
 453: 29  1 29  0   28  1 28  0             262519.4149  -0.0430  0.050  -0.0431 0.19  
 454: 28  2 26  0   27  2 25  0             271432.5622   0.0693  0.050   0.0693 0.19  
 455: 28  2 26  0   27  3 25  0             271432.5622   0.0693  0.050   0.0693 0.31  
 456: 28  3 26  0   27  2 25  0             271432.5622   0.0693  0.050   0.0693 0.31  
 457: 28  3 26  0   27  3 25  0             271432.5622   0.0693  0.050   0.0693 0.19  
 458: 26  4 22  0   25  4 21  0             271454.4017   0.0509  0.050   0.0509 0.19  
 459: 26  4 22  0   25  5 21  0             271454.4017   0.0509  0.050   0.0509 0.31  
 460: 26  5 22  0   25  4 21  0             271454.4017   0.0509  0.050   0.0509 0.31  
 461: 26  5 22  0   25  5 21  0             271454.4017   0.0509  0.050   0.0509 0.19  
 462: 25  5 20  0   24  5 19  0             271472.5351  -0.0188  0.050  -0.0188 0.20  
 463: 25  5 20  0   24  6 19  0             271472.5351  -0.0188  0.050  -0.0188 0.30  
 464: 25  6 20  0   24  5 19  0             271472.5351  -0.0188  0.050  -0.0188 0.30  
 465: 25  6 20  0   24  6 19  0             271472.5351  -0.0188  0.050  -0.0188 0.20  
 466: 24  6 18  0   23  6 17  0             271502.3169  -0.0439  0.050  -0.0439 0.20  
 467: 24  6 18  0   23  7 17  0             271502.3169  -0.0439  0.050  -0.0439 0.30  
 468: 24  7 18  0   23  6 17  0             271502.3169  -0.0439  0.050  -0.0439 0.30  
 469: 24  7 18  0   23  7 17  0             271502.3169  -0.0439  0.050  -0.0439 0.20  
 470: 31  0 31  0   30  0 30  0             280312.2287   0.0133  0.050   0.0134 0.19  
 471: 31  0 31  0   30  1 30  0             280312.2287   0.0133  0.050   0.0134 0.31  
 472: 31  1 31  0   30  0 30  0             280312.2287   0.0133  0.050   0.0134 0.31  
 473: 31  1 31  0   30  1 30  0             280312.2287   0.0133  0.050   0.0134 0.19  
 474: 30  1 29  0   29  1 28  0             280320.3722   0.0092  0.050   0.0092 0.19  
 475: 30  1 29  0   29  2 28  0             280320.3722   0.0092  0.050   0.0092 0.31  
 476: 30  2 29  0   29  1 28  0             280320.3722   0.0092  0.050   0.0092 0.31  
 477: 30  2 29  0   29  2 28  0             280320.3722   0.0092  0.050   0.0092 0.19  
 478: 29  2 27  0   28  2 26  0             280328.6629   0.0535  0.050   0.0536 0.19  
 479: 29  2 27  0   28  3 26  0             280328.6629   0.0535  0.050   0.0536 0.31  
 480: 29  3 27  0   28  2 26  0             280328.6629   0.0535  0.050   0.0536 0.31  
 481: 29  3 27  0   28  3 26  0             280328.6629   0.0535  0.050   0.0536 0.19  
 482: 27  4 23  0   26  4 22  0             280349.5242  -0.0479  0.050  -0.0480 0.19  
 483: 27  4 23  0   26  5 22  0             280349.5242  -0.0479  0.050  -0.0480 0.31  
 484: 27  5 23  0   26  4 22  0             280349.5242  -0.0479  0.050  -0.0480 0.31  
 485: 27  5 23  0   26  5 22  0             280349.5242  -0.0479  0.050  -0.0480 0.19  
 486: 26  5 21  0   25  5 20  0             280366.3830  -0.0155  0.050  -0.0155 0.19  
 487: 26  5 21  0   25  6 20  0             280366.3830  -0.0155  0.050  -0.0155 0.31  
 488: 26  6 21  0   25  5 20  0             280366.3830  -0.0155  0.050  -0.0155 0.31  
 489: 26  6 21  0   25  6 20  0             280366.3830  -0.0155  0.050  -0.0155 0.19  
 490: 24  7 17  0   23  7 16  0             280439.1790  -0.0843  0.050  -0.0843 0.20  
 491: 24  7 17  0   23  8 16  0             280439.1790  -0.0843  0.050  -0.0843 0.30  
 492: 24  8 17  0   23  7 16  0             280439.1790  -0.0843  0.050  -0.0843 0.30  
 493: 24  8 17  0   23  8 16  0             280439.1790  -0.0843  0.050  -0.0843 0.20  
 494: 20 11  9  0   19 11  8  0             282688.5408   0.0190  0.050               
 495: 43 11 32  0   43 10 33  0             287840.3451  -0.0674  0.050  -0.0675 0.17  
 496: 43 11 32  0   43 11 33  0             287840.3451  -0.0674  0.050  -0.0675 0.33  
 497: 43 12 32  0   43 10 33  0             287840.3451  -0.0674  0.050  -0.0675 0.33  
 498: 43 12 32  0   43 11 33  0             287840.3451  -0.0674  0.050  -0.0675 0.17  
 499: 20 17  4  0   19 17  3  0             289148.7297   0.0335  0.050               
 500: 35  3 32  0   35  2 33  0             289153.7757  -0.0688  0.050  -0.0689 0.17  
 501: 35  3 32  0   35  3 33  0             289153.7757  -0.0688  0.050  -0.0689 0.33  
 502: 35  4 32  0   35  2 33  0             289153.7757  -0.0688  0.050  -0.0689 0.33  
 503: 35  4 32  0   35  3 33  0             289153.7757  -0.0688  0.050  -0.0689 0.17  
 504: 32  0 32  0   31  0 31  0             289208.1848  -0.0533  0.050  -0.0533 0.19  
 505: 32  0 32  0   31  1 31  0             289208.1848  -0.0533  0.050  -0.0533 0.31  
 506: 32  1 32  0   31  0 31  0             289208.1848  -0.0533  0.050  -0.0533 0.31  
 507: 32  1 32  0   31  1 31  0             289208.1848  -0.0533  0.050  -0.0533 0.19  
 508: 31  1 30  0   30  1 29  0             289216.3189  -0.0333  0.050  -0.0334 0.19  
 509: 31  1 30  0   30  2 29  0             289216.3189  -0.0333  0.050  -0.0334 0.31  
 510: 31  2 30  0   30  1 29  0             289216.3189  -0.0333  0.050  -0.0334 0.31  
 511: 31  2 30  0   30  2 29  0             289216.3189  -0.0333  0.050  -0.0334 0.19  
 512: 30  2 28  0   29  2 27  0             289224.4478  -0.0479  0.050  -0.0479 0.19  
 513: 30  2 28  0   29  3 27  0             289224.4478  -0.0479  0.050  -0.0479 0.31  
 514: 30  3 28  0   29  2 27  0             289224.4478  -0.0479  0.050  -0.0479 0.31  
 515: 30  3 28  0   29  3 27  0             289224.4478  -0.0479  0.050  -0.0479 0.19  
 516: 29  3 26  0   28  3 25  0             289233.5063   0.0189  0.050   0.0189 0.19  
 517: 29  3 26  0   28  4 25  0             289233.5063   0.0189  0.050   0.0189 0.31  
 518: 29  4 26  0   28  3 25  0             289233.5063   0.0189  0.050   0.0189 0.31  
 519: 29  4 26  0   28  4 25  0             289233.5063   0.0189  0.050   0.0189 0.19  
 520: 28  4 24  0   27  4 23  0             289244.7448   0.0801  0.050   0.0802 0.19  
 521: 28  4 24  0   27  5 23  0             289244.7448   0.0801  0.050   0.0802 0.31  
 522: 28  5 24  0   27  4 23  0             289244.7448   0.0801  0.050   0.0802 0.31  
 523: 28  5 24  0   27  5 23  0             289244.7448   0.0801  0.050   0.0802 0.19  
 524: 27  5 22  0   26  5 21  0             289260.2477  -0.0638  0.050  -0.0639 0.19  
 525: 27  5 22  0   26  6 21  0             289260.2477  -0.0638  0.050  -0.0639 0.31  
 526: 27  6 22  0   26  5 21  0             289260.2477  -0.0638  0.050  -0.0639 0.31  
 527: 27  6 22  0   26  6 21  0             289260.2477  -0.0638  0.050  -0.0639 0.19  
 528: 26  6 20  0   25  6 19  0             289284.4685  -0.0530  0.050  -0.0530 0.20  
 529: 26  6 20  0   25  7 19  0             289284.4685  -0.0530  0.050  -0.0530 0.30  
 530: 26  7 20  0   25  6 19  0             289284.4685  -0.0530  0.050  -0.0530 0.30  
 531: 26  7 20  0   25  7 19  0             289284.4685  -0.0530  0.050  -0.0530 0.20  
 532: 25  7 18  0   24  7 17  0             289325.0341  -0.0088  0.050  -0.0089 0.20  
 533: 25  7 18  0   24  8 17  0             289325.0341  -0.0088  0.050  -0.0089 0.30  
 534: 25  8 18  0   24  7 17  0             289325.0341  -0.0088  0.050  -0.0089 0.30  
 535: 25  8 18  0   24  8 17  0             289325.0341  -0.0088  0.050  -0.0089 0.20  
 536: 24  8 16  0   23  8 15  0             289397.5432  -0.0308  0.050  -0.0308 0.21  
 537: 24  8 16  0   23  9 15  0             289397.5432  -0.0307  0.050  -0.0308 0.29  
 538: 24  9 16  0   23  8 15  0             289397.5432  -0.0308  0.050  -0.0308 0.29  
 539: 24  9 16  0   23  9 15  0             289397.5432  -0.0307  0.050  -0.0308 0.21  
 540: 23  9 14  0   22  9 13  0             289536.9613   0.0029  0.050   0.0133 0.21  
 541: 23  9 14  0   22 10 13  0             289536.9613   0.0267  0.050   0.0133 0.29  
 542: 23 10 14  0   22  9 13  0             289536.9613  -0.0001  0.050   0.0133 0.29  
 543: 23 10 14  0   22 10 13  0             289536.9613   0.0236  0.050   0.0133 0.21  
 544: 22 10 12  0   21 11 11  0             289829.8782   0.4237  0.050  -0.0206 0.22  
 545: 22 11 12  0   21 11 11  0             289829.8782  -0.1479  0.050  -0.0206 0.78  
 546: 20 13  8  0   19 13  7  0             289946.0498  -0.0020  0.050               
 547: 21 11 10  0   20 11  9  0             290685.4056   0.0635  0.050               
 548: 19 13  6  0   18 13  5  0             294373.7339  -0.0401  0.050               
 549: 20 14  7  0   19 14  6  0             294626.6319  -0.0758  0.050               
 550: 16 15  1  0   15 14  2  0             297538.4350   0.0712  0.050               
 551: 33  0 33  0   32  0 32  0             298103.9880  -0.0255  0.050  -0.0256 0.19  
 552: 33  0 33  0   32  1 32  0             298103.9880  -0.0255  0.050  -0.0256 0.31  
 553: 33  1 33  0   32  0 32  0             298103.9880  -0.0255  0.050  -0.0256 0.31  
 554: 33  1 33  0   32  1 32  0             298103.9880  -0.0255  0.050  -0.0256 0.19  
 555: 32  1 31  0   31  1 30  0             298112.0956  -0.0001  0.050  -0.0001 0.19  
 556: 32  1 31  0   31  2 30  0             298112.0956  -0.0001  0.050  -0.0001 0.31  
 557: 32  2 31  0   31  1 30  0             298112.0956  -0.0001  0.050  -0.0001 0.31  
 558: 32  2 31  0   31  2 30  0             298112.0956  -0.0001  0.050  -0.0001 0.19  
 559: 31  2 29  0   30  2 28  0             298120.1279  -0.0151  0.050  -0.0152 0.27  
 560: 31  2 29  0   30  3 28  0             298120.1279  -0.0151  0.050  -0.0152 0.45  
 561: 31  3 29  0   30  3 28  0             298120.1279  -0.0151  0.050  -0.0152 0.27  
 562: 30  3 27  0   29  3 26  0             298128.9002  -0.0098  0.050  -0.0098 0.28  
 563: 30  3 27  0   29  4 26  0             298128.9002  -0.0098  0.050  -0.0098 0.45  
 564: 30  4 27  0   29  4 26  0             298128.9002  -0.0098  0.050  -0.0098 0.28  
 565: 29  4 25  0   28  4 24  0             298139.5953  -0.0062  0.050  -0.0063 0.19  
 566: 29  4 25  0   28  5 24  0             298139.5953  -0.0062  0.050  -0.0063 0.31  
 567: 29  5 25  0   28  4 24  0             298139.5953  -0.0062  0.050  -0.0063 0.31  
 568: 29  5 25  0   28  5 24  0             298139.5953  -0.0062  0.050  -0.0063 0.19  
 569: 28  5 23  0   27  5 22  0             298154.2236  -0.0046  0.050  -0.0046 0.19  
 570: 28  5 23  0   27  6 22  0             298154.2236  -0.0046  0.050  -0.0046 0.31  
 571: 28  6 23  0   27  5 22  0             298154.2236  -0.0046  0.050  -0.0046 0.31  
 572: 28  6 23  0   27  6 22  0             298154.2236  -0.0046  0.050  -0.0046 0.19  
 573: 27  6 21  0   26  6 20  0             298176.2716  -0.0279  0.050  -0.0279 0.28  
 574: 27  6 21  0   26  7 20  0             298176.2716  -0.0279  0.050  -0.0279 0.44  
 575: 27  7 21  0   26  7 20  0             298176.2716  -0.0279  0.050  -0.0279 0.28  
 576: 26  7 19  0   25  7 18  0             298212.2116  -0.0489  0.050  -0.0490 0.37  
 577: 26  7 19  0   25  8 18  0             298212.2116  -0.0489  0.050  -0.0490 0.13  
 578: 26  8 19  0   25  7 18  0             298212.2116  -0.0489  0.050  -0.0490 0.13  
 579: 26  8 19  0   25  8 18  0             298212.2116  -0.0489  0.050  -0.0490 0.37  
 580: 25  8 17  0   24  8 16  0             298274.6968   0.0030  0.050   0.0031 0.20  
 581: 25  8 17  0   24  9 16  0             298274.6968   0.0030  0.050   0.0031 0.30  
 582: 25  9 17  0   24  8 16  0             298274.6968   0.0030  0.050   0.0031 0.30  
 583: 25  9 17  0   24  9 16  0             298274.6968   0.0030  0.050   0.0031 0.20  
 584: 24  9 15  0   23  9 14  0             298390.1665  -0.0282  0.050  -0.0269 0.21  
 585: 24  9 15  0   23 10 14  0             298390.1665  -0.0251  0.050  -0.0269 0.29  
 586: 24 10 15  0   23  9 14  0             298390.1665  -0.0286  0.050  -0.0269 0.29  
 587: 24 10 15  0   23 10 14  0             298390.1665  -0.0255  0.050  -0.0269 0.21  
 588: 23 10 13  0   22 10 12  0             298621.5952  -0.3008  0.050  -0.0972 0.43  
 589: 23 11 13  0   22 10 12  0             298621.5952  -0.3841  0.050  -0.0972 0.13  
 590: 23 11 13  0   22 11 12  0             298621.5952   0.1875  0.050  -0.0972 0.43  
 591: 33 19 14  0   32 21 11  0             298621.5952   0.5963  0.050  -0.0972 0.00  
 592: 22 12 11  0   21 12 10  0             299123.5498   0.0103  0.050               
 593: 21 13  9  0   20 13  8  0             299680.9664  -0.0478  0.050               
 594: 21 12  9  0   20 12  8  0             301707.2921  -0.0466  0.050               
 595: 16 16  0  0   15 15  1  0             302433.1422  -0.0864  0.050  -0.0256 0.50  
 596: 16 16  1  0   15 15  0  0             302433.1422   0.0351  0.050  -0.0256 0.50  
 597: 21 18  4  0   20 18  3  0             303214.5848   0.0778  0.050               
 598: 21 18  3  0   20 18  2  0             303236.0454  -0.0410  0.050               
 599: 45 11 34  0   45 10 35  0             305657.9373   0.0396  0.050   0.0396 0.17  
 600: 45 11 34  0   45 11 35  0             305657.9373   0.0396  0.050   0.0396 0.33  
 601: 45 12 34  0   45 10 35  0             305657.9373   0.0396  0.050   0.0396 0.33  
 602: 45 12 34  0   45 11 35  0             305657.9373   0.0396  0.050   0.0396 0.17  
 603: 21 17  5  0   20 17  4  0             305981.0133  -0.0351  0.050               
 604: 43  9 34  0   43  8 35  0             306047.7646  -0.0220  0.050  -0.0220 0.17  
 605: 43  9 34  0   43  9 35  0             306047.7646  -0.0220  0.050  -0.0220 0.33  
 606: 43 10 34  0   43  8 35  0             306047.7646  -0.0220  0.050  -0.0220 0.33  
 607: 43 10 34  0   43  9 35  0             306047.7646  -0.0220  0.050  -0.0220 0.17  
 608: 42  8 34  0   42  7 35  0             306225.2008   0.0384  0.050   0.0384 0.21  
 609: 42  8 34  0   42  8 35  0             306225.2008   0.0384  0.050   0.0384 0.40  
 610: 42  9 34  0   42  7 35  0             306225.2008   0.0384  0.050   0.0384 0.40  
 611: 41  7 34  0   41  6 35  0             306391.5001  -0.0344  0.050  -0.0344 0.17  
 612: 41  7 34  0   41  7 35  0             306391.5001  -0.0344  0.050  -0.0344 0.33  
 613: 41  8 34  0   41  6 35  0             306391.5001  -0.0344  0.050  -0.0344 0.33  
 614: 41  8 34  0   41  7 35  0             306391.5001  -0.0344  0.050  -0.0344 0.17  
 615: 40  6 34  0   40  5 35  0             306547.3517  -0.0615  0.050  -0.0616 0.21  
 616: 40  6 34  0   40  6 35  0             306547.3517  -0.0615  0.050  -0.0616 0.40  
 617: 40  7 34  0   40  5 35  0             306547.3517  -0.0615  0.050  -0.0616 0.40  
 618: 38  4 34  0   38  3 35  0             306829.6406  -0.0065  0.050  -0.0065 0.17  
 619: 38  4 34  0   38  4 35  0             306829.6406  -0.0065  0.050  -0.0065 0.33  
 620: 38  5 34  0   38  3 35  0             306829.6406  -0.0065  0.050  -0.0065 0.33  
 621: 38  5 34  0   38  4 35  0             306829.6406  -0.0065  0.050  -0.0065 0.17  
 622: 37  3 34  0   37  2 35  0             306956.8654  -0.0759  0.050  -0.0759 0.17  
 623: 37  3 34  0   37  3 35  0             306956.8654  -0.0759  0.050  -0.0759 0.33  
 624: 37  4 34  0   37  2 35  0             306956.8654  -0.0759  0.050  -0.0759 0.33  
 625: 37  4 34  0   37  3 35  0             306956.8654  -0.0759  0.050  -0.0759 0.17  
 626: 34  0 34  0   33  1 33  0             306999.5285  -0.0054  0.050  -0.0054 0.39  
 627: 34  1 34  0   33  0 33  0             306999.5285  -0.0054  0.050  -0.0054 0.39  
 628: 34  1 34  0   33  1 33  0             306999.5285  -0.0054  0.050  -0.0054 0.23  
 629: 33  1 32  0   32  1 31  0             307007.5769  -0.0086  0.050  -0.0086 0.19  
 630: 33  1 32  0   32  2 31  0             307007.5769  -0.0086  0.050  -0.0086 0.31  
 631: 33  2 32  0   32  1 31  0             307007.5769  -0.0086  0.050  -0.0086 0.31  
 632: 33  2 32  0   32  2 31  0             307007.5769  -0.0086  0.050  -0.0086 0.19  
 633: 32  2 30  0   31  2 29  0             307015.5627   0.0199  0.050   0.0200 0.19  
 634: 32  2 30  0   31  3 29  0             307015.5627   0.0199  0.050   0.0200 0.31  
 635: 32  3 30  0   31  2 29  0             307015.5627   0.0199  0.050   0.0200 0.31  
 636: 32  3 30  0   31  3 29  0             307015.5627   0.0199  0.050   0.0200 0.19  
 637: 31  3 28  0   30  3 27  0             307024.1014  -0.0022  0.050  -0.0022 0.19  
 638: 31  3 28  0   30  4 27  0             307024.1014  -0.0022  0.050  -0.0022 0.31  
 639: 31  4 28  0   30  3 27  0             307024.1014  -0.0022  0.050  -0.0022 0.31  
 640: 31  4 28  0   30  4 27  0             307024.1014  -0.0022  0.050  -0.0022 0.19  
 641: 30  4 26  0   29  4 25  0             307034.3516  -0.0090  0.050  -0.0091 0.19  
 642: 30  4 26  0   29  5 25  0             307034.3516  -0.0090  0.050  -0.0091 0.31  
 643: 30  5 26  0   29  4 25  0             307034.3516  -0.0090  0.050  -0.0091 0.31  
 644: 30  5 26  0   29  5 25  0             307034.3516  -0.0090  0.050  -0.0091 0.19  
 645: 29  5 24  0   28  5 23  0             307048.1230   0.0268  0.050   0.0268 0.19  
 646: 29  5 24  0   28  6 23  0             307048.1230   0.0268  0.050   0.0268 0.31  
 647: 29  6 24  0   28  5 23  0             307048.1230   0.0268  0.050   0.0268 0.31  
 648: 29  6 24  0   28  6 23  0             307048.1230   0.0268  0.050   0.0268 0.19  
 649: 28  6 22  0   27  6 21  0             307068.2892  -0.0580  0.050  -0.0580 0.20  
 650: 28  6 22  0   27  7 21  0             307068.2892  -0.0580  0.050  -0.0580 0.30  
 651: 28  7 22  0   27  6 21  0             307068.2892  -0.0580  0.050  -0.0580 0.30  
 652: 28  7 22  0   27  7 21  0             307068.2892  -0.0580  0.050  -0.0580 0.20  
 653: 27  7 20  0   26  7 19  0             307100.5377  -0.0003  0.050  -0.0003 0.20  
 654: 27  7 20  0   26  8 19  0             307100.5377  -0.0003  0.050  -0.0003 0.30  
 655: 27  8 20  0   26  7 19  0             307100.5377  -0.0003  0.050  -0.0003 0.30  
 656: 27  8 20  0   26  8 19  0             307100.5377  -0.0003  0.050  -0.0003 0.20  
 657: 21 14  8  0   20 14  7  0             307110.1632  -0.0051  0.050               
 658: 26  8 18  0   25  8 17  0             307154.9029  -0.0077  0.050  -0.0077 0.20  
 659: 26  8 18  0   25  9 17  0             307154.9029  -0.0077  0.050  -0.0077 0.30  
 660: 26  9 18  0   25  8 17  0             307154.9029  -0.0077  0.050  -0.0077 0.30  
 661: 26  9 18  0   25  9 17  0             307154.9029  -0.0077  0.050  -0.0077 0.20  
 662: 25  9 16  0   24  9 15  0             307252.2684   0.0558  0.050   0.0560 0.21  
 663: 25  9 16  0   24 10 15  0             307252.2684   0.0562  0.050   0.0560 0.29  
 664: 25 10 16  0   24  9 15  0             307252.2684   0.0558  0.050   0.0560 0.29  
 665: 25 10 16  0   24 10 15  0             307252.2684   0.0562  0.050   0.0560 0.21  
 666: 24 10 14  0   23 10 13  0             307438.6847  -0.0467  0.050  -0.0108 0.22  
 667: 24 10 14  0   23 11 13  0             307438.6847   0.0366  0.050  -0.0108 0.28  
 668: 24 11 14  0   23 10 13  0             307438.6847  -0.0582  0.050  -0.0108 0.28  
 669: 24 11 14  0   23 11 13  0             307438.6847   0.0251  0.050  -0.0108 0.22  
 670: 23 12 12  0   22 12 11  0             307829.2826   0.0441  0.050               
 671: 23 11 12  0   22 11 11  0             307838.1287   0.0751  0.050               
 672: 22 12 10  0   21 13  9  0             308428.5809  -0.0450  0.050               
 673: 22 13 10  0   21 13  9  0             308575.7421   0.0157  0.050               
 674: 21 16  6  0   20 16  5  0             308944.9143   0.0368  0.050               
 675: 22 12 10  0   21 12  9  0             309109.3819   0.0165  0.050               
 676: 17 15  3  0   16 14  2  0             311585.0633   0.0577  0.050               
 677: 17 15  2  0   16 14  3  0             311676.3987  -0.0404  0.050               
 678: 44  9 35  0   44  8 36  0             314950.0757  -0.0121  0.050  -0.0121 0.17  
 679: 44  9 35  0   44  9 36  0             314950.0757  -0.0121  0.050  -0.0121 0.33  
 680: 44 10 35  0   44  8 36  0             314950.0757  -0.0121  0.050  -0.0121 0.33  
 681: 44 10 35  0   44  9 36  0             314950.0757  -0.0121  0.050  -0.0121 0.17  
 682: 41  6 35  0   41  5 36  0             315447.5013  -0.0350  0.050  -0.0351 0.17  
 683: 41  6 35  0   41  6 36  0             315447.5013  -0.0350  0.050  -0.0351 0.33  
 684: 41  7 35  0   41  5 36  0             315447.5013  -0.0350  0.050  -0.0351 0.33  
 685: 41  7 35  0   41  6 36  0             315447.5013  -0.0350  0.050  -0.0351 0.17  
 686: 40  5 35  0   40  4 36  0             315593.4529   0.0694  0.050   0.0695 0.17  
 687: 40  5 35  0   40  5 36  0             315593.4529   0.0694  0.050   0.0695 0.33  
 688: 40  6 35  0   40  4 36  0             315593.4529   0.0694  0.050   0.0695 0.33  
 689: 40  6 35  0   40  5 36  0             315593.4529   0.0694  0.050   0.0695 0.17  
 690: 35  0 35  0   34  0 34  0             315894.7749  -0.0166  0.050  -0.0167 0.19  
 691: 35  0 35  0   34  1 34  0             315894.7749  -0.0166  0.050  -0.0167 0.31  
 692: 35  1 35  0   34  0 34  0             315894.7749  -0.0166  0.050  -0.0167 0.31  
 693: 35  1 35  0   34  1 34  0             315894.7749  -0.0166  0.050  -0.0167 0.19  
 694: 34  1 33  0   33  1 32  0             315902.7836  -0.0301  0.050  -0.0301 0.19  
 695: 34  1 33  0   33  2 32  0             315902.7836  -0.0301  0.050  -0.0301 0.31  
 696: 34  2 33  0   33  1 32  0             315902.7836  -0.0301  0.050  -0.0301 0.31  
 697: 34  2 33  0   33  2 32  0             315902.7836  -0.0301  0.050  -0.0301 0.19  
 698: 33  2 31  0   32  2 30  0             315910.6969   0.0110  0.050   0.0111 0.19  
 699: 33  2 31  0   32  3 30  0             315910.6969   0.0110  0.050   0.0111 0.31  
 700: 33  3 31  0   32  2 30  0             315910.6969   0.0110  0.050   0.0111 0.31  
 701: 33  3 31  0   32  3 30  0             315910.6969   0.0110  0.050   0.0111 0.19  
 702: 32  3 29  0   31  3 28  0             315919.0455  -0.0114  0.050  -0.0114 0.19  
 703: 32  3 29  0   31  4 28  0             315919.0455  -0.0114  0.050  -0.0114 0.31  
 704: 32  4 29  0   31  3 28  0             315919.0455  -0.0114  0.050  -0.0114 0.31  
 705: 32  4 29  0   31  4 28  0             315919.0455  -0.0114  0.050  -0.0114 0.19  
 706: 31  4 27  0   30  4 26  0             315928.9106  -0.0116  0.050  -0.0116 0.19  
 707: 31  4 27  0   30  5 26  0             315928.9106  -0.0116  0.050  -0.0116 0.31  
 708: 31  5 27  0   30  4 26  0             315928.9106  -0.0116  0.050  -0.0116 0.31  
 709: 31  5 27  0   30  5 26  0             315928.9106  -0.0116  0.050  -0.0116 0.19  
 710: 30  5 25  0   29  5 24  0             315941.8771   0.0042  0.050   0.0042 0.19  
 711: 30  5 25  0   29  6 24  0             315941.8771   0.0042  0.050   0.0042 0.31  
 712: 30  6 25  0   29  5 24  0             315941.8771   0.0042  0.050   0.0042 0.31  
 713: 30  6 25  0   29  6 24  0             315941.8771   0.0042  0.050   0.0042 0.19  
 714: 29  6 23  0   28  6 22  0             315960.5588  -0.0001  0.050  -0.0001 0.20  
 715: 29  6 23  0   28  7 22  0             315960.5588  -0.0001  0.050  -0.0001 0.30  
 716: 29  7 23  0   28  6 22  0             315960.5588  -0.0001  0.050  -0.0001 0.30  
 717: 29  7 23  0   28  7 22  0             315960.5588  -0.0001  0.050  -0.0001 0.20  
 718: 28  7 21  0   27  7 20  0             315989.5958   0.0020  0.050   0.0021 0.20  
 719: 28  7 21  0   27  8 20  0             315989.5958   0.0020  0.050   0.0021 0.30  
 720: 28  8 21  0   27  7 20  0             315989.5958   0.0020  0.050   0.0021 0.30  
 721: 28  8 21  0   27  8 20  0             315989.5958   0.0020  0.050   0.0021 0.20  
 722: 27  8 19  0   26  8 18  0             316037.4259  -0.0032  0.050  -0.0032 0.20  
 723: 27  8 19  0   26  9 18  0             316037.4259  -0.0032  0.050  -0.0032 0.30  
 724: 27  9 19  0   26  8 18  0             316037.4259  -0.0032  0.050  -0.0032 0.30  
 725: 27  9 19  0   26  9 18  0             316037.4259  -0.0032  0.050  -0.0032 0.20  
 726: 26  9 17  0   25  9 16  0             316120.5128  -0.0405  0.050  -0.0405 0.21  
 727: 26  9 17  0   25 10 16  0             316120.5128  -0.0404  0.050  -0.0405 0.29  
 728: 26 10 17  0   25  9 16  0             316120.5128  -0.0405  0.050  -0.0405 0.29  
 729: 26 10 17  0   25 10 16  0             316120.5128  -0.0404  0.050  -0.0405 0.21  
 730: 25 10 15  0   24 10 14  0             316273.8780  -0.0463  0.050  -0.0414 0.21  
 731: 25 10 15  0   24 11 14  0             316273.8780  -0.0348  0.050  -0.0414 0.29  
 732: 25 11 15  0   24 10 14  0             316273.8780  -0.0478  0.050  -0.0414 0.29  
 733: 25 11 15  0   24 11 14  0             316273.8780  -0.0363  0.050  -0.0414 0.21  
 734: 24 12 13  0   23 12 12  0             316580.2949  -0.0462  0.050               
 735: 24 11 13  0   23 11 12  0             316581.8530   0.0314  0.050  -0.0287 0.78  
 736: 24 12 13  0   23 11 12  0             316581.8530  -0.2398  0.050  -0.0287 0.22  
 737: 18 14  5  0   17 13  4  0             316705.1398  -0.0230  0.050               
 738: 23 13 11  0   22 13 10  0             317227.7615  -0.0486  0.050               
 739: 21 15  6  0   20 15  5  0             321133.6961  -0.0489  0.050               
 740: 36  0 36  0   35  0 35  0             324789.7505  -0.0284  0.050  -0.0285 0.19  
 741: 36  0 36  0   35  1 35  0             324789.7505  -0.0284  0.050  -0.0285 0.31  
 742: 36  1 36  0   35  0 35  0             324789.7505  -0.0284  0.050  -0.0285 0.31  
 743: 36  1 36  0   35  1 35  0             324789.7505  -0.0284  0.050  -0.0285 0.19  
 744: 35  1 34  0   34  1 33  0             324797.7316  -0.0412  0.050  -0.0412 0.19  
 745: 35  1 34  0   34  2 33  0             324797.7316  -0.0412  0.050  -0.0412 0.31  
 746: 35  2 34  0   34  1 33  0             324797.7316  -0.0412  0.050  -0.0412 0.31  
 747: 35  2 34  0   34  2 33  0             324797.7316  -0.0412  0.050  -0.0412 0.19  
 748: 34  2 32  0   33  2 31  0             324805.5373  -0.0269  0.050  -0.0269 0.19  
 749: 34  2 32  0   33  3 31  0             324805.5373  -0.0269  0.050  -0.0269 0.31  
 750: 34  3 32  0   33  2 31  0             324805.5373  -0.0269  0.050  -0.0269 0.31  
 751: 34  3 32  0   33  3 31  0             324805.5373  -0.0269  0.050  -0.0269 0.19  
 752: 33  3 30  0   32  3 29  0             324813.7509  -0.0081  0.050  -0.0081 0.19  
 753: 33  3 30  0   32  4 29  0             324813.7509  -0.0081  0.050  -0.0081 0.31  
 754: 33  4 30  0   32  3 29  0             324813.7509  -0.0081  0.050  -0.0081 0.31  
 755: 33  4 30  0   32  4 29  0             324813.7509  -0.0081  0.050  -0.0081 0.19  
 756: 32  4 28  0   31  4 27  0             324823.2413  -0.0276  0.050  -0.0276 0.19  
 757: 32  4 28  0   31  5 27  0             324823.2413  -0.0276  0.050  -0.0276 0.31  
 758: 32  5 28  0   31  4 27  0             324823.2413  -0.0276  0.050  -0.0276 0.31  
 759: 32  5 28  0   31  5 27  0             324823.2413  -0.0276  0.050  -0.0276 0.19  
 760: 31  5 26  0   30  5 25  0             324835.5037  -0.0191  0.050  -0.0191 0.28  
 761: 31  6 26  0   30  5 25  0             324835.5037  -0.0191  0.050  -0.0191 0.44  
 762: 31  6 26  0   30  6 25  0             324835.5037  -0.0191  0.050  -0.0191 0.28  
 763: 30  6 24  0   29  7 23  0             324852.8327  -0.0180  0.050  -0.0181 0.38  
 764: 30  7 24  0   29  6 23  0             324852.8327  -0.0180  0.050  -0.0181 0.38  
 765: 30  7 24  0   29  7 23  0             324852.8327  -0.0180  0.050  -0.0181 0.24  
 766: 29  7 22  0   28  7 21  0             324879.2728   0.0587  0.050   0.0587 0.20  
 767: 29  7 22  0   28  8 21  0             324879.2728   0.0587  0.050   0.0587 0.30  
 768: 29  8 22  0   28  7 21  0             324879.2728   0.0587  0.050   0.0587 0.30  
 769: 29  8 22  0   28  8 21  0             324879.2728   0.0587  0.050   0.0587 0.20  
 770: 27  9 18  0   26  9 17  0             324993.5159  -0.0266  0.050  -0.0266 0.21  
 771: 27  9 18  0   26 10 17  0             324993.5159  -0.0265  0.050  -0.0266 0.29  
 772: 27 10 18  0   26  9 17  0             324993.5159  -0.0266  0.050  -0.0266 0.29  
 773: 27 10 18  0   26 10 17  0             324993.5159  -0.0265  0.050  -0.0266 0.21  
 774: 26 10 16  0   25 10 15  0             325121.8414  -0.0059  0.050  -0.0053 0.21  
 775: 26 10 16  0   25 11 15  0             325121.8414  -0.0044  0.050  -0.0053 0.29  
 776: 26 11 16  0   25 10 15  0             325121.8414  -0.0061  0.050  -0.0053 0.29  
 777: 26 11 16  0   25 11 15  0             325121.8414  -0.0045  0.050  -0.0053 0.21  
 778: 25 11 14  0   24 11 13  0             325367.2835  -0.1084  0.050   0.0074 0.22  
 779: 25 11 14  0   24 12 13  0             325367.2835   0.1628  0.050   0.0074 0.28  
 780: 25 12 14  0   24 11 13  0             325367.2835  -0.1481  0.050   0.0074 0.28  
 781: 25 12 14  0   24 12 13  0             325367.2835   0.1232  0.050   0.0074 0.22  
 782: 24 12 12  0   23 13 11  0             325872.8919  -0.0874  0.050               
 783: 24 13 12  0   23 13 11  0             325878.0133   0.0020  0.050               
 784: 24 12 12  0   23 12 11  0             325901.3589  -0.0568  0.050               
 785: 24 13 12  0   23 12 11  0             325906.4996   0.0519  0.050               
 786: 37  0 37  0   36  0 36  0             333684.4521  -0.0362  0.050  -0.0363 0.19  
 787: 37  0 37  0   36  1 36  0             333684.4521  -0.0362  0.050  -0.0363 0.31  
 788: 37  1 37  0   36  0 36  0             333684.4521  -0.0362  0.050  -0.0363 0.31  
 789: 37  1 37  0   36  1 36  0             333684.4521  -0.0362  0.050  -0.0363 0.19  
 790: 36  1 35  0   35  1 34  0             333692.4390  -0.0157  0.050  -0.0158 0.19  
 791: 36  1 35  0   35  2 34  0             333692.4390  -0.0157  0.050  -0.0158 0.31  
 792: 36  2 35  0   35  1 34  0             333692.4390  -0.0157  0.050  -0.0158 0.31  
 793: 36  2 35  0   35  2 34  0             333692.4390  -0.0157  0.050  -0.0158 0.19  
 794: 35  2 33  0   34  2 32  0             333700.1699   0.0002  0.050   0.0003 0.19  
 795: 35  2 33  0   34  3 32  0             333700.1699   0.0002  0.050   0.0003 0.31  
 796: 35  3 33  0   34  2 32  0             333700.1699   0.0002  0.050   0.0003 0.31  
 797: 35  3 33  0   34  3 32  0             333700.1699   0.0002  0.050   0.0003 0.19  
 798: 34  3 31  0   33  3 30  0             333708.1753  -0.0246  0.050  -0.0247 0.19  
 799: 34  3 31  0   33  4 30  0             333708.1753  -0.0246  0.050  -0.0247 0.31  
 800: 34  4 31  0   33  3 30  0             333708.1753  -0.0246  0.050  -0.0247 0.31  
 801: 34  4 31  0   33  4 30  0             333708.1753  -0.0246  0.050  -0.0247 0.19  
 802: 33  4 29  0   32  4 28  0             333717.3766  -0.0085  0.050  -0.0085 0.19  
 803: 33  4 29  0   32  5 28  0             333717.3766  -0.0085  0.050  -0.0085 0.31  
 804: 33  5 29  0   32  4 28  0             333717.3766  -0.0085  0.050  -0.0085 0.31  
 805: 33  5 29  0   32  5 28  0             333717.3766  -0.0085  0.050  -0.0085 0.19  
 806: 32  5 27  0   31  5 26  0             333729.0149  -0.0008  0.050  -0.0009 0.19  
 807: 32  5 27  0   31  6 26  0             333729.0149  -0.0008  0.050  -0.0009 0.31  
 808: 32  6 27  0   31  5 26  0             333729.0149  -0.0008  0.050  -0.0009 0.31  
 809: 32  6 27  0   31  6 26  0             333729.0149  -0.0008  0.050  -0.0009 0.19  
 810: 31  6 25  0   30  6 24  0             333745.1455  -0.0095  0.050  -0.0095 0.19  
 811: 31  6 25  0   30  7 24  0             333745.1455  -0.0095  0.050  -0.0095 0.31  
 812: 31  7 25  0   30  6 24  0             333745.1455  -0.0095  0.050  -0.0095 0.31  
 813: 31  7 25  0   30  7 24  0             333745.1455  -0.0095  0.050  -0.0095 0.19  
 814: 30  7 23  0   29  7 22  0             333769.2071  -0.0267  0.050  -0.0267 0.20  
 815: 30  7 23  0   29  8 22  0             333769.2071  -0.0267  0.050  -0.0267 0.30  
 816: 30  8 23  0   29  7 22  0             333769.2071  -0.0267  0.050  -0.0267 0.30  
 817: 30  8 23  0   29  8 22  0             333769.2071  -0.0267  0.050  -0.0267 0.20  
 818: 29  8 21  0   28  8 20  0             333807.2288   0.0151  0.050   0.0152 0.20  
 819: 29  8 21  0   28  9 20  0             333807.2288   0.0151  0.050   0.0152 0.30  
 820: 29  9 21  0   28  8 20  0             333807.2288   0.0151  0.050   0.0152 0.30  
 821: 29  9 21  0   28  9 20  0             333807.2288   0.0151  0.050   0.0152 0.20  
 822: 28  9 19  0   27  9 18  0             333869.9902  -0.0128  0.050  -0.0129 0.20  
 823: 28  9 19  0   27 10 18  0             333869.9902  -0.0128  0.050  -0.0129 0.30  
 824: 28 10 19  0   27  9 18  0             333869.9902  -0.0128  0.050  -0.0129 0.30  
 825: 28 10 19  0   27 10 18  0             333869.9902  -0.0128  0.050  -0.0129 0.20  
 826: 27 10 17  0   26 10 16  0             333978.8678  -0.0357  0.050  -0.0356 0.21  
 827: 27 10 17  0   26 11 16  0             333978.8678  -0.0355  0.050  -0.0356 0.29  
 828: 27 11 17  0   26 10 16  0             333978.8678  -0.0357  0.050  -0.0356 0.29  
 829: 27 11 17  0   26 11 16  0             333978.8678  -0.0355  0.050  -0.0356 0.21  
 830: 26 11 15  0   25 11 14  0             334179.3055  -0.0153  0.050   0.0017 0.22  
 831: 26 11 15  0   25 12 14  0             334179.3055   0.0242  0.050   0.0017 0.28  
 832: 26 12 15  0   25 11 14  0             334179.3055  -0.0208  0.050   0.0017 0.28  
 833: 26 12 15  0   25 12 14  0             334179.3055   0.0187  0.050   0.0017 0.22  
 834: 25 12 13  0   24 13 12  0             334578.3243  -0.0386  0.050               
 835: 25 12 13  0   24 12 12  0             334583.3849  -0.0098  0.050               
 836: 23 15  9  0   22 15  8  0             335149.2710   0.0299  0.050               
 837: 24 13 11  0   23 13 10  0             335659.0501  -0.0172  0.050               
 838: 22 14  8  0   21 14  7  0             336034.8236  -0.0078  0.050               
 839: 22 15  7  0   21 15  6  0             341432.8218  -0.0976  0.050               
 840: 38  0 38  0   37  0 37  0             342578.8880  -0.0242  0.050  -0.0243 0.19  
 841: 38  0 38  0   37  1 37  0             342578.8880  -0.0242  0.050  -0.0243 0.31  
 842: 38  1 38  0   37  0 37  0             342578.8880  -0.0242  0.050  -0.0243 0.31  
 843: 38  1 38  0   37  1 37  0             342578.8880  -0.0242  0.050  -0.0243 0.19  
 844: 37  1 36  0   36  1 35  0             342586.8395  -0.0125  0.050  -0.0125 0.19  
 845: 37  1 36  0   36  2 35  0             342586.8395  -0.0125  0.050  -0.0125 0.31  
 846: 37  2 36  0   36  1 35  0             342586.8395  -0.0125  0.050  -0.0125 0.31  
 847: 37  2 36  0   36  2 35  0             342586.8395  -0.0125  0.050  -0.0125 0.19  
 848: 36  2 34  0   35  2 33  0             342594.4741  -0.0194  0.050  -0.0195 0.19  
 849: 36  2 34  0   35  3 33  0             342594.4741  -0.0194  0.050  -0.0195 0.31  
 850: 36  3 34  0   35  2 33  0             342594.4741  -0.0194  0.050  -0.0195 0.31  
 851: 36  3 34  0   35  3 33  0             342594.4741  -0.0194  0.050  -0.0195 0.19  
 852: 35  3 32  0   34  3 31  0             342602.3546  -0.0152  0.050  -0.0153 0.19  
 853: 35  3 32  0   34  4 31  0             342602.3546  -0.0152  0.050  -0.0153 0.31  
 854: 35  4 32  0   34  3 31  0             342602.3546  -0.0152  0.050  -0.0153 0.31  
 855: 35  4 32  0   34  4 31  0             342602.3546  -0.0152  0.050  -0.0153 0.19  
 856: 34  4 30  0   33  4 29  0             342611.2329  -0.0236  0.050  -0.0237 0.19  
 857: 34  4 30  0   33  5 29  0             342611.2329  -0.0236  0.050  -0.0237 0.31  
 858: 34  5 30  0   33  4 29  0             342611.2329  -0.0236  0.050  -0.0237 0.31  
 859: 34  5 30  0   33  5 29  0             342611.2329  -0.0236  0.050  -0.0237 0.19  
 860: 33  5 28  0   32  5 27  0             342622.3287   0.0028  0.050   0.0028 0.19  
 861: 33  5 28  0   32  6 27  0             342622.3287   0.0028  0.050   0.0028 0.31  
 862: 33  6 28  0   32  5 27  0             342622.3287   0.0028  0.050   0.0028 0.31  
 863: 33  6 28  0   32  6 27  0             342622.3287   0.0028  0.050   0.0028 0.19  
 864: 32  6 26  0   31  7 25  0             342637.4196   0.0030  0.050   0.0030 0.38  
 865: 32  7 26  0   31  6 25  0             342637.4196   0.0030  0.050   0.0030 0.38  
 866: 32  7 26  0   31  7 25  0             342637.4196   0.0030  0.050   0.0030 0.24  
 867: 31  7 24  0   30  7 23  0             342659.4563  -0.0671  0.050  -0.0672 0.20  
 868: 31  7 24  0   30  8 23  0             342659.4563  -0.0671  0.050  -0.0672 0.30  
 869: 31  8 24  0   30  7 23  0             342659.4563  -0.0671  0.050  -0.0672 0.30  
 870: 31  8 24  0   30  8 23  0             342659.4563  -0.0671  0.050  -0.0672 0.20  
 871: 30  8 22  0   29  9 21  0             342693.7264  -0.0040  0.050  -0.0040 0.38  
 872: 30  9 22  0   29  8 21  0             342693.7264  -0.0040  0.050  -0.0040 0.38  
 873: 30  9 22  0   29  9 21  0             342693.7264  -0.0040  0.050  -0.0040 0.25  
 874: 29  9 20  0   28 10 19  0             342749.0655  -0.0214  0.050  -0.0214 0.37  
 875: 29 10 20  0   28  9 19  0             342749.0655  -0.0214  0.050  -0.0214 0.37  
 876: 29 10 20  0   28 10 19  0             342749.0655  -0.0214  0.050  -0.0214 0.25  
 877: 28 10 18  0   27 10 17  0             342842.6635  -0.0054  0.050  -0.0054 0.21  
 878: 28 10 18  0   27 11 17  0             342842.6635  -0.0054  0.050  -0.0054 0.29  
 879: 28 11 18  0   27 10 17  0             342842.6635  -0.0054  0.050  -0.0054 0.29  
 880: 28 11 18  0   27 11 17  0             342842.6635  -0.0054  0.050  -0.0054 0.21  
 881: 27 11 16  0   26 11 15  0             343009.2400  -0.0146  0.050  -0.0123 0.21  
 882: 27 11 16  0   26 12 15  0             343009.2400  -0.0091  0.050  -0.0123 0.29  
 883: 27 12 16  0   26 11 15  0             343009.2400  -0.0154  0.050  -0.0123 0.29  
 884: 27 12 16  0   26 12 15  0             343009.2400  -0.0098  0.050  -0.0123 0.21  
 885: 26 12 14  0   25 13 13  0             343327.3230   0.0547  0.050               
 886: 26 13 14  0   25 13 13  0             343327.3445  -0.0516  0.050               
 887: 26 12 14  0   25 12 13  0             343328.1028   0.0070  0.050  -0.0639 0.45  
 888: 26 13 14  0   25 12 13  0             343328.1028  -0.1209  0.050  -0.0639 0.55  
 889: 25 14 12  0   24 14 11  0             343982.5067  -0.0739  0.050               
 890: 25 13 12  0   24 13 11  0             344041.0261  -0.0432  0.050               
 891: 24 15 10  0   23 15  9  0             344781.1975   0.0433  0.050               
 892: 46  7 39  0   46  6 40  0             350885.1552   0.0206  0.050   0.0207 0.17  
 893: 46  7 39  0   46  7 40  0             350885.1552   0.0206  0.050   0.0207 0.33  
 894: 46  8 39  0   46  6 40  0             350885.1552   0.0206  0.050   0.0207 0.33  
 895: 46  8 39  0   46  7 40  0             350885.1552   0.0206  0.050   0.0207 0.17  
 896: 43  4 39  0   43  3 40  0             351326.1473  -0.0643  0.050  -0.0644 0.17  
 897: 43  4 39  0   43  4 40  0             351326.1473  -0.0643  0.050  -0.0644 0.33  
 898: 43  5 39  0   43  3 40  0             351326.1473  -0.0643  0.050  -0.0644 0.33  
 899: 43  5 39  0   43  4 40  0             351326.1473  -0.0643  0.050  -0.0644 0.17  
 900: 39  0 39  0   38  0 38  0             351473.0123  -0.0306  0.050  -0.0306 0.23  
 901: 39  0 39  0   38  1 38  0             351473.0123  -0.0306  0.050  -0.0306 0.39  
 902: 39  1 39  0   38  0 38  0             351473.0123  -0.0306  0.050  -0.0306 0.39  
 903: 38  1 37  0   37  1 36  0             351480.9370  -0.0199  0.050  -0.0199 0.19  
 904: 38  1 37  0   37  2 36  0             351480.9370  -0.0199  0.050  -0.0199 0.31  
 905: 38  2 37  0   37  1 36  0             351480.9370  -0.0199  0.050  -0.0199 0.31  
 906: 38  2 37  0   37  2 36  0             351480.9370  -0.0199  0.050  -0.0199 0.19  
 907: 37  2 35  0   36  2 34  0             351488.5239  -0.0042  0.050  -0.0042 0.19  
 908: 37  2 35  0   36  3 34  0             351488.5239  -0.0042  0.050  -0.0042 0.31  
 909: 37  3 35  0   36  2 34  0             351488.5239  -0.0042  0.050  -0.0042 0.31  
 910: 37  3 35  0   36  3 34  0             351488.5239  -0.0042  0.050  -0.0042 0.19  
 911: 36  3 33  0   35  3 32  0             351496.2586  -0.0006  0.050  -0.0006 0.19  
 912: 36  3 33  0   35  4 32  0             351496.2586  -0.0006  0.050  -0.0006 0.31  
 913: 36  4 33  0   35  3 32  0             351496.2586  -0.0006  0.050  -0.0006 0.31  
 914: 36  4 33  0   35  4 32  0             351496.2586  -0.0006  0.050  -0.0006 0.19  
 915: 35  4 31  0   34  4 30  0             351504.8739   0.0036  0.050   0.0037 0.19  
 916: 35  4 31  0   34  5 30  0             351504.8739   0.0036  0.050   0.0037 0.31  
 917: 35  5 31  0   34  4 30  0             351504.8739   0.0036  0.050   0.0037 0.31  
 918: 35  5 31  0   34  5 30  0             351504.8739   0.0036  0.050   0.0037 0.19  
 919: 34  5 29  0   33  5 28  0             351515.3993  -0.0315  0.050  -0.0315 0.19  
 920: 34  5 29  0   33  6 28  0             351515.3993  -0.0315  0.050  -0.0315 0.31  
 921: 34  6 29  0   33  5 28  0             351515.3993  -0.0315  0.050  -0.0315 0.31  
 922: 34  6 29  0   33  6 28  0             351515.3993  -0.0315  0.050  -0.0315 0.19  
 923: 33  6 27  0   32  6 26  0             351529.6233   0.0339  0.050   0.0339 0.19  
 924: 33  6 27  0   32  7 26  0             351529.6233   0.0339  0.050   0.0339 0.31  
 925: 33  7 27  0   32  6 26  0             351529.6233   0.0339  0.050   0.0339 0.31  
 926: 33  7 27  0   32  7 26  0             351529.6233   0.0339  0.050   0.0339 0.19  
 927: 32  7 25  0   31  8 24  0             351549.9446  -0.0349  0.050  -0.0349 0.38  
 928: 32  8 25  0   31  7 24  0             351549.9446  -0.0349  0.050  -0.0349 0.38  
 929: 32  8 25  0   31  8 24  0             351549.9446  -0.0349  0.050  -0.0349 0.24  
 930: 31  8 23  0   30  8 22  0             351580.9034  -0.0719  0.050  -0.0720 0.20  
 931: 31  8 23  0   30  9 22  0             351580.9034  -0.0719  0.050  -0.0720 0.30  
 932: 31  9 23  0   30  8 22  0             351580.9034  -0.0719  0.050  -0.0720 0.30  
 933: 31  9 23  0   30  9 22  0             351580.9034  -0.0719  0.050  -0.0720 0.20  
 934: 30  9 21  0   29  9 20  0             351630.1429  -0.0262  0.050  -0.0262 0.20  
 935: 30  9 21  0   29 10 20  0             351630.1429  -0.0262  0.050  -0.0262 0.30  
 936: 30 10 21  0   29  9 20  0             351630.1429  -0.0262  0.050  -0.0262 0.30  
 937: 30 10 21  0   29 10 20  0             351630.1429  -0.0262  0.050  -0.0262 0.20  
 938: 29 10 19  0   28 10 18  0             351711.4489  -0.0040  0.050  -0.0040 0.21  
 939: 29 10 19  0   28 11 18  0             351711.4489  -0.0040  0.050  -0.0040 0.29  
 940: 29 11 19  0   28 10 18  0             351711.4489  -0.0040  0.050  -0.0040 0.29  
 941: 29 11 19  0   28 11 18  0             351711.4489  -0.0040  0.050  -0.0040 0.21  
 942: 28 11 17  0   27 11 16  0             351852.0139  -0.0078  0.050  -0.0075 0.21  
 943: 28 11 17  0   27 12 16  0             351852.0139  -0.0071  0.050  -0.0075 0.29  
 944: 28 12 17  0   27 11 16  0             351852.0139  -0.0079  0.050  -0.0075 0.29  
 945: 28 12 17  0   27 12 16  0             351852.0139  -0.0072  0.050  -0.0075 0.21  
 946: 27 12 15  0   26 12 14  0             352110.2414  -0.0637  0.050  -0.0091 0.22  
 947: 27 12 15  0   26 13 14  0             352110.2414   0.0642  0.050  -0.0091 0.28  
 948: 27 13 15  0   26 12 14  0             352110.2414  -0.0824  0.050  -0.0091 0.28  
 949: 27 13 15  0   26 13 14  0             352110.2414   0.0454  0.050  -0.0091 0.22  
 950: 24 16  9  0   23 16  8  0             352400.6722  -0.0711  0.050               
 951: 26 13 13  0   25 14 12  0             352622.4085   0.0051  0.050               
 952: 26 14 13  0   25 14 12  0             352624.7035  -0.0785  0.050               
 953: 26 13 13  0   25 13 12  0             352636.0383   0.0107  0.050               
 954: 25 15 11  0   24 15 10  0             353579.7830  -0.0275  0.050               
 955: 24 18  7  0   23 18  6  0             354337.5885   0.0629  0.050               
 956: 19 18  1  0   18 17  2  0             354681.7190  -0.2751  0.050  -0.0071 0.50  
 957: 19 18  2  0   18 17  1  0             354681.7190   0.2609  0.050  -0.0071 0.50  
 958: 24 18  6  0   23 18  5  0             357601.0009  -0.0851  0.050               
 959: 56 16 40  0   56 15 41  0             357942.9022   0.0102  0.050   0.0103 0.18  
 960: 56 16 40  0   56 16 41  0             357942.9022   0.0102  0.050   0.0103 0.32  
 961: 56 17 40  0   56 15 41  0             357942.9022   0.0102  0.050   0.0103 0.32  
 962: 56 17 40  0   56 16 41  0             357942.9022   0.0102  0.050   0.0103 0.18  
 963: 49  9 40  0   49  8 41  0             359443.2349  -0.0595  0.050  -0.0595 0.26  
 964: 49  9 40  0   49  9 41  0             359443.2349  -0.0595  0.050  -0.0595 0.49  
 965: 49 10 40  0   49  9 41  0             359443.2349  -0.0595  0.050  -0.0595 0.26  
 966: 19 19  0  0   18 18  1  0             359571.7744  -0.0091  0.050  -0.0057 0.50  
 967: 19 19  1  0   18 18  0  0             359571.7744  -0.0022  0.050  -0.0057 0.50  
 968: 47  7 40  0   47  6 41  0             359781.2704  -0.0469  0.050  -0.0469 0.17  
 969: 47  7 40  0   47  7 41  0             359781.2704  -0.0469  0.050  -0.0469 0.33  
 970: 47  8 40  0   47  6 41  0             359781.2704  -0.0469  0.050  -0.0469 0.33  
 971: 47  8 40  0   47  7 41  0             359781.2704  -0.0469  0.050  -0.0469 0.17  
 972: 40  0 40  0   39  0 39  0             360366.8815   0.0087  0.050   0.0088 0.36  
 973: 40  0 40  0   39  1 39  0             360366.8815   0.0087  0.050   0.0088 0.14  
 974: 40  1 40  0   39  0 39  0             360366.8815   0.0087  0.050   0.0088 0.14  
 975: 40  1 40  0   39  1 39  0             360366.8815   0.0087  0.050   0.0088 0.36  
 976: 39  1 38  0   38  1 37  0             360374.7904   0.0288  0.050   0.0288 0.36  
 977: 39  1 38  0   38  2 37  0             360374.7904   0.0288  0.050   0.0288 0.14  
 978: 39  2 38  0   38  1 37  0             360374.7904   0.0288  0.050   0.0288 0.14  
 979: 39  2 38  0   38  2 37  0             360374.7904   0.0288  0.050   0.0288 0.36  
 980: 38  2 36  0   37  2 35  0             360382.2992   0.0340  0.050   0.0340 0.36  
 981: 38  2 36  0   37  3 35  0             360382.2992   0.0340  0.050   0.0340 0.14  
 982: 38  3 36  0   37  2 35  0             360382.2992   0.0340  0.050   0.0340 0.14  
 983: 38  3 36  0   37  3 35  0             360382.2992   0.0340  0.050   0.0340 0.36  
 984: 37  3 34  0   36  3 33  0             360389.9048   0.0457  0.050   0.0457 0.36  
 985: 37  3 34  0   36  4 33  0             360389.9048   0.0457  0.050   0.0457 0.14  
 986: 37  4 34  0   36  3 33  0             360389.9048   0.0457  0.050   0.0457 0.14  
 987: 37  4 34  0   36  4 33  0             360389.9048   0.0457  0.050   0.0457 0.36  
 988: 36  4 32  0   35  4 31  0             360398.2402   0.0263  0.050   0.0264 0.36  
 989: 36  4 32  0   35  5 31  0             360398.2402   0.0263  0.050   0.0264 0.14  
 990: 36  5 32  0   35  4 31  0             360398.2402   0.0263  0.050   0.0264 0.14  
 991: 36  5 32  0   35  5 31  0             360398.2402   0.0263  0.050   0.0264 0.36  
 992: 35  5 30  0   34  5 29  0             360408.3070  -0.0034  0.050  -0.0034 0.36  
 993: 35  5 30  0   34  6 29  0             360408.3070  -0.0034  0.050  -0.0034 0.14  
 994: 35  6 30  0   34  5 29  0             360408.3070  -0.0034  0.050  -0.0034 0.14  
 995: 35  6 30  0   34  6 29  0             360408.3070  -0.0034  0.050  -0.0034 0.36  
 996: 34  6 28  0   33  6 27  0             360421.6778   0.0429  0.050   0.0429 0.37  
 997: 34  6 28  0   33  7 27  0             360421.6778   0.0429  0.050   0.0429 0.13  
 998: 34  7 28  0   33  6 27  0             360421.6778   0.0429  0.050   0.0429 0.13  
 999: 34  7 28  0   33  7 27  0             360421.6778   0.0429  0.050   0.0429 0.37  
1000: 33  7 26  0   32  7 25  0             360440.5752   0.0568  0.050   0.0568 0.37  
1001: 33  7 26  0   32  8 25  0             360440.5752   0.0568  0.050   0.0568 0.13  
1002: 33  8 26  0   32  7 25  0             360440.5752   0.0568  0.050   0.0568 0.13  
1003: 33  8 26  0   32  8 25  0             360440.5752   0.0568  0.050   0.0568 0.37  
1004: 32  8 24  0   31  8 23  0             360468.7774   0.0219  0.050   0.0220 0.59  
1005: 32  8 24  0   31  9 23  0             360468.7774   0.0219  0.050   0.0220 0.21  
1006: 32  9 24  0   31  8 23  0             360468.7774   0.0219  0.050   0.0220 0.21  
1007: 32  9 24  0   31  9 23  0             360468.7798   0.0243  0.050               
1008: 42  2 40  0   42  1 41  0             360479.9830  -0.0688  0.050  -0.0688 0.17  
1009: 42  2 40  0   42  2 41  0             360479.9830  -0.0688  0.050  -0.0688 0.33  
1010: 42  3 40  0   42  1 41  0             360479.9830  -0.0688  0.050  -0.0688 0.33  
1011: 42  3 40  0   42  2 41  0             360479.9830  -0.0688  0.050  -0.0688 0.17  
1012: 31  9 22  0   30  9 21  0             360512.7655  -0.0148  0.050  -0.0149 0.37  
1013: 31  9 22  0   30 10 21  0             360512.7655  -0.0148  0.050  -0.0149 0.13  
1014: 31 10 22  0   30  9 21  0             360512.7655  -0.0148  0.050  -0.0149 0.13  
1015: 31 10 22  0   30 10 21  0             360512.7655  -0.0148  0.050  -0.0149 0.37  
1016: 30 10 20  0   29 10 19  0             360583.9607  -0.0830  0.050  -0.0831 0.38  
1017: 30 10 20  0   29 11 19  0             360583.9607  -0.0830  0.050  -0.0831 0.12  
1018: 30 11 20  0   29 10 19  0             360583.9607  -0.0830  0.050  -0.0831 0.12  
1019: 30 11 20  0   29 11 19  0             360583.9607  -0.0830  0.050  -0.0831 0.38  
1020: 29 11 18  0   28 11 17  0             360704.1946   0.0051  0.050   0.0052 0.38  
1021: 29 11 18  0   28 12 17  0             360704.1946   0.0052  0.050   0.0052 0.12  
1022: 29 12 18  0   28 11 17  0             360704.1946   0.0051  0.050   0.0052 0.12  
1023: 29 12 18  0   28 12 17  0             360704.1946   0.0052  0.050   0.0052 0.38  
1024: 28 12 16  0   27 12 15  0             360917.5803   0.0400  0.050   0.0481 0.39  
1025: 28 12 16  0   27 13 15  0             360917.5803   0.0588  0.050   0.0481 0.12  
1026: 28 13 16  0   27 12 15  0             360917.5803   0.0374  0.050   0.0481 0.12  
1027: 28 13 16  0   27 13 15  0             360917.5803   0.0562  0.050   0.0481 0.39  
1028: 27 13 14  0   26 14 13  0             361324.9101   0.3184  0.050   0.0137 0.22  
1029: 27 14 14  0   26 14 13  0             361324.9101  -0.0701  0.050   0.0137 0.78  
1030: 25 16 10  0   24 16  9  0             362719.1030   0.0531  0.050               
1031: 20 17  4  0   19 16  3  0             363702.3337  -0.0425  0.050               
1032: 25 20  6  0   24 20  5  0             365046.3418   0.0101  0.050               
1033: 25 15 10  0   24 15  9  0             366717.9252   0.0177  0.050               
1034: 53 12 41  0   53 11 42  0             367761.8653   0.0095  0.050   0.0095 0.17  
1035: 53 12 41  0   53 12 42  0             367761.8653   0.0095  0.050   0.0095 0.33  
1036: 53 13 41  0   53 11 42  0             367761.8653   0.0095  0.050   0.0095 0.33  
1037: 53 13 41  0   53 12 42  0             367761.8653   0.0095  0.050   0.0095 0.17  
1038: 52 11 41  0   52 10 42  0             367963.8447   0.0007  0.050   0.0008 0.17  
1039: 52 11 41  0   52 11 42  0             367963.8447   0.0007  0.050   0.0008 0.33  
1040: 52 12 41  0   52 10 42  0             367963.8447   0.0007  0.050   0.0008 0.33  
1041: 52 12 41  0   52 11 42  0             367963.8447   0.0007  0.050   0.0008 0.17  
1042: 24 17  7  0   23 17  6  0             368148.7793   0.0773  0.050               
1043: 51 10 41  0   51  9 42  0             368155.9804   0.0200  0.050   0.0201 0.17  
1044: 51 10 41  0   51 10 42  0             368155.9804   0.0200  0.050   0.0201 0.33  
1045: 51 11 41  0   51  9 42  0             368155.9804   0.0200  0.050   0.0201 0.33  
1046: 51 11 41  0   51 10 42  0             368155.9804   0.0200  0.050   0.0201 0.17  
1047: 50  9 41  0   50  8 42  0             368338.5603  -0.0110  0.050  -0.0111 0.17  
1048: 50  9 41  0   50  9 42  0             368338.5603  -0.0110  0.050  -0.0111 0.33  
1049: 50 10 41  0   50  8 42  0             368338.5603  -0.0110  0.050  -0.0111 0.33  
1050: 50 10 41  0   50  9 42  0             368338.5603  -0.0110  0.050  -0.0111 0.17  
1051: 49  8 41  0   49  7 42  0             368512.0436   0.0103  0.050   0.0103 0.17  
1052: 49  8 41  0   49  8 42  0             368512.0436   0.0103  0.050   0.0103 0.33  
1053: 49  9 41  0   49  7 42  0             368512.0436   0.0103  0.050   0.0103 0.33  
1054: 49  9 41  0   49  8 42  0             368512.0436   0.0103  0.050   0.0103 0.17  
1055: 48  7 41  0   48  6 42  0             368676.6691  -0.0234  0.050  -0.0235 0.17  
1056: 48  7 41  0   48  7 42  0             368676.6691  -0.0234  0.050  -0.0235 0.33  
1057: 48  8 41  0   48  6 42  0             368676.6691  -0.0234  0.050  -0.0235 0.33  
1058: 48  8 41  0   48  7 42  0             368676.6691  -0.0234  0.050  -0.0235 0.17  
1059: 20 18  3  0   19 17  2  0             368798.7124  -0.0517  0.050               
1060: 20 18  2  0   19 17  3  0             368806.7115   0.0547  0.050               
1061: 47  6 41  0   47  5 42  0             368832.8002  -0.0863  0.050  -0.0863 0.17  
1062: 47  6 41  0   47  6 42  0             368832.8002  -0.0863  0.050  -0.0863 0.33  
1063: 47  7 41  0   47  5 42  0             368832.8002  -0.0863  0.050  -0.0863 0.33  
1064: 47  7 41  0   47  6 42  0             368832.8002  -0.0863  0.050  -0.0863 0.17  
1065: 46  5 41  0   46  4 42  0             368980.9349  -0.0080  0.050  -0.0080 0.17  
1066: 46  5 41  0   46  5 42  0             368980.9349  -0.0080  0.050  -0.0080 0.33  
1067: 46  6 41  0   46  4 42  0             368980.9349  -0.0080  0.050  -0.0080 0.33  
1068: 46  6 41  0   46  5 42  0             368980.9349  -0.0080  0.050  -0.0080 0.17  
1069: 25 17  9  0   24 17  8  0             369193.7342   0.0281  0.050               
1070: 41  0 41  0   40  0 40  0             369260.4072   0.0131  0.050   0.0132 0.36  
1071: 41  0 41  0   40  1 40  0             369260.4072   0.0131  0.050   0.0132 0.14  
1072: 41  1 41  0   40  0 40  0             369260.4072   0.0131  0.050   0.0132 0.14  
1073: 41  1 41  0   40  1 40  0             369260.4072   0.0131  0.050   0.0132 0.36  
1074: 40  1 39  0   39  1 38  0             369268.2734   0.0150  0.050   0.0151 0.36  
1075: 40  1 39  0   39  2 38  0             369268.2734   0.0150  0.050   0.0151 0.14  
1076: 40  2 39  0   39  1 38  0             369268.2734   0.0150  0.050   0.0151 0.14  
1077: 40  2 39  0   39  2 38  0             369268.2734   0.0150  0.050   0.0151 0.36  
1078: 39  2 37  0   38  2 36  0             369275.7197   0.0228  0.050   0.0228 0.36  
1079: 39  2 37  0   38  3 36  0             369275.7197   0.0228  0.050   0.0228 0.14  
1080: 39  3 37  0   38  2 36  0             369275.7197   0.0228  0.050   0.0228 0.14  
1081: 39  3 37  0   38  3 36  0             369275.7197   0.0228  0.050   0.0228 0.36  
1082: 38  3 35  0   37  3 34  0             369283.1520  -0.0083  0.050  -0.0083 0.36  
1083: 38  3 35  0   37  4 34  0             369283.1520  -0.0083  0.050  -0.0083 0.14  
1084: 38  4 35  0   37  3 34  0             369283.1520  -0.0083  0.050  -0.0083 0.14  
1085: 38  4 35  0   37  4 34  0             369283.1520  -0.0083  0.050  -0.0083 0.36  
1086: 37  4 33  0   36  4 32  0             369291.2849   0.0089  0.050   0.0089 0.36  
1087: 37  4 33  0   36  5 32  0             369291.2849   0.0089  0.050   0.0089 0.14  
1088: 37  5 33  0   36  4 32  0             369291.2849   0.0089  0.050   0.0089 0.14  
1089: 37  5 33  0   36  5 32  0             369291.2849   0.0089  0.050   0.0089 0.36  
1090: 36  5 31  0   35  5 30  0             369300.9397  -0.0073  0.050  -0.0073 0.36  
1091: 36  5 31  0   35  6 30  0             369300.9397  -0.0073  0.050  -0.0073 0.14  
1092: 36  6 31  0   35  5 30  0             369300.9397  -0.0073  0.050  -0.0073 0.14  
1093: 36  6 31  0   35  6 30  0             369300.9397  -0.0073  0.050  -0.0073 0.36  
1094: 35  6 29  0   34  6 28  0             369313.5490   0.0288  0.050   0.0289 0.37  
1095: 35  6 29  0   34  7 28  0             369313.5490   0.0288  0.050   0.0289 0.13  
1096: 35  7 29  0   34  6 28  0             369313.5490   0.0288  0.050   0.0289 0.13  
1097: 35  7 29  0   34  7 28  0             369313.5490   0.0288  0.050   0.0289 0.37  
1098: 34  7 27  0   33  7 26  0             369331.0703  -0.0013  0.050  -0.0014 0.37  
1099: 34  7 27  0   33  8 26  0             369331.0703  -0.0013  0.050  -0.0014 0.13  
1100: 34  8 27  0   33  7 26  0             369331.0703  -0.0013  0.050  -0.0014 0.13  
1101: 34  8 27  0   33  8 26  0             369331.0703  -0.0013  0.050  -0.0014 0.37  
1102: 43  2 41  0   43  1 42  0             369379.5186   0.0811  0.050   0.0812 0.20  
1103: 43  2 41  0   43  2 42  0             369379.5186   0.0811  0.050   0.0812 0.40  
1104: 43  3 41  0   43  1 42  0             369379.5186   0.0811  0.050   0.0812 0.40  
1105: 32  9 23  0   31  9 22  0             369396.5502  -0.0119  0.050  -0.0120 0.37  
1106: 32  9 23  0   31 10 22  0             369396.5502  -0.0119  0.050  -0.0120 0.13  
1107: 32 10 23  0   31  9 22  0             369396.5502  -0.0119  0.050  -0.0120 0.13  
1108: 32 10 23  0   31 10 22  0             369396.5502  -0.0119  0.050  -0.0120 0.37  
1109: 31 10 21  0   30 10 20  0             369459.5112  -0.0422  0.050  -0.0422 0.38  
1110: 31 10 21  0   30 11 20  0             369459.5112  -0.0422  0.050  -0.0422 0.12  
1111: 31 11 21  0   30 10 20  0             369459.5112  -0.0422  0.050  -0.0422 0.12  
1112: 31 11 21  0   30 11 20  0             369459.5112  -0.0422  0.050  -0.0422 0.38  
1113: 30 11 19  0   29 11 18  0             369563.4077   0.0238  0.050   0.0239 0.38  
1114: 30 11 19  0   29 12 18  0             369563.4077   0.0238  0.050   0.0239 0.12  
1115: 30 12 19  0   29 11 18  0             369563.4077   0.0238  0.050   0.0239 0.12  
1116: 30 12 19  0   29 12 18  0             369563.4077   0.0238  0.050   0.0239 0.38  
1117: 29 12 17  0   28 12 16  0             369742.4929   0.0614  0.050   0.0626 0.38  
1118: 29 12 17  0   28 13 16  0             369742.4929   0.0641  0.050   0.0626 0.12  
1119: 29 13 17  0   28 12 16  0             369742.4929   0.0611  0.050   0.0626 0.12  
1120: 29 13 17  0   28 13 16  0             369742.4929   0.0637  0.050   0.0626 0.38  
1121: 28 13 15  0   27 13 14  0             370071.1354  -0.2373  0.050  -0.0730 0.39  
1122: 28 13 15  0   27 14 14  0             370071.1354   0.1512  0.050  -0.0730 0.11  
1123: 28 14 15  0   27 13 14  0             370071.1354  -0.2972  0.050  -0.0730 0.11  
1124: 28 14 15  0   27 14 14  0             370071.1354   0.0912  0.050  -0.0730 0.39  
1125: 25 19  6  0   24 19  5  0             370368.7107   0.0833  0.050               
1126: 27 14 13  0   26 15 12  0             370717.6707   0.0960  0.050               
1127: 27 15 13  0   26 15 12  0             370724.0576   0.0088  0.050               
1128: 27 14 13  0   26 14 12  0             370752.5119   0.0136  0.050               
1129: 27 15 13  0   26 14 12  0             370758.9365  -0.0357  0.050               
1130: 25 18  8  0   24 18  7  0             370791.1516   0.0151  0.050               
1131: 22 16  7  0   21 15  6  0             371684.9543   0.0048  0.050               
1132: 26 16 11  0   25 16 10  0             371780.9357  -0.0360  0.050               
1133: 24 16  8  0   23 16  7  0             372669.1876  -0.0315  0.050               
1134: 26 15 11  0   25 15 10  0             373004.4185  -0.0217  0.050               
1135: 26 23  3  0   25 23  2  0             373653.8589  -0.2036  0.050  -0.0196 0.50  
1136: 26 23  4  0   25 23  3  0             373653.8589   0.1643  0.050  -0.0196 0.50  
1137: 20 19  1  0   19 18  2  0             373727.0462  -0.0651  0.050   0.0435 0.50  
1138: 20 19  2  0   19 18  1  0             373727.0462   0.1519  0.050   0.0435 0.50  
1139: 57 15 42  0   57 14 43  0             375992.6907  -0.0353  0.050  -0.0354 0.17  
1140: 57 15 42  0   57 15 43  0             375992.6907  -0.0353  0.050  -0.0354 0.33  
1141: 57 16 42  0   57 14 43  0             375992.6907  -0.0353  0.050  -0.0354 0.33  
1142: 57 16 42  0   57 15 43  0             375992.6907  -0.0353  0.050  -0.0354 0.17  
1143: 26 22  5  0   25 22  4  0             376053.2580  -0.0210  0.050               
1144: 26 22  4  0   25 22  3  0             376060.8965  -0.0071  0.050               
1145: 54 12 42  0   54 11 43  0             376657.5797   0.0719  0.050   0.0719 0.21  
1146: 54 12 42  0   54 12 43  0             376657.5797   0.0719  0.050   0.0719 0.40  
1147: 54 13 42  0   54 11 43  0             376657.5797   0.0719  0.050   0.0719 0.40  
1148: 53 11 42  0   53 10 43  0             376858.7112  -0.0256  0.050  -0.0256 0.17  
1149: 53 11 42  0   53 11 43  0             376858.7112  -0.0256  0.050  -0.0256 0.33  
1150: 53 12 42  0   53 10 43  0             376858.7112  -0.0256  0.050  -0.0256 0.33  
1151: 53 12 42  0   53 11 43  0             376858.7112  -0.0256  0.050  -0.0256 0.17  
1152: 52 10 42  0   52  9 43  0             377050.3761  -0.0095  0.050  -0.0096 0.17  
1153: 52 10 42  0   52 10 43  0             377050.3761  -0.0095  0.050  -0.0096 0.33  
1154: 52 11 42  0   52  9 43  0             377050.3761  -0.0095  0.050  -0.0096 0.33  
1155: 52 11 42  0   52 10 43  0             377050.3761  -0.0095  0.050  -0.0096 0.17  
1156: 26 16 10  0   25 17  9  0             377212.6438   0.0820  0.050               
1157: 51  9 42  0   51  8 43  0             377232.8216   0.0206  0.050   0.0207 0.17  
1158: 51  9 42  0   51  9 43  0             377232.8216   0.0206  0.050   0.0207 0.33  
1159: 51 10 42  0   51  8 43  0             377232.8216   0.0206  0.050   0.0207 0.33  
1160: 51 10 42  0   51  9 43  0             377232.8216   0.0206  0.050   0.0207 0.17  
1161: 48  6 42  0   48  5 43  0             377728.0170   0.0412  0.050   0.0413 0.17  
1162: 48  6 42  0   48  6 43  0             377728.0170   0.0412  0.050   0.0413 0.33  
1163: 48  7 42  0   48  5 43  0             377728.0170   0.0412  0.050   0.0413 0.33  
1164: 48  7 42  0   48  6 43  0             377728.0170   0.0412  0.050   0.0413 0.17  
1165: 45  3 42  0   45  2 43  0             378151.6748   0.0004  0.050   0.0004 0.17  
1166: 45  3 42  0   45  3 43  0             378151.6748   0.0004  0.050   0.0004 0.33  
1167: 45  4 42  0   45  2 43  0             378151.6748   0.0004  0.050   0.0004 0.33  
1168: 45  4 42  0   45  3 43  0             378151.6748   0.0004  0.050   0.0004 0.17  
1169: 42  0 42  0   41  0 41  0             378153.6383   0.0389  0.050   0.0389 0.36  
1170: 42  0 42  0   41  1 41  0             378153.6383   0.0389  0.050   0.0389 0.14  
1171: 42  1 42  0   41  0 41  0             378153.6383   0.0389  0.050   0.0389 0.14  
1172: 42  1 42  0   41  1 41  0             378153.6383   0.0389  0.050   0.0389 0.36  
1173: 41  1 40  0   40  1 39  0             378161.4888   0.0491  0.050   0.0491 0.36  
1174: 41  1 40  0   40  2 39  0             378161.4888   0.0491  0.050   0.0491 0.14  
1175: 41  2 40  0   40  1 39  0             378161.4888   0.0491  0.050   0.0491 0.14  
1176: 41  2 40  0   40  2 39  0             378161.4888   0.0491  0.050   0.0491 0.36  
1177: 40  2 38  0   39  2 37  0             378168.8283   0.0132  0.050   0.0133 0.36  
1178: 40  2 38  0   39  3 37  0             378168.8283   0.0132  0.050   0.0133 0.14  
1179: 40  3 38  0   39  2 37  0             378168.8283   0.0132  0.050   0.0133 0.14  
1180: 40  3 38  0   39  3 37  0             378168.8283   0.0132  0.050   0.0133 0.36  
1181: 38  4 34  0   37  4 33  0             378184.0947   0.0490  0.050   0.0490 0.36  
1182: 38  4 34  0   37  5 33  0             378184.0947   0.0490  0.050   0.0490 0.14  
1183: 38  5 34  0   37  4 33  0             378184.0947   0.0490  0.050   0.0490 0.14  
1184: 38  5 34  0   37  5 33  0             378184.0947   0.0490  0.050   0.0490 0.36  
1185: 37  5 32  0   36  5 31  0             378193.3240  -0.0004  0.050  -0.0004 0.36  
1186: 37  5 32  0   36  6 31  0             378193.3240  -0.0004  0.050  -0.0004 0.14  
1187: 37  6 32  0   36  5 31  0             378193.3240  -0.0004  0.050  -0.0004 0.14  
1188: 37  6 32  0   36  6 31  0             378193.3240  -0.0004  0.050  -0.0004 0.36  
1189: 21 17  4  0   20 16  5  0             378196.6576   0.0306  0.050               
1190: 36  6 30  0   35  6 29  0             378205.2589   0.0423  0.050   0.0423 0.37  
1191: 36  6 30  0   35  7 29  0             378205.2589   0.0423  0.050   0.0423 0.13  
1192: 36  7 30  0   35  6 29  0             378205.2589   0.0423  0.050   0.0423 0.13  
1193: 36  7 30  0   35  7 29  0             378205.2589   0.0423  0.050   0.0423 0.37  
1194: 35  7 28  0   34  7 27  0             378221.6214   0.0389  0.050   0.0390 0.37  
1195: 35  7 28  0   34  8 27  0             378221.6214   0.0389  0.050   0.0390 0.13  
1196: 35  8 28  0   34  7 27  0             378221.6214   0.0389  0.050   0.0390 0.13  
1197: 35  8 28  0   34  8 27  0             378221.6214   0.0389  0.050   0.0390 0.37  
1198: 34  8 26  0   33  8 25  0             378245.3196  -0.0204  0.050  -0.0204 0.37  
1199: 34  8 26  0   33  9 25  0             378245.3196  -0.0204  0.050  -0.0204 0.13  
1200: 34  9 26  0   33  8 25  0             378245.3196  -0.0204  0.050  -0.0204 0.13  
1201: 34  9 26  0   33  9 25  0             378245.3196  -0.0204  0.050  -0.0204 0.37  
1202: 33  9 24  0   32  9 23  0             378281.2408   0.0044  0.050   0.0044 0.37  
1203: 33  9 24  0   32 10 23  0             378281.2408   0.0044  0.050   0.0044 0.13  
1204: 33 10 24  0   32  9 23  0             378281.2408   0.0044  0.050   0.0044 0.13  
1205: 33 10 24  0   32 10 23  0             378281.2408   0.0044  0.050   0.0044 0.37  
1206: 32 10 22  0   31 10 21  0             378337.3740   0.0561  0.050   0.0562 0.37  
1207: 32 10 22  0   31 11 21  0             378337.3740   0.0561  0.050   0.0562 0.13  
1208: 32 11 22  0   31 10 21  0             378337.3740   0.0561  0.050   0.0562 0.13  
1209: 32 11 22  0   31 11 21  0             378337.3740   0.0561  0.050   0.0562 0.37  
1210: 31 11 20  0   30 11 19  0             378427.9670   0.0522  0.050   0.0523 0.38  
1211: 31 11 20  0   30 12 19  0             378427.9670   0.0522  0.050   0.0523 0.12  
1212: 31 12 20  0   30 11 19  0             378427.9670   0.0522  0.050   0.0523 0.12  
1213: 31 12 20  0   30 12 19  0             378427.9670   0.0522  0.050   0.0523 0.38  
1214: 30 12 18  0   29 12 17  0             378580.1867  -0.0054  0.050  -0.0053 0.38  
1215: 30 12 18  0   29 13 17  0             378580.1867  -0.0050  0.050  -0.0053 0.12  
1216: 30 13 18  0   29 12 17  0             378580.1867  -0.0054  0.050  -0.0053 0.12  
1217: 30 13 18  0   29 13 17  0             378580.1867  -0.0051  0.050  -0.0053 0.38  
1218: 20 20  0  0   19 19  1  0             378615.0398   0.0324  0.050   0.0338 0.50  
1219: 20 20  1  0   19 19  0  0             378615.0398   0.0351  0.050   0.0338 0.50  
1220: 29 13 16  0   28 14 15  0             378850.2005   0.0607  0.050   0.0539 0.23  
1221: 29 14 16  0   28 14 15  0             378850.2005   0.0519  0.050   0.0539 0.77  
1222: 26 21  6  0   25 21  5  0             378986.8322   0.0070  0.050               
1223: 28 15 14  0   27 15 13  0             379366.2132   0.0276  0.050               
1224: 28 14 14  0   27 14 13  0             379371.5739   0.0320  0.050               
1225: 27 15 12  0   26 16 11  0             380281.1148  -0.0237  0.050               
1226: 27 16 12  0   26 16 11  0             380366.1917   0.0148  0.050               
1227: 27 15 12  0   26 15 11  0             380674.7323   0.0424  0.050               
1228: 26 20  6  0   25 20  5  0             383513.0373   0.0799  0.050               
1229: 20 14  6  0   19 12  7  0             383727.0804   0.0966  0.050               
1230: 17  9  9  0   16  6 10  0             383993.4401  -0.1825  0.050  -0.0516 0.33  
1231: 17  9  9  0   16  7 10  0             383993.4401   0.0117  0.050  -0.0516 0.67  
1232: 27 26  1  0   26 26  0  0             384096.9988  -0.0317  0.050  -0.0317 0.50  
1233: 27 26  2  0   26 26  1  0             384096.9988  -0.0316  0.050  -0.0317 0.50  
1234: 59 16 43  0   59 15 44  0             384649.1098   0.0197  0.050   0.0197 0.17  
1235: 59 16 43  0   59 16 44  0             384649.1098   0.0197  0.050   0.0197 0.33  
1236: 59 17 43  0   59 15 44  0             384649.1098   0.0197  0.050   0.0197 0.33  
1237: 59 17 43  0   59 16 44  0             384649.1098   0.0197  0.050   0.0197 0.17  
1238: 26 18  9  0   25 18  8  0             385459.9486   0.0469  0.050               
1239: 26 19  8  0   25 19  7  0             385489.9414   0.0003  0.050               
1240: 54 11 43  0   54 10 44  0             385752.2313  -0.0727  0.050  -0.0727 0.17  
1241: 54 11 43  0   54 11 44  0             385752.2313  -0.0727  0.050  -0.0727 0.33  
1242: 54 12 43  0   54 10 44  0             385752.2313  -0.0727  0.050  -0.0727 0.33  
1243: 54 12 43  0   54 11 44  0             385752.2313  -0.0727  0.050  -0.0727 0.17  
1244: 53 10 43  0   53  9 44  0             385943.5537  -0.0912  0.050  -0.0913 0.17  
1245: 53 10 43  0   53 10 44  0             385943.5537  -0.0912  0.050  -0.0913 0.33  
1246: 53 11 43  0   53  9 44  0             385943.5537  -0.0912  0.050  -0.0913 0.33  
1247: 53 11 43  0   53 10 44  0             385943.5537  -0.0912  0.050  -0.0913 0.17  
1248: 52  9 43  0   52  8 44  0             386126.0488   0.0421  0.050   0.0421 0.21  
1249: 52  9 43  0   52  9 44  0             386126.0488   0.0421  0.050   0.0421 0.40  
1250: 52 10 43  0   52  8 44  0             386126.0488   0.0421  0.050   0.0421 0.40  
1251: 51  8 43  0   51  7 44  0             386299.6441  -0.0651  0.050  -0.0651 0.21  
1252: 51  8 43  0   51  8 44  0             386299.6441  -0.0651  0.050  -0.0651 0.40  
1253: 51  9 43  0   51  7 44  0             386299.6441  -0.0651  0.050  -0.0651 0.40  
1254: 49  6 43  0   49  5 44  0             386622.3931   0.0168  0.050   0.0168 0.17  
1255: 49  6 43  0   49  6 44  0             386622.3931   0.0168  0.050   0.0168 0.33  
1256: 49  7 43  0   49  5 44  0             386622.3931   0.0168  0.050   0.0168 0.33  
1257: 49  7 43  0   49  6 44  0             386622.3931   0.0168  0.050   0.0168 0.17  
1258: 48  5 43  0   48  4 44  0             386772.0301   0.0896  0.050   0.0896 0.17  
1259: 48  5 43  0   48  5 44  0             386772.0301   0.0896  0.050   0.0896 0.33  
1260: 48  6 43  0   48  4 44  0             386772.0301   0.0896  0.050   0.0896 0.33  
1261: 48  6 43  0   48  5 44  0             386772.0301   0.0896  0.050   0.0896 0.17  
1262: 47  4 43  0   47  3 44  0             386913.9487  -0.0967  0.050  -0.0967 0.17  
1263: 47  4 43  0   47  4 44  0             386913.9487  -0.0967  0.050  -0.0967 0.33  
1264: 47  5 43  0   47  3 44  0             386913.9487  -0.0967  0.050  -0.0967 0.33  
1265: 47  5 43  0   47  4 44  0             386913.9487  -0.0967  0.050  -0.0967 0.17  
1266: 43  0 43  0   42  0 42  0             387046.4749  -0.0060  0.050  -0.0061 0.36  
1267: 43  0 43  0   42  1 42  0             387046.4749  -0.0060  0.050  -0.0061 0.14  
1268: 43  1 43  0   42  0 42  0             387046.4749  -0.0060  0.050  -0.0061 0.14  
1269: 43  1 43  0   42  1 42  0             387046.4749  -0.0060  0.050  -0.0061 0.36  
1270: 42  1 41  0   41  1 40  0             387054.2895  -0.0083  0.050  -0.0084 0.36  
1271: 42  1 41  0   41  2 40  0             387054.2895  -0.0083  0.050  -0.0084 0.14  
1272: 42  2 41  0   41  1 40  0             387054.2895  -0.0083  0.050  -0.0084 0.14  
1273: 42  2 41  0   41  2 40  0             387054.2895  -0.0083  0.050  -0.0084 0.36  
1274: 41  2 39  0   40  2 38  0             387061.6134   0.0014  0.050   0.0014 0.36  
1275: 41  2 39  0   40  3 38  0             387061.6134   0.0014  0.050   0.0014 0.14  
1276: 41  3 39  0   40  2 38  0             387061.6134   0.0014  0.050   0.0014 0.14  
1277: 41  3 39  0   40  3 38  0             387061.6134   0.0014  0.050   0.0014 0.36  
1278: 40  3 37  0   39  3 36  0             387068.8481   0.0156  0.050   0.0156 0.36  
1279: 40  3 37  0   39  4 36  0             387068.8481   0.0156  0.050   0.0156 0.14  
1280: 40  4 37  0   39  3 36  0             387068.8481   0.0156  0.050   0.0156 0.14  
1281: 40  4 37  0   39  4 36  0             387068.8481   0.0156  0.050   0.0156 0.36  
1282: 39  4 35  0   38  4 34  0             387076.5066  -0.0060  0.050  -0.0060 0.36  
1283: 39  4 35  0   38  5 34  0             387076.5066  -0.0060  0.050  -0.0060 0.14  
1284: 39  5 35  0   38  4 34  0             387076.5066  -0.0060  0.050  -0.0060 0.14  
1285: 39  5 35  0   38  5 34  0             387076.5066  -0.0060  0.050  -0.0060 0.36  
1286: 38  5 33  0   37  5 32  0             387085.4360   0.0082  0.050   0.0082 0.36  
1287: 38  5 33  0   37  6 32  0             387085.4360   0.0082  0.050   0.0082 0.14  
1288: 38  6 33  0   37  5 32  0             387085.4360   0.0082  0.050   0.0082 0.14  
1289: 38  6 33  0   37  6 32  0             387085.4360   0.0082  0.050   0.0082 0.36  
1290: 37  6 31  0   36  6 30  0             387096.7069   0.0075  0.050   0.0075 0.37  
1291: 37  6 31  0   36  7 30  0             387096.7069   0.0075  0.050   0.0075 0.13  
1292: 37  7 31  0   36  6 30  0             387096.7069   0.0075  0.050   0.0075 0.13  
1293: 37  7 31  0   36  7 30  0             387096.7069   0.0075  0.050   0.0075 0.37  
1294: 36  7 29  0   35  7 28  0             387112.0241   0.0212  0.050   0.0213 0.37  
1295: 36  7 29  0   35  8 28  0             387112.0241   0.0212  0.050   0.0213 0.13  
1296: 36  8 29  0   35  7 28  0             387112.0241   0.0212  0.050   0.0213 0.13  
1297: 36  8 29  0   35  8 28  0             387112.0241   0.0212  0.050   0.0213 0.37  
1298: 35  8 27  0   34  8 26  0             387133.9302   0.0079  0.050   0.0079 0.37  
1299: 35  8 27  0   34  9 26  0             387133.9302   0.0079  0.050   0.0079 0.13  
1300: 35  9 27  0   34  8 26  0             387133.9302   0.0079  0.050   0.0079 0.13  
1301: 35  9 27  0   34  9 26  0             387133.9302   0.0079  0.050   0.0079 0.37  
1302: 34  9 25  0   33  9 24  0             387166.6230   0.0392  0.050   0.0393 0.37  
1303: 34  9 25  0   33 10 24  0             387166.6230   0.0392  0.050   0.0393 0.13  
1304: 34 10 25  0   33  9 24  0             387166.6230   0.0392  0.050   0.0393 0.13  
1305: 34 10 25  0   33 10 24  0             387166.6230   0.0392  0.050   0.0393 0.37  
1306: 45  2 43  0   45  1 44  0             387177.0334   0.0391  0.050   0.0391 0.17  
1307: 45  2 43  0   45  2 44  0             387177.0334   0.0391  0.050   0.0391 0.33  
1308: 45  3 43  0   45  1 44  0             387177.0334   0.0391  0.050   0.0391 0.33  
1309: 45  3 43  0   45  2 44  0             387177.0334   0.0391  0.050   0.0391 0.17  
1310: 33 10 23  0   32 10 22  0             387216.8380   0.0056  0.050   0.0056 0.37  
1311: 33 10 23  0   32 11 22  0             387216.8380   0.0056  0.050   0.0056 0.13  
1312: 33 11 23  0   32 10 22  0             387216.8380   0.0056  0.050   0.0056 0.13  
1313: 33 11 23  0   32 11 22  0             387216.8380   0.0056  0.050   0.0056 0.37  
1314: 32 11 21  0   31 11 20  0             387296.5711   0.0211  0.050   0.0212 0.38  
1315: 32 11 21  0   31 12 20  0             387296.5711   0.0211  0.050   0.0212 0.12  
1316: 32 12 21  0   31 11 20  0             387296.5711   0.0211  0.050   0.0212 0.12  
1317: 32 12 21  0   31 12 20  0             387296.5711   0.0211  0.050   0.0212 0.38  
1318: 31 12 19  0   30 12 18  0             387427.5497  -0.0001  0.050  -0.0001 0.38  
1319: 31 12 19  0   30 13 18  0             387427.5497   0.0000  0.050  -0.0001 0.12  
1320: 31 13 19  0   30 12 18  0             387427.5497  -0.0001  0.050  -0.0001 0.12  
1321: 31 13 19  0   30 13 18  0             387427.5497   0.0000  0.050  -0.0001 0.38  
1322: 30 13 17  0   29 13 16  0             387652.9554   0.0163  0.050   0.0201 0.39  
1323: 30 13 17  0   29 14 16  0             387652.9554   0.0251  0.050   0.0201 0.12  
1324: 30 14 17  0   29 13 16  0             387652.9554   0.0150  0.050   0.0201 0.12  
1325: 30 14 17  0   29 14 16  0             387652.9554   0.0238  0.050   0.0201 0.39  
1326: 27 24  3  0   26 24  2  0             387758.5759  -0.1004  0.050  -0.0216 0.50  
1327: 27 24  4  0   26 24  3  0             387758.5759   0.0572  0.050  -0.0216 0.50  
1328: 21 19  3  0   20 18  2  0             387851.0207   0.0656  0.050               
1329: 21 19  2  0   20 18  3  0             387854.3194  -0.0266  0.050               
1330: 29 14 15  0   28 15 14  0             388066.7566   0.1148  0.050  -0.0275 0.22  
1331: 29 15 15  0   28 15 14  0             388066.7566  -0.0666  0.050  -0.0275 0.78  
1332: 29 14 15  0   28 14 14  0             388067.8695   0.1101  0.050   0.0710 0.78  
1333: 29 15 15  0   28 14 14  0             388067.8695  -0.0714  0.050   0.0710 0.22  
1334: 20 15  5  0   19 13  6  0             388272.1811   0.0593  0.050               
1335: 25 17  8  0   24 17  7  0             388530.3934  -0.0180  0.050               
1336: 22 17  6  0   21 16  5  0             388672.4747   0.0618  0.050               
1337: 28 16 13  0   27 16 12  0             388883.0209   0.0329  0.050               
1338: 28 15 13  0   27 15 12  0             388951.2861   0.0063  0.050               
1339: 27 17 11  0   26 17 10  0             389931.5199  -0.0750  0.050               
1340: 27 23  5  0   26 23  4  0             390097.6375  -0.0542  0.050               
1341: 27 23  4  0   26 23  3  0             390101.1287  -0.0320  0.050               
1342: 19 14  6  0   18 12  7  0             392189.6340  -0.0722  0.050               
1343: 27 16 11  0   26 16 10  0             392282.7313   0.0167  0.050               
1344: 21 20  1  0   20 19  2  0             392770.4297  -0.0433  0.050   0.0003 0.50  
1345: 21 20  2  0   20 19  1  0             392770.4297   0.0438  0.050   0.0003 0.50  
1346: 27 22  6  0   26 22  5  0             392936.8660   0.0262  0.050               
1347: 27 17 11  0   26 16 10  0             393133.1268   0.0013  0.050               
1348: 60 16 44  0   60 15 45  0             393546.3338  -0.0062  0.050  -0.0062 0.17  
1349: 60 16 44  0   60 16 45  0             393546.3338  -0.0062  0.050  -0.0062 0.33  
1350: 60 17 44  0   60 15 45  0             393546.3338  -0.0062  0.050  -0.0062 0.33  
1351: 60 17 44  0   60 16 45  0             393546.3338  -0.0062  0.050  -0.0062 0.17  
1352: 58 14 44  0   58 13 45  0             394015.4396   0.0122  0.050   0.0122 0.21  
1353: 58 14 44  0   58 14 45  0             394015.4396   0.0122  0.050   0.0122 0.39  
1354: 58 15 44  0   58 13 45  0             394015.4396   0.0122  0.050   0.0122 0.39  
1355: 55 11 44  0   55 10 45  0             394644.5999   0.0157  0.050   0.0158 0.17  
1356: 55 11 44  0   55 11 45  0             394644.5999   0.0157  0.050   0.0158 0.33  
1357: 55 12 44  0   55 10 45  0             394644.5999   0.0157  0.050   0.0158 0.33  
1358: 55 12 44  0   55 11 45  0             394644.5999   0.0157  0.050   0.0158 0.17  
1359: 54 10 44  0   54  9 45  0             394835.7158  -0.0513  0.050  -0.0514 0.17  
1360: 54 10 44  0   54 10 45  0             394835.7158  -0.0513  0.050  -0.0514 0.33  
1361: 54 11 44  0   54  9 45  0             394835.7158  -0.0513  0.050  -0.0514 0.33  
1362: 54 11 44  0   54 10 45  0             394835.7158  -0.0513  0.050  -0.0514 0.17  
1363: 53  9 44  0   53  8 45  0             395018.2820   0.0728  0.050   0.0728 0.17  
1364: 53  9 44  0   53  9 45  0             395018.2820   0.0728  0.050   0.0728 0.33  
1365: 53 10 44  0   53  8 45  0             395018.2820   0.0728  0.050   0.0728 0.33  
1366: 53 10 44  0   53  9 45  0             395018.2820   0.0728  0.050   0.0728 0.17  
1367: 52  8 44  0   52  7 45  0             395192.2856   0.0714  0.050   0.0715 0.17  
1368: 52  8 44  0   52  8 45  0             395192.2856   0.0714  0.050   0.0715 0.33  
1369: 52  9 44  0   52  7 45  0             395192.2856   0.0714  0.050   0.0715 0.33  
1370: 52  9 44  0   52  8 45  0             395192.2856   0.0714  0.050   0.0715 0.17  
1371: 50  6 44  0   50  5 45  0             395516.1628   0.0716  0.050   0.0716 0.17  
1372: 50  6 44  0   50  6 45  0             395516.1628   0.0716  0.050   0.0716 0.33  
1373: 50  7 44  0   50  5 45  0             395516.1628   0.0716  0.050   0.0716 0.33  
1374: 50  7 44  0   50  6 45  0             395516.1628   0.0716  0.050   0.0716 0.17  
1375: 48  4 44  0   48  3 45  0             395809.6005  -0.0805  0.050  -0.0805 0.17  
1376: 48  4 44  0   48  4 45  0             395809.6005  -0.0805  0.050  -0.0805 0.33  
1377: 48  5 44  0   48  3 45  0             395809.6005  -0.0805  0.050  -0.0805 0.33  
1378: 48  5 44  0   48  4 45  0             395809.6005  -0.0805  0.050  -0.0805 0.17  
1379: 44  0 44  0   43  0 43  0             395939.0450   0.0138  0.050   0.0138 0.36  
1380: 44  0 44  0   43  1 43  0             395939.0450   0.0138  0.050   0.0138 0.14  
1381: 44  1 44  0   43  0 43  0             395939.0450   0.0138  0.050   0.0138 0.14  
1382: 44  1 44  0   43  1 43  0             395939.0450   0.0138  0.050   0.0138 0.36  
1383: 43  1 42  0   42  1 41  0             395946.8329   0.0078  0.050   0.0078 0.36  
1384: 43  1 42  0   42  2 41  0             395946.8329   0.0078  0.050   0.0078 0.14  
1385: 43  2 42  0   42  1 41  0             395946.8329   0.0078  0.050   0.0078 0.14  
1386: 43  2 42  0   42  2 41  0             395946.8329   0.0078  0.050   0.0078 0.36  
1387: 42  2 40  0   41  2 39  0             395954.0934   0.0135  0.050   0.0135 0.36  
1388: 42  2 40  0   41  3 39  0             395954.0934   0.0135  0.050   0.0135 0.14  
1389: 42  3 40  0   41  2 39  0             395954.0934   0.0135  0.050   0.0135 0.14  
1390: 42  3 40  0   41  3 39  0             395954.0934   0.0135  0.050   0.0135 0.36  
1391: 41  3 38  0   40  3 37  0             395961.1795  -0.0067  0.050  -0.0067 0.36  
1392: 41  3 38  0   40  4 37  0             395961.1795  -0.0067  0.050  -0.0067 0.14  
1393: 41  4 38  0   40  3 37  0             395961.1795  -0.0067  0.050  -0.0067 0.14  
1394: 41  4 38  0   40  4 37  0             395961.1795  -0.0067  0.050  -0.0067 0.36  
1395: 40  4 36  0   39  4 35  0             395968.6668   0.0000  0.050   0.0001 0.36  
1396: 40  4 36  0   39  5 35  0             395968.6668   0.0000  0.050   0.0001 0.14  
1397: 40  5 36  0   39  4 35  0             395968.6668   0.0000  0.050   0.0001 0.14  
1398: 40  5 36  0   39  5 35  0             395968.6668   0.0000  0.050   0.0001 0.36  
1399: 39  5 34  0   38  5 33  0             395977.2417  -0.0016  0.050  -0.0017 0.36  
1400: 39  5 34  0   38  6 33  0             395977.2417  -0.0016  0.050  -0.0017 0.14  
1401: 39  6 34  0   38  5 33  0             395977.2417  -0.0016  0.050  -0.0017 0.14  
1402: 39  6 34  0   38  6 33  0             395977.2417  -0.0016  0.050  -0.0017 0.36  
1403: 38  6 32  0   37  6 31  0             395987.9549   0.0085  0.050   0.0086 0.37  
1404: 38  6 32  0   37  7 31  0             395987.9549   0.0085  0.050   0.0086 0.13  
1405: 38  7 32  0   37  6 31  0             395987.9549   0.0085  0.050   0.0086 0.13  
1406: 38  7 32  0   37  7 31  0             395987.9549   0.0085  0.050   0.0086 0.37  
1407: 37  7 30  0   36  7 29  0             396002.2797  -0.0124  0.050  -0.0124 0.37  
1408: 37  7 30  0   36  8 29  0             396002.2797  -0.0124  0.050  -0.0124 0.13  
1409: 37  8 30  0   36  7 29  0             396002.2797  -0.0124  0.050  -0.0124 0.13  
1410: 37  8 30  0   36  8 29  0             396002.2797  -0.0124  0.050  -0.0124 0.37  
1411: 36  8 28  0   35  8 27  0             396022.5648  -0.0179  0.050  -0.0180 0.37  
1412: 36  8 28  0   35  9 27  0             396022.5648  -0.0179  0.050  -0.0180 0.13  
1413: 36  9 28  0   35  8 27  0             396022.5648  -0.0179  0.050  -0.0180 0.13  
1414: 36  9 28  0   35  9 27  0             396022.5648  -0.0179  0.050  -0.0180 0.37  
1415: 35  9 26  0   34  9 25  0             396052.4422   0.0125  0.050   0.0125 0.37  
1416: 35  9 26  0   34 10 25  0             396052.4422   0.0125  0.050   0.0125 0.13  
1417: 35 10 26  0   34  9 25  0             396052.4422   0.0125  0.050   0.0125 0.13  
1418: 35 10 26  0   34 10 25  0             396052.4422   0.0125  0.050   0.0125 0.37  
1419: 46  2 44  0   46  1 45  0             396075.1793   0.0266  0.050   0.0266 0.17  
1420: 46  2 44  0   46  2 45  0             396075.1793   0.0266  0.050   0.0266 0.33  
1421: 46  3 44  0   46  1 45  0             396075.1793   0.0266  0.050   0.0266 0.33  
1422: 46  3 44  0   46  2 45  0             396075.1793   0.0266  0.050   0.0266 0.17  
1423: 34 10 24  0   33 10 23  0             396097.7299   0.0232  0.050   0.0233 0.37  
1424: 34 10 24  0   33 11 23  0             396097.7299   0.0232  0.050   0.0233 0.13  
1425: 34 11 24  0   33 10 23  0             396097.7299   0.0232  0.050   0.0233 0.13  
1426: 34 11 24  0   33 11 23  0             396097.7299   0.0232  0.050   0.0233 0.37  
1427: 33 11 22  0   32 11 21  0             396168.3607  -0.0116  0.050  -0.0117 0.38  
1428: 33 11 22  0   32 12 21  0             396168.3607  -0.0116  0.050  -0.0117 0.12  
1429: 33 12 22  0   32 11 21  0             396168.3607  -0.0116  0.050  -0.0117 0.12  
1430: 33 12 22  0   32 12 21  0             396168.3607  -0.0116  0.050  -0.0117 0.38  
1431: 32 12 20  0   31 12 19  0             396282.1836  -0.0077  0.050  -0.0077 0.38  
1432: 32 12 20  0   31 13 19  0             396282.1836  -0.0077  0.050  -0.0077 0.12  
1433: 32 13 20  0   31 12 19  0             396282.1836  -0.0077  0.050  -0.0077 0.12  
1434: 32 13 20  0   31 13 19  0             396282.1836  -0.0077  0.050  -0.0077 0.38  
1435: 27 21  7  0   26 21  6  0             396363.3726   0.0616  0.050               
1436: 31 13 18  0   30 13 17  0             396472.9725  -0.0073  0.050  -0.0069 0.38  
1437: 31 13 18  0   30 14 17  0             396472.9725  -0.0061  0.050  -0.0069 0.12  
1438: 31 14 18  0   30 13 17  0             396472.9725  -0.0075  0.050  -0.0069 0.12  
1439: 31 14 18  0   30 14 17  0             396472.9725  -0.0063  0.050  -0.0069 0.38  
1440: 30 14 16  0   29 14 15  0             396811.1154  -0.0843  0.050  -0.0076 0.39  
1441: 30 14 16  0   29 15 15  0             396811.1154   0.0971  0.050  -0.0076 0.11  
1442: 30 15 16  0   29 14 15  0             396811.1154  -0.1123  0.050  -0.0076 0.11  
1443: 30 15 16  0   29 15 15  0             396811.1154   0.0692  0.050  -0.0076 0.39  
1444: 22 18  4  0   21 17  5  0             397050.6382   0.0003  0.050               
1445: 29 15 14  0   28 16 13  0             397454.7091  -0.0311  0.050               
1446: 29 15 14  0   28 15 13  0             397471.4601  -0.0266  0.050               
1447: 29 16 14  0   28 15 13  0             397474.4605  -0.0814  0.050               
1448: 27 18 10  0   26 18  9  0             397752.9027  -0.0376  0.050               
1449: 28 17 12  0   27 17 11  0             398627.7115   0.0460  0.050               
1450: 28 16 12  0   27 16 11  0             399280.8269  -0.0507  0.050               
1451: 27 20  8  0   26 20  7  0             399840.7020   0.0187  0.050               
1452: 27 19  9  0   26 19  8  0             401174.9671   0.0185  0.050               
1453: 26 17  9  0   25 17  8  0             401660.9446   0.0351  0.050               
1454: 28 25  3  0   27 25  2  0             401866.9012  -0.0604  0.050               
1455: 22 19  4  0   21 18  3  0             401902.8189  -0.0019  0.050               
1456: 22 19  3  0   21 18  4  0             401937.6391   0.0302  0.050               
1457: 55 10 45  0   55  9 46  0             403726.7892   0.0117  0.050   0.0118 0.17  
1458: 55 10 45  0   55 10 46  0             403726.7892   0.0117  0.050   0.0118 0.33  
1459: 55 11 45  0   55  9 46  0             403726.7892   0.0117  0.050   0.0118 0.33  
1460: 55 11 45  0   55 10 46  0             403726.7892   0.0117  0.050   0.0118 0.17  
1461: 27 20  7  0   26 20  6  0             403808.8356  -0.0231  0.050               
1462: 54  9 45  0   54  8 46  0             403909.4703   0.0442  0.050   0.0443 0.17  
1463: 54  9 45  0   54  9 46  0             403909.4703   0.0442  0.050   0.0443 0.33  
1464: 54 10 45  0   54  8 46  0             403909.4703   0.0442  0.050   0.0443 0.33  
1465: 54 10 45  0   54  9 46  0             403909.4703   0.0442  0.050   0.0443 0.17  
1466: 53  8 45  0   53  7 46  0             404083.8386  -0.0076  0.050  -0.0076 0.17  
1467: 53  8 45  0   53  8 46  0             404083.8386  -0.0076  0.050  -0.0076 0.33  
1468: 53  9 45  0   53  7 46  0             404083.8386  -0.0076  0.050  -0.0076 0.33  
1469: 53  9 45  0   53  8 46  0             404083.8386  -0.0076  0.050  -0.0076 0.17  
1470: 52  7 45  0   52  6 46  0             404250.3075  -0.0125  0.050  -0.0126 0.17  
1471: 52  7 45  0   52  7 46  0             404250.3075  -0.0125  0.050  -0.0126 0.33  
1472: 52  8 45  0   52  6 46  0             404250.3075  -0.0125  0.050  -0.0126 0.33  
1473: 52  8 45  0   52  7 46  0             404250.3075  -0.0125  0.050  -0.0126 0.17  
1474: 50  5 45  0   50  4 46  0             404560.4954  -0.0269  0.050  -0.0269 0.17  
1475: 50  5 45  0   50  5 46  0             404560.4954  -0.0269  0.050  -0.0269 0.33  
1476: 50  6 45  0   50  4 46  0             404560.4954  -0.0269  0.050  -0.0269 0.33  
1477: 50  6 45  0   50  5 46  0             404560.4954  -0.0269  0.050  -0.0269 0.17  
1478: 45  0 45  0   44  0 44  0             404831.2141  -0.0284  0.050  -0.0284 0.36  
1479: 45  0 45  0   44  1 44  0             404831.2141  -0.0284  0.050  -0.0284 0.14  
1480: 45  1 45  0   44  0 44  0             404831.2141  -0.0284  0.050  -0.0284 0.14  
1481: 45  1 45  0   44  1 44  0             404831.2141  -0.0284  0.050  -0.0284 0.36  
1482: 44  1 43  0   43  1 42  0             404838.9815  -0.0324  0.050  -0.0324 0.36  
1483: 44  1 43  0   43  2 42  0             404838.9815  -0.0324  0.050  -0.0324 0.14  
1484: 44  2 43  0   43  1 42  0             404838.9815  -0.0324  0.050  -0.0324 0.14  
1485: 44  2 43  0   43  2 42  0             404838.9815  -0.0324  0.050  -0.0324 0.36  
1486: 43  2 41  0   42  2 40  0             404846.2059  -0.0048  0.050  -0.0048 0.36  
1487: 43  2 41  0   42  3 40  0             404846.2059  -0.0048  0.050  -0.0048 0.14  
1488: 43  3 41  0   42  2 40  0             404846.2059  -0.0048  0.050  -0.0048 0.14  
1489: 43  3 41  0   42  3 40  0             404846.2059  -0.0048  0.050  -0.0048 0.36  
1490: 42  3 39  0   41  3 38  0             404853.1818  -0.0255  0.050  -0.0256 0.36  
1491: 42  3 39  0   41  4 38  0             404853.1818  -0.0255  0.050  -0.0256 0.14  
1492: 42  4 39  0   41  3 38  0             404853.1818  -0.0255  0.050  -0.0256 0.14  
1493: 42  4 39  0   41  4 38  0             404853.1818  -0.0255  0.050  -0.0256 0.36  
1494: 41  4 37  0   40  4 36  0             404860.4700  -0.0283  0.050  -0.0284 0.36  
1495: 41  4 37  0   40  5 36  0             404860.4700  -0.0283  0.050  -0.0284 0.14  
1496: 41  5 37  0   40  4 36  0             404860.4700  -0.0283  0.050  -0.0284 0.14  
1497: 41  5 37  0   40  5 36  0             404860.4700  -0.0283  0.050  -0.0284 0.36  
1498: 40  5 35  0   39  5 34  0             404868.7680   0.0094  0.050   0.0095 0.36  
1499: 40  5 35  0   39  6 34  0             404868.7680   0.0094  0.050   0.0095 0.14  
1500: 40  6 35  0   39  5 34  0             404868.7680   0.0094  0.050   0.0095 0.14  
1501: 40  6 35  0   39  6 34  0             404868.7680   0.0094  0.050   0.0095 0.36  
1502: 39  6 33  0   38  6 32  0             404878.9300  -0.0078  0.050  -0.0078 0.37  
1503: 39  6 33  0   38  7 32  0             404878.9300  -0.0078  0.050  -0.0078 0.13  
1504: 39  7 33  0   38  6 32  0             404878.9300  -0.0078  0.050  -0.0078 0.13  
1505: 39  7 33  0   38  7 32  0             404878.9300  -0.0078  0.050  -0.0078 0.37  
1506: 38  7 31  0   37  7 30  0             404892.4131  -0.0022  0.050  -0.0023 0.37  
1507: 38  7 31  0   37  8 30  0             404892.4131  -0.0022  0.050  -0.0023 0.13  
1508: 38  8 31  0   37  7 30  0             404892.4131  -0.0022  0.050  -0.0023 0.13  
1509: 38  8 31  0   37  8 30  0             404892.4131  -0.0022  0.050  -0.0023 0.37  
1510: 37  8 29  0   36  8 28  0             404911.2511  -0.0020  0.050  -0.0020 0.37  
1511: 37  8 29  0   36  9 28  0             404911.2511  -0.0020  0.050  -0.0020 0.13  
1512: 37  9 29  0   36  8 28  0             404911.2511  -0.0020  0.050  -0.0020 0.13  
1513: 37  9 29  0   36  9 28  0             404911.2511  -0.0020  0.050  -0.0020 0.37  
1514: 36  9 27  0   35  9 26  0             404938.6269  -0.0061  0.050  -0.0062 0.37  
1515: 36  9 27  0   35 10 26  0             404938.6269  -0.0061  0.050  -0.0062 0.13  
1516: 36 10 27  0   35  9 26  0             404938.6269  -0.0061  0.050  -0.0062 0.13  
1517: 36 10 27  0   35 10 26  0             404938.6269  -0.0061  0.050  -0.0062 0.37  
1518: 35 10 25  0   34 10 24  0             404979.6732   0.0383  0.050   0.0384 0.37  
1519: 35 10 25  0   34 11 24  0             404979.6732   0.0383  0.050   0.0384 0.13  
1520: 35 11 25  0   34 10 24  0             404979.6732   0.0383  0.050   0.0384 0.13  
1521: 35 11 25  0   34 11 24  0             404979.6732   0.0383  0.050   0.0384 0.37  
1522: 34 11 23  0   33 11 22  0             405042.7153   0.0277  0.050   0.0278 0.38  
1523: 34 11 23  0   33 12 22  0             405042.7153   0.0277  0.050   0.0278 0.12  
1524: 34 12 23  0   33 11 22  0             405042.7153   0.0277  0.050   0.0278 0.12  
1525: 34 12 23  0   33 12 22  0             405042.7153   0.0277  0.050   0.0278 0.38  
1526: 33 12 21  0   32 12 20  0             405142.4648   0.0246  0.050   0.0247 0.38  
1527: 33 12 21  0   32 13 20  0             405142.4648   0.0246  0.050   0.0247 0.12  
1528: 33 13 21  0   32 12 20  0             405142.4648   0.0246  0.050   0.0247 0.12  
1529: 33 13 21  0   32 13 20  0             405142.4648   0.0246  0.050   0.0247 0.38  
1530: 32 13 19  0   31 13 18  0             405305.9363   0.0644  0.050   0.0645 0.38  
1531: 32 13 19  0   31 14 18  0             405305.9363   0.0645  0.050   0.0645 0.12  
1532: 32 14 19  0   31 13 18  0             405305.9363   0.0643  0.050   0.0645 0.12  
1533: 32 14 19  0   31 14 18  0             405305.9363   0.0645  0.050   0.0645 0.38  
1534: 30 15 15  0   29 16 14  0             406103.1554   0.5052  0.050   0.0930 0.21  
1535: 30 16 15  0   29 16 14  0             406103.1554  -0.0170  0.050   0.0930 0.79  
1536: 30 15 15  0   29 15 14  0             406105.7546   0.0492  0.050               
1537: 28 17 11  0   27 18 10  0             406203.3172   0.0274  0.050               
1538: 22 20  3  0   21 19  2  0             406898.9465   0.0127  0.050               
1539: 28 23  6  0   27 23  5  0             406901.3952   0.0453  0.050               
1540: 28 23  5  0   27 23  4  0             406926.8680  -0.0624  0.050               
1541: 29 16 13  0   28 17 12  0             407063.3814   0.0390  0.050               
1542: 29 17 13  0   28 17 12  0             407104.6026  -0.0375  0.050               
1543: 29 16 13  0   28 16 12  0             407260.5230  -0.0181  0.050               
1544: 29 17 13  0   28 16 12  0             407301.7967  -0.0422  0.050               
1545: 27 17 10  0   26 17  9  0             407841.7207  -0.0817  0.050               
1546: 28 18 11  0   27 18 10  0             407948.7350  -0.0141  0.050               
1547: 28 22  7  0   27 22  6  0             410242.9474  -0.0193  0.050               
1548: 28 22  6  0   27 22  5  0             410541.1200   0.0748  0.050               
1549: 22 21  1  0   21 20  2  0             411811.9727  -0.0328  0.050  -0.0155 0.50  
1550: 22 21  2  0   21 20  1  0             411811.9727   0.0019  0.050  -0.0155 0.50  
1551: 23 18  5  0   22 17  6  0             411895.5464   0.0301  0.050               
1552: 59 13 46  0   59 12 47  0             412016.7726  -0.0184  0.050  -0.0184 0.17  
1553: 59 13 46  0   59 13 47  0             412016.7726  -0.0184  0.050  -0.0184 0.33  
1554: 59 14 46  0   59 12 47  0             412016.7726  -0.0184  0.050  -0.0184 0.33  
1555: 59 14 46  0   59 13 47  0             412016.7726  -0.0184  0.050  -0.0184 0.17  
1556: 28 17 11  0   27 17 10  0             412160.9020  -0.0105  0.050               
1557: 20 15  6  0   19 13  7  0             412202.0860   0.0295  0.050               
1558: 57 11 46  0   57 10 47  0             412425.5055   0.0903  0.050   0.0903 0.17  
1559: 57 11 46  0   57 11 47  0             412425.5055   0.0903  0.050   0.0903 0.33  
1560: 57 12 46  0   57 10 47  0             412425.5055   0.0903  0.050   0.0903 0.33  
1561: 57 12 46  0   57 11 47  0             412425.5055   0.0903  0.050   0.0903 0.17  
1562: 55  9 46  0   55  8 47  0             412799.6337  -0.0388  0.050  -0.0389 0.17  
1563: 55  9 46  0   55  9 47  0             412799.6337  -0.0388  0.050  -0.0389 0.33  
1564: 55 10 46  0   55  8 47  0             412799.6337  -0.0388  0.050  -0.0389 0.33  
1565: 55 10 46  0   55  9 47  0             412799.6337  -0.0388  0.050  -0.0389 0.17  
1566: 54  8 46  0   54  7 47  0             412974.5796  -0.0356  0.050  -0.0356 0.17  
1567: 54  8 46  0   54  8 47  0             412974.5796  -0.0356  0.050  -0.0356 0.33  
1568: 54  9 46  0   54  7 47  0             412974.5796  -0.0356  0.050  -0.0356 0.33  
1569: 54  9 46  0   54  8 47  0             412974.5796  -0.0356  0.050  -0.0356 0.17  
1570: 53  7 46  0   53  6 47  0             413141.8443   0.0500  0.050   0.0500 0.17  
1571: 53  7 46  0   53  7 47  0             413141.8443   0.0500  0.050   0.0500 0.33  
1572: 53  8 46  0   53  6 47  0             413141.8443   0.0500  0.050   0.0500 0.33  
1573: 53  8 46  0   53  7 47  0             413141.8443   0.0500  0.050   0.0500 0.17  
1574: 52  6 46  0   52  5 47  0             413301.4104  -0.0615  0.050  -0.0616 0.17  
1575: 52  6 46  0   52  6 47  0             413301.4104  -0.0615  0.050  -0.0616 0.33  
1576: 52  7 46  0   52  5 47  0             413301.4104  -0.0615  0.050  -0.0616 0.33  
1577: 52  7 46  0   52  6 47  0             413301.4104  -0.0615  0.050  -0.0616 0.17  
1578: 46  0 46  0   45  0 45  0             413723.0971  -0.0100  0.050  -0.0101 0.36  
1579: 46  0 46  0   45  1 45  0             413723.0971  -0.0100  0.050  -0.0101 0.14  
1580: 46  1 46  0   45  0 45  0             413723.0971  -0.0100  0.050  -0.0101 0.14  
1581: 46  1 46  0   45  1 45  0             413723.0971  -0.0100  0.050  -0.0101 0.36  
1582: 45  1 44  0   44  1 43  0             413730.8547  -0.0017  0.050  -0.0017 0.36  
1583: 45  1 44  0   44  2 43  0             413730.8547  -0.0017  0.050  -0.0017 0.14  
1584: 45  2 44  0   44  1 43  0             413730.8547  -0.0017  0.050  -0.0017 0.14  
1585: 45  2 44  0   44  2 43  0             413730.8547  -0.0017  0.050  -0.0017 0.36  
1586: 44  2 42  0   43  2 41  0             413738.0090   0.0121  0.050   0.0121 0.36  
1587: 44  2 42  0   43  3 41  0             413738.0090   0.0121  0.050   0.0121 0.14  
1588: 44  3 42  0   43  2 41  0             413738.0090   0.0121  0.050   0.0121 0.14  
1589: 44  3 42  0   43  3 41  0             413738.0090   0.0121  0.050   0.0121 0.36  
1590: 43  3 40  0   42  3 39  0             413744.8994   0.0118  0.050   0.0118 0.36  
1591: 43  3 40  0   42  4 39  0             413744.8994   0.0118  0.050   0.0118 0.14  
1592: 43  4 40  0   42  3 39  0             413744.8994   0.0118  0.050   0.0118 0.14  
1593: 43  4 40  0   42  4 39  0             413744.8994   0.0118  0.050   0.0118 0.36  
1594: 42  4 38  0   41  4 37  0             413751.9969  -0.0012  0.050  -0.0012 0.36  
1595: 42  4 38  0   41  5 37  0             413751.9969  -0.0012  0.050  -0.0012 0.14  
1596: 42  5 38  0   41  4 37  0             413751.9969  -0.0012  0.050  -0.0012 0.14  
1597: 42  5 38  0   41  5 37  0             413751.9969  -0.0012  0.050  -0.0012 0.36  
1598: 41  5 36  0   40  5 35  0             413759.9437  -0.0173  0.050  -0.0173 0.36  
1599: 41  5 36  0   40  6 35  0             413759.9437  -0.0173  0.050  -0.0173 0.14  
1600: 41  6 36  0   40  5 35  0             413759.9437  -0.0173  0.050  -0.0173 0.14  
1601: 41  6 36  0   40  6 35  0             413759.9437  -0.0173  0.050  -0.0173 0.36  
1602: 40  6 34  0   39  6 33  0             413769.6594   0.0035  0.050   0.0035 0.37  
1603: 40  6 34  0   39  7 33  0             413769.6594   0.0035  0.050   0.0035 0.13  
1604: 40  7 34  0   39  6 33  0             413769.6594   0.0035  0.050   0.0035 0.13  
1605: 40  7 34  0   39  7 33  0             413769.6594   0.0035  0.050   0.0035 0.37  
1606: 39  7 32  0   38  7 31  0             413782.3414  -0.0006  0.050  -0.0006 0.37  
1607: 39  7 32  0   38  8 31  0             413782.3414  -0.0006  0.050  -0.0006 0.13  
1608: 39  8 32  0   38  7 31  0             413782.3414  -0.0006  0.050  -0.0006 0.13  
1609: 39  8 32  0   38  8 31  0             413782.3414  -0.0006  0.050  -0.0006 0.37  
1610: 38  8 30  0   37  8 29  0             413799.8739  -0.0021  0.050  -0.0022 0.37  
1611: 38  8 30  0   37  9 29  0             413799.8739  -0.0021  0.050  -0.0022 0.13  
1612: 38  9 30  0   37  8 29  0             413799.8739  -0.0021  0.050  -0.0022 0.13  
1613: 38  9 30  0   37  9 29  0             413799.8739  -0.0021  0.050  -0.0022 0.37  
1614: 37  9 28  0   36  9 27  0             413825.1039   0.0254  0.050   0.0254 0.37  
1615: 37  9 28  0   36 10 27  0             413825.1039   0.0254  0.050   0.0254 0.13  
1616: 37 10 28  0   36  9 27  0             413825.1039   0.0254  0.050   0.0254 0.13  
1617: 37 10 28  0   36 10 27  0             413825.1039   0.0254  0.050   0.0254 0.37  
1618: 36 10 26  0   35 10 25  0             413862.3863   0.0120  0.050   0.0120 0.37  
1619: 36 10 26  0   35 11 25  0             413862.3863   0.0120  0.050   0.0120 0.13  
1620: 36 11 26  0   35 10 25  0             413862.3863   0.0120  0.050   0.0120 0.13  
1621: 36 11 26  0   35 11 25  0             413862.3863   0.0120  0.050   0.0120 0.37  
1622: 35 11 24  0   34 11 23  0             413918.9678   0.0066  0.050   0.0067 0.37  
1623: 35 11 24  0   34 12 23  0             413918.9678   0.0066  0.050   0.0067 0.13  
1624: 35 12 24  0   34 11 23  0             413918.9678   0.0066  0.050   0.0067 0.13  
1625: 35 12 24  0   34 12 23  0             413918.9678   0.0066  0.050   0.0067 0.37  
1626: 28 21  8  0   27 21  7  0             413942.2989   0.0245  0.050               
1627: 34 12 22  0   33 12 21  0             414007.1138   0.0593  0.050   0.0593 0.38  
1628: 34 12 22  0   33 13 21  0             414007.1138   0.0593  0.050   0.0593 0.12  
1629: 34 13 22  0   33 12 21  0             414007.1138   0.0593  0.050   0.0593 0.12  
1630: 34 13 22  0   33 13 21  0             414007.1138   0.0593  0.050   0.0593 0.38  
1631: 29 27  2  0   28 27  1  0             414063.6148   0.0206  0.050   0.0211 0.50  
1632: 29 27  3  0   28 27  2  0             414063.6148   0.0214  0.050   0.0211 0.50  
1633: 33 13 20  0   32 13 19  0             414148.5423   0.0444  0.050   0.0445 0.38  
1634: 33 13 20  0   32 14 19  0             414148.5423   0.0444  0.050   0.0445 0.12  
1635: 33 14 20  0   32 13 19  0             414148.5423   0.0444  0.050   0.0445 0.12  
1636: 33 14 20  0   32 14 19  0             414148.5423   0.0444  0.050   0.0445 0.38  
1637: 32 14 18  0   31 14 17  0             414385.1358   0.0345  0.050   0.0363 0.39  
1638: 32 14 18  0   31 15 17  0             414385.1358   0.0386  0.050   0.0363 0.11  
1639: 32 15 18  0   31 14 17  0             414385.1358   0.0339  0.050   0.0363 0.11  
1640: 32 15 18  0   31 15 17  0             414385.1358   0.0380  0.050   0.0363 0.39  
1641: 20 14  7  0   19 12  8  0             414396.2980   0.0989  0.050               
1642: 28 19 10  0   27 19  9  0             414632.7386   0.0141  0.050               
1643: 31 15 16  0   30 15 15  0             414804.8202  -0.2730  0.050  -0.0541 0.39  
1644: 31 15 16  0   30 16 15  0             414804.8202   0.2492  0.050  -0.0541 0.11  
1645: 31 16 16  0   30 15 15  0             414804.8202  -0.3574  0.050  -0.0541 0.11  
1646: 31 16 16  0   30 16 15  0             414804.8202   0.1648  0.050  -0.0541 0.39  
1647: 27 19  8  0   26 19  7  0             415270.2137   0.0355  0.050               
1648: 30 16 14  0   29 17 13  0             415598.5846  -0.0879  0.050               
1649: 30 17 14  0   29 17 13  0             415606.6621   0.0246  0.050               
1650: 30 16 14  0   29 16 13  0             415640.0020   0.0315  0.050               
1651: 30 17 14  0   29 16 13  0             415647.8587  -0.0766  0.050               
1652: 23 19  4  0   22 18  5  0             416014.3042  -0.0049  0.050               
1653: 28 21  7  0   27 21  6  0             416304.2596   0.0475  0.050               
1654: 28 20  9  0   27 20  8  0             416361.7873  -0.0424  0.050               
1655: 22 22  0  0   21 21  1  0             416696.5251  -0.0251  0.050  -0.0250 0.50  
1656: 22 22  1  0   21 21  0  0             416696.5251  -0.0247  0.050  -0.0250 0.50  
1657: 29 18 12  0   28 18 11  0             416898.4120  -0.0041  0.050               
1658: 27 18  9  0   26 18  8  0             419561.7584  -0.0159  0.050               
1659: 23 20  4  0   22 19  3  0             420970.4807  -0.0594  0.050               
1660: 23 20  3  0   22 19  4  0             420986.2360   0.0373  0.050               
1661: 22 16  6  0   21 14  7  0             421040.1036  -0.0616  0.050               
1662: 47  0 47  0   46  0 46  0             422614.6164  -0.0014  0.050  -0.0014 0.36  
1663: 47  0 47  0   46  1 46  0             422614.6164  -0.0014  0.050  -0.0014 0.14  
1664: 47  1 47  0   46  0 46  0             422614.6164  -0.0014  0.050  -0.0014 0.14  
1665: 47  1 47  0   46  1 46  0             422614.6164  -0.0014  0.050  -0.0014 0.36  
1666: 46  1 45  0   45  1 44  0             422622.3282  -0.0170  0.050  -0.0171 0.36  
1667: 46  1 45  0   45  2 44  0             422622.3282  -0.0170  0.050  -0.0171 0.14  
1668: 46  2 45  0   45  1 44  0             422622.3282  -0.0170  0.050  -0.0171 0.14  
1669: 46  2 45  0   45  2 44  0             422622.3282  -0.0170  0.050  -0.0171 0.36  
1670: 45  2 43  0   44  2 42  0             422629.4650   0.0346  0.050   0.0347 0.36  
1671: 45  2 43  0   44  3 42  0             422629.4650   0.0346  0.050   0.0347 0.14  
1672: 45  3 43  0   44  2 42  0             422629.4650   0.0346  0.050   0.0347 0.14  
1673: 45  3 43  0   44  3 42  0             422629.4650   0.0346  0.050   0.0347 0.36  
1674: 44  3 41  0   43  3 40  0             422636.2415   0.0227  0.050   0.0228 0.36  
1675: 44  3 41  0   43  4 40  0             422636.2415   0.0227  0.050   0.0228 0.14  
1676: 44  4 41  0   43  3 40  0             422636.2415   0.0227  0.050   0.0228 0.14  
1677: 44  4 41  0   43  4 40  0             422636.2415   0.0227  0.050   0.0228 0.36  
1678: 43  4 39  0   42  4 38  0             422643.1852   0.0284  0.050   0.0284 0.36  
1679: 43  4 39  0   42  5 38  0             422643.1852   0.0284  0.050   0.0284 0.14  
1680: 43  5 39  0   42  4 38  0             422643.1852   0.0284  0.050   0.0284 0.14  
1681: 43  5 39  0   42  5 38  0             422643.1852   0.0284  0.050   0.0284 0.36  
1682: 42  5 37  0   41  5 36  0             422650.8455   0.0059  0.050   0.0059 0.36  
1683: 42  5 37  0   41  6 36  0             422650.8455   0.0059  0.050   0.0059 0.14  
1684: 42  6 37  0   41  5 36  0             422650.8455   0.0059  0.050   0.0059 0.14  
1685: 42  6 37  0   41  6 36  0             422650.8455   0.0059  0.050   0.0059 0.36  
1686: 41  6 35  0   40  6 34  0             422660.0746  -0.0094  0.050  -0.0095 0.37  
1687: 41  6 35  0   40  7 34  0             422660.0746  -0.0094  0.050  -0.0095 0.13  
1688: 41  7 35  0   40  6 34  0             422660.0746  -0.0094  0.050  -0.0095 0.13  
1689: 41  7 35  0   40  7 34  0             422660.0746  -0.0094  0.050  -0.0095 0.37  
1690: 40  7 33  0   39  7 32  0             422672.0741   0.0287  0.050   0.0288 0.37  
1691: 40  7 33  0   39  8 32  0             422672.0741   0.0287  0.050   0.0288 0.13  
1692: 40  8 33  0   39  7 32  0             422672.0741   0.0287  0.050   0.0288 0.13  
1693: 40  8 33  0   39  8 32  0             422672.0741   0.0287  0.050   0.0288 0.37  
1694: 39  8 31  0   38  8 30  0             422688.4358   0.0330  0.050   0.0330 0.37  
1695: 39  8 31  0   38  9 30  0             422688.4358   0.0330  0.050   0.0330 0.13  
1696: 39  9 31  0   38  8 30  0             422688.4358   0.0330  0.050   0.0330 0.13  
1697: 39  9 31  0   38  9 30  0             422688.4358   0.0330  0.050   0.0330 0.37  
1698: 38  9 29  0   37  9 28  0             422711.7116   0.0409  0.050   0.0410 0.37  
1699: 38  9 29  0   37 10 28  0             422711.7116   0.0409  0.050   0.0410 0.13  
1700: 38 10 29  0   37  9 28  0             422711.7116   0.0409  0.050   0.0410 0.13  
1701: 38 10 29  0   37 10 28  0             422711.7116   0.0409  0.050   0.0410 0.37  
1702: 37 10 27  0   36 10 26  0             422745.6992  -0.0303  0.050  -0.0304 0.37  
1703: 37 10 27  0   36 11 26  0             422745.6992  -0.0303  0.050  -0.0304 0.13  
1704: 37 11 27  0   36 10 26  0             422745.6992  -0.0303  0.050  -0.0304 0.13  
1705: 37 11 27  0   36 11 26  0             422745.6992  -0.0303  0.050  -0.0304 0.37  
1706: 36 11 25  0   35 11 24  0             422796.7863   0.0107  0.050   0.0108 0.37  
1707: 36 11 25  0   35 12 24  0             422796.7863   0.0107  0.050   0.0108 0.13  
1708: 36 12 25  0   35 11 24  0             422796.7863   0.0107  0.050   0.0108 0.13  
1709: 36 12 25  0   35 12 24  0             422796.7863   0.0107  0.050   0.0108 0.37  
1710: 35 12 23  0   34 12 22  0             422875.1287   0.0308  0.050   0.0309 0.38  
1711: 35 12 23  0   34 13 22  0             422875.1287   0.0308  0.050   0.0309 0.12  
1712: 35 13 23  0   34 12 22  0             422875.1287   0.0308  0.050   0.0309 0.12  
1713: 35 13 23  0   34 13 22  0             422875.1287   0.0308  0.050   0.0309 0.38  
1714: 34 13 21  0   33 13 20  0             422998.5630  -0.0498  0.050  -0.0498 0.38  
1715: 34 13 21  0   33 14 20  0             422998.5630  -0.0498  0.050  -0.0498 0.12  
1716: 34 14 21  0   33 13 20  0             422998.5630  -0.0498  0.050  -0.0498 0.12  
1717: 34 14 21  0   33 14 20  0             422998.5630  -0.0498  0.050  -0.0498 0.38  
1718: 33 14 19  0   32 14 18  0             423200.4180  -0.0413  0.050  -0.0411 0.38  
1719: 33 14 19  0   32 15 18  0             423200.4180  -0.0407  0.050  -0.0411 0.12  
1720: 33 15 19  0   32 14 18  0             423200.4180  -0.0414  0.050  -0.0411 0.12  
1721: 33 15 19  0   32 15 18  0             423200.4180  -0.0408  0.050  -0.0411 0.38  
1722: 32 15 17  0   31 15 16  0             423547.1546  -0.0395  0.050  -0.0424 0.78  
1723: 32 16 17  0   31 15 16  0             423547.1546  -0.0525  0.050  -0.0424 0.22  
1724: 31 17 15  0   30 17 14  0             424186.4418   0.0721  0.050               
1725: 31 16 15  0   30 16 14  0             424192.9604   0.0591  0.050               
1726: 29 23  6  0   28 23  5  0             424270.9408   0.0780  0.050               
1727: 30 18 13  0   29 18 12  0             425385.6927   0.0111  0.050               
1728: 30 17 13  0   29 17 12  0             425724.5981   0.0065  0.050               
1729: 29 19 11  0   28 19 10  0             425727.5237  -0.0215  0.050               
1730: 28 20  8  0   27 20  7  0             426975.1676  -0.0911  0.050               
1731: 29 22  7  0   28 22  6  0             429227.3553  -0.0444  0.050               
1732: 29 20 10  0   28 20  9  0             430979.8387  -0.0088  0.050               
1733: 29 21  9  0   28 21  8  0             431084.6485  -0.0492  0.050               
1734: 48  0 48  0   47  0 47  0             431505.7704   0.0039  0.050   0.0040 0.36  
1735: 48  0 48  0   47  1 47  0             431505.7704   0.0039  0.050   0.0040 0.14  
1736: 48  1 48  0   47  0 47  0             431505.7704   0.0039  0.050   0.0040 0.14  
1737: 48  1 48  0   47  1 47  0             431505.7704   0.0039  0.050   0.0040 0.36  
1738: 47  1 46  0   46  1 45  0             431513.4809   0.0084  0.050   0.0084 0.36  
1739: 47  1 46  0   46  2 45  0             431513.4809   0.0084  0.050   0.0084 0.14  
1740: 47  2 46  0   46  1 45  0             431513.4809   0.0084  0.050   0.0084 0.14  
1741: 47  2 46  0   46  2 45  0             431513.4809   0.0084  0.050   0.0084 0.36  
1742: 46  2 44  0   45  2 43  0             431520.5652   0.0615  0.050   0.0616 0.36  
1743: 46  2 44  0   45  3 43  0             431520.5652   0.0615  0.050   0.0616 0.14  
1744: 46  3 44  0   45  2 43  0             431520.5652   0.0615  0.050   0.0616 0.14  
1745: 46  3 44  0   45  3 43  0             431520.5652   0.0615  0.050   0.0616 0.36  
1746: 45  3 42  0   44  3 41  0             431527.1940   0.0012  0.050   0.0013 0.36  
1747: 45  3 42  0   44  4 41  0             431527.1940   0.0012  0.050   0.0013 0.14  
1748: 45  4 42  0   44  3 41  0             431527.1940   0.0012  0.050   0.0013 0.14  
1749: 45  4 42  0   44  4 41  0             431527.1940   0.0012  0.050   0.0013 0.36  
1750: 44  4 40  0   43  4 39  0             431533.9945   0.0289  0.050   0.0290 0.42  
1751: 44  4 40  0   43  5 39  0             431533.9945   0.0289  0.050   0.0290 0.16  
1752: 44  5 40  0   43  5 39  0             431533.9945   0.0289  0.050   0.0290 0.42  
1753: 42  6 36  0   41  6 35  0             431550.2390   0.0315  0.050   0.0316 0.36  
1754: 42  6 36  0   41  7 35  0             431550.2390   0.0315  0.050   0.0316 0.14  
1755: 42  7 36  0   41  6 35  0             431550.2390   0.0315  0.050   0.0316 0.14  
1756: 42  7 36  0   41  7 35  0             431550.2390   0.0315  0.050   0.0316 0.36  
1757: 41  7 34  0   40  7 33  0             431561.4922  -0.0090  0.050  -0.0091 0.37  
1758: 41  7 34  0   40  8 33  0             431561.4922  -0.0090  0.050  -0.0091 0.13  
1759: 41  8 34  0   40  7 33  0             431561.4922  -0.0090  0.050  -0.0091 0.13  
1760: 41  8 34  0   40  8 33  0             431561.4922  -0.0090  0.050  -0.0091 0.37  
1761: 40  8 32  0   39  8 31  0             431576.8472   0.0559  0.050   0.0559 0.37  
1762: 40  8 32  0   39  9 31  0             431576.8472   0.0559  0.050   0.0559 0.13  
1763: 40  9 32  0   39  8 31  0             431576.8472   0.0559  0.050   0.0559 0.13  
1764: 40  9 32  0   39  9 31  0             431576.8472   0.0559  0.050   0.0559 0.37  
1765: 39  9 30  0   38  9 29  0             431598.4075   0.0774  0.050   0.0774 0.37  
1766: 39  9 30  0   38 10 29  0             431598.4075   0.0774  0.050   0.0774 0.13  
1767: 39 10 30  0   38  9 29  0             431598.4075   0.0774  0.050   0.0774 0.13  
1768: 39 10 30  0   38 10 29  0             431598.4075   0.0774  0.050   0.0774 0.37  
1769: 38 10 28  0   37 10 27  0             431629.5310  -0.0110  0.050  -0.0111 0.37  
1770: 38 10 28  0   37 11 27  0             431629.5310  -0.0110  0.050  -0.0111 0.13  
1771: 38 11 28  0   37 10 27  0             431629.5310  -0.0110  0.050  -0.0111 0.13  
1772: 38 11 28  0   37 11 27  0             431629.5310  -0.0110  0.050  -0.0111 0.37  
1773: 50  2 48  0   50  1 49  0             431663.4742  -0.0238  0.050  -0.0238 0.40  
1774: 50  3 48  0   50  1 49  0             431663.4742  -0.0238  0.050  -0.0238 0.40  
1775: 50  3 48  0   50  2 49  0             431663.4742  -0.0238  0.050  -0.0238 0.20  
1776: 37 11 26  0   36 11 25  0             431675.7752  -0.0255  0.050  -0.0256 0.37  
1777: 37 11 26  0   36 12 25  0             431675.7752  -0.0255  0.050  -0.0256 0.13  
1778: 37 12 26  0   36 11 25  0             431675.7752  -0.0255  0.050  -0.0256 0.13  
1779: 37 12 26  0   36 12 25  0             431675.7752  -0.0255  0.050  -0.0256 0.37  
1780: 36 12 24  0   35 12 23  0             431745.8666   0.0142  0.050   0.0142 0.38  
1781: 36 12 24  0   35 13 23  0             431745.8666   0.0142  0.050   0.0142 0.12  
1782: 36 13 24  0   35 12 23  0             431745.8666   0.0142  0.050   0.0142 0.12  
1783: 36 13 24  0   35 13 23  0             431745.8666   0.0142  0.050   0.0142 0.38  
1784: 35 13 22  0   34 13 21  0             431854.5718   0.0087  0.050   0.0088 0.38  
1785: 35 13 22  0   34 14 21  0             431854.5718   0.0087  0.050   0.0088 0.12  
1786: 35 14 22  0   34 13 21  0             431854.5718   0.0087  0.050   0.0088 0.12  
1787: 35 14 22  0   34 14 21  0             431854.5718   0.0087  0.050   0.0088 0.38  
1788: 34 14 20  0   33 14 19  0             432028.6548   0.0483  0.050   0.0483 0.38  
1789: 34 14 20  0   33 15 19  0             432028.6548   0.0483  0.050   0.0483 0.12  
1790: 34 15 20  0   33 14 19  0             432028.6548   0.0483  0.050   0.0483 0.12  
1791: 34 15 20  0   33 15 19  0             432028.6548   0.0483  0.050   0.0483 0.38  
1792: 30 26  4  0   29 26  3  0             432284.4557  -0.1804  0.050  -0.0280 0.50  
1793: 30 26  5  0   29 26  4  0             432284.4557   0.1243  0.050  -0.0280 0.50  
1794: 33 15 18  0   32 15 17  0             432319.4090   0.0197  0.050   0.0252 0.39  
1795: 33 15 18  0   32 16 17  0             432319.4090   0.0326  0.050   0.0252 0.11  
1796: 33 16 18  0   32 15 17  0             432319.4090   0.0178  0.050   0.0252 0.11  
1797: 33 16 18  0   32 16 17  0             432319.4090   0.0307  0.050   0.0252 0.39  
1798: 29 18 11  0   28 18 10  0             432696.3051  -0.0765  0.050               
1799: 32 16 16  0   31 17 15  0             432835.9175   0.1585  0.050  -0.0330 0.21  
1800: 32 17 16  0   31 17 15  0             432835.9175  -0.0845  0.050  -0.0330 0.79  
1801: 32 16 16  0   31 16 15  0             432837.2597   0.0673  0.050               
1802: 31 18 14  0   30 18 13  0             433818.6241   0.0894  0.050               
1803: 24 20  4  0   23 19  5  0             435031.7893   0.0534  0.050               
1804: 30 19 12  0   29 19 11  0             435122.3694  -0.0540  0.050               
1805: 23 23  0  0   22 22  1  0             435734.7179   0.0016  0.050   0.0017 0.50  
1806: 23 23  1  0   22 22  0  0             435734.7179   0.0017  0.050   0.0017 0.50  
1807: 30 18 12  0   29 18 11  0             437598.1574  -0.0241  0.050               
1808: 30 24  7  0   29 24  6  0             438005.5431   0.0868  0.050               
1809: 29 21  8  0   28 21  7  0             438435.4158  -0.0714  0.050               
1810: 49  0 49  0   48  0 48  0             440396.5427  -0.0030  0.050  -0.0030 0.36  
1811: 49  0 49  0   48  1 48  0             440396.5427  -0.0030  0.050  -0.0030 0.14  
1812: 49  1 49  0   48  0 48  0             440396.5427  -0.0030  0.050  -0.0030 0.14  
1813: 49  1 49  0   48  1 48  0             440396.5427  -0.0030  0.050  -0.0030 0.36  
1814: 48  1 47  0   47  1 46  0             440404.2101  -0.0206  0.050  -0.0206 0.36  
1815: 48  1 47  0   47  2 46  0             440404.2101  -0.0206  0.050  -0.0206 0.14  
1816: 48  2 47  0   47  1 46  0             440404.2101  -0.0206  0.050  -0.0206 0.14  
1817: 48  2 47  0   47  2 46  0             440404.2101  -0.0206  0.050  -0.0206 0.36  
1818: 47  2 45  0   46  2 44  0             440411.1805  -0.0283  0.050  -0.0283 0.36  
1819: 47  2 45  0   46  3 44  0             440411.1805  -0.0283  0.050  -0.0283 0.14  
1820: 47  3 45  0   46  2 44  0             440411.1805  -0.0283  0.050  -0.0283 0.14  
1821: 47  3 45  0   46  3 44  0             440411.1805  -0.0283  0.050  -0.0283 0.36  
1822: 46  3 43  0   45  3 42  0             440417.7874  -0.0140  0.050  -0.0140 0.36  
1823: 46  3 43  0   45  4 42  0             440417.7874  -0.0140  0.050  -0.0140 0.14  
1824: 46  4 43  0   45  3 42  0             440417.7874  -0.0140  0.050  -0.0140 0.14  
1825: 46  4 43  0   45  4 42  0             440417.7874  -0.0140  0.050  -0.0140 0.36  
1826: 45  4 41  0   44  4 40  0             440424.4156   0.0001  0.050   0.0002 0.36  
1827: 45  4 41  0   44  5 40  0             440424.4156   0.0001  0.050   0.0002 0.14  
1828: 45  5 41  0   44  4 40  0             440424.4156   0.0001  0.050   0.0002 0.14  
1829: 45  5 41  0   44  5 40  0             440424.4156   0.0001  0.050   0.0002 0.36  
1830: 44  5 39  0   43  5 38  0             440431.5726  -0.0089  0.050  -0.0089 0.36  
1831: 44  5 39  0   43  6 38  0             440431.5726  -0.0089  0.050  -0.0089 0.14  
1832: 44  6 39  0   43  5 38  0             440431.5726  -0.0089  0.050  -0.0089 0.14  
1833: 44  6 39  0   43  6 38  0             440431.5726  -0.0089  0.050  -0.0089 0.36  
1834: 43  6 37  0   42  6 36  0             440440.0094  -0.0023  0.050  -0.0024 0.36  
1835: 43  6 37  0   42  7 36  0             440440.0094  -0.0023  0.050  -0.0024 0.14  
1836: 43  7 37  0   42  6 36  0             440440.0094  -0.0023  0.050  -0.0024 0.14  
1837: 43  7 37  0   42  7 36  0             440440.0094  -0.0023  0.050  -0.0024 0.36  
1838: 42  7 35  0   41  7 34  0             440450.7107   0.0220  0.050   0.0221 0.37  
1839: 42  7 35  0   41  8 34  0             440450.7107   0.0220  0.050   0.0221 0.13  
1840: 42  8 35  0   41  7 34  0             440450.7107   0.0220  0.050   0.0221 0.13  
1841: 42  8 35  0   41  8 34  0             440450.7107   0.0220  0.050   0.0221 0.37  
1842: 41  8 33  0   40  8 32  0             440464.9801  -0.0249  0.050  -0.0249 0.37  
1843: 41  8 33  0   40  9 32  0             440464.9801  -0.0249  0.050  -0.0249 0.13  
1844: 41  9 33  0   40  8 32  0             440464.9801  -0.0249  0.050  -0.0249 0.13  
1845: 41  9 33  0   40  9 32  0             440464.9801  -0.0249  0.050  -0.0249 0.37  
1846: 40  9 31  0   39  9 30  0             440484.9970   0.0074  0.050   0.0074 0.37  
1847: 40  9 31  0   39 10 30  0             440484.9970   0.0074  0.050   0.0074 0.13  
1848: 40 10 31  0   39  9 30  0             440484.9970   0.0074  0.050   0.0074 0.13  
1849: 40 10 31  0   39 10 30  0             440484.9970   0.0074  0.050   0.0074 0.37  
1850: 39 10 29  0   38 10 28  0             440513.6444  -0.0368  0.050  -0.0369 0.37  
1851: 39 10 29  0   38 11 28  0             440513.6444  -0.0368  0.050  -0.0369 0.13  
1852: 39 11 29  0   38 10 28  0             440513.6444  -0.0368  0.050  -0.0369 0.13  
1853: 39 11 29  0   38 11 28  0             440513.6444  -0.0368  0.050  -0.0369 0.37  
1854: 38 11 27  0   37 11 26  0             440555.7967   0.0241  0.050   0.0242 0.37  
1855: 38 11 27  0   37 12 26  0             440555.7967   0.0241  0.050   0.0242 0.13  
1856: 38 12 27  0   37 11 26  0             440555.7967   0.0241  0.050   0.0242 0.13  
1857: 38 12 27  0   37 12 26  0             440555.7967   0.0241  0.050   0.0242 0.37  
1858: 37 12 25  0   36 12 24  0             440618.7807   0.0211  0.050   0.0212 0.37  
1859: 37 12 25  0   36 13 24  0             440618.7807   0.0211  0.050   0.0212 0.13  
1860: 37 13 25  0   36 12 24  0             440618.7807   0.0211  0.050   0.0212 0.13  
1861: 37 13 25  0   36 13 24  0             440618.7807   0.0211  0.050   0.0212 0.37  
1862: 36 13 23  0   35 13 22  0             440715.1128   0.0062  0.050   0.0063 0.38  
1863: 36 13 23  0   35 14 22  0             440715.1128   0.0062  0.050   0.0063 0.12  
1864: 36 14 23  0   35 13 22  0             440715.1128   0.0062  0.050   0.0063 0.12  
1865: 36 14 23  0   35 14 22  0             440715.1128   0.0062  0.050   0.0063 0.38  
1866: 35 14 21  0   34 14 20  0             440866.5805   0.0049  0.050   0.0049 0.38  
1867: 35 14 21  0   34 15 20  0             440866.5805   0.0049  0.050   0.0049 0.12  
1868: 35 15 21  0   34 14 20  0             440866.5805   0.0049  0.050   0.0049 0.12  
1869: 35 15 21  0   34 15 20  0             440866.5805   0.0049  0.050   0.0049 0.38  
1870: 34 15 19  0   33 15 18  0             441113.6335  -0.0027  0.050  -0.0019 0.39  
1871: 34 15 19  0   33 16 18  0             441113.6335  -0.0008  0.050  -0.0019 0.11  
1872: 34 16 19  0   33 15 18  0             441113.6335  -0.0029  0.050  -0.0019 0.11  
1873: 34 16 19  0   33 16 18  0             441113.6335  -0.0010  0.050  -0.0019 0.39  
1874: 33 16 17  0   32 16 16  0             441538.3663  -0.1170  0.050  -0.0151 0.39  
1875: 33 16 17  0   32 17 16  0             441538.3663   0.1259  0.050  -0.0151 0.11  
1876: 33 17 17  0   32 16 16  0             441538.3663  -0.1561  0.050  -0.0151 0.11  
1877: 33 17 17  0   32 17 16  0             441538.3663   0.0868  0.050  -0.0151 0.39  
1878: 30 23  8  0   29 23  7  0             441738.4206   0.0299  0.050               
1879: 31 18 13  0   30 18 12  0             444413.1811   0.0506  0.050               
1880: 24 22  2  0   23 21  3  0             444985.7385  -0.0385  0.050   0.0877 0.50  
1881: 24 22  3  0   23 21  2  0             444985.7385   0.2138  0.050   0.0877 0.50  
1882: 30 22  9  0   29 22  8  0             445434.7658  -0.0565  0.050               
1883: 31 27  4  0   30 27  3  0             446360.1422  -0.0276  0.050   0.0387 0.50  
1884: 31 27  5  0   30 27  4  0             446360.1422   0.1051  0.050   0.0387 0.50  
1885: 31 26  6  0   30 26  5  0             448885.1473   0.0652  0.050               
1886: 50  0 50  0   49  0 49  0             449286.9421  -0.0058  0.050  -0.0058 0.36  
1887: 50  0 50  0   49  1 49  0             449286.9421  -0.0058  0.050  -0.0058 0.14  
1888: 50  1 50  0   49  0 49  0             449286.9421  -0.0058  0.050  -0.0058 0.14  
1889: 50  1 50  0   49  1 49  0             449286.9421  -0.0058  0.050  -0.0058 0.36  
1890: 48  2 46  0   47  2 45  0             449301.5551   0.0168  0.050   0.0169 0.36  
1891: 48  2 46  0   47  3 45  0             449301.5551   0.0168  0.050   0.0169 0.14  
1892: 48  3 46  0   47  2 45  0             449301.5551   0.0168  0.050   0.0169 0.14  
1893: 48  3 46  0   47  3 45  0             449301.5551   0.0168  0.050   0.0169 0.36  
1894: 47  3 44  0   46  3 43  0             449308.0388   0.0018  0.050   0.0018 0.36  
1895: 47  3 44  0   46  4 43  0             449308.0388   0.0018  0.050   0.0018 0.14  
1896: 47  4 44  0   46  3 43  0             449308.0388   0.0018  0.050   0.0018 0.14  
1897: 47  4 44  0   46  4 43  0             449308.0388   0.0018  0.050   0.0018 0.36  
1898: 46  4 42  0   45  4 41  0             449314.5270   0.0289  0.050   0.0290 0.36  
1899: 46  4 42  0   45  5 41  0             449314.5270   0.0289  0.050   0.0290 0.14  
1900: 46  5 42  0   45  4 41  0             449314.5270   0.0289  0.050   0.0290 0.14  
1901: 46  5 42  0   45  5 41  0             449314.5270   0.0289  0.050   0.0290 0.36  
1902: 53  3 50  0   53  2 51  0             449316.6634   0.0725  0.050   0.0725 0.17  
1903: 53  3 50  0   53  3 51  0             449316.6634   0.0725  0.050   0.0725 0.33  
1904: 53  4 50  0   53  2 51  0             449316.6634   0.0725  0.050   0.0725 0.33  
1905: 53  4 50  0   53  3 51  0             449316.6634   0.0725  0.050   0.0725 0.17  
1906: 45  5 40  0   44  5 39  0             449321.4496   0.0251  0.050   0.0251 0.36  
1907: 45  5 40  0   44  6 39  0             449321.4496   0.0251  0.050   0.0251 0.14  
1908: 45  6 40  0   44  5 39  0             449321.4496   0.0251  0.050   0.0251 0.14  
1909: 45  6 40  0   44  6 39  0             449321.4496   0.0251  0.050   0.0251 0.36  
1910: 44  6 38  0   43  6 37  0             449329.4797  -0.0043  0.050  -0.0043 0.36  
1911: 44  6 38  0   43  7 37  0             449329.4797  -0.0043  0.050  -0.0043 0.14  
1912: 44  7 38  0   43  6 37  0             449329.4797  -0.0043  0.050  -0.0043 0.14  
1913: 44  7 38  0   43  7 37  0             449329.4797  -0.0043  0.050  -0.0043 0.36  
1914: 43  7 36  0   42  7 35  0             449339.6148   0.0268  0.050   0.0268 0.37  
1915: 43  7 36  0   42  8 35  0             449339.6148   0.0268  0.050   0.0268 0.13  
1916: 43  8 36  0   42  7 35  0             449339.6148   0.0268  0.050   0.0268 0.13  
1917: 43  8 36  0   42  8 35  0             449339.6148   0.0268  0.050   0.0268 0.37  
1918: 42  8 34  0   41  8 33  0             449353.0195   0.0072  0.050   0.0073 0.37  
1919: 42  8 34  0   41  9 33  0             449353.0195   0.0072  0.050   0.0073 0.13  
1920: 42  9 34  0   41  8 33  0             449353.0195   0.0072  0.050   0.0073 0.13  
1921: 42  9 34  0   41  9 33  0             449353.0195   0.0072  0.050   0.0073 0.37  
1922: 41  9 32  0   40  9 31  0             449371.5811  -0.0110  0.050  -0.0111 0.37  
1923: 41  9 32  0   40 10 31  0             449371.5811  -0.0110  0.050  -0.0111 0.13  
1924: 41 10 32  0   40  9 31  0             449371.5811  -0.0110  0.050  -0.0111 0.13  
1925: 41 10 32  0   40 10 31  0             449371.5811  -0.0110  0.050  -0.0111 0.37  
1926: 40 10 30  0   39 10 29  0             449398.1092   0.0700  0.050   0.0701 0.37  
1927: 40 10 30  0   39 11 29  0             449398.1092   0.0700  0.050   0.0701 0.13  
1928: 40 11 30  0   39 10 29  0             449398.1092   0.0700  0.050   0.0701 0.13  
1929: 40 11 30  0   39 11 29  0             449398.1092   0.0700  0.050   0.0701 0.37  
1930: 39 11 28  0   38 11 27  0             449436.4906   0.0138  0.050   0.0139 0.37  
1931: 39 11 28  0   38 12 27  0             449436.4906   0.0138  0.050   0.0139 0.13  
1932: 39 12 28  0   38 11 27  0             449436.4906   0.0138  0.050   0.0139 0.13  
1933: 39 12 28  0   38 12 27  0             449436.4906   0.0138  0.050   0.0139 0.37  
1934: 38 12 26  0   37 12 25  0             449493.4064   0.0272  0.050   0.0272 0.37  
1935: 38 12 26  0   37 13 25  0             449493.4064   0.0272  0.050   0.0272 0.13  
1936: 38 13 26  0   37 12 25  0             449493.4064   0.0272  0.050   0.0272 0.13  
1937: 38 13 26  0   37 13 25  0             449493.4064   0.0272  0.050   0.0272 0.37  
1938: 37 13 24  0   36 13 23  0             449579.2564  -0.0387  0.050  -0.0388 0.38  
1939: 37 13 24  0   36 14 23  0             449579.2564  -0.0387  0.050  -0.0388 0.12  
1940: 37 14 24  0   36 13 23  0             449579.2564  -0.0387  0.050  -0.0388 0.12  
1941: 37 14 24  0   36 14 23  0             449579.2564  -0.0387  0.050  -0.0388 0.38  
1942: 36 14 22  0   35 14 21  0             449712.1587  -0.0351  0.050  -0.0352 0.38  
1943: 36 14 22  0   35 15 21  0             449712.1587  -0.0351  0.050  -0.0352 0.12  
1944: 36 15 22  0   35 14 21  0             449712.1587  -0.0351  0.050  -0.0352 0.12  
1945: 36 15 22  0   35 15 21  0             449712.1587  -0.0351  0.050  -0.0352 0.38  
1946: 24 23  1  0   23 22  2  0             449889.3611   0.0042  0.050   0.0070 0.50  
1947: 24 23  2  0   23 22  1  0             449889.3611   0.0097  0.050   0.0070 0.50  
1948: 34 16 18  0   33 16 17  0             450278.9481  -0.0630  0.050  -0.0465 0.39  
1949: 34 16 18  0   33 17 17  0             450278.9481  -0.0239  0.050  -0.0465 0.11  
1950: 34 17 18  0   33 16 17  0             450278.9481  -0.0690  0.050  -0.0465 0.11  
1951: 34 17 18  0   33 17 17  0             450278.9481  -0.0299  0.050  -0.0465 0.39  
1952: 33 18 16  0   32 18 15  0             450910.7564   0.0049  0.050               
1953: 31 25  7  0   30 25  6  0             451909.5155   0.0082  0.050               
1954: 31 25  6  0   30 25  5  0             451946.7374  -0.0655  0.050               
1955: 32 18 14  0   31 18 13  0             452268.3443  -0.0548  0.050               
1956: 31 20 12  0   30 20 11  0             453217.5212   0.0101  0.050               
1957: 25 18  7  0   24 17  8  0             453900.7806   0.0663  0.050               
1958: 24 24  0  0   23 23  1  0             454771.0404  -0.0018  0.050  -0.0018 0.50  
1959: 24 24  1  0   23 23  0  0             454771.0404  -0.0017  0.050  -0.0018 0.50  
1960: 31 19 12  0   30 19 11  0             457606.0942   0.0026  0.050               
1961: 51  0 51  0   50  0 50  0             458176.9577  -0.0076  0.050  -0.0077 0.36  
1962: 51  0 51  0   50  1 50  0             458176.9577  -0.0076  0.050  -0.0077 0.14  
1963: 51  1 51  0   50  0 50  0             458176.9577  -0.0076  0.050  -0.0077 0.14  
1964: 51  1 51  0   50  1 50  0             458176.9577  -0.0076  0.050  -0.0077 0.36  
1965: 50  1 49  0   49  1 48  0             458184.6385   0.0293  0.050   0.0294 0.36  
1966: 50  1 49  0   49  2 48  0             458184.6385   0.0293  0.050   0.0294 0.14  
1967: 50  2 49  0   49  1 48  0             458184.6385   0.0293  0.050   0.0294 0.14  
1968: 50  2 49  0   49  2 48  0             458184.6385   0.0293  0.050   0.0294 0.36  
1969: 49  2 47  0   48  2 46  0             458191.5139   0.0298  0.050   0.0298 0.36  
1970: 49  2 47  0   48  3 46  0             458191.5139   0.0298  0.050   0.0298 0.14  
1971: 49  3 47  0   48  2 46  0             458191.5139   0.0298  0.050   0.0298 0.14  
1972: 49  3 47  0   48  3 46  0             458191.5139   0.0298  0.050   0.0298 0.36  
1973: 48  3 45  0   47  3 44  0             458197.9035   0.0122  0.050   0.0123 0.36  
1974: 48  3 45  0   47  4 44  0             458197.9035   0.0122  0.050   0.0123 0.14  
1975: 48  4 45  0   47  3 44  0             458197.9035   0.0122  0.050   0.0123 0.14  
1976: 48  4 45  0   47  4 44  0             458197.9035   0.0122  0.050   0.0123 0.36  
1977: 47  4 43  0   46  4 42  0             458204.1932  -0.0113  0.050  -0.0114 0.36  
1978: 47  4 43  0   46  5 42  0             458204.1932  -0.0113  0.050  -0.0114 0.14  
1979: 47  5 43  0   46  4 42  0             458204.1932  -0.0113  0.050  -0.0114 0.14  
1980: 47  5 43  0   46  5 42  0             458204.1932  -0.0113  0.050  -0.0114 0.36  
1981: 46  5 41  0   45  5 40  0             458210.8784  -0.0236  0.050  -0.0237 0.36  
1982: 46  5 41  0   45  6 40  0             458210.8784  -0.0236  0.050  -0.0237 0.14  
1983: 46  6 41  0   45  5 40  0             458210.8784  -0.0236  0.050  -0.0237 0.14  
1984: 46  6 41  0   45  6 40  0             458210.8784  -0.0236  0.050  -0.0237 0.36  
1985: 44  7 37  0   43  7 36  0             458228.1950   0.0134  0.050   0.0135 0.37  
1986: 44  7 37  0   43  8 36  0             458228.1950   0.0134  0.050   0.0135 0.13  
1987: 44  8 37  0   43  7 36  0             458228.1950   0.0134  0.050   0.0135 0.13  
1988: 44  8 37  0   43  8 36  0             458228.1950   0.0134  0.050   0.0135 0.37  
1989: 43  8 35  0   42  8 34  0             458240.8231   0.0384  0.050   0.0384 0.37  
1990: 43  8 35  0   42  9 34  0             458240.8231   0.0384  0.050   0.0384 0.13  
1991: 43  9 35  0   42  8 34  0             458240.8231   0.0384  0.050   0.0384 0.13  
1992: 43  9 35  0   42  9 34  0             458240.8231   0.0384  0.050   0.0384 0.37  
1993: 42  9 33  0   41  9 32  0             458258.1213   0.0326  0.050   0.0326 0.37  
1994: 42  9 33  0   41 10 32  0             458258.1213   0.0326  0.050   0.0326 0.13  
1995: 42 10 33  0   41  9 32  0             458258.1213   0.0326  0.050   0.0326 0.13  
1996: 42 10 33  0   41 10 32  0             458258.1213   0.0326  0.050   0.0326 0.37  
1997: 41 10 31  0   40 10 30  0             458282.5246  -0.0003  0.050  -0.0003 0.37  
1998: 41 10 31  0   40 11 30  0             458282.5246  -0.0003  0.050  -0.0003 0.13  
1999: 41 11 31  0   40 10 30  0             458282.5246  -0.0003  0.050  -0.0003 0.13  
2000: 41 11 31  0   40 11 30  0             458282.5246  -0.0003  0.050  -0.0003 0.37  
2001: 40 11 29  0   39 11 28  0             458317.7405   0.0020  0.050   0.0021 0.37  
2002: 40 11 29  0   39 12 28  0             458317.7405   0.0020  0.050   0.0021 0.13  
2003: 40 12 29  0   39 11 28  0             458317.7405   0.0020  0.050   0.0021 0.13  
2004: 40 12 29  0   39 12 28  0             458317.7405   0.0020  0.050   0.0021 0.37  
2005: 38 13 25  0   37 13 24  0             458446.3708  -0.0230  0.050  -0.0231 0.38  
2006: 38 13 25  0   37 14 24  0             458446.3708  -0.0230  0.050  -0.0231 0.12  
2007: 38 14 25  0   37 13 24  0             458446.3708  -0.0230  0.050  -0.0231 0.12  
2008: 38 14 25  0   37 14 24  0             458446.3708  -0.0230  0.050  -0.0231 0.38  
2009: 37 14 23  0   36 14 22  0             458563.8871   0.0496  0.050   0.0497 0.38  
2010: 37 14 23  0   36 15 22  0             458563.8871   0.0496  0.050   0.0497 0.12  
2011: 37 15 23  0   36 14 22  0             458563.8871   0.0496  0.050   0.0497 0.12  
2012: 37 15 23  0   36 15 22  0             458563.8871   0.0496  0.050   0.0497 0.38  
2013: 36 15 21  0   35 15 20  0             458747.9734   0.0055  0.050   0.0056 0.38  
2014: 36 15 21  0   35 16 20  0             458747.9734   0.0055  0.050   0.0056 0.12  
2015: 36 16 21  0   35 15 20  0             458747.9734   0.0055  0.050   0.0056 0.12  
2016: 36 16 21  0   35 16 20  0             458747.9734   0.0055  0.050   0.0056 0.38  
2017: 35 16 19  0   34 16 18  0             459047.9116  -0.0612  0.050  -0.0587 0.39  
2018: 35 16 19  0   34 17 18  0             459047.9116  -0.0552  0.050  -0.0587 0.11  
2019: 35 17 19  0   34 16 18  0             459047.9116  -0.0621  0.050  -0.0587 0.11  
2020: 35 17 19  0   34 17 18  0             459047.9116  -0.0561  0.050  -0.0587 0.39  
2021: 31 20 12  0   30 19 11  0             459462.3853  -0.0092  0.050               
2022: 31 23  9  0   30 23  8  0             459512.8836   0.0108  0.050               
2023: 31 21 11  0   30 21 10  0             460120.4803   0.0262  0.050               
2024: 33 19 15  0   32 19 14  0             460520.3353   0.0109  0.050               
2025: 33 18 15  0   32 18 14  0             460558.3279   0.0289  0.050               
2026: 31 22 10  0   30 22  9  0             462000.8168   0.0789  0.050               
2027: 30 21  9  0   29 21  8  0             462478.8371   0.0393  0.050               
2028: 25 23  2  0   24 22  3  0             464024.8970  -0.0199  0.050   0.0322 0.50  
2029: 25 23  3  0   24 22  2  0             464024.8970   0.0843  0.050   0.0322 0.50  
2030: 32 26  6  0   31 26  5  0             465850.8809   0.0633  0.050               
2031: 30 20 10  0   29 20  9  0             466435.7148   0.0860  0.050               
2032: 52  0 52  0   51  0 51  0             467066.5848  -0.0057  0.050  -0.0058 0.36  
2033: 52  0 52  0   51  1 51  0             467066.5848  -0.0057  0.050  -0.0058 0.14  
2034: 52  1 52  0   51  0 51  0             467066.5848  -0.0057  0.050  -0.0058 0.14  
2035: 52  1 52  0   51  1 51  0             467066.5848  -0.0057  0.050  -0.0058 0.36  
2036: 51  1 50  0   50  1 49  0             467074.2048  -0.0092  0.050  -0.0092 0.36  
2037: 51  1 50  0   50  2 49  0             467074.2048  -0.0092  0.050  -0.0092 0.14  
2038: 51  2 50  0   50  1 49  0             467074.2048  -0.0092  0.050  -0.0092 0.14  
2039: 51  2 50  0   50  2 49  0             467074.2048  -0.0092  0.050  -0.0092 0.36  
2040: 50  2 48  0   49  2 47  0             467081.0208  -0.0178  0.050  -0.0178 0.36  
2041: 50  2 48  0   49  3 47  0             467081.0208  -0.0178  0.050  -0.0178 0.14  
2042: 50  3 48  0   49  2 47  0             467081.0208  -0.0178  0.050  -0.0178 0.14  
2043: 50  3 48  0   49  3 47  0             467081.0208  -0.0178  0.050  -0.0178 0.36  
2044: 49  3 46  0   48  3 45  0             467087.3712   0.0148  0.050   0.0148 0.36  
2045: 49  3 46  0   48  4 45  0             467087.3712   0.0148  0.050   0.0148 0.14  
2046: 49  4 46  0   48  3 45  0             467087.3712   0.0148  0.050   0.0148 0.14  
2047: 49  4 46  0   48  4 45  0             467087.3712   0.0148  0.050   0.0148 0.36  
2048: 48  4 44  0   47  4 43  0             467093.5449   0.0181  0.050   0.0181 0.36  
2049: 48  4 44  0   47  5 43  0             467093.5449   0.0181  0.050   0.0181 0.14  
2050: 48  5 44  0   47  4 43  0             467093.5449   0.0181  0.050   0.0181 0.14  
2051: 48  5 44  0   47  5 43  0             467093.5449   0.0181  0.050   0.0181 0.36  
2052: 47  5 42  0   46  5 41  0             467100.0218   0.0168  0.050   0.0168 0.36  
2053: 47  5 42  0   46  6 41  0             467100.0218   0.0168  0.050   0.0168 0.14  
2054: 47  6 42  0   46  5 41  0             467100.0218   0.0168  0.050   0.0168 0.14  
2055: 47  6 42  0   46  6 41  0             467100.0218   0.0168  0.050   0.0168 0.36  
2056: 46  6 40  0   45  6 39  0             467107.3946   0.0111  0.050   0.0112 0.36  
2057: 46  6 40  0   45  7 39  0             467107.3946   0.0111  0.050   0.0112 0.14  
2058: 46  7 40  0   45  6 39  0             467107.3946   0.0111  0.050   0.0112 0.14  
2059: 46  7 40  0   45  7 39  0             467107.3946   0.0111  0.050   0.0112 0.36  
2060: 45  7 38  0   44  7 37  0             467116.4724   0.0193  0.050   0.0193 0.37  
2061: 45  7 38  0   44  8 37  0             467116.4724   0.0193  0.050   0.0193 0.13  
2062: 45  8 38  0   44  7 37  0             467116.4724   0.0193  0.050   0.0193 0.13  
2063: 45  8 38  0   44  8 37  0             467116.4724   0.0193  0.050   0.0193 0.37  
2064: 44  8 36  0   43  8 35  0             467128.3049   0.0079  0.050   0.0079 0.37  
2065: 44  8 36  0   43  9 35  0             467128.3049   0.0079  0.050   0.0079 0.13  
2066: 44  9 36  0   43  8 35  0             467128.3049   0.0079  0.050   0.0079 0.13  
2067: 44  9 36  0   43  9 35  0             467128.3049   0.0079  0.050   0.0079 0.37  
2068: 43  9 34  0   42  9 33  0             467144.4612   0.0248  0.050   0.0248 0.37  
2069: 43  9 34  0   42 10 33  0             467144.4612   0.0248  0.050   0.0248 0.13  
2070: 43 10 34  0   42  9 33  0             467144.4612   0.0248  0.050   0.0248 0.13  
2071: 43 10 34  0   42 10 33  0             467144.4612   0.0248  0.050   0.0248 0.37  
2072: 42 10 32  0   41 10 31  0             467167.0340  -0.0278  0.050  -0.0279 0.37  
2073: 42 10 32  0   41 11 31  0             467167.0340  -0.0278  0.050  -0.0279 0.13  
2074: 42 11 32  0   41 10 31  0             467167.0340  -0.0278  0.050  -0.0279 0.13  
2075: 42 11 32  0   41 11 31  0             467167.0340  -0.0278  0.050  -0.0279 0.37  
2076: 41 11 30  0   40 11 29  0             467199.3246  -0.0882  0.050  -0.0883 0.37  
2077: 41 11 30  0   40 12 29  0             467199.3246  -0.0882  0.050  -0.0883 0.13  
2078: 41 12 30  0   40 11 29  0             467199.3246  -0.0882  0.050  -0.0883 0.13  
2079: 41 12 30  0   40 12 29  0             467199.3246  -0.0882  0.050  -0.0883 0.37  
2080: 40 12 28  0   39 12 27  0             467246.4428   0.0241  0.050   0.0241 0.37  
2081: 40 12 28  0   39 13 27  0             467246.4428   0.0241  0.050   0.0241 0.13  
2082: 40 13 28  0   39 12 27  0             467246.4428   0.0241  0.050   0.0241 0.13  
2083: 40 13 28  0   39 13 27  0             467246.4428   0.0241  0.050   0.0241 0.37  
2084: 39 13 26  0   38 13 25  0             467315.8282   0.0031  0.050   0.0032 0.38  
2085: 39 13 26  0   38 14 25  0             467315.8282   0.0031  0.050   0.0032 0.12  
2086: 39 14 26  0   38 13 25  0             467315.8282   0.0031  0.050   0.0032 0.12  
2087: 39 14 26  0   38 14 25  0             467315.8282   0.0031  0.050   0.0032 0.38  
2088: 38 14 24  0   37 14 23  0             467420.2952   0.0239  0.050   0.0239 0.38  
2089: 38 14 24  0   37 15 23  0             467420.2952   0.0239  0.050   0.0239 0.12  
2090: 38 15 24  0   37 14 23  0             467420.2952   0.0239  0.050   0.0239 0.12  
2091: 38 15 24  0   37 15 23  0             467420.2952   0.0239  0.050   0.0239 0.38  
2092: 37 15 22  0   36 15 21  0             467581.3746   0.0253  0.050   0.0254 0.38  
2093: 37 15 22  0   36 16 21  0             467581.3746   0.0253  0.050   0.0254 0.12  
2094: 37 16 22  0   36 15 21  0             467581.3746   0.0253  0.050   0.0254 0.12  
2095: 37 16 22  0   36 16 21  0             467581.3746   0.0253  0.050   0.0254 0.38  
2096: 36 16 20  0   35 16 19  0             467838.1535  -0.0194  0.050  -0.0191 0.39  
2097: 36 16 20  0   35 17 19  0             467838.1535  -0.0186  0.050  -0.0191 0.11  
2098: 36 17 20  0   35 16 19  0             467838.1535  -0.0196  0.050  -0.0191 0.11  
2099: 36 17 20  0   35 17 19  0             467838.1535  -0.0187  0.050  -0.0191 0.39  
2100: 26 21  5  0   25 20  6  0             468122.2643  -0.0895  0.050               
2101: 35 17 18  0   34 17 17  0             468267.5130  -0.0200  0.050   0.0273 0.39  
2102: 35 17 18  0   34 18 17  0             468267.5130   0.0926  0.050   0.0273 0.11  
2103: 35 18 18  0   34 17 17  0             468267.5130  -0.0380  0.050   0.0273 0.11  
2104: 35 18 18  0   34 18 17  0             468267.5130   0.0745  0.050   0.0273 0.39  
2105: 34 19 16  0   33 19 15  0             469035.1240  -0.0681  0.050               
2106: 34 18 16  0   33 18 15  0             469042.9349   0.0406  0.050               
2107: 32 25  8  0   31 25  7  0             469364.1423  -0.0592  0.050               
2108: 32 25  7  0   31 25  6  0             469568.2843  -0.0590  0.050               
2109: 33 20 14  0   32 20 13  0             470436.5235   0.0608  0.050               
2110: 32 21 12  0   31 21 11  0             471079.0322  -0.0734  0.050               
2111: 26 22  5  0   25 21  4  0             473095.3826  -0.0941  0.050               
2112: 25 25  0  0   24 24  1  0             473805.4067  -0.0433  0.050  -0.0434 0.50  
2113: 25 25  1  0   24 24  0  0             473805.4067  -0.0433  0.050  -0.0434 0.50  
2114: 31 20 11  0   30 20 10  0             474620.0706  -0.0123  0.050               
2115: 32 24  8  0   31 24  7  0             475073.4508   0.0482  0.050               
2116: 53  0 53  0   52  0 52  0             475955.7899  -0.0259  0.050  -0.0259 0.36  
2117: 53  0 53  0   52  1 52  0             475955.7899  -0.0259  0.050  -0.0259 0.14  
2118: 53  1 53  0   52  0 52  0             475955.7899  -0.0259  0.050  -0.0259 0.14  
2119: 53  1 53  0   52  1 52  0             475955.7899  -0.0259  0.050  -0.0259 0.36  
2120: 52  1 51  0   51  1 50  0             475963.4024  -0.0168  0.050  -0.0169 0.36  
2121: 52  1 51  0   51  2 50  0             475963.4024  -0.0168  0.050  -0.0169 0.14  
2122: 52  2 51  0   51  1 50  0             475963.4024  -0.0168  0.050  -0.0169 0.14  
2123: 52  2 51  0   51  2 50  0             475963.4024  -0.0168  0.050  -0.0169 0.36  
2124: 51  2 49  0   50  2 48  0             475970.2025   0.0080  0.050   0.0081 0.36  
2125: 51  2 49  0   50  3 48  0             475970.2025   0.0080  0.050   0.0081 0.14  
2126: 51  3 49  0   50  2 48  0             475970.2025   0.0080  0.050   0.0081 0.14  
2127: 51  3 49  0   50  3 48  0             475970.2025   0.0080  0.050   0.0081 0.36  
2128: 50  3 47  0   49  3 46  0             475976.4696   0.0450  0.050   0.0450 0.36  
2129: 50  3 47  0   49  4 46  0             475976.4696   0.0450  0.050   0.0450 0.14  
2130: 50  4 47  0   49  3 46  0             475976.4696   0.0450  0.050   0.0450 0.14  
2131: 50  4 47  0   49  4 46  0             475976.4696   0.0450  0.050   0.0450 0.36  
2132: 49  4 45  0   48  4 44  0             475982.4510  -0.0051  0.050  -0.0052 0.36  
2133: 49  4 45  0   48  5 44  0             475982.4510  -0.0051  0.050  -0.0052 0.14  
2134: 49  5 45  0   48  4 44  0             475982.4510  -0.0051  0.050  -0.0052 0.14  
2135: 49  5 45  0   48  5 44  0             475982.4510  -0.0051  0.050  -0.0052 0.36  
2136: 48  5 43  0   47  5 42  0             475988.7158  -0.0080  0.050  -0.0080 0.36  
2137: 48  5 43  0   47  6 42  0             475988.7158  -0.0080  0.050  -0.0080 0.14  
2138: 48  6 43  0   47  5 42  0             475988.7158  -0.0080  0.050  -0.0080 0.14  
2139: 48  6 43  0   47  6 42  0             475988.7158  -0.0080  0.050  -0.0080 0.36  
2140: 47  6 41  0   46  6 40  0             475995.7724  -0.0150  0.050  -0.0150 0.36  
2141: 47  6 41  0   46  7 40  0             475995.7724  -0.0150  0.050  -0.0150 0.14  
2142: 47  7 41  0   46  6 40  0             475995.7724  -0.0150  0.050  -0.0150 0.14  
2143: 47  7 41  0   46  7 40  0             475995.7724  -0.0150  0.050  -0.0150 0.36  
2144: 46  7 39  0   45  7 38  0             476004.4647   0.0773  0.050   0.0773 0.37  
2145: 46  7 39  0   45  8 38  0             476004.4647   0.0773  0.050   0.0773 0.13  
2146: 46  8 39  0   45  7 38  0             476004.4647   0.0773  0.050   0.0773 0.13  
2147: 46  8 39  0   45  8 38  0             476004.4647   0.0773  0.050   0.0773 0.37  
2148: 45  8 37  0   44  8 36  0             476015.5021  -0.0244  0.050  -0.0245 0.37  
2149: 45  8 37  0   44  9 36  0             476015.5021  -0.0244  0.050  -0.0245 0.13  
2150: 45  9 37  0   44  8 36  0             476015.5021  -0.0244  0.050  -0.0245 0.13  
2151: 45  9 37  0   44  9 36  0             476015.5021  -0.0244  0.050  -0.0245 0.37  
2152: 44  9 35  0   43  9 34  0             476030.5839  -0.0142  0.050  -0.0143 0.37  
2153: 44  9 35  0   43 10 34  0             476030.5839  -0.0142  0.050  -0.0143 0.13  
2154: 44 10 35  0   43  9 34  0             476030.5839  -0.0142  0.050  -0.0143 0.13  
2155: 44 10 35  0   43 10 34  0             476030.5839  -0.0142  0.050  -0.0143 0.37  
2156: 43 10 33  0   42 10 32  0             476051.5496  -0.0350  0.050  -0.0350 0.37  
2157: 43 10 33  0   42 11 32  0             476051.5496  -0.0350  0.050  -0.0350 0.13  
2158: 43 11 33  0   42 10 32  0             476051.5496  -0.0350  0.050  -0.0350 0.13  
2159: 43 11 33  0   42 11 32  0             476051.5496  -0.0350  0.050  -0.0350 0.37  
2160: 42 11 31  0   41 11 30  0             476081.3832   0.0035  0.050   0.0036 0.37  
2161: 42 11 31  0   41 12 30  0             476081.3832   0.0035  0.050   0.0036 0.13  
2162: 42 12 31  0   41 11 30  0             476081.3832   0.0035  0.050   0.0036 0.13  
2163: 42 12 31  0   41 12 30  0             476081.3832   0.0035  0.050   0.0036 0.37  
2164: 41 12 29  0   40 12 28  0             476124.3204  -0.0037  0.050  -0.0037 0.37  
2165: 41 12 29  0   40 13 28  0             476124.3204  -0.0037  0.050  -0.0037 0.13  
2166: 41 13 29  0   40 12 28  0             476124.3204  -0.0037  0.050  -0.0037 0.13  
2167: 41 13 29  0   40 13 28  0             476124.3204  -0.0037  0.050  -0.0037 0.37  
2168: 40 13 27  0   39 13 26  0             476187.0920  -0.0375  0.050  -0.0376 0.38  
2169: 40 13 27  0   39 14 26  0             476187.0920  -0.0375  0.050  -0.0376 0.12  
2170: 40 14 27  0   39 13 26  0             476187.0920  -0.0375  0.050  -0.0376 0.12  
2171: 40 14 27  0   39 14 26  0             476187.0920  -0.0375  0.050  -0.0376 0.38  
2172: 39 14 25  0   38 14 24  0             476280.6152   0.0734  0.050   0.0734 0.38  
2173: 39 14 25  0   38 15 24  0             476280.6152   0.0734  0.050   0.0734 0.12  
2174: 39 15 25  0   38 14 24  0             476280.6152   0.0734  0.050   0.0734 0.12  
2175: 39 15 25  0   38 15 24  0             476280.6152   0.0734  0.050   0.0734 0.38  
2176: 38 15 23  0   37 15 22  0             476422.5256   0.0242  0.050   0.0242 0.38  
2177: 38 15 23  0   37 16 22  0             476422.5256   0.0242  0.050   0.0242 0.12  
2178: 38 16 23  0   37 15 22  0             476422.5256   0.0242  0.050   0.0242 0.12  
2179: 38 16 23  0   37 16 22  0             476422.5256   0.0242  0.050   0.0242 0.38  
2180: 32 22 11  0   31 22 10  0             476549.6730  -0.0485  0.050               
2181: 37 16 21  0   36 16 20  0             476644.4958  -0.0809  0.050  -0.0809 0.38  
2182: 37 16 21  0   36 17 20  0             476644.4958  -0.0808  0.050  -0.0809 0.12  
2183: 37 17 21  0   36 16 20  0             476644.4958  -0.0809  0.050  -0.0809 0.12  
2184: 37 17 21  0   36 17 20  0             476644.4958  -0.0808  0.050  -0.0809 0.38  
2185: 32 23 10  0   31 23  9  0             476751.1807  -0.0027  0.050               
2186: 36 17 19  0   35 17 18  0             477006.3022  -0.0249  0.050  -0.0173 0.39  
2187: 36 17 19  0   35 18 18  0             477006.3022  -0.0068  0.050  -0.0173 0.11  
2188: 36 18 19  0   35 17 18  0             477006.3022  -0.0276  0.050  -0.0173 0.11  
2189: 36 18 19  0   35 18 18  0             477006.3022  -0.0096  0.050  -0.0173 0.39  
2190: 35 18 17  0   34 18 16  0             477632.6944   0.0894  0.050               
2191: 32 20 12  0   31 20 11  0             478302.4880   0.0354  0.050               
2192: 34 19 15  0   33 19 14  0             478869.3614  -0.0960  0.050               
2193: 26 24  2  0   25 23  3  0             483061.6419  -0.0054  0.050   0.0159 0.50  
2194: 26 24  3  0   25 23  2  0             483061.6419   0.0373  0.050   0.0159 0.50  
2195: 33 26  8  0   32 26  7  0             483185.3581  -0.0837  0.050               
2196: 33 26  7  0   32 26  6  0             483289.4114  -0.0113  0.050               
2197: 54  0 54  0   53  0 53  0             484844.6643   0.0308  0.050   0.0309 0.36  
2198: 54  0 54  0   53  1 53  0             484844.6643   0.0308  0.050   0.0309 0.14  
2199: 54  1 54  0   53  0 53  0             484844.6643   0.0308  0.050   0.0309 0.14  
2200: 54  1 54  0   53  1 53  0             484844.6643   0.0308  0.050   0.0309 0.36  
2201: 53  1 52  0   52  1 51  0             484852.1587  -0.0585  0.050  -0.0585 0.56  
2202: 53  1 52  0   52  2 51  0             484852.1587  -0.0585  0.050  -0.0585 0.22  
2203: 53  2 52  0   52  1 51  0             484852.1587  -0.0585  0.050  -0.0585 0.22  
2204: 52  2 50  0   51  2 49  0             484858.9227  -0.0207  0.050  -0.0207 0.36  
2205: 52  2 50  0   51  3 49  0             484858.9227  -0.0207  0.050  -0.0207 0.14  
2206: 52  3 50  0   51  2 49  0             484858.9227  -0.0207  0.050  -0.0207 0.14  
2207: 52  3 50  0   51  3 49  0             484858.9227  -0.0207  0.050  -0.0207 0.36  
2208: 49  5 44  0   48  5 43  0             484877.0348  -0.0147  0.050  -0.0147 0.36  
2209: 49  5 44  0   48  6 43  0             484877.0348  -0.0147  0.050  -0.0147 0.14  
2210: 49  6 44  0   48  5 43  0             484877.0348  -0.0147  0.050  -0.0147 0.14  
2211: 49  6 44  0   48  6 43  0             484877.0348  -0.0147  0.050  -0.0147 0.36  
2212: 43 11 32  0   42 11 31  0             484963.5330  -0.0040  0.050  -0.0041 0.37  
2213: 43 11 32  0   42 12 31  0             484963.5330  -0.0040  0.050  -0.0041 0.13  
2214: 43 12 32  0   42 11 31  0             484963.5330  -0.0040  0.050  -0.0041 0.13  
2215: 43 12 32  0   42 12 31  0             484963.5330  -0.0040  0.050  -0.0041 0.37  
2216: 42 12 30  0   41 12 29  0             485002.8125  -0.0737  0.050  -0.0737 0.37  
2217: 42 12 30  0   41 13 29  0             485002.8125  -0.0737  0.050  -0.0737 0.13  
2218: 42 13 30  0   41 12 29  0             485002.8125  -0.0737  0.050  -0.0737 0.13  
2219: 42 13 30  0   41 13 29  0             485002.8125  -0.0737  0.050  -0.0737 0.37  
2220: 41 13 28  0   40 13 27  0             485059.8736  -0.0645  0.050  -0.0646 0.37  
2221: 41 13 28  0   40 14 27  0             485059.8736  -0.0645  0.050  -0.0646 0.13  
2222: 41 14 28  0   40 13 27  0             485059.8736  -0.0645  0.050  -0.0646 0.13  
2223: 41 14 28  0   40 14 27  0             485059.8736  -0.0645  0.050  -0.0646 0.37  
2224: 39 15 24  0   38 15 23  0             485269.7841  -0.0511  0.050  -0.0512 0.38  
2225: 39 15 24  0   38 16 23  0             485269.7841  -0.0511  0.050  -0.0512 0.12  
2226: 39 16 24  0   38 15 23  0             485269.7841  -0.0511  0.050  -0.0512 0.12  
2227: 39 16 24  0   38 16 23  0             485269.7841  -0.0511  0.050  -0.0512 0.38  
2228: 38 16 22  0   37 17 21  0             485463.5365  -0.0131  0.050  -0.0132 0.12  
2229: 38 17 22  0   37 16 21  0             485463.5365  -0.0131  0.050  -0.0132 0.12  
2230: 38 17 22  0   37 17 21  0             485463.5365  -0.0131  0.050  -0.0132 0.38  
2231: 38 16 22  0   37 16 21  0             485463.5365  -0.0131  0.050  -0.0132 0.38  
2232: 37 17 20  0   36 17 19  0             485772.0980  -0.0027  0.050  -0.0016 0.39  
2233: 37 17 20  0   36 18 19  0             485772.0980   0.0000  0.050  -0.0016 0.11  
2234: 37 18 20  0   36 17 19  0             485772.0980  -0.0031  0.050  -0.0016 0.11  
2235: 37 18 20  0   36 18 19  0             485772.0980  -0.0004  0.050  -0.0016 0.39  
2236: 33 25  9  0   32 25  8  0             487211.2413  -0.0056  0.050               
2237: 26 25  1  0   25 24  2  0             487958.7392   0.0264  0.050   0.0268 0.50  
2238: 26 25  2  0   25 24  1  0             487958.7392   0.0272  0.050   0.0268 0.50  
2239: 34 21 14  0   33 21 13  0             488824.3978   0.0573  0.050               
2240: 34 20 14  0   33 20 13  0             489567.6756   0.0449  0.050               
2241: 28 21  8  0   27 20  7  0             490720.1875  -0.0173  0.050               
2242: 26 26  0  0   25 25  1  0             492837.8168  -0.0448  0.050  -0.0449 0.50  
2243: 26 26  1  0   25 25  0  0             492837.8168  -0.0448  0.050  -0.0449 0.50  
2244: 53  2 51  0   52  2 50  0             493747.2713  -0.0069  0.050  -0.0069 0.36  
2245: 53  2 51  0   52  3 50  0             493747.2713  -0.0069  0.050  -0.0069 0.14  
2246: 53  3 51  0   52  2 50  0             493747.2713  -0.0069  0.050  -0.0069 0.14  
2247: 53  3 51  0   52  3 50  0             493747.2713  -0.0069  0.050  -0.0069 0.36  
2248: 52  3 49  0   51  3 48  0             493753.2566  -0.0819  0.050  -0.0820 0.36  
2249: 52  3 49  0   51  4 48  0             493753.2566  -0.0819  0.050  -0.0820 0.14  
2250: 52  4 49  0   51  3 48  0             493753.2566  -0.0819  0.050  -0.0820 0.14  
2251: 52  4 49  0   51  4 48  0             493753.2566  -0.0819  0.050  -0.0820 0.36  
2252: 51  4 47  0   50  4 46  0             493759.1178   0.0137  0.050   0.0137 0.36  
2253: 51  4 47  0   50  5 46  0             493759.1178   0.0137  0.050   0.0137 0.14  
2254: 51  5 47  0   50  4 46  0             493759.1178   0.0137  0.050   0.0137 0.14  
2255: 51  5 47  0   50  5 46  0             493759.1178   0.0137  0.050   0.0137 0.36  
2256: 50  5 45  0   49  5 44  0             493764.9332  -0.0400  0.050  -0.0400 0.36  
2257: 50  5 45  0   49  6 44  0             493764.9332  -0.0400  0.050  -0.0400 0.14  
2258: 50  6 45  0   49  5 44  0             493764.9332  -0.0400  0.050  -0.0400 0.14  
2259: 50  6 45  0   49  6 44  0             493764.9332  -0.0400  0.050  -0.0400 0.36  
2260: 49  6 43  0   48  6 42  0             493771.4159  -0.0341  0.050  -0.0342 0.36  
2261: 49  6 43  0   48  7 42  0             493771.4159  -0.0341  0.050  -0.0342 0.14  
2262: 49  7 43  0   48  6 42  0             493771.4159  -0.0341  0.050  -0.0342 0.14  
2263: 49  7 43  0   48  7 42  0             493771.4159  -0.0341  0.050  -0.0342 0.36  
2264: 48  7 41  0   47  7 40  0             493779.1044  -0.0840  0.050  -0.0840 0.36  
2265: 48  7 41  0   47  8 40  0             493779.1044  -0.0840  0.050  -0.0840 0.14  
2266: 48  8 41  0   47  7 40  0             493779.1044  -0.0840  0.050  -0.0840 0.14  
2267: 48  8 41  0   47  8 40  0             493779.1044  -0.0840  0.050  -0.0840 0.36  
2268: 47  8 39  0   46  8 38  0             493789.0796   0.0228  0.050   0.0228 0.37  
2269: 47  8 39  0   46  9 38  0             493789.0796   0.0228  0.050   0.0228 0.13  
2270: 47  9 39  0   46  8 38  0             493789.0796   0.0228  0.050   0.0228 0.13  
2271: 47  9 39  0   46  9 38  0             493789.0796   0.0228  0.050   0.0228 0.37  
2272: 46  9 37  0   45  9 36  0             493802.2168  -0.0191  0.050  -0.0192 0.37  
2273: 46  9 37  0   45 10 36  0             493802.2168  -0.0191  0.050  -0.0192 0.13  
2274: 46 10 37  0   45  9 36  0             493802.2168  -0.0191  0.050  -0.0192 0.13  
2275: 46 10 37  0   45 10 36  0             493802.2168  -0.0191  0.050  -0.0192 0.37  
2276: 44 11 33  0   43 11 32  0             493845.8654   0.0663  0.050   0.0664 0.37  
2277: 44 11 33  0   43 12 32  0             493845.8654   0.0663  0.050   0.0664 0.13  
2278: 44 12 33  0   43 11 32  0             493845.8654   0.0663  0.050   0.0664 0.13  
2279: 44 12 33  0   43 12 32  0             493845.8654   0.0663  0.050   0.0664 0.37  
2280: 43 12 31  0   42 12 30  0             493881.9118  -0.0353  0.050  -0.0353 0.37  
2281: 43 12 31  0   42 13 30  0             493881.9118  -0.0353  0.050  -0.0353 0.13  
2282: 43 13 31  0   42 12 30  0             493881.9118  -0.0353  0.050  -0.0353 0.13  
2283: 43 13 31  0   42 13 30  0             493881.9118  -0.0353  0.050  -0.0353 0.37  
2284: 42 13 29  0   41 13 28  0             493934.0036   0.0529  0.050   0.0530 0.37  
2285: 42 13 29  0   41 14 28  0             493934.0036   0.0529  0.050   0.0530 0.13  
2286: 42 14 29  0   41 13 28  0             493934.0036   0.0529  0.050   0.0530 0.13  
2287: 42 14 29  0   41 14 28  0             493934.0036   0.0529  0.050   0.0530 0.37  
2288: 40 15 25  0   39 15 24  0             494122.1228  -0.0056  0.050  -0.0056 0.38  
2289: 40 15 25  0   39 16 24  0             494122.1228  -0.0056  0.050  -0.0056 0.12  
2290: 40 16 25  0   39 15 24  0             494122.1228  -0.0056  0.050  -0.0056 0.12  
2291: 40 16 25  0   39 16 24  0             494122.1228  -0.0056  0.050  -0.0056 0.38  
2292: 32 21 11  0   31 21 10  0             494712.4364   0.0105  0.050               
2293: 36 19 17  0   35 19 16  0             495747.2014  -0.0716  0.050               
2294: 25 19  6  0   24 17  7  0             496427.5052   0.0689  0.050               
2295: 35 21 15  0   34 21 14  0             497115.4977   0.0096  0.050               
2296: 32 22 10  0   31 22  9  0             497141.4357  -0.0403  0.050               
2297: 35 20 15  0   34 20 14  0             497302.0847  -0.0108  0.050               
2298: 34 22 13  0   33 22 12  0             498516.8736   0.0079  0.050               
--------------------------------------------------------------------------------

PARAMETERS IN FIT (values truncated and Nlines statistics):

        1000000         A_gs  /MHz         9529.02587(41)                      1
        2000000         B_gs  /MHz         8356.21495(24)                      2
        3000000         C_gs  /MHz         4449.962512(90)                     3
          20000        DJ_gs  /kHz            1.45458(11)                      4
         110000       DJK_gs  /kHz           -0.19213(47)                      5
         200000        DK_gs  /kHz            2.07434(79)                      6
        4010000         dJ_g  /kHz            0.568588(54)                     7
        4100000         dK_g  /kHz            1.23607(13)                      8
          30000        HJ_gs  /Hz           [ 0.0004065]                       9
         120000       HJK_gs  /Hz           [ 0.0007683]                      10
         210000       HKJ_gs  /Hz            -0.00429(36)                     11
         300000        HK_gs  /Hz             0.00365(79)                     12
        4020000        hJ_gs  /Hz           [ 0.0002051]                      13
        4110000       hJK_gs  /Hz           [ 0.0006622]                      14
        4200000        hK_gs  /Hz           [ 0.002564]                       15

 MICROWAVE AVG =       -0.000194 MHz, IR AVG =        0.00000                 
 MICROWAVE RMS =        0.040710 MHz, IR RMS =        0.00000                 
 END OF ITERATION  1 OLD, NEW RMS ERROR=        0.81420         0.81420       

  distinct frequency lines in fit:   802
       distinct parameters of fit:    10

MICROWAVE       lines fitted       lines    lines      RMS      RMS ERROR    J range  Ka range    freq. range
            total   dv=0 dv.ne.0   UNFITTD  e>900
v"= 0        802    802      0        0      0       0.040696     0.81392    12  60    0  27   155746   498517
--------------------------------------------------------------------------------------------
total:       802    802      0        0      0       0.040696     0.81392

NOTE: the RMS values above are for Nlines statistics, but the 'total' values may differ slightly from
      those in the .FIT file since the o-c values for this evaluation are as rounded in the .FIT.


 PARAMETERS IN FIT WITH STANDARD ERRORS ON THOSE THAT ARE FITTED:
 (values rounded and degrees of freedom, Ndegf=Nlines-Nconst, statistics)

        1000000         A_gs  /MHz       9529.02587(34)                        1
        2000000         B_gs  /MHz       8356.21495(20)                        2
        3000000         C_gs  /MHz       4449.962512(74)                       3
          20000        DJ_gs  /kHz          1.454582(89)                       4
         110000       DJK_gs  /kHz         -0.19213(39)                        5
         200000        DK_gs  /kHz          2.07434(65)                        6
        4010000         dJ_g  /kHz          0.568588(44)                       7
        4100000         dK_g  /kHz          1.23608(11)                        8
          30000        HJ_gs  /Hz           [ 0.0004065]                       9
         120000       HJK_gs  /Hz           [ 0.0007683]                      10
         210000       HKJ_gs  /Hz          -0.00429(29)                       11
         300000        HK_gs  /Hz           0.00365(65)                       12
        4020000        hJ_gs  /Hz           [ 0.0002051]                      13
        4110000       hJK_gs  /Hz           [ 0.0006622]                      14
        4200000        hK_gs  /Hz           [ 0.002564]                       15

 CORRELATION COEFFICIENTS, C.ij:

           A_gs     B_gs     C_gs     -DJ_gs   -DJK_gs  -DK_gs   -dJ_g    -dK_g   

A_gs        1.0000
B_gs        0.2733   1.0000
C_gs        0.1546   0.1994   1.0000
-DJ_gs      0.0473  -0.8644  -0.2090   1.0000
-DJK_gs    -0.5440   0.1713  -0.1240  -0.5494   1.0000
-DK_gs     -0.5565  -0.2246   0.0345   0.2425  -0.2773   1.0000
-dJ_g       0.0448  -0.8619   0.0148   0.9653  -0.5370   0.2385   1.0000
-dK_g      -0.3539  -0.4424  -0.0919   0.2880   0.3352   0.1223   0.2663   1.0000
HKJ_gs      0.4011   0.3383   0.2412  -0.1264  -0.5479   0.2233  -0.1443  -0.1317
HK_gs       0.1580   0.1015  -0.1220  -0.2017   0.4047  -0.7461  -0.1879  -0.2806

           HKJ_gs   HK_gs   

HKJ_gs      1.0000
HK_gs      -0.7035   1.0000

 Mean value of |C.ij|, i.ne.j =   0.3132
 Mean value of  C.ij,  i.ne.j =  -0.0792


 No correlations with absolute value greater than 0.9950


 Worst fitted lines (obs-calc/error):

  1641:    2.0        839:   -2.0        588:   -1.9       1262:   -1.9
  1229:    1.9       2192:   -1.9       1126:    1.9       2111:   -1.9
   318:    1.9       1534:    1.9       1244:   -1.8       1730:   -1.8
   245:    1.8       1558:    1.8       1258:    1.8       2100:   -1.8
  1802:    1.8       2190:    1.8        118:   -1.8       2076:   -1.8
   125:   -1.8       1648:   -1.8        357:   -1.8       1880:    1.8
   782:   -1.7       1808:    1.7        165:   -1.7       1061:   -1.7
  2031:    1.7        958:   -1.7        490:   -1.7       2264:   -1.7
   403:    1.7       2195:   -1.7        340:    1.7        203:    1.7
  1125:    1.7       1016:   -1.7       1156:    1.6       2248:   -1.6
    21:   -1.6       1545:   -1.6       1447:   -1.6       1102:    1.6
  2181:   -1.6       1375:   -1.6        520:    1.6       1228:    1.6
  2026:    1.6        952:   -1.6

  1641: 20 14  7  0   19 12  8  0             414396.2980   0.0989  0.050
   839: 22 15  7  0   21 15  6  0             341432.8218  -0.0976  0.050
   588: 23 10 13  0   22 10 12  0             298621.5952  -0.3008  0.050  -0.0972 0.43
  1262: 47  4 43  0   47  3 44  0             386913.9487  -0.0967  0.050  -0.0967 0.17
  1229: 20 14  6  0   19 12  7  0             383727.0804   0.0966  0.050
  2192: 34 19 15  0   33 19 14  0             478869.3614  -0.0960  0.050
  1126: 27 14 13  0   26 15 12  0             370717.6707   0.0960  0.050
  2111: 26 22  5  0   25 21  4  0             473095.3826  -0.0941  0.050
   318: 29  5 24  0   29  4 25  0             217654.0765   0.0940  0.050   0.0940 0.17
  1534: 30 15 15  0   29 16 14  0             406103.1554   0.5052  0.050   0.0930 0.21
                                           _____________________________________
__________________________________________/ SPFIT output reformatted with PIFORM
