# Supplementary material for: Improved Accuracy in Semi-Experimental Structure Determination by Resolving Problems Associated with Rotation of Principal Inertial Axes of Isotopologues: Structures of 1,3-Oxazole (c‑C3H3NO)
Source: J Phys Chem A. 2026 Apr 24;130(18):3623–41. doi: 10.1021/acs.jpca.6c01535 (PMC13158917; doi:10.1021/acs.jpca.6c01535)
Supplement: Supplementary file 2 [file jp6c01535_si_002.zip › Supporting Information/Least-Squares Fits/oxazole_019_A_I_r.res]

   [2-2H,5-2H,3-15N]-oxazole GS                       Sun Oct 12 09:51:59 2025

-------------------------------------------------------------------------------------=========
                                              obs         o-c     error     blends     Notes
                                                                         o-c      wt
    / instead of : below denotes (o-c)>3*err
-------------------------------------------------------------------------------------=========
   1: 32 13 19  0   32 12 20  0             171423.6706   0.0833  0.050   0.0833 0.13  
   2: 32 13 19  0   32 13 20  0             171423.6706   0.0833  0.050   0.0833 0.37  
   3: 32 14 19  0   32 12 20  0             171423.6706   0.0833  0.050   0.0833 0.37  
   4: 32 14 19  0   32 13 20  0             171423.6706   0.0833  0.050   0.0833 0.13  
   5: 31 12 19  0   31 11 20  0             171690.1015   0.0023  0.050   0.0023 0.12  
   6: 31 12 19  0   31 12 20  0             171690.1015   0.0023  0.050   0.0023 0.38  
   7: 31 13 19  0   31 11 20  0             171690.1015   0.0023  0.050   0.0023 0.38  
   8: 31 13 19  0   31 12 20  0             171690.1015   0.0023  0.050   0.0023 0.12  
   9: 19  0 19  0   18  0 18  0             173248.4994  -0.0145  0.050  -0.0146 0.40  
  10: 19  0 19  0   18  1 18  0             173248.4994  -0.0145  0.050  -0.0146 0.10  
  11: 19  1 19  0   18  0 18  0             173248.4994  -0.0145  0.050  -0.0146 0.10  
  12: 19  1 19  0   18  1 18  0             173248.4994  -0.0145  0.050  -0.0146 0.40  
  13: 17  2 15  0   16  2 14  0             173267.2595  -0.0287  0.050  -0.0287 0.41  
  14: 17  2 15  0   16  3 14  0             173267.2595  -0.0287  0.050  -0.0287 0.09  
  15: 17  3 15  0   16  2 14  0             173267.2595  -0.0287  0.050  -0.0287 0.09  
  16: 17  3 15  0   16  3 14  0             173267.2595  -0.0287  0.050  -0.0287 0.41  
  17: 16  3 13  0   15  3 12  0             173282.3469  -0.0156  0.050  -0.0157 0.41  
  18: 16  3 13  0   15  4 12  0             173282.3469  -0.0156  0.050  -0.0157 0.09  
  19: 16  4 13  0   15  3 12  0             173282.3469  -0.0156  0.050  -0.0157 0.09  
  20: 16  4 13  0   15  4 12  0             173282.3469  -0.0156  0.050  -0.0157 0.41  
  21: 20  0 20  0   19  0 19  0             182131.7065  -0.0844  0.050  -0.0845 0.40  
  22: 20  0 20  0   19  1 19  0             182131.7065  -0.0844  0.050  -0.0845 0.10  
  23: 20  1 20  0   19  0 19  0             182131.7065  -0.0844  0.050  -0.0845 0.10  
  24: 20  1 20  0   19  1 19  0             182131.7065  -0.0844  0.050  -0.0845 0.40  
  25: 18  2 16  0   17  2 15  0             182150.1571   0.0138  0.050   0.0138 0.41  
  26: 18  2 16  0   17  3 15  0             182150.1571   0.0138  0.050   0.0138 0.09  
  27: 18  3 16  0   17  2 15  0             182150.1571   0.0138  0.050   0.0138 0.09  
  28: 18  3 16  0   17  3 15  0             182150.1571   0.0138  0.050   0.0138 0.41  
  29: 15  5 10  0   14  5  9  0             182245.9382  -0.0087  0.050   0.0324 0.41  
  30: 15  5 10  0   14  6  9  0             182245.9382   0.0830  0.050   0.0324 0.09  
  31: 15  6 10  0   14  5  9  0             182245.9382  -0.0183  0.050   0.0324 0.09  
  32: 15  6 10  0   14  6  9  0             182245.9382   0.0734  0.050   0.0324 0.41  
  33: 14  7  8  0   13  7  7  0             182399.9462   0.0637  0.050               
  34: 31 10 21  0   31  9 22  0             189992.6536   0.0610  0.050   0.0610 0.12  
  35: 31 10 21  0   31 10 22  0             189992.6536   0.0610  0.050   0.0610 0.38  
  36: 31 11 21  0   31  9 22  0             189992.6536   0.0610  0.050   0.0610 0.38  
  37: 31 11 21  0   31 10 22  0             189992.6536   0.0610  0.050   0.0610 0.12  
  38: 30  9 21  0   30  8 22  0             190175.2111  -0.0333  0.050  -0.0334 0.12  
  39: 30  9 21  0   30  9 22  0             190175.2111  -0.0333  0.050  -0.0334 0.38  
  40: 30 10 21  0   30  8 22  0             190175.2111  -0.0333  0.050  -0.0334 0.38  
  41: 30 10 21  0   30  9 22  0             190175.2111  -0.0333  0.050  -0.0334 0.12  
  42: 29  8 21  0   29  7 22  0             190341.2738   0.0904  0.050   0.0904 0.12  
  43: 29  8 21  0   29  8 22  0             190341.2738   0.0904  0.050   0.0904 0.38  
  44: 29  9 21  0   29  7 22  0             190341.2738   0.0904  0.050   0.0904 0.38  
  45: 29  9 21  0   29  8 22  0             190341.2738   0.0904  0.050   0.0904 0.12  
  46: 21  0 21  0   20  0 20  0             191014.9180   0.0048  0.050   0.0049 0.40  
  47: 21  0 21  0   20  1 20  0             191014.9180   0.0048  0.050   0.0049 0.10  
  48: 21  1 21  0   20  0 20  0             191014.9180   0.0048  0.050   0.0049 0.10  
  49: 21  1 21  0   20  1 20  0             191014.9180   0.0048  0.050   0.0049 0.40  
  50: 20  1 19  0   19  1 18  0             191023.4438   0.0238  0.050   0.0238 0.40  
  51: 20  1 19  0   19  2 18  0             191023.4438   0.0238  0.050   0.0238 0.10  
  52: 20  2 19  0   19  1 18  0             191023.4438   0.0238  0.050   0.0238 0.10  
  53: 20  2 19  0   19  2 18  0             191023.4438   0.0238  0.050   0.0238 0.40  
  54: 19  2 17  0   18  2 16  0             191032.9850   0.0732  0.050   0.0732 0.41  
  55: 19  2 17  0   18  3 16  0             191032.9850   0.0732  0.050   0.0732 0.09  
  56: 19  3 17  0   18  2 16  0             191032.9850   0.0732  0.050   0.0732 0.09  
  57: 19  3 17  0   18  3 16  0             191032.9850   0.0732  0.050   0.0732 0.41  
  58: 18  3 15  0   17  3 14  0             191045.8127   0.0740  0.050   0.0741 0.41  
  59: 18  3 15  0   17  4 14  0             191045.8127   0.0740  0.050   0.0741 0.09  
  60: 18  4 15  0   17  3 14  0             191045.8127   0.0740  0.050   0.0741 0.09  
  61: 18  4 15  0   17  4 14  0             191045.8127   0.0740  0.050   0.0741 0.41  
  62: 16  5 11  0   15  5 10  0             191113.0535   0.0038  0.050   0.0081 0.41  
  63: 16  5 11  0   15  6 10  0             191113.0535   0.0133  0.050   0.0081 0.09  
  64: 16  6 11  0   15  5 10  0             191113.0535   0.0028  0.050   0.0081 0.09  
  65: 16  6 11  0   15  6 10  0             191113.0535   0.0124  0.050   0.0081 0.41  
  66: 15  7  9  0   14  7  8  0             191228.3155  -0.0589  0.050               
  67: 14  7  7  0   13  7  6  0             191781.1833  -0.0425  0.050               
  68: 33 11 22  0   33 10 23  0             198713.0324   0.0145  0.050   0.0145 0.12  
  69: 33 11 22  0   33 11 23  0             198713.0324   0.0145  0.050   0.0145 0.38  
  70: 33 12 22  0   33 10 23  0             198713.0324   0.0145  0.050   0.0145 0.38  
  71: 33 12 22  0   33 11 23  0             198713.0324   0.0145  0.050   0.0145 0.12  
  72: 32 10 22  0   32  9 23  0             198906.1339  -0.0244  0.050  -0.0245 0.12  
  73: 32 10 22  0   32 10 23  0             198906.1339  -0.0244  0.050  -0.0245 0.38  
  74: 32 11 22  0   32  9 23  0             198906.1339  -0.0244  0.050  -0.0245 0.38  
  75: 32 11 22  0   32 10 23  0             198906.1339  -0.0244  0.050  -0.0245 0.12  
  76: 31  9 22  0   31  8 23  0             199082.6788   0.0049  0.050   0.0050 0.12  
  77: 31  9 22  0   31  9 23  0             199082.6788   0.0049  0.050   0.0050 0.38  
  78: 31 10 22  0   31  8 23  0             199082.6788   0.0049  0.050   0.0050 0.38  
  79: 31 10 22  0   31  9 23  0             199082.6788   0.0049  0.050   0.0050 0.12  
  80: 23  0 23  0   22  0 22  0             208780.6318  -0.0305  0.050  -0.0306 0.40  
  81: 23  0 23  0   22  1 22  0             208780.6318  -0.0305  0.050  -0.0306 0.10  
  82: 23  1 23  0   22  0 22  0             208780.6318  -0.0305  0.050  -0.0306 0.10  
  83: 23  1 23  0   22  1 22  0             208780.6318  -0.0305  0.050  -0.0306 0.40  
  84: 20  3 17  0   19  3 16  0             208809.5022   0.0209  0.050   0.0209 0.41  
  85: 20  3 17  0   19  4 16  0             208809.5022   0.0209  0.050   0.0209 0.09  
  86: 20  4 17  0   19  3 16  0             208809.5022   0.0209  0.050   0.0209 0.09  
  87: 20  4 17  0   19  4 16  0             208809.5022   0.0209  0.050   0.0209 0.41  
  88: 19  4 15  0   18  4 14  0             208826.7854  -0.0451  0.050  -0.0452 0.41  
  89: 19  4 15  0   18  5 14  0             208826.7854  -0.0451  0.050  -0.0452 0.09  
  90: 19  5 15  0   18  4 14  0             208826.7854  -0.0451  0.050  -0.0452 0.09  
  91: 19  5 15  0   18  5 14  0             208826.7854  -0.0451  0.050  -0.0452 0.41  
  92: 24  0 24  0   23  0 23  0             217663.2297  -0.0441  0.050  -0.0442 0.40  
  93: 24  0 24  0   23  1 23  0             217663.2297  -0.0441  0.050  -0.0442 0.10  
  94: 24  1 24  0   23  0 23  0             217663.2297  -0.0441  0.050  -0.0442 0.10  
  95: 24  1 24  0   23  1 23  0             217663.2297  -0.0441  0.050  -0.0442 0.40  
  96: 23  1 22  0   22  1 21  0             217671.6589   0.0401  0.050   0.0402 0.40  
  97: 23  1 22  0   22  2 21  0             217671.6589   0.0401  0.050   0.0402 0.10  
  98: 23  2 22  0   22  1 21  0             217671.6589   0.0401  0.050   0.0402 0.10  
  99: 23  2 22  0   22  2 21  0             217671.6589   0.0401  0.050   0.0402 0.40  
 100: 22  2 20  0   21  2 19  0             217680.4699  -0.0106  0.050  -0.0106 0.40  
 101: 22  2 20  0   21  3 19  0             217680.4699  -0.0106  0.050  -0.0106 0.10  
 102: 22  3 20  0   21  2 19  0             217680.4699  -0.0106  0.050  -0.0106 0.10  
 103: 22  3 20  0   21  3 19  0             217680.4699  -0.0106  0.050  -0.0106 0.40  
 104: 21  3 18  0   20  3 17  0             217691.3353   0.0128  0.050   0.0128 0.41  
 105: 21  3 18  0   20  4 17  0             217691.3353   0.0128  0.050   0.0128 0.09  
 106: 21  4 18  0   20  3 17  0             217691.3353   0.0128  0.050   0.0128 0.09  
 107: 21  4 18  0   20  4 17  0             217691.3353   0.0128  0.050   0.0128 0.41  
 108: 20  4 16  0   19  4 15  0             217707.1946   0.0500  0.050   0.0500 0.41  
 109: 20  4 16  0   19  5 15  0             217707.1946   0.0500  0.050   0.0500 0.09  
 110: 20  5 16  0   19  4 15  0             217707.1946   0.0500  0.050   0.0500 0.09  
 111: 20  5 16  0   19  5 15  0             217707.1946   0.0500  0.050   0.0500 0.41  
 112: 19  5 14  0   18  5 13  0             217734.6723   0.0573  0.050   0.0573 0.41  
 113: 19  5 14  0   18  6 13  0             217734.6723   0.0573  0.050   0.0573 0.09  
 114: 19  6 14  0   18  5 13  0             217734.6723   0.0573  0.050   0.0573 0.09  
 115: 19  6 14  0   18  6 13  0             217734.6723   0.0573  0.050   0.0573 0.41  
 116: 18  6 12  0   17  6 11  0             217790.1152  -0.0609  0.050  -0.0590 0.41  
 117: 18  6 12  0   17  7 11  0             217790.1152  -0.0566  0.050  -0.0590 0.09  
 118: 18  7 12  0   17  6 11  0             217790.1152  -0.0614  0.050  -0.0590 0.09  
 119: 18  7 12  0   17  7 11  0             217790.1152  -0.0570  0.050  -0.0590 0.41  
 120: 17  8 10  0   16  8  9  0             217920.4894   0.0862  0.050               
 121: 17  7 10  0   16  7  9  0             217921.4705  -0.0372  0.050               
 122: 16  8  8  0   15  8  7  0             218373.3805   0.0257  0.050               
 123: 25  0 25  0   24  0 24  0             226545.7040   0.0040  0.050   0.0041 0.40  
 124: 25  0 25  0   24  1 24  0             226545.7040   0.0040  0.050   0.0041 0.10  
 125: 25  1 25  0   24  0 24  0             226545.7040   0.0040  0.050   0.0041 0.10  
 126: 25  1 25  0   24  1 24  0             226545.7040   0.0040  0.050   0.0041 0.40  
 127: 24  1 23  0   23  1 22  0             226554.0110   0.0107  0.050   0.0107 0.40  
 128: 24  1 23  0   23  2 22  0             226554.0110   0.0107  0.050   0.0107 0.10  
 129: 24  2 23  0   23  1 22  0             226554.0110   0.0107  0.050   0.0107 0.10  
 130: 24  2 23  0   23  2 22  0             226554.0110   0.0107  0.050   0.0107 0.40  
 131: 23  2 21  0   22  2 20  0             226562.6537  -0.0492  0.050  -0.0493 0.40  
 132: 23  2 21  0   22  3 20  0             226562.6537  -0.0492  0.050  -0.0493 0.10  
 133: 23  3 21  0   22  2 20  0             226562.6537  -0.0492  0.050  -0.0493 0.10  
 134: 23  3 21  0   22  3 20  0             226562.6537  -0.0492  0.050  -0.0493 0.40  
 135: 22  3 19  0   21  3 18  0             226573.0376  -0.0496  0.050  -0.0497 0.41  
 136: 22  3 19  0   21  4 18  0             226573.0376  -0.0496  0.050  -0.0497 0.09  
 137: 22  4 19  0   21  3 18  0             226573.0376  -0.0496  0.050  -0.0497 0.09  
 138: 22  4 19  0   21  4 18  0             226573.0376  -0.0496  0.050  -0.0497 0.41  
 139: 21  4 17  0   20  4 16  0             226587.7193   0.0466  0.050   0.0467 0.41  
 140: 21  4 17  0   20  5 16  0             226587.7193   0.0466  0.050   0.0467 0.09  
 141: 21  5 17  0   20  4 16  0             226587.7193   0.0466  0.050   0.0467 0.09  
 142: 21  5 17  0   20  5 16  0             226587.7193   0.0466  0.050   0.0467 0.41  
 143: 20  5 15  0   19  5 14  0             226611.8277   0.0262  0.050   0.0262 0.41  
 144: 20  5 15  0   19  6 14  0             226611.8277   0.0262  0.050   0.0262 0.09  
 145: 20  6 15  0   19  5 14  0             226611.8277   0.0262  0.050   0.0262 0.09  
 146: 20  6 15  0   19  6 14  0             226611.8277   0.0262  0.050   0.0262 0.41  
 147: 19  6 13  0   18  6 12  0             226657.8982   0.0146  0.050   0.0148 0.41  
 148: 19  6 13  0   18  7 12  0             226657.8982   0.0150  0.050   0.0148 0.09  
 149: 19  7 13  0   18  6 12  0             226657.8982   0.0145  0.050   0.0148 0.09  
 150: 19  7 13  0   18  7 12  0             226657.8982   0.0150  0.050   0.0148 0.41  
 151: 18  7 11  0   17  7 10  0             226758.6930   0.0176  0.050   0.0860 0.42  
 152: 18  7 11  0   17  8 10  0             226758.6930   0.1720  0.050   0.0860 0.08  
 153: 18  8 11  0   17  7 10  0             226758.6930   0.0000  0.050   0.0860 0.08  
 154: 18  8 11  0   17  8 10  0             226758.6930   0.1543  0.050   0.0860 0.42  
 155: 26  0 26  0   25  0 25  0             235427.9770   0.0442  0.050   0.0443 0.40  
 156: 26  0 26  0   25  1 25  0             235427.9770   0.0442  0.050   0.0443 0.10  
 157: 26  1 26  0   25  0 25  0             235427.9770   0.0442  0.050   0.0443 0.10  
 158: 26  1 26  0   25  1 25  0             235427.9770   0.0442  0.050   0.0443 0.40  
 159: 25  1 24  0   24  1 23  0             235436.1260  -0.0659  0.050  -0.0659 0.40  
 160: 25  1 24  0   24  2 23  0             235436.1260  -0.0659  0.050  -0.0659 0.10  
 161: 25  2 24  0   24  1 23  0             235436.1260  -0.0659  0.050  -0.0659 0.10  
 162: 25  2 24  0   24  2 23  0             235436.1260  -0.0659  0.050  -0.0659 0.40  
 163: 24  2 22  0   23  2 21  0             235444.7114  -0.0414  0.050  -0.0415 0.40  
 164: 24  2 22  0   23  3 21  0             235444.7114  -0.0414  0.050  -0.0415 0.10  
 165: 24  3 22  0   23  2 21  0             235444.7114  -0.0414  0.050  -0.0415 0.10  
 166: 24  3 22  0   23  3 21  0             235444.7114  -0.0414  0.050  -0.0415 0.40  
 167: 23  3 20  0   22  3 19  0             235454.7528   0.0078  0.050   0.0078 0.41  
 168: 23  3 20  0   22  4 19  0             235454.7528   0.0078  0.050   0.0078 0.09  
 169: 23  4 20  0   22  3 19  0             235454.7528   0.0078  0.050   0.0078 0.09  
 170: 23  4 20  0   22  4 19  0             235454.7528   0.0078  0.050   0.0078 0.41  
 171: 22  4 18  0   21  4 17  0             235468.2836  -0.0278  0.050  -0.0278 0.41  
 172: 22  4 18  0   21  5 17  0             235468.2836  -0.0278  0.050  -0.0278 0.09  
 173: 22  5 18  0   21  4 17  0             235468.2836  -0.0278  0.050  -0.0278 0.09  
 174: 22  5 18  0   21  5 17  0             235468.2836  -0.0278  0.050  -0.0278 0.41  
 175: 21  5 16  0   20  5 15  0             235489.8332   0.0233  0.050   0.0234 0.41  
 176: 21  5 16  0   20  6 15  0             235489.8332   0.0233  0.050   0.0234 0.09  
 177: 21  6 16  0   20  5 15  0             235489.8332   0.0233  0.050   0.0234 0.09  
 178: 21  6 16  0   20  6 15  0             235489.8332   0.0233  0.050   0.0234 0.41  
 179: 20  6 14  0   19  6 13  0             235528.8086  -0.0377  0.050  -0.0377 0.41  
 180: 20  6 14  0   19  7 13  0             235528.8086  -0.0376  0.050  -0.0377 0.09  
 181: 20  7 14  0   19  6 13  0             235528.8086  -0.0377  0.050  -0.0377 0.09  
 182: 20  7 14  0   19  7 13  0             235528.8086  -0.0376  0.050  -0.0377 0.41  
 183: 19  7 12  0   18  7 11  0             235608.9474  -0.0631  0.050  -0.0553 0.42  
 184: 19  7 12  0   18  8 11  0             235608.9474  -0.0454  0.050  -0.0553 0.08  
 185: 19  8 12  0   18  7 11  0             235608.9474  -0.0650  0.050  -0.0553 0.08  
 186: 19  8 12  0   18  8 11  0             235608.9474  -0.0473  0.050  -0.0553 0.42  
 187: 42 10 32  0   42  9 33  0             287887.4849  -0.0573  0.050  -0.0573 0.12  
 188: 42 10 32  0   42 10 33  0             287887.4849  -0.0573  0.050  -0.0573 0.38  
 189: 42 11 32  0   42  9 33  0             287887.4849  -0.0573  0.050  -0.0573 0.38  
 190: 42 11 32  0   42 10 33  0             287887.4849  -0.0573  0.050  -0.0573 0.12  
 191: 41  9 32  0   41  8 33  0             288034.1664   0.0465  0.050   0.0466 0.12  
 192: 41  9 32  0   41  9 33  0             288034.1664   0.0465  0.050   0.0466 0.38  
 193: 41 10 32  0   41  8 33  0             288034.1664   0.0465  0.050   0.0466 0.38  
 194: 41 10 32  0   41  9 33  0             288034.1664   0.0465  0.050   0.0466 0.12  
 195: 40  8 32  0   40  7 33  0             288171.4839  -0.0378  0.050  -0.0378 0.12  
 196: 40  8 32  0   40  8 33  0             288171.4839  -0.0378  0.050  -0.0378 0.38  
 197: 40  9 32  0   40  7 33  0             288171.4839  -0.0378  0.050  -0.0378 0.38  
 198: 40  9 32  0   40  8 33  0             288171.4839  -0.0378  0.050  -0.0378 0.12  
 199: 39  7 32  0   39  6 33  0             288300.1042  -0.0724  0.050  -0.0724 0.12  
 200: 39  7 32  0   39  7 33  0             288300.1042  -0.0724  0.050  -0.0724 0.38  
 201: 39  8 32  0   39  6 33  0             288300.1042  -0.0724  0.050  -0.0724 0.38  
 202: 39  8 32  0   39  7 33  0             288300.1042  -0.0724  0.050  -0.0724 0.12  
 203: 32  0 32  0   31  0 31  0             288716.7963  -0.0495  0.050  -0.0496 0.40  
 204: 32  0 32  0   31  1 31  0             288716.7963  -0.0495  0.050  -0.0496 0.10  
 205: 32  1 32  0   31  0 31  0             288716.7963  -0.0495  0.050  -0.0496 0.10  
 206: 32  1 32  0   31  1 31  0             288716.7963  -0.0495  0.050  -0.0496 0.40  
 207: 31  1 30  0   30  1 29  0             288724.8908  -0.0140  0.050  -0.0141 0.40  
 208: 31  1 30  0   30  2 29  0             288724.8908  -0.0140  0.050  -0.0141 0.10  
 209: 31  2 30  0   30  1 29  0             288724.8908  -0.0140  0.050  -0.0141 0.10  
 210: 31  2 30  0   30  2 29  0             288724.8908  -0.0140  0.050  -0.0141 0.40  
 211: 30  2 28  0   29  2 27  0             288732.8542   0.0139  0.050   0.0140 0.19  
 212: 30  2 28  0   29  3 27  0             288732.8542   0.0139  0.050   0.0140 0.31  
 213: 30  3 28  0   29  2 27  0             288732.8542   0.0139  0.050   0.0140 0.31  
 214: 30  3 28  0   29  3 27  0             288732.8542   0.0139  0.050   0.0140 0.19  
 215: 29  3 26  0   28  3 25  0             288741.2326  -0.0458  0.050  -0.0459 0.40  
 216: 29  3 26  0   28  4 25  0             288741.2326  -0.0458  0.050  -0.0459 0.10  
 217: 29  4 26  0   28  3 25  0             288741.2326  -0.0458  0.050  -0.0459 0.10  
 218: 29  4 26  0   28  4 25  0             288741.2326  -0.0458  0.050  -0.0459 0.40  
 219: 28  4 24  0   27  4 23  0             288751.2457   0.0258  0.050   0.0259 0.19  
 220: 28  4 24  0   27  5 23  0             288751.2457   0.0258  0.050   0.0259 0.31  
 221: 28  5 24  0   27  4 23  0             288751.2457   0.0258  0.050   0.0259 0.31  
 222: 28  5 24  0   27  5 23  0             288751.2457   0.0258  0.050   0.0259 0.19  
 223: 27  5 22  0   26  5 21  0             288764.3909   0.0447  0.050   0.0448 0.41  
 224: 27  5 22  0   26  6 21  0             288764.3909   0.0447  0.050   0.0448 0.09  
 225: 27  6 22  0   26  5 21  0             288764.3909   0.0447  0.050   0.0448 0.09  
 226: 27  6 22  0   26  6 21  0             288764.3909   0.0447  0.050   0.0448 0.41  
 227: 26  6 20  0   25  6 19  0             288783.6492   0.0119  0.050   0.0120 0.41  
 228: 26  6 20  0   25  7 19  0             288783.6492   0.0119  0.050   0.0120 0.09  
 229: 26  7 20  0   25  6 19  0             288783.6492   0.0119  0.050   0.0120 0.09  
 230: 26  7 20  0   25  7 19  0             288783.6492   0.0119  0.050   0.0120 0.41  
 231: 25  7 18  0   24  7 17  0             288814.6970   0.0172  0.050   0.0173 0.41  
 232: 25  7 18  0   24  8 17  0             288814.6970   0.0172  0.050   0.0173 0.09  
 233: 25  8 18  0   24  7 17  0             288814.6970   0.0172  0.050   0.0173 0.09  
 234: 25  8 18  0   24  8 17  0             288814.6970   0.0172  0.050   0.0173 0.41  
 235: 24  8 16  0   23  8 15  0             288868.6691  -0.0130  0.050  -0.0131 0.41  
 236: 24  8 16  0   23  9 15  0             288868.6691  -0.0130  0.050  -0.0131 0.09  
 237: 24  9 16  0   23  8 15  0             288868.6691  -0.0130  0.050  -0.0131 0.09  
 238: 24  9 16  0   23  9 15  0             288868.6691  -0.0130  0.050  -0.0131 0.41  
 239: 23  9 14  0   22  9 13  0             288970.1316  -0.0475  0.050  -0.0461 0.42  
 240: 23  9 14  0   22 10 13  0             288970.1316  -0.0444  0.050  -0.0461 0.08  
 241: 23 10 14  0   22  9 13  0             288970.1316  -0.0479  0.050  -0.0461 0.08  
 242: 23 10 14  0   22 10 13  0             288970.1316  -0.0447  0.050  -0.0461 0.42  
 243: 21 12 10  0   20 12  9  0             289649.6552  -0.0840  0.050               
 244: 33  0 33  0   32  0 32  0             297597.5052  -0.0077  0.050  -0.0078 0.19  
 245: 33  0 33  0   32  1 32  0             297597.5052  -0.0077  0.050  -0.0078 0.31  
 246: 33  1 33  0   32  0 32  0             297597.5052  -0.0077  0.050  -0.0078 0.31  
 247: 33  1 33  0   32  1 32  0             297597.5052  -0.0077  0.050  -0.0078 0.19  
 248: 32  1 31  0   31  1 30  0             297605.5122  -0.0315  0.050  -0.0316 0.19  
 249: 32  1 31  0   31  2 30  0             297605.5122  -0.0315  0.050  -0.0316 0.31  
 250: 32  2 31  0   31  1 30  0             297605.5122  -0.0315  0.050  -0.0316 0.31  
 251: 32  2 31  0   31  2 30  0             297605.5122  -0.0315  0.050  -0.0316 0.19  
 252: 31  2 29  0   30  2 28  0             297613.3658  -0.0327  0.050  -0.0327 0.40  
 253: 31  2 29  0   30  3 28  0             297613.3658  -0.0327  0.050  -0.0327 0.10  
 254: 31  3 29  0   30  2 28  0             297613.3658  -0.0327  0.050  -0.0327 0.10  
 255: 31  3 29  0   30  3 28  0             297613.3658  -0.0327  0.050  -0.0327 0.40  
 256: 30  3 27  0   29  3 26  0             297621.6885   0.0315  0.050   0.0316 0.19  
 257: 30  3 27  0   29  4 26  0             297621.6885   0.0315  0.050   0.0316 0.31  
 258: 30  4 27  0   29  3 26  0             297621.6885   0.0315  0.050   0.0316 0.31  
 259: 30  4 27  0   29  4 26  0             297621.6885   0.0315  0.050   0.0316 0.19  
 260: 29  4 25  0   28  4 24  0             297631.2363   0.0125  0.050   0.0125 0.19  
 261: 29  4 25  0   28  5 24  0             297631.2363   0.0125  0.050   0.0125 0.31  
 262: 29  5 25  0   28  4 24  0             297631.2363   0.0125  0.050   0.0125 0.31  
 263: 29  5 25  0   28  5 24  0             297631.2363   0.0125  0.050   0.0125 0.19  
 264: 28  5 23  0   27  5 22  0             297643.5659  -0.0179  0.050  -0.0180 0.41  
 265: 28  5 23  0   27  6 22  0             297643.5659  -0.0179  0.050  -0.0180 0.09  
 266: 28  6 23  0   27  5 22  0             297643.5659  -0.0179  0.050  -0.0180 0.09  
 267: 28  6 23  0   27  6 22  0             297643.5659  -0.0179  0.050  -0.0180 0.41  
 268: 27  6 21  0   26  6 20  0             297661.3222   0.0241  0.050   0.0242 0.41  
 269: 27  6 21  0   26  7 20  0             297661.3222   0.0241  0.050   0.0242 0.09  
 270: 27  7 21  0   26  6 20  0             297661.3222   0.0241  0.050   0.0242 0.09  
 271: 27  7 21  0   26  7 20  0             297661.3222   0.0241  0.050   0.0242 0.41  
 272: 26  7 19  0   25  7 18  0             297689.0070  -0.0171  0.050  -0.0171 0.41  
 273: 26  7 19  0   25  8 18  0             297689.0070  -0.0171  0.050  -0.0171 0.09  
 274: 26  8 19  0   25  7 18  0             297689.0070  -0.0171  0.050  -0.0171 0.09  
 275: 26  8 19  0   25  8 18  0             297689.0070  -0.0171  0.050  -0.0171 0.41  
 276: 23 10 13  0   22 10 12  0             297986.4093  -0.0125  0.050   0.0268 0.42  
 277: 23 10 13  0   22 11 12  0             297986.4093   0.0772  0.050   0.0268 0.08  
 278: 23 11 13  0   22 10 12  0             297986.4093  -0.0236  0.050   0.0268 0.08  
 279: 23 11 13  0   22 11 12  0             297986.4093   0.0660  0.050   0.0268 0.42  
 280: 34  0 34  0   33  0 33  0             306477.9758   0.0498  0.050   0.0498 0.19  
 281: 34  0 34  0   33  1 33  0             306477.9758   0.0498  0.050   0.0498 0.31  
 282: 34  1 34  0   33  0 33  0             306477.9758   0.0498  0.050   0.0498 0.31  
 283: 34  1 34  0   33  1 33  0             306477.9758   0.0498  0.050   0.0498 0.19  
 284: 33  1 32  0   32  1 31  0             306485.9406   0.0109  0.050   0.0110 0.19  
 285: 33  1 32  0   32  2 31  0             306485.9406   0.0109  0.050   0.0110 0.31  
 286: 33  2 32  0   32  1 31  0             306485.9406   0.0109  0.050   0.0110 0.31  
 287: 33  2 32  0   32  2 31  0             306485.9406   0.0109  0.050   0.0110 0.19  
 288: 32  2 30  0   31  2 29  0             306493.6838  -0.0242  0.050  -0.0243 0.19  
 289: 32  2 30  0   31  3 29  0             306493.6838  -0.0242  0.050  -0.0243 0.31  
 290: 32  3 30  0   31  2 29  0             306493.6838  -0.0242  0.050  -0.0243 0.31  
 291: 32  3 30  0   31  3 29  0             306493.6838  -0.0242  0.050  -0.0243 0.19  
 292: 30  4 26  0   29  4 25  0             306511.0371   0.0076  0.050   0.0077 0.19  
 293: 30  4 26  0   29  5 25  0             306511.0371   0.0076  0.050   0.0077 0.31  
 294: 30  5 26  0   29  4 25  0             306511.0371   0.0076  0.050   0.0077 0.31  
 295: 30  5 26  0   29  5 25  0             306511.0371   0.0076  0.050   0.0077 0.19  
 296: 29  5 24  0   28  5 23  0             306522.7241   0.0076  0.050   0.0076 0.19  
 297: 29  5 24  0   28  6 23  0             306522.7241   0.0076  0.050   0.0076 0.31  
 298: 29  6 24  0   28  5 23  0             306522.7241   0.0076  0.050   0.0076 0.31  
 299: 29  6 24  0   28  6 23  0             306522.7241   0.0076  0.050   0.0076 0.19  
 300: 28  6 22  0   27  6 21  0             306539.0271  -0.0557  0.050  -0.0558 0.19  
 301: 28  6 22  0   27  7 21  0             306539.0271  -0.0557  0.050  -0.0558 0.31  
 302: 28  7 22  0   27  6 21  0             306539.0271  -0.0557  0.050  -0.0558 0.31  
 303: 28  7 22  0   27  7 21  0             306539.0271  -0.0557  0.050  -0.0558 0.19  
 304: 27  7 20  0   26  7 19  0             306564.0927   0.0355  0.050   0.0356 0.41  
 305: 27  7 20  0   26  8 19  0             306564.0927   0.0355  0.050   0.0356 0.09  
 306: 27  8 20  0   26  7 19  0             306564.0927   0.0355  0.050   0.0356 0.09  
 307: 27  8 20  0   26  8 19  0             306564.0927   0.0355  0.050   0.0356 0.41  
 308: 26  8 18  0   25  8 17  0             306605.0404   0.0508  0.050   0.0508 0.41  
 309: 26  8 18  0   25  9 17  0             306605.0404   0.0508  0.050   0.0508 0.09  
 310: 26  9 18  0   25  8 17  0             306605.0404   0.0508  0.050   0.0508 0.09  
 311: 26  9 18  0   25  9 17  0             306605.0404   0.0508  0.050   0.0508 0.41  
 312: 25  9 16  0   24  9 15  0             306676.5723  -0.0379  0.050  -0.0379 0.41  
 313: 25  9 16  0   24 10 15  0             306676.5723  -0.0379  0.050  -0.0379 0.09  
 314: 25 10 16  0   24  9 15  0             306676.5723  -0.0379  0.050  -0.0379 0.09  
 315: 25 10 16  0   24 10 15  0             306676.5723  -0.0379  0.050  -0.0379 0.41  
 316: 24 10 14  0   23 10 13  0             306811.2643   0.0291  0.050   0.0341 0.21  
 317: 24 10 14  0   23 11 13  0             306811.2643   0.0402  0.050   0.0341 0.29  
 318: 24 11 14  0   23 10 13  0             306811.2643   0.0278  0.050   0.0341 0.29  
 319: 24 11 14  0   23 11 13  0             306811.2643   0.0389  0.050   0.0341 0.21  
 320: 22 12 10  0   21 12  9  0             307840.8289   0.0819  0.050               
 321: 42  7 35  0   42  6 36  0             314953.7182  -0.0591  0.050  -0.0591 0.12  
 322: 42  7 35  0   42  7 36  0             314953.7182  -0.0591  0.050  -0.0591 0.38  
 323: 42  8 35  0   42  6 36  0             314953.7182  -0.0591  0.050  -0.0591 0.38  
 324: 42  8 35  0   42  7 36  0             314953.7182  -0.0591  0.050  -0.0591 0.12  
 325: 35  0 35  0   34  0 34  0             315358.0774   0.0000  0.050   0.0001 0.40  
 326: 35  0 35  0   34  1 34  0             315358.0774   0.0000  0.050   0.0001 0.10  
 327: 35  1 35  0   34  0 34  0             315358.0774   0.0000  0.050   0.0001 0.10  
 328: 35  1 35  0   34  1 34  0             315358.0774   0.0000  0.050   0.0001 0.40  
 329: 34  1 33  0   33  1 32  0             315366.0296  -0.0251  0.050  -0.0251 0.40  
 330: 34  1 33  0   33  2 32  0             315366.0296  -0.0251  0.050  -0.0251 0.10  
 331: 34  2 33  0   33  1 32  0             315366.0296  -0.0251  0.050  -0.0251 0.10  
 332: 34  2 33  0   33  2 32  0             315366.0296  -0.0251  0.050  -0.0251 0.40  
 333: 33  2 31  0   32  2 30  0             315373.7776   0.0171  0.050   0.0171 0.19  
 334: 33  2 31  0   32  3 30  0             315373.7776   0.0171  0.050   0.0171 0.31  
 335: 33  3 31  0   32  2 30  0             315373.7776   0.0171  0.050   0.0171 0.31  
 336: 33  3 31  0   32  3 30  0             315373.7776   0.0171  0.050   0.0171 0.19  
 337: 32  3 29  0   31  3 28  0             315381.7049   0.0069  0.050   0.0070 0.19  
 338: 32  3 29  0   31  4 28  0             315381.7049   0.0069  0.050   0.0070 0.31  
 339: 32  4 29  0   31  3 28  0             315381.7049   0.0069  0.050   0.0070 0.31  
 340: 32  4 29  0   31  4 28  0             315381.7049   0.0069  0.050   0.0070 0.19  
 341: 31  4 27  0   30  4 26  0             315390.5695  -0.0511  0.050  -0.0512 0.19  
 342: 31  4 27  0   30  5 26  0             315390.5695  -0.0511  0.050  -0.0512 0.31  
 343: 31  5 27  0   30  4 26  0             315390.5695  -0.0511  0.050  -0.0512 0.31  
 344: 31  5 27  0   30  5 26  0             315390.5695  -0.0511  0.050  -0.0512 0.19  
 345: 30  5 25  0   29  5 24  0             315401.6974  -0.0138  0.050  -0.0139 0.19  
 346: 30  5 25  0   29  6 24  0             315401.6974  -0.0138  0.050  -0.0139 0.31  
 347: 30  6 25  0   29  5 24  0             315401.6974  -0.0138  0.050  -0.0139 0.31  
 348: 30  6 25  0   29  6 24  0             315401.6974  -0.0138  0.050  -0.0139 0.19  
 349: 29  6 23  0   28  6 22  0             315416.8452  -0.0681  0.050  -0.0682 0.41  
 350: 29  6 23  0   28  7 22  0             315416.8452  -0.0681  0.050  -0.0682 0.09  
 351: 29  7 23  0   28  6 22  0             315416.8452  -0.0681  0.050  -0.0682 0.09  
 352: 29  7 23  0   28  7 22  0             315416.8452  -0.0681  0.050  -0.0682 0.41  
 353: 28  7 21  0   27  7 20  0             315439.5191  -0.0565  0.050  -0.0566 0.41  
 354: 28  7 21  0   27  8 20  0             315439.5191  -0.0565  0.050  -0.0566 0.09  
 355: 28  8 21  0   27  7 20  0             315439.5191  -0.0565  0.050  -0.0566 0.09  
 356: 28  8 21  0   27  8 20  0             315439.5191  -0.0565  0.050  -0.0566 0.41  
 357: 27  8 19  0   26  8 18  0             315475.7166  -0.0611  0.050  -0.0611 0.41  
 358: 27  8 19  0   26  9 18  0             315475.7166  -0.0611  0.050  -0.0611 0.09  
 359: 27  9 19  0   26  8 18  0             315475.7166  -0.0611  0.050  -0.0611 0.09  
 360: 27  9 19  0   26  9 18  0             315475.7166  -0.0611  0.050  -0.0611 0.41  
 361: 26  9 17  0   25  9 16  0             315537.2952   0.0326  0.050   0.0326 0.41  
 362: 26  9 17  0   25 10 16  0             315537.2952   0.0326  0.050   0.0326 0.09  
 363: 26 10 17  0   25  9 16  0             315537.2952   0.0326  0.050   0.0326 0.09  
 364: 26 10 17  0   25 10 16  0             315537.2952   0.0326  0.050   0.0326 0.41  
 365: 24 11 13  0   23 11 12  0             315866.9392  -0.2123  0.050  -0.0916 0.42  
 366: 24 11 13  0   23 12 12  0             315866.9392   0.0656  0.050  -0.0916 0.08  
 367: 24 12 13  0   23 11 12  0             315866.9392  -0.2489  0.050  -0.0916 0.08  
 368: 24 12 13  0   23 12 12  0             315866.9392   0.0290  0.050  -0.0916 0.42  
 369: 23 13 11  0   22 13 10  0             316337.7993   0.0823  0.050               
 370: 23 12 11  0   22 12 10  0             316365.5484  -0.0454  0.050               
 371: 35  1 34  0   34  1 33  0             324245.8542  -0.0571  0.050  -0.0571 0.19  
 372: 35  1 34  0   34  2 33  0             324245.8542  -0.0571  0.050  -0.0571 0.31  
 373: 35  2 34  0   34  1 33  0             324245.8542  -0.0571  0.050  -0.0571 0.31  
 374: 35  2 34  0   34  2 33  0             324245.8542  -0.0571  0.050  -0.0571 0.19  
 375: 33  3 30  0   32  3 29  0             324261.3504   0.0100  0.050   0.0100 0.19  
 376: 33  3 30  0   32  4 29  0             324261.3504   0.0100  0.050   0.0100 0.31  
 377: 33  4 30  0   32  3 29  0             324261.3504   0.0100  0.050   0.0100 0.31  
 378: 33  4 30  0   32  4 29  0             324261.3504   0.0100  0.050   0.0100 0.19  
 379: 32  4 28  0   31  4 27  0             324270.0103   0.0276  0.050   0.0277 0.19  
 380: 32  4 28  0   31  5 27  0             324270.0103   0.0276  0.050   0.0277 0.31  
 381: 32  5 28  0   31  4 27  0             324270.0103   0.0276  0.050   0.0277 0.31  
 382: 32  5 28  0   31  5 27  0             324270.0103   0.0276  0.050   0.0277 0.19  
 383: 31  5 26  0   30  5 25  0             324280.5387  -0.0017  0.050  -0.0018 0.19  
 384: 31  5 26  0   30  6 25  0             324280.5387  -0.0017  0.050  -0.0018 0.31  
 385: 31  6 26  0   30  5 25  0             324280.5387  -0.0017  0.050  -0.0018 0.31  
 386: 31  6 26  0   30  6 25  0             324280.5387  -0.0017  0.050  -0.0018 0.19  
 387: 30  6 24  0   29  6 23  0             324294.6833  -0.0438  0.050  -0.0439 0.19  
 388: 30  6 24  0   29  7 23  0             324294.6833  -0.0438  0.050  -0.0439 0.31  
 389: 30  7 24  0   29  6 23  0             324294.6833  -0.0438  0.050  -0.0439 0.31  
 390: 30  7 24  0   29  7 23  0             324294.6833  -0.0438  0.050  -0.0439 0.19  
 391: 29  7 22  0   28  7 21  0             324315.4133  -0.0115  0.050  -0.0115 0.41  
 392: 29  7 22  0   28  8 21  0             324315.4133  -0.0115  0.050  -0.0115 0.09  
 393: 29  8 22  0   28  7 21  0             324315.4133  -0.0115  0.050  -0.0115 0.09  
 394: 29  8 22  0   28  8 21  0             324315.4133  -0.0115  0.050  -0.0115 0.41  
 395: 27  9 18  0   26  9 17  0             324401.1101  -0.0218  0.050  -0.0218 0.20  
 396: 27  9 18  0   26 10 17  0             324401.1101  -0.0218  0.050  -0.0218 0.30  
 397: 27 10 18  0   26  9 17  0             324401.1101  -0.0218  0.050  -0.0218 0.30  
 398: 27 10 18  0   26 10 17  0             324401.1101  -0.0218  0.050  -0.0218 0.20  
 399: 26 10 16  0   25 10 15  0             324494.7124  -0.0063  0.050  -0.0063 0.21  
 400: 26 10 16  0   25 11 15  0             324494.7124  -0.0062  0.050  -0.0063 0.29  
 401: 26 11 16  0   25 10 15  0             324494.7124  -0.0063  0.050  -0.0063 0.29  
 402: 26 11 16  0   25 11 15  0             324494.7124  -0.0062  0.050  -0.0063 0.21  
 403: 37  0 37  0   36  0 36  0             333117.5962   0.0315  0.050   0.0316 0.40  
 404: 37  0 37  0   36  1 36  0             333117.5962   0.0315  0.050   0.0316 0.10  
 405: 37  1 37  0   36  0 36  0             333117.5962   0.0315  0.050   0.0316 0.10  
 406: 37  1 37  0   36  1 36  0             333117.5962   0.0315  0.050   0.0316 0.40  
 407: 36  1 35  0   35  1 34  0             333125.5166   0.0249  0.050   0.0250 0.19  
 408: 36  1 35  0   35  2 34  0             333125.5166   0.0249  0.050   0.0250 0.31  
 409: 36  2 35  0   35  1 34  0             333125.5166   0.0249  0.050   0.0250 0.31  
 410: 36  2 35  0   35  2 34  0             333125.5166   0.0249  0.050   0.0250 0.19  
 411: 35  2 33  0   34  2 32  0             333133.0053  -0.0560  0.050  -0.0560 0.19  
 412: 35  2 33  0   34  3 32  0             333133.0053  -0.0560  0.050  -0.0560 0.31  
 413: 35  3 33  0   34  2 32  0             333133.0053  -0.0560  0.050  -0.0560 0.31  
 414: 35  3 33  0   34  3 32  0             333133.0053  -0.0560  0.050  -0.0560 0.19  
 415: 34  3 31  0   33  3 30  0             333140.7450   0.0270  0.050   0.0270 0.19  
 416: 34  3 31  0   33  4 30  0             333140.7450   0.0270  0.050   0.0270 0.31  
 417: 34  4 31  0   33  3 30  0             333140.7450   0.0270  0.050   0.0270 0.31  
 418: 34  4 31  0   33  4 30  0             333140.7450   0.0270  0.050   0.0270 0.19  
 419: 33  4 29  0   32  4 28  0             333149.0916  -0.0106  0.050  -0.0106 0.41  
 420: 33  4 29  0   32  5 28  0             333149.0916  -0.0106  0.050  -0.0106 0.09  
 421: 33  5 29  0   32  4 28  0             333149.0916  -0.0106  0.050  -0.0106 0.09  
 422: 33  5 29  0   32  5 28  0             333149.0916  -0.0106  0.050  -0.0106 0.41  
 423: 31  6 25  0   30  6 24  0             333172.4213  -0.0521  0.050  -0.0522 0.19  
 424: 31  6 25  0   30  7 24  0             333172.4213  -0.0521  0.050  -0.0522 0.31  
 425: 31  7 25  0   30  6 24  0             333172.4213  -0.0521  0.050  -0.0522 0.31  
 426: 31  7 25  0   30  7 24  0             333172.4213  -0.0521  0.050  -0.0522 0.19  
 427: 30  7 23  0   29  7 22  0             333191.5372   0.0530  0.050   0.0530 0.20  
 428: 30  7 23  0   29  8 22  0             333191.5372   0.0530  0.050   0.0530 0.30  
 429: 30  8 23  0   29  7 22  0             333191.5372   0.0530  0.050   0.0530 0.30  
 430: 30  8 23  0   29  8 22  0             333191.5372   0.0530  0.050   0.0530 0.20  
 431: 28  9 19  0   27  9 18  0             333267.3725  -0.0170  0.050  -0.0170 0.20  
 432: 28  9 19  0   27 10 18  0             333267.3725  -0.0170  0.050  -0.0170 0.30  
 433: 28 10 19  0   27  9 18  0             333267.3725  -0.0170  0.050  -0.0170 0.30  
 434: 28 10 19  0   27 10 18  0             333267.3725  -0.0170  0.050  -0.0170 0.20  
 435: 27 10 17  0   26 10 16  0             333347.1457  -0.0353  0.050  -0.0353 0.21  
 436: 27 10 17  0   26 11 16  0             333347.1457  -0.0352  0.050  -0.0353 0.29  
 437: 27 11 17  0   26 10 16  0             333347.1457  -0.0353  0.050  -0.0353 0.29  
 438: 27 11 17  0   26 11 16  0             333347.1457  -0.0352  0.050  -0.0353 0.21  
 439: 38  0 38  0   37  0 37  0             341996.8470  -0.0382  0.050  -0.0382 0.19  
 440: 38  0 38  0   37  1 37  0             341996.8470  -0.0382  0.050  -0.0382 0.31  
 441: 38  1 38  0   37  0 37  0             341996.8470  -0.0382  0.050  -0.0382 0.31  
 442: 38  1 38  0   37  1 37  0             341996.8470  -0.0382  0.050  -0.0382 0.19  
 443: 37  1 36  0   36  1 35  0             342004.8106   0.0224  0.050   0.0225 0.19  
 444: 37  1 36  0   36  2 35  0             342004.8106   0.0224  0.050   0.0225 0.31  
 445: 37  2 36  0   36  1 35  0             342004.8106   0.0224  0.050   0.0225 0.31  
 446: 37  2 36  0   36  2 35  0             342004.8106   0.0224  0.050   0.0225 0.19  
 447: 36  2 34  0   35  2 33  0             342012.2791  -0.0146  0.050  -0.0146 0.19  
 448: 36  2 34  0   35  3 33  0             342012.2791  -0.0146  0.050  -0.0146 0.31  
 449: 36  3 34  0   35  2 33  0             342012.2791  -0.0146  0.050  -0.0146 0.31  
 450: 36  3 34  0   35  3 33  0             342012.2791  -0.0146  0.050  -0.0146 0.19  
 451: 35  3 32  0   34  3 31  0             342019.7634  -0.0582  0.050  -0.0583 0.19  
 452: 35  3 32  0   34  4 31  0             342019.7634  -0.0582  0.050  -0.0583 0.31  
 453: 35  4 32  0   34  3 31  0             342019.7634  -0.0582  0.050  -0.0583 0.31  
 454: 35  4 32  0   34  4 31  0             342019.7634  -0.0582  0.050  -0.0583 0.19  
 455: 34  4 30  0   33  4 29  0             342027.9275  -0.0393  0.050  -0.0394 0.19  
 456: 34  4 30  0   33  5 29  0             342027.9275  -0.0393  0.050  -0.0394 0.31  
 457: 34  5 30  0   33  4 29  0             342027.9275  -0.0393  0.050  -0.0394 0.31  
 458: 34  5 30  0   33  5 29  0             342027.9275  -0.0393  0.050  -0.0394 0.19  
 459: 33  5 28  0   32  5 27  0             342037.6019  -0.0078  0.050  -0.0078 0.19  
 460: 33  5 28  0   32  6 27  0             342037.6019  -0.0078  0.050  -0.0078 0.31  
 461: 33  6 28  0   32  5 27  0             342037.6019  -0.0078  0.050  -0.0078 0.31  
 462: 33  6 28  0   32  6 27  0             342037.6019  -0.0078  0.050  -0.0078 0.19  
 463: 32  6 26  0   31  6 25  0             342050.1061  -0.0043  0.050  -0.0043 0.19  
 464: 32  6 26  0   31  7 25  0             342050.1061  -0.0043  0.050  -0.0043 0.31  
 465: 32  7 26  0   31  6 25  0             342050.1061  -0.0043  0.050  -0.0043 0.31  
 466: 32  7 26  0   31  7 25  0             342050.1061  -0.0043  0.050  -0.0043 0.19  
 467: 30  8 22  0   29  8 21  0             342093.9015  -0.0338  0.050  -0.0338 0.20  
 468: 30  8 22  0   29  9 21  0             342093.9015  -0.0338  0.050  -0.0338 0.30  
 469: 30  9 22  0   29  8 21  0             342093.9015  -0.0338  0.050  -0.0338 0.30  
 470: 30  9 22  0   29  9 21  0             342093.9015  -0.0338  0.050  -0.0338 0.20  
 471: 29  9 20  0   28  9 19  0             342135.4799   0.0450  0.050   0.0450 0.20  
 472: 29  9 20  0   28 10 19  0             342135.4799   0.0450  0.050   0.0450 0.30  
 473: 29 10 20  0   28  9 19  0             342135.4799   0.0450  0.050   0.0450 0.30  
 474: 29 10 20  0   28 10 19  0             342135.4799   0.0450  0.050   0.0450 0.20  
 475: 28 10 18  0   27 10 17  0             342204.2718  -0.0188  0.050  -0.0188 0.20  
 476: 28 10 18  0   27 11 17  0             342204.2718  -0.0188  0.050  -0.0188 0.30  
 477: 28 11 18  0   27 10 17  0             342204.2718  -0.0188  0.050  -0.0188 0.30  
 478: 28 11 18  0   27 11 17  0             342204.2718  -0.0188  0.050  -0.0188 0.20  
 479: 27 11 16  0   26 11 15  0             342324.8370  -0.0320  0.050  -0.0318 0.21  
 480: 27 11 16  0   26 12 15  0             342324.8370  -0.0315  0.050  -0.0318 0.29  
 481: 27 12 16  0   26 11 15  0             342324.8370  -0.0321  0.050  -0.0318 0.29  
 482: 27 12 16  0   26 12 15  0             342324.8370  -0.0316  0.050  -0.0318 0.21  
 483: 26 12 14  0   25 12 13  0             342551.1614  -0.0587  0.050  -0.0098 0.42  
 484: 26 12 14  0   25 13 13  0             342551.1614   0.0539  0.050  -0.0098 0.08  
 485: 26 13 14  0   25 12 13  0             342551.1614  -0.0734  0.050  -0.0098 0.08  
 486: 26 13 14  0   25 13 13  0             342551.1614   0.0391  0.050  -0.0098 0.42  
 487: 39  0 39  0   38  0 38  0             350875.9538   0.0399  0.050   0.0400 0.19  
 488: 39  0 39  0   38  1 38  0             350875.9538   0.0399  0.050   0.0400 0.31  
 489: 39  1 39  0   38  0 38  0             350875.9538   0.0399  0.050   0.0400 0.31  
 490: 39  1 39  0   38  1 38  0             350875.9538   0.0399  0.050   0.0400 0.19  
 491: 38  1 37  0   37  1 36  0             350883.7704  -0.0227  0.050  -0.0228 0.19  
 492: 38  1 37  0   37  2 36  0             350883.7704  -0.0227  0.050  -0.0228 0.31  
 493: 38  2 37  0   37  1 36  0             350883.7704  -0.0227  0.050  -0.0228 0.31  
 494: 38  2 37  0   37  2 36  0             350883.7704  -0.0227  0.050  -0.0228 0.19  
 495: 37  2 35  0   36  2 34  0             350891.2521   0.0152  0.050   0.0152 0.19  
 496: 37  2 35  0   36  3 34  0             350891.2521   0.0152  0.050   0.0152 0.31  
 497: 37  3 35  0   36  2 34  0             350891.2521   0.0152  0.050   0.0152 0.31  
 498: 37  3 35  0   36  3 34  0             350891.2521   0.0152  0.050   0.0152 0.19  
 499: 36  3 33  0   35  3 32  0             350898.6459   0.0032  0.050   0.0032 0.19  
 500: 36  3 33  0   35  4 32  0             350898.6459   0.0032  0.050   0.0032 0.31  
 501: 36  4 33  0   35  3 32  0             350898.6459   0.0032  0.050   0.0032 0.31  
 502: 36  4 33  0   35  4 32  0             350898.6459   0.0032  0.050   0.0032 0.19  
 503: 35  4 31  0   34  4 30  0             350906.5912   0.0261  0.050   0.0261 0.41  
 504: 35  4 31  0   34  5 30  0             350906.5912   0.0261  0.050   0.0261 0.09  
 505: 35  5 31  0   34  4 30  0             350906.5912   0.0261  0.050   0.0261 0.09  
 506: 35  5 31  0   34  5 30  0             350906.5912   0.0261  0.050   0.0261 0.41  
 507: 34  5 29  0   33  5 28  0             350915.8367   0.0259  0.050   0.0259 0.41  
 508: 34  5 29  0   33  6 28  0             350915.8367   0.0259  0.050   0.0259 0.09  
 509: 34  6 29  0   33  5 28  0             350915.8367   0.0259  0.050   0.0259 0.09  
 510: 34  6 29  0   33  6 28  0             350915.8367   0.0259  0.050   0.0259 0.41  
 511: 33  6 27  0   32  6 26  0             350927.5255  -0.0775  0.050  -0.0776 0.41  
 512: 33  6 27  0   32  7 26  0             350927.5255  -0.0775  0.050  -0.0776 0.09  
 513: 33  7 27  0   32  6 26  0             350927.5255  -0.0775  0.050  -0.0776 0.09  
 514: 33  7 27  0   32  7 26  0             350927.5255  -0.0775  0.050  -0.0776 0.41  
 515: 32  7 25  0   31  7 24  0             350943.8120  -0.0600  0.050  -0.0601 0.19  
 516: 32  7 25  0   31  8 24  0             350943.8120  -0.0600  0.050  -0.0601 0.31  
 517: 32  8 25  0   31  7 24  0             350943.8120  -0.0600  0.050  -0.0601 0.31  
 518: 32  8 25  0   31  8 24  0             350943.8120  -0.0600  0.050  -0.0601 0.19  
 519: 31  8 23  0   30  8 22  0             350967.7994   0.0073  0.050   0.0074 0.20  
 520: 31  8 23  0   30  9 22  0             350967.7994   0.0073  0.050   0.0074 0.30  
 521: 31  9 23  0   30  8 22  0             350967.7994   0.0073  0.050   0.0074 0.30  
 522: 31  9 23  0   30  9 22  0             350967.7994   0.0073  0.050   0.0074 0.20  
 523: 30  9 21  0   29  9 20  0             351004.7597  -0.0642  0.050  -0.0642 0.41  
 524: 30  9 21  0   29 10 20  0             351004.7597  -0.0642  0.050  -0.0642 0.09  
 525: 30 10 21  0   29  9 20  0             351004.7597  -0.0642  0.050  -0.0642 0.09  
 526: 30 10 21  0   29 10 20  0             351004.7597  -0.0642  0.050  -0.0642 0.41  
 527: 29 10 19  0   28 10 18  0             351064.7848  -0.0820  0.050  -0.0821 0.20  
 528: 29 10 19  0   28 11 18  0             351064.7848  -0.0820  0.050  -0.0821 0.30  
 529: 29 11 19  0   28 10 18  0             351064.7848  -0.0820  0.050  -0.0821 0.30  
 530: 29 11 19  0   28 11 18  0             351064.7848  -0.0820  0.050  -0.0821 0.20  
 531: 28 11 17  0   27 11 16  0             351167.1296   0.0674  0.050   0.0674 0.21  
 532: 28 11 17  0   27 12 16  0             351167.1296   0.0674  0.050   0.0674 0.29  
 533: 28 12 17  0   27 11 16  0             351167.1296   0.0674  0.050   0.0674 0.29  
 534: 28 12 17  0   27 12 16  0             351167.1296   0.0674  0.050   0.0674 0.21  
 535: 27 12 15  0   26 12 14  0             351351.7708   0.0520  0.050   0.0585 0.42  
 536: 27 12 15  0   26 13 14  0             351351.7708   0.0668  0.050   0.0585 0.08  
 537: 27 13 15  0   26 12 14  0             351351.7708   0.0502  0.050   0.0585 0.08  
 538: 27 13 15  0   26 13 14  0             351351.7708   0.0649  0.050   0.0585 0.42  
 539: 40  0 40  0   39  0 39  0             359754.7088   0.0660  0.050   0.0660 0.40  
 540: 40  0 40  0   39  1 39  0             359754.7088   0.0660  0.050   0.0660 0.10  
 541: 40  1 40  0   39  0 39  0             359754.7088   0.0660  0.050   0.0660 0.10  
 542: 40  1 40  0   39  1 39  0             359754.7088   0.0660  0.050   0.0660 0.40  
 543: 39  1 38  0   38  1 37  0             359762.5129   0.0139  0.050   0.0140 0.40  
 544: 39  1 38  0   38  2 37  0             359762.5129   0.0139  0.050   0.0140 0.10  
 545: 39  2 38  0   38  1 37  0             359762.5129   0.0139  0.050   0.0140 0.10  
 546: 39  2 38  0   38  2 37  0             359762.5129   0.0139  0.050   0.0140 0.40  
 547: 38  2 36  0   37  2 35  0             359769.8734  -0.0092  0.050  -0.0093 0.40  
 548: 38  2 36  0   37  3 35  0             359769.8734  -0.0092  0.050  -0.0093 0.10  
 549: 38  3 36  0   37  2 35  0             359769.8734  -0.0092  0.050  -0.0093 0.10  
 550: 38  3 36  0   37  3 35  0             359769.8734  -0.0092  0.050  -0.0093 0.40  
 551: 37  3 34  0   36  3 33  0             359777.1930   0.0209  0.050   0.0210 0.40  
 552: 37  3 34  0   36  4 33  0             359777.1930   0.0209  0.050   0.0210 0.10  
 553: 37  4 34  0   36  3 33  0             359777.1930   0.0209  0.050   0.0210 0.10  
 554: 37  4 34  0   36  4 33  0             359777.1930   0.0209  0.050   0.0210 0.40  
 555: 36  4 32  0   35  4 31  0             359784.8669  -0.0189  0.050  -0.0190 0.40  
 556: 36  4 32  0   35  5 31  0             359784.8669  -0.0189  0.050  -0.0190 0.10  
 557: 36  5 32  0   35  4 31  0             359784.8669  -0.0189  0.050  -0.0190 0.10  
 558: 36  5 32  0   35  5 31  0             359784.8669  -0.0189  0.050  -0.0190 0.40  
 559: 35  5 30  0   34  5 29  0             359793.8030   0.0361  0.050   0.0362 0.41  
 560: 35  5 30  0   34  6 29  0             359793.8030   0.0361  0.050   0.0362 0.09  
 561: 35  6 30  0   34  5 29  0             359793.8030   0.0361  0.050   0.0362 0.09  
 562: 35  6 30  0   34  6 29  0             359793.8030   0.0361  0.050   0.0362 0.41  
 563: 34  6 28  0   33  6 27  0             359804.9621   0.0408  0.050   0.0409 0.41  
 564: 34  6 28  0   33  7 27  0             359804.9621   0.0408  0.050   0.0409 0.09  
 565: 34  7 28  0   33  6 27  0             359804.9621   0.0408  0.050   0.0409 0.09  
 566: 34  7 28  0   33  7 27  0             359804.9621   0.0408  0.050   0.0409 0.41  
 567: 33  7 26  0   32  7 25  0             359820.0259  -0.0362  0.050  -0.0363 0.41  
 568: 33  7 26  0   32  8 25  0             359820.0259  -0.0362  0.050  -0.0363 0.09  
 569: 33  8 26  0   32  7 25  0             359820.0259  -0.0362  0.050  -0.0363 0.09  
 570: 33  8 26  0   32  8 25  0             359820.0259  -0.0362  0.050  -0.0363 0.41  
 571: 32  8 24  0   31  8 23  0             359841.9652   0.0157  0.050   0.0157 0.41  
 572: 32  8 24  0   31  9 23  0             359841.9652   0.0157  0.050   0.0157 0.09  
 573: 32  9 24  0   31  8 23  0             359841.9652   0.0157  0.050   0.0157 0.09  
 574: 32  9 24  0   31  9 23  0             359841.9652   0.0157  0.050   0.0157 0.41  
 575: 31  9 22  0   30  9 21  0             359875.1933  -0.0280  0.050  -0.0281 0.41  
 576: 31  9 22  0   30 10 21  0             359875.1933  -0.0280  0.050  -0.0281 0.09  
 577: 31 10 22  0   30  9 21  0             359875.1933  -0.0280  0.050  -0.0281 0.09  
 578: 31 10 22  0   30 10 21  0             359875.1933  -0.0280  0.050  -0.0281 0.41  
 579: 30 10 20  0   29 10 19  0             359928.0873   0.0287  0.050   0.0288 0.41  
 580: 30 10 20  0   29 11 19  0             359928.0873   0.0287  0.050   0.0288 0.09  
 581: 30 11 20  0   29 10 19  0             359928.0873   0.0287  0.050   0.0288 0.09  
 582: 30 11 20  0   29 11 19  0             359928.0873   0.0287  0.050   0.0288 0.41  
 583: 29 11 18  0   28 11 17  0             360015.7224  -0.0311  0.050  -0.0312 0.42  
 584: 29 11 18  0   28 12 17  0             360015.7224  -0.0311  0.050  -0.0312 0.08  
 585: 29 12 18  0   28 11 17  0             360015.7224  -0.0311  0.050  -0.0312 0.08  
 586: 29 12 18  0   28 12 17  0             360015.7224  -0.0311  0.050  -0.0312 0.42  
 587: 28 12 16  0   27 12 15  0             360169.0671  -0.0459  0.050  -0.0452 0.42  
 588: 28 12 16  0   27 13 15  0             360169.0671  -0.0441  0.050  -0.0452 0.08  
 589: 28 13 16  0   27 12 15  0             360169.0671  -0.0461  0.050  -0.0452 0.08  
 590: 28 13 16  0   27 13 15  0             360169.0671  -0.0443  0.050  -0.0452 0.42  
 591: 27 13 14  0   26 13 13  0             360456.9591  -0.1566  0.050  -0.0154 0.42  
 592: 27 13 14  0   26 14 13  0             360456.9591   0.1711  0.050  -0.0154 0.08  
 593: 27 14 14  0   26 13 13  0             360456.9591  -0.2019  0.050  -0.0154 0.08  
 594: 27 14 14  0   26 14 13  0             360456.9591   0.1257  0.050  -0.0154 0.42  
 595: 41  0 41  0   40  0 40  0             368633.0823   0.0178  0.050   0.0179 0.40  
 596: 41  0 41  0   40  1 40  0             368633.0823   0.0178  0.050   0.0179 0.10  
 597: 41  1 41  0   40  0 40  0             368633.0823   0.0178  0.050   0.0179 0.10  
 598: 41  1 41  0   40  1 40  0             368633.0823   0.0178  0.050   0.0179 0.40  
 599: 40  1 39  0   39  1 38  0             368640.9622   0.0641  0.050   0.0642 0.40  
 600: 40  1 39  0   39  2 38  0             368640.9622   0.0641  0.050   0.0642 0.10  
 601: 40  2 39  0   39  1 38  0             368640.9622   0.0641  0.050   0.0642 0.10  
 602: 40  2 39  0   39  2 38  0             368640.9622   0.0641  0.050   0.0642 0.40  
 603: 39  2 37  0   38  2 36  0             368648.2352   0.0116  0.050   0.0117 0.40  
 604: 39  2 37  0   38  3 36  0             368648.2352   0.0116  0.050   0.0117 0.10  
 605: 39  3 37  0   38  2 36  0             368648.2352   0.0116  0.050   0.0117 0.10  
 606: 39  3 37  0   38  3 36  0             368648.2352   0.0116  0.050   0.0117 0.40  
 607: 38  3 35  0   37  3 34  0             368655.4331   0.0317  0.050   0.0317 0.40  
 608: 38  3 35  0   37  4 34  0             368655.4331   0.0317  0.050   0.0317 0.10  
 609: 38  4 35  0   37  3 34  0             368655.4331   0.0317  0.050   0.0317 0.10  
 610: 38  4 35  0   37  4 34  0             368655.4331   0.0317  0.050   0.0317 0.40  
 611: 37  4 33  0   36  4 32  0             368662.9305   0.0115  0.050   0.0115 0.40  
 612: 37  4 33  0   36  5 32  0             368662.9305   0.0115  0.050   0.0115 0.10  
 613: 37  5 33  0   36  4 32  0             368662.9305   0.0115  0.050   0.0115 0.10  
 614: 37  5 33  0   36  5 32  0             368662.9305   0.0115  0.050   0.0115 0.40  
 615: 36  5 31  0   35  5 30  0             368671.4899   0.0269  0.050   0.0269 0.41  
 616: 36  5 31  0   35  6 30  0             368671.4899   0.0269  0.050   0.0269 0.09  
 617: 36  6 31  0   35  5 30  0             368671.4899   0.0269  0.050   0.0269 0.09  
 618: 36  6 31  0   35  6 30  0             368671.4899   0.0269  0.050   0.0269 0.41  
 619: 35  6 29  0   34  6 28  0             368682.0778   0.0386  0.050   0.0387 0.41  
 620: 35  6 29  0   34  7 28  0             368682.0778   0.0386  0.050   0.0387 0.09  
 621: 35  7 29  0   34  6 28  0             368682.0778   0.0386  0.050   0.0387 0.09  
 622: 35  7 29  0   34  7 28  0             368682.0778   0.0386  0.050   0.0387 0.41  
 623: 34  7 27  0   33  7 26  0             368696.1953   0.0176  0.050   0.0177 0.41  
 624: 34  7 27  0   33  8 26  0             368696.1953   0.0176  0.050   0.0177 0.09  
 625: 34  8 27  0   33  7 26  0             368696.1953   0.0176  0.050   0.0177 0.09  
 626: 34  8 27  0   33  8 26  0             368696.1953   0.0176  0.050   0.0177 0.41  
 627: 33  8 25  0   32  8 24  0             368716.2585  -0.0375  0.050  -0.0376 0.41  
 628: 33  8 25  0   32  9 24  0             368716.2585  -0.0375  0.050  -0.0376 0.09  
 629: 33  9 25  0   32  8 24  0             368716.2585  -0.0375  0.050  -0.0376 0.09  
 630: 33  9 25  0   32  9 24  0             368716.2585  -0.0375  0.050  -0.0376 0.41  
 631: 32  9 23  0   31  9 22  0             368746.3150  -0.0552  0.050  -0.0553 0.41  
 632: 32  9 23  0   31 10 22  0             368746.3150  -0.0552  0.050  -0.0553 0.09  
 633: 32 10 23  0   31  9 22  0             368746.3150  -0.0552  0.050  -0.0553 0.09  
 634: 32 10 23  0   31 10 22  0             368746.3150  -0.0552  0.050  -0.0553 0.41  
 635: 31 10 21  0   30 10 20  0             368793.2124  -0.0261  0.050  -0.0262 0.41  
 636: 31 10 21  0   30 11 20  0             368793.2124  -0.0261  0.050  -0.0262 0.09  
 637: 31 11 21  0   30 10 20  0             368793.2124  -0.0261  0.050  -0.0262 0.09  
 638: 31 11 21  0   30 11 20  0             368793.2124  -0.0261  0.050  -0.0262 0.41  
 639: 30 11 19  0   29 11 18  0             368869.3023   0.0007  0.050   0.0007 0.41  
 640: 30 11 19  0   29 12 18  0             368869.3023   0.0007  0.050   0.0007 0.09  
 641: 30 12 19  0   29 11 18  0             368869.3023   0.0007  0.050   0.0007 0.09  
 642: 30 12 19  0   29 12 18  0             368869.3023   0.0007  0.050   0.0007 0.41  
 643: 29 12 17  0   28 12 16  0             368998.5952   0.0061  0.050   0.0062 0.42  
 644: 29 12 17  0   28 13 16  0             368998.5952   0.0063  0.050   0.0062 0.08  
 645: 29 13 17  0   28 12 16  0             368998.5952   0.0061  0.050   0.0062 0.08  
 646: 29 13 17  0   28 13 16  0             368998.5952   0.0063  0.050   0.0062 0.42  
 647: 28 13 15  0   27 13 14  0             369231.9749  -0.0454  0.050  -0.0258 0.42  
 648: 28 13 15  0   27 14 14  0             369231.9749  -0.0001  0.050  -0.0258 0.08  
 649: 28 14 15  0   27 13 14  0             369231.9749  -0.0514  0.050  -0.0258 0.08  
 650: 28 14 15  0   27 14 14  0             369231.9749  -0.0060  0.050  -0.0258 0.42  
 651: 27 15 13  0   26 15 12  0             369690.1915   0.0574  0.050               
 652: 27 14 13  0   26 14 12  0             369694.9743  -0.0457  0.050               
 653: 24 16  8  0   23 16  7  0             372082.6614   0.0025  0.050               
 654: 42  0 42  0   41  0 41  0             377511.2137   0.0424  0.050   0.0425 0.40  
 655: 42  0 42  0   41  1 41  0             377511.2137   0.0424  0.050   0.0425 0.10  
 656: 42  1 42  0   41  0 41  0             377511.2137   0.0424  0.050   0.0425 0.10  
 657: 42  1 42  0   41  1 41  0             377511.2137   0.0424  0.050   0.0425 0.40  
 658: 41  1 40  0   40  1 39  0             377518.9822  -0.0003  0.050  -0.0003 0.40  
 659: 41  1 40  0   40  2 39  0             377518.9822  -0.0003  0.050  -0.0003 0.10  
 660: 41  2 40  0   40  1 39  0             377518.9822  -0.0003  0.050  -0.0003 0.10  
 661: 41  2 40  0   40  2 39  0             377518.9822  -0.0003  0.050  -0.0003 0.40  
 662: 40  2 38  0   39  2 37  0             377526.2682   0.0167  0.050   0.0167 0.40  
 663: 40  2 38  0   39  3 37  0             377526.2682   0.0167  0.050   0.0167 0.10  
 664: 40  3 38  0   39  2 37  0             377526.2682   0.0167  0.050   0.0167 0.10  
 665: 40  3 38  0   39  3 37  0             377526.2682   0.0167  0.050   0.0167 0.40  
 666: 39  3 36  0   38  3 35  0             377533.3242   0.0019  0.050   0.0019 0.40  
 667: 39  3 36  0   38  4 35  0             377533.3242   0.0019  0.050   0.0019 0.10  
 668: 39  4 36  0   38  3 35  0             377533.3242   0.0019  0.050   0.0019 0.10  
 669: 39  4 36  0   38  4 35  0             377533.3242   0.0019  0.050   0.0019 0.40  
 670: 38  4 34  0   37  4 33  0             377540.7205   0.0661  0.050   0.0661 0.40  
 671: 38  4 34  0   37  5 33  0             377540.7205   0.0661  0.050   0.0661 0.10  
 672: 38  5 34  0   37  4 33  0             377540.7205   0.0661  0.050   0.0661 0.10  
 673: 38  5 34  0   37  5 33  0             377540.7205   0.0661  0.050   0.0661 0.40  
 674: 37  5 32  0   36  5 31  0             377548.8918   0.0064  0.050   0.0065 0.41  
 675: 37  5 32  0   36  6 31  0             377548.8918   0.0064  0.050   0.0065 0.09  
 676: 37  6 32  0   36  5 31  0             377548.8918   0.0064  0.050   0.0065 0.09  
 677: 37  6 32  0   36  6 31  0             377548.8918   0.0064  0.050   0.0065 0.41  
 678: 36  6 30  0   35  6 29  0             377558.9406   0.0064  0.050   0.0064 0.41  
 679: 36  6 30  0   35  7 29  0             377558.9406   0.0064  0.050   0.0064 0.09  
 680: 36  7 30  0   35  6 29  0             377558.9406   0.0064  0.050   0.0064 0.09  
 681: 36  7 30  0   35  7 29  0             377558.9406   0.0064  0.050   0.0064 0.41  
 682: 35  7 28  0   34  7 27  0             377572.1726  -0.0029  0.050  -0.0030 0.41  
 683: 35  7 28  0   34  8 27  0             377572.1726  -0.0029  0.050  -0.0030 0.09  
 684: 35  8 28  0   34  7 27  0             377572.1726  -0.0029  0.050  -0.0030 0.09  
 685: 35  8 28  0   34  8 27  0             377572.1726  -0.0029  0.050  -0.0030 0.41  
 686: 34  8 26  0   33  8 25  0             377590.6956  -0.0463  0.050  -0.0464 0.41  
 687: 34  8 26  0   33  9 25  0             377590.6956  -0.0463  0.050  -0.0464 0.09  
 688: 34  9 26  0   33  8 25  0             377590.6956  -0.0463  0.050  -0.0464 0.09  
 689: 34  9 26  0   33  9 25  0             377590.6956  -0.0463  0.050  -0.0464 0.41  
 690: 33  9 24  0   32  9 23  0             377618.1079   0.0376  0.050   0.0377 0.41  
 691: 33  9 24  0   32 10 23  0             377618.1079   0.0376  0.050   0.0377 0.09  
 692: 33 10 24  0   32  9 23  0             377618.1079   0.0376  0.050   0.0377 0.09  
 693: 33 10 24  0   32 10 23  0             377618.1079   0.0376  0.050   0.0377 0.41  
 694: 32 10 22  0   31 10 21  0             377659.9385   0.0024  0.050   0.0024 0.41  
 695: 32 10 22  0   31 11 21  0             377659.9385   0.0024  0.050   0.0024 0.09  
 696: 32 11 22  0   31 10 21  0             377659.9385   0.0024  0.050   0.0024 0.09  
 697: 32 11 22  0   31 11 21  0             377659.9385   0.0024  0.050   0.0024 0.41  
 698: 31 11 20  0   30 11 19  0             377726.5713   0.0430  0.050   0.0430 0.41  
 699: 31 11 20  0   30 12 19  0             377726.5713   0.0430  0.050   0.0430 0.09  
 700: 31 12 20  0   30 11 19  0             377726.5713   0.0430  0.050   0.0430 0.09  
 701: 31 12 20  0   30 12 19  0             377726.5713   0.0430  0.050   0.0430 0.41  
 702: 30 12 18  0   29 13 17  0             377836.9480   0.0250  0.050   0.0251 0.08  
 703: 30 12 18  0   29 12 17  0             377836.9480   0.0250  0.050   0.0251 0.42  
 704: 30 13 18  0   29 12 17  0             377836.9480   0.0250  0.050   0.0251 0.08  
 705: 30 13 18  0   29 13 17  0             377836.9480   0.0250  0.050   0.0251 0.42  
 706: 29 13 16  0   28 13 15  0             378029.6935  -0.0252  0.050  -0.0227 0.42  
 707: 29 13 16  0   28 14 15  0             378029.6935  -0.0193  0.050  -0.0227 0.08  
 708: 29 14 16  0   28 13 15  0             378029.6935  -0.0260  0.050  -0.0227 0.08  
 709: 29 14 16  0   28 14 15  0             378029.6935  -0.0200  0.050  -0.0227 0.42  
 710: 28 14 14  0   27 15 13  0             378391.6953   0.1435  0.050   0.0313 0.15  
 711: 28 15 14  0   27 15 13  0             378391.6953   0.0114  0.050   0.0313 0.85  
 712: 26 17 10  0   25 17  9  0             380009.8863   0.0804  0.050               
 713: 43  0 43  0   42  0 42  0             386388.9490  -0.0064  0.050  -0.0065 0.40  
 714: 43  0 43  0   42  1 42  0             386388.9490  -0.0064  0.050  -0.0065 0.10  
 715: 43  1 43  0   42  0 42  0             386388.9490  -0.0064  0.050  -0.0065 0.10  
 716: 43  1 43  0   42  1 42  0             386388.9490  -0.0064  0.050  -0.0065 0.40  
 717: 42  1 41  0   41  1 40  0             386396.7443  -0.0008  0.050  -0.0008 0.67  
 718: 42  1 41  0   41  2 40  0             386396.7443  -0.0008  0.050  -0.0008 0.16  
 719: 42  2 41  0   41  1 40  0             386396.7443  -0.0008  0.050  -0.0008 0.16  
 720: 42  2 41  0   41  2 40  0             386396.7779   0.0328  0.050               
 721: 41  2 39  0   40  2 38  0             386403.9962   0.0375  0.050   0.0375 0.40  
 722: 41  2 39  0   40  3 38  0             386403.9962   0.0375  0.050   0.0375 0.10  
 723: 41  3 39  0   40  2 38  0             386403.9962   0.0375  0.050   0.0375 0.10  
 724: 41  3 39  0   40  3 38  0             386403.9962   0.0375  0.050   0.0375 0.40  
 725: 40  3 37  0   39  3 36  0             386410.9137  -0.0127  0.050  -0.0128 0.40  
 726: 40  3 37  0   39  4 36  0             386410.9137  -0.0127  0.050  -0.0128 0.10  
 727: 40  4 37  0   39  3 36  0             386410.9137  -0.0127  0.050  -0.0128 0.10  
 728: 40  4 37  0   39  4 36  0             386410.9137  -0.0127  0.050  -0.0128 0.40  
 729: 39  4 35  0   38  4 34  0             386418.0803  -0.0022  0.050  -0.0022 0.40  
 730: 39  4 35  0   38  5 34  0             386418.0803  -0.0022  0.050  -0.0022 0.10  
 731: 39  5 35  0   38  4 34  0             386418.0803  -0.0022  0.050  -0.0022 0.10  
 732: 39  5 35  0   38  5 34  0             386418.0803  -0.0022  0.050  -0.0022 0.40  
 733: 38  5 33  0   37  5 32  0             386425.9910  -0.0302  0.050  -0.0302 0.41  
 734: 38  5 33  0   37  6 32  0             386425.9910  -0.0302  0.050  -0.0302 0.09  
 735: 38  6 33  0   37  5 32  0             386425.9910  -0.0302  0.050  -0.0302 0.09  
 736: 38  6 33  0   37  6 32  0             386425.9910  -0.0302  0.050  -0.0302 0.41  
 737: 37  6 31  0   36  6 30  0             386435.5867   0.0004  0.050   0.0005 0.41  
 738: 37  6 31  0   36  7 30  0             386435.5867   0.0004  0.050   0.0005 0.09  
 739: 37  7 31  0   36  6 30  0             386435.5867   0.0004  0.050   0.0005 0.09  
 740: 37  7 31  0   36  7 30  0             386435.5867   0.0004  0.050   0.0005 0.41  
 741: 36  7 29  0   35  7 28  0             386448.0304   0.0111  0.050   0.0112 0.41  
 742: 36  7 29  0   35  8 28  0             386448.0304   0.0111  0.050   0.0112 0.09  
 743: 36  8 29  0   35  7 28  0             386448.0304   0.0111  0.050   0.0112 0.09  
 744: 36  8 29  0   35  8 28  0             386448.0304   0.0111  0.050   0.0112 0.41  
 745: 35  8 27  0   34  8 26  0             386465.2127  -0.0009  0.050  -0.0009 0.41  
 746: 35  8 27  0   34  9 26  0             386465.2127  -0.0009  0.050  -0.0009 0.09  
 747: 35  9 27  0   34  8 26  0             386465.2127  -0.0009  0.050  -0.0009 0.09  
 748: 35  9 27  0   34  9 26  0             386465.2127  -0.0009  0.050  -0.0009 0.41  
 749: 34  9 25  0   33  9 24  0             386490.1505  -0.0124  0.050  -0.0125 0.41  
 750: 34  9 25  0   33 10 24  0             386490.1505  -0.0124  0.050  -0.0125 0.09  
 751: 34 10 25  0   33  9 24  0             386490.1505  -0.0124  0.050  -0.0125 0.09  
 752: 34 10 25  0   33 10 24  0             386490.1505  -0.0124  0.050  -0.0125 0.41  
 753: 33 10 23  0   32 10 22  0             386527.8023   0.0107  0.050   0.0107 0.41  
 754: 33 10 23  0   32 11 22  0             386527.8023   0.0107  0.050   0.0107 0.09  
 755: 33 11 23  0   32 10 22  0             386527.8023   0.0107  0.050   0.0107 0.09  
 756: 33 11 23  0   32 11 22  0             386527.8023   0.0107  0.050   0.0107 0.41  
 757: 32 11 21  0   31 11 20  0             386586.5851   0.0150  0.050   0.0150 0.41  
 758: 32 11 21  0   31 12 20  0             386586.5851   0.0150  0.050   0.0150 0.09  
 759: 32 12 21  0   31 11 20  0             386586.5851   0.0150  0.050   0.0150 0.09  
 760: 32 12 21  0   31 12 20  0             386586.5851   0.0150  0.050   0.0150 0.41  
 761: 31 12 19  0   30 12 18  0             386681.8826   0.0061  0.050   0.0061 0.42  
 762: 31 12 19  0   30 13 18  0             386681.8826   0.0061  0.050   0.0061 0.08  
 763: 31 13 19  0   30 12 18  0             386681.8826   0.0061  0.050   0.0061 0.08  
 764: 31 13 19  0   30 13 18  0             386681.8826   0.0061  0.050   0.0061 0.42  
 765: 30 13 17  0   29 13 16  0             386843.6227   0.0153  0.050   0.0157 0.42  
 766: 30 13 17  0   29 14 16  0             386843.6227   0.0161  0.050   0.0157 0.08  
 767: 30 14 17  0   29 13 16  0             386843.6227   0.0153  0.050   0.0157 0.08  
 768: 30 14 17  0   29 14 16  0             386843.6227   0.0160  0.050   0.0157 0.42  
 769: 29 14 15  0   28 14 14  0             387135.6273  -0.0081  0.050   0.0488 0.42  
 770: 29 14 15  0   28 15 14  0             387135.6273   0.1239  0.050   0.0488 0.08  
 771: 29 15 15  0   28 14 14  0             387135.6273  -0.0262  0.050   0.0488 0.08  
 772: 29 15 15  0   28 15 14  0             387135.6273   0.1057  0.050   0.0488 0.42  
 773: 27 17 11  0   26 17 10  0             388764.9475   0.0481  0.050               
 774: 44  0 44  0   43  0 43  0             395266.4175   0.0077  0.050   0.0078 0.40  
 775: 44  0 44  0   43  1 43  0             395266.4175   0.0077  0.050   0.0078 0.10  
 776: 44  1 44  0   43  0 43  0             395266.4175   0.0077  0.050   0.0078 0.10  
 777: 44  1 44  0   43  1 43  0             395266.4175   0.0077  0.050   0.0078 0.40  
 778: 43  1 42  0   42  1 41  0             395274.1639  -0.0139  0.050  -0.0140 0.40  
 779: 43  1 42  0   42  2 41  0             395274.1639  -0.0139  0.050  -0.0140 0.10  
 780: 43  2 42  0   42  1 41  0             395274.1639  -0.0139  0.050  -0.0140 0.10  
 781: 43  2 42  0   42  2 41  0             395274.1639  -0.0139  0.050  -0.0140 0.40  
 782: 42  2 40  0   41  2 39  0             395281.3137  -0.0238  0.050  -0.0239 0.40  
 783: 42  2 40  0   41  3 39  0             395281.3137  -0.0238  0.050  -0.0239 0.10  
 784: 42  3 40  0   41  2 39  0             395281.3137  -0.0238  0.050  -0.0239 0.10  
 785: 42  3 40  0   41  3 39  0             395281.3137  -0.0238  0.050  -0.0239 0.40  
 786: 41  3 38  0   40  3 37  0             395288.2380   0.0323  0.050   0.0323 0.40  
 787: 41  3 38  0   40  4 37  0             395288.2380   0.0323  0.050   0.0323 0.10  
 788: 41  4 38  0   40  3 37  0             395288.2380   0.0323  0.050   0.0323 0.10  
 789: 41  4 38  0   40  4 37  0             395288.2380   0.0323  0.050   0.0323 0.40  
 790: 39  5 34  0   38  5 33  0             395302.9147   0.0561  0.050   0.0561 0.41  
 791: 39  5 34  0   38  6 33  0             395302.9147   0.0561  0.050   0.0561 0.09  
 792: 39  6 34  0   38  5 33  0             395302.9147   0.0561  0.050   0.0561 0.09  
 793: 39  6 34  0   38  6 33  0             395302.9147   0.0561  0.050   0.0561 0.41  
 794: 38  6 32  0   37  6 31  0             395311.9170  -0.0602  0.050  -0.0602 0.41  
 795: 38  6 32  0   37  7 31  0             395311.9170  -0.0602  0.050  -0.0602 0.09  
 796: 38  7 32  0   37  6 31  0             395311.9170  -0.0602  0.050  -0.0602 0.09  
 797: 38  7 32  0   37  7 31  0             395311.9170  -0.0602  0.050  -0.0602 0.41  
 798: 37  7 30  0   36  7 29  0             395323.6516  -0.0257  0.050  -0.0258 0.41  
 799: 37  7 30  0   36  8 29  0             395323.6516  -0.0257  0.050  -0.0258 0.09  
 800: 37  8 30  0   36  7 29  0             395323.6516  -0.0257  0.050  -0.0258 0.09  
 801: 37  8 30  0   36  8 29  0             395323.6516  -0.0257  0.050  -0.0258 0.41  
 802: 36  8 28  0   35  8 27  0             395339.6098  -0.0400  0.050  -0.0401 0.41  
 803: 36  8 28  0   35  9 27  0             395339.6098  -0.0400  0.050  -0.0401 0.09  
 804: 36  9 28  0   35  8 27  0             395339.6098  -0.0400  0.050  -0.0401 0.09  
 805: 36  9 28  0   35  9 27  0             395339.6098  -0.0400  0.050  -0.0401 0.41  
 806: 35  9 26  0   34  9 25  0             395362.5403   0.0190  0.050   0.0190 0.41  
 807: 35  9 26  0   34 10 25  0             395362.5403   0.0190  0.050   0.0190 0.09  
 808: 35 10 26  0   34  9 25  0             395362.5403   0.0190  0.050   0.0190 0.09  
 809: 35 10 26  0   34 10 25  0             395362.5403   0.0190  0.050   0.0190 0.41  
 810: 34 10 24  0   33 10 23  0             395396.5938   0.0679  0.050   0.0680 0.41  
 811: 34 10 24  0   33 11 23  0             395396.5938   0.0679  0.050   0.0680 0.09  
 812: 34 11 24  0   33 10 23  0             395396.5938   0.0679  0.050   0.0680 0.09  
 813: 34 11 24  0   33 11 23  0             395396.5938   0.0679  0.050   0.0680 0.41  
 814: 32 12 20  0   31 12 19  0             395531.8226  -0.0304  0.050  -0.0305 0.42  
 815: 32 12 20  0   31 13 19  0             395531.8226  -0.0304  0.050  -0.0305 0.08  
 816: 32 13 20  0   31 12 19  0             395531.8226  -0.0304  0.050  -0.0305 0.08  
 817: 32 13 20  0   31 13 19  0             395531.8226  -0.0304  0.050  -0.0305 0.42  
 818: 31 13 18  0   30 13 17  0             395669.3024  -0.0240  0.050  -0.0240 0.42  
 819: 31 13 18  0   30 14 17  0             395669.3024  -0.0239  0.050  -0.0240 0.08  
 820: 31 14 18  0   30 13 17  0             395669.3024  -0.0240  0.050  -0.0240 0.08  
 821: 31 14 18  0   30 14 17  0             395669.3024  -0.0239  0.050  -0.0240 0.42  
 822: 30 14 16  0   29 14 15  0             395909.1816  -0.0213  0.050  -0.0134 0.42  
 823: 30 14 16  0   29 15 15  0             395909.1816  -0.0031  0.050  -0.0134 0.08  
 824: 30 15 16  0   29 14 15  0             395909.1816  -0.0236  0.050  -0.0134 0.08  
 825: 30 15 16  0   29 15 15  0             395909.1816  -0.0055  0.050  -0.0134 0.42  
 826: 45  0 45  0   44  0 44  0             404143.5459   0.0196  0.050   0.0197 0.40  
 827: 45  0 45  0   44  1 44  0             404143.5459   0.0196  0.050   0.0197 0.10  
 828: 45  1 45  0   44  0 44  0             404143.5459   0.0196  0.050   0.0197 0.10  
 829: 45  1 45  0   44  1 44  0             404143.5459   0.0196  0.050   0.0197 0.40  
 830: 44  1 43  0   43  1 42  0             404151.2700  -0.0033  0.050  -0.0034 0.40  
 831: 44  1 43  0   43  2 42  0             404151.2700  -0.0033  0.050  -0.0034 0.10  
 832: 44  2 43  0   43  1 42  0             404151.2700  -0.0033  0.050  -0.0034 0.10  
 833: 44  2 43  0   43  2 42  0             404151.2700  -0.0033  0.050  -0.0034 0.40  
 834: 43  2 41  0   42  2 40  0             404158.3482  -0.0319  0.050  -0.0319 0.40  
 835: 43  2 41  0   42  3 40  0             404158.3482  -0.0319  0.050  -0.0319 0.10  
 836: 43  3 41  0   42  2 40  0             404158.3482  -0.0319  0.050  -0.0319 0.10  
 837: 43  3 41  0   42  3 40  0             404158.3482  -0.0319  0.050  -0.0319 0.40  
 838: 42  3 39  0   41  3 38  0             404165.1067  -0.0450  0.050  -0.0450 0.40  
 839: 42  3 39  0   41  4 38  0             404165.1067  -0.0450  0.050  -0.0450 0.10  
 840: 42  4 39  0   41  3 38  0             404165.1067  -0.0450  0.050  -0.0450 0.10  
 841: 42  4 39  0   41  4 38  0             404165.1067  -0.0450  0.050  -0.0450 0.40  
 842: 41  4 37  0   40  4 36  0             404171.9615  -0.0183  0.050  -0.0183 0.40  
 843: 41  4 37  0   40  5 36  0             404171.9615  -0.0183  0.050  -0.0183 0.10  
 844: 41  5 37  0   40  4 36  0             404171.9615  -0.0183  0.050  -0.0183 0.10  
 845: 41  5 37  0   40  5 36  0             404171.9615  -0.0183  0.050  -0.0183 0.40  
 846: 39  6 33  0   38  6 32  0             404188.0616  -0.0293  0.050  -0.0294 0.41  
 847: 39  6 33  0   38  7 32  0             404188.0616  -0.0293  0.050  -0.0294 0.09  
 848: 39  7 33  0   38  6 32  0             404188.0616  -0.0293  0.050  -0.0294 0.09  
 849: 39  7 33  0   38  7 32  0             404188.0616  -0.0293  0.050  -0.0294 0.41  
 850: 38  7 31  0   37  7 30  0             404199.1322   0.0095  0.050   0.0096 0.41  
 851: 38  7 31  0   37  8 30  0             404199.1322   0.0095  0.050   0.0096 0.09  
 852: 38  8 31  0   37  7 30  0             404199.1322   0.0095  0.050   0.0096 0.09  
 853: 38  8 31  0   37  8 30  0             404199.1322   0.0095  0.050   0.0096 0.41  
 854: 37  8 29  0   36  8 28  0             404214.0116   0.0116  0.050   0.0117 0.41  
 855: 37  8 29  0   36  9 28  0             404214.0116   0.0116  0.050   0.0117 0.09  
 856: 37  9 29  0   36  8 28  0             404214.0116   0.0116  0.050   0.0117 0.09  
 857: 37  9 29  0   36  9 28  0             404214.0116   0.0116  0.050   0.0117 0.41  
 858: 36  9 27  0   35  9 26  0             404235.0505   0.0083  0.050   0.0084 0.41  
 859: 36  9 27  0   35 10 26  0             404235.0505   0.0083  0.050   0.0084 0.09  
 860: 36 10 27  0   35  9 26  0             404235.0505   0.0083  0.050   0.0084 0.09  
 861: 36 10 27  0   35 10 26  0             404235.0505   0.0083  0.050   0.0084 0.41  
 862: 35 10 25  0   34 10 24  0             404265.8450  -0.0743  0.050  -0.0744 0.41  
 863: 35 10 25  0   34 11 24  0             404265.8450  -0.0743  0.050  -0.0744 0.09  
 864: 35 11 25  0   34 10 24  0             404265.8450  -0.0743  0.050  -0.0744 0.09  
 865: 35 11 25  0   34 11 24  0             404265.8450  -0.0743  0.050  -0.0744 0.41  
 866: 34 11 23  0   33 11 22  0             404312.7144   0.0447  0.050   0.0447 0.41  
 867: 34 11 23  0   33 12 22  0             404312.7144   0.0447  0.050   0.0447 0.09  
 868: 34 12 23  0   33 11 22  0             404312.7144   0.0447  0.050   0.0447 0.09  
 869: 34 12 23  0   33 12 22  0             404312.7144   0.0447  0.050   0.0447 0.41  
 870: 33 12 21  0   32 12 20  0             404385.6795  -0.0071  0.050  -0.0072 0.41  
 871: 33 13 21  0   32 12 20  0             404385.6795  -0.0071  0.050  -0.0072 0.09  
 872: 33 13 21  0   32 13 20  0             404385.6795  -0.0071  0.050  -0.0072 0.41  
 873: 33 12 21  0   32 13 20  0             404385.6795  -0.0071  0.050  -0.0072 0.09  
 874: 32 13 19  0   31 13 18  0             404503.8927   0.0182  0.050   0.0182 0.42  
 875: 32 13 19  0   31 14 18  0             404503.8927   0.0182  0.050   0.0182 0.08  
 876: 32 14 19  0   31 13 18  0             404503.8927   0.0182  0.050   0.0182 0.08  
 877: 32 14 19  0   31 14 18  0             404503.8927   0.0182  0.050   0.0182 0.42  
 878: 31 14 17  0   30 14 16  0             404704.1143  -0.0316  0.050  -0.0306 0.42  
 879: 31 14 17  0   30 15 16  0             404704.1143  -0.0292  0.050  -0.0306 0.08  
 880: 31 15 17  0   30 14 16  0             404704.1143  -0.0319  0.050  -0.0306 0.08  
 881: 31 15 17  0   30 15 16  0             404704.1143  -0.0295  0.050  -0.0306 0.42  
 882: 30 15 15  0   29 15 14  0             405066.0491  -0.1556  0.050   0.0009 0.42  
 883: 30 15 15  0   29 16 14  0             405066.0491   0.2103  0.050   0.0009 0.08  
 884: 30 16 15  0   29 15 14  0             405066.0491  -0.2085  0.050   0.0009 0.08  
 885: 30 16 15  0   29 16 14  0             405066.0491   0.1574  0.050   0.0009 0.42  
 886: 29 17 13  0   28 17 12  0             405775.7870   0.0260  0.050               
 887: 28 18 11  0   27 18 10  0             406935.9961   0.0192  0.050               
 888: 46  0 46  0   45  0 45  0             413020.2710  -0.0266  0.050  -0.0266 0.40  
 889: 46  0 46  0   45  1 45  0             413020.2710  -0.0266  0.050  -0.0266 0.10  
 890: 46  1 46  0   45  0 45  0             413020.2710  -0.0266  0.050  -0.0266 0.10  
 891: 46  1 46  0   45  1 45  0             413020.2710  -0.0266  0.050  -0.0266 0.40  
 892: 45  1 44  0   44  1 43  0             413027.9789  -0.0449  0.050  -0.0450 0.40  
 893: 45  1 44  0   44  2 43  0             413027.9789  -0.0449  0.050  -0.0450 0.10  
 894: 45  2 44  0   44  1 43  0             413027.9789  -0.0449  0.050  -0.0450 0.10  
 895: 45  2 44  0   44  2 43  0             413027.9789  -0.0449  0.050  -0.0450 0.40  
 896: 44  2 42  0   43  2 41  0             413035.1059   0.0269  0.050   0.0270 0.40  
 897: 44  2 42  0   43  3 41  0             413035.1059   0.0269  0.050   0.0270 0.10  
 898: 44  3 42  0   43  2 41  0             413035.1059   0.0269  0.050   0.0270 0.10  
 899: 44  3 42  0   43  3 41  0             413035.1059   0.0269  0.050   0.0270 0.40  
 900: 43  3 40  0   42  3 39  0             413041.7574   0.0005  0.050   0.0006 0.40  
 901: 43  3 40  0   42  4 39  0             413041.7574   0.0005  0.050   0.0006 0.10  
 902: 43  4 40  0   42  3 39  0             413041.7574   0.0005  0.050   0.0006 0.10  
 903: 43  4 40  0   42  4 39  0             413041.7574   0.0005  0.050   0.0006 0.40  
 904: 42  4 38  0   41  4 37  0             413048.4175  -0.0135  0.050  -0.0136 0.40  
 905: 42  4 38  0   41  5 37  0             413048.4175  -0.0135  0.050  -0.0136 0.10  
 906: 42  5 38  0   41  4 37  0             413048.4175  -0.0135  0.050  -0.0136 0.10  
 907: 42  5 38  0   41  5 37  0             413048.4175  -0.0135  0.050  -0.0136 0.40  
 908: 41  5 36  0   40  5 35  0             413055.5768  -0.0163  0.050  -0.0163 0.41  
 909: 41  5 36  0   40  6 35  0             413055.5768  -0.0163  0.050  -0.0163 0.09  
 910: 41  6 36  0   40  5 35  0             413055.5768  -0.0163  0.050  -0.0163 0.09  
 911: 41  6 36  0   40  6 35  0             413055.5768  -0.0163  0.050  -0.0163 0.41  
 912: 40  6 34  0   39  6 33  0             413063.9186   0.0064  0.050   0.0064 0.41  
 913: 40  6 34  0   39  7 33  0             413063.9186   0.0064  0.050   0.0064 0.09  
 914: 40  7 34  0   39  6 33  0             413063.9186   0.0064  0.050   0.0064 0.09  
 915: 40  7 34  0   39  7 33  0             413063.9186   0.0064  0.050   0.0064 0.41  
 916: 39  7 32  0   38  7 31  0             413074.3499   0.0190  0.050   0.0190 0.41  
 917: 39  7 32  0   38  8 31  0             413074.3499   0.0190  0.050   0.0190 0.09  
 918: 39  8 32  0   38  7 31  0             413074.3499   0.0190  0.050   0.0190 0.09  
 919: 39  8 32  0   38  8 31  0             413074.3499   0.0190  0.050   0.0190 0.41  
 920: 38  8 30  0   37  8 29  0             413088.1892  -0.0309  0.050  -0.0310 0.41  
 921: 38  8 30  0   37  9 29  0             413088.1892  -0.0309  0.050  -0.0310 0.09  
 922: 38  9 30  0   37  8 29  0             413088.1892  -0.0309  0.050  -0.0310 0.09  
 923: 38  9 30  0   37  9 29  0             413088.1892  -0.0309  0.050  -0.0310 0.41  
 924: 37  9 28  0   36  9 27  0             413107.6426   0.0016  0.050   0.0017 0.41  
 925: 37  9 28  0   36 10 27  0             413107.6426   0.0016  0.050   0.0017 0.09  
 926: 37 10 28  0   36  9 27  0             413107.6426   0.0016  0.050   0.0017 0.09  
 927: 37 10 28  0   36 10 27  0             413107.6426   0.0016  0.050   0.0017 0.41  
 928: 34 12 22  0   33 12 21  0             413242.4259  -0.0833  0.050  -0.0833 0.41  
 929: 34 12 22  0   33 13 21  0             413242.4259  -0.0833  0.050  -0.0833 0.09  
 930: 34 13 22  0   33 12 21  0             413242.4259  -0.0833  0.050  -0.0833 0.09  
 931: 34 13 22  0   33 13 21  0             413242.4259  -0.0833  0.050  -0.0833 0.41  
 932: 32 14 18  0   31 14 17  0             413514.6446   0.0123  0.050   0.0125 0.42  
 933: 32 14 18  0   31 15 17  0             413514.6446   0.0126  0.050   0.0125 0.08  
 934: 32 15 18  0   31 14 17  0             413514.6446   0.0123  0.050   0.0125 0.08  
 935: 32 15 18  0   31 15 17  0             413514.6446   0.0126  0.050   0.0125 0.42  
 936: 31 15 16  0   30 15 15  0             413810.3861   0.0135  0.050   0.0364 0.42  
 937: 31 15 16  0   30 16 15  0             413810.3861   0.0664  0.050   0.0364 0.08  
 938: 31 16 16  0   30 15 15  0             413810.3861   0.0062  0.050   0.0364 0.08  
 939: 31 16 16  0   30 16 15  0             413810.3861   0.0591  0.050   0.0364 0.42  
 940: 30 17 14  0   29 17 13  0             414367.7007   0.0758  0.050               
 941: 30 16 14  0   29 16 13  0             414372.6514   0.0201  0.050               
 942: 29 18 12  0   28 18 11  0             415444.7767  -0.0094  0.050               
 943: 28 19 10  0   27 19  9  0             415615.3297  -0.0194  0.050               
 944: 29 17 12  0   28 17 11  0             415746.1405  -0.0649  0.050               
 945: 47  0 47  0   46  0 46  0             421896.7374   0.0212  0.050   0.0213 0.40  
 946: 47  0 47  0   46  1 46  0             421896.7374   0.0212  0.050   0.0213 0.10  
 947: 47  1 47  0   46  0 46  0             421896.7374   0.0212  0.050   0.0213 0.10  
 948: 47  1 47  0   46  1 46  0             421896.7374   0.0212  0.050   0.0213 0.40  
 949: 46  1 45  0   45  1 44  0             421904.4426   0.0207  0.050   0.0207 0.40  
 950: 46  1 45  0   45  2 44  0             421904.4426   0.0207  0.050   0.0207 0.10  
 951: 46  2 45  0   45  1 44  0             421904.4426   0.0207  0.050   0.0207 0.10  
 952: 46  2 45  0   45  2 44  0             421904.4426   0.0207  0.050   0.0207 0.40  
 953: 45  2 43  0   44  2 42  0             421911.4284   0.0023  0.050   0.0024 0.40  
 954: 45  2 43  0   44  3 42  0             421911.4284   0.0023  0.050   0.0024 0.10  
 955: 45  3 43  0   44  2 42  0             421911.4284   0.0023  0.050   0.0024 0.10  
 956: 45  3 43  0   44  3 42  0             421911.4284   0.0023  0.050   0.0024 0.40  
 957: 44  3 41  0   43  3 40  0             421918.0193   0.0066  0.050   0.0066 0.40  
 958: 44  3 41  0   43  4 40  0             421918.0193   0.0066  0.050   0.0066 0.10  
 959: 44  4 41  0   43  3 40  0             421918.0193   0.0066  0.050   0.0066 0.10  
 960: 44  4 41  0   43  4 40  0             421918.0193   0.0066  0.050   0.0066 0.40  
 961: 43  4 39  0   42  4 38  0             421924.5828   0.0438  0.050   0.0438 0.40  
 962: 43  4 39  0   42  5 38  0             421924.5828   0.0438  0.050   0.0438 0.10  
 963: 43  5 39  0   42  4 38  0             421924.5828   0.0438  0.050   0.0438 0.10  
 964: 43  5 39  0   42  5 38  0             421924.5828   0.0438  0.050   0.0438 0.40  
 965: 42  5 37  0   41  5 36  0             421931.4680  -0.0011  0.050  -0.0011 0.41  
 966: 42  5 37  0   41  6 36  0             421931.4680  -0.0011  0.050  -0.0011 0.10  
 967: 42  6 37  0   41  5 36  0             421931.4680  -0.0011  0.050  -0.0011 0.10  
 968: 42  6 37  0   41  6 36  0             421931.4680  -0.0011  0.050  -0.0011 0.41  
 969: 41  6 35  0   40  6 34  0             421939.4045  -0.0226  0.050  -0.0227 0.41  
 970: 41  6 35  0   40  7 34  0             421939.4045  -0.0226  0.050  -0.0227 0.09  
 971: 41  7 35  0   40  6 34  0             421939.4045  -0.0226  0.050  -0.0227 0.09  
 972: 41  7 35  0   40  7 34  0             421939.4045  -0.0226  0.050  -0.0227 0.41  
 973: 40  7 33  0   39  7 32  0             421949.2655  -0.0151  0.050  -0.0152 0.41  
 974: 40  7 33  0   39  8 32  0             421949.2655  -0.0151  0.050  -0.0152 0.09  
 975: 40  8 33  0   39  7 32  0             421949.2655  -0.0151  0.050  -0.0152 0.09  
 976: 40  8 33  0   39  8 32  0             421949.2655  -0.0151  0.050  -0.0152 0.41  
 977: 39  8 31  0   38  8 30  0             421962.3243   0.0507  0.050   0.0508 0.41  
 978: 39  8 31  0   38  9 30  0             421962.3243   0.0507  0.050   0.0508 0.09  
 979: 39  9 31  0   38  8 30  0             421962.3243   0.0507  0.050   0.0508 0.09  
 980: 39  9 31  0   38  9 30  0             421962.3243   0.0507  0.050   0.0508 0.41  
 981: 38  9 29  0   37  9 28  0             421980.2195  -0.0276  0.050  -0.0276 0.41  
 982: 38  9 29  0   37 10 28  0             421980.2195  -0.0276  0.050  -0.0276 0.09  
 983: 38 10 29  0   37  9 28  0             421980.2195  -0.0276  0.050  -0.0276 0.09  
 984: 38 10 29  0   37 10 28  0             421980.2195  -0.0276  0.050  -0.0276 0.41  
 985: 37 10 27  0   36 10 26  0             422006.0899   0.0723  0.050   0.0723 0.41  
 986: 37 10 27  0   36 11 26  0             422006.0899   0.0723  0.050   0.0723 0.09  
 987: 37 11 27  0   36 10 26  0             422006.0899   0.0723  0.050   0.0723 0.09  
 988: 37 11 27  0   36 11 26  0             422006.0899   0.0723  0.050   0.0723 0.41  
 989: 36 11 25  0   35 11 24  0             422044.0647   0.0217  0.050   0.0218 0.41  
 990: 36 11 25  0   35 12 24  0             422044.0647   0.0217  0.050   0.0218 0.09  
 991: 36 12 25  0   35 11 24  0             422044.0647   0.0217  0.050   0.0218 0.09  
 992: 36 12 25  0   35 12 24  0             422044.0647   0.0217  0.050   0.0218 0.41  
 993: 35 12 23  0   34 12 22  0             422101.7059   0.0436  0.050   0.0437 0.41  
 994: 35 12 23  0   34 13 22  0             422101.7059   0.0436  0.050   0.0437 0.09  
 995: 35 13 23  0   34 12 22  0             422101.7059   0.0436  0.050   0.0437 0.09  
 996: 35 13 23  0   34 13 22  0             422101.7059   0.0436  0.050   0.0437 0.41  
 997: 34 13 21  0   33 13 20  0             422191.6022   0.0793  0.050   0.0794 0.42  
 998: 34 13 21  0   33 14 20  0             422191.6022   0.0793  0.050   0.0794 0.08  
 999: 34 14 21  0   33 13 20  0             422191.6022   0.0793  0.050   0.0794 0.08  
1000: 34 14 21  0   33 14 20  0             422191.6022   0.0793  0.050   0.0794 0.42  
1001: 32 15 17  0   31 15 16  0             422582.4152  -0.0278  0.050  -0.0247 0.42  
1002: 32 15 17  0   31 16 16  0             422582.4152  -0.0205  0.050  -0.0247 0.08  
1003: 32 16 17  0   31 15 16  0             422582.4152  -0.0287  0.050  -0.0247 0.08  
1004: 32 16 17  0   31 16 16  0             422582.4152  -0.0215  0.050  -0.0247 0.42  
1005: 31 16 15  0   30 16 14  0             423027.9753   0.0576  0.050               
1006: 48  0 48  0   47  0 47  0             430772.7631  -0.0110  0.050  -0.0110 0.40  
1007: 48  0 48  0   47  1 47  0             430772.7631  -0.0110  0.050  -0.0110 0.10  
1008: 48  1 48  0   47  0 47  0             430772.7631  -0.0110  0.050  -0.0110 0.10  
1009: 48  1 48  0   47  1 47  0             430772.7631  -0.0110  0.050  -0.0110 0.40  
1010: 47  1 46  0   46  1 45  0             430780.4864   0.0266  0.050   0.0267 0.40  
1011: 47  1 46  0   46  2 45  0             430780.4864   0.0266  0.050   0.0267 0.10  
1012: 47  2 46  0   46  1 45  0             430780.4864   0.0266  0.050   0.0267 0.10  
1013: 47  2 46  0   46  2 45  0             430780.4864   0.0266  0.050   0.0267 0.40  
1014: 46  2 44  0   45  2 43  0             430787.3818  -0.0320  0.050  -0.0321 0.40  
1015: 46  2 44  0   45  3 43  0             430787.3818  -0.0320  0.050  -0.0321 0.10  
1016: 46  3 44  0   45  2 43  0             430787.3818  -0.0320  0.050  -0.0321 0.10  
1017: 46  3 44  0   45  3 43  0             430787.3818  -0.0320  0.050  -0.0321 0.40  
1018: 45  3 42  0   44  3 41  0             430793.9615   0.0499  0.050   0.0499 0.40  
1019: 45  3 42  0   44  4 41  0             430793.9615   0.0499  0.050   0.0499 0.10  
1020: 45  4 42  0   44  3 41  0             430793.9615   0.0499  0.050   0.0499 0.10  
1021: 45  4 42  0   44  4 41  0             430793.9615   0.0499  0.050   0.0499 0.40  
1022: 44  4 40  0   43  4 39  0             430800.2962   0.0011  0.050   0.0011 0.40  
1023: 44  4 40  0   43  5 39  0             430800.2962   0.0011  0.050   0.0011 0.10  
1024: 44  5 40  0   43  4 39  0             430800.2962   0.0011  0.050   0.0011 0.10  
1025: 44  5 40  0   43  5 39  0             430800.2962   0.0011  0.050   0.0011 0.40  
1026: 41  7 34  0   40  7 33  0             430823.9791   0.0263  0.050   0.0263 0.41  
1027: 41  7 34  0   40  8 33  0             430823.9791   0.0263  0.050   0.0263 0.09  
1028: 41  8 34  0   40  7 33  0             430823.9791   0.0263  0.050   0.0263 0.09  
1029: 41  8 34  0   40  8 33  0             430823.9791   0.0263  0.050   0.0263 0.41  
1030: 40  8 32  0   39  8 31  0             430836.1698   0.0422  0.050   0.0423 0.41  
1031: 40  8 32  0   39  9 31  0             430836.1698   0.0422  0.050   0.0423 0.09  
1032: 40  9 32  0   39  8 31  0             430836.1698   0.0422  0.050   0.0423 0.09  
1033: 40  9 32  0   39  9 31  0             430836.1698   0.0422  0.050   0.0423 0.41  
1034: 39  9 30  0   38  9 29  0             430852.8387   0.0370  0.050   0.0371 0.41  
1035: 39  9 30  0   38 10 29  0             430852.8387   0.0370  0.050   0.0371 0.09  
1036: 39 10 30  0   38  9 29  0             430852.8387   0.0370  0.050   0.0371 0.09  
1037: 39 10 30  0   38 10 29  0             430852.8387   0.0370  0.050   0.0371 0.41  
1038: 37 11 26  0   36 11 25  0             430910.9774  -0.0159  0.050  -0.0160 0.41  
1039: 37 11 26  0   36 12 25  0             430910.9774  -0.0159  0.050  -0.0160 0.09  
1040: 37 12 26  0   36 11 25  0             430910.9774  -0.0159  0.050  -0.0160 0.09  
1041: 37 12 26  0   36 12 25  0             430910.9774  -0.0159  0.050  -0.0160 0.41  
1042: 36 12 24  0   35 12 23  0             430962.6992   0.0603  0.050   0.0604 0.41  
1043: 36 12 24  0   35 13 23  0             430962.6992   0.0603  0.050   0.0604 0.09  
1044: 36 13 24  0   35 12 23  0             430962.6992   0.0603  0.050   0.0604 0.09  
1045: 36 13 24  0   35 13 23  0             430962.6992   0.0603  0.050   0.0604 0.41  
1046: 35 13 22  0   34 13 21  0             431041.9151  -0.0135  0.050  -0.0135 0.41  
1047: 35 13 22  0   34 14 21  0             431041.9151  -0.0135  0.050  -0.0135 0.09  
1048: 35 14 22  0   34 13 21  0             431041.9151  -0.0135  0.050  -0.0135 0.09  
1049: 35 14 22  0   34 14 21  0             431041.9151  -0.0135  0.050  -0.0135 0.41  
1050: 33 15 18  0   32 15 17  0             431374.6946   0.0290  0.050   0.0294 0.42  
1051: 33 15 18  0   32 16 17  0             431374.6946   0.0299  0.050   0.0294 0.08  
1052: 33 16 18  0   32 15 17  0             431374.6946   0.0289  0.050   0.0294 0.08  
1053: 33 16 18  0   32 16 17  0             431374.6946   0.0298  0.050   0.0294 0.42  
1054: 31 17 14  0   30 17 13  0             432431.1872  -0.0058  0.050               
1055: 29 20 10  0   28 20  9  0             433004.0100   0.0686  0.050               
1056: 28 19  9  0   27 19  8  0             437287.8199  -0.0291  0.050               
1057: 49  0 49  0   48  0 48  0             439648.4389  -0.0253  0.050  -0.0253 0.40  
1058: 49  0 49  0   48  1 48  0             439648.4389  -0.0253  0.050  -0.0253 0.10  
1059: 49  1 49  0   48  0 48  0             439648.4389  -0.0253  0.050  -0.0253 0.10  
1060: 49  1 49  0   48  1 48  0             439648.4389  -0.0253  0.050  -0.0253 0.40  
1061: 46  3 43  0   45  3 42  0             439669.3922  -0.0532  0.050  -0.0532 0.40  
1062: 46  3 43  0   45  4 42  0             439669.3922  -0.0532  0.050  -0.0532 0.10  
1063: 46  4 43  0   45  3 42  0             439669.3922  -0.0532  0.050  -0.0532 0.10  
1064: 46  4 43  0   45  4 42  0             439669.3922  -0.0532  0.050  -0.0532 0.40  
1065: 45  4 41  0   44  4 40  0             439675.6854  -0.0054  0.050  -0.0054 0.40  
1066: 45  4 41  0   44  5 40  0             439675.6854  -0.0054  0.050  -0.0054 0.10  
1067: 45  5 41  0   44  4 40  0             439675.6854  -0.0054  0.050  -0.0054 0.10  
1068: 45  5 41  0   44  5 40  0             439675.6854  -0.0054  0.050  -0.0054 0.40  
1069: 39 10 29  0   38 10 28  0             439746.9776  -0.0673  0.050  -0.0674 0.41  
1070: 39 10 29  0   38 11 28  0             439746.9776  -0.0673  0.050  -0.0674 0.09  
1071: 39 11 29  0   38 10 28  0             439746.9776  -0.0673  0.050  -0.0674 0.09  
1072: 39 11 29  0   38 11 28  0             439746.9776  -0.0673  0.050  -0.0674 0.41  
1073: 38 11 27  0   37 11 26  0             439778.6036   0.0863  0.050   0.0863 0.41  
1074: 38 11 27  0   37 12 26  0             439778.6036   0.0863  0.050   0.0863 0.09  
1075: 38 12 27  0   37 11 26  0             439778.6036   0.0863  0.050   0.0863 0.09  
1076: 38 12 27  0   37 12 26  0             439778.6036   0.0863  0.050   0.0863 0.41  
1077: 36 13 23  0   35 13 22  0             439895.4840   0.0110  0.050   0.0111 0.41  
1078: 36 13 23  0   35 14 22  0             439895.4840   0.0110  0.050   0.0111 0.09  
1079: 36 14 23  0   35 13 22  0             439895.4840   0.0110  0.050   0.0111 0.09  
1080: 36 14 23  0   35 14 22  0             439895.4840   0.0110  0.050   0.0111 0.41  
1081: 34 15 19  0   33 15 18  0             440181.8328   0.0015  0.050   0.0016 0.42  
1082: 34 15 19  0   33 16 18  0             440181.8328   0.0016  0.050   0.0016 0.08  
1083: 34 16 19  0   33 15 18  0             440181.8328   0.0015  0.050   0.0016 0.08  
1084: 34 16 19  0   33 16 18  0             440181.8328   0.0016  0.050   0.0016 0.42  
1085: 33 16 17  0   32 16 16  0             440480.9577  -0.0205  0.050  -0.0114 0.42  
1086: 33 16 17  0   32 17 16  0             440480.9577   0.0005  0.050  -0.0114 0.08  
1087: 33 17 17  0   32 16 16  0             440480.9577  -0.0234  0.050  -0.0114 0.08  
1088: 33 17 17  0   32 17 16  0             440480.9577  -0.0022  0.050  -0.0114 0.42  
1089: 32 17 15  0   31 17 14  0             441025.7450   0.0589  0.050               
1090: 30 20 11  0   29 20 10  0             443088.6323  -0.0407  0.050               
1091: 50  0 50  0   49  0 49  0             448523.7797   0.0011  0.050   0.0011 0.40  
1092: 50  0 50  0   49  1 49  0             448523.7797   0.0011  0.050   0.0011 0.10  
1093: 50  1 50  0   49  0 49  0             448523.7797   0.0011  0.050   0.0011 0.10  
1094: 50  1 50  0   49  1 49  0             448523.7797   0.0011  0.050   0.0011 0.40  
1095: 49  1 48  0   48  1 47  0             448531.3493  -0.0752  0.050  -0.0752 0.40  
1096: 49  1 48  0   48  2 47  0             448531.3493  -0.0752  0.050  -0.0752 0.10  
1097: 49  2 48  0   48  1 47  0             448531.3493  -0.0752  0.050  -0.0752 0.10  
1098: 49  2 48  0   48  2 47  0             448531.3493  -0.0752  0.050  -0.0752 0.40  
1099: 48  2 46  0   47  2 45  0             448538.2289  -0.0518  0.050  -0.0519 0.40  
1100: 48  2 46  0   47  3 45  0             448538.2289  -0.0518  0.050  -0.0519 0.10  
1101: 48  3 46  0   47  2 45  0             448538.2289  -0.0518  0.050  -0.0519 0.10  
1102: 48  3 46  0   47  3 45  0             448538.2289  -0.0518  0.050  -0.0519 0.40  
1103: 47  3 44  0   46  3 43  0             448544.6142   0.0076  0.050   0.0077 0.40  
1104: 47  3 44  0   46  4 43  0             448544.6142   0.0076  0.050   0.0077 0.10  
1105: 47  4 44  0   46  3 43  0             448544.6142   0.0076  0.050   0.0077 0.10  
1106: 47  4 44  0   46  4 43  0             448544.6142   0.0076  0.050   0.0077 0.40  
1107: 46  4 42  0   45  4 41  0             448550.7354   0.0173  0.050   0.0174 0.40  
1108: 46  4 42  0   45  5 41  0             448550.7354   0.0173  0.050   0.0174 0.10  
1109: 46  5 42  0   45  4 41  0             448550.7354   0.0173  0.050   0.0174 0.10  
1110: 46  5 42  0   45  5 41  0             448550.7354   0.0173  0.050   0.0174 0.40  
1111: 45  5 40  0   44  5 39  0             448556.9825  -0.0305  0.050  -0.0305 0.40  
1112: 45  5 40  0   44  6 39  0             448556.9825  -0.0305  0.050  -0.0305 0.10  
1113: 45  6 40  0   44  5 39  0             448556.9825  -0.0305  0.050  -0.0305 0.10  
1114: 45  6 40  0   44  6 39  0             448556.9825  -0.0305  0.050  -0.0305 0.40  
1115: 44  6 38  0   43  6 37  0             448564.0132   0.0050  0.050   0.0050 0.41  
1116: 44  6 38  0   43  7 37  0             448564.0132   0.0050  0.050   0.0050 0.09  
1117: 44  7 38  0   43  6 37  0             448564.0132   0.0050  0.050   0.0050 0.09  
1118: 44  7 38  0   43  7 37  0             448564.0132   0.0050  0.050   0.0050 0.41  
1119: 43  7 36  0   42  7 35  0             448572.3966   0.0015  0.050   0.0015 0.41  
1120: 43  7 36  0   42  8 35  0             448572.3966   0.0015  0.050   0.0015 0.09  
1121: 43  8 36  0   42  7 35  0             448572.3966   0.0015  0.050   0.0015 0.09  
1122: 43  8 36  0   42  8 35  0             448572.3966   0.0015  0.050   0.0015 0.41  
1123: 42  8 34  0   41  8 33  0             448583.1522   0.0243  0.050   0.0243 0.41  
1124: 42  8 34  0   41  9 33  0             448583.1522   0.0243  0.050   0.0243 0.09  
1125: 42  9 34  0   41  8 33  0             448583.1522   0.0243  0.050   0.0243 0.09  
1126: 42  9 34  0   41  9 33  0             448583.1522   0.0243  0.050   0.0243 0.41  
1127: 40 10 30  0   39 10 29  0             448617.6701  -0.0068  0.050  -0.0068 0.41  
1128: 40 10 30  0   39 11 29  0             448617.6701  -0.0068  0.050  -0.0068 0.09  
1129: 40 11 30  0   39 10 29  0             448617.6701  -0.0068  0.050  -0.0068 0.09  
1130: 40 11 30  0   39 11 29  0             448617.6701  -0.0068  0.050  -0.0068 0.41  
1131: 39 11 28  0   38 11 27  0             448646.4817   0.0213  0.050   0.0213 0.41  
1132: 39 11 28  0   38 12 27  0             448646.4817   0.0213  0.050   0.0213 0.09  
1133: 39 12 28  0   38 11 27  0             448646.4817   0.0213  0.050   0.0213 0.09  
1134: 39 12 28  0   38 12 27  0             448646.4817   0.0213  0.050   0.0213 0.41  
1135: 38 12 26  0   37 12 25  0             448688.5266  -0.0350  0.050  -0.0351 0.41  
1136: 38 12 26  0   37 13 25  0             448688.5266  -0.0350  0.050  -0.0351 0.09  
1137: 38 13 26  0   37 12 25  0             448688.5266  -0.0350  0.050  -0.0351 0.09  
1138: 38 13 26  0   37 13 25  0             448688.5266  -0.0350  0.050  -0.0351 0.41  
1139: 36 14 22  0   35 14 21  0             448847.9403   0.0338  0.050   0.0338 0.42  
1140: 36 14 22  0   35 15 21  0             448847.9403   0.0338  0.050   0.0338 0.08  
1141: 36 15 22  0   35 14 21  0             448847.9403   0.0338  0.050   0.0338 0.08  
1142: 36 15 22  0   35 15 21  0             448847.9403   0.0338  0.050   0.0338 0.42  
1143: 35 15 20  0   34 15 19  0             449000.2308  -0.0688  0.050  -0.0688 0.42  
1144: 35 15 20  0   34 16 19  0             449000.2308  -0.0688  0.050  -0.0688 0.08  
1145: 35 16 20  0   34 15 19  0             449000.2308  -0.0688  0.050  -0.0688 0.08  
1146: 35 16 20  0   34 16 19  0             449000.2308  -0.0688  0.050  -0.0688 0.42  
1147: 34 16 18  0   33 16 17  0             449251.4876   0.0580  0.050   0.0593 0.42  
1148: 34 16 18  0   33 17 17  0             449251.4876   0.0609  0.050   0.0593 0.08  
1149: 34 17 18  0   33 16 17  0             449251.4876   0.0577  0.050   0.0593 0.08  
1150: 34 17 18  0   33 17 17  0             449251.4876   0.0605  0.050   0.0593 0.42  
1151: 33 17 16  0   32 17 15  0             449690.5900  -0.2094  0.050  -0.0428 0.43  
1152: 33 17 16  0   32 18 15  0             449690.5900   0.1828  0.050  -0.0428 0.07  
1153: 33 18 16  0   32 17 15  0             449690.5900  -0.2683  0.050  -0.0428 0.07  
1154: 33 18 16  0   32 18 15  0             449690.5900   0.1239  0.050  -0.0428 0.43  
1155: 31 20 12  0   30 20 11  0             451907.3917  -0.0563  0.050               
1156: 30 22  9  0   29 22  8  0             451956.4559  -0.0191  0.050               
1157: 50  1 49  0   49  1 48  0             457406.3149  -0.0212  0.050  -0.0213 0.40  
1158: 50  1 49  0   49  2 48  0             457406.3149  -0.0212  0.050  -0.0213 0.10  
1159: 50  2 49  0   49  1 48  0             457406.3149  -0.0212  0.050  -0.0213 0.10  
1160: 50  2 49  0   49  2 48  0             457406.3149  -0.0212  0.050  -0.0213 0.40  
1161: 47  4 43  0   46  4 42  0             457425.4551   0.0868  0.050   0.0868 0.40  
1162: 47  4 43  0   46  5 42  0             457425.4551   0.0868  0.050   0.0868 0.10  
1163: 47  5 43  0   46  4 42  0             457425.4551   0.0868  0.050   0.0868 0.10  
1164: 47  5 43  0   46  5 42  0             457425.4551   0.0868  0.050   0.0868 0.40  
1165: 46  5 41  0   45  5 40  0             457431.4785   0.0101  0.050   0.0101 0.40  
1166: 46  5 41  0   45  6 40  0             457431.4785   0.0101  0.050   0.0101 0.10  
1167: 46  6 41  0   45  5 40  0             457431.4785   0.0101  0.050   0.0101 0.10  
1168: 46  6 41  0   45  6 40  0             457431.4785   0.0101  0.050   0.0101 0.40  
1169: 45  6 39  0   44  6 38  0             457438.1369  -0.0381  0.050  -0.0382 0.41  
1170: 45  6 39  0   44  7 38  0             457438.1369  -0.0381  0.050  -0.0382 0.09  
1171: 45  7 39  0   44  6 38  0             457438.1369  -0.0381  0.050  -0.0382 0.09  
1172: 45  7 39  0   44  7 38  0             457438.1369  -0.0381  0.050  -0.0382 0.41  
1173: 44  7 37  0   43  7 36  0             457446.1107  -0.0236  0.050  -0.0237 0.41  
1174: 44  7 37  0   43  8 36  0             457446.1107  -0.0236  0.050  -0.0237 0.09  
1175: 44  8 37  0   43  7 36  0             457446.1107  -0.0236  0.050  -0.0237 0.09  
1176: 44  8 37  0   43  8 36  0             457446.1107  -0.0236  0.050  -0.0237 0.41  
1177: 43  8 35  0   42  8 34  0             457456.2928   0.0662  0.050   0.0663 0.41  
1178: 43  8 35  0   42  9 34  0             457456.2928   0.0662  0.050   0.0663 0.09  
1179: 43  9 35  0   42  8 34  0             457456.2928   0.0662  0.050   0.0663 0.09  
1180: 43  9 35  0   42  9 34  0             457456.2928   0.0662  0.050   0.0663 0.41  
1181: 42  9 33  0   41  9 32  0             457469.6060  -0.0801  0.050  -0.0802 0.41  
1182: 42  9 33  0   41 10 32  0             457469.6060  -0.0801  0.050  -0.0802 0.09  
1183: 42 10 33  0   41  9 32  0             457469.6060  -0.0801  0.050  -0.0802 0.09  
1184: 42 10 33  0   41 10 32  0             457469.6060  -0.0801  0.050  -0.0802 0.41  
1185: 41 10 31  0   40 10 30  0             457488.2447  -0.0494  0.050  -0.0494 0.41  
1186: 41 10 31  0   40 11 30  0             457488.2447  -0.0494  0.050  -0.0494 0.09  
1187: 41 11 31  0   40 10 30  0             457488.2447  -0.0494  0.050  -0.0494 0.09  
1188: 41 11 31  0   40 11 30  0             457488.2447  -0.0494  0.050  -0.0494 0.41  
1189: 40 11 29  0   39 11 28  0             457514.6497  -0.0458  0.050  -0.0459 0.41  
1190: 40 11 29  0   39 12 28  0             457514.6497  -0.0458  0.050  -0.0459 0.09  
1191: 40 12 29  0   39 11 28  0             457514.6497  -0.0458  0.050  -0.0459 0.09  
1192: 40 12 29  0   39 12 28  0             457514.6497  -0.0458  0.050  -0.0459 0.41  
1193: 39 12 27  0   38 12 26  0             457553.0275   0.0840  0.050   0.0841 0.41  
1194: 39 12 27  0   38 13 26  0             457553.0275   0.0840  0.050   0.0841 0.09  
1195: 39 13 27  0   38 12 26  0             457553.0275   0.0840  0.050   0.0841 0.09  
1196: 39 13 27  0   38 13 26  0             457553.0275   0.0840  0.050   0.0841 0.41  
1197: 38 13 25  0   37 13 24  0             457609.4060  -0.0574  0.050  -0.0575 0.41  
1198: 38 13 25  0   37 14 24  0             457609.4060  -0.0574  0.050  -0.0575 0.09  
1199: 38 14 25  0   37 13 24  0             457609.4060  -0.0574  0.050  -0.0575 0.09  
1200: 38 14 25  0   37 14 24  0             457609.4060  -0.0574  0.050  -0.0575 0.41  
1201: 37 14 23  0   36 14 22  0             457694.8702   0.0151  0.050   0.0152 0.41  
1202: 37 14 23  0   36 15 22  0             457694.8702   0.0151  0.050   0.0152 0.09  
1203: 37 15 23  0   36 14 22  0             457694.8702   0.0151  0.050   0.0152 0.09  
1204: 37 15 23  0   36 15 22  0             457694.8702   0.0151  0.050   0.0152 0.41  
1205: 36 15 21  0   35 15 20  0             457827.4449  -0.0098  0.050  -0.0099 0.42  
1206: 36 15 21  0   35 16 20  0             457827.4449  -0.0098  0.050  -0.0099 0.08  
1207: 36 16 21  0   35 15 20  0             457827.4449  -0.0098  0.050  -0.0099 0.08  
1208: 36 16 21  0   35 16 20  0             457827.4449  -0.0098  0.050  -0.0099 0.42  
1209: 35 16 19  0   34 16 18  0             458040.8951  -0.0588  0.050  -0.0587 0.42  
1210: 35 16 19  0   34 17 18  0             458040.8951  -0.0585  0.050  -0.0587 0.08  
1211: 35 17 19  0   34 16 18  0             458040.8951  -0.0589  0.050  -0.0587 0.08  
1212: 35 17 19  0   34 17 18  0             458040.8951  -0.0585  0.050  -0.0587 0.42  
1213: 34 17 17  0   33 17 16  0             458402.5208   0.0075  0.050   0.0328 0.42  
1214: 34 17 17  0   33 18 16  0             458402.5208   0.0664  0.050   0.0328 0.08  
1215: 34 18 17  0   33 17 16  0             458402.5208  -0.0008  0.050   0.0328 0.08  
1216: 34 18 17  0   33 18 16  0             458402.5208   0.0580  0.050   0.0328 0.42  
1217: 51  1 50  0   50  1 49  0             466280.8442  -0.0131  0.050  -0.0131 0.40  
1218: 51  1 50  0   50  2 49  0             466280.8442  -0.0131  0.050  -0.0131 0.10  
1219: 51  2 50  0   50  1 49  0             466280.8442  -0.0131  0.050  -0.0131 0.10  
1220: 51  2 50  0   50  2 49  0             466280.8442  -0.0131  0.050  -0.0131 0.40  
1221: 50  2 48  0   49  2 47  0             466287.6113  -0.0070  0.050  -0.0070 0.40  
1222: 50  2 48  0   49  3 47  0             466287.6113  -0.0070  0.050  -0.0070 0.10  
1223: 50  3 48  0   49  2 47  0             466287.6113  -0.0070  0.050  -0.0070 0.10  
1224: 50  3 48  0   49  3 47  0             466287.6113  -0.0070  0.050  -0.0070 0.40  
1225: 49  3 46  0   48  3 45  0             466293.7487  -0.0302  0.050  -0.0303 0.40  
1226: 49  3 46  0   48  4 45  0             466293.7487  -0.0302  0.050  -0.0303 0.10  
1227: 49  4 46  0   48  3 45  0             466293.7487  -0.0302  0.050  -0.0303 0.10  
1228: 49  4 46  0   48  4 45  0             466293.7487  -0.0302  0.050  -0.0303 0.40  
1229: 48  4 44  0   47  4 43  0             466299.6186  -0.0150  0.050  -0.0150 0.40  
1230: 48  4 44  0   47  5 43  0             466299.6186  -0.0150  0.050  -0.0150 0.10  
1231: 48  5 44  0   47  4 43  0             466299.6186  -0.0150  0.050  -0.0150 0.10  
1232: 48  5 44  0   47  5 43  0             466299.6186  -0.0150  0.050  -0.0150 0.40  
1233: 47  5 42  0   46  5 41  0             466305.5307  -0.0148  0.050  -0.0149 0.40  
1234: 47  5 42  0   46  6 41  0             466305.5307  -0.0148  0.050  -0.0149 0.10  
1235: 47  6 42  0   46  5 41  0             466305.5307  -0.0148  0.050  -0.0149 0.10  
1236: 47  6 42  0   46  6 41  0             466305.5307  -0.0148  0.050  -0.0149 0.40  
1237: 46  6 40  0   45  6 39  0             466311.9692  -0.0079  0.050  -0.0080 0.41  
1238: 46  6 40  0   45  7 39  0             466311.9692  -0.0079  0.050  -0.0080 0.09  
1239: 46  7 40  0   45  6 39  0             466311.9692  -0.0079  0.050  -0.0080 0.09  
1240: 46  7 40  0   45  7 39  0             466311.9692  -0.0079  0.050  -0.0080 0.41  
1241: 44  8 36  0   43  8 35  0             466329.0706   0.0408  0.050   0.0409 0.41  
1242: 44  8 36  0   43  9 35  0             466329.0706   0.0408  0.050   0.0409 0.09  
1243: 44  9 36  0   43  8 35  0             466329.0706   0.0408  0.050   0.0409 0.09  
1244: 44  9 36  0   43  9 35  0             466329.0706   0.0408  0.050   0.0409 0.41  
1245: 43  9 34  0   42  9 33  0             466341.6164   0.0209  0.050   0.0209 0.41  
1246: 43  9 34  0   42 10 33  0             466341.6164   0.0209  0.050   0.0209 0.09  
1247: 43 10 34  0   42  9 33  0             466341.6164   0.0209  0.050   0.0209 0.09  
1248: 43 10 34  0   42 10 33  0             466341.6164   0.0209  0.050   0.0209 0.41  
1249: 42 10 32  0   41 10 31  0             466358.8270  -0.0123  0.050  -0.0123 0.41  
1250: 42 10 32  0   41 11 31  0             466358.8270  -0.0123  0.050  -0.0123 0.09  
1251: 42 11 32  0   41 10 31  0             466358.8270  -0.0123  0.050  -0.0123 0.09  
1252: 42 11 32  0   41 11 31  0             466358.8270  -0.0123  0.050  -0.0123 0.41  
1253: 41 11 30  0   40 11 29  0             466383.1954   0.0779  0.050   0.0780 0.41  
1254: 41 11 30  0   40 12 29  0             466383.1954   0.0779  0.050   0.0780 0.09  
1255: 41 12 30  0   40 11 29  0             466383.1954   0.0779  0.050   0.0780 0.09  
1256: 41 12 30  0   40 12 29  0             466383.1954   0.0779  0.050   0.0780 0.41  
1257: 39 13 26  0   38 13 25  0             466469.0630   0.0798  0.050   0.0798 0.41  
1258: 39 13 26  0   38 14 25  0             466469.0630   0.0798  0.050   0.0798 0.09  
1259: 39 14 26  0   38 13 25  0             466469.0630   0.0798  0.050   0.0798 0.09  
1260: 39 14 26  0   38 14 25  0             466469.0630   0.0798  0.050   0.0798 0.41  
1261: 38 14 24  0   37 14 23  0             466545.0720   0.0022  0.050   0.0022 0.41  
1262: 38 14 24  0   37 15 23  0             466545.0720   0.0022  0.050   0.0022 0.09  
1263: 38 15 24  0   37 14 23  0             466545.0720   0.0022  0.050   0.0022 0.09  
1264: 38 15 24  0   37 15 23  0             466545.0720   0.0022  0.050   0.0022 0.41  
1265: 36 16 20  0   35 16 19  0             466844.9046   0.0435  0.050   0.0435 0.42  
1266: 36 16 20  0   35 17 19  0             466844.9046   0.0435  0.050   0.0435 0.08  
1267: 36 17 20  0   35 16 19  0             466844.9046   0.0435  0.050   0.0435 0.08  
1268: 36 17 20  0   35 17 19  0             466844.9046   0.0435  0.050   0.0435 0.42  
1269: 35 17 18  0   34 17 17  0             467147.0553  -0.0754  0.050  -0.0718 0.42  
1270: 35 17 18  0   34 18 17  0             467147.0553  -0.0670  0.050  -0.0718 0.08  
1271: 35 18 18  0   34 17 17  0             467147.0553  -0.0765  0.050  -0.0718 0.08  
1272: 35 18 18  0   34 18 17  0             467147.0553  -0.0681  0.050  -0.0718 0.42  
1273: 33 20 14  0   32 20 13  0             468677.2290   0.0693  0.050               
1274: 53  0 53  0   52  0 52  0             475147.4268   0.0346  0.050   0.0346 0.40  
1275: 53  0 53  0   52  1 52  0             475147.4268   0.0346  0.050   0.0346 0.10  
1276: 53  1 53  0   52  0 52  0             475147.4268   0.0346  0.050   0.0346 0.10  
1277: 53  1 53  0   52  1 52  0             475147.4268   0.0346  0.050   0.0346 0.40  
1278: 52  1 51  0   51  1 50  0             475155.0460   0.0658  0.050   0.0658 0.40  
1279: 52  1 51  0   51  2 50  0             475155.0460   0.0658  0.050   0.0658 0.10  
1280: 52  2 51  0   51  1 50  0             475155.0460   0.0658  0.050   0.0658 0.10  
1281: 52  2 51  0   51  2 50  0             475155.0460   0.0658  0.050   0.0658 0.40  
1282: 51  2 49  0   50  2 48  0             475161.6264  -0.0680  0.050  -0.0681 0.40  
1283: 51  2 49  0   50  3 48  0             475161.6264  -0.0680  0.050  -0.0681 0.10  
1284: 51  3 49  0   50  2 48  0             475161.6264  -0.0680  0.050  -0.0681 0.10  
1285: 51  3 49  0   50  3 48  0             475161.6264  -0.0680  0.050  -0.0681 0.40  
1286: 50  3 47  0   49  3 46  0             475167.7793   0.0046  0.050   0.0046 0.40  
1287: 50  3 47  0   49  4 46  0             475167.7793   0.0046  0.050   0.0046 0.10  
1288: 50  4 47  0   49  3 46  0             475167.7793   0.0046  0.050   0.0046 0.10  
1289: 50  4 47  0   49  4 46  0             475167.7793   0.0046  0.050   0.0046 0.40  
1290: 49  4 45  0   48  4 44  0             475173.5723   0.0666  0.050   0.0667 0.40  
1291: 49  4 45  0   48  5 44  0             475173.5723   0.0666  0.050   0.0667 0.10  
1292: 49  5 45  0   48  4 44  0             475173.5723   0.0666  0.050   0.0667 0.10  
1293: 49  5 45  0   48  5 44  0             475173.5723   0.0666  0.050   0.0667 0.40  
1294: 48  5 43  0   47  5 42  0             475179.2382   0.0023  0.050   0.0023 0.40  
1295: 48  5 43  0   47  6 42  0             475179.2382   0.0023  0.050   0.0023 0.10  
1296: 48  6 43  0   47  5 42  0             475179.2382   0.0023  0.050   0.0023 0.10  
1297: 48  6 43  0   47  6 42  0             475179.2382   0.0023  0.050   0.0023 0.40  
1298: 47  6 41  0   46  6 40  0             475185.4499   0.0456  0.050   0.0456 0.41  
1299: 47  6 41  0   46  7 40  0             475185.4499   0.0456  0.050   0.0456 0.09  
1300: 47  7 41  0   46  6 40  0             475185.4499   0.0456  0.050   0.0456 0.09  
1301: 47  7 41  0   46  7 40  0             475185.4499   0.0456  0.050   0.0456 0.41  
1302: 46  7 39  0   45  7 38  0             475192.5390  -0.0404  0.050  -0.0405 0.41  
1303: 46  7 39  0   45  8 38  0             475192.5390  -0.0404  0.050  -0.0405 0.09  
1304: 46  8 39  0   45  7 38  0             475192.5390  -0.0404  0.050  -0.0405 0.09  
1305: 46  8 39  0   45  8 38  0             475192.5390  -0.0404  0.050  -0.0405 0.41  
1306: 44  9 35  0   43  9 34  0             475213.2894   0.0287  0.050   0.0287 0.41  
1307: 44  9 35  0   43 10 34  0             475213.2894   0.0287  0.050   0.0287 0.09  
1308: 44 10 35  0   43  9 34  0             475213.2894   0.0287  0.050   0.0287 0.09  
1309: 44 10 35  0   43 10 34  0             475213.2894   0.0287  0.050   0.0287 0.41  
1310: 43 10 33  0   42 10 32  0             475229.3561   0.0925  0.050   0.0925 0.41  
1311: 43 10 33  0   42 11 32  0             475229.3561   0.0925  0.050   0.0925 0.09  
1312: 43 11 33  0   42 10 32  0             475229.3561   0.0925  0.050   0.0925 0.09  
1313: 43 11 33  0   42 11 32  0             475229.3561   0.0925  0.050   0.0925 0.41  
1314: 42 11 31  0   41 11 30  0             475251.5763  -0.0612  0.050  -0.0612 0.41  
1315: 42 11 31  0   41 12 30  0             475251.5763  -0.0612  0.050  -0.0612 0.09  
1316: 42 12 31  0   41 11 30  0             475251.5763  -0.0612  0.050  -0.0612 0.09  
1317: 42 12 31  0   41 12 30  0             475251.5763  -0.0612  0.050  -0.0612 0.41  
1318: 41 12 29  0   40 12 28  0             475283.5317   0.0113  0.050   0.0114 0.41  
1319: 41 12 29  0   40 13 28  0             475283.5317   0.0113  0.050   0.0114 0.09  
1320: 41 13 29  0   40 12 28  0             475283.5317   0.0113  0.050   0.0114 0.09  
1321: 41 13 29  0   40 13 28  0             475283.5317   0.0113  0.050   0.0114 0.41  
1322: 40 13 27  0   39 13 26  0             475329.6999  -0.0235  0.050  -0.0236 0.41  
1323: 40 13 27  0   39 14 26  0             475329.6999  -0.0235  0.050  -0.0236 0.09  
1324: 40 14 27  0   39 13 26  0             475329.6999  -0.0235  0.050  -0.0236 0.09  
1325: 40 14 27  0   39 14 26  0             475329.6999  -0.0235  0.050  -0.0236 0.41  
1326: 39 14 25  0   38 14 24  0             475397.8177  -0.0654  0.050  -0.0654 0.41  
1327: 39 14 25  0   38 15 24  0             475397.8177  -0.0654  0.050  -0.0654 0.09  
1328: 39 15 25  0   38 14 24  0             475397.8177  -0.0654  0.050  -0.0654 0.09  
1329: 39 15 25  0   38 15 24  0             475397.8177  -0.0654  0.050  -0.0654 0.41  
1330: 36 17 19  0   35 17 18  0             475915.8171  -0.0420  0.050  -0.0415 0.42  
1331: 36 17 19  0   35 18 18  0             475915.8171  -0.0408  0.050  -0.0415 0.08  
1332: 36 18 19  0   35 17 18  0             475915.8171  -0.0421  0.050  -0.0415 0.08  
1333: 36 18 19  0   35 18 18  0             475915.8171  -0.0410  0.050  -0.0415 0.42  
1334: 34 19 15  0   33 19 14  0             477154.4842  -0.0431  0.050               
1335: 32 22 11  0   31 22 10  0             478472.7620   0.0215  0.050               
1336: 54  0 54  0   53  0 53  0             484021.1299   0.0017  0.050   0.0017 0.40  
1337: 54  0 54  0   53  1 53  0             484021.1299   0.0017  0.050   0.0017 0.10  
1338: 54  1 54  0   53  0 53  0             484021.1299   0.0017  0.050   0.0017 0.10  
1339: 54  1 54  0   53  1 53  0             484021.1299   0.0017  0.050   0.0017 0.40  
1340: 53  1 52  0   52  1 51  0             484028.7213   0.0240  0.050   0.0240 0.40  
1341: 53  1 52  0   52  2 51  0             484028.7213   0.0240  0.050   0.0240 0.10  
1342: 53  2 52  0   52  1 51  0             484028.7213   0.0240  0.050   0.0240 0.10  
1343: 53  2 52  0   52  2 51  0             484028.7213   0.0240  0.050   0.0240 0.40  
1344: 52  2 50  0   51  2 49  0             484035.2993  -0.0660  0.050  -0.0661 0.40  
1345: 52  2 50  0   51  3 49  0             484035.2993  -0.0660  0.050  -0.0661 0.10  
1346: 52  3 50  0   51  2 49  0             484035.2993  -0.0660  0.050  -0.0661 0.10  
1347: 52  3 50  0   51  3 49  0             484035.2993  -0.0660  0.050  -0.0661 0.40  
1348: 51  3 48  0   50  3 47  0             484041.3089  -0.0575  0.050  -0.0575 0.40  
1349: 51  3 48  0   50  4 47  0             484041.3089  -0.0575  0.050  -0.0575 0.10  
1350: 51  4 48  0   50  3 47  0             484041.3089  -0.0575  0.050  -0.0575 0.10  
1351: 51  4 48  0   50  4 47  0             484041.3089  -0.0575  0.050  -0.0575 0.40  
1352: 50  4 46  0   49  4 45  0             484046.9799   0.0033  0.050   0.0033 0.40  
1353: 50  4 46  0   49  5 45  0             484046.9799   0.0033  0.050   0.0033 0.10  
1354: 50  5 46  0   49  4 45  0             484046.9799   0.0033  0.050   0.0033 0.10  
1355: 50  5 46  0   49  5 45  0             484046.9799   0.0033  0.050   0.0033 0.40  
1356: 48  6 42  0   47  6 41  0             484058.4774   0.0309  0.050   0.0309 0.41  
1357: 48  6 42  0   47  7 41  0             484058.4774   0.0309  0.050   0.0309 0.09  
1358: 48  7 42  0   47  6 41  0             484058.4774   0.0309  0.050   0.0309 0.09  
1359: 48  7 42  0   47  7 41  0             484058.4774   0.0309  0.050   0.0309 0.41  
1360: 47  7 40  0   46  7 39  0             484065.2541  -0.0059  0.050  -0.0060 0.41  
1361: 47  7 40  0   46  8 39  0             484065.2541  -0.0059  0.050  -0.0060 0.09  
1362: 47  8 40  0   46  7 39  0             484065.2541  -0.0059  0.050  -0.0060 0.09  
1363: 47  8 40  0   46  8 39  0             484065.2541  -0.0059  0.050  -0.0060 0.41  
1364: 41 13 28  0   40 13 27  0             484191.3729  -0.0478  0.050  -0.0479 0.41  
1365: 41 13 28  0   40 14 27  0             484191.3729  -0.0478  0.050  -0.0479 0.09  
1366: 41 14 28  0   40 13 27  0             484191.3729  -0.0478  0.050  -0.0479 0.09  
1367: 41 14 28  0   40 14 27  0             484191.3729  -0.0478  0.050  -0.0479 0.41  
1368: 40 14 26  0   39 14 25  0             484252.7300  -0.0397  0.050  -0.0398 0.41  
1369: 40 14 26  0   39 15 25  0             484252.7300  -0.0397  0.050  -0.0398 0.09  
1370: 40 15 26  0   39 14 25  0             484252.7300  -0.0397  0.050  -0.0398 0.09  
1371: 40 15 26  0   39 15 25  0             484252.7300  -0.0397  0.050  -0.0398 0.41  
1372: 38 16 22  0   37 16 21  0             484483.3793   0.0497  0.050   0.0498 0.42  
1373: 38 16 22  0   37 17 21  0             484483.3793   0.0497  0.050   0.0498 0.08  
1374: 38 17 22  0   37 16 21  0             484483.3793   0.0497  0.050   0.0498 0.08  
1375: 38 17 22  0   37 17 21  0             484483.3793   0.0497  0.050   0.0498 0.42  
1376: 36 18 18  0   35 18 17  0             485064.1864  -0.0241  0.050  -0.0141 0.42  
1377: 36 18 18  0   35 19 17  0             485064.1864  -0.0006  0.050  -0.0141 0.08  
1378: 36 19 18  0   35 18 17  0             485064.1864  -0.0275  0.050  -0.0141 0.08  
1379: 36 19 18  0   35 19 17  0             485064.1864  -0.0040  0.050  -0.0141 0.42  
1380: 52  3 49  0   51  3 48  0             492914.4739  -0.0724  0.050  -0.0725 0.40  
1381: 52  3 49  0   51  4 48  0             492914.4739  -0.0724  0.050  -0.0725 0.10  
1382: 52  4 49  0   51  3 48  0             492914.4739  -0.0724  0.050  -0.0725 0.10  
1383: 52  4 49  0   51  4 48  0             492914.4739  -0.0724  0.050  -0.0725 0.40  
1384: 51  4 47  0   50  4 46  0             492919.9791  -0.0591  0.050  -0.0592 0.40  
1385: 51  4 47  0   50  5 46  0             492919.9791  -0.0591  0.050  -0.0592 0.10  
1386: 51  5 47  0   50  4 46  0             492919.9791  -0.0591  0.050  -0.0592 0.10  
1387: 51  5 47  0   50  5 46  0             492919.9791  -0.0591  0.050  -0.0592 0.40  
1388: 49  6 43  0   48  6 42  0             492931.1789   0.0846  0.050   0.0847 0.41  
1389: 49  6 43  0   48  7 42  0             492931.1789   0.0846  0.050   0.0847 0.09  
1390: 49  7 43  0   48  6 42  0             492931.1789   0.0846  0.050   0.0847 0.09  
1391: 49  7 43  0   48  7 42  0             492931.1789   0.0846  0.050   0.0847 0.41  
1392: 48  7 41  0   47  7 40  0             492937.5710   0.0076  0.050   0.0076 0.41  
1393: 48  7 41  0   47  8 40  0             492937.5710   0.0076  0.050   0.0076 0.09  
1394: 48  8 41  0   47  7 40  0             492937.5710   0.0076  0.050   0.0076 0.09  
1395: 48  8 41  0   47  8 40  0             492937.5710   0.0076  0.050   0.0076 0.41  
1396: 46  9 37  0   45  9 36  0             492955.8544   0.0968  0.050   0.0968 0.41  
1397: 46  9 37  0   45 10 36  0             492955.8544   0.0968  0.050   0.0968 0.09  
1398: 46 10 37  0   45  9 36  0             492955.8544   0.0968  0.050   0.0968 0.09  
1399: 46 10 37  0   45 10 36  0             492955.8544   0.0968  0.050   0.0968 0.41  
1400: 43 12 31  0   42 12 30  0             493015.5426  -0.0014  0.050  -0.0014 0.41  
1401: 43 12 31  0   42 13 30  0             493015.5426  -0.0014  0.050  -0.0014 0.09  
1402: 43 13 31  0   42 12 30  0             493015.5426  -0.0014  0.050  -0.0014 0.09  
1403: 43 13 31  0   42 13 30  0             493015.5426  -0.0014  0.050  -0.0014 0.41  
1404: 41 14 27  0   40 14 26  0             493109.3078  -0.0038  0.050  -0.0038 0.41  
1405: 41 14 27  0   40 15 26  0             493109.3078  -0.0038  0.050  -0.0038 0.09  
1406: 41 15 27  0   40 14 26  0             493109.3078  -0.0038  0.050  -0.0038 0.09  
1407: 41 15 27  0   40 15 26  0             493109.3078  -0.0038  0.050  -0.0038 0.41  
1408: 40 15 25  0   39 15 24  0             493190.9004  -0.0186  0.050  -0.0187 0.41  
1409: 40 15 25  0   39 16 24  0             493190.9004  -0.0186  0.050  -0.0187 0.09  
1410: 40 16 25  0   39 15 24  0             493190.9004  -0.0186  0.050  -0.0187 0.09  
1411: 40 16 25  0   39 16 24  0             493190.9004  -0.0186  0.050  -0.0187 0.41  
1412: 37 18 19  0   36 18 18  0             493808.4776  -0.0448  0.050  -0.0434 0.42  
1413: 37 18 19  0   36 19 18  0             493808.4776  -0.0415  0.050  -0.0434 0.08  
1414: 37 19 19  0   36 18 18  0             493808.4776  -0.0453  0.050  -0.0434 0.08  
1415: 37 19 19  0   36 19 18  0             493808.4776  -0.0419  0.050  -0.0434 0.42  
1416: 33 23 11  0   32 23 10  0             495651.9717  -0.0203  0.050               
--------------------------------------------------------------------------------

PARAMETERS IN FIT (values truncated and Nlines statistics):

        1000000         A_gs  /MHz         9416.0965(30)                       1
        2000000         B_gs  /MHz         8417.8658(21)                       2
        3000000         C_gs  /MHz         4442.40026(16)                      3
          20000        DJ_gs  /kHz            1.4842(12)                       4
         110000       DJK_gs  /kHz           -0.3327(42)                       5
         200000        DK_gs  /kHz            2.102(12)                        6
        4010000         dJ_g  /kHz            0.58405(60)                      7
        4100000         dK_g  /kHz            1.1810(32)                       8
          30000        HJ_gs  /Hz           [ 0.0004233]                       9
         120000       HJK_gs  /Hz           [ 0.0005756]                      10
         210000       HKJ_gs  /Hz            -0.0076(15)                      11
         300000        HK_gs  /Hz           [ 0.005049]                       12
        4020000        hJ_gs  /Hz           [ 0.0002134]                      13
        4110000       hJK_gs  /Hz           [ 0.0005704]                      14
        4200000        hK_gs  /Hz           [ 0.0025648]                      15

 MICROWAVE AVG =        0.000031 MHz, IR AVG =        0.00000                 
 MICROWAVE RMS =        0.040572 MHz, IR RMS =        0.00000                 
 END OF ITERATION  1 OLD, NEW RMS ERROR=        0.81144         0.81144       

  distinct frequency lines in fit:   381
       distinct parameters of fit:     9

MICROWAVE       lines fitted       lines    lines      RMS      RMS ERROR    J range  Ka range    freq. range
            total   dv=0 dv.ne.0   UNFITTD  e>900
v"= 0        381    381      0        0      0       0.040568     0.81136    13  54    0  23   171424   495652
--------------------------------------------------------------------------------------------
total:       381    381      0        0      0       0.040568     0.81136

NOTE: the RMS values above are for Nlines statistics, but the 'total' values may differ slightly from
      those in the .FIT file since the o-c values for this evaluation are as rounded in the .FIT.


 PARAMETERS IN FIT WITH STANDARD ERRORS ON THOSE THAT ARE FITTED:
 (values rounded and degrees of freedom, Ndegf=Nlines-Nconst, statistics)

        1000000         A_gs  /MHz       9416.0966(24)                         1
        2000000         B_gs  /MHz       8417.8658(17)                         2
        3000000         C_gs  /MHz       4442.40026(13)                        3
          20000        DJ_gs  /kHz          1.48427(98)                        4
         110000       DJK_gs  /kHz         -0.3327(34)                         5
         200000        DK_gs  /kHz          2.103(10)                          6
        4010000         dJ_g  /kHz          0.58405(49)                        7
        4100000         dK_g  /kHz          1.1810(26)                         8
          30000        HJ_gs  /Hz           [ 0.0004233]                       9
         120000       HJK_gs  /Hz           [ 0.0005756]                      10
         210000       HKJ_gs  /Hz          -0.0076(13)                        11
         300000        HK_gs  /Hz           [ 0.005049]                       12
        4020000        hJ_gs  /Hz           [ 0.0002134]                      13
        4110000       hJK_gs  /Hz           [ 0.0005704]                      14
        4200000        hK_gs  /Hz           [ 0.0025648]                      15

 CORRELATION COEFFICIENTS, C.ij:

           A_gs     B_gs     C_gs     -DJ_gs   -DJK_gs  -DK_gs   -dJ_g    -dK_g   

A_gs        1.0000
B_gs       -0.7391   1.0000
C_gs       -0.0628   0.0776   1.0000
-DJ_gs      0.7873  -0.9656  -0.0711   1.0000
-DJK_gs    -0.0973  -0.2525   0.0804   0.2777   1.0000
-DK_gs     -0.6737   0.7769  -0.0476  -0.8493  -0.6460   1.0000
-dJ_g       0.7836  -0.9657  -0.0470   0.9995   0.2818  -0.8505   1.0000
-dK_g       0.4939  -0.7580   0.0694   0.8073   0.7752  -0.9648   0.8094   1.0000
HKJ_gs      0.5401   0.0430   0.2048   0.0335  -0.4269  -0.0966   0.0307  -0.1240

           HKJ_gs  

HKJ_gs      1.0000

 Mean value of |C.ij|, i.ne.j =   0.4586
 Mean value of  C.ij,  i.ne.j =  -0.0213


 Worst correlations, with absolute value greater than 0.9950:

     4010000  -dJ_g     <->       20000  -DJ_gs        0.999494


 Worst fitted lines (obs-calc/error):

  1396:    1.9       1310:    1.9        365:   -1.8         42:    1.8
  1161:    1.7       1073:    1.7        120:    1.7        151:    1.7
  1388:    1.7         21:   -1.7       1193:    1.7        243:   -1.7
   928:   -1.7          1:    1.7        369:    1.6        527:   -1.6
   320:    1.6        712:    1.6       1181:   -1.6       1257:    1.6
   997:    1.6       1253:    1.6        511:   -1.6        940:    1.5
  1095:   -1.5        862:   -1.5         58:    1.5         54:    1.5
  1380:   -1.4        199:   -1.4        985:    1.4       1269:   -1.4
  1273:    1.4       1143:   -1.4       1055:    1.4        349:   -1.4
  1282:   -1.4        810:    1.4        531:    1.3       1069:   -1.3
  1290:    1.3       1177:    1.3        670:    1.3       1344:   -1.3
   539:    1.3        159:   -1.3       1278:    1.3       1326:   -1.3
   944:   -1.3        523:   -1.3

  1396: 46  9 37  0   45  9 36  0             492955.8544   0.0968  0.050   0.0968 0.41
  1310: 43 10 33  0   42 10 32  0             475229.3561   0.0925  0.050   0.0925 0.41
   365: 24 11 13  0   23 11 12  0             315866.9392  -0.2123  0.050  -0.0916 0.42
    42: 29  8 21  0   29  7 22  0             190341.2738   0.0904  0.050   0.0904 0.12
  1161: 47  4 43  0   46  4 42  0             457425.4551   0.0868  0.050   0.0868 0.40
  1073: 38 11 27  0   37 11 26  0             439778.6036   0.0863  0.050   0.0863 0.41
   120: 17  8 10  0   16  8  9  0             217920.4894   0.0862  0.050
   151: 18  7 11  0   17  7 10  0             226758.6930   0.0176  0.050   0.0860 0.42
  1388: 49  6 43  0   48  6 42  0             492931.1789   0.0846  0.050   0.0847 0.41
    21: 20  0 20  0   19  0 19  0             182131.7065  -0.0844  0.050  -0.0845 0.40
                                           _____________________________________
__________________________________________/ SPFIT output reformatted with PIFORM
