# Supplementary material for: Improved Accuracy in Semi-Experimental Structure Determination by Resolving Problems Associated with Rotation of Principal Inertial Axes of Isotopologues: Structures of 1,3-Oxazole (c‑C3H3NO)
Source: J Phys Chem A. 2026 Apr 24;130(18):3623–41. doi: 10.1021/acs.jpca.6c01535 (PMC13158917; doi:10.1021/acs.jpca.6c01535)
Supplement: Supplementary file 2 [file jp6c01535_si_002.zip › Supporting Information/Least-Squares Fits/oxazole_020_A_I_r.res]

   [2-2H,5-2H,1-18O]-oxazole GS                       Sun Oct 12 12:10:41 2025

-------------------------------------------------------------------------------------=========
                                              obs         o-c     error     blends     Notes
                                                                         o-c      wt
    / instead of : below denotes (o-c)>3*err
-------------------------------------------------------------------------------------=========
   1: 19  0 19  0   18  0 18  0             171804.1765   0.0676  0.050   0.0676 0.40  
   2: 19  0 19  0   18  1 18  0             171804.1765   0.0676  0.050   0.0676 0.10  
   3: 19  1 19  0   18  0 18  0             171804.1765   0.0676  0.050   0.0676 0.10  
   4: 19  1 19  0   18  1 18  0             171804.1765   0.0676  0.050   0.0676 0.40  
   5: 20  0 20  0   19  0 19  0             180613.2870  -0.0403  0.050  -0.0404 0.40  
   6: 20  0 20  0   19  1 19  0             180613.2870  -0.0403  0.050  -0.0404 0.10  
   7: 20  1 20  0   19  0 19  0             180613.2870  -0.0403  0.050  -0.0404 0.10  
   8: 20  1 20  0   19  1 19  0             180613.2870  -0.0403  0.050  -0.0404 0.40  
   9: 19  1 18  0   18  1 17  0             180621.5892   0.0262  0.050   0.0262 0.40  
  10: 19  1 18  0   18  2 17  0             180621.5892   0.0262  0.050   0.0262 0.10  
  11: 19  2 18  0   18  1 17  0             180621.5892   0.0262  0.050   0.0262 0.10  
  12: 19  2 18  0   18  2 17  0             180621.5892   0.0262  0.050   0.0262 0.40  
  13: 17  3 14  0   16  3 13  0             180640.0154   0.0176  0.050   0.0176 0.40  
  14: 17  3 14  0   16  4 13  0             180640.0154   0.0176  0.050   0.0176 0.10  
  15: 17  4 14  0   16  3 13  0             180640.0154   0.0176  0.050   0.0176 0.10  
  16: 17  4 14  0   16  4 13  0             180640.0154   0.0176  0.050   0.0176 0.40  
  17: 16  4 12  0   15  4 11  0             180654.0583   0.0522  0.050   0.0523 0.40  
  18: 16  4 12  0   15  5 11  0             180654.0583   0.0522  0.050   0.0523 0.10  
  19: 16  5 12  0   15  4 11  0             180654.0583   0.0522  0.050   0.0523 0.10  
  20: 16  5 12  0   15  5 11  0             180654.0583   0.0522  0.050   0.0523 0.40  
  21: 15  5 10  0   14  5  9  0             180679.6366   0.0062  0.050   0.0068 0.40  
  22: 15  5 10  0   14  6  9  0             180679.6366   0.0073  0.050   0.0068 0.10  
  23: 15  6 10  0   14  5  9  0             180679.6366   0.0061  0.050   0.0068 0.10  
  24: 15  6 10  0   14  6  9  0             180679.6366   0.0073  0.050   0.0068 0.40  
  25: 21  0 21  0   20  0 20  0             189422.4149   0.0232  0.050   0.0232 0.40  
  26: 21  0 21  0   20  1 20  0             189422.4149   0.0232  0.050   0.0232 0.10  
  27: 21  1 21  0   20  0 20  0             189422.4149   0.0232  0.050   0.0232 0.10  
  28: 21  1 21  0   20  1 20  0             189422.4149   0.0232  0.050   0.0232 0.40  
  29: 20  1 19  0   19  1 18  0             189430.6367   0.0465  0.050   0.0465 0.40  
  30: 20  1 19  0   19  2 18  0             189430.6367   0.0465  0.050   0.0465 0.10  
  31: 20  2 19  0   19  1 18  0             189430.6367   0.0465  0.050   0.0465 0.10  
  32: 20  2 19  0   19  2 18  0             189430.6367   0.0465  0.050   0.0465 0.40  
  33: 19  2 17  0   18  2 16  0             189439.0265   0.0501  0.050   0.0502 0.40  
  34: 19  2 17  0   18  3 16  0             189439.0265   0.0501  0.050   0.0502 0.10  
  35: 19  3 17  0   18  2 16  0             189439.0265   0.0501  0.050   0.0502 0.10  
  36: 19  3 17  0   18  3 16  0             189439.0265   0.0501  0.050   0.0502 0.40  
  37: 18  3 15  0   17  3 14  0             189448.5228   0.0322  0.050   0.0322 0.40  
  38: 18  3 15  0   17  4 14  0             189448.5228   0.0322  0.050   0.0322 0.10  
  39: 18  4 15  0   17  3 14  0             189448.5228   0.0322  0.050   0.0322 0.10  
  40: 18  4 15  0   17  4 14  0             189448.5228   0.0322  0.050   0.0322 0.40  
  41: 17  4 13  0   16  4 12  0             189461.2835   0.0316  0.050   0.0316 0.40  
  42: 17  4 13  0   16  5 12  0             189461.2835   0.0316  0.050   0.0316 0.10  
  43: 17  5 13  0   16  4 12  0             189461.2835   0.0316  0.050   0.0316 0.10  
  44: 17  5 13  0   16  5 12  0             189461.2835   0.0316  0.050   0.0316 0.40  
  45: 16  5 11  0   15  5 10  0             189482.6930  -0.0251  0.050  -0.0251 0.40  
  46: 16  5 11  0   15  6 10  0             189482.6930  -0.0250  0.050  -0.0251 0.10  
  47: 16  6 11  0   15  5 10  0             189482.6930  -0.0251  0.050  -0.0251 0.10  
  48: 16  6 11  0   15  6 10  0             189482.6930  -0.0250  0.050  -0.0251 0.40  
  49: 15  6  9  0   14  6  8  0             189529.5034  -0.0728  0.050  -0.0443 0.41  
  50: 15  6  9  0   14  7  8  0             189529.5034  -0.0112  0.050  -0.0443 0.09  
  51: 15  7  9  0   14  6  8  0             189529.5034  -0.0774  0.050  -0.0443 0.09  
  52: 15  7  9  0   14  7  8  0             189529.5034  -0.0158  0.050  -0.0443 0.41  
  53: 22  0 22  0   21  0 21  0             198231.2872  -0.0069  0.050  -0.0070 0.40  
  54: 22  0 22  0   21  1 21  0             198231.2872  -0.0069  0.050  -0.0070 0.10  
  55: 22  1 22  0   21  0 21  0             198231.2872  -0.0069  0.050  -0.0070 0.10  
  56: 22  1 22  0   21  1 21  0             198231.2872  -0.0069  0.050  -0.0070 0.40  
  57: 21  1 20  0   20  1 19  0             198239.5028   0.0443  0.050   0.0444 0.40  
  58: 21  1 20  0   20  2 19  0             198239.5028   0.0443  0.050   0.0444 0.10  
  59: 21  2 20  0   20  1 19  0             198239.5028   0.0443  0.050   0.0444 0.10  
  60: 21  2 20  0   20  2 19  0             198239.5028   0.0443  0.050   0.0444 0.40  
  61: 20  2 18  0   19  2 17  0             198247.7712   0.0414  0.050   0.0414 0.40  
  62: 20  2 18  0   19  3 17  0             198247.7712   0.0414  0.050   0.0414 0.10  
  63: 20  3 18  0   19  2 17  0             198247.7712   0.0414  0.050   0.0414 0.10  
  64: 20  3 18  0   19  3 17  0             198247.7712   0.0414  0.050   0.0414 0.40  
  65: 19  3 16  0   18  3 15  0             198256.9421   0.0294  0.050   0.0295 0.40  
  66: 19  3 16  0   18  4 15  0             198256.9421   0.0294  0.050   0.0295 0.10  
  67: 19  4 16  0   18  3 15  0             198256.9421   0.0294  0.050   0.0295 0.10  
  68: 19  4 16  0   18  4 15  0             198256.9421   0.0294  0.050   0.0295 0.40  
  69: 18  4 14  0   17  4 13  0             198268.7552   0.0400  0.050   0.0401 0.40  
  70: 18  4 14  0   17  5 13  0             198268.7552   0.0400  0.050   0.0401 0.10  
  71: 18  5 14  0   17  4 13  0             198268.7552   0.0400  0.050   0.0401 0.10  
  72: 18  5 14  0   17  5 13  0             198268.7552   0.0400  0.050   0.0401 0.40  
  73: 16  6 10  0   15  6  9  0             198323.8604   0.0184  0.050   0.0206 0.40  
  74: 16  6 10  0   15  7  9  0             198323.8604   0.0230  0.050   0.0206 0.10  
  75: 16  7 10  0   15  6  9  0             198323.8604   0.0181  0.050   0.0206 0.10  
  76: 16  7 10  0   15  7  9  0             198323.8604   0.0227  0.050   0.0206 0.40  
  77: 15  7  8  0   14  8  7  0             198416.3376   0.1540  0.050  -0.0100 0.18  
  78: 15  8  8  0   14  8  7  0             198416.3376  -0.0464  0.050  -0.0100 0.82  
  79: 23  0 23  0   22  0 22  0             207040.0816   0.0542  0.050   0.0543 0.40  
  80: 23  0 23  0   22  1 22  0             207040.0816   0.0542  0.050   0.0543 0.10  
  81: 23  1 23  0   22  0 22  0             207040.0816   0.0542  0.050   0.0543 0.10  
  82: 23  1 23  0   22  1 22  0             207040.0816   0.0542  0.050   0.0543 0.40  
  83: 24  0 24  0   23  0 23  0             215848.5563  -0.0272  0.050  -0.0273 0.40  
  84: 24  0 24  0   23  1 23  0             215848.5563  -0.0272  0.050  -0.0273 0.10  
  85: 24  1 24  0   23  0 23  0             215848.5563  -0.0272  0.050  -0.0273 0.10  
  86: 24  1 24  0   23  1 23  0             215848.5563  -0.0272  0.050  -0.0273 0.40  
  87: 23  1 22  0   22  1 21  0             215856.6663  -0.0197  0.050  -0.0198 0.40  
  88: 23  1 22  0   22  2 21  0             215856.6663  -0.0197  0.050  -0.0198 0.10  
  89: 23  2 22  0   22  1 21  0             215856.6663  -0.0197  0.050  -0.0198 0.10  
  90: 23  2 22  0   22  2 21  0             215856.6663  -0.0197  0.050  -0.0198 0.40  
  91: 22  2 20  0   21  2 19  0             215864.8199   0.0568  0.050   0.0569 0.40  
  92: 22  2 20  0   21  3 19  0             215864.8199   0.0568  0.050   0.0569 0.10  
  93: 22  3 20  0   21  2 19  0             215864.8199   0.0568  0.050   0.0569 0.10  
  94: 22  3 20  0   21  3 19  0             215864.8199   0.0568  0.050   0.0569 0.40  
  95: 20  4 16  0   19  4 15  0             215883.8943   0.0338  0.050   0.0338 0.44  
  96: 20  5 16  0   19  4 15  0             215883.8943   0.0338  0.050   0.0338 0.11  
  97: 20  5 16  0   19  5 15  0             215883.8943   0.0338  0.050   0.0338 0.44  
  98: 19  5 14  0   18  5 13  0             215898.4824  -0.0816  0.050  -0.0816 0.40  
  99: 19  5 14  0   18  6 13  0             215898.4824  -0.0816  0.050  -0.0816 0.10  
 100: 19  6 14  0   18  5 13  0             215898.4824  -0.0816  0.050  -0.0816 0.10  
 101: 19  6 14  0   18  6 13  0             215898.4824  -0.0816  0.050  -0.0816 0.40  
 102: 25  0 25  0   24  0 24  0             224656.9276  -0.0276  0.050  -0.0277 0.40  
 103: 25  0 25  0   24  1 24  0             224656.9276  -0.0276  0.050  -0.0277 0.10  
 104: 25  1 25  0   24  0 24  0             224656.9276  -0.0276  0.050  -0.0277 0.10  
 105: 25  1 25  0   24  1 24  0             224656.9276  -0.0276  0.050  -0.0277 0.40  
 106: 24  1 23  0   23  1 22  0             224665.0131  -0.0162  0.050  -0.0163 0.40  
 107: 24  1 23  0   23  2 22  0             224665.0131  -0.0162  0.050  -0.0163 0.10  
 108: 24  2 23  0   23  1 22  0             224665.0131  -0.0162  0.050  -0.0163 0.10  
 109: 24  2 23  0   23  2 22  0             224665.0131  -0.0162  0.050  -0.0163 0.40  
 110: 23  2 21  0   22  2 20  0             224672.9520  -0.0702  0.050  -0.0702 0.40  
 111: 23  2 21  0   22  3 20  0             224672.9520  -0.0702  0.050  -0.0702 0.10  
 112: 23  3 21  0   22  2 20  0             224672.9520  -0.0702  0.050  -0.0702 0.10  
 113: 23  3 21  0   22  3 20  0             224672.9520  -0.0702  0.050  -0.0702 0.40  
 114: 21  4 17  0   20  4 16  0             224691.3316  -0.0734  0.050  -0.0734 0.40  
 115: 21  4 17  0   20  5 16  0             224691.3316  -0.0734  0.050  -0.0734 0.10  
 116: 21  5 17  0   20  4 16  0             224691.3316  -0.0734  0.050  -0.0734 0.10  
 117: 21  5 17  0   20  5 16  0             224691.3316  -0.0734  0.050  -0.0734 0.40  
 118: 18  7 11  0   17  7 10  0             224767.4498   0.0253  0.050   0.0259 0.41  
 119: 18  7 11  0   17  8 10  0             224767.4498   0.0265  0.050   0.0259 0.10  
 120: 18  8 11  0   17  7 10  0             224767.4498   0.0252  0.050   0.0259 0.10  
 121: 18  8 11  0   17  8 10  0             224767.4498   0.0265  0.050   0.0259 0.41  
 122: 26  0 26  0   25  0 25  0             233465.1577   0.0227  0.050   0.0227 0.40  
 123: 26  0 26  0   25  1 25  0             233465.1577   0.0227  0.050   0.0227 0.10  
 124: 26  1 26  0   25  0 25  0             233465.1577   0.0227  0.050   0.0227 0.10  
 125: 26  1 26  0   25  1 25  0             233465.1577   0.0227  0.050   0.0227 0.40  
 126: 24  2 22  0   23  2 21  0             233481.1446   0.0475  0.050   0.0475 0.40  
 127: 24  2 22  0   23  3 21  0             233481.1446   0.0475  0.050   0.0475 0.10  
 128: 24  3 22  0   23  2 21  0             233481.1446   0.0475  0.050   0.0475 0.10  
 129: 24  3 22  0   23  3 21  0             233481.1446   0.0475  0.050   0.0475 0.40  
 130: 23  3 20  0   22  3 19  0             233489.4346   0.0627  0.050   0.0628 0.40  
 131: 23  3 20  0   22  4 19  0             233489.4346   0.0627  0.050   0.0628 0.10  
 132: 23  4 20  0   22  3 19  0             233489.4346   0.0627  0.050   0.0628 0.10  
 133: 23  4 20  0   22  4 19  0             233489.4346   0.0627  0.050   0.0628 0.40  
 134: 21  5 16  0   20  5 15  0             233511.1685  -0.0899  0.050  -0.0899 0.40  
 135: 21  5 16  0   20  6 15  0             233511.1685  -0.0899  0.050  -0.0899 0.10  
 136: 21  6 16  0   20  5 15  0             233511.1685  -0.0899  0.050  -0.0899 0.10  
 137: 21  6 16  0   20  6 15  0             233511.1685  -0.0899  0.050  -0.0899 0.40  
 138: 19  7 12  0   18  7 11  0             233563.8436  -0.0029  0.050  -0.0029 0.40  
 139: 19  7 12  0   18  8 11  0             233563.8436  -0.0028  0.050  -0.0029 0.10  
 140: 19  8 12  0   18  7 11  0             233563.8436  -0.0029  0.050  -0.0029 0.10  
 141: 19  8 12  0   18  8 11  0             233563.8436  -0.0028  0.050  -0.0029 0.40  
 142: 32  0 32  0   31  0 31  0             286309.7551  -0.0021  0.050  -0.0021 0.40  
 143: 32  0 32  0   31  1 31  0             286309.7551  -0.0021  0.050  -0.0021 0.10  
 144: 32  1 32  0   31  0 31  0             286309.7551  -0.0021  0.050  -0.0021 0.10  
 145: 32  1 32  0   31  1 31  0             286309.7551  -0.0021  0.050  -0.0021 0.40  
 146: 32  1 31  0   31  1 30  0             295124.2640   0.0015  0.050   0.0015 0.40  
 147: 32  1 31  0   31  2 30  0             295124.2640   0.0015  0.050   0.0015 0.10  
 148: 32  2 31  0   31  1 30  0             295124.2640   0.0015  0.050   0.0015 0.10  
 149: 32  2 31  0   31  2 30  0             295124.2640   0.0015  0.050   0.0015 0.40  
 150: 31  2 29  0   30  2 28  0             295131.7632   0.0220  0.050   0.0221 0.40  
 151: 31  2 29  0   30  3 28  0             295131.7632   0.0220  0.050   0.0221 0.10  
 152: 31  3 29  0   30  2 28  0             295131.7632   0.0220  0.050   0.0221 0.10  
 153: 31  3 29  0   30  3 28  0             295131.7632   0.0220  0.050   0.0221 0.40  
 154: 30  3 27  0   29  3 26  0             295139.1298   0.0237  0.050   0.0237 0.40  
 155: 30  3 27  0   29  4 26  0             295139.1298   0.0237  0.050   0.0237 0.10  
 156: 30  4 27  0   29  3 26  0             295139.1298   0.0237  0.050   0.0237 0.10  
 157: 30  4 27  0   29  4 26  0             295139.1298   0.0237  0.050   0.0237 0.40  
 158: 29  4 25  0   28  4 24  0             295146.7443  -0.0213  0.050  -0.0214 0.40  
 159: 29  4 25  0   28  5 24  0             295146.7443  -0.0213  0.050  -0.0214 0.10  
 160: 29  5 25  0   28  4 24  0             295146.7443  -0.0213  0.050  -0.0214 0.10  
 161: 29  5 25  0   28  5 24  0             295146.7443  -0.0213  0.050  -0.0214 0.40  
 162: 28  5 23  0   27  5 22  0             295155.2869  -0.0539  0.050  -0.0540 0.40  
 163: 28  5 23  0   27  6 22  0             295155.2869  -0.0539  0.050  -0.0540 0.10  
 164: 28  6 23  0   27  5 22  0             295155.2869  -0.0539  0.050  -0.0540 0.10  
 165: 28  6 23  0   27  6 22  0             295155.2869  -0.0539  0.050  -0.0540 0.40  
 166: 27  6 21  0   26  6 20  0             295165.8086  -0.0358  0.050  -0.0359 0.40  
 167: 27  6 21  0   26  7 20  0             295165.8086  -0.0358  0.050  -0.0359 0.10  
 168: 27  7 21  0   26  6 20  0             295165.8086  -0.0358  0.050  -0.0359 0.10  
 169: 27  7 21  0   26  7 20  0             295165.8086  -0.0358  0.050  -0.0359 0.40  
 170: 26  7 19  0   25  7 18  0             295180.0683   0.0211  0.050   0.0212 0.23  
 171: 26  7 19  0   25  8 18  0             295180.0683   0.0211  0.050   0.0212 0.27  
 172: 26  8 19  0   25  7 18  0             295180.0683   0.0211  0.050   0.0212 0.27  
 173: 26  8 19  0   25  8 18  0             295180.0683   0.0211  0.050   0.0212 0.23  
 174: 24  9 15  0   23  9 14  0             295236.2141  -0.0542  0.050  -0.0542 0.40  
 175: 24  9 15  0   23 10 14  0             295236.2141  -0.0542  0.050  -0.0542 0.10  
 176: 24 10 15  0   23  9 14  0             295236.2141  -0.0542  0.050  -0.0542 0.10  
 177: 24 10 15  0   23 10 14  0             295236.2141  -0.0542  0.050  -0.0542 0.40  
 178: 23 10 13  0   22 10 12  0             295300.2311   0.0879  0.050   0.0881 0.41  
 179: 23 10 13  0   22 11 12  0             295300.2311   0.0882  0.050   0.0881 0.09  
 180: 23 11 13  0   22 10 12  0             295300.2311   0.0879  0.050   0.0881 0.09  
 181: 23 11 13  0   22 11 12  0             295300.2311   0.0882  0.050   0.0881 0.41  
 182: 22 11 11  0   21 12 10  0             295431.3842   0.0180  0.050   0.0097 0.18  
 183: 22 12 11  0   21 12 10  0             295431.3842   0.0078  0.050   0.0097 0.82  
 184: 34  0 34  0   33  0 33  0             303922.7892   0.0364  0.050   0.0365 0.23  
 185: 34  0 34  0   33  1 33  0             303922.7892   0.0364  0.050   0.0365 0.27  
 186: 34  1 34  0   33  0 33  0             303922.7892   0.0364  0.050   0.0365 0.27  
 187: 34  1 34  0   33  1 33  0             303922.7892   0.0364  0.050   0.0365 0.23  
 188: 33  1 32  0   32  1 31  0             303930.5814  -0.0311  0.050  -0.0311 0.40  
 189: 33  1 32  0   32  2 31  0             303930.5814  -0.0311  0.050  -0.0311 0.10  
 190: 33  2 32  0   32  1 31  0             303930.5814  -0.0311  0.050  -0.0311 0.10  
 191: 33  2 32  0   32  2 31  0             303930.5814  -0.0311  0.050  -0.0311 0.40  
 192: 32  2 30  0   31  2 29  0             303937.9976  -0.0405  0.050  -0.0405 0.40  
 193: 32  2 30  0   31  3 29  0             303937.9976  -0.0405  0.050  -0.0405 0.10  
 194: 32  3 30  0   31  2 29  0             303937.9976  -0.0405  0.050  -0.0405 0.10  
 195: 32  3 30  0   31  3 29  0             303937.9976  -0.0405  0.050  -0.0405 0.40  
 196: 31  3 28  0   30  3 27  0             303945.2910  -0.0124  0.050  -0.0124 0.40  
 197: 31  3 28  0   30  4 27  0             303945.2910  -0.0124  0.050  -0.0124 0.10  
 198: 31  4 28  0   30  3 27  0             303945.2910  -0.0124  0.050  -0.0124 0.10  
 199: 31  4 28  0   30  4 27  0             303945.2910  -0.0124  0.050  -0.0124 0.40  
 200: 30  4 26  0   29  4 25  0             303952.8424   0.0556  0.050   0.0556 0.40  
 201: 30  4 26  0   29  5 25  0             303952.8424   0.0556  0.050   0.0556 0.10  
 202: 30  5 26  0   29  4 25  0             303952.8424   0.0556  0.050   0.0556 0.10  
 203: 30  5 26  0   29  5 25  0             303952.8424   0.0556  0.050   0.0556 0.40  
 204: 29  5 24  0   28  5 23  0             303961.1162   0.0673  0.050   0.0673 0.40  
 205: 29  5 24  0   28  6 23  0             303961.1162   0.0673  0.050   0.0673 0.10  
 206: 29  6 24  0   28  5 23  0             303961.1162   0.0673  0.050   0.0673 0.10  
 207: 29  6 24  0   28  6 23  0             303961.1162   0.0673  0.050   0.0673 0.40  
 208: 28  6 22  0   27  6 21  0             303971.0064   0.0275  0.050   0.0275 0.23  
 209: 28  6 22  0   27  7 21  0             303971.0064   0.0275  0.050   0.0275 0.27  
 210: 28  7 22  0   27  6 21  0             303971.0064   0.0275  0.050   0.0275 0.27  
 211: 28  7 22  0   27  7 21  0             303971.0064   0.0275  0.050   0.0275 0.23  
 212: 27  7 20  0   26  7 19  0             303984.0559  -0.0281  0.050  -0.0282 0.40  
 213: 27  7 20  0   26  8 19  0             303984.0559  -0.0281  0.050  -0.0282 0.10  
 214: 27  8 20  0   26  7 19  0             303984.0559  -0.0281  0.050  -0.0282 0.10  
 215: 27  8 20  0   26  8 19  0             303984.0559  -0.0281  0.050  -0.0282 0.40  
 216: 26  8 18  0   25  8 17  0             304003.0215  -0.0750  0.050  -0.0751 0.40  
 217: 26  8 18  0   25  9 17  0             304003.0215  -0.0750  0.050  -0.0751 0.10  
 218: 26  9 18  0   25  8 17  0             304003.0215  -0.0750  0.050  -0.0751 0.10  
 219: 26  9 18  0   25  9 17  0             304003.0215  -0.0750  0.050  -0.0751 0.40  
 220: 24 10 14  0   23 10 13  0             304086.1442  -0.0084  0.050  -0.0085 0.41  
 221: 24 10 14  0   23 11 13  0             304086.1442  -0.0084  0.050  -0.0085 0.09  
 222: 24 11 14  0   23 10 13  0             304086.1442  -0.0084  0.050  -0.0085 0.09  
 223: 24 11 14  0   23 11 13  0             304086.1442  -0.0084  0.050  -0.0085 0.41  
 224: 35  0 35  0   34  0 34  0             312728.8841   0.0198  0.050   0.0198 0.23  
 225: 35  0 35  0   34  1 34  0             312728.8841   0.0198  0.050   0.0198 0.27  
 226: 35  1 35  0   34  0 34  0             312728.8841   0.0198  0.050   0.0198 0.27  
 227: 35  1 35  0   34  1 34  0             312728.8841   0.0198  0.050   0.0198 0.23  
 228: 34  1 33  0   33  1 32  0             312736.7029  -0.0001  0.050  -0.0002 0.40  
 229: 34  1 33  0   33  2 32  0             312736.7029  -0.0001  0.050  -0.0002 0.10  
 230: 34  2 33  0   33  1 32  0             312736.7029  -0.0001  0.050  -0.0002 0.10  
 231: 34  2 33  0   33  2 32  0             312736.7029  -0.0001  0.050  -0.0002 0.40  
 232: 33  2 31  0   32  2 30  0             312744.0044  -0.0726  0.050  -0.0727 0.23  
 233: 33  2 31  0   32  3 30  0             312744.0044  -0.0726  0.050  -0.0727 0.27  
 234: 33  3 31  0   32  2 30  0             312744.0044  -0.0726  0.050  -0.0727 0.27  
 235: 33  3 31  0   32  3 30  0             312744.0044  -0.0726  0.050  -0.0727 0.23  
 236: 32  3 29  0   31  3 28  0             312751.2249  -0.0221  0.050  -0.0221 0.40  
 237: 32  3 29  0   31  4 28  0             312751.2249  -0.0221  0.050  -0.0221 0.10  
 238: 32  4 29  0   31  3 28  0             312751.2249  -0.0221  0.050  -0.0221 0.10  
 239: 32  4 29  0   31  4 28  0             312751.2249  -0.0221  0.050  -0.0221 0.40  
 240: 31  4 27  0   30  4 26  0             312758.5750   0.0094  0.050   0.0095 0.40  
 241: 31  4 27  0   30  5 26  0             312758.5750   0.0094  0.050   0.0095 0.10  
 242: 31  5 27  0   30  4 26  0             312758.5750   0.0094  0.050   0.0095 0.10  
 243: 31  5 27  0   30  5 26  0             312758.5750   0.0094  0.050   0.0095 0.40  
 244: 30  5 25  0   29  5 24  0             312766.5128  -0.0300  0.050  -0.0300 0.23  
 245: 30  5 25  0   29  6 24  0             312766.5128  -0.0300  0.050  -0.0300 0.27  
 246: 30  6 25  0   29  5 24  0             312766.5128  -0.0300  0.050  -0.0300 0.27  
 247: 30  6 25  0   29  6 24  0             312766.5128  -0.0300  0.050  -0.0300 0.23  
 248: 28  7 21  0   27  7 20  0             312788.1589   0.0251  0.050   0.0251 0.40  
 249: 28  7 21  0   27  8 20  0             312788.1589   0.0251  0.050   0.0251 0.10  
 250: 28  8 21  0   27  7 20  0             312788.1589   0.0251  0.050   0.0251 0.10  
 251: 28  8 21  0   27  8 20  0             312788.1589   0.0251  0.050   0.0251 0.40  
 252: 26  9 17  0   25  9 16  0             312831.8381   0.0260  0.050   0.0260 0.40  
 253: 26  9 17  0   25 10 16  0             312831.8381   0.0260  0.050   0.0260 0.10  
 254: 26 10 17  0   25  9 16  0             312831.8381   0.0260  0.050   0.0260 0.10  
 255: 26 10 17  0   25 10 16  0             312831.8381   0.0260  0.050   0.0260 0.40  
 256: 25 10 15  0   24 10 14  0             312876.3142   0.0172  0.050   0.0173 0.41  
 257: 25 10 15  0   24 11 14  0             312876.3142   0.0172  0.050   0.0173 0.09  
 258: 25 11 15  0   24 10 14  0             312876.3142   0.0172  0.050   0.0173 0.09  
 259: 25 11 15  0   24 11 14  0             312876.3142   0.0172  0.050   0.0173 0.41  
 260: 24 11 13  0   23 11 12  0             312958.3051   0.0560  0.050   0.0565 0.41  
 261: 24 11 13  0   23 12 12  0             312958.3051   0.0569  0.050   0.0565 0.09  
 262: 24 12 13  0   23 11 12  0             312958.3051   0.0560  0.050   0.0565 0.09  
 263: 24 12 13  0   23 12 12  0             312958.3051   0.0568  0.050   0.0565 0.41  
 264: 23 12 11  0   22 12 10  0             313127.5084  -0.1723  0.050  -0.0413 0.41  
 265: 23 12 11  0   22 13 10  0             313127.5084   0.1181  0.050  -0.0413 0.09  
 266: 23 13 11  0   22 12 10  0             313127.5084  -0.2007  0.050  -0.0413 0.09  
 267: 23 13 11  0   22 13 10  0             313127.5084   0.0897  0.050  -0.0413 0.41  
 268: 36  0 36  0   35  0 35  0             321534.7301   0.0218  0.050   0.0218 0.23  
 269: 36  0 36  0   35  1 35  0             321534.7301   0.0218  0.050   0.0218 0.27  
 270: 36  1 36  0   35  0 35  0             321534.7301   0.0218  0.050   0.0218 0.27  
 271: 36  1 36  0   35  1 35  0             321534.7301   0.0218  0.050   0.0218 0.23  
 272: 35  1 34  0   34  1 33  0             321542.5325   0.0061  0.050   0.0061 0.40  
 273: 35  1 34  0   34  2 33  0             321542.5325   0.0061  0.050   0.0061 0.10  
 274: 35  2 34  0   34  1 33  0             321542.5325   0.0061  0.050   0.0061 0.10  
 275: 35  2 34  0   34  2 33  0             321542.5325   0.0061  0.050   0.0061 0.40  
 276: 34  2 32  0   33  2 31  0             321549.8387  -0.0113  0.050  -0.0114 0.23  
 277: 34  2 32  0   33  3 31  0             321549.8387  -0.0113  0.050  -0.0114 0.27  
 278: 34  3 32  0   33  2 31  0             321549.8387  -0.0113  0.050  -0.0114 0.27  
 279: 34  3 32  0   33  3 31  0             321549.8387  -0.0113  0.050  -0.0114 0.23  
 280: 33  3 30  0   32  3 29  0             321556.9205  -0.0079  0.050  -0.0079 0.23  
 281: 33  3 30  0   32  4 29  0             321556.9205  -0.0079  0.050  -0.0079 0.27  
 282: 33  4 30  0   32  3 29  0             321556.9205  -0.0079  0.050  -0.0079 0.27  
 283: 33  4 30  0   32  4 29  0             321556.9205  -0.0079  0.050  -0.0079 0.23  
 284: 31  5 26  0   30  5 25  0             321571.8085   0.0008  0.050   0.0008 0.40  
 285: 31  5 26  0   30  6 25  0             321571.8085   0.0008  0.050   0.0008 0.10  
 286: 31  6 26  0   30  5 25  0             321571.8085   0.0008  0.050   0.0008 0.10  
 287: 31  6 26  0   30  6 25  0             321571.8085   0.0008  0.050   0.0008 0.40  
 288: 30  6 24  0   29  6 23  0             321580.7518  -0.0276  0.050  -0.0276 0.40  
 289: 30  6 24  0   29  7 23  0             321580.7518  -0.0276  0.050  -0.0276 0.10  
 290: 30  7 24  0   29  6 23  0             321580.7518  -0.0276  0.050  -0.0276 0.10  
 291: 30  7 24  0   29  7 23  0             321580.7518  -0.0276  0.050  -0.0276 0.40  
 292: 29  7 22  0   28  7 21  0             321592.0968  -0.0385  0.050  -0.0385 0.23  
 293: 29  7 22  0   28  8 21  0             321592.0968  -0.0385  0.050  -0.0385 0.27  
 294: 29  8 22  0   28  7 21  0             321592.0968  -0.0385  0.050  -0.0385 0.27  
 295: 29  8 22  0   28  8 21  0             321592.0968  -0.0385  0.050  -0.0385 0.23  
 296: 28  8 20  0   27  8 19  0             321607.7000  -0.0974  0.050  -0.0974 0.23  
 297: 28  8 20  0   27  9 19  0             321607.7000  -0.0974  0.050  -0.0974 0.27  
 298: 28  9 20  0   27  8 19  0             321607.7000  -0.0974  0.050  -0.0974 0.27  
 299: 28  9 20  0   27  9 19  0             321607.7000  -0.0974  0.050  -0.0974 0.23  
 300: 27  9 18  0   26  9 17  0             321631.3036   0.0457  0.050   0.0457 0.40  
 301: 27  9 18  0   26 10 17  0             321631.3036   0.0457  0.050   0.0457 0.10  
 302: 27 10 18  0   26  9 17  0             321631.3036   0.0457  0.050   0.0457 0.10  
 303: 27 10 18  0   26 10 17  0             321631.3036   0.0457  0.050   0.0457 0.40  
 304: 26 10 16  0   25 10 15  0             321669.3512   0.0228  0.050   0.0229 0.24  
 305: 26 10 16  0   25 11 15  0             321669.3512   0.0228  0.050   0.0229 0.26  
 306: 26 11 16  0   25 10 15  0             321669.3512   0.0228  0.050   0.0229 0.26  
 307: 26 11 16  0   25 11 15  0             321669.3512   0.0228  0.050   0.0229 0.24  
 308: 25 11 14  0   24 11 13  0             321736.5294   0.0334  0.050   0.0335 0.24  
 309: 25 11 14  0   24 12 13  0             321736.5294   0.0335  0.050   0.0335 0.26  
 310: 25 12 14  0   24 11 13  0             321736.5294   0.0334  0.050   0.0335 0.26  
 311: 25 12 14  0   24 12 13  0             321736.5294   0.0334  0.050   0.0335 0.24  
 312: 37  0 37  0   36  0 36  0             330340.2406  -0.0367  0.050  -0.0367 0.23  
 313: 37  0 37  0   36  1 36  0             330340.2406  -0.0367  0.050  -0.0367 0.27  
 314: 37  1 37  0   36  0 36  0             330340.2406  -0.0367  0.050  -0.0367 0.27  
 315: 37  1 37  0   36  1 36  0             330340.2406  -0.0367  0.050  -0.0367 0.23  
 316: 36  1 35  0   35  1 34  0             330348.0807   0.0056  0.050   0.0057 0.23  
 317: 36  1 35  0   35  2 34  0             330348.0807   0.0056  0.050   0.0057 0.27  
 318: 36  2 35  0   35  1 34  0             330348.0807   0.0056  0.050   0.0057 0.27  
 319: 36  2 35  0   35  2 34  0             330348.0807   0.0056  0.050   0.0057 0.23  
 320: 35  2 33  0   34  2 32  0             330355.3617   0.0123  0.050   0.0123 0.23  
 321: 35  2 33  0   34  3 32  0             330355.3617   0.0123  0.050   0.0123 0.27  
 322: 35  3 33  0   34  2 32  0             330355.3617   0.0123  0.050   0.0123 0.27  
 323: 35  3 33  0   34  3 32  0             330355.3617   0.0123  0.050   0.0123 0.23  
 324: 34  3 31  0   33  3 30  0             330362.3599   0.0204  0.050   0.0205 0.23  
 325: 34  3 31  0   33  4 30  0             330362.3599   0.0204  0.050   0.0205 0.27  
 326: 34  4 31  0   33  3 30  0             330362.3599   0.0204  0.050   0.0205 0.27  
 327: 34  4 31  0   33  4 30  0             330362.3599   0.0204  0.050   0.0205 0.23  
 328: 33  4 29  0   32  4 28  0             330369.3649   0.0087  0.050   0.0088 0.23  
 329: 33  4 29  0   32  5 28  0             330369.3649   0.0087  0.050   0.0088 0.27  
 330: 33  5 29  0   32  4 28  0             330369.3649   0.0087  0.050   0.0088 0.27  
 331: 33  5 29  0   32  5 28  0             330369.3649   0.0087  0.050   0.0088 0.23  
 332: 32  5 27  0   31  5 26  0             330376.7910  -0.0389  0.050  -0.0389 0.40  
 333: 32  5 27  0   31  6 26  0             330376.7910  -0.0389  0.050  -0.0389 0.10  
 334: 32  6 27  0   31  5 26  0             330376.7910  -0.0389  0.050  -0.0389 0.10  
 335: 32  6 27  0   31  6 26  0             330376.7910  -0.0389  0.050  -0.0389 0.40  
 336: 31  6 25  0   30  6 24  0             330385.3017  -0.0930  0.050  -0.0930 0.40  
 337: 31  6 25  0   30  7 24  0             330385.3017  -0.0930  0.050  -0.0930 0.10  
 338: 31  7 25  0   30  6 24  0             330385.3017  -0.0930  0.050  -0.0930 0.10  
 339: 31  7 25  0   30  7 24  0             330385.3017  -0.0930  0.050  -0.0930 0.40  
 340: 28  9 19  0   27  9 18  0             330431.3993   0.0142  0.050   0.0143 0.24  
 341: 28  9 19  0   27 10 18  0             330431.3993   0.0142  0.050   0.0143 0.26  
 342: 28 10 19  0   27  9 18  0             330431.3993   0.0142  0.050   0.0143 0.26  
 343: 28 10 19  0   27 10 18  0             330431.3993   0.0142  0.050   0.0143 0.24  
 344: 38  0 38  0   37  0 37  0             339145.4896  -0.0740  0.050  -0.0741 0.23  
 345: 38  0 38  0   37  1 37  0             339145.4896  -0.0740  0.050  -0.0741 0.27  
 346: 38  1 38  0   37  0 37  0             339145.4896  -0.0740  0.050  -0.0741 0.27  
 347: 38  1 38  0   37  1 37  0             339145.4896  -0.0740  0.050  -0.0741 0.23  
 348: 37  1 36  0   36  1 35  0             339153.3114  -0.0299  0.050  -0.0299 0.23  
 349: 37  1 36  0   36  2 35  0             339153.3114  -0.0299  0.050  -0.0299 0.27  
 350: 37  2 36  0   36  1 35  0             339153.3114  -0.0299  0.050  -0.0299 0.27  
 351: 37  2 36  0   36  2 35  0             339153.3114  -0.0299  0.050  -0.0299 0.23  
 352: 36  2 34  0   35  2 33  0             339160.5135  -0.0540  0.050  -0.0540 0.40  
 353: 36  2 34  0   35  3 33  0             339160.5135  -0.0540  0.050  -0.0540 0.10  
 354: 36  3 34  0   35  2 33  0             339160.5135  -0.0540  0.050  -0.0540 0.10  
 355: 36  3 34  0   35  3 33  0             339160.5135  -0.0540  0.050  -0.0540 0.40  
 356: 35  3 32  0   34  3 31  0             339167.4937   0.0217  0.050   0.0218 0.23  
 357: 35  3 32  0   34  4 31  0             339167.4937   0.0217  0.050   0.0218 0.27  
 358: 35  4 32  0   34  3 31  0             339167.4937   0.0217  0.050   0.0218 0.27  
 359: 35  4 32  0   34  4 31  0             339167.4937   0.0217  0.050   0.0218 0.23  
 360: 34  4 30  0   33  4 29  0             339174.3126  -0.0362  0.050  -0.0362 0.23  
 361: 34  4 30  0   33  5 29  0             339174.3126  -0.0362  0.050  -0.0362 0.27  
 362: 34  5 30  0   33  4 29  0             339174.3126  -0.0362  0.050  -0.0362 0.27  
 363: 34  5 30  0   33  5 29  0             339174.3126  -0.0362  0.050  -0.0362 0.23  
 364: 33  5 28  0   32  5 27  0             339181.5669  -0.0305  0.050  -0.0306 0.23  
 365: 33  5 28  0   32  6 27  0             339181.5669  -0.0305  0.050  -0.0306 0.27  
 366: 33  6 28  0   32  5 27  0             339181.5669  -0.0305  0.050  -0.0306 0.27  
 367: 33  6 28  0   32  6 27  0             339181.5669  -0.0305  0.050  -0.0306 0.23  
 368: 32  6 26  0   31  6 25  0             339189.7740  -0.0181  0.050  -0.0182 0.23  
 369: 32  6 26  0   31  7 25  0             339189.7740  -0.0181  0.050  -0.0182 0.27  
 370: 32  7 26  0   31  6 25  0             339189.7740  -0.0181  0.050  -0.0182 0.27  
 371: 32  7 26  0   31  7 25  0             339189.7740  -0.0181  0.050  -0.0182 0.23  
 372: 31  7 24  0   30  7 23  0             339199.7537  -0.0555  0.050  -0.0555 0.40  
 373: 31  7 24  0   30  8 23  0             339199.7537  -0.0555  0.050  -0.0555 0.10  
 374: 31  8 24  0   30  7 23  0             339199.7537  -0.0555  0.050  -0.0555 0.10  
 375: 31  8 24  0   30  8 23  0             339199.7537  -0.0555  0.050  -0.0555 0.40  
 376: 30  8 22  0   29  8 21  0             339213.0262  -0.0376  0.050  -0.0376 0.23  
 377: 30  8 22  0   29  9 21  0             339213.0262  -0.0376  0.050  -0.0376 0.27  
 378: 30  9 22  0   29  8 21  0             339213.0262  -0.0376  0.050  -0.0376 0.27  
 379: 30  9 22  0   29  9 21  0             339213.0262  -0.0376  0.050  -0.0376 0.23  
 380: 29  9 20  0   28  9 19  0             339232.0518   0.0755  0.050   0.0755 0.40  
 381: 29  9 20  0   28 10 19  0             339232.0518   0.0755  0.050   0.0755 0.10  
 382: 29 10 20  0   28  9 19  0             339232.0518   0.0755  0.050   0.0755 0.10  
 383: 29 10 20  0   28 10 19  0             339232.0518   0.0755  0.050   0.0755 0.40  
 384: 28 10 18  0   27 10 17  0             339260.8665  -0.0833  0.050  -0.0833 0.40  
 385: 28 10 18  0   27 11 17  0             339260.8665  -0.0833  0.050  -0.0833 0.10  
 386: 28 11 18  0   27 10 17  0             339260.8665  -0.0833  0.050  -0.0833 0.10  
 387: 28 11 18  0   27 11 17  0             339260.8665  -0.0833  0.050  -0.0833 0.40  
 388: 27 11 16  0   26 11 15  0             339308.5031  -0.0752  0.050  -0.0752 0.41  
 389: 27 11 16  0   26 12 15  0             339308.5031  -0.0752  0.050  -0.0752 0.09  
 390: 27 12 16  0   26 11 15  0             339308.5031  -0.0752  0.050  -0.0752 0.09  
 391: 27 12 16  0   26 12 15  0             339308.5031  -0.0752  0.050  -0.0752 0.41  
 392: 39  0 39  0   38  0 38  0             347950.5141  -0.0458  0.050  -0.0458 0.23  
 393: 39  0 39  0   38  1 38  0             347950.5141  -0.0458  0.050  -0.0458 0.27  
 394: 39  1 39  0   38  0 38  0             347950.5141  -0.0458  0.050  -0.0458 0.27  
 395: 39  1 39  0   38  1 38  0             347950.5141  -0.0458  0.050  -0.0458 0.23  
 396: 38  1 37  0   37  1 36  0             347958.3558   0.0379  0.050   0.0379 0.23  
 397: 38  1 37  0   37  2 36  0             347958.3558   0.0379  0.050   0.0379 0.27  
 398: 38  2 37  0   37  1 36  0             347958.3558   0.0379  0.050   0.0379 0.27  
 399: 38  2 37  0   37  2 36  0             347958.3558   0.0379  0.050   0.0379 0.23  
 400: 37  2 35  0   36  2 34  0             347965.4927  -0.0039  0.050  -0.0039 0.23  
 401: 37  2 35  0   36  3 34  0             347965.4927  -0.0039  0.050  -0.0039 0.27  
 402: 37  3 35  0   36  2 34  0             347965.4927  -0.0039  0.050  -0.0039 0.27  
 403: 37  3 35  0   36  3 34  0             347965.4927  -0.0039  0.050  -0.0039 0.23  
 404: 36  3 33  0   35  3 32  0             347972.3047  -0.0132  0.050  -0.0132 0.23  
 405: 36  3 33  0   35  4 32  0             347972.3047  -0.0132  0.050  -0.0132 0.27  
 406: 36  4 33  0   35  3 32  0             347972.3047  -0.0132  0.050  -0.0132 0.27  
 407: 36  4 33  0   35  4 32  0             347972.3047  -0.0132  0.050  -0.0132 0.23  
 408: 35  4 31  0   34  4 30  0             347979.0175  -0.0437  0.050  -0.0437 0.23  
 409: 35  4 31  0   34  5 30  0             347979.0175  -0.0437  0.050  -0.0437 0.27  
 410: 35  5 31  0   34  4 30  0             347979.0175  -0.0437  0.050  -0.0437 0.27  
 411: 35  5 31  0   34  5 30  0             347979.0175  -0.0437  0.050  -0.0437 0.23  
 412: 34  5 29  0   33  5 28  0             347986.0977  -0.0007  0.050  -0.0008 0.23  
 413: 34  5 29  0   33  6 28  0             347986.0977  -0.0007  0.050  -0.0008 0.27  
 414: 34  6 29  0   33  5 28  0             347986.0977  -0.0007  0.050  -0.0008 0.27  
 415: 34  6 29  0   33  6 28  0             347986.0977  -0.0007  0.050  -0.0008 0.23  
 416: 32  7 25  0   31  7 24  0             348003.3335  -0.0762  0.050  -0.0762 0.23  
 417: 32  7 25  0   31  8 24  0             348003.3335  -0.0762  0.050  -0.0762 0.27  
 418: 32  8 25  0   31  7 24  0             348003.3335  -0.0762  0.050  -0.0762 0.27  
 419: 32  8 25  0   31  8 24  0             348003.3335  -0.0762  0.050  -0.0762 0.23  
 420: 31  8 23  0   30  8 22  0             348015.7015   0.0040  0.050   0.0040 0.23  
 421: 31  8 23  0   30  9 22  0             348015.7015   0.0040  0.050   0.0040 0.27  
 422: 31  9 23  0   30  8 22  0             348015.7015   0.0040  0.050   0.0040 0.27  
 423: 31  9 23  0   30  9 22  0             348015.7015   0.0040  0.050   0.0040 0.23  
 424: 27 12 15  0   26 12 14  0             348169.6066  -0.0760  0.050  -0.0760 0.41  
 425: 27 12 15  0   26 13 14  0             348169.6066  -0.0760  0.050  -0.0760 0.09  
 426: 27 13 15  0   26 12 14  0             348169.6066  -0.0760  0.050  -0.0760 0.09  
 427: 27 13 15  0   26 13 14  0             348169.6066  -0.0760  0.050  -0.0760 0.41  
 428: 39  1 38  0   38  1 37  0             356763.0879   0.0910  0.050   0.0910 0.40  
 429: 39  1 38  0   38  2 37  0             356763.0879   0.0910  0.050   0.0910 0.10  
 430: 39  2 38  0   38  1 37  0             356763.0879   0.0910  0.050   0.0910 0.10  
 431: 39  2 38  0   38  2 37  0             356763.0879   0.0910  0.050   0.0910 0.40  
 432: 38  2 36  0   37  2 35  0             356770.1817   0.0527  0.050   0.0527 0.40  
 433: 38  2 36  0   37  3 35  0             356770.1817   0.0527  0.050   0.0527 0.10  
 434: 38  3 36  0   37  2 35  0             356770.1817   0.0527  0.050   0.0527 0.10  
 435: 38  3 36  0   37  3 35  0             356770.1817   0.0527  0.050   0.0527 0.40  
 436: 37  3 34  0   36  3 33  0             356776.8134  -0.0560  0.050  -0.0560 0.40  
 437: 37  3 34  0   36  4 33  0             356776.8134  -0.0560  0.050  -0.0560 0.10  
 438: 37  4 34  0   36  3 33  0             356776.8134  -0.0560  0.050  -0.0560 0.10  
 439: 37  4 34  0   36  4 33  0             356776.8134  -0.0560  0.050  -0.0560 0.40  
 440: 33  7 26  0   32  7 25  0             356806.8485   0.0342  0.050   0.0343 0.40  
 441: 33  7 26  0   32  8 25  0             356806.8485   0.0342  0.050   0.0343 0.10  
 442: 33  8 26  0   32  7 25  0             356806.8485   0.0342  0.050   0.0343 0.10  
 443: 33  8 26  0   32  8 25  0             356806.8485   0.0342  0.050   0.0343 0.40  
 444: 32  8 24  0   31  8 23  0             356818.2754   0.0224  0.050   0.0225 0.40  
 445: 32  8 24  0   31  9 23  0             356818.2754   0.0224  0.050   0.0225 0.10  
 446: 32  9 24  0   31  8 23  0             356818.2754   0.0224  0.050   0.0225 0.10  
 447: 32  9 24  0   31  9 23  0             356818.2754   0.0224  0.050   0.0225 0.40  
 448: 30 10 20  0   29 10 19  0             356856.8926   0.0129  0.050   0.0129 0.24  
 449: 30 10 20  0   29 11 19  0             356856.8926   0.0129  0.050   0.0129 0.26  
 450: 30 11 20  0   29 10 19  0             356856.8926   0.0129  0.050   0.0129 0.26  
 451: 30 11 20  0   29 11 19  0             356856.8926   0.0129  0.050   0.0129 0.24  
 452: 28 12 16  0   27 12 15  0             356951.6607  -0.0517  0.050  -0.0518 0.24  
 453: 28 12 16  0   27 13 15  0             356951.6607  -0.0517  0.050  -0.0518 0.26  
 454: 28 13 16  0   27 12 15  0             356951.6607  -0.0517  0.050  -0.0518 0.26  
 455: 28 13 16  0   27 13 15  0             356951.6607  -0.0517  0.050  -0.0518 0.24  
 456: 41  0 41  0   40  0 40  0             365559.5675  -0.0843  0.050  -0.0844 0.40  
 457: 41  0 41  0   40  1 40  0             365559.5675  -0.0843  0.050  -0.0844 0.10  
 458: 41  1 41  0   40  0 40  0             365559.5675  -0.0843  0.050  -0.0844 0.10  
 459: 41  1 41  0   40  1 40  0             365559.5675  -0.0843  0.050  -0.0844 0.40  
 460: 40  1 39  0   39  1 38  0             365567.3498  -0.0211  0.050  -0.0211 0.40  
 461: 40  1 39  0   39  2 38  0             365567.3498  -0.0211  0.050  -0.0211 0.10  
 462: 40  2 39  0   39  1 38  0             365567.3498  -0.0211  0.050  -0.0211 0.10  
 463: 40  2 39  0   39  2 38  0             365567.3498  -0.0211  0.050  -0.0211 0.40  
 464: 39  2 37  0   38  2 36  0             365574.4160  -0.0411  0.050  -0.0411 0.40  
 465: 39  2 37  0   38  3 36  0             365574.4160  -0.0411  0.050  -0.0411 0.10  
 466: 39  3 37  0   38  2 36  0             365574.4160  -0.0411  0.050  -0.0411 0.10  
 467: 39  3 37  0   38  3 36  0             365574.4160  -0.0411  0.050  -0.0411 0.40  
 468: 37  4 33  0   36  4 32  0             365587.6975   0.0877  0.050   0.0878 0.40  
 469: 37  4 33  0   36  5 32  0             365587.6975   0.0877  0.050   0.0878 0.10  
 470: 37  5 33  0   36  4 32  0             365587.6975   0.0877  0.050   0.0878 0.10  
 471: 37  5 33  0   36  5 32  0             365587.6975   0.0877  0.050   0.0878 0.40  
 472: 35  6 29  0   34  6 28  0             365601.5793   0.0695  0.050   0.0695 0.40  
 473: 35  6 29  0   34  7 28  0             365601.5793   0.0695  0.050   0.0695 0.10  
 474: 35  7 29  0   34  6 28  0             365601.5793   0.0695  0.050   0.0695 0.10  
 475: 35  7 29  0   34  7 28  0             365601.5793   0.0695  0.050   0.0695 0.40  
 476: 34  7 27  0   33  7 26  0             365609.9471  -0.0522  0.050  -0.0522 0.40  
 477: 34  7 27  0   33  8 26  0             365609.9471  -0.0522  0.050  -0.0522 0.10  
 478: 34  8 27  0   33  7 26  0             365609.9471  -0.0522  0.050  -0.0522 0.10  
 479: 34  8 27  0   33  8 26  0             365609.9471  -0.0522  0.050  -0.0522 0.40  
 480: 32  9 23  0   31  9 22  0             365635.0788  -0.0064  0.050  -0.0065 0.45  
 481: 32  9 23  0   31 10 22  0             365635.0788  -0.0064  0.050  -0.0065 0.11  
 482: 32 10 23  0   31 10 22  0             365635.0788  -0.0064  0.050  -0.0065 0.45  
 483: 31 10 21  0   30 10 20  0             365655.7194  -0.0178  0.050  -0.0178 0.40  
 484: 31 10 21  0   30 11 20  0             365655.7194  -0.0178  0.050  -0.0178 0.10  
 485: 31 11 21  0   30 10 20  0             365655.7194  -0.0178  0.050  -0.0178 0.10  
 486: 31 11 21  0   30 11 20  0             365655.7194  -0.0178  0.050  -0.0178 0.40  
 487: 30 11 19  0   29 11 18  0             365687.1409   0.0176  0.050   0.0177 0.40  
 488: 30 11 19  0   29 12 18  0             365687.1409   0.0176  0.050   0.0177 0.10  
 489: 30 12 19  0   29 11 18  0             365687.1409   0.0176  0.050   0.0177 0.10  
 490: 30 12 19  0   29 12 18  0             365687.1409   0.0176  0.050   0.0177 0.40  
 491: 27 14 13  0   26 14 12  0             365986.7352  -0.0219  0.050  -0.0132 0.41  
 492: 27 14 13  0   26 15 12  0             365986.7352  -0.0026  0.050  -0.0132 0.09  
 493: 27 15 13  0   26 14 12  0             365986.7352  -0.0237  0.050  -0.0132 0.09  
 494: 27 15 13  0   26 15 12  0             365986.7352  -0.0044  0.050  -0.0132 0.41  
 495: 40  2 38  0   39  2 37  0             374378.4503  -0.0230  0.050  -0.0231 0.40  
 496: 40  2 38  0   39  3 37  0             374378.4503  -0.0230  0.050  -0.0231 0.10  
 497: 40  3 38  0   39  2 37  0             374378.4503  -0.0230  0.050  -0.0231 0.10  
 498: 40  3 38  0   39  3 37  0             374378.4503  -0.0230  0.050  -0.0231 0.40  
 499: 38  4 34  0   37  4 33  0             374391.4796   0.0506  0.050   0.0507 0.40  
 500: 38  4 34  0   37  5 33  0             374391.4796   0.0506  0.050   0.0507 0.10  
 501: 38  5 34  0   37  4 33  0             374391.4796   0.0506  0.050   0.0507 0.10  
 502: 38  5 34  0   37  5 33  0             374391.4796   0.0506  0.050   0.0507 0.40  
 503: 37  5 32  0   36  5 31  0             374397.9099   0.0122  0.050   0.0123 0.40  
 504: 37  5 32  0   36  6 31  0             374397.9099   0.0122  0.050   0.0123 0.10  
 505: 37  6 32  0   36  5 31  0             374397.9099   0.0122  0.050   0.0123 0.10  
 506: 37  6 32  0   36  6 31  0             374397.9099   0.0122  0.050   0.0123 0.40  
 507: 35  7 28  0   34  7 27  0             374412.9727   0.0282  0.050   0.0282 0.40  
 508: 35  7 28  0   34  8 27  0             374412.9727   0.0282  0.050   0.0282 0.10  
 509: 35  8 28  0   34  7 27  0             374412.9727   0.0282  0.050   0.0282 0.10  
 510: 35  8 28  0   34  8 27  0             374412.9727   0.0282  0.050   0.0282 0.40  
 511: 33  9 24  0   32  9 23  0             374436.2218  -0.0140  0.050  -0.0141 0.40  
 512: 33  9 24  0   32 10 23  0             374436.2218  -0.0140  0.050  -0.0141 0.10  
 513: 33 10 24  0   32  9 23  0             374436.2218  -0.0140  0.050  -0.0141 0.10  
 514: 33 10 24  0   32 10 23  0             374436.2218  -0.0140  0.050  -0.0141 0.40  
 515: 32 10 22  0   31 10 21  0             374455.0146   0.0718  0.050   0.0719 0.40  
 516: 32 10 22  0   31 11 21  0             374455.0146   0.0718  0.050   0.0719 0.10  
 517: 32 11 22  0   31 10 21  0             374455.0146   0.0718  0.050   0.0719 0.10  
 518: 32 11 22  0   31 11 21  0             374455.0146   0.0718  0.050   0.0719 0.40  
 519: 30 12 18  0   29 12 17  0             374526.5846   0.0539  0.050   0.0540 0.40  
 520: 30 12 18  0   29 13 17  0             374526.5846   0.0539  0.050   0.0540 0.10  
 521: 30 13 18  0   29 12 17  0             374526.5846   0.0539  0.050   0.0540 0.10  
 522: 30 13 18  0   29 13 17  0             374526.5846   0.0539  0.050   0.0540 0.40  
 523: 28 14 14  0   27 14 13  0             374729.7179   0.0534  0.050   0.0543 0.41  
 524: 28 14 14  0   27 15 13  0             374729.7179   0.0552  0.050   0.0543 0.09  
 525: 28 15 14  0   27 14 13  0             374729.7179   0.0532  0.050   0.0543 0.09  
 526: 28 15 14  0   27 15 13  0             374729.7179   0.0551  0.050   0.0543 0.41  
 527: 36  7 29  0   35  7 28  0             383215.5739  -0.0575  0.050  -0.0576 0.40  
 528: 36  7 29  0   35  8 28  0             383215.5739  -0.0575  0.050  -0.0576 0.10  
 529: 36  8 29  0   35  7 28  0             383215.5739  -0.0575  0.050  -0.0576 0.10  
 530: 36  8 29  0   35  8 28  0             383215.5739  -0.0575  0.050  -0.0576 0.40  
 531: 33 10 23  0   32 10 22  0             383254.3254  -0.0378  0.050  -0.0378 0.40  
 532: 33 10 23  0   32 11 22  0             383254.3254  -0.0378  0.050  -0.0378 0.10  
 533: 33 11 23  0   32 10 22  0             383254.3254  -0.0378  0.050  -0.0378 0.10  
 534: 33 11 23  0   32 11 22  0             383254.3254  -0.0378  0.050  -0.0378 0.40  
 535: 32 11 21  0   31 11 20  0             383279.3187   0.0685  0.050   0.0685 0.67  
 536: 32 11 21  0   31 12 20  0             383279.3187   0.0685  0.050   0.0685 0.16  
 537: 32 12 21  0   31 11 20  0             383279.3187   0.0685  0.050   0.0685 0.16  
 538: 31 12 19  0   30 12 18  0             383317.4989   0.0146  0.050   0.0146 0.45  
 539: 31 12 19  0   30 13 18  0             383317.4989   0.0146  0.050   0.0146 0.11  
 540: 31 13 19  0   30 13 18  0             383317.4989   0.0146  0.050   0.0146 0.45  
 541: 30 13 17  0   29 13 16  0             383379.3820  -0.0464  0.050  -0.0465 0.41  
 542: 30 13 17  0   29 14 16  0             383379.3820  -0.0464  0.050  -0.0465 0.09  
 543: 30 14 17  0   29 13 16  0             383379.3820  -0.0464  0.050  -0.0465 0.09  
 544: 30 14 17  0   29 14 16  0             383379.3820  -0.0464  0.050  -0.0465 0.41  
 545: 29 14 15  0   28 15 14  0             383486.3118   0.0842  0.050   0.0842 0.15  
 546: 29 15 15  0   28 14 14  0             383486.3118   0.0840  0.050   0.0842 0.15  
 547: 29 15 15  0   28 15 14  0             383486.3118   0.0842  0.050   0.0842 0.69  
 548: 28 15 13  0   27 15 12  0             383685.8078  -0.0474  0.050  -0.0253 0.41  
 549: 28 15 13  0   27 16 12  0             383685.8078   0.0017  0.050  -0.0253 0.09  
 550: 28 16 13  0   27 15 12  0             383685.8078  -0.0523  0.050  -0.0253 0.09  
 551: 28 16 13  0   27 16 12  0             383685.8078  -0.0031  0.050  -0.0253 0.41  
 552: 42  2 40  0   41  2 39  0             391985.5680   0.0282  0.050   0.0282 0.40  
 553: 42  2 40  0   41  3 39  0             391985.5680   0.0282  0.050   0.0282 0.10  
 554: 42  3 40  0   41  2 39  0             391985.5680   0.0282  0.050   0.0282 0.10  
 555: 42  3 40  0   41  3 39  0             391985.5680   0.0282  0.050   0.0282 0.40  
 556: 41  3 38  0   40  3 37  0             391992.0040   0.0304  0.050   0.0305 0.40  
 557: 41  3 38  0   40  4 37  0             391992.0040   0.0304  0.050   0.0305 0.10  
 558: 41  4 38  0   40  3 37  0             391992.0040   0.0304  0.050   0.0305 0.10  
 559: 41  4 38  0   40  4 37  0             391992.0040   0.0304  0.050   0.0305 0.40  
 560: 40  4 36  0   39  4 35  0             391998.1092  -0.0065  0.050  -0.0066 0.40  
 561: 40  4 36  0   39  5 35  0             391998.1092  -0.0065  0.050  -0.0066 0.10  
 562: 40  5 36  0   39  4 35  0             391998.1092  -0.0065  0.050  -0.0066 0.10  
 563: 40  5 36  0   39  5 35  0             391998.1092  -0.0065  0.050  -0.0066 0.40  
 564: 39  5 34  0   38  5 33  0             392004.2175  -0.0287  0.050  -0.0288 0.40  
 565: 39  5 34  0   38  6 33  0             392004.2175  -0.0287  0.050  -0.0288 0.10  
 566: 39  6 34  0   38  5 33  0             392004.2175  -0.0287  0.050  -0.0288 0.10  
 567: 39  6 34  0   38  6 33  0             392004.2175  -0.0287  0.050  -0.0288 0.40  
 568: 38  6 32  0   37  6 31  0             392010.7732   0.0470  0.050   0.0471 0.40  
 569: 38  6 32  0   37  7 31  0             392010.7732   0.0470  0.050   0.0471 0.10  
 570: 38  7 32  0   37  6 31  0             392010.7732   0.0470  0.050   0.0471 0.10  
 571: 38  7 32  0   37  7 31  0             392010.7732   0.0470  0.050   0.0471 0.40  
 572: 37  7 30  0   36  7 29  0             392018.0242  -0.0200  0.050  -0.0201 0.40  
 573: 37  7 30  0   36  8 29  0             392018.0242  -0.0200  0.050  -0.0201 0.10  
 574: 37  8 30  0   36  7 29  0             392018.0242  -0.0200  0.050  -0.0201 0.10  
 575: 37  8 30  0   36  8 29  0             392018.0242  -0.0200  0.050  -0.0201 0.40  
 576: 36  8 28  0   35  8 27  0             392026.8783  -0.0158  0.050  -0.0159 0.40  
 577: 36  8 28  0   35  9 27  0             392026.8783  -0.0158  0.050  -0.0159 0.10  
 578: 36  9 28  0   35  8 27  0             392026.8783  -0.0158  0.050  -0.0159 0.10  
 579: 36  9 28  0   35  9 27  0             392026.8783  -0.0158  0.050  -0.0159 0.40  
 580: 34 10 24  0   33 10 23  0             392053.8695  -0.0245  0.050  -0.0245 0.45  
 581: 34 11 24  0   33 10 23  0             392053.8695  -0.0245  0.050  -0.0245 0.11  
 582: 34 11 24  0   33 11 23  0             392053.8695  -0.0245  0.050  -0.0245 0.45  
 583: 33 11 22  0   32 11 21  0             392076.2680  -0.0138  0.050  -0.0139 0.40  
 584: 33 11 22  0   32 12 21  0             392076.2680  -0.0138  0.050  -0.0139 0.10  
 585: 33 12 22  0   32 11 21  0             392076.2680  -0.0138  0.050  -0.0139 0.10  
 586: 33 12 22  0   32 12 21  0             392076.2680  -0.0138  0.050  -0.0139 0.40  
 587: 32 12 20  0   31 12 19  0             392110.0229   0.0258  0.050   0.0259 0.40  
 588: 32 12 20  0   31 13 19  0             392110.0229   0.0258  0.050   0.0259 0.10  
 589: 32 13 20  0   31 12 19  0             392110.0229   0.0258  0.050   0.0259 0.10  
 590: 32 13 20  0   31 13 19  0             392110.0229   0.0258  0.050   0.0259 0.40  
 591: 31 13 18  0   30 13 17  0             392163.3460   0.0484  0.050   0.0485 0.41  
 592: 31 13 18  0   30 14 17  0             392163.3460   0.0484  0.050   0.0485 0.09  
 593: 31 14 18  0   30 13 17  0             392163.3460   0.0484  0.050   0.0485 0.09  
 594: 31 14 18  0   30 14 17  0             392163.3460   0.0484  0.050   0.0485 0.41  
 595: 30 14 16  0   29 14 15  0             392252.3464  -0.0068  0.050  -0.0068 0.41  
 596: 30 14 16  0   29 15 15  0             392252.3464  -0.0068  0.050  -0.0068 0.09  
 597: 30 15 16  0   29 14 15  0             392252.3464  -0.0068  0.050  -0.0068 0.09  
 598: 30 15 16  0   29 15 15  0             392252.3464  -0.0068  0.050  -0.0068 0.41  
 599: 28 16 12  0   27 17 11  0             392726.0357   0.1094  0.050   0.0087 0.17  
 600: 28 17 12  0   27 17 11  0             392726.0357  -0.0114  0.050   0.0087 0.83  
 601: 28 16 12  0   27 16 11  0             392727.0077   0.0136  0.050  -0.0065 0.83  
 602: 28 17 12  0   27 16 11  0             392727.0077  -0.1071  0.050  -0.0065 0.17  
 603: 27 18 10  0   26 18  9  0             393401.4044   0.0313  0.050               
 604: 44  1 43  0   43  1 42  0             400781.6589  -0.0073  0.050  -0.0073 0.40  
 605: 44  1 43  0   43  2 42  0             400781.6589  -0.0073  0.050  -0.0073 0.10  
 606: 44  2 43  0   43  1 42  0             400781.6589  -0.0073  0.050  -0.0073 0.10  
 607: 44  2 43  0   43  2 42  0             400781.6589  -0.0073  0.050  -0.0073 0.40  
 608: 41  4 37  0   40  4 36  0             400800.9884   0.0212  0.050   0.0213 0.40  
 609: 41  4 37  0   40  5 36  0             400800.9884   0.0212  0.050   0.0213 0.10  
 610: 41  5 37  0   40  4 36  0             400800.9884   0.0212  0.050   0.0213 0.10  
 611: 41  5 37  0   40  5 36  0             400800.9884   0.0212  0.050   0.0213 0.40  
 612: 40  5 35  0   39  5 34  0             400806.8725  -0.0654  0.050  -0.0654 0.40  
 613: 40  5 35  0   39  6 34  0             400806.8725  -0.0654  0.050  -0.0654 0.10  
 614: 40  6 35  0   39  5 34  0             400806.8725  -0.0654  0.050  -0.0654 0.10  
 615: 40  6 35  0   39  6 34  0             400806.8725  -0.0654  0.050  -0.0654 0.40  
 616: 39  6 33  0   38  6 32  0             400813.2103   0.0230  0.050   0.0230 0.40  
 617: 39  6 33  0   38  7 32  0             400813.2103   0.0230  0.050   0.0230 0.10  
 618: 39  7 33  0   38  6 32  0             400813.2103   0.0230  0.050   0.0230 0.10  
 619: 39  7 33  0   38  7 32  0             400813.2103   0.0230  0.050   0.0230 0.40  
 620: 38  7 31  0   37  7 30  0             400820.2628   0.0949  0.050   0.0950 0.40  
 621: 38  7 31  0   37  8 30  0             400820.2628   0.0949  0.050   0.0950 0.10  
 622: 38  8 31  0   37  7 30  0             400820.2628   0.0949  0.050   0.0950 0.10  
 623: 38  8 31  0   37  8 30  0             400820.2628   0.0949  0.050   0.0950 0.40  
 624: 37  8 29  0   36  8 28  0             400828.6048   0.0940  0.050   0.0940 0.40  
 625: 37  8 29  0   36  9 28  0             400828.6048   0.0940  0.050   0.0940 0.10  
 626: 37  9 29  0   36  8 28  0             400828.6048   0.0940  0.050   0.0940 0.10  
 627: 37  9 29  0   36  9 28  0             400828.6048   0.0940  0.050   0.0940 0.40  
 628: 36  9 27  0   35  9 26  0             400839.1599   0.0232  0.050   0.0232 0.40  
 629: 36  9 27  0   35 10 26  0             400839.1599   0.0232  0.050   0.0232 0.10  
 630: 36 10 27  0   35  9 26  0             400839.1599   0.0232  0.050   0.0232 0.10  
 631: 36 10 27  0   35 10 26  0             400839.1599   0.0232  0.050   0.0232 0.40  
 632: 34 11 23  0   33 11 22  0             400873.7042   0.0010  0.050   0.0010 0.40  
 633: 34 11 23  0   33 12 22  0             400873.7042   0.0010  0.050   0.0010 0.10  
 634: 34 12 23  0   33 11 22  0             400873.7042   0.0010  0.050   0.0010 0.10  
 635: 34 12 23  0   33 12 22  0             400873.7042   0.0010  0.050   0.0010 0.40  
 636: 33 12 21  0   32 12 20  0             400903.7289   0.0672  0.050   0.0673 0.40  
 637: 33 12 21  0   32 13 20  0             400903.7289   0.0672  0.050   0.0673 0.10  
 638: 33 13 21  0   32 12 20  0             400903.7289   0.0672  0.050   0.0673 0.10  
 639: 33 13 21  0   32 13 20  0             400903.7289   0.0672  0.050   0.0673 0.40  
 640: 32 13 19  0   31 13 18  0             400950.0252   0.0194  0.050   0.0194 0.41  
 641: 32 13 19  0   31 14 18  0             400950.0252   0.0194  0.050   0.0194 0.09  
 642: 32 14 19  0   31 13 18  0             400950.0252   0.0194  0.050   0.0194 0.09  
 643: 32 14 19  0   31 14 18  0             400950.0252   0.0194  0.050   0.0194 0.41  
 644: 31 14 17  0   30 14 16  0             401025.3763   0.0336  0.050   0.0336 0.41  
 645: 31 14 17  0   30 15 16  0             401025.3763   0.0336  0.050   0.0336 0.09  
 646: 31 15 17  0   30 14 16  0             401025.3763   0.0336  0.050   0.0336 0.09  
 647: 31 15 17  0   30 15 16  0             401025.3763   0.0336  0.050   0.0336 0.41  
 648: 30 15 15  0   29 15 14  0             401155.4864   0.0264  0.050   0.0267 0.41  
 649: 30 15 15  0   29 16 14  0             401155.4864   0.0269  0.050   0.0267 0.09  
 650: 30 16 15  0   29 15 14  0             401155.4864   0.0264  0.050   0.0267 0.09  
 651: 30 16 15  0   29 16 14  0             401155.4864   0.0268  0.050   0.0267 0.41  
 652: 44  2 42  0   43  2 41  0             409591.2468  -0.0204  0.050  -0.0204 0.40  
 653: 44  2 42  0   43  3 41  0             409591.2468  -0.0204  0.050  -0.0204 0.10  
 654: 44  3 42  0   43  2 41  0             409591.2468  -0.0204  0.050  -0.0204 0.10  
 655: 44  3 42  0   43  3 41  0             409591.2468  -0.0204  0.050  -0.0204 0.40  
 656: 41  5 36  0   40  5 35  0             409609.3139   0.0180  0.050   0.0180 0.40  
 657: 41  5 36  0   40  6 35  0             409609.3139   0.0180  0.050   0.0180 0.10  
 658: 41  6 36  0   40  5 35  0             409609.3139   0.0180  0.050   0.0180 0.10  
 659: 41  6 36  0   40  6 35  0             409609.3139   0.0180  0.050   0.0180 0.40  
 660: 32 14 18  0   31 14 17  0             409803.3674   0.0130  0.050   0.0130 0.41  
 661: 32 14 18  0   31 15 17  0             409803.3674   0.0130  0.050   0.0130 0.09  
 662: 32 15 18  0   31 14 17  0             409803.3674   0.0130  0.050   0.0130 0.09  
 663: 32 15 18  0   31 15 17  0             409803.3674   0.0130  0.050   0.0130 0.41  
 664: 31 15 16  0   30 15 15  0             409911.2652  -0.0877  0.050  -0.0878 0.41  
 665: 31 15 16  0   30 16 15  0             409911.2652  -0.0877  0.050  -0.0878 0.09  
 666: 31 16 16  0   30 15 15  0             409911.2652  -0.0877  0.050  -0.0878 0.09  
 667: 31 16 16  0   30 16 15  0             409911.2652  -0.0877  0.050  -0.0878 0.41  
 668: 28 19 10  0   27 19  9  0             411289.5615  -0.0057  0.050               
 669: 47  0 47  0   46  0 46  0             418379.2533   0.0729  0.050   0.0729 0.40  
 670: 47  0 47  0   46  1 46  0             418379.2533   0.0729  0.050   0.0729 0.10  
 671: 47  1 47  0   46  0 46  0             418379.2533   0.0729  0.050   0.0729 0.10  
 672: 47  1 47  0   46  1 46  0             418379.2533   0.0729  0.050   0.0729 0.40  
 673: 44  3 41  0   43  3 40  0             418399.8883   0.0612  0.050   0.0613 0.40  
 674: 44  3 41  0   43  4 40  0             418399.8883   0.0612  0.050   0.0613 0.10  
 675: 44  4 41  0   43  3 40  0             418399.8883   0.0612  0.050   0.0613 0.10  
 676: 44  4 41  0   43  4 40  0             418399.8883   0.0612  0.050   0.0613 0.40  
 677: 43  4 39  0   42  4 38  0             418405.6961   0.0504  0.050   0.0504 0.40  
 678: 43  4 39  0   42  5 38  0             418405.6961   0.0504  0.050   0.0504 0.10  
 679: 43  5 39  0   42  4 38  0             418405.6961   0.0504  0.050   0.0504 0.10  
 680: 43  5 39  0   42  5 38  0             418405.6961   0.0504  0.050   0.0504 0.40  
 681: 40  7 33  0   39  7 32  0             418423.4844  -0.0100  0.050  -0.0100 0.40  
 682: 40  7 33  0   39  8 32  0             418423.4844  -0.0100  0.050  -0.0100 0.10  
 683: 40  8 33  0   39  7 32  0             418423.4844  -0.0100  0.050  -0.0100 0.10  
 684: 40  8 33  0   39  8 32  0             418423.4844  -0.0100  0.050  -0.0100 0.40  
 685: 33 14 19  0   32 14 18  0             418585.0263  -0.0686  0.050  -0.0687 0.41  
 686: 33 14 19  0   32 15 18  0             418585.0263  -0.0686  0.050  -0.0687 0.09  
 687: 33 15 19  0   32 14 18  0             418585.0263  -0.0686  0.050  -0.0687 0.09  
 688: 33 15 19  0   32 15 18  0             418585.0263  -0.0686  0.050  -0.0687 0.41  
 689: 43  5 38  0   42  5 37  0             427212.8976  -0.0797  0.050  -0.0797 0.40  
 690: 43  5 38  0   42  6 37  0             427212.8976  -0.0797  0.050  -0.0797 0.10  
 691: 43  6 38  0   42  5 37  0             427212.8976  -0.0797  0.050  -0.0797 0.10  
 692: 43  6 38  0   42  6 37  0             427212.8976  -0.0797  0.050  -0.0797 0.40  
 693: 36 12 24  0   35 12 23  0             427288.9323   0.0974  0.050   0.0974 0.40  
 694: 36 12 24  0   35 13 23  0             427288.9323   0.0974  0.050   0.0974 0.10  
 695: 36 13 24  0   35 12 23  0             427288.9323   0.0974  0.050   0.0974 0.10  
 696: 36 13 24  0   35 13 23  0             427288.9323   0.0974  0.050   0.0974 0.40  
 697: 33 15 18  0   32 15 17  0             427447.1813  -0.0416  0.050  -0.0417 0.41  
 698: 33 15 18  0   32 16 17  0             427447.1813  -0.0416  0.050  -0.0417 0.09  
 699: 33 16 18  0   32 15 17  0             427447.1813  -0.0416  0.050  -0.0417 0.09  
 700: 33 16 18  0   32 16 17  0             427447.1813  -0.0416  0.050  -0.0417 0.41  
 701: 49  0 49  0   48  0 48  0             435982.9490   0.0428  0.050   0.0428 0.40  
 702: 49  0 49  0   48  1 48  0             435982.9490   0.0428  0.050   0.0428 0.10  
 703: 49  1 49  0   48  0 48  0             435982.9490   0.0428  0.050   0.0428 0.10  
 704: 49  1 49  0   48  1 48  0             435982.9490   0.0428  0.050   0.0428 0.40  
 705: 47  2 45  0   46  2 44  0             435997.2186   0.0032  0.050   0.0033 0.40  
 706: 47  2 45  0   46  3 44  0             435997.2186   0.0032  0.050   0.0033 0.10  
 707: 47  3 45  0   46  2 44  0             435997.2186   0.0032  0.050   0.0033 0.10  
 708: 47  3 45  0   46  3 44  0             435997.2186   0.0032  0.050   0.0033 0.40  
 709: 42  7 35  0   41  7 34  0             436025.5367   0.0236  0.050   0.0237 0.40  
 710: 42  7 35  0   41  8 34  0             436025.5367   0.0236  0.050   0.0237 0.10  
 711: 42  8 35  0   41  7 34  0             436025.5367   0.0236  0.050   0.0237 0.10  
 712: 42  8 35  0   41  8 34  0             436025.5367   0.0236  0.050   0.0237 0.40  
 713: 36 13 23  0   35 13 22  0             436113.3803   0.0587  0.050   0.0587 0.40  
 714: 36 13 23  0   35 14 22  0             436113.3803   0.0587  0.050   0.0587 0.10  
 715: 36 14 23  0   35 13 22  0             436113.3803   0.0587  0.050   0.0587 0.10  
 716: 36 14 23  0   35 14 22  0             436113.3803   0.0587  0.050   0.0587 0.40  
 717: 34 15 19  0   33 15 18  0             436223.2185   0.0310  0.050   0.0311 0.41  
 718: 34 15 19  0   33 16 18  0             436223.2185   0.0310  0.050   0.0311 0.09  
 719: 34 16 19  0   33 15 18  0             436223.2185   0.0310  0.050   0.0311 0.09  
 720: 34 16 19  0   33 16 18  0             436223.2185   0.0310  0.050   0.0311 0.41  
 721: 50  0 50  0   49  0 49  0             444784.1957  -0.0176  0.050  -0.0176 0.40  
 722: 50  0 50  0   49  1 49  0             444784.1957  -0.0176  0.050  -0.0176 0.10  
 723: 50  1 50  0   49  0 49  0             444784.1957  -0.0176  0.050  -0.0176 0.10  
 724: 50  1 50  0   49  1 49  0             444784.1957  -0.0176  0.050  -0.0176 0.40  
 725: 47  3 44  0   46  3 43  0             444804.4253  -0.0462  0.050  -0.0462 0.40  
 726: 47  3 44  0   46  4 43  0             444804.4253  -0.0462  0.050  -0.0462 0.10  
 727: 47  4 44  0   46  3 43  0             444804.4253  -0.0462  0.050  -0.0462 0.10  
 728: 47  4 44  0   46  4 43  0             444804.4253  -0.0462  0.050  -0.0462 0.40  
 729: 46  4 42  0   45  4 41  0             444809.9742  -0.0103  0.050  -0.0103 0.40  
 730: 46  4 42  0   45  5 41  0             444809.9742  -0.0103  0.050  -0.0103 0.10  
 731: 46  5 42  0   45  4 41  0             444809.9742  -0.0103  0.050  -0.0103 0.10  
 732: 46  5 42  0   45  5 41  0             444809.9742  -0.0103  0.050  -0.0103 0.40  
 733: 44  6 38  0   43  6 37  0             444820.5361   0.0825  0.050   0.0825 0.40  
 734: 44  6 38  0   43  7 37  0             444820.5361   0.0825  0.050   0.0825 0.10  
 735: 44  7 38  0   43  6 37  0             444820.5361   0.0825  0.050   0.0825 0.10  
 736: 44  7 38  0   43  7 37  0             444820.5361   0.0825  0.050   0.0825 0.40  
 737: 43  7 36  0   42  7 35  0             444825.9077  -0.0964  0.050  -0.0964 0.40  
 738: 43  7 36  0   42  8 35  0             444825.9077  -0.0964  0.050  -0.0964 0.10  
 739: 43  8 36  0   42  7 35  0             444825.9077  -0.0964  0.050  -0.0964 0.10  
 740: 43  8 36  0   42  8 35  0             444825.9077  -0.0964  0.050  -0.0964 0.40  
 741: 42  8 34  0   41  8 33  0             444832.2515  -0.0484  0.050  -0.0484 0.40  
 742: 42  8 34  0   41  9 33  0             444832.2515  -0.0484  0.050  -0.0484 0.10  
 743: 42  9 34  0   41  8 33  0             444832.2515  -0.0484  0.050  -0.0484 0.10  
 744: 42  9 34  0   41  9 33  0             444832.2515  -0.0484  0.050  -0.0484 0.40  
 745: 38 12 26  0   37 12 25  0             444880.6353  -0.0159  0.050  -0.0160 0.40  
 746: 38 12 26  0   37 13 25  0             444880.6353  -0.0159  0.050  -0.0160 0.10  
 747: 38 13 26  0   37 12 25  0             444880.6353  -0.0159  0.050  -0.0160 0.10  
 748: 38 13 26  0   37 13 25  0             444880.6353  -0.0159  0.050  -0.0160 0.40  
 749: 36 14 22  0   35 14 21  0             444944.5493   0.0064  0.050   0.0064 0.40  
 750: 36 14 22  0   35 15 21  0             444944.5493   0.0064  0.050   0.0064 0.10  
 751: 36 15 22  0   35 14 21  0             444944.5493   0.0064  0.050   0.0064 0.10  
 752: 36 15 22  0   35 15 21  0             444944.5493   0.0064  0.050   0.0064 0.40  
 753: 33 17 16  0   32 17 15  0             445250.8867  -0.0009  0.050  -0.0008 0.41  
 754: 33 17 16  0   32 18 15  0             445250.8867  -0.0006  0.050  -0.0008 0.09  
 755: 33 18 16  0   32 17 15  0             445250.8867  -0.0009  0.050  -0.0008 0.09  
 756: 33 18 16  0   32 18 15  0             445250.8867  -0.0006  0.050  -0.0008 0.41  
 757: 51  0 51  0   50  0 50  0             453585.0805  -0.0592  0.050  -0.0593 0.40  
 758: 51  0 51  0   50  1 50  0             453585.0805  -0.0592  0.050  -0.0593 0.10  
 759: 51  1 51  0   50  0 50  0             453585.0805  -0.0592  0.050  -0.0593 0.10  
 760: 51  1 51  0   50  1 50  0             453585.0805  -0.0592  0.050  -0.0593 0.40  
 761: 48  3 45  0   47  3 44  0             453605.2277  -0.0431  0.050  -0.0431 0.40  
 762: 48  3 45  0   47  4 44  0             453605.2277  -0.0431  0.050  -0.0431 0.10  
 763: 48  4 45  0   47  3 44  0             453605.2277  -0.0431  0.050  -0.0431 0.10  
 764: 48  4 45  0   47  4 44  0             453605.2277  -0.0431  0.050  -0.0431 0.40  
 765: 47  4 43  0   46  4 42  0             453610.7222   0.0371  0.050   0.0372 0.40  
 766: 47  4 43  0   46  5 42  0             453610.7222   0.0371  0.050   0.0372 0.10  
 767: 47  5 43  0   46  4 42  0             453610.7222   0.0371  0.050   0.0372 0.10  
 768: 47  5 43  0   46  5 42  0             453610.7222   0.0371  0.050   0.0372 0.40  
 769: 46  5 41  0   45  5 40  0             453615.8553   0.0673  0.050   0.0673 0.40  
 770: 46  5 41  0   45  6 40  0             453615.8553   0.0673  0.050   0.0673 0.10  
 771: 46  6 41  0   45  5 40  0             453615.8553   0.0673  0.050   0.0673 0.10  
 772: 46  6 41  0   45  6 40  0             453615.8553   0.0673  0.050   0.0673 0.40  
 773: 43  8 35  0   42  8 34  0             453632.1001   0.0084  0.050   0.0085 0.40  
 774: 43  8 35  0   42  9 34  0             453632.1001   0.0084  0.050   0.0085 0.10  
 775: 43  9 35  0   42  8 34  0             453632.1001   0.0084  0.050   0.0085 0.10  
 776: 43  9 35  0   42  9 34  0             453632.1001   0.0084  0.050   0.0085 0.40  
 777: 42  9 33  0   41  9 32  0             453639.1781  -0.0497  0.050  -0.0497 0.40  
 778: 42  9 33  0   41 10 32  0             453639.1781  -0.0497  0.050  -0.0497 0.10  
 779: 42 10 33  0   41  9 32  0             453639.1781  -0.0497  0.050  -0.0497 0.10  
 780: 42 10 33  0   41 10 32  0             453639.1781  -0.0497  0.050  -0.0497 0.40  
 781: 40 11 29  0   39 11 28  0             453660.1680  -0.0836  0.050  -0.0837 0.40  
 782: 40 11 29  0   39 12 28  0             453660.1680  -0.0836  0.050  -0.0837 0.10  
 783: 40 12 29  0   39 11 28  0             453660.1680  -0.0836  0.050  -0.0837 0.10  
 784: 40 12 29  0   39 12 28  0             453660.1680  -0.0836  0.050  -0.0837 0.40  
 785: 38 13 25  0   37 13 24  0             453699.9748  -0.0501  0.050  -0.0501 0.40  
 786: 38 13 25  0   37 14 24  0             453699.9748  -0.0501  0.050  -0.0501 0.10  
 787: 38 14 25  0   37 13 24  0             453699.9748  -0.0501  0.050  -0.0501 0.10  
 788: 38 14 25  0   37 14 24  0             453699.9748  -0.0501  0.050  -0.0501 0.40  
 789: 34 17 17  0   33 17 16  0             453994.6821   0.0110  0.050   0.0110 0.45  
 790: 34 18 17  0   33 17 16  0             453994.6821   0.0110  0.050   0.0110 0.10  
 791: 34 18 17  0   33 18 16  0             453994.6821   0.0110  0.050   0.0110 0.45  
 792: 52  0 52  0   51  0 51  0             462385.6863   0.0082  0.050   0.0082 0.40  
 793: 52  0 52  0   51  1 51  0             462385.6863   0.0082  0.050   0.0082 0.10  
 794: 52  1 52  0   51  0 51  0             462385.6863   0.0082  0.050   0.0082 0.10  
 795: 52  1 52  0   51  1 51  0             462385.6863   0.0082  0.050   0.0082 0.40  
 796: 50  2 48  0   49  2 47  0             462399.8724   0.0624  0.050   0.0625 0.40  
 797: 50  2 48  0   49  3 47  0             462399.8724   0.0624  0.050   0.0625 0.10  
 798: 50  3 48  0   49  2 47  0             462399.8724   0.0624  0.050   0.0625 0.10  
 799: 50  3 48  0   49  3 47  0             462399.8724   0.0624  0.050   0.0625 0.40  
 800: 49  3 46  0   48  3 45  0             462405.6133  -0.0697  0.050  -0.0697 0.40  
 801: 49  3 46  0   48  4 45  0             462405.6133  -0.0697  0.050  -0.0697 0.10  
 802: 49  4 46  0   48  3 45  0             462405.6133  -0.0697  0.050  -0.0697 0.10  
 803: 49  4 46  0   48  4 45  0             462405.6133  -0.0697  0.050  -0.0697 0.40  
 804: 47  5 42  0   46  5 41  0             462415.9814   0.0121  0.050   0.0121 0.40  
 805: 47  5 42  0   46  6 41  0             462415.9814   0.0121  0.050   0.0121 0.10  
 806: 47  6 42  0   46  5 41  0             462415.9814   0.0121  0.050   0.0121 0.10  
 807: 47  6 42  0   46  6 41  0             462415.9814   0.0121  0.050   0.0121 0.40  
 808: 46  6 40  0   45  6 39  0             462420.8373   0.0008  0.050   0.0009 0.40  
 809: 46  6 40  0   45  7 39  0             462420.8373   0.0008  0.050   0.0009 0.10  
 810: 46  7 40  0   45  6 39  0             462420.8373   0.0008  0.050   0.0009 0.10  
 811: 46  7 40  0   45  7 39  0             462420.8373   0.0008  0.050   0.0009 0.40  
 812: 41 11 30  0   40 11 29  0             462457.6725  -0.0201  0.050  -0.0202 0.40  
 813: 41 11 30  0   40 12 29  0             462457.6725  -0.0201  0.050  -0.0202 0.10  
 814: 41 12 30  0   40 11 29  0             462457.6725  -0.0201  0.050  -0.0202 0.10  
 815: 41 12 30  0   40 12 29  0             462457.6725  -0.0201  0.050  -0.0202 0.40  
 816: 39 13 26  0   38 13 25  0             462493.9747   0.0614  0.050   0.0615 0.40  
 817: 39 13 26  0   38 14 25  0             462493.9747   0.0614  0.050   0.0615 0.10  
 818: 39 14 26  0   38 13 25  0             462493.9747   0.0614  0.050   0.0615 0.10  
 819: 39 14 26  0   38 14 25  0             462493.9747   0.0614  0.050   0.0615 0.40  
 820: 38 14 24  0   37 14 23  0             462524.3193  -0.0658  0.050  -0.0659 0.40  
 821: 38 14 24  0   37 15 23  0             462524.3193  -0.0658  0.050  -0.0659 0.10  
 822: 38 15 24  0   37 14 23  0             462524.3193  -0.0658  0.050  -0.0659 0.10  
 823: 38 15 24  0   37 15 23  0             462524.3193  -0.0658  0.050  -0.0659 0.40  
 824: 53  0 53  0   52  0 52  0             471185.8210   0.0003  0.050   0.0003 0.40  
 825: 53  0 53  0   52  1 52  0             471185.8210   0.0003  0.050   0.0003 0.10  
 826: 53  1 53  0   52  0 52  0             471185.8210   0.0003  0.050   0.0003 0.10  
 827: 53  1 53  0   52  1 52  0             471185.8210   0.0003  0.050   0.0003 0.40  
 828: 52  1 51  0   51  2 50  0             471193.3547   0.0325  0.050   0.0325 0.10  
 829: 52  2 51  0   51  1 50  0             471193.3547   0.0325  0.050   0.0325 0.10  
 830: 52  2 51  0   51  2 50  0             471193.3547   0.0325  0.050   0.0325 0.40  
 831: 52  1 51  0   51  1 50  0             471193.3547   0.0325  0.050   0.0325 0.40  
 832: 50  3 47  0   49  3 46  0             471205.7135   0.0130  0.050   0.0130 0.40  
 833: 50  3 47  0   49  4 46  0             471205.7135   0.0130  0.050   0.0130 0.10  
 834: 50  4 47  0   49  3 46  0             471205.7135   0.0130  0.050   0.0130 0.10  
 835: 50  4 47  0   49  4 46  0             471205.7135   0.0130  0.050   0.0130 0.40  
 836: 48  5 43  0   47  5 42  0             471215.7602   0.0008  0.050   0.0008 0.40  
 837: 48  5 43  0   47  6 42  0             471215.7602   0.0008  0.050   0.0008 0.10  
 838: 48  6 43  0   47  5 42  0             471215.7602   0.0008  0.050   0.0008 0.10  
 839: 48  6 43  0   47  6 42  0             471215.7602   0.0008  0.050   0.0008 0.40  
 840: 44  9 35  0   43  9 34  0             471236.8728  -0.0019  0.050  -0.0020 0.40  
 841: 44  9 35  0   43 10 34  0             471236.8728  -0.0019  0.050  -0.0020 0.10  
 842: 44 10 35  0   43  9 34  0             471236.8728  -0.0019  0.050  -0.0020 0.10  
 843: 44 10 35  0   43 10 34  0             471236.8728  -0.0019  0.050  -0.0020 0.40  
 844: 43 10 33  0   42 10 32  0             471244.6650  -0.0336  0.050  -0.0336 0.40  
 845: 43 10 33  0   42 11 32  0             471244.6650  -0.0336  0.050  -0.0336 0.10  
 846: 43 11 33  0   42 10 32  0             471244.6650  -0.0336  0.050  -0.0336 0.10  
 847: 43 11 33  0   42 11 32  0             471244.6650  -0.0336  0.050  -0.0336 0.40  
 848: 38 15 23  0   37 15 22  0             471355.6259   0.0470  0.050   0.0470 0.40  
 849: 38 15 23  0   37 16 22  0             471355.6259   0.0470  0.050   0.0470 0.10  
 850: 38 16 23  0   37 15 22  0             471355.6259   0.0470  0.050   0.0470 0.10  
 851: 38 16 23  0   37 16 22  0             471355.6259   0.0470  0.050   0.0470 0.40  
 852: 35 18 17  0   34 18 16  0             471664.0635  -0.0083  0.050  -0.0083 0.45  
 853: 35 19 17  0   34 18 16  0             471664.0635  -0.0083  0.050  -0.0083 0.10  
 854: 35 19 17  0   34 19 16  0             471664.0635  -0.0083  0.050  -0.0083 0.45  
 855: 54  0 54  0   53  0 53  0             479985.5782   0.0182  0.050   0.0182 0.40  
 856: 54  0 54  0   53  1 53  0             479985.5782   0.0182  0.050   0.0182 0.10  
 857: 54  1 54  0   53  0 53  0             479985.5782   0.0182  0.050   0.0182 0.10  
 858: 54  1 54  0   53  1 53  0             479985.5782   0.0182  0.050   0.0182 0.40  
 859: 53  1 52  0   52  1 51  0             479993.0275  -0.0168  0.050  -0.0168 0.40  
 860: 53  1 52  0   52  2 51  0             479993.0275  -0.0168  0.050  -0.0168 0.10  
 861: 53  2 52  0   52  1 51  0             479993.0275  -0.0168  0.050  -0.0168 0.10  
 862: 53  2 52  0   52  2 51  0             479993.0275  -0.0168  0.050  -0.0168 0.40  
 863: 52  2 50  0   51  2 49  0             479999.5465  -0.0292  0.050  -0.0292 0.40  
 864: 52  2 50  0   51  3 49  0             479999.5465  -0.0292  0.050  -0.0292 0.10  
 865: 52  3 50  0   51  2 49  0             479999.5465  -0.0292  0.050  -0.0292 0.10  
 866: 52  3 50  0   51  3 49  0             479999.5465  -0.0292  0.050  -0.0292 0.40  
 867: 51  3 48  0   50  3 47  0             480005.3088  -0.0068  0.050  -0.0068 0.40  
 868: 51  3 48  0   50  4 47  0             480005.3088  -0.0068  0.050  -0.0068 0.10  
 869: 51  4 48  0   50  3 47  0             480005.3088  -0.0068  0.050  -0.0068 0.10  
 870: 51  4 48  0   50  4 47  0             480005.3088  -0.0068  0.050  -0.0068 0.40  
 871: 50  4 46  0   49  4 45  0             480010.5244   0.0833  0.050   0.0834 0.40  
 872: 50  4 46  0   49  5 45  0             480010.5244   0.0833  0.050   0.0834 0.10  
 873: 50  5 46  0   49  4 45  0             480010.5244   0.0833  0.050   0.0834 0.10  
 874: 50  5 46  0   49  5 45  0             480010.5244   0.0833  0.050   0.0834 0.40  
 875: 49  5 44  0   48  5 43  0             480015.1930   0.0427  0.050   0.0427 0.40  
 876: 49  5 44  0   48  6 43  0             480015.1930   0.0427  0.050   0.0427 0.10  
 877: 49  6 44  0   48  5 43  0             480015.1930   0.0427  0.050   0.0427 0.10  
 878: 49  6 44  0   48  6 43  0             480015.1930   0.0427  0.050   0.0427 0.40  
 879: 48  6 42  0   47  6 41  0             480019.6202  -0.0522  0.050  -0.0522 0.40  
 880: 48  6 42  0   47  7 41  0             480019.6202  -0.0522  0.050  -0.0522 0.10  
 881: 48  7 42  0   47  6 41  0             480019.6202  -0.0522  0.050  -0.0522 0.10  
 882: 48  7 42  0   47  7 41  0             480019.6202  -0.0522  0.050  -0.0522 0.40  
 883: 47  7 40  0   46  7 39  0             480024.2308  -0.0485  0.050  -0.0485 0.40  
 884: 47  7 40  0   46  8 39  0             480024.2308  -0.0485  0.050  -0.0485 0.10  
 885: 47  8 40  0   46  7 39  0             480024.2308  -0.0485  0.050  -0.0485 0.10  
 886: 47  8 40  0   46  8 39  0             480024.2308  -0.0485  0.050  -0.0485 0.40  
 887: 46  8 38  0   45  8 37  0             480029.2382  -0.0671  0.050  -0.0671 0.40  
 888: 46  8 38  0   45  9 37  0             480029.2382  -0.0671  0.050  -0.0671 0.10  
 889: 46  9 38  0   45  8 37  0             480029.2382  -0.0671  0.050  -0.0671 0.10  
 890: 46  9 38  0   45  9 37  0             480029.2382  -0.0671  0.050  -0.0671 0.40  
 891: 45  9 36  0   44  9 35  0             480035.1064  -0.0696  0.050  -0.0697 0.40  
 892: 45  9 36  0   44 10 35  0             480035.1064  -0.0696  0.050  -0.0697 0.10  
 893: 45 10 36  0   44  9 35  0             480035.1064  -0.0696  0.050  -0.0697 0.10  
 894: 45 10 36  0   44 10 35  0             480035.1064  -0.0696  0.050  -0.0697 0.40  
 895: 44 10 34  0   43 10 33  0             480042.5440   0.0914  0.050   0.0915 0.40  
 896: 44 10 34  0   43 11 33  0             480042.5440   0.0914  0.050   0.0915 0.10  
 897: 44 11 34  0   43 10 33  0             480042.5440   0.0914  0.050   0.0915 0.10  
 898: 44 11 34  0   43 11 33  0             480042.5440   0.0914  0.050   0.0915 0.40  
 899: 43 11 32  0   42 11 31  0             480051.8599  -0.0409  0.050  -0.0410 0.40  
 900: 43 11 32  0   42 12 31  0             480051.8599  -0.0409  0.050  -0.0410 0.10  
 901: 43 12 32  0   42 11 31  0             480051.8599  -0.0409  0.050  -0.0410 0.10  
 902: 43 12 32  0   42 12 31  0             480051.8599  -0.0409  0.050  -0.0410 0.40  
 903: 41 13 28  0   40 13 27  0             480082.1348  -0.0191  0.050  -0.0192 0.40  
 904: 41 13 28  0   40 14 27  0             480082.1348  -0.0191  0.050  -0.0192 0.10  
 905: 41 14 28  0   40 13 27  0             480082.1348  -0.0191  0.050  -0.0192 0.10  
 906: 41 14 28  0   40 14 27  0             480082.1348  -0.0191  0.050  -0.0192 0.40  
 907: 40 14 26  0   39 14 25  0             480107.0307   0.0673  0.050   0.0674 0.40  
 908: 40 14 26  0   39 15 25  0             480107.0307   0.0673  0.050   0.0674 0.10  
 909: 40 15 26  0   39 14 25  0             480107.0307   0.0673  0.050   0.0674 0.10  
 910: 40 15 26  0   39 15 25  0             480107.0307   0.0673  0.050   0.0674 0.40  
 911: 39 15 24  0   38 15 23  0             480142.8631   0.0140  0.050   0.0140 0.40  
 912: 39 15 24  0   38 16 23  0             480142.8631   0.0140  0.050   0.0140 0.10  
 913: 39 16 24  0   38 15 23  0             480142.8631   0.0140  0.050   0.0140 0.10  
 914: 39 16 24  0   38 16 23  0             480142.8631   0.0140  0.050   0.0140 0.40  
 915: 38 16 22  0   37 16 21  0             480196.1044   0.0001  0.050   0.0002 0.41  
 916: 38 16 22  0   37 17 21  0             480196.1044   0.0001  0.050   0.0002 0.09  
 917: 38 17 22  0   37 16 21  0             480196.1044   0.0001  0.050   0.0002 0.09  
 918: 38 17 22  0   37 17 21  0             480196.1044   0.0001  0.050   0.0002 0.41  
 919: 37 17 20  0   36 17 19  0             480277.6181  -0.0120  0.050  -0.0120 0.41  
 920: 37 17 20  0   36 18 19  0             480277.6181  -0.0120  0.050  -0.0120 0.09  
 921: 37 18 20  0   36 17 19  0             480277.6181  -0.0120  0.050  -0.0120 0.09  
 922: 37 18 20  0   36 18 19  0             480277.6181  -0.0120  0.050  -0.0120 0.41  
 923: 55  0 55  0   54  0 54  0             488784.9561   0.0675  0.050   0.0675 0.40  
 924: 55  0 55  0   54  1 54  0             488784.9561   0.0675  0.050   0.0675 0.10  
 925: 55  1 55  0   54  0 54  0             488784.9561   0.0675  0.050   0.0675 0.10  
 926: 55  1 55  0   54  1 54  0             488784.9561   0.0675  0.050   0.0675 0.40  
 927: 54  1 53  0   53  1 52  0             488792.3381  -0.0177  0.050  -0.0177 0.40  
 928: 54  1 53  0   53  2 52  0             488792.3381  -0.0177  0.050  -0.0177 0.10  
 929: 54  2 53  0   53  1 52  0             488792.3381  -0.0177  0.050  -0.0177 0.10  
 930: 54  2 53  0   53  2 52  0             488792.3381  -0.0177  0.050  -0.0177 0.40  
 931: 53  2 51  0   52  2 50  0             488798.9123   0.0655  0.050   0.0655 0.40  
 932: 53  2 51  0   52  3 50  0             488798.9123   0.0655  0.050   0.0655 0.10  
 933: 53  3 51  0   52  2 50  0             488798.9123   0.0655  0.050   0.0655 0.10  
 934: 53  3 51  0   52  3 50  0             488798.9123   0.0655  0.050   0.0655 0.40  
 935: 51  4 47  0   50  4 46  0             488809.5723   0.0202  0.050   0.0202 0.40  
 936: 51  4 47  0   50  5 46  0             488809.5723   0.0202  0.050   0.0202 0.10  
 937: 51  5 47  0   50  4 46  0             488809.5723   0.0202  0.050   0.0202 0.10  
 938: 51  5 47  0   50  5 46  0             488809.5723   0.0202  0.050   0.0202 0.40  
 939: 50  5 45  0   49  5 44  0             488814.1281  -0.0062  0.050  -0.0063 0.40  
 940: 50  5 45  0   49  6 44  0             488814.1281  -0.0062  0.050  -0.0063 0.10  
 941: 50  6 45  0   49  5 44  0             488814.1281  -0.0062  0.050  -0.0063 0.10  
 942: 50  6 45  0   49  6 44  0             488814.1281  -0.0062  0.050  -0.0063 0.40  
 943: 42 13 29  0   41 13 28  0             488876.3699   0.0433  0.050   0.0434 0.40  
 944: 42 13 29  0   41 14 28  0             488876.3699   0.0433  0.050   0.0434 0.10  
 945: 42 14 29  0   41 13 28  0             488876.3699   0.0433  0.050   0.0434 0.10  
 946: 42 14 29  0   41 14 28  0             488876.3699   0.0433  0.050   0.0434 0.40  
 947: 40 15 25  0   39 15 24  0             488931.1102   0.0607  0.050   0.0607 0.40  
 948: 40 15 25  0   39 16 24  0             488931.1102   0.0607  0.050   0.0607 0.10  
 949: 40 16 25  0   39 15 24  0             488931.1102   0.0607  0.050   0.0607 0.10  
 950: 40 16 25  0   39 16 24  0             488931.1102   0.0607  0.050   0.0607 0.40  
 951: 38 17 21  0   37 17 20  0             489049.3168  -0.0719  0.050  -0.0720 0.41  
 952: 38 17 21  0   37 18 20  0             489049.3168  -0.0719  0.050  -0.0720 0.09  
 953: 38 18 21  0   37 17 20  0             489049.3168  -0.0719  0.050  -0.0720 0.09  
 954: 38 18 21  0   37 18 20  0             489049.3168  -0.0719  0.050  -0.0720 0.41  
 955: 36 19 17  0   35 19 16  0             489341.2503  -0.0528  0.050  -0.0528 0.41  
 956: 36 19 17  0   35 20 16  0             489341.2503  -0.0526  0.050  -0.0528 0.09  
 957: 36 20 17  0   35 19 16  0             489341.2503  -0.0528  0.050  -0.0528 0.09  
 958: 36 20 17  0   35 20 16  0             489341.2503  -0.0526  0.050  -0.0528 0.41  
 959: 56  0 56  0   55  0 55  0             497583.7508  -0.0479  0.050  -0.0479 0.40  
 960: 56  0 56  0   55  1 55  0             497583.7508  -0.0479  0.050  -0.0479 0.10  
 961: 56  1 56  0   55  0 55  0             497583.7508  -0.0479  0.050  -0.0479 0.10  
 962: 56  1 56  0   55  1 55  0             497583.7508  -0.0479  0.050  -0.0479 0.40  
 963: 55  1 54  0   54  1 53  0             497591.1866  -0.0625  0.050  -0.0626 0.40  
 964: 55  1 54  0   54  2 53  0             497591.1866  -0.0625  0.050  -0.0626 0.10  
 965: 55  2 54  0   54  1 53  0             497591.1866  -0.0625  0.050  -0.0626 0.10  
 966: 55  2 54  0   54  2 53  0             497591.1866  -0.0625  0.050  -0.0626 0.40  
 967: 46 10 36  0   45 10 35  0             497636.8964  -0.0506  0.050  -0.0506 0.40  
 968: 46 10 36  0   45 11 35  0             497636.8964  -0.0506  0.050  -0.0506 0.10  
 969: 46 11 36  0   45 10 35  0             497636.8964  -0.0506  0.050  -0.0506 0.10  
 970: 46 11 36  0   45 11 35  0             497636.8964  -0.0506  0.050  -0.0506 0.40  
 971: 45 11 34  0   44 11 33  0             497645.0754   0.0583  0.050   0.0583 0.40  
 972: 45 11 34  0   44 12 33  0             497645.0754   0.0583  0.050   0.0583 0.10  
 973: 45 12 34  0   44 11 33  0             497645.0754   0.0583  0.050   0.0583 0.10  
 974: 45 12 34  0   44 12 33  0             497645.0754   0.0583  0.050   0.0583 0.40  
 975: 43 13 30  0   42 13 29  0             497670.4989   0.0603  0.050   0.0603 0.40  
 976: 43 13 30  0   42 14 29  0             497670.4989   0.0603  0.050   0.0603 0.10  
 977: 43 14 30  0   42 13 29  0             497670.4989   0.0603  0.050   0.0603 0.10  
 978: 43 14 30  0   42 14 29  0             497670.4989   0.0603  0.050   0.0603 0.40  
 979: 38 18 20  0   37 18 19  0             497920.1795  -0.0328  0.050  -0.0328 0.41  
 980: 38 18 20  0   37 19 19  0             497920.1795  -0.0328  0.050  -0.0328 0.09  
 981: 38 19 20  0   37 18 19  0             497920.1795  -0.0328  0.050  -0.0328 0.09  
 982: 38 19 20  0   37 19 19  0             497920.1795  -0.0328  0.050  -0.0328 0.41  
--------------------------------------------------------------------------------

PARAMETERS IN FIT (values truncated and Nlines statistics):

        1000000         A_gs  /MHz         9128.116(13)                        1
        2000000         B_gs  /MHz         8522.541(12)                        2
        3000000         C_gs  /MHz         4405.36483(27)                      3
          20000        DJ_gs  /kHz            1.491614(51)                     4
         110000       DJK_gs  /kHz           -0.71(11)                         5
         200000        DK_gs  /kHz            2.65(19)                         6
        4010000         dJ_g  /kHz          [ 0.588788]                        7
        4100000         dK_g  /kHz            0.916(54)                        8
          30000        HJ_gs  /Hz           [ 0.0004262]                       9
         120000       HJK_gs  /Hz           [ 0.0002838]                      10
         210000       HKJ_gs  /Hz           [-0.0038638]                      11
         300000        HK_gs  /Hz           [ 0.0046253]                      12
        4020000        hJ_gs  /Hz           [ 0.0002151]                      13
        4110000       hJK_gs  /Hz           [ 0.000423]                       14
        4200000        hK_gs  /Hz           [ 0.0022896]                      15

 MICROWAVE AVG =        0.000344 MHz, IR AVG =        0.00000                 
 MICROWAVE RMS =        0.045311 MHz, IR RMS =        0.00000                 
 END OF ITERATION  1 OLD, NEW RMS ERROR=        0.90622         0.90622       

  distinct frequency lines in fit:   251
       distinct parameters of fit:     7

MICROWAVE       lines fitted       lines    lines      RMS      RMS ERROR    J range  Ka range    freq. range
            total   dv=0 dv.ne.0   UNFITTD  e>900
v"= 0        251    251      0        0      0       0.045311     0.90622    14  56    0  19   171804   497920
--------------------------------------------------------------------------------------------
total:       251    251      0        0      0       0.045311     0.90622

NOTE: the RMS values above are for Nlines statistics, but the 'total' values may differ slightly from
      those in the .FIT file since the o-c values for this evaluation are as rounded in the .FIT.


 PARAMETERS IN FIT WITH STANDARD ERRORS ON THOSE THAT ARE FITTED:
 (values rounded and degrees of freedom, Ndegf=Nlines-Nconst, statistics)

        1000000         A_gs  /MHz       9128.116(12)                          1
        2000000         B_gs  /MHz       8522.542(11)                          2
        3000000         C_gs  /MHz       4405.36483(25)                        3
          20000        DJ_gs  /kHz          1.491614(47)                       4
         110000       DJK_gs  /kHz         -0.72(10)                           5
         200000        DK_gs  /kHz          2.65(18)                           6
        4010000         dJ_g  /kHz          [ 0.588788]                        7
        4100000         dK_g  /kHz          0.916(50)                          8
          30000        HJ_gs  /Hz           [ 0.0004262]                       9
         120000       HJK_gs  /Hz           [ 0.0002838]                      10
         210000       HKJ_gs  /Hz           [-0.0038638]                      11
         300000        HK_gs  /Hz           [ 0.0046253]                      12
        4020000        hJ_gs  /Hz           [ 0.0002151]                      13
        4110000       hJK_gs  /Hz           [ 0.000423]                       14
        4200000        hK_gs  /Hz           [ 0.0022896]                      15

 CORRELATION COEFFICIENTS, C.ij:

           A_gs     B_gs     C_gs     -DJ_gs   -DJK_gs  -DK_gs   -dK_g   

A_gs        1.0000
B_gs       -0.9910   1.0000
C_gs        0.5492  -0.6176   1.0000
-DJ_gs     -0.3206   0.3895  -0.8457   1.0000
-DJK_gs     0.9374  -0.9325   0.5785  -0.2906   1.0000
-DK_gs     -0.9381   0.9322  -0.5746   0.2873  -1.0000   1.0000
-dK_g       0.9364  -0.9314   0.5785  -0.2886   1.0000  -0.9999   1.0000

 Mean value of |C.ij|, i.ne.j =   0.7105
 Mean value of  C.ij,  i.ne.j =  -0.1210


 Worst correlations, with absolute value greater than 0.9950:

      200000  -DK_gs    <->      110000  -DJK_gs      -0.999966
     4100000  -dK_g     <->      110000  -DJK_gs       0.999985
     4100000  -dK_g     <->      200000  -DK_gs       -0.999945


 Worst fitted lines (obs-calc/error):

   296:   -1.9        693:    1.9        737:   -1.9        620:    1.9
   624:    1.9        336:   -1.9        895:    1.8        428:    1.8
   134:   -1.8        178:    1.8        468:    1.8        664:   -1.8
   456:   -1.7        545:    1.7        781:   -1.7        871:    1.7
   384:   -1.7        733:    1.6         98:   -1.6        689:   -1.6
   416:   -1.5        424:   -1.5        380:    1.5        388:   -1.5
   216:   -1.5        344:   -1.5        114:   -1.5        669:    1.5
   232:   -1.5        951:   -1.4        515:    1.4        110:   -1.4
   800:   -1.4        891:   -1.4        472:    1.4        685:   -1.4
   535:    1.4          1:    1.4        923:    1.4        907:    1.3
   204:    1.3        769:    1.3        636:    1.3        887:   -1.3
   820:   -1.3        931:    1.3        612:   -1.3        130:    1.3
   963:   -1.3        796:    1.2

   296: 28  8 20  0   27  8 19  0             321607.7000  -0.0974  0.050  -0.0974 0.23
   693: 36 12 24  0   35 12 23  0             427288.9323   0.0974  0.050   0.0974 0.40
   737: 43  7 36  0   42  7 35  0             444825.9077  -0.0964  0.050  -0.0964 0.40
   620: 38  7 31  0   37  7 30  0             400820.2628   0.0949  0.050   0.0950 0.40
   624: 37  8 29  0   36  8 28  0             400828.6048   0.0940  0.050   0.0940 0.40
   336: 31  6 25  0   30  6 24  0             330385.3017  -0.0930  0.050  -0.0930 0.40
   895: 44 10 34  0   43 10 33  0             480042.5440   0.0914  0.050   0.0915 0.40
   428: 39  1 38  0   38  1 37  0             356763.0879   0.0910  0.050   0.0910 0.40
   134: 21  5 16  0   20  5 15  0             233511.1685  -0.0899  0.050  -0.0899 0.40
   178: 23 10 13  0   22 10 12  0             295300.2311   0.0879  0.050   0.0881 0.41
                                           _____________________________________
__________________________________________/ SPFIT output reformatted with PIFORM
