# Supplementary material for: Improved Accuracy in Semi-Experimental Structure Determination by Resolving Problems Associated with Rotation of Principal Inertial Axes of Isotopologues: Structures of 1,3-Oxazole (c‑C3H3NO)
Source: J Phys Chem A. 2026 Apr 24;130(18):3623–41. doi: 10.1021/acs.jpca.6c01535 (PMC13158917; doi:10.1021/acs.jpca.6c01535)
Supplement: Supplementary file 2 [file jp6c01535_si_002.zip › Supporting Information/Least-Squares Fits/oxazole_021_A_I_r.res]

   [2,4-2H]-oxazole GS                             Sun Oct 12 14:14:29 2025

-------------------------------------------------------------------------------------=========
                                              obs         o-c     error     blends     Notes
                                                                         o-c      wt
    / instead of : below denotes (o-c)>3*err
-------------------------------------------------------------------------------------=========
   1: 18  0 18  0   17  0 17  0             166310.0015   0.0392  0.050   0.0392 0.00  
   2: 18  0 18  0   17  1 17  0             166310.0015   0.0392  0.050   0.0392 0.50  
   3: 18  1 18  0   17  0 17  0             166310.0015   0.0392  0.050   0.0392 0.50  
   4: 18  1 18  0   17  1 17  0             166310.0015   0.0392  0.050   0.0392 0.00  
   5: 17  1 16  0   16  1 15  0             166318.9060  -0.0399  0.050  -0.0399 0.00  
   6: 17  1 16  0   16  2 15  0             166318.9060  -0.0399  0.050  -0.0399 0.50  
   7: 17  2 16  0   16  1 15  0             166318.9060  -0.0399  0.050  -0.0399 0.50  
   8: 17  2 16  0   16  2 15  0             166318.9060  -0.0399  0.050  -0.0399 0.00  
   9: 15  3 12  0   14  3 11  0             166346.1737   0.0075  0.050   0.0076 0.00  
  10: 15  3 12  0   14  4 11  0             166346.1737   0.0076  0.050   0.0076 0.50  
  11: 15  4 12  0   14  3 11  0             166346.1737   0.0075  0.050   0.0076 0.50  
  12: 15  4 12  0   14  4 11  0             166346.1737   0.0076  0.050   0.0076 0.00  
  13: 14  4 10  0   13  4  9  0             166380.7228  -0.0548  0.050  -0.0478 0.00  
  14: 14  4 10  0   13  5  9  0             166380.7228  -0.0392  0.050  -0.0478 0.50  
  15: 14  5 10  0   13  4  9  0             166380.7228  -0.0562  0.050  -0.0478 0.50  
  16: 14  5 10  0   13  5  9  0             166380.7228  -0.0407  0.050  -0.0478 0.00  
  17: 38 19 19  0   38 18 20  0             171455.7111   0.0287  0.050   0.0284 0.50  
  18: 38 19 19  0   38 19 20  0             171455.7111   0.0287  0.050   0.0284 0.00  
  19: 38 20 19  0   38 18 20  0             171455.7111   0.0279  0.050   0.0284 0.00  
  20: 38 20 19  0   38 19 20  0             171455.7111   0.0280  0.050   0.0284 0.50  
  21: 36 17 19  0   36 16 20  0             172287.0766   0.0243  0.050   0.0243 0.50  
  22: 36 17 19  0   36 17 20  0             172287.0766   0.0243  0.050   0.0243 0.00  
  23: 36 18 19  0   36 16 20  0             172287.0766   0.0242  0.050   0.0243 0.00  
  24: 36 18 19  0   36 17 20  0             172287.0766   0.0242  0.050   0.0243 0.50  
  25: 34 15 19  0   34 14 20  0             172985.8619  -0.0314  0.050  -0.0314 0.50  
  26: 34 15 19  0   34 15 20  0             172985.8619  -0.0314  0.050  -0.0314 0.00  
  27: 34 16 19  0   34 14 20  0             172985.8619  -0.0314  0.050  -0.0314 0.00  
  28: 34 16 19  0   34 15 20  0             172985.8619  -0.0314  0.050  -0.0314 0.50  
  29: 32 13 19  0   32 12 20  0             173569.6921  -0.0344  0.050  -0.0344 0.50  
  30: 32 13 19  0   32 13 20  0             173569.6921  -0.0344  0.050  -0.0344 0.00  
  31: 32 14 19  0   32 12 20  0             173569.6921  -0.0344  0.050  -0.0344 0.00  
  32: 32 14 19  0   32 13 20  0             173569.6921  -0.0344  0.050  -0.0344 0.50  
  33: 31 12 19  0   31 11 20  0             173823.3023  -0.0562  0.050  -0.0562 0.50  
  34: 31 12 19  0   31 12 20  0             173823.3023  -0.0562  0.050  -0.0562 0.00  
  35: 31 13 19  0   31 11 20  0             173823.3023  -0.0562  0.050  -0.0562 0.00  
  36: 31 13 19  0   31 12 20  0             173823.3023  -0.0562  0.050  -0.0562 0.50  
  37: 30 11 19  0   30 10 20  0             174053.7830  -0.0250  0.050  -0.0250 0.50  
  38: 30 11 19  0   30 11 20  0             174053.7830  -0.0250  0.050  -0.0250 0.00  
  39: 30 12 19  0   30 10 20  0             174053.7830  -0.0250  0.050  -0.0250 0.00  
  40: 30 12 19  0   30 11 20  0             174053.7830  -0.0250  0.050  -0.0250 0.50  
  41: 29 10 19  0   29  9 20  0             174262.7781   0.0791  0.050   0.0792 0.50  
  42: 29 10 19  0   29 10 20  0             174262.7781   0.0791  0.050   0.0792 0.00  
  43: 29 11 19  0   29  9 20  0             174262.7781   0.0791  0.050   0.0792 0.00  
  44: 29 11 19  0   29 10 20  0             174262.7781   0.0791  0.050   0.0792 0.50  
  45: 28  9 19  0   28  8 20  0             174451.5308  -0.0302  0.050  -0.0303 0.50  
  46: 28  9 19  0   28  9 20  0             174451.5308  -0.0302  0.050  -0.0303 0.00  
  47: 28 10 19  0   28  8 20  0             174451.5308  -0.0302  0.050  -0.0303 0.00  
  48: 28 10 19  0   28  9 20  0             174451.5308  -0.0302  0.050  -0.0303 0.50  
  49: 25  6 19  0   25  5 20  0             174911.9288  -0.0906  0.050  -0.0906 0.50  
  50: 25  6 19  0   25  6 20  0             174911.9288  -0.0906  0.050  -0.0906 0.00  
  51: 25  7 19  0   25  5 20  0             174911.9288  -0.0906  0.050  -0.0906 0.00  
  52: 25  7 19  0   25  6 20  0             174911.9288  -0.0906  0.050  -0.0906 0.50  
  53: 24  5 19  0   24  4 20  0             175034.3605  -0.0757  0.050  -0.0757 0.50  
  54: 24  5 19  0   24  5 20  0             175034.3605  -0.0757  0.050  -0.0757 0.00  
  55: 24  6 19  0   24  4 20  0             175034.3605  -0.0757  0.050  -0.0757 0.00  
  56: 24  6 19  0   24  5 20  0             175034.3605  -0.0757  0.050  -0.0757 0.50  
  57: 19  0 19  0   18  0 18  0             175298.5073   0.0180  0.050   0.0181 0.00  
  58: 19  0 19  0   18  1 18  0             175298.5073   0.0180  0.050   0.0181 0.50  
  59: 19  1 19  0   18  0 18  0             175298.5073   0.0180  0.050   0.0181 0.50  
  60: 19  1 19  0   18  1 18  0             175298.5073   0.0180  0.050   0.0181 0.00  
  61: 18  1 17  0   17  1 16  0             175307.4094   0.0232  0.050   0.0232 0.00  
  62: 18  1 17  0   17  2 16  0             175307.4094   0.0232  0.050   0.0232 0.50  
  63: 18  2 17  0   17  1 16  0             175307.4094   0.0232  0.050   0.0232 0.50  
  64: 18  2 17  0   17  2 16  0             175307.4094   0.0232  0.050   0.0232 0.00  
  65: 16  3 13  0   15  3 12  0             175332.6136  -0.0201  0.050  -0.0201 0.00  
  66: 16  3 13  0   15  4 12  0             175332.6136  -0.0201  0.050  -0.0201 0.50  
  67: 16  4 13  0   15  3 12  0             175332.6136  -0.0201  0.050  -0.0201 0.50  
  68: 16  4 13  0   15  4 12  0             175332.6136  -0.0201  0.050  -0.0201 0.00  
  69: 38 18 20  0   38 17 21  0             181055.4409  -0.0355  0.050  -0.0355 0.50  
  70: 38 18 20  0   38 18 21  0             181055.4409  -0.0355  0.050  -0.0355 0.00  
  71: 38 19 20  0   38 17 21  0             181055.4409  -0.0355  0.050  -0.0355 0.00  
  72: 38 19 20  0   38 18 21  0             181055.4409  -0.0355  0.050  -0.0355 0.50  
  73: 37 17 20  0   37 16 21  0             181426.1236   0.0963  0.050   0.0963 0.50  
  74: 37 17 20  0   37 17 21  0             181426.1236   0.0963  0.050   0.0963 0.00  
  75: 37 18 20  0   37 16 21  0             181426.1236   0.0963  0.050   0.0963 0.00  
  76: 37 18 20  0   37 17 21  0             181426.1236   0.0963  0.050   0.0963 0.50  
  77: 36 16 20  0   36 15 21  0             181766.8462  -0.0619  0.050  -0.0619 0.50  
  78: 36 16 20  0   36 16 21  0             181766.8462  -0.0619  0.050  -0.0619 0.00  
  79: 36 17 20  0   36 15 21  0             181766.8462  -0.0619  0.050  -0.0619 0.00  
  80: 36 17 20  0   36 16 21  0             181766.8462  -0.0619  0.050  -0.0619 0.50  
  81: 35 15 20  0   35 14 21  0             182080.0182  -0.0286  0.050  -0.0287 0.50  
  82: 35 15 20  0   35 15 21  0             182080.0182  -0.0286  0.050  -0.0287 0.00  
  83: 35 16 20  0   35 14 21  0             182080.0182  -0.0286  0.050  -0.0287 0.00  
  84: 35 16 20  0   35 15 21  0             182080.0182  -0.0286  0.050  -0.0287 0.50  
  85: 34 14 20  0   34 13 21  0             182367.1887  -0.0597  0.050  -0.0598 0.50  
  86: 34 14 20  0   34 14 21  0             182367.1887  -0.0597  0.050  -0.0598 0.00  
  87: 34 15 20  0   34 13 21  0             182367.1887  -0.0598  0.050  -0.0598 0.00  
  88: 34 15 20  0   34 14 21  0             182367.1887  -0.0598  0.050  -0.0598 0.50  
  89: 10  9  2  0    9  8  1  0             182534.4890   0.0070  0.050               
  90: 33 13 20  0   33 12 21  0             182630.2049  -0.0016  0.050  -0.0017 0.50  
  91: 33 13 20  0   33 13 21  0             182630.2049  -0.0016  0.050  -0.0017 0.00  
  92: 33 14 20  0   33 12 21  0             182630.2049  -0.0016  0.050  -0.0017 0.00  
  93: 33 14 20  0   33 13 21  0             182630.2049  -0.0016  0.050  -0.0017 0.50  
  94: 32 12 20  0   32 11 21  0             182870.4271  -0.0874  0.050  -0.0874 0.50  
  95: 32 12 20  0   32 12 21  0             182870.4271  -0.0874  0.050  -0.0874 0.00  
  96: 32 13 20  0   32 11 21  0             182870.4271  -0.0874  0.050  -0.0874 0.00  
  97: 32 13 20  0   32 12 21  0             182870.4271  -0.0874  0.050  -0.0874 0.50  
  98: 27  7 20  0   27  6 21  0             183782.0445  -0.0246  0.050  -0.0246 0.50  
  99: 27  7 20  0   27  7 21  0             183782.0445  -0.0246  0.050  -0.0246 0.00  
 100: 27  8 20  0   27  6 21  0             183782.0445  -0.0246  0.050  -0.0246 0.00  
 101: 27  8 20  0   27  7 21  0             183782.0445  -0.0246  0.050  -0.0246 0.50  
 102: 26  6 20  0   26  5 21  0             183915.2671  -0.0353  0.050  -0.0353 0.50  
 103: 26  6 20  0   26  6 21  0             183915.2671  -0.0353  0.050  -0.0353 0.00  
 104: 26  7 20  0   26  5 21  0             183915.2671  -0.0353  0.050  -0.0353 0.00  
 105: 26  7 20  0   26  6 21  0             183915.2671  -0.0353  0.050  -0.0353 0.50  
 106: 25  5 20  0   25  4 21  0             184034.7790  -0.0697  0.050  -0.0698 0.50  
 107: 25  5 20  0   25  5 21  0             184034.7790  -0.0697  0.050  -0.0698 0.00  
 108: 25  6 20  0   25  4 21  0             184034.7790  -0.0697  0.050  -0.0698 0.00  
 109: 25  6 20  0   25  5 21  0             184034.7790  -0.0697  0.050  -0.0698 0.50  
 110: 23  3 20  0   23  2 21  0             184237.0490   0.0956  0.050   0.0956 0.50  
 111: 23  3 20  0   23  3 21  0             184237.0490   0.0956  0.050   0.0956 0.00  
 112: 23  4 20  0   23  2 21  0             184237.0490   0.0956  0.050   0.0956 0.00  
 113: 23  4 20  0   23  3 21  0             184237.0490   0.0956  0.050   0.0956 0.50  
 114: 13  7  6  0   12  8  5  0             184239.5495  -0.0136  0.050               
 115: 20  0 20  0   19  0 19  0             184286.9165   0.0502  0.050   0.0502 0.00  
 116: 20  0 20  0   19  1 19  0             184286.9165   0.0502  0.050   0.0502 0.50  
 117: 20  1 20  0   19  0 19  0             184286.9165   0.0502  0.050   0.0502 0.50  
 118: 20  1 20  0   19  1 19  0             184286.9165   0.0502  0.050   0.0502 0.00  
 119: 19  1 18  0   18  1 17  0             184295.7244   0.0360  0.050   0.0361 0.00  
 120: 19  1 18  0   18  2 17  0             184295.7244   0.0360  0.050   0.0361 0.50  
 121: 19  2 18  0   18  1 17  0             184295.7244   0.0360  0.050   0.0361 0.50  
 122: 19  2 18  0   18  2 17  0             184295.7244   0.0360  0.050   0.0361 0.00  
 123: 17  3 14  0   16  3 13  0             184319.4383   0.0346  0.050   0.0346 0.00  
 124: 17  3 14  0   16  4 13  0             184319.4383   0.0346  0.050   0.0346 0.50  
 125: 17  4 14  0   16  3 13  0             184319.4383   0.0346  0.050   0.0346 0.50  
 126: 17  4 14  0   16  4 13  0             184319.4383   0.0346  0.050   0.0346 0.00  
 127: 16  4 12  0   15  4 11  0             184343.8441   0.0336  0.050   0.0337 0.00  
 128: 16  4 12  0   15  5 11  0             184343.8441   0.0337  0.050   0.0337 0.50  
 129: 16  5 12  0   15  4 11  0             184343.8441   0.0336  0.050   0.0337 0.50  
 130: 16  5 12  0   15  5 11  0             184343.8441   0.0337  0.050   0.0337 0.00  
 131: 10  9  1  0    9  8  2  0             184358.9694   0.0250  0.050               
 132: 15  5 10  0   14  5  9  0             184398.5583   0.0195  0.050   0.0513 0.00  
 133: 15  5 10  0   14  6  9  0             184398.5583   0.0901  0.050   0.0513 0.50  
 134: 15  6 10  0   14  5  9  0             184398.5583   0.0124  0.050   0.0513 0.50  
 135: 15  6 10  0   14  6  9  0             184398.5583   0.0830  0.050   0.0513 0.00  
 136: 13  8  6  0   12  7  5  0             186153.8256  -0.0069  0.050               
 137: 47 26 21  0   47 25 22  0             186209.3647  -0.0435  0.050  -0.0504 0.50  
 138: 47 26 21  0   47 26 22  0             186209.3647  -0.0427  0.050  -0.0504 0.00  
 139: 47 27 21  0   47 25 22  0             186209.3647  -0.0580  0.050  -0.0504 0.00  
 140: 47 27 21  0   47 26 22  0             186209.3647  -0.0572  0.050  -0.0504 0.50  
 141: 45 24 21  0   45 23 22  0             187439.9344   0.0026  0.050   0.0016 0.50  
 142: 45 24 21  0   45 24 22  0             187439.9344   0.0027  0.050   0.0016 0.00  
 143: 45 25 21  0   45 23 22  0             187439.9344   0.0004  0.050   0.0016 0.00  
 144: 45 25 21  0   45 24 22  0             187439.9344   0.0005  0.050   0.0016 0.50  
 145: 10 10  1  0    9  9  0  0             187939.2723  -0.0175  0.050               
 146: 44 23 21  0   44 22 22  0             187990.2577   0.0458  0.050   0.0454 0.50  
 147: 44 23 21  0   44 23 22  0             187990.2577   0.0458  0.050   0.0454 0.00  
 148: 44 24 21  0   44 22 22  0             187990.2577   0.0449  0.050   0.0454 0.00  
 149: 44 24 21  0   44 23 22  0             187990.2577   0.0450  0.050   0.0454 0.50  
 150: 10 10  0  0    9  9  1  0             188006.1058  -0.0266  0.050               
 151: 43 22 21  0   43 21 22  0             188500.9345   0.0124  0.050   0.0123 0.50  
 152: 43 22 21  0   43 22 22  0             188500.9345   0.0124  0.050   0.0123 0.00  
 153: 43 23 21  0   43 21 22  0             188500.9345   0.0121  0.050   0.0123 0.00  
 154: 43 23 21  0   43 22 22  0             188500.9345   0.0121  0.050   0.0123 0.50  
 155: 42 21 21  0   42 20 22  0             188974.6816   0.0846  0.050   0.0846 0.50  
 156: 42 21 21  0   42 21 22  0             188974.6816   0.0846  0.050   0.0846 0.00  
 157: 42 22 21  0   42 20 22  0             188974.6816   0.0845  0.050   0.0846 0.00  
 158: 42 22 21  0   42 21 22  0             188974.6816   0.0845  0.050   0.0846 0.50  
 159: 41 20 21  0   41 19 22  0             189413.5564  -0.0243  0.050  -0.0243 0.50  
 160: 41 20 21  0   41 20 22  0             189413.5564  -0.0243  0.050  -0.0243 0.00  
 161: 41 21 21  0   41 19 22  0             189413.5564  -0.0243  0.050  -0.0243 0.00  
 162: 41 21 21  0   41 20 22  0             189413.5564  -0.0243  0.050  -0.0243 0.50  
 163: 40 19 21  0   40 18 22  0             189820.1423   0.0934  0.050   0.0934 0.50  
 164: 40 19 21  0   40 19 22  0             189820.1423   0.0934  0.050   0.0934 0.00  
 165: 40 20 21  0   40 18 22  0             189820.1423   0.0933  0.050   0.0934 0.00  
 166: 40 20 21  0   40 19 22  0             189820.1423   0.0934  0.050   0.0934 0.50  
 167: 39 18 21  0   39 17 22  0             190195.9849  -0.0418  0.050  -0.0418 0.50  
 168: 39 18 21  0   39 18 22  0             190195.9849  -0.0418  0.050  -0.0418 0.00  
 169: 39 19 21  0   39 17 22  0             190195.9849  -0.0418  0.050  -0.0418 0.00  
 170: 39 19 21  0   39 18 22  0             190195.9849  -0.0418  0.050  -0.0418 0.50  
 171: 38 17 21  0   38 16 22  0             190543.3838  -0.0214  0.050  -0.0215 0.50  
 172: 38 17 21  0   38 17 22  0             190543.3838  -0.0214  0.050  -0.0215 0.00  
 173: 38 18 21  0   38 16 22  0             190543.3838  -0.0214  0.050  -0.0215 0.00  
 174: 38 18 21  0   38 17 22  0             190543.3838  -0.0214  0.050  -0.0215 0.50  
 175: 37 16 21  0   37 15 22  0             190863.9701   0.0148  0.050   0.0149 0.50  
 176: 37 16 21  0   37 16 22  0             190863.9701   0.0148  0.050   0.0149 0.00  
 177: 37 17 21  0   37 15 22  0             190863.9701   0.0148  0.050   0.0149 0.00  
 178: 37 17 21  0   37 16 22  0             190863.9701   0.0148  0.050   0.0149 0.50  
 179: 35 14 21  0   35 13 22  0             191431.1369   0.0172  0.050   0.0172 0.50  
 180: 35 14 21  0   35 14 22  0             191431.1369   0.0172  0.050   0.0172 0.00  
 181: 35 15 21  0   35 13 22  0             191431.1369   0.0172  0.050   0.0172 0.00  
 182: 35 15 21  0   35 14 22  0             191431.1369   0.0172  0.050   0.0172 0.50  
 183: 32 11 21  0   32 10 22  0             192119.2578   0.0687  0.050   0.0688 0.50  
 184: 32 11 21  0   32 11 22  0             192119.2578   0.0687  0.050   0.0688 0.00  
 185: 32 12 21  0   32 10 22  0             192119.2578   0.0687  0.050   0.0688 0.00  
 186: 32 12 21  0   32 11 22  0             192119.2578   0.0687  0.050   0.0688 0.50  
 187: 28  7 21  0   28  6 22  0             192787.0816   0.0196  0.050   0.0197 0.50  
 188: 28  7 21  0   28  7 22  0             192787.0816   0.0196  0.050   0.0197 0.00  
 189: 28  8 21  0   28  6 22  0             192787.0816   0.0196  0.050   0.0197 0.00  
 190: 28  8 21  0   28  7 22  0             192787.0816   0.0196  0.050   0.0197 0.50  
 191: 21  0 21  0   20  0 20  0             193275.0966   0.0111  0.050   0.0111 0.00  
 192: 21  0 21  0   20  1 20  0             193275.0966   0.0111  0.050   0.0111 0.50  
 193: 21  1 21  0   20  0 20  0             193275.0966   0.0111  0.050   0.0111 0.50  
 194: 21  1 21  0   20  1 20  0             193275.0966   0.0111  0.050   0.0111 0.00  
 195: 18  3 15  0   17  3 14  0             193306.3887   0.0518  0.050   0.0518 0.00  
 196: 18  3 15  0   17  4 14  0             193306.3887   0.0518  0.050   0.0518 0.50  
 197: 18  4 15  0   17  3 14  0             193306.3887   0.0518  0.050   0.0518 0.50  
 198: 18  4 15  0   17  4 14  0             193306.3887   0.0518  0.050   0.0518 0.00  
 199: 17  4 13  0   16  4 12  0             193327.6794   0.0460  0.050   0.0460 0.00  
 200: 17  4 13  0   16  5 12  0             193327.6794   0.0460  0.050   0.0460 0.50  
 201: 17  5 13  0   16  4 12  0             193327.6794   0.0460  0.050   0.0460 0.50  
 202: 17  5 13  0   16  5 12  0             193327.6794   0.0460  0.050   0.0460 0.00  
 203: 14  8  7  0   13  7  6  0             194042.0477  -0.0321  0.050               
 204: 49 27 22  0   49 26 23  0             194976.8666  -0.0606  0.050  -0.0633 0.50  
 205: 49 27 22  0   49 27 23  0             194976.8666  -0.0603  0.050  -0.0633 0.00  
 206: 49 28 22  0   49 26 23  0             194976.8666  -0.0662  0.050  -0.0633 0.00  
 207: 49 28 22  0   49 27 23  0             194976.8666  -0.0659  0.050  -0.0633 0.50  
 208: 47 25 22  0   47 24 23  0             196195.6216   0.0507  0.050   0.0504 0.50  
 209: 47 25 22  0   47 25 23  0             196195.6216   0.0508  0.050   0.0504 0.00  
 210: 47 26 22  0   47 24 23  0             196195.6216   0.0499  0.050   0.0504 0.00  
 211: 47 26 22  0   47 25 23  0             196195.6216   0.0499  0.050   0.0504 0.50  
 212: 46 24 22  0   46 23 23  0             196743.3753  -0.0137  0.050  -0.0139 0.50  
 213: 46 24 22  0   46 24 23  0             196743.3753  -0.0137  0.050  -0.0139 0.00  
 214: 46 25 22  0   46 23 23  0             196743.3753  -0.0141  0.050  -0.0139 0.00  
 215: 46 25 22  0   46 24 23  0             196743.3753  -0.0140  0.050  -0.0139 0.50  
 216: 45 23 22  0   45 22 23  0             197253.5258  -0.0630  0.050  -0.0631 0.50  
 217: 45 23 22  0   45 23 23  0             197253.5258  -0.0630  0.050  -0.0631 0.00  
 218: 45 24 22  0   45 22 23  0             197253.5258  -0.0631  0.050  -0.0631 0.00  
 219: 45 24 22  0   45 23 23  0             197253.5258  -0.0631  0.050  -0.0631 0.50  
 220: 44 22 22  0   44 21 23  0             197728.4876   0.0184  0.050   0.0184 0.50  
 221: 44 22 22  0   44 22 23  0             197728.4876   0.0184  0.050   0.0184 0.00  
 222: 44 23 22  0   44 21 23  0             197728.4876   0.0184  0.050   0.0184 0.00  
 223: 44 23 22  0   44 22 23  0             197728.4876   0.0184  0.050   0.0184 0.50  
 224: 40 18 22  0   40 17 23  0             199315.3425  -0.0275  0.050  -0.0276 0.50  
 225: 40 18 22  0   40 18 23  0             199315.3425  -0.0275  0.050  -0.0276 0.00  
 226: 40 19 22  0   40 17 23  0             199315.3425  -0.0275  0.050  -0.0276 0.00  
 227: 40 19 22  0   40 18 23  0             199315.3425  -0.0275  0.050  -0.0276 0.50  
 228: 22  0 22  0   21  0 21  0             202263.1066  -0.0323  0.050  -0.0324 0.00  
 229: 22  0 22  0   21  1 21  0             202263.1066  -0.0323  0.050  -0.0324 0.50  
 230: 22  1 22  0   21  0 21  0             202263.1066  -0.0323  0.050  -0.0324 0.50  
 231: 22  1 22  0   21  1 21  0             202263.1066  -0.0323  0.050  -0.0324 0.00  
 232: 21  1 20  0   20  1 19  0             202271.8477   0.0105  0.050   0.0106 0.00  
 233: 21  1 20  0   20  2 19  0             202271.8477   0.0105  0.050   0.0106 0.50  
 234: 21  2 20  0   20  1 19  0             202271.8477   0.0105  0.050   0.0106 0.50  
 235: 21  2 20  0   20  2 19  0             202271.8477   0.0105  0.050   0.0106 0.00  
 236: 23  0 23  0   22  0 22  0             211251.0339   0.0149  0.050   0.0149 0.00  
 237: 23  0 23  0   22  1 22  0             211251.0339   0.0149  0.050   0.0149 0.50  
 238: 23  1 23  0   22  0 22  0             211251.0339   0.0149  0.050   0.0149 0.50  
 239: 23  1 23  0   22  1 22  0             211251.0339   0.0149  0.050   0.0149 0.00  
 240: 22  1 21  0   21  1 20  0             211259.6917   0.0271  0.050   0.0271 0.00  
 241: 22  1 21  0   21  2 20  0             211259.6917   0.0271  0.050   0.0271 0.50  
 242: 22  2 21  0   21  1 20  0             211259.6917   0.0271  0.050   0.0271 0.50  
 243: 22  2 21  0   21  2 20  0             211259.6917   0.0271  0.050   0.0271 0.00  
 244: 20  3 17  0   19  3 16  0             211280.3975   0.0542  0.050   0.0542 0.00  
 245: 20  3 17  0   19  4 16  0             211280.3975   0.0542  0.050   0.0542 0.50  
 246: 20  4 17  0   19  3 16  0             211280.3975   0.0542  0.050   0.0542 0.50  
 247: 20  4 17  0   19  4 16  0             211280.3975   0.0542  0.050   0.0542 0.00  
 248: 19  4 15  0   18  4 14  0             211297.4691   0.0204  0.050   0.0204 0.00  
 249: 19  4 15  0   18  5 14  0             211297.4691   0.0204  0.050   0.0204 0.50  
 250: 19  5 15  0   18  4 14  0             211297.4691   0.0204  0.050   0.0204 0.50  
 251: 19  5 15  0   18  5 14  0             211297.4691   0.0204  0.050   0.0204 0.00  
 252: 18  5 13  0   17  5 12  0             211328.3408   0.0507  0.050   0.0508 0.00  
 253: 18  5 13  0   17  6 12  0             211328.3408   0.0507  0.050   0.0508 0.50  
 254: 18  6 13  0   17  5 12  0             211328.3408   0.0507  0.050   0.0508 0.50  
 255: 18  6 13  0   17  6 12  0             211328.3408   0.0507  0.050   0.0508 0.00  
 256: 17  6 11  0   16  6 10  0             211394.1384  -0.0272  0.050  -0.0136 0.00  
 257: 17  6 11  0   16  7 10  0             211394.1384   0.0032  0.050  -0.0136 0.50  
 258: 17  7 11  0   16  6 10  0             211394.1384  -0.0303  0.050  -0.0136 0.50  
 259: 17  7 11  0   16  7 10  0             211394.1384   0.0000  0.050  -0.0136 0.00  
 260: 42 18 24  0   42 17 25  0             217503.8407   0.0214  0.050   0.0214 0.50  
 261: 42 18 24  0   42 18 25  0             217503.8407   0.0214  0.050   0.0214 0.00  
 262: 42 19 24  0   42 17 25  0             217503.8407   0.0214  0.050   0.0214 0.00  
 263: 42 19 24  0   42 18 25  0             217503.8407   0.0214  0.050   0.0214 0.50  
 264: 41 17 24  0   41 16 25  0             217799.6549   0.0697  0.050   0.0698 0.50  
 265: 41 17 24  0   41 17 25  0             217799.6549   0.0697  0.050   0.0698 0.00  
 266: 41 18 24  0   41 16 25  0             217799.6549   0.0697  0.050   0.0698 0.00  
 267: 41 18 24  0   41 17 25  0             217799.6549   0.0697  0.050   0.0698 0.50  
 268: 37 13 24  0   37 12 25  0             218787.1681  -0.0203  0.050  -0.0204 0.50  
 269: 37 13 24  0   37 13 25  0             218787.1681  -0.0203  0.050  -0.0204 0.00  
 270: 37 14 24  0   37 12 25  0             218787.1681  -0.0203  0.050  -0.0204 0.00  
 271: 37 14 24  0   37 13 25  0             218787.1681  -0.0203  0.050  -0.0204 0.50  
 272: 36 12 24  0   36 11 25  0             218990.3745  -0.0976  0.050  -0.0976 0.50  
 273: 36 12 24  0   36 12 25  0             218990.3745  -0.0976  0.050  -0.0976 0.00  
 274: 36 13 24  0   36 11 25  0             218990.3745  -0.0976  0.050  -0.0976 0.00  
 275: 36 13 24  0   36 12 25  0             218990.3745  -0.0976  0.050  -0.0976 0.50  
 276: 35 11 24  0   35 10 25  0             219178.3036   0.0639  0.050   0.0640 0.50  
 277: 35 11 24  0   35 11 25  0             219178.3036   0.0639  0.050   0.0640 0.00  
 278: 35 12 24  0   35 10 25  0             219178.3036   0.0639  0.050   0.0640 0.00  
 279: 35 12 24  0   35 11 25  0             219178.3036   0.0639  0.050   0.0640 0.50  
 280: 34 10 24  0   34  9 25  0             219351.3783  -0.0027  0.050  -0.0027 0.50  
 281: 34 10 24  0   34 10 25  0             219351.3783  -0.0027  0.050  -0.0027 0.00  
 282: 34 11 24  0   34  9 25  0             219351.3783  -0.0027  0.050  -0.0027 0.00  
 283: 34 11 24  0   34 10 25  0             219351.3783  -0.0027  0.050  -0.0027 0.50  
 284: 33  9 24  0   33  8 25  0             219510.8010   0.0530  0.050   0.0530 0.50  
 285: 33  9 24  0   33  9 25  0             219510.8010   0.0530  0.050   0.0530 0.00  
 286: 33 10 24  0   33  8 25  0             219510.8010   0.0530  0.050   0.0530 0.00  
 287: 33 10 24  0   33  9 25  0             219510.8010   0.0530  0.050   0.0530 0.50  
 288: 24  0 24  0   23  0 23  0             220238.7379   0.0202  0.050   0.0203 0.00  
 289: 24  0 24  0   23  1 23  0             220238.7379   0.0202  0.050   0.0203 0.50  
 290: 24  1 24  0   23  0 23  0             220238.7379   0.0202  0.050   0.0203 0.50  
 291: 24  1 24  0   23  1 23  0             220238.7379   0.0202  0.050   0.0203 0.00  
 292: 23  1 22  0   22  1 21  0             220247.3469   0.0314  0.050   0.0314 0.00  
 293: 23  1 22  0   22  2 21  0             220247.3469   0.0314  0.050   0.0314 0.50  
 294: 23  2 22  0   22  1 21  0             220247.3469   0.0314  0.050   0.0314 0.50  
 295: 23  2 22  0   22  2 21  0             220247.3469   0.0314  0.050   0.0314 0.00  
 296: 22  2 20  0   21  2 19  0             220256.4094   0.0334  0.050   0.0335 0.00  
 297: 22  2 20  0   21  3 19  0             220256.4094   0.0334  0.050   0.0335 0.50  
 298: 22  3 20  0   21  2 19  0             220256.4094   0.0334  0.050   0.0335 0.50  
 299: 22  3 20  0   21  3 19  0             220256.4094   0.0334  0.050   0.0335 0.00  
 300: 21  3 18  0   20  3 17  0             220267.3235   0.0237  0.050   0.0237 0.00  
 301: 21  3 18  0   20  4 17  0             220267.3235   0.0237  0.050   0.0237 0.50  
 302: 21  4 18  0   20  3 17  0             220267.3235   0.0237  0.050   0.0237 0.50  
 303: 21  4 18  0   20  4 17  0             220267.3235   0.0237  0.050   0.0237 0.00  
 304: 20  4 16  0   19  4 15  0             220282.9803   0.0331  0.050   0.0331 0.00  
 305: 20  4 16  0   19  5 15  0             220282.9803   0.0331  0.050   0.0331 0.50  
 306: 20  5 16  0   19  4 15  0             220282.9803   0.0331  0.050   0.0331 0.50  
 307: 20  5 16  0   19  5 15  0             220282.9803   0.0331  0.050   0.0331 0.00  
 308: 19  5 14  0   18  5 13  0             220309.6175  -0.0415  0.050  -0.0415 0.00  
 309: 19  5 14  0   18  6 13  0             220309.6175  -0.0415  0.050  -0.0415 0.50  
 310: 19  6 14  0   18  5 13  0             220309.6175  -0.0415  0.050  -0.0415 0.50  
 311: 19  6 14  0   18  6 13  0             220309.6175  -0.0415  0.050  -0.0415 0.00  
 312: 18  6 12  0   17  6 11  0             220362.9997  -0.0345  0.050  -0.0331 0.00  
 313: 18  6 12  0   17  7 11  0             220362.9997  -0.0314  0.050  -0.0331 0.50  
 314: 18  7 12  0   17  6 11  0             220362.9997  -0.0348  0.050  -0.0331 0.50  
 315: 18  7 12  0   17  7 11  0             220362.9997  -0.0317  0.050  -0.0331 0.00  
 316: 17  7 10  0   16  7  9  0             220488.1487   0.0860  0.050  -0.0287 0.00  
 317: 17  8 10  0   16  7  9  0             220488.1487  -0.0292  0.050  -0.0287 1.00  
 318: 16  9  8  0   15  8  7  0             220928.7595   0.0779  0.050               
 319: 12 11  2  0   11 10  1  0             221272.1743   0.0240  0.050               
 320: 12 11  1  0   11 10  2  0             221766.0904   0.0485  0.050               
 321: 49 24 25  0   49 23 26  0             224415.6429   0.0166  0.050   0.0167 0.50  
 322: 49 24 25  0   49 24 26  0             224415.6429   0.0166  0.050   0.0167 0.00  
 323: 49 25 25  0   49 23 26  0             224415.6429   0.0166  0.050   0.0167 0.00  
 324: 49 25 25  0   49 24 26  0             224415.6429   0.0166  0.050   0.0167 0.50  
 325: 47 22 25  0   47 21 26  0             225232.9810  -0.0804  0.050  -0.0805 0.50  
 326: 47 22 25  0   47 22 26  0             225232.9810  -0.0804  0.050  -0.0805 0.00  
 327: 47 23 25  0   47 21 26  0             225232.9810  -0.0804  0.050  -0.0805 0.00  
 328: 47 23 25  0   47 22 26  0             225232.9810  -0.0804  0.050  -0.0805 0.50  
 329: 46 21 25  0   46 20 26  0             225603.5974   0.0003  0.050   0.0004 0.50  
 330: 46 21 25  0   46 21 26  0             225603.5974   0.0003  0.050   0.0004 0.00  
 331: 46 22 25  0   46 20 26  0             225603.5974   0.0003  0.050   0.0004 0.00  
 332: 46 22 25  0   46 21 26  0             225603.5974   0.0003  0.050   0.0004 0.50  
 333: 12 12  1  0   11 11  0  0             226000.5461  -0.0226  0.050               
 334: 12 12  0  0   11 11  1  0             226014.1360  -0.0035  0.050               
 335: 44 19 25  0   44 18 26  0             226274.8304   0.0173  0.050   0.0174 0.50  
 336: 44 19 25  0   44 19 26  0             226274.8304   0.0173  0.050   0.0174 0.00  
 337: 44 20 25  0   44 18 26  0             226274.8304   0.0173  0.050   0.0174 0.00  
 338: 44 20 25  0   44 19 26  0             226274.8304   0.0173  0.050   0.0174 0.50  
 339: 42 17 25  0   42 16 26  0             226860.8614   0.0725  0.050   0.0726 0.50  
 340: 42 17 25  0   42 17 26  0             226860.8614   0.0725  0.050   0.0726 0.00  
 341: 42 18 25  0   42 16 26  0             226860.8614   0.0725  0.050   0.0726 0.00  
 342: 42 18 25  0   42 17 26  0             226860.8614   0.0725  0.050   0.0726 0.50  
 343: 39 14 25  0   39 13 26  0             227598.6235  -0.0596  0.050  -0.0597 0.50  
 344: 39 14 25  0   39 14 26  0             227598.6235  -0.0596  0.050  -0.0597 0.00  
 345: 39 15 25  0   39 13 26  0             227598.6235  -0.0596  0.050  -0.0597 0.00  
 346: 39 15 25  0   39 14 26  0             227598.6235  -0.0596  0.050  -0.0597 0.50  
 347: 38 13 25  0   38 12 26  0             227810.9709   0.0483  0.050   0.0483 0.50  
 348: 38 13 25  0   38 13 26  0             227810.9709   0.0483  0.050   0.0483 0.00  
 349: 38 14 25  0   38 12 26  0             227810.9709   0.0483  0.050   0.0483 0.00  
 350: 38 14 25  0   38 13 26  0             227810.9709   0.0483  0.050   0.0483 0.50  
 351: 37 12 25  0   37 11 26  0             228007.8895   0.0939  0.050   0.0939 0.50  
 352: 37 12 25  0   37 12 26  0             228007.8895   0.0939  0.050   0.0939 0.00  
 353: 37 13 25  0   37 11 26  0             228007.8895   0.0939  0.050   0.0939 0.00  
 354: 37 13 25  0   37 12 26  0             228007.8895   0.0939  0.050   0.0939 0.50  
 355: 35 10 25  0   35  9 26  0             228358.7378  -0.0280  0.050  -0.0281 0.50  
 356: 35 10 25  0   35 10 26  0             228358.7378  -0.0280  0.050  -0.0281 0.00  
 357: 35 11 25  0   35  9 26  0             228358.7378  -0.0280  0.050  -0.0281 0.00  
 358: 35 11 25  0   35 10 26  0             228358.7378  -0.0280  0.050  -0.0281 0.50  
 359: 32  7 25  0   32  6 26  0             228789.8177  -0.0389  0.050  -0.0389 0.50  
 360: 32  7 25  0   32  7 26  0             228789.8177  -0.0389  0.050  -0.0389 0.00  
 361: 32  8 25  0   32  6 26  0             228789.8177  -0.0389  0.050  -0.0389 0.00  
 362: 32  8 25  0   32  7 26  0             228789.8177  -0.0389  0.050  -0.0389 0.50  
 363: 25  0 25  0   24  0 24  0             229226.2425   0.0155  0.050   0.0155 0.00  
 364: 25  0 25  0   24  1 24  0             229226.2425   0.0155  0.050   0.0155 0.50  
 365: 25  1 25  0   24  0 24  0             229226.2425   0.0155  0.050   0.0155 0.50  
 366: 25  1 25  0   24  1 24  0             229226.2425   0.0155  0.050   0.0155 0.00  
 367: 24  1 23  0   23  1 22  0             229234.7591  -0.0220  0.050  -0.0221 0.00  
 368: 24  1 23  0   23  2 22  0             229234.7591  -0.0220  0.050  -0.0221 0.50  
 369: 24  2 23  0   23  1 22  0             229234.7591  -0.0220  0.050  -0.0221 0.50  
 370: 24  2 23  0   23  2 22  0             229234.7591  -0.0220  0.050  -0.0221 0.00  
 371: 23  2 21  0   22  2 20  0             229243.6820  -0.0050  0.050  -0.0051 0.00  
 372: 23  2 21  0   22  3 20  0             229243.6820  -0.0050  0.050  -0.0051 0.50  
 373: 23  3 21  0   22  2 20  0             229243.6820  -0.0050  0.050  -0.0051 0.50  
 374: 23  3 21  0   22  3 20  0             229243.6820  -0.0050  0.050  -0.0051 0.00  
 375: 22  3 19  0   21  3 18  0             229254.1945   0.0236  0.050   0.0236 0.00  
 376: 22  3 19  0   21  4 18  0             229254.1945   0.0236  0.050   0.0236 0.50  
 377: 22  4 19  0   21  3 18  0             229254.1945   0.0236  0.050   0.0236 0.50  
 378: 22  4 19  0   21  4 18  0             229254.1945   0.0236  0.050   0.0236 0.00  
 379: 21  4 17  0   20  4 16  0             229268.6478   0.0116  0.050   0.0116 0.00  
 380: 21  4 17  0   20  5 16  0             229268.6478   0.0116  0.050   0.0116 0.50  
 381: 21  5 17  0   20  4 16  0             229268.6478   0.0116  0.050   0.0116 0.50  
 382: 21  5 17  0   20  5 16  0             229268.6478   0.0116  0.050   0.0116 0.00  
 383: 20  5 15  0   19  5 14  0             229292.1662  -0.0001  0.050  -0.0001 0.00  
 384: 20  5 15  0   19  6 14  0             229292.1662  -0.0001  0.050  -0.0001 0.50  
 385: 20  6 15  0   19  5 14  0             229292.1662  -0.0001  0.050  -0.0001 0.50  
 386: 20  6 15  0   19  6 14  0             229292.1662  -0.0001  0.050  -0.0001 0.00  
 387: 19  6 13  0   18  6 12  0             229336.5162  -0.0254  0.050  -0.0254 0.00  
 388: 19  6 13  0   18  7 12  0             229336.5162  -0.0251  0.050  -0.0254 0.50  
 389: 19  7 13  0   18  6 12  0             229336.5162  -0.0255  0.050  -0.0254 0.50  
 390: 19  7 13  0   18  7 12  0             229336.5162  -0.0252  0.050  -0.0254 0.00  
 391: 18  7 11  0   17  7 10  0             229432.6884  -0.0704  0.050  -0.0192 0.00  
 392: 18  7 11  0   17  8 10  0             229432.6884   0.0448  0.050  -0.0192 0.50  
 393: 18  8 11  0   17  7 10  0             229432.6884  -0.0832  0.050  -0.0192 0.50  
 394: 18  8 11  0   17  8 10  0             229432.6884   0.0320  0.050  -0.0192 0.00  
 395: 17  9  9  0   16  8  8  0             229692.2178  -0.0003  0.050               
 396: 16 10  7  0   15  9  6  0             231521.4557   0.0176  0.050               
 397: 41 15 26  0   41 14 27  0             236403.3583  -0.0561  0.050  -0.0561 0.50  
 398: 41 15 26  0   41 15 27  0             236403.3583  -0.0561  0.050  -0.0561 0.00  
 399: 41 16 26  0   41 14 27  0             236403.3583  -0.0561  0.050  -0.0561 0.00  
 400: 41 16 26  0   41 15 27  0             236403.3583  -0.0561  0.050  -0.0561 0.50  
 401: 37 11 26  0   37 10 27  0             237198.8825  -0.0146  0.050  -0.0146 0.50  
 402: 37 11 26  0   37 11 27  0             237198.8825  -0.0146  0.050  -0.0146 0.00  
 403: 37 12 26  0   37 10 27  0             237198.8825  -0.0146  0.050  -0.0146 0.00  
 404: 37 12 26  0   37 11 27  0             237198.8825  -0.0146  0.050  -0.0146 0.50  
 405: 36 10 26  0   36  9 27  0             237363.6989   0.0983  0.050   0.0984 0.50  
 406: 36 10 26  0   36 10 27  0             237363.6989   0.0983  0.050   0.0984 0.00  
 407: 36 11 26  0   36  9 27  0             237363.6989   0.0983  0.050   0.0984 0.00  
 408: 36 11 26  0   36 10 27  0             237363.6989   0.0983  0.050   0.0984 0.50  
 409: 35  9 26  0   35  8 27  0             237516.0427  -0.0412  0.050  -0.0413 0.50  
 410: 35  9 26  0   35  9 27  0             237516.0427  -0.0412  0.050  -0.0413 0.00  
 411: 35 10 26  0   35  8 27  0             237516.0427  -0.0412  0.050  -0.0413 0.00  
 412: 35 10 26  0   35  9 27  0             237516.0427  -0.0412  0.050  -0.0413 0.50  
 413: 13 11  2  0   12 10  3  0             237739.0611   0.0691  0.050               
 414: 25  1 24  0   24  1 23  0             238222.0359  -0.0171  0.050  -0.0171 0.00  
 415: 25  1 24  0   24  2 23  0             238222.0359  -0.0171  0.050  -0.0171 0.50  
 416: 25  2 24  0   24  1 23  0             238222.0359  -0.0171  0.050  -0.0171 0.50  
 417: 25  2 24  0   24  2 23  0             238222.0359  -0.0171  0.050  -0.0171 0.00  
 418: 24  2 22  0   23  2 21  0             238230.7904  -0.0305  0.050  -0.0305 0.00  
 419: 24  2 22  0   23  3 21  0             238230.7904  -0.0305  0.050  -0.0305 0.50  
 420: 24  3 22  0   23  2 21  0             238230.7904  -0.0305  0.050  -0.0305 0.50  
 421: 24  3 22  0   23  3 21  0             238230.7904  -0.0305  0.050  -0.0305 0.00  
 422: 23  3 20  0   22  3 19  0             238240.9300   0.0032  0.050   0.0032 0.00  
 423: 23  3 20  0   22  4 19  0             238240.9300   0.0032  0.050   0.0032 0.50  
 424: 23  4 20  0   22  3 19  0             238240.9300   0.0032  0.050   0.0032 0.50  
 425: 23  4 20  0   22  4 19  0             238240.9300   0.0032  0.050   0.0032 0.00  
 426: 22  4 18  0   21  4 17  0             238254.3875  -0.0297  0.050  -0.0297 0.00  
 427: 22  4 18  0   21  5 17  0             238254.3875  -0.0297  0.050  -0.0297 0.50  
 428: 22  5 18  0   21  4 17  0             238254.3875  -0.0297  0.050  -0.0297 0.50  
 429: 22  5 18  0   21  5 17  0             238254.3875  -0.0297  0.050  -0.0297 0.00  
 430: 21  5 16  0   20  5 15  0             238275.4839   0.0436  0.050   0.0437 0.00  
 431: 21  5 16  0   20  6 15  0             238275.4839   0.0436  0.050   0.0437 0.50  
 432: 21  6 16  0   20  5 15  0             238275.4839   0.0436  0.050   0.0437 0.50  
 433: 21  6 16  0   20  6 15  0             238275.4839   0.0436  0.050   0.0437 0.00  
 434: 20  6 14  0   19  6 13  0             238313.0907  -0.0297  0.050  -0.0298 0.00  
 435: 20  6 14  0   19  7 13  0             238313.0907  -0.0297  0.050  -0.0298 0.50  
 436: 20  7 14  0   19  6 13  0             238313.0907  -0.0298  0.050  -0.0298 0.50  
 437: 20  7 14  0   19  7 13  0             238313.0907  -0.0297  0.050  -0.0298 0.00  
 438: 19  7 12  0   18  7 11  0             238389.7841  -0.0239  0.050  -0.0182 0.00  
 439: 19  7 12  0   18  8 11  0             238389.7841  -0.0111  0.050  -0.0182 0.50  
 440: 19  8 12  0   18  7 11  0             238389.7841  -0.0253  0.050  -0.0182 0.50  
 441: 19  8 12  0   18  8 11  0             238389.7841  -0.0125  0.050  -0.0182 0.00  
 442: 40  9 31  0   40  8 32  0             282499.2404   0.0435  0.050   0.0436 0.50  
 443: 40  9 31  0   40  9 32  0             282499.2404   0.0435  0.050   0.0436 0.00  
 444: 40 10 31  0   40  8 32  0             282499.2404   0.0435  0.050   0.0436 0.00  
 445: 40 10 31  0   40  9 32  0             282499.2404   0.0435  0.050   0.0436 0.50  
 446: 39  8 31  0   39  7 32  0             282632.3836   0.0465  0.050   0.0465 0.50  
 447: 39  8 31  0   39  8 32  0             282632.3836   0.0465  0.050   0.0465 0.00  
 448: 39  9 31  0   39  7 32  0             282632.3836   0.0465  0.050   0.0465 0.00  
 449: 39  9 31  0   39  8 32  0             282632.3836   0.0465  0.050   0.0465 0.50  
 450: 15 15  1  0   14 14  0  0             283048.3078  -0.0684  0.050               
 451: 15 15  0  0   14 14  1  0             283049.5084  -0.0004  0.050               
 452: 31  0 31  0   30  0 30  0             283146.9021   0.0261  0.050   0.0261 0.00  
 453: 31  0 31  0   30  1 30  0             283146.9021   0.0261  0.050   0.0261 0.50  
 454: 31  1 31  0   30  0 30  0             283146.9021   0.0261  0.050   0.0261 0.50  
 455: 31  1 31  0   30  1 30  0             283146.9021   0.0261  0.050   0.0261 0.00  
 456: 30  1 29  0   29  1 28  0             283155.1644  -0.0553  0.050  -0.0554 0.00  
 457: 30  1 29  0   29  2 28  0             283155.1644  -0.0553  0.050  -0.0554 0.50  
 458: 30  2 29  0   29  1 28  0             283155.1644  -0.0553  0.050  -0.0554 0.50  
 459: 30  2 29  0   29  2 28  0             283155.1644  -0.0553  0.050  -0.0554 0.00  
 460: 29  2 27  0   28  2 26  0             283163.4170  -0.0414  0.050  -0.0415 0.00  
 461: 29  2 27  0   28  3 26  0             283163.4170  -0.0414  0.050  -0.0415 0.50  
 462: 29  3 27  0   28  2 26  0             283163.4170  -0.0414  0.050  -0.0415 0.50  
 463: 29  3 27  0   28  3 26  0             283163.4170  -0.0414  0.050  -0.0415 0.00  
 464: 28  3 25  0   27  3 24  0             283172.1716  -0.0768  0.050  -0.0768 0.00  
 465: 28  3 25  0   27  4 24  0             283172.1716  -0.0768  0.050  -0.0768 0.50  
 466: 28  4 25  0   27  3 24  0             283172.1716  -0.0768  0.050  -0.0768 0.50  
 467: 28  4 25  0   27  4 24  0             283172.1716  -0.0768  0.050  -0.0768 0.00  
 468: 27  4 23  0   26  4 22  0             283182.6203  -0.0372  0.050  -0.0372 0.00  
 469: 27  4 23  0   26  5 22  0             283182.6203  -0.0372  0.050  -0.0372 0.50  
 470: 27  5 23  0   26  4 22  0             283182.6203  -0.0372  0.050  -0.0372 0.50  
 471: 27  5 23  0   26  5 22  0             283182.6203  -0.0372  0.050  -0.0372 0.00  
 472: 26  5 21  0   25  5 20  0             283196.4496  -0.0711  0.050  -0.0711 0.00  
 473: 26  5 21  0   25  6 20  0             283196.4496  -0.0711  0.050  -0.0711 0.50  
 474: 26  6 21  0   25  5 20  0             283196.4496  -0.0711  0.050  -0.0711 0.50  
 475: 26  6 21  0   25  6 20  0             283196.4496  -0.0711  0.050  -0.0711 0.00  
 476: 24  7 17  0   23  7 16  0             283251.0722   0.0024  0.050   0.0024 0.00  
 477: 24  7 17  0   23  8 16  0             283251.0722   0.0024  0.050   0.0024 0.50  
 478: 24  8 17  0   23  7 16  0             283251.0722   0.0024  0.050   0.0024 0.50  
 479: 24  8 17  0   23  8 16  0             283251.0722   0.0024  0.050   0.0024 0.00  
 480: 23  8 15  0   22  8 14  0             283311.6739   0.0075  0.050   0.0076 0.00  
 481: 23  8 15  0   22  9 14  0             283311.6739   0.0075  0.050   0.0076 0.50  
 482: 23  9 15  0   22  8 14  0             283311.6739   0.0075  0.050   0.0076 0.50  
 483: 23  9 15  0   22  9 14  0             283311.6739   0.0075  0.050   0.0076 0.00  
 484: 32  0 32  0   31  0 31  0             292132.8767   0.0329  0.050   0.0330 0.00  
 485: 32  0 32  0   31  1 31  0             292132.8767   0.0329  0.050   0.0330 0.50  
 486: 32  1 32  0   31  0 31  0             292132.8767   0.0329  0.050   0.0330 0.50  
 487: 32  1 32  0   31  1 31  0             292132.8767   0.0329  0.050   0.0330 0.00  
 488: 31  1 30  0   30  1 29  0             292141.1549  -0.0033  0.050  -0.0034 0.00  
 489: 31  1 30  0   30  2 29  0             292141.1549  -0.0033  0.050  -0.0034 0.50  
 490: 31  2 30  0   30  1 29  0             292141.1549  -0.0033  0.050  -0.0034 0.50  
 491: 31  2 30  0   30  2 29  0             292141.1549  -0.0033  0.050  -0.0034 0.00  
 492: 30  2 28  0   29  2 27  0             292149.3134   0.0010  0.050   0.0011 0.00  
 493: 30  2 28  0   29  3 27  0             292149.3134   0.0010  0.050   0.0011 0.50  
 494: 30  3 28  0   29  2 27  0             292149.3134   0.0010  0.050   0.0011 0.50  
 495: 30  3 28  0   29  3 27  0             292149.3134   0.0010  0.050   0.0011 0.00  
 496: 29  3 26  0   28  3 25  0             292157.8683  -0.0428  0.050  -0.0429 0.00  
 497: 29  3 26  0   28  4 25  0             292157.8683  -0.0428  0.050  -0.0429 0.50  
 498: 29  4 26  0   28  3 25  0             292157.8683  -0.0428  0.050  -0.0429 0.50  
 499: 29  4 26  0   28  4 25  0             292157.8683  -0.0428  0.050  -0.0429 0.00  
 500: 28  4 24  0   27  4 23  0             292167.9091  -0.0062  0.050  -0.0063 0.00  
 501: 28  4 24  0   27  5 23  0             292167.9091  -0.0062  0.050  -0.0063 0.50  
 502: 28  5 24  0   27  4 23  0             292167.9091  -0.0062  0.050  -0.0063 0.50  
 503: 28  5 24  0   27  5 23  0             292167.9091  -0.0062  0.050  -0.0063 0.00  
 504: 27  5 22  0   26  5 21  0             292180.9892   0.0562  0.050   0.0562 0.00  
 505: 27  5 22  0   26  6 21  0             292180.9892   0.0562  0.050   0.0562 0.50  
 506: 27  6 22  0   26  5 21  0             292180.9892   0.0562  0.050   0.0562 0.50  
 507: 27  6 22  0   26  6 21  0             292180.9892   0.0562  0.050   0.0562 0.00  
 508: 25  7 18  0   24  7 17  0             292229.8133  -0.0266  0.050  -0.0266 0.00  
 509: 25  7 18  0   24  8 17  0             292229.8133  -0.0266  0.050  -0.0266 0.50  
 510: 25  8 18  0   24  7 17  0             292229.8133  -0.0266  0.050  -0.0266 0.50  
 511: 25  8 18  0   24  8 17  0             292229.8133  -0.0266  0.050  -0.0266 0.00  
 512: 24  8 16  0   23  8 15  0             292281.6654  -0.0111  0.050  -0.0111 0.00  
 513: 24  8 16  0   23  9 15  0             292281.6654  -0.0110  0.050  -0.0111 0.50  
 514: 24  9 16  0   23  8 15  0             292281.6654  -0.0111  0.050  -0.0111 0.50  
 515: 24  9 16  0   23  9 15  0             292281.6654  -0.0110  0.050  -0.0111 0.00  
 516: 16 14  3  0   15 13  2  0             292765.6512  -0.0793  0.050               
 517: 38  5 33  0   38  4 34  0             300962.9604   0.0531  0.050   0.0532 0.50  
 518: 38  5 33  0   38  5 34  0             300962.9604   0.0531  0.050   0.0532 0.00  
 519: 38  6 33  0   38  4 34  0             300962.9604   0.0531  0.050   0.0532 0.00  
 520: 38  6 33  0   38  5 34  0             300962.9604   0.0531  0.050   0.0532 0.50  
 521: 33  0 33  0   32  0 32  0             301118.6370   0.0767  0.050   0.0768 0.00  
 522: 33  0 33  0   32  1 32  0             301118.6370   0.0767  0.050   0.0768 0.50  
 523: 33  1 33  0   32  0 32  0             301118.6370   0.0767  0.050   0.0768 0.50  
 524: 33  1 33  0   32  1 32  0             301118.6370   0.0767  0.050   0.0768 0.00  
 525: 32  1 31  0   31  1 30  0             301126.8185  -0.0280  0.050  -0.0281 0.00  
 526: 32  1 31  0   31  2 30  0             301126.8185  -0.0280  0.050  -0.0281 0.50  
 527: 32  2 31  0   31  1 30  0             301126.8185  -0.0280  0.050  -0.0281 0.50  
 528: 32  2 31  0   31  2 30  0             301126.8185  -0.0280  0.050  -0.0281 0.00  
 529: 31  2 29  0   30  2 28  0             301134.9295   0.0086  0.050   0.0087 0.00  
 530: 31  2 29  0   30  3 28  0             301134.9295   0.0086  0.050   0.0087 0.50  
 531: 31  3 29  0   30  2 28  0             301134.9295   0.0086  0.050   0.0087 0.50  
 532: 31  3 29  0   30  3 28  0             301134.9295   0.0086  0.050   0.0087 0.00  
 533: 30  3 27  0   29  3 26  0             301143.3066  -0.0371  0.050  -0.0372 0.00  
 534: 30  3 27  0   29  4 26  0             301143.3066  -0.0371  0.050  -0.0372 0.50  
 535: 30  4 27  0   29  3 26  0             301143.3066  -0.0371  0.050  -0.0372 0.50  
 536: 30  4 27  0   29  4 26  0             301143.3066  -0.0371  0.050  -0.0372 0.00  
 537: 29  4 25  0   28  4 24  0             301153.0030   0.0177  0.050   0.0177 0.00  
 538: 29  4 25  0   28  5 24  0             301153.0030   0.0177  0.050   0.0177 0.50  
 539: 29  5 25  0   28  4 24  0             301153.0030   0.0177  0.050   0.0177 0.50  
 540: 29  5 25  0   28  5 24  0             301153.0030   0.0177  0.050   0.0177 0.00  
 541: 28  5 23  0   27  5 22  0             301165.2461  -0.0200  0.050  -0.0201 0.00  
 542: 28  5 23  0   27  6 22  0             301165.2461  -0.0200  0.050  -0.0201 0.50  
 543: 28  6 23  0   27  5 22  0             301165.2461  -0.0200  0.050  -0.0201 0.50  
 544: 28  6 23  0   27  6 22  0             301165.2461  -0.0200  0.050  -0.0201 0.00  
 545: 27  6 21  0   26  6 20  0             301182.6506   0.0217  0.050   0.0218 0.00  
 546: 27  6 21  0   26  7 20  0             301182.6506   0.0217  0.050   0.0218 0.50  
 547: 27  7 21  0   26  6 20  0             301182.6506   0.0217  0.050   0.0218 0.50  
 548: 27  7 21  0   26  7 20  0             301182.6506   0.0217  0.050   0.0218 0.00  
 549: 26  7 19  0   25  7 18  0             301209.4379  -0.0659  0.050  -0.0659 0.00  
 550: 26  7 19  0   25  8 18  0             301209.4379  -0.0659  0.050  -0.0659 0.50  
 551: 26  8 19  0   25  7 18  0             301209.4379  -0.0659  0.050  -0.0659 0.50  
 552: 26  8 19  0   25  8 18  0             301209.4379  -0.0659  0.050  -0.0659 0.00  
 553: 25  8 17  0   24  8 16  0             301254.4726   0.0294  0.050   0.0295 0.00  
 554: 25  8 17  0   24  9 16  0             301254.4726   0.0294  0.050   0.0295 0.50  
 555: 25  9 17  0   24  8 16  0             301254.4726   0.0294  0.050   0.0295 0.50  
 556: 25  9 17  0   24  9 16  0             301254.4726   0.0294  0.050   0.0295 0.00  
 557: 24  9 15  0   23  9 14  0             301335.2494  -0.0185  0.050  -0.0185 0.00  
 558: 24  9 15  0   23 10 14  0             301335.2494  -0.0183  0.050  -0.0185 0.50  
 559: 24 10 15  0   23  9 14  0             301335.2494  -0.0186  0.050  -0.0185 0.50  
 560: 24 10 15  0   23 10 14  0             301335.2494  -0.0183  0.050  -0.0185 0.00  
 561: 23 10 13  0   22 10 12  0             301493.1400  -0.0566  0.050  -0.0288 0.00  
 562: 23 10 13  0   22 11 12  0             301493.1400   0.0065  0.050  -0.0288 0.50  
 563: 23 11 13  0   22 10 12  0             301493.1400  -0.0642  0.050  -0.0288 0.50  
 564: 23 11 13  0   22 11 12  0             301493.1400  -0.0010  0.050  -0.0288 0.00  
 565: 22 11 11  0   21 12 10  0             301833.8699  -0.0138  0.050               
 566: 22 12 11  0   21 11 10  0             301845.2006   0.0632  0.050               
 567: 16 16  0  0   15 15  1  0             302060.0047  -0.2647  0.050  -0.0216 0.50  
 568: 16 16  1  0   15 15  0  0             302060.0047   0.2216  0.050  -0.0216 0.50  
 569: 21 12  9  0   20 13  8  0             302343.9787   0.0281  0.050               
 570: 46 12 34  0   46 11 35  0             309028.9041  -0.0320  0.050  -0.0320 0.50  
 571: 46 12 34  0   46 12 35  0             309028.9041  -0.0320  0.050  -0.0320 0.00  
 572: 46 13 34  0   46 11 35  0             309028.9041  -0.0320  0.050  -0.0320 0.00  
 573: 46 13 34  0   46 12 35  0             309028.9041  -0.0320  0.050  -0.0320 0.50  
 574: 44 10 34  0   44  9 35  0             309333.4330   0.0697  0.050   0.0698 0.50  
 575: 44 10 34  0   44 10 35  0             309333.4330   0.0697  0.050   0.0698 0.00  
 576: 44 11 34  0   44  9 35  0             309333.4330   0.0697  0.050   0.0698 0.00  
 577: 44 11 34  0   44 10 35  0             309333.4330   0.0697  0.050   0.0698 0.50  
 578: 43  9 34  0   43  8 35  0             309472.7470   0.0285  0.050   0.0285 0.50  
 579: 43  9 34  0   43  9 35  0             309472.7470   0.0285  0.050   0.0285 0.00  
 580: 43 10 34  0   43  8 35  0             309472.7470   0.0285  0.050   0.0285 0.00  
 581: 43 10 34  0   43  9 35  0             309472.7470   0.0285  0.050   0.0285 0.50  
 582: 40  6 34  0   40  5 35  0             309843.6521  -0.0072  0.050  -0.0073 0.50  
 583: 40  6 34  0   40  6 35  0             309843.6521  -0.0072  0.050  -0.0073 0.00  
 584: 40  7 34  0   40  5 35  0             309843.6521  -0.0072  0.050  -0.0073 0.00  
 585: 40  7 34  0   40  6 35  0             309843.6521  -0.0072  0.050  -0.0073 0.50  
 586: 34  0 34  0   33  0 33  0             310103.9799  -0.0377  0.050  -0.0377 0.00  
 587: 34  0 34  0   33  1 33  0             310103.9799  -0.0377  0.050  -0.0377 0.50  
 588: 34  1 34  0   33  0 33  0             310103.9799  -0.0377  0.050  -0.0377 0.50  
 589: 34  1 34  0   33  1 33  0             310103.9799  -0.0377  0.050  -0.0377 0.00  
 590: 33  1 32  0   32  1 31  0             310112.2737  -0.0030  0.050  -0.0031 0.00  
 591: 33  1 32  0   32  2 31  0             310112.2737  -0.0030  0.050  -0.0031 0.50  
 592: 33  2 32  0   32  1 31  0             310112.2737  -0.0030  0.050  -0.0031 0.50  
 593: 33  2 32  0   32  2 31  0             310112.2737  -0.0030  0.050  -0.0031 0.00  
 594: 32  2 30  0   31  2 29  0             310120.2591  -0.0162  0.050  -0.0162 0.00  
 595: 32  2 30  0   31  3 29  0             310120.2591  -0.0162  0.050  -0.0162 0.50  
 596: 32  3 30  0   31  2 29  0             310120.2591  -0.0162  0.050  -0.0162 0.50  
 597: 32  3 30  0   31  3 29  0             310120.2591  -0.0162  0.050  -0.0162 0.00  
 598: 31  3 28  0   30  3 27  0             310128.4449  -0.0904  0.050  -0.0905 0.00  
 599: 31  3 28  0   30  4 27  0             310128.4449  -0.0904  0.050  -0.0905 0.50  
 600: 31  4 28  0   30  3 27  0             310128.4449  -0.0904  0.050  -0.0905 0.50  
 601: 31  4 28  0   30  4 27  0             310128.4449  -0.0904  0.050  -0.0905 0.00  
 602: 30  4 26  0   29  4 25  0             310137.8953   0.0459  0.050   0.0459 0.00  
 603: 30  4 26  0   29  5 25  0             310137.8953   0.0459  0.050   0.0459 0.50  
 604: 30  5 26  0   29  4 25  0             310137.8953   0.0459  0.050   0.0459 0.50  
 605: 30  5 26  0   29  5 25  0             310137.8953   0.0459  0.050   0.0459 0.00  
 606: 29  5 24  0   28  5 23  0             310149.4388  -0.0433  0.050  -0.0434 0.00  
 607: 29  5 24  0   28  6 23  0             310149.4388  -0.0433  0.050  -0.0434 0.50  
 608: 29  6 24  0   28  5 23  0             310149.4388  -0.0433  0.050  -0.0434 0.50  
 609: 29  6 24  0   28  6 23  0             310149.4388  -0.0433  0.050  -0.0434 0.00  
 610: 28  6 22  0   27  6 21  0             310165.5348  -0.0190  0.050  -0.0190 0.00  
 611: 28  6 22  0   27  7 21  0             310165.5348  -0.0190  0.050  -0.0190 0.50  
 612: 28  7 22  0   27  6 21  0             310165.5348  -0.0190  0.050  -0.0190 0.50  
 613: 28  7 22  0   27  7 21  0             310165.5348  -0.0190  0.050  -0.0190 0.00  
 614: 27  7 20  0   26  7 19  0             310189.7826  -0.0213  0.050  -0.0213 0.00  
 615: 27  7 20  0   26  8 19  0             310189.7826  -0.0213  0.050  -0.0213 0.50  
 616: 27  8 20  0   26  7 19  0             310189.7826  -0.0213  0.050  -0.0213 0.50  
 617: 27  8 20  0   26  8 19  0             310189.7826  -0.0213  0.050  -0.0213 0.00  
 618: 26  8 18  0   25  8 17  0             310229.1224  -0.0915  0.050  -0.0915 0.00  
 619: 26  8 18  0   25  9 17  0             310229.1224  -0.0915  0.050  -0.0915 0.50  
 620: 26  9 18  0   25  8 17  0             310229.1224  -0.0915  0.050  -0.0915 0.50  
 621: 26  9 18  0   25  9 17  0             310229.1224  -0.0915  0.050  -0.0915 0.00  
 622: 25  9 16  0   24  9 15  0             310297.7999   0.0531  0.050   0.0531 0.00  
 623: 25  9 16  0   24 10 15  0             310297.7999   0.0531  0.050   0.0531 0.50  
 624: 25 10 16  0   24  9 15  0             310297.7999   0.0531  0.050   0.0531 0.50  
 625: 25 10 16  0   24 10 15  0             310297.7999   0.0531  0.050   0.0531 0.00  
 626: 24 10 14  0   23 10 13  0             310426.0431   0.0950  0.050   0.0984 0.00  
 627: 24 10 14  0   23 11 13  0             310426.0431   0.1026  0.050   0.0984 0.50  
 628: 24 11 14  0   23 10 13  0             310426.0431   0.0941  0.050   0.0984 0.50  
 629: 24 11 14  0   23 11 13  0             310426.0431   0.1017  0.050   0.0984 0.00  
 630: 23 12 12  0   22 11 11  0             310690.5374  -0.0700  0.050               
 631: 17 15  3  0   16 14  2  0             311946.0200  -0.0432  0.050               
 632: 17 15  2  0   16 14  3  0             312243.3151  -0.0198  0.050               
 633: 17 16  2  0   16 15  1  0             316614.8442   0.0460  0.050               
 634: 17 16  1  0   16 15  2  0             316626.9910   0.0289  0.050               
 635: 21 14  8  0   20 13  7  0             316880.0308   0.0895  0.050               
 636: 49 14 35  0   49 13 36  0             317682.6875   0.0755  0.050   0.0755 0.50  
 637: 49 14 35  0   49 14 36  0             317682.6875   0.0755  0.050   0.0755 0.00  
 638: 49 15 35  0   49 13 36  0             317682.6875   0.0755  0.050   0.0755 0.00  
 639: 49 15 35  0   49 14 36  0             317682.6875   0.0755  0.050   0.0755 0.50  
 640: 35  0 35  0   34  0 34  0             319089.1868  -0.0215  0.050  -0.0215 0.00  
 641: 35  0 35  0   34  1 34  0             319089.1868  -0.0215  0.050  -0.0215 0.50  
 642: 35  1 35  0   34  0 34  0             319089.1868  -0.0215  0.050  -0.0215 0.50  
 643: 35  1 35  0   34  1 34  0             319089.1868  -0.0215  0.050  -0.0215 0.00  
 644: 34  1 33  0   33  1 32  0             319097.4117  -0.0294  0.050  -0.0295 0.00  
 645: 34  1 33  0   33  2 32  0             319097.4117  -0.0294  0.050  -0.0295 0.50  
 646: 34  2 33  0   33  1 32  0             319097.4117  -0.0294  0.050  -0.0295 0.50  
 647: 34  2 33  0   33  2 32  0             319097.4117  -0.0294  0.050  -0.0295 0.00  
 648: 33  2 31  0   32  2 30  0             319105.3266  -0.0408  0.050  -0.0409 0.00  
 649: 33  2 31  0   32  3 30  0             319105.3266  -0.0408  0.050  -0.0409 0.50  
 650: 33  3 31  0   32  2 30  0             319105.3266  -0.0408  0.050  -0.0409 0.50  
 651: 33  3 31  0   32  3 30  0             319105.3266  -0.0408  0.050  -0.0409 0.00  
 652: 32  3 29  0   31  3 28  0             319113.4638  -0.0118  0.050  -0.0118 0.00  
 653: 32  3 29  0   31  4 28  0             319113.4638  -0.0118  0.050  -0.0118 0.50  
 654: 32  4 29  0   31  3 28  0             319113.4638  -0.0118  0.050  -0.0118 0.50  
 655: 32  4 29  0   31  4 28  0             319113.4638  -0.0118  0.050  -0.0118 0.00  
 656: 31  4 27  0   30  4 26  0             319122.4889  -0.0026  0.050  -0.0026 0.00  
 657: 31  4 27  0   30  5 26  0             319122.4889  -0.0026  0.050  -0.0026 0.50  
 658: 31  5 27  0   30  4 26  0             319122.4889  -0.0026  0.050  -0.0026 0.50  
 659: 31  5 27  0   30  5 26  0             319122.4889  -0.0026  0.050  -0.0026 0.00  
 660: 30  5 25  0   29  5 24  0             319133.5344  -0.0147  0.050  -0.0147 0.00  
 661: 30  5 25  0   29  6 24  0             319133.5344  -0.0147  0.050  -0.0147 0.50  
 662: 30  6 25  0   29  5 24  0             319133.5344  -0.0147  0.050  -0.0147 0.50  
 663: 30  6 25  0   29  6 24  0             319133.5344  -0.0147  0.050  -0.0147 0.00  
 664: 28  7 21  0   27  7 20  0             319170.6467   0.1000  0.050   0.1000 0.00  
 665: 28  7 21  0   27  8 20  0             319170.6467   0.1000  0.050   0.1000 0.50  
 666: 28  8 21  0   27  7 20  0             319170.6467   0.1000  0.050   0.1000 0.50  
 667: 28  8 21  0   27  8 20  0             319170.6467   0.1000  0.050   0.1000 0.00  
 668: 27  8 19  0   26  8 18  0             319205.3803  -0.0733  0.050  -0.0733 0.00  
 669: 27  8 19  0   26  9 18  0             319205.3803  -0.0733  0.050  -0.0733 0.50  
 670: 27  9 19  0   26  8 18  0             319205.3803  -0.0733  0.050  -0.0733 0.50  
 671: 27  9 19  0   26  9 18  0             319205.3803  -0.0733  0.050  -0.0733 0.00  
 672: 26  9 17  0   25  9 16  0             319264.4003   0.0372  0.050   0.0373 0.00  
 673: 26  9 17  0   25 10 16  0             319264.4003   0.0372  0.050   0.0373 0.50  
 674: 26 10 17  0   25  9 16  0             319264.4003   0.0372  0.050   0.0373 0.50  
 675: 26 10 17  0   25 10 16  0             319264.4003   0.0372  0.050   0.0373 0.00  
 676: 24 11 13  0   23 11 12  0             319577.8898  -0.0681  0.050   0.0174 0.00  
 677: 24 11 13  0   23 12 12  0             319577.8898   0.1277  0.050   0.0174 0.50  
 678: 24 12 13  0   23 11 12  0             319577.8898  -0.0930  0.050   0.0174 0.50  
 679: 24 12 13  0   23 12 12  0             319577.8898   0.1028  0.050   0.0174 0.00  
 680: 23 13 11  0   22 12 10  0             320049.6157  -0.0244  0.050               
 681: 17 17  0  0   16 16  1  0             321069.6454  -0.0924  0.050   0.0113 0.50  
 682: 17 17  1  0   16 16  0  0             321069.6454   0.1150  0.050   0.0113 0.50  
 683: 52 16 36  0   52 15 37  0             326303.5239  -0.0299  0.050  -0.0300 0.50  
 684: 52 16 36  0   52 16 37  0             326303.5239  -0.0299  0.050  -0.0300 0.00  
 685: 52 17 36  0   52 15 37  0             326303.5239  -0.0299  0.050  -0.0300 0.00  
 686: 52 17 36  0   52 16 37  0             326303.5239  -0.0299  0.050  -0.0300 0.50  
 687: 51 15 36  0   51 14 37  0             326494.1610  -0.0750  0.050  -0.0751 0.50  
 688: 51 15 36  0   51 15 37  0             326494.1610  -0.0750  0.050  -0.0751 0.00  
 689: 51 16 36  0   51 14 37  0             326494.1610  -0.0750  0.050  -0.0751 0.00  
 690: 51 16 36  0   51 15 37  0             326494.1610  -0.0750  0.050  -0.0751 0.50  
 691: 36  0 36  0   35  0 35  0             328074.0934  -0.0311  0.050  -0.0311 0.00  
 692: 36  0 36  0   35  1 35  0             328074.0934  -0.0311  0.050  -0.0311 0.50  
 693: 36  1 36  0   35  0 35  0             328074.0934  -0.0311  0.050  -0.0311 0.50  
 694: 36  1 36  0   35  1 35  0             328074.0934  -0.0311  0.050  -0.0311 0.00  
 695: 35  1 34  0   34  1 33  0             328082.3580   0.0261  0.050   0.0262 0.00  
 696: 35  1 34  0   34  2 33  0             328082.3580   0.0261  0.050   0.0262 0.50  
 697: 35  2 34  0   34  1 33  0             328082.3580   0.0261  0.050   0.0262 0.50  
 698: 35  2 34  0   34  2 33  0             328082.3580   0.0261  0.050   0.0262 0.00  
 699: 34  2 32  0   33  2 31  0             328090.1773  -0.0116  0.050  -0.0116 0.00  
 700: 34  2 32  0   33  3 31  0             328090.1773  -0.0116  0.050  -0.0116 0.50  
 701: 34  3 32  0   33  2 31  0             328090.1773  -0.0116  0.050  -0.0116 0.50  
 702: 34  3 32  0   33  3 31  0             328090.1773  -0.0116  0.050  -0.0116 0.00  
 703: 33  3 30  0   32  3 29  0             328098.1900   0.0353  0.050   0.0353 0.00  
 704: 33  3 30  0   32  4 29  0             328098.1900   0.0353  0.050   0.0353 0.50  
 705: 33  4 30  0   32  3 29  0             328098.1900   0.0353  0.050   0.0353 0.50  
 706: 33  4 30  0   32  4 29  0             328098.1900   0.0353  0.050   0.0353 0.00  
 707: 31  5 26  0   30  5 25  0             328117.3979  -0.0422  0.050  -0.0423 0.00  
 708: 31  5 26  0   30  6 25  0             328117.3979  -0.0422  0.050  -0.0423 0.50  
 709: 31  6 26  0   30  5 25  0             328117.3979  -0.0422  0.050  -0.0423 0.50  
 710: 31  6 26  0   30  6 25  0             328117.3979  -0.0422  0.050  -0.0423 0.00  
 711: 28  8 20  0   27  8 19  0             328182.7494  -0.0228  0.050  -0.0228 0.00  
 712: 28  8 20  0   27  9 19  0             328182.7494  -0.0228  0.050  -0.0228 0.50  
 713: 28  9 20  0   27  8 19  0             328182.7494  -0.0228  0.050  -0.0228 0.50  
 714: 28  9 20  0   27  9 19  0             328182.7494  -0.0228  0.050  -0.0228 0.00  
 715: 27  9 18  0   26  9 17  0             328233.9326  -0.0753  0.050  -0.0753 0.00  
 716: 27  9 18  0   26 10 17  0             328233.9326  -0.0753  0.050  -0.0753 0.50  
 717: 27 10 18  0   26  9 17  0             328233.9326  -0.0753  0.050  -0.0753 0.50  
 718: 27 10 18  0   26 10 17  0             328233.9326  -0.0753  0.050  -0.0753 0.00  
 719: 26 10 16  0   25 10 15  0             328323.2897  -0.0554  0.050  -0.0554 0.00  
 720: 26 10 16  0   25 11 15  0             328323.2897  -0.0553  0.050  -0.0554 0.50  
 721: 26 11 16  0   25 10 15  0             328323.2897  -0.0554  0.050  -0.0554 0.50  
 722: 26 11 16  0   25 11 15  0             328323.2897  -0.0553  0.050  -0.0554 0.00  
 723: 24 13 12  0   23 12 11  0             328837.3062   0.0350  0.050               
 724: 18 17  2  0   17 16  1  0             335629.7100  -0.0487  0.050               
 725: 18 17  1  0   17 16  2  0             335635.2629  -0.0428  0.050               
 726: 37  0 37  0   36  0 36  0             337058.7198  -0.0386  0.050  -0.0387 0.00  
 727: 37  0 37  0   36  1 36  0             337058.7198  -0.0386  0.050  -0.0387 0.50  
 728: 37  1 37  0   36  0 36  0             337058.7198  -0.0386  0.050  -0.0387 0.50  
 729: 37  1 37  0   36  1 36  0             337058.7198  -0.0386  0.050  -0.0387 0.00  
 730: 36  1 35  0   35  1 34  0             337066.8953  -0.0455  0.050  -0.0455 0.00  
 731: 36  1 35  0   35  2 34  0             337066.8953  -0.0455  0.050  -0.0455 0.50  
 732: 36  2 35  0   35  1 34  0             337066.8953  -0.0455  0.050  -0.0455 0.50  
 733: 36  2 35  0   35  2 34  0             337066.8953  -0.0455  0.050  -0.0455 0.00  
 734: 35  2 33  0   34  2 32  0             337074.7583   0.0266  0.050   0.0266 0.00  
 735: 35  2 33  0   34  3 32  0             337074.7583   0.0266  0.050   0.0266 0.50  
 736: 35  3 33  0   34  2 32  0             337074.7583   0.0266  0.050   0.0266 0.50  
 737: 35  3 33  0   34  3 32  0             337074.7583   0.0266  0.050   0.0266 0.00  
 738: 34  3 31  0   33  3 30  0             337082.5230  -0.0401  0.050  -0.0402 0.00  
 739: 34  3 31  0   33  4 30  0             337082.5230  -0.0401  0.050  -0.0402 0.50  
 740: 34  4 31  0   33  3 30  0             337082.5230  -0.0401  0.050  -0.0402 0.50  
 741: 34  4 31  0   33  4 30  0             337082.5230  -0.0401  0.050  -0.0402 0.00  
 742: 33  4 29  0   32  4 28  0             337091.0207  -0.0332  0.050  -0.0332 0.00  
 743: 33  4 29  0   32  5 28  0             337091.0207  -0.0332  0.050  -0.0332 0.50  
 744: 33  5 29  0   32  4 28  0             337091.0207  -0.0332  0.050  -0.0332 0.50  
 745: 33  5 29  0   32  5 28  0             337091.0207  -0.0332  0.050  -0.0332 0.00  
 746: 32  5 27  0   31  5 26  0             337101.1033  -0.0289  0.050  -0.0290 0.00  
 747: 32  5 27  0   31  6 26  0             337101.1033  -0.0289  0.050  -0.0290 0.50  
 748: 32  6 27  0   31  5 26  0             337101.1033  -0.0289  0.050  -0.0290 0.50  
 749: 32  6 27  0   31  6 26  0             337101.1033  -0.0289  0.050  -0.0290 0.00  
 750: 31  6 25  0   30  6 24  0             337114.2213  -0.0320  0.050  -0.0321 0.00  
 751: 31  6 25  0   30  7 24  0             337114.2213  -0.0320  0.050  -0.0321 0.50  
 752: 31  7 25  0   30  6 24  0             337114.2213  -0.0320  0.050  -0.0321 0.50  
 753: 31  7 25  0   30  7 24  0             337114.2213  -0.0320  0.050  -0.0321 0.00  
 754: 29  8 21  0   28  8 20  0             337160.8407  -0.0384  0.050  -0.0385 0.00  
 755: 29  8 21  0   28  9 20  0             337160.8407  -0.0384  0.050  -0.0385 0.50  
 756: 29  9 21  0   28  8 20  0             337160.8407  -0.0384  0.050  -0.0385 0.50  
 757: 29  9 21  0   28  9 20  0             337160.8407  -0.0384  0.050  -0.0385 0.00  
 758: 28  9 19  0   27  9 18  0             337205.8275  -0.0695  0.050  -0.0695 0.00  
 759: 28  9 19  0   27 10 18  0             337205.8275  -0.0695  0.050  -0.0695 0.50  
 760: 28 10 19  0   27  9 18  0             337205.8275  -0.0695  0.050  -0.0695 0.50  
 761: 28 10 19  0   27 10 18  0             337205.8275  -0.0695  0.050  -0.0695 0.00  
 762: 27 10 17  0   26 10 16  0             337282.0730  -0.0771  0.050  -0.0771 0.00  
 763: 27 10 17  0   26 11 16  0             337282.0730  -0.0771  0.050  -0.0771 0.50  
 764: 27 11 17  0   26 10 16  0             337282.0730  -0.0771  0.050  -0.0771 0.50  
 765: 27 11 17  0   26 11 16  0             337282.0730  -0.0771  0.050  -0.0771 0.00  
 766: 26 11 15  0   25 11 14  0             337419.4645  -0.0585  0.050  -0.0573 0.00  
 767: 26 11 15  0   25 12 14  0             337419.4645  -0.0555  0.050  -0.0573 0.50  
 768: 26 12 15  0   25 11 14  0             337419.4645  -0.0589  0.050  -0.0573 0.50  
 769: 26 12 15  0   25 12 14  0             337419.4645  -0.0559  0.050  -0.0573 0.00  
 770: 25 12 13  0   24 12 12  0             337688.2855   0.0044  0.050  -0.0721 0.01  
 771: 25 13 13  0   24 12 12  0             337688.2855  -0.0725  0.050  -0.0721 0.99  
 772: 23 14  9  0   22 15  8  0             338233.5551   0.0359  0.050               
 773: 18 18  0  0   17 17  1  0             340077.6372  -0.1037  0.050  -0.0597 0.50  
 774: 18 18  1  0   17 17  0  0             340077.6372  -0.0157  0.050  -0.0597 0.50  
 775: 19 15  4  0   18 14  5  0             345441.5812   0.0169  0.050               
 776: 38  0 38  0   37  0 37  0             346043.0964  -0.0059  0.050  -0.0060 0.00  
 777: 38  0 38  0   37  1 37  0             346043.0964  -0.0059  0.050  -0.0060 0.50  
 778: 38  1 38  0   37  0 37  0             346043.0964  -0.0059  0.050  -0.0060 0.50  
 779: 38  1 38  0   37  1 37  0             346043.0964  -0.0059  0.050  -0.0060 0.00  
 780: 36  2 34  0   35  2 33  0             346059.0170   0.0297  0.050   0.0297 0.00  
 781: 36  2 34  0   35  3 33  0             346059.0170   0.0297  0.050   0.0297 0.50  
 782: 36  3 34  0   35  2 33  0             346059.0170   0.0297  0.050   0.0297 0.50  
 783: 36  3 34  0   35  3 33  0             346059.0170   0.0297  0.050   0.0297 0.00  
 784: 19 16  3  0   18 15  4  0             346064.5899  -0.0624  0.050               
 785: 35  3 32  0   34  3 31  0             346066.7417   0.0499  0.050   0.0500 0.00  
 786: 35  3 32  0   34  4 31  0             346066.7417   0.0499  0.050   0.0500 0.50  
 787: 35  4 32  0   34  3 31  0             346066.7417   0.0499  0.050   0.0500 0.50  
 788: 35  4 32  0   34  4 31  0             346066.7417   0.0499  0.050   0.0500 0.00  
 789: 34  4 30  0   33  4 29  0             346075.0045   0.0558  0.050   0.0558 0.00  
 790: 34  4 30  0   33  5 29  0             346075.0045   0.0558  0.050   0.0558 0.50  
 791: 34  5 30  0   33  4 29  0             346075.0045   0.0558  0.050   0.0558 0.50  
 792: 34  5 30  0   33  5 29  0             346075.0045   0.0558  0.050   0.0558 0.00  
 793: 33  5 28  0   32  5 27  0             346084.6305   0.0255  0.050   0.0255 0.00  
 794: 33  5 28  0   32  6 27  0             346084.6305   0.0255  0.050   0.0255 0.50  
 795: 33  6 28  0   32  5 27  0             346084.6305   0.0255  0.050   0.0255 0.50  
 796: 33  6 28  0   32  6 27  0             346084.6305   0.0255  0.050   0.0255 0.00  
 797: 32  6 26  0   31  6 25  0             346096.9324  -0.0304  0.050  -0.0305 0.00  
 798: 32  6 26  0   31  7 25  0             346096.9324  -0.0304  0.050  -0.0305 0.50  
 799: 32  7 26  0   31  6 25  0             346096.9324  -0.0304  0.050  -0.0305 0.50  
 800: 32  7 26  0   31  7 25  0             346096.9324  -0.0304  0.050  -0.0305 0.00  
 801: 31  7 24  0   30  7 23  0             346114.1130   0.0016  0.050   0.0016 0.00  
 802: 31  7 24  0   30  8 23  0             346114.1130   0.0016  0.050   0.0016 0.50  
 803: 31  8 24  0   30  7 23  0             346114.1130   0.0016  0.050   0.0016 0.50  
 804: 31  8 24  0   30  8 23  0             346114.1130   0.0016  0.050   0.0016 0.00  
 805: 30  8 22  0   29  8 21  0             346139.4774  -0.0770  0.050  -0.0770 0.00  
 806: 30  8 22  0   29  9 21  0             346139.4774  -0.0770  0.050  -0.0770 0.50  
 807: 30  9 22  0   29  8 21  0             346139.4774  -0.0770  0.050  -0.0770 0.50  
 808: 30  9 22  0   29  9 21  0             346139.4774  -0.0770  0.050  -0.0770 0.00  
 809: 29  9 20  0   28  9 19  0             346179.4683   0.0071  0.050   0.0072 0.00  
 810: 29  9 20  0   28 10 19  0             346179.4683   0.0071  0.050   0.0072 0.50  
 811: 29 10 20  0   28  9 19  0             346179.4683   0.0071  0.050   0.0072 0.50  
 812: 29 10 20  0   28 10 19  0             346179.4683   0.0071  0.050   0.0072 0.00  
 813: 19 17  3  0   18 16  2  0             350110.0405   0.0209  0.050               
 814: 19 17  2  0   18 16  3  0             350182.5386   0.0531  0.050               
 815: 39  0 39  0   38  0 38  0             355027.1463  -0.0022  0.050  -0.0023 0.00  
 816: 39  0 39  0   38  1 38  0             355027.1463  -0.0022  0.050  -0.0023 0.50  
 817: 39  1 39  0   38  0 38  0             355027.1463  -0.0022  0.050  -0.0023 0.50  
 818: 39  1 39  0   38  1 38  0             355027.1463  -0.0022  0.050  -0.0023 0.00  
 819: 38  1 37  0   37  1 36  0             355035.2506  -0.0323  0.050  -0.0323 0.41  
 820: 38  1 37  0   37  2 36  0             355035.2506  -0.0323  0.050  -0.0323 0.09  
 821: 38  2 37  0   37  1 36  0             355035.2506  -0.0323  0.050  -0.0323 0.09  
 822: 38  2 37  0   37  2 36  0             355035.2506  -0.0323  0.050  -0.0323 0.41  
 823: 37  2 35  0   36  2 34  0             355042.9958   0.0478  0.050   0.0478 0.41  
 824: 37  2 35  0   36  3 34  0             355042.9958   0.0478  0.050   0.0478 0.09  
 825: 37  3 35  0   36  2 34  0             355042.9958   0.0478  0.050   0.0478 0.09  
 826: 37  3 35  0   36  3 34  0             355042.9958   0.0478  0.050   0.0478 0.41  
 827: 36  3 33  0   35  3 32  0             355050.6078   0.0764  0.050   0.0764 0.41  
 828: 36  3 33  0   35  4 32  0             355050.6078   0.0764  0.050   0.0764 0.09  
 829: 36  4 33  0   35  3 32  0             355050.6078   0.0764  0.050   0.0764 0.09  
 830: 36  4 33  0   35  4 32  0             355050.6078   0.0764  0.050   0.0764 0.41  
 831: 35  4 31  0   34  4 30  0             355058.6049   0.0348  0.050   0.0348 0.41  
 832: 35  4 31  0   34  5 30  0             355058.6049   0.0348  0.050   0.0348 0.09  
 833: 35  5 31  0   34  4 30  0             355058.6049   0.0348  0.050   0.0348 0.09  
 834: 35  5 31  0   34  5 30  0             355058.6049   0.0348  0.050   0.0348 0.41  
 835: 34  5 29  0   33  5 28  0             355067.8589   0.0182  0.050   0.0183 0.41  
 836: 34  5 29  0   33  6 28  0             355067.8589   0.0182  0.050   0.0183 0.09  
 837: 34  6 29  0   33  5 28  0             355067.8589   0.0182  0.050   0.0183 0.09  
 838: 34  6 29  0   33  6 28  0             355067.8589   0.0182  0.050   0.0183 0.41  
 839: 33  6 27  0   32  6 26  0             355079.5195   0.0044  0.050   0.0045 0.00  
 840: 33  6 27  0   32  7 26  0             355079.5195   0.0044  0.050   0.0045 0.50  
 841: 33  7 27  0   32  6 26  0             355079.5195   0.0044  0.050   0.0045 0.50  
 842: 33  7 27  0   32  7 26  0             355079.5195   0.0044  0.050   0.0045 0.00  
 843: 32  7 25  0   31  7 24  0             355095.4498   0.0133  0.050   0.0134 0.41  
 844: 32  7 25  0   31  8 24  0             355095.4498   0.0133  0.050   0.0134 0.09  
 845: 32  8 25  0   31  7 24  0             355095.4498   0.0133  0.050   0.0134 0.09  
 846: 32  8 25  0   31  8 24  0             355095.4498   0.0133  0.050   0.0134 0.41  
 847: 31  8 23  0   30  8 22  0             355118.6595   0.0317  0.050   0.0317 0.00  
 848: 31  8 23  0   30  9 22  0             355118.6595   0.0317  0.050   0.0317 0.50  
 849: 31  9 23  0   30  8 22  0             355118.6595   0.0317  0.050   0.0317 0.50  
 850: 31  9 23  0   30  9 22  0             355118.6595   0.0317  0.050   0.0317 0.00  
 851: 30  9 21  0   29  9 20  0             355154.2728  -0.0064  0.050  -0.0064 0.41  
 852: 30  9 21  0   29 10 20  0             355154.2728  -0.0064  0.050  -0.0064 0.09  
 853: 30 10 21  0   29  9 20  0             355154.2728  -0.0064  0.050  -0.0064 0.09  
 854: 30 10 21  0   29 10 20  0             355154.2728  -0.0064  0.050  -0.0064 0.41  
 855: 29 10 19  0   28 10 18  0             355211.7625  -0.0176  0.050  -0.0176 0.00  
 856: 29 10 19  0   28 11 18  0             355211.7625  -0.0176  0.050  -0.0176 0.50  
 857: 29 11 19  0   28 10 18  0             355211.7625  -0.0176  0.050  -0.0176 0.50  
 858: 29 11 19  0   28 11 18  0             355211.7625  -0.0176  0.050  -0.0176 0.00  
 859: 28 11 17  0   27 11 16  0             355309.2588   0.0124  0.050   0.0125 0.42  
 860: 28 11 17  0   27 12 16  0             355309.2588   0.0124  0.050   0.0125 0.08  
 861: 28 12 17  0   27 11 16  0             355309.2588   0.0124  0.050   0.0125 0.08  
 862: 28 12 17  0   27 12 16  0             355309.2588   0.0124  0.050   0.0125 0.42  
 863: 26 14 13  0   25 13 12  0             355829.1092   0.0284  0.050               
 864: 19 19  0  0   18 18  1  0             359084.1260  -0.0325  0.050  -0.0140 0.50  
 865: 19 19  1  0   18 18  0  0             359084.1260   0.0045  0.050  -0.0140 0.50  
 866: 40  0 40  0   39  0 39  0             364010.8693  -0.0200  0.050  -0.0200 0.06  
 867: 40  0 40  0   39  1 39  0             364010.8693  -0.0200  0.050  -0.0200 0.44  
 868: 40  1 40  0   39  0 39  0             364010.8693  -0.0200  0.050  -0.0200 0.44  
 869: 40  1 40  0   39  1 39  0             364010.8693  -0.0200  0.050  -0.0200 0.06  
 870: 39  1 38  0   38  1 37  0             364018.9449  -0.0555  0.050  -0.0556 0.41  
 871: 39  1 38  0   38  2 37  0             364018.9449  -0.0555  0.050  -0.0556 0.09  
 872: 39  2 38  0   38  1 37  0             364018.9449  -0.0555  0.050  -0.0556 0.09  
 873: 39  2 38  0   38  2 37  0             364018.9449  -0.0555  0.050  -0.0556 0.41  
 874: 38  2 36  0   37  2 35  0             364026.5912  -0.0142  0.050  -0.0143 0.41  
 875: 38  2 36  0   37  3 35  0             364026.5912  -0.0142  0.050  -0.0143 0.09  
 876: 38  3 36  0   37  2 35  0             364026.5912  -0.0142  0.050  -0.0143 0.09  
 877: 38  3 36  0   37  3 35  0             364026.5912  -0.0142  0.050  -0.0143 0.41  
 878: 36  4 32  0   35  4 31  0             364041.8831  -0.0242  0.050  -0.0243 0.41  
 879: 36  4 32  0   35  5 31  0             364041.8831  -0.0242  0.050  -0.0243 0.09  
 880: 36  5 32  0   35  4 31  0             364041.8831  -0.0242  0.050  -0.0243 0.09  
 881: 36  5 32  0   35  5 31  0             364041.8831  -0.0242  0.050  -0.0243 0.41  
 882: 35  5 30  0   34  5 29  0             364050.8430   0.0201  0.050   0.0201 0.41  
 883: 35  5 30  0   34  6 29  0             364050.8430   0.0201  0.050   0.0201 0.09  
 884: 35  6 30  0   34  5 29  0             364050.8430   0.0201  0.050   0.0201 0.09  
 885: 35  6 30  0   34  6 29  0             364050.8430   0.0201  0.050   0.0201 0.41  
 886: 34  6 28  0   33  6 27  0             364061.8504  -0.0305  0.050  -0.0305 0.41  
 887: 34  6 28  0   33  7 27  0             364061.8504  -0.0305  0.050  -0.0305 0.09  
 888: 34  7 28  0   33  6 27  0             364061.8504  -0.0305  0.050  -0.0305 0.09  
 889: 34  7 28  0   33  7 27  0             364061.8504  -0.0305  0.050  -0.0305 0.41  
 890: 33  7 26  0   32  7 25  0             364076.7822   0.0635  0.050   0.0636 0.41  
 891: 33  7 26  0   32  8 25  0             364076.7822   0.0635  0.050   0.0636 0.09  
 892: 33  8 26  0   32  7 25  0             364076.7822   0.0635  0.050   0.0636 0.09  
 893: 33  8 26  0   32  8 25  0             364076.7822   0.0635  0.050   0.0636 0.41  
 894: 32  8 24  0   31  8 23  0             364097.9593  -0.0065  0.050  -0.0066 0.41  
 895: 32  8 24  0   31  9 23  0             364097.9593  -0.0065  0.050  -0.0066 0.09  
 896: 32  9 24  0   31  8 23  0             364097.9593  -0.0065  0.050  -0.0066 0.09  
 897: 32  9 24  0   31  9 23  0             364097.9593  -0.0065  0.050  -0.0066 0.41  
 898: 31  9 22  0   30  9 21  0             364130.1073   0.0743  0.050   0.0744 0.41  
 899: 31  9 22  0   30 10 21  0             364130.1073   0.0743  0.050   0.0744 0.09  
 900: 31 10 22  0   30  9 21  0             364130.1073   0.0743  0.050   0.0744 0.09  
 901: 31 10 22  0   30 10 21  0             364130.1073   0.0743  0.050   0.0744 0.41  
 902: 30 10 20  0   29 10 19  0             364180.6601  -0.0233  0.050  -0.0234 0.42  
 903: 30 10 20  0   29 11 19  0             364180.6601  -0.0233  0.050  -0.0234 0.08  
 904: 30 11 20  0   29 10 19  0             364180.6601  -0.0233  0.050  -0.0234 0.08  
 905: 30 11 20  0   29 11 19  0             364180.6601  -0.0233  0.050  -0.0234 0.42  
 906: 20 17  4  0   19 16  3  0             364247.8060   0.0791  0.050               
 907: 29 11 18  0   28 11 17  0             364264.4189   0.0188  0.050   0.0188 0.42  
 908: 29 11 18  0   28 12 17  0             364264.4189   0.0188  0.050   0.0188 0.08  
 909: 29 12 18  0   28 11 17  0             364264.4189   0.0188  0.050   0.0188 0.08  
 910: 29 12 18  0   28 12 17  0             364264.4189   0.0188  0.050   0.0188 0.42  
 911: 28 12 16  0   27 12 15  0             364410.2756  -0.0017  0.050  -0.0012 0.42  
 912: 28 12 16  0   27 13 15  0             364410.2756  -0.0005  0.050  -0.0012 0.08  
 913: 28 13 16  0   27 12 15  0             364410.2756  -0.0018  0.050  -0.0012 0.08  
 914: 28 13 16  0   27 13 15  0             364410.2756  -0.0006  0.050  -0.0012 0.42  
 915: 27 13 14  0   26 13 13  0             364683.0780  -0.0515  0.050   0.0456 0.00  
 916: 27 13 14  0   26 14 13  0             364683.0780   0.1727  0.050   0.0456 0.50  
 917: 27 14 14  0   26 13 13  0             364683.0780  -0.0816  0.050   0.0456 0.50  
 918: 27 14 14  0   26 14 13  0             364683.0780   0.1427  0.050   0.0456 0.00  
 919: 20 17  3  0   19 16  4  0             364854.0551  -0.0316  0.050               
 920: 25 16 10  0   24 15  9  0             367560.3925  -0.0679  0.050               
 921: 20 18  3  0   19 17  2  0             369146.6787   0.0355  0.050               
 922: 20 18  2  0   19 17  3  0             369181.5820   0.0179  0.050               
 923: 20 15  5  0   19 14  6  0             370218.5058  -0.0213  0.050               
 924: 57 16 41  0   57 15 42  0             371251.6965  -0.0164  0.050  -0.0164 0.50  
 925: 57 16 41  0   57 16 42  0             371251.6965  -0.0164  0.050  -0.0164 0.00  
 926: 57 17 41  0   57 15 42  0             371251.6965  -0.0164  0.050  -0.0164 0.00  
 927: 57 17 41  0   57 16 42  0             371251.6965  -0.0164  0.050  -0.0164 0.50  
 928: 56 15 41  0   56 14 42  0             371434.6815   0.0368  0.050   0.0369 0.50  
 929: 56 15 41  0   56 15 42  0             371434.6815   0.0368  0.050   0.0369 0.00  
 930: 56 16 41  0   56 14 42  0             371434.6815   0.0368  0.050   0.0369 0.00  
 931: 56 16 41  0   56 15 42  0             371434.6815   0.0368  0.050   0.0369 0.50  
 932: 53 12 41  0   53 11 42  0             371936.3813  -0.0364  0.050  -0.0364 0.50  
 933: 53 12 41  0   53 12 42  0             371936.3813  -0.0364  0.050  -0.0364 0.00  
 934: 53 13 41  0   53 11 42  0             371936.3813  -0.0364  0.050  -0.0364 0.00  
 935: 53 13 41  0   53 12 42  0             371936.3813  -0.0364  0.050  -0.0364 0.50  
 936: 25 16  9  0   24 17  8  0             372208.4617   0.0333  0.050               
 937: 50  9 41  0   50  8 42  0             372373.0975   0.0202  0.050   0.0202 0.50  
 938: 50  9 41  0   50  9 42  0             372373.0975   0.0202  0.050   0.0202 0.00  
 939: 50 10 41  0   50  8 42  0             372373.0975   0.0202  0.050   0.0202 0.00  
 940: 50 10 41  0   50  9 42  0             372373.0975   0.0202  0.050   0.0202 0.50  
 941: 49  8 41  0   49  7 42  0             372505.3396   0.0326  0.050   0.0326 0.50  
 942: 49  8 41  0   49  8 42  0             372505.3396   0.0326  0.050   0.0326 0.00  
 943: 49  9 41  0   49  7 42  0             372505.3396   0.0326  0.050   0.0326 0.00  
 944: 49  9 41  0   49  8 42  0             372505.3396   0.0326  0.050   0.0326 0.50  
 945: 46  5 41  0   46  4 42  0             372865.2947   0.0356  0.050   0.0357 0.50  
 946: 46  5 41  0   46  5 42  0             372865.2947   0.0356  0.050   0.0357 0.00  
 947: 46  6 41  0   46  4 42  0             372865.2947   0.0356  0.050   0.0357 0.00  
 948: 46  6 41  0   46  5 42  0             372865.2947   0.0356  0.050   0.0357 0.50  
 949: 41  0 41  0   40  0 40  0             372994.3553   0.0384  0.050   0.0384 0.06  
 950: 41  0 41  0   40  1 40  0             372994.3553   0.0384  0.050   0.0384 0.44  
 951: 41  1 41  0   40  0 40  0             372994.3553   0.0384  0.050   0.0384 0.44  
 952: 41  1 41  0   40  1 40  0             372994.3553   0.0384  0.050   0.0384 0.06  
 953: 40  1 39  0   39  1 38  0             373002.4685   0.0633  0.050   0.0633 0.41  
 954: 40  1 39  0   39  2 38  0             373002.4685   0.0633  0.050   0.0633 0.09  
 955: 40  2 39  0   39  1 38  0             373002.4685   0.0633  0.050   0.0633 0.09  
 956: 40  2 39  0   39  2 38  0             373002.4685   0.0633  0.050   0.0633 0.41  
 957: 39  2 37  0   38  2 36  0             373009.9738   0.0219  0.050   0.0220 0.41  
 958: 39  2 37  0   38  3 36  0             373009.9738   0.0219  0.050   0.0220 0.09  
 959: 39  3 37  0   38  2 36  0             373009.9738   0.0219  0.050   0.0220 0.09  
 960: 39  3 37  0   38  3 36  0             373009.9738   0.0219  0.050   0.0220 0.41  
 961: 38  3 35  0   37  3 34  0             373017.3310   0.0218  0.050   0.0218 0.41  
 962: 38  3 35  0   37  4 34  0             373017.3310   0.0218  0.050   0.0218 0.09  
 963: 38  4 35  0   37  3 34  0             373017.3310   0.0218  0.050   0.0218 0.09  
 964: 38  4 35  0   37  4 34  0             373017.3310   0.0218  0.050   0.0218 0.41  
 965: 37  4 33  0   36  4 32  0             373024.9852   0.0352  0.050   0.0352 0.41  
 966: 37  4 33  0   36  5 32  0             373024.9852   0.0352  0.050   0.0352 0.09  
 967: 37  5 33  0   36  4 32  0             373024.9852   0.0352  0.050   0.0352 0.09  
 968: 37  5 33  0   36  5 32  0             373024.9852   0.0352  0.050   0.0352 0.41  
 969: 36  5 31  0   35  5 30  0             373033.5803   0.0433  0.050   0.0434 0.41  
 970: 36  5 31  0   35  6 30  0             373033.5803   0.0433  0.050   0.0434 0.09  
 971: 36  6 31  0   35  5 30  0             373033.5803   0.0433  0.050   0.0434 0.09  
 972: 36  6 31  0   35  6 30  0             373033.5803   0.0433  0.050   0.0434 0.41  
 973: 35  6 29  0   34  6 28  0             373044.0284  -0.0071  0.050  -0.0071 0.41  
 974: 35  6 29  0   34  7 28  0             373044.0284  -0.0071  0.050  -0.0071 0.09  
 975: 35  7 29  0   34  6 28  0             373044.0284  -0.0071  0.050  -0.0071 0.09  
 976: 35  7 29  0   34  7 28  0             373044.0284  -0.0071  0.050  -0.0071 0.41  
 977: 34  7 27  0   33  7 26  0             373057.8943  -0.0146  0.050  -0.0146 0.41  
 978: 34  7 27  0   33  8 26  0             373057.8943  -0.0146  0.050  -0.0146 0.09  
 979: 34  8 27  0   33  7 26  0             373057.8943  -0.0146  0.050  -0.0146 0.09  
 980: 34  8 27  0   33  8 26  0             373057.8943  -0.0146  0.050  -0.0146 0.41  
 981: 33  8 25  0   32  8 24  0             373077.4990   0.0366  0.050   0.0367 0.41  
 982: 33  8 25  0   32  9 24  0             373077.4990   0.0366  0.050   0.0367 0.09  
 983: 33  9 25  0   32  8 24  0             373077.4990   0.0366  0.050   0.0367 0.09  
 984: 33  9 25  0   32  9 24  0             373077.4990   0.0366  0.050   0.0367 0.41  
 985: 32  9 23  0   31  9 22  0             373106.4817   0.0033  0.050   0.0034 0.41  
 986: 32  9 23  0   31 10 22  0             373106.4817   0.0033  0.050   0.0034 0.09  
 987: 32 10 23  0   31  9 22  0             373106.4817   0.0033  0.050   0.0034 0.09  
 988: 32 10 23  0   31 10 22  0             373106.4817   0.0033  0.050   0.0034 0.41  
 989: 31 10 21  0   30 10 20  0             373151.4642   0.0143  0.050   0.0144 0.42  
 990: 31 10 21  0   30 11 20  0             373151.4642   0.0143  0.050   0.0144 0.08  
 991: 31 11 21  0   30 10 20  0             373151.4642   0.0143  0.050   0.0144 0.08  
 992: 31 11 21  0   30 11 20  0             373151.4642   0.0143  0.050   0.0144 0.42  
 993: 30 11 19  0   29 11 18  0             373224.1256  -0.0019  0.050  -0.0020 0.42  
 994: 30 11 19  0   29 12 18  0             373224.1256  -0.0019  0.050  -0.0020 0.08  
 995: 30 12 19  0   29 11 18  0             373224.1256  -0.0019  0.050  -0.0020 0.08  
 996: 30 12 19  0   29 12 18  0             373224.1256  -0.0019  0.050  -0.0020 0.42  
 997: 29 12 17  0   28 12 16  0             373347.2298   0.0031  0.050   0.0032 0.42  
 998: 29 12 17  0   28 13 16  0             373347.2298   0.0032  0.050   0.0032 0.08  
 999: 29 13 17  0   28 12 16  0             373347.2298   0.0031  0.050   0.0032 0.08  
1000: 29 13 17  0   28 13 16  0             373347.2298   0.0032  0.050   0.0032 0.42  
1001: 20 19  2  0   19 18  1  0             373648.8299  -0.0067  0.050               
1002: 20 19  1  0   19 18  2  0             373649.9683   0.0115  0.050               
1003: 21 17  5  0   20 16  4  0             376960.5078  -0.0202  0.050               
1004: 20 20  0  0   19 19  1  0             378088.8812  -0.0114  0.050  -0.0036 0.50  
1005: 20 20  1  0   19 19  0  0             378088.8812   0.0041  0.050  -0.0036 0.50  
1006: 42  0 42  0   41  0 41  0             381977.4695   0.0461  0.050   0.0461 0.06  
1007: 42  0 42  0   41  1 41  0             381977.4695   0.0461  0.050   0.0461 0.44  
1008: 42  1 42  0   41  0 41  0             381977.4695   0.0461  0.050   0.0461 0.44  
1009: 42  1 42  0   41  1 41  0             381977.4695   0.0461  0.050   0.0461 0.06  
1010: 40  2 38  0   39  2 37  0             381992.9891   0.0098  0.050   0.0098 0.41  
1011: 40  2 38  0   39  3 37  0             381992.9891   0.0098  0.050   0.0098 0.09  
1012: 40  3 38  0   39  2 37  0             381992.9891   0.0098  0.050   0.0098 0.09  
1013: 40  3 38  0   39  3 37  0             381992.9891   0.0098  0.050   0.0098 0.41  
1014: 39  3 36  0   38  3 35  0             382000.2271  -0.0029  0.050  -0.0030 0.41  
1015: 39  3 36  0   38  4 35  0             382000.2271  -0.0029  0.050  -0.0030 0.09  
1016: 39  4 36  0   38  3 35  0             382000.2271  -0.0029  0.050  -0.0030 0.09  
1017: 39  4 36  0   38  4 35  0             382000.2271  -0.0029  0.050  -0.0030 0.41  
1018: 38  4 34  0   37  4 33  0             382007.6815  -0.0067  0.050  -0.0067 0.41  
1019: 38  4 34  0   37  5 33  0             382007.6815  -0.0067  0.050  -0.0067 0.09  
1020: 38  5 34  0   37  4 33  0             382007.6815  -0.0067  0.050  -0.0067 0.09  
1021: 38  5 34  0   37  5 33  0             382007.6815  -0.0067  0.050  -0.0067 0.41  
1022: 37  5 32  0   36  5 31  0             382015.9717   0.0023  0.050   0.0024 0.41  
1023: 37  5 32  0   36  6 31  0             382015.9717   0.0023  0.050   0.0024 0.09  
1024: 37  6 32  0   36  5 31  0             382015.9717   0.0023  0.050   0.0024 0.09  
1025: 37  6 32  0   36  6 31  0             382015.9717   0.0023  0.050   0.0024 0.41  
1026: 36  6 30  0   35  6 29  0             382025.9306  -0.0260  0.050  -0.0260 0.41  
1027: 36  6 30  0   35  7 29  0             382025.9306  -0.0260  0.050  -0.0260 0.09  
1028: 36  7 30  0   35  6 29  0             382025.9306  -0.0260  0.050  -0.0260 0.09  
1029: 36  7 30  0   35  7 29  0             382025.9306  -0.0260  0.050  -0.0260 0.41  
1030: 35  7 28  0   34  7 27  0             382039.0097   0.0439  0.050   0.0440 0.41  
1031: 35  7 28  0   34  8 27  0             382039.0097   0.0439  0.050   0.0440 0.09  
1032: 35  8 28  0   34  7 27  0             382039.0097   0.0439  0.050   0.0440 0.09  
1033: 35  8 28  0   34  8 27  0             382039.0097   0.0439  0.050   0.0440 0.41  
1034: 34  8 26  0   33  8 25  0             382057.0460   0.0146  0.050   0.0146 0.41  
1035: 34  8 26  0   33  9 25  0             382057.0460   0.0146  0.050   0.0146 0.09  
1036: 34  9 26  0   33  8 25  0             382057.0460   0.0146  0.050   0.0146 0.09  
1037: 34  9 26  0   33  9 25  0             382057.0460   0.0146  0.050   0.0146 0.41  
1038: 33  9 24  0   32  9 23  0             382083.4420   0.0170  0.050   0.0170 0.41  
1039: 33  9 24  0   32 10 23  0             382083.4420   0.0170  0.050   0.0170 0.09  
1040: 33 10 24  0   32  9 23  0             382083.4420   0.0170  0.050   0.0170 0.09  
1041: 33 10 24  0   32 10 23  0             382083.4420   0.0170  0.050   0.0170 0.41  
1042: 32 10 22  0   31 10 21  0             382123.6393   0.0063  0.050   0.0063 0.42  
1043: 32 10 22  0   31 11 21  0             382123.6393   0.0063  0.050   0.0063 0.08  
1044: 32 11 22  0   31 10 21  0             382123.6393   0.0063  0.050   0.0063 0.08  
1045: 32 11 22  0   31 11 21  0             382123.6393   0.0063  0.050   0.0063 0.42  
1046: 31 11 20  0   30 11 19  0             382187.3560   0.0401  0.050   0.0401 0.42  
1047: 31 11 20  0   30 12 19  0             382187.3560   0.0401  0.050   0.0401 0.08  
1048: 31 12 20  0   30 11 19  0             382187.3560   0.0401  0.050   0.0401 0.08  
1049: 31 12 20  0   30 12 19  0             382187.3560   0.0401  0.050   0.0401 0.42  
1050: 29 13 16  0   28 13 15  0             382475.6400  -0.0029  0.050   0.0008 0.01  
1051: 29 13 16  0   28 14 15  0             382475.6400   0.0008  0.050   0.0008 0.99  
1052: 29 14 16  0   28 14 15  0             382475.6400   0.0004  0.050   0.0008 0.01  
1053: 21 18  4  0   20 17  3  0             383438.8442  -0.0129  0.050               
1054: 27 15 12  0   26 16 11  0             383504.7802  -0.0181  0.050               
1055: 27 16 12  0   26 15 11  0             383573.8157   0.0605  0.050               
1056: 25 17  9  0   24 16  8  0             383642.9467   0.0132  0.050               
1057: 21 18  3  0   20 17  4  0             383752.7589  -0.0150  0.050               
1058: 26 16 10  0   25 17  9  0             383826.9229   0.0410  0.050               
1059: 21 16  5  0   20 15  6  0             384497.4447   0.0622  0.050               
1060: 24 17  8  0   23 16  7  0             384795.7140   0.0813  0.050               
1061: 22 17  6  0   21 16  5  0             385424.2771   0.0306  0.050               
1062: 26 17 10  0   25 16  9  0             387100.6453   0.0114  0.050               
1063: 26 17  9  0   25 18  8  0             387645.8144   0.0336  0.050               
1064: 21 19  3  0   20 18  2  0             388169.5751  -0.0280  0.050               
1065: 21 19  2  0   20 18  3  0             388186.1969  -0.0112  0.050               
1066: 60 17 43  0   60 16 44  0             389026.5289  -0.0098  0.050  -0.0099 0.50  
1067: 60 17 43  0   60 17 44  0             389026.5289  -0.0098  0.050  -0.0099 0.00  
1068: 60 18 43  0   60 16 44  0             389026.5289  -0.0098  0.050  -0.0099 0.00  
1069: 60 18 43  0   60 17 44  0             389026.5289  -0.0098  0.050  -0.0099 0.50  
1070: 58 15 43  0   58 14 44  0             389397.2475   0.0291  0.050   0.0292 0.50  
1071: 58 15 43  0   58 15 44  0             389397.2475   0.0291  0.050   0.0292 0.00  
1072: 58 16 43  0   58 14 44  0             389397.2475   0.0291  0.050   0.0292 0.00  
1073: 58 16 43  0   58 15 44  0             389397.2475   0.0291  0.050   0.0292 0.50  
1074: 57 14 43  0   57 13 44  0             389571.1298  -0.0055  0.050  -0.0056 0.50  
1075: 57 14 43  0   57 14 44  0             389571.1298  -0.0055  0.050  -0.0056 0.00  
1076: 57 15 43  0   57 13 44  0             389571.1298  -0.0055  0.050  -0.0056 0.00  
1077: 57 15 43  0   57 14 44  0             389571.1298  -0.0055  0.050  -0.0056 0.50  
1078: 56 13 43  0   56 12 44  0             389737.7984   0.0402  0.050   0.0403 0.50  
1079: 56 13 43  0   56 13 44  0             389737.7984   0.0402  0.050   0.0403 0.00  
1080: 56 14 43  0   56 12 44  0             389737.7984   0.0402  0.050   0.0403 0.00  
1081: 56 14 43  0   56 13 44  0             389737.7984   0.0402  0.050   0.0403 0.50  
1082: 55 12 43  0   55 11 44  0             389897.3706   0.0505  0.050   0.0506 0.50  
1083: 55 12 43  0   55 12 44  0             389897.3706   0.0505  0.050   0.0506 0.00  
1084: 55 13 43  0   55 11 44  0             389897.3706   0.0505  0.050   0.0506 0.00  
1085: 55 13 43  0   55 12 44  0             389897.3706   0.0505  0.050   0.0506 0.50  
1086: 49  6 43  0   49  5 44  0             390718.8844   0.0594  0.050   0.0595 0.50  
1087: 49  6 43  0   49  6 44  0             390718.8844   0.0594  0.050   0.0595 0.00  
1088: 49  7 43  0   49  5 44  0             390718.8844   0.0594  0.050   0.0595 0.00  
1089: 49  7 43  0   49  6 44  0             390718.8844   0.0594  0.050   0.0595 0.50  
1090: 48  5 43  0   48  4 44  0             390835.0337  -0.0264  0.050  -0.0265 0.50  
1091: 48  5 43  0   48  5 44  0             390835.0337  -0.0264  0.050  -0.0265 0.00  
1092: 48  6 43  0   48  4 44  0             390835.0337  -0.0264  0.050  -0.0265 0.00  
1093: 48  6 43  0   48  5 44  0             390835.0337  -0.0264  0.050  -0.0265 0.50  
1094: 43  0 43  0   42  0 42  0             390960.2219   0.0207  0.050   0.0207 0.06  
1095: 43  0 43  0   42  1 42  0             390960.2219   0.0207  0.050   0.0207 0.44  
1096: 43  1 43  0   42  0 42  0             390960.2219   0.0207  0.050   0.0207 0.44  
1097: 43  1 43  0   42  1 42  0             390960.2219   0.0207  0.050   0.0207 0.06  
1098: 42  1 41  0   41  1 40  0             390968.2743   0.0289  0.050   0.0290 0.41  
1099: 42  1 41  0   41  2 40  0             390968.2743   0.0289  0.050   0.0290 0.09  
1100: 42  2 41  0   41  1 40  0             390968.2743   0.0289  0.050   0.0290 0.09  
1101: 42  2 41  0   41  2 40  0             390968.2743   0.0289  0.050   0.0290 0.41  
1102: 41  2 39  0   40  2 38  0             390975.7099   0.0301  0.050   0.0302 0.41  
1103: 41  2 39  0   40  3 38  0             390975.7099   0.0301  0.050   0.0302 0.09  
1104: 41  3 39  0   40  2 38  0             390975.7099   0.0301  0.050   0.0302 0.09  
1105: 41  3 39  0   40  3 38  0             390975.7099   0.0301  0.050   0.0302 0.41  
1106: 40  3 37  0   39  3 36  0             390982.8456   0.0178  0.050   0.0178 0.41  
1107: 40  3 37  0   39  4 36  0             390982.8456   0.0178  0.050   0.0178 0.09  
1108: 40  4 37  0   39  3 36  0             390982.8456   0.0178  0.050   0.0178 0.09  
1109: 40  4 37  0   39  4 36  0             390982.8456   0.0178  0.050   0.0178 0.41  
1110: 39  4 35  0   38  4 34  0             390990.1359   0.0237  0.050   0.0238 0.41  
1111: 39  4 35  0   38  5 34  0             390990.1359   0.0237  0.050   0.0238 0.09  
1112: 39  5 35  0   38  4 34  0             390990.1359   0.0237  0.050   0.0238 0.09  
1113: 39  5 35  0   38  5 34  0             390990.1359   0.0237  0.050   0.0238 0.41  
1114: 38  5 33  0   37  5 32  0             390998.1388   0.0315  0.050   0.0316 0.41  
1115: 38  5 33  0   37  6 32  0             390998.1388   0.0315  0.050   0.0316 0.09  
1116: 38  6 33  0   37  5 32  0             390998.1388   0.0315  0.050   0.0316 0.09  
1117: 38  6 33  0   37  6 32  0             390998.1388   0.0315  0.050   0.0316 0.41  
1118: 37  6 31  0   36  6 30  0             391007.6281   0.0033  0.050   0.0034 0.41  
1119: 37  6 31  0   36  7 30  0             391007.6281   0.0033  0.050   0.0034 0.09  
1120: 37  7 31  0   36  6 30  0             391007.6281   0.0033  0.050   0.0034 0.09  
1121: 37  7 31  0   36  7 30  0             391007.6281   0.0033  0.050   0.0034 0.41  
1122: 36  7 29  0   35  7 28  0             391019.8154  -0.0385  0.050  -0.0386 0.41  
1123: 36  7 29  0   35  8 28  0             391019.8154  -0.0385  0.050  -0.0386 0.09  
1124: 36  8 29  0   35  7 28  0             391019.8154  -0.0385  0.050  -0.0386 0.09  
1125: 36  8 29  0   35  8 28  0             391019.8154  -0.0385  0.050  -0.0386 0.41  
1126: 35  8 27  0   34  8 26  0             391036.6511   0.0485  0.050   0.0485 0.41  
1127: 35  8 27  0   34  9 26  0             391036.6511   0.0485  0.050   0.0485 0.09  
1128: 35  9 27  0   34  8 26  0             391036.6511   0.0485  0.050   0.0485 0.09  
1129: 35  9 27  0   34  9 26  0             391036.6511   0.0485  0.050   0.0485 0.41  
1130: 46  3 43  0   46  2 44  0             391051.5854  -0.0012  0.050  -0.0013 0.50  
1131: 46  3 43  0   46  3 44  0             391051.5854  -0.0012  0.050  -0.0013 0.00  
1132: 46  4 43  0   46  2 44  0             391051.5854  -0.0012  0.050  -0.0013 0.00  
1133: 46  4 43  0   46  3 44  0             391051.5854  -0.0012  0.050  -0.0013 0.50  
1134: 34  9 25  0   33  9 24  0             391060.6742  -0.0476  0.050  -0.0477 0.41  
1135: 34  9 25  0   33 10 24  0             391060.6742  -0.0476  0.050  -0.0477 0.09  
1136: 34 10 25  0   33  9 24  0             391060.6742  -0.0476  0.050  -0.0477 0.09  
1137: 34 10 25  0   33 10 24  0             391060.6742  -0.0476  0.050  -0.0477 0.41  
1138: 33 10 23  0   32 10 22  0             391096.8682  -0.0236  0.050  -0.0236 0.41  
1139: 33 10 23  0   32 11 22  0             391096.8682  -0.0236  0.050  -0.0236 0.09  
1140: 33 11 23  0   32 10 22  0             391096.8682  -0.0236  0.050  -0.0236 0.09  
1141: 33 11 23  0   32 11 22  0             391096.8682  -0.0236  0.050  -0.0236 0.41  
1142: 32 11 21  0   31 11 20  0             391153.2306   0.0826  0.050   0.0827 0.42  
1143: 32 11 21  0   31 12 20  0             391153.2306   0.0826  0.050   0.0827 0.08  
1144: 32 12 21  0   31 11 20  0             391153.2306   0.0826  0.050   0.0827 0.08  
1145: 32 12 21  0   31 12 20  0             391153.2306   0.0826  0.050   0.0827 0.42  
1146: 31 12 19  0   30 12 18  0             391244.0282  -0.0195  0.050  -0.0196 0.42  
1147: 31 12 19  0   30 13 18  0             391244.0282  -0.0195  0.050  -0.0196 0.08  
1148: 31 13 19  0   30 12 18  0             391244.0282  -0.0195  0.050  -0.0196 0.08  
1149: 31 13 19  0   30 13 18  0             391244.0282  -0.0195  0.050  -0.0196 0.42  
1150: 30 13 17  0   29 13 16  0             391397.7811  -0.0332  0.050  -0.0331 0.00  
1151: 30 13 17  0   29 14 16  0             391397.7811  -0.0328  0.050  -0.0331 0.50  
1152: 30 14 17  0   29 13 16  0             391397.7811  -0.0333  0.050  -0.0331 0.50  
1153: 30 14 17  0   29 14 16  0             391397.7811  -0.0328  0.050  -0.0331 0.00  
1154: 28 15 13  0   27 16 12  0             392214.3094  -0.0449  0.050               
1155: 21 20  1  0   20 19  2  0             392654.6879  -0.2617  0.050  -0.0133 0.50  
1156: 21 20  2  0   20 19  1  0             392654.6879   0.2352  0.050  -0.0133 0.50  
1157: 27 16 11  0   26 17 10  0             393115.2243  -0.0067  0.050               
1158: 27 17 11  0   26 16 10  0             393881.1050  -0.0066  0.050               
1159: 22 18  5  0   21 17  4  0             396845.0995  -0.0612  0.050               
1160: 21 21  0  0   20 20  1  0             397091.8485  -0.0048  0.050  -0.0015 0.50  
1161: 21 21  1  0   20 20  0  0             397091.8485   0.0017  0.050  -0.0015 0.50  
1162: 22 18  4  0   21 17  5  0             398843.7802  -0.0422  0.050               
1163: 44  0 44  0   43  0 43  0             399942.6916   0.0489  0.050   0.0490 0.06  
1164: 44  0 44  0   43  1 43  0             399942.6916   0.0489  0.050   0.0490 0.44  
1165: 44  1 44  0   43  0 43  0             399942.6916   0.0489  0.050   0.0490 0.44  
1166: 44  1 44  0   43  1 43  0             399942.6916   0.0489  0.050   0.0490 0.06  
1167: 43  1 42  0   42  1 41  0             399950.6692   0.0039  0.050   0.0040 0.41  
1168: 43  1 42  0   42  2 41  0             399950.6692   0.0039  0.050   0.0040 0.09  
1169: 43  2 42  0   42  1 41  0             399950.6692   0.0039  0.050   0.0040 0.09  
1170: 43  2 42  0   42  2 41  0             399950.6692   0.0039  0.050   0.0040 0.41  
1171: 42  2 40  0   41  2 39  0             399958.0325  -0.0128  0.050  -0.0128 0.41  
1172: 42  2 40  0   41  3 39  0             399958.0325  -0.0128  0.050  -0.0128 0.09  
1173: 42  3 40  0   41  2 39  0             399958.0325  -0.0128  0.050  -0.0128 0.09  
1174: 42  3 40  0   41  3 39  0             399958.0325  -0.0128  0.050  -0.0128 0.41  
1175: 41  3 38  0   40  3 37  0             399965.1006   0.0066  0.050   0.0066 0.41  
1176: 41  3 38  0   40  4 37  0             399965.1006   0.0066  0.050   0.0066 0.09  
1177: 41  4 38  0   40  3 37  0             399965.1006   0.0066  0.050   0.0066 0.09  
1178: 41  4 38  0   40  4 37  0             399965.1006   0.0066  0.050   0.0066 0.41  
1179: 39  5 34  0   38  5 33  0             399979.9270  -0.0118  0.050  -0.0119 0.00  
1180: 39  5 34  0   38  6 33  0             399979.9270  -0.0118  0.050  -0.0119 0.50  
1181: 39  6 34  0   38  5 33  0             399979.9270  -0.0118  0.050  -0.0119 0.50  
1182: 39  6 34  0   38  6 33  0             399979.9270  -0.0118  0.050  -0.0119 0.00  
1183: 38  6 32  0   37  6 31  0             399989.0173  -0.0049  0.050  -0.0049 0.00  
1184: 38  6 32  0   37  7 31  0             399989.0173  -0.0049  0.050  -0.0049 0.50  
1185: 38  7 32  0   37  6 31  0             399989.0173  -0.0049  0.050  -0.0049 0.50  
1186: 38  7 32  0   37  7 31  0             399989.0173  -0.0049  0.050  -0.0049 0.00  
1187: 37  7 30  0   36  7 29  0             400000.6371   0.0939  0.050   0.0939 0.00  
1188: 37  7 30  0   36  8 29  0             400000.6371   0.0939  0.050   0.0939 0.50  
1189: 37  8 30  0   36  7 29  0             400000.6371   0.0939  0.050   0.0939 0.50  
1190: 37  8 30  0   36  8 29  0             400000.6371   0.0939  0.050   0.0939 0.00  
1191: 36  8 28  0   35  8 27  0             400016.1425   0.0249  0.050   0.0250 0.41  
1192: 36  8 28  0   35  9 27  0             400016.1425   0.0249  0.050   0.0250 0.09  
1193: 36  9 28  0   35  8 27  0             400016.1425   0.0249  0.050   0.0250 0.09  
1194: 36  9 28  0   35  9 27  0             400016.1425   0.0249  0.050   0.0250 0.41  
1195: 35  9 26  0   34  9 25  0             400038.2654   0.0172  0.050   0.0173 0.41  
1196: 35  9 26  0   34 10 25  0             400038.2654   0.0172  0.050   0.0173 0.09  
1197: 35 10 26  0   34  9 25  0             400038.2654   0.0172  0.050   0.0173 0.09  
1198: 35 10 26  0   34 10 25  0             400038.2654   0.0172  0.050   0.0173 0.41  
1199: 34 10 24  0   33 10 23  0             400070.9657   0.0043  0.050   0.0044 0.41  
1200: 34 10 24  0   33 11 23  0             400070.9657   0.0043  0.050   0.0044 0.09  
1201: 34 11 24  0   33 10 23  0             400070.9657   0.0043  0.050   0.0044 0.09  
1202: 34 11 24  0   33 11 23  0             400070.9657   0.0043  0.050   0.0044 0.41  
1203: 33 11 22  0   32 11 21  0             400121.0304   0.0180  0.050   0.0180 0.00  
1204: 33 11 22  0   32 12 21  0             400121.0304   0.0180  0.050   0.0180 0.50  
1205: 33 12 22  0   32 11 21  0             400121.0304   0.0180  0.050   0.0180 0.50  
1206: 33 12 22  0   32 12 21  0             400121.0304   0.0180  0.050   0.0180 0.00  
1207: 31 13 18  0   30 13 17  0             400331.1091  -0.0119  0.050  -0.0119 0.42  
1208: 31 13 18  0   30 14 17  0             400331.1091  -0.0118  0.050  -0.0119 0.08  
1209: 31 14 18  0   30 13 17  0             400331.1091  -0.0119  0.050  -0.0119 0.08  
1210: 31 14 18  0   30 14 17  0             400331.1091  -0.0118  0.050  -0.0119 0.42  
1211: 29 15 14  0   28 16 13  0             400984.6002  -0.0340  0.050               
1212: 28 16 12  0   27 17 11  0             401816.8623   0.0584  0.050               
1213: 22 19  4  0   21 18  3  0             402550.3312  -0.0651  0.050               
1214: 22 19  3  0   21 18  4  0             402709.7988  -0.0267  0.050               
1215: 26 18  9  0   25 17  8  0             406348.1184  -0.0086  0.050               
1216: 63 18 45  0   63 17 46  0             406788.6284   0.0542  0.050   0.0542 0.50  
1217: 63 18 45  0   63 18 46  0             406788.6284   0.0542  0.050   0.0542 0.00  
1218: 63 19 45  0   63 17 46  0             406788.6284   0.0542  0.050   0.0542 0.00  
1219: 63 19 45  0   63 18 46  0             406788.6284   0.0542  0.050   0.0542 0.50  
1220: 22 20  3  0   21 19  2  0             407184.2585  -0.0178  0.050               
1221: 22 20  2  0   21 19  3  0             407192.0903   0.0104  0.050               
1222: 23 18  6  0   22 17  5  0             407205.5392  -0.0586  0.050               
1223: 60 15 45  0   60 14 46  0             407352.8438  -0.0786  0.050  -0.0786 0.50  
1224: 60 15 45  0   60 15 46  0             407352.8438  -0.0786  0.050  -0.0786 0.00  
1225: 60 16 45  0   60 14 46  0             407352.8438  -0.0786  0.050  -0.0786 0.00  
1226: 60 16 45  0   60 15 46  0             407352.8438  -0.0786  0.050  -0.0786 0.50  
1227: 27 18 10  0   26 17  9  0             407417.3794   0.0229  0.050               
1228: 58 13 45  0   58 12 46  0             407693.1247  -0.0767  0.050  -0.0768 0.50  
1229: 58 13 45  0   58 13 46  0             407693.1247  -0.0767  0.050  -0.0768 0.00  
1230: 58 14 45  0   58 12 46  0             407693.1247  -0.0767  0.050  -0.0768 0.00  
1231: 58 14 45  0   58 13 46  0             407693.1247  -0.0767  0.050  -0.0768 0.50  
1232: 57 12 45  0   57 11 46  0             407853.1255  -0.0739  0.050  -0.0740 0.50  
1233: 57 12 45  0   57 12 46  0             407853.1255  -0.0739  0.050  -0.0740 0.00  
1234: 57 13 45  0   57 11 46  0             407853.1255  -0.0739  0.050  -0.0740 0.00  
1235: 57 13 45  0   57 12 46  0             407853.1255  -0.0739  0.050  -0.0740 0.50  
1236: 55 10 45  0   55  9 46  0             408153.9583   0.0193  0.050   0.0193 0.50  
1237: 55 10 45  0   55 10 46  0             408153.9583   0.0193  0.050   0.0193 0.00  
1238: 55 11 45  0   55  9 46  0             408153.9583   0.0193  0.050   0.0193 0.00  
1239: 55 11 45  0   55 10 46  0             408153.9583   0.0193  0.050   0.0193 0.50  
1240: 45  0 45  0   44  0 44  0             408924.7336  -0.0062  0.050  -0.0063 0.00  
1241: 45  0 45  0   44  1 44  0             408924.7336  -0.0062  0.050  -0.0063 0.50  
1242: 45  1 45  0   44  0 44  0             408924.7336  -0.0062  0.050  -0.0063 0.50  
1243: 45  1 45  0   44  1 44  0             408924.7336  -0.0062  0.050  -0.0063 0.00  
1244: 44  1 43  0   43  1 42  0             408932.7275  -0.0136  0.050  -0.0137 0.00  
1245: 44  1 43  0   43  2 42  0             408932.7275  -0.0136  0.050  -0.0137 0.50  
1246: 44  2 43  0   43  1 42  0             408932.7275  -0.0136  0.050  -0.0137 0.50  
1247: 44  2 43  0   43  2 42  0             408932.7275  -0.0136  0.050  -0.0137 0.00  
1248: 42  3 39  0   41  3 38  0             408947.0310   0.0106  0.050   0.0106 0.00  
1249: 42  3 39  0   41  4 38  0             408947.0310   0.0106  0.050   0.0106 0.50  
1250: 42  4 39  0   41  3 38  0             408947.0310   0.0106  0.050   0.0106 0.50  
1251: 42  4 39  0   41  4 38  0             408947.0310   0.0106  0.050   0.0106 0.00  
1252: 41  4 37  0   40  4 36  0             408954.0294   0.0492  0.050   0.0492 0.00  
1253: 41  4 37  0   40  5 36  0             408954.0294   0.0492  0.050   0.0492 0.50  
1254: 41  5 37  0   40  4 36  0             408954.0294   0.0492  0.050   0.0492 0.50  
1255: 41  5 37  0   40  5 36  0             408954.0294   0.0492  0.050   0.0492 0.00  
1256: 40  5 35  0   39  5 34  0             408961.4785   0.0255  0.050   0.0256 0.00  
1257: 40  5 35  0   39  6 34  0             408961.4785   0.0255  0.050   0.0256 0.50  
1258: 40  6 35  0   39  5 34  0             408961.4785   0.0255  0.050   0.0256 0.50  
1259: 40  6 35  0   39  6 34  0             408961.4785   0.0255  0.050   0.0256 0.00  
1260: 38  7 31  0   37  7 30  0             408981.0210   0.0140  0.050   0.0140 0.00  
1261: 38  7 31  0   37  8 30  0             408981.0210   0.0140  0.050   0.0140 0.50  
1262: 38  8 31  0   37  7 30  0             408981.0210   0.0140  0.050   0.0140 0.50  
1263: 38  8 31  0   37  8 30  0             408981.0210   0.0140  0.050   0.0140 0.00  
1264: 36  9 27  0   35  9 26  0             409015.9085   0.0030  0.050   0.0031 0.00  
1265: 36  9 27  0   35 10 26  0             409015.9085   0.0030  0.050   0.0031 0.50  
1266: 36 10 27  0   35  9 26  0             409015.9085   0.0030  0.050   0.0031 0.50  
1267: 36 10 27  0   35 10 26  0             409015.9085   0.0030  0.050   0.0031 0.00  
1268: 35 10 25  0   34 10 24  0             409045.6324  -0.0005  0.050  -0.0006 0.00  
1269: 35 10 25  0   34 11 24  0             409045.6324  -0.0005  0.050  -0.0006 0.50  
1270: 35 11 25  0   34 10 24  0             409045.6324  -0.0005  0.050  -0.0006 0.50  
1271: 35 11 25  0   34 11 24  0             409045.6324  -0.0005  0.050  -0.0006 0.00  
1272: 34 11 23  0   33 11 22  0             409090.4975   0.0541  0.050   0.0541 0.00  
1273: 34 11 23  0   33 12 22  0             409090.4975   0.0541  0.050   0.0541 0.50  
1274: 34 12 23  0   33 11 22  0             409090.4975   0.0541  0.050   0.0541 0.50  
1275: 34 12 23  0   33 12 22  0             409090.4975   0.0541  0.050   0.0541 0.00  
1276: 33 12 21  0   32 12 20  0             409160.1971   0.0098  0.050   0.0098 0.00  
1277: 33 12 21  0   32 13 20  0             409160.1971   0.0098  0.050   0.0098 0.50  
1278: 33 13 21  0   32 12 20  0             409160.1971   0.0098  0.050   0.0098 0.50  
1279: 33 13 21  0   32 13 20  0             409160.1971   0.0098  0.050   0.0098 0.00  
1280: 32 13 19  0   31 13 18  0             409272.7424   0.0019  0.050   0.0019 0.00  
1281: 32 13 19  0   31 14 18  0             409272.7424   0.0019  0.050   0.0019 0.50  
1282: 32 14 19  0   31 13 18  0             409272.7424   0.0019  0.050   0.0019 0.50  
1283: 32 14 19  0   31 14 18  0             409272.7424   0.0019  0.050   0.0019 0.00  
1284: 31 14 17  0   30 14 16  0             409462.8954  -0.0031  0.050  -0.0025 0.00  
1285: 31 14 17  0   30 15 16  0             409462.8954  -0.0016  0.050  -0.0025 0.50  
1286: 31 15 17  0   30 14 16  0             409462.8954  -0.0033  0.050  -0.0025 0.50  
1287: 31 15 17  0   30 15 16  0             409462.8954  -0.0018  0.050  -0.0025 0.00  
1288: 29 16 13  0   28 17 12  0             410471.3701  -0.0358  0.050               
1289: 29 17 13  0   28 16 12  0             410499.8133  -0.0436  0.050               
1290: 24 18  7  0   23 17  6  0             411248.9559   0.0515  0.050               
1291: 22 21  1  0   21 20  2  0             411657.8765  -0.1524  0.050  -0.0429 0.50  
1292: 22 21  2  0   21 20  1  0             411657.8765   0.0666  0.050  -0.0429 0.50  
1293: 28 18 11  0   27 17 10  0             412896.9272  -0.0249  0.050               
1294: 22 22  0  0   21 21  1  0             416092.9637   0.0094  0.050   0.0108 0.50  
1295: 22 22  1  0   21 21  0  0             416092.9637   0.0121  0.050   0.0108 0.50  
1296: 23 18  5  0   22 17  6  0             416373.0287   0.0475  0.050               
1297: 23 19  5  0   22 18  4  0             416385.5371  -0.0634  0.050               
1298: 58 12 46  0   58 11 47  0             416829.3443   0.0214  0.050   0.0214 0.50  
1299: 58 12 46  0   58 12 47  0             416829.3443   0.0214  0.050   0.0214 0.00  
1300: 58 13 46  0   58 11 47  0             416829.3443   0.0214  0.050   0.0214 0.00  
1301: 58 13 46  0   58 12 47  0             416829.3443   0.0214  0.050   0.0214 0.50  
1302: 46  0 46  0   45  0 45  0             417906.5120   0.0268  0.050   0.0268 0.00  
1303: 46  0 46  0   45  1 45  0             417906.5120   0.0268  0.050   0.0268 0.50  
1304: 46  1 46  0   45  0 45  0             417906.5120   0.0268  0.050   0.0268 0.50  
1305: 46  1 46  0   45  1 45  0             417906.5120   0.0268  0.050   0.0268 0.00  
1306: 45  1 44  0   44  1 43  0             417914.5035   0.0379  0.050   0.0379 0.00  
1307: 45  1 44  0   44  2 43  0             417914.5035   0.0379  0.050   0.0379 0.50  
1308: 45  2 44  0   44  1 43  0             417914.5035   0.0379  0.050   0.0379 0.50  
1309: 45  2 44  0   44  2 43  0             417914.5035   0.0379  0.050   0.0379 0.00  
1310: 44  2 42  0   43  2 41  0             417921.7496   0.0092  0.050   0.0093 0.00  
1311: 44  2 42  0   43  3 41  0             417921.7496   0.0092  0.050   0.0093 0.50  
1312: 44  3 42  0   43  2 41  0             417921.7496   0.0092  0.050   0.0093 0.50  
1313: 44  3 42  0   43  3 41  0             417921.7496   0.0092  0.050   0.0093 0.00  
1314: 43  3 40  0   42  3 39  0             417928.6346   0.0356  0.050   0.0357 0.00  
1315: 43  3 40  0   42  4 39  0             417928.6346   0.0356  0.050   0.0357 0.50  
1316: 43  4 40  0   42  3 39  0             417928.6346   0.0356  0.050   0.0357 0.50  
1317: 43  4 40  0   42  4 39  0             417928.6346   0.0356  0.050   0.0357 0.00  
1318: 39  7 32  0   38  7 31  0             417961.2267   0.0047  0.050   0.0048 0.00  
1319: 39  7 32  0   38  8 31  0             417961.2267   0.0047  0.050   0.0048 0.50  
1320: 39  8 32  0   38  7 31  0             417961.2267   0.0047  0.050   0.0048 0.50  
1321: 39  8 32  0   38  8 31  0             417961.2267   0.0047  0.050   0.0048 0.00  
1322: 36 10 26  0   35 10 25  0             418020.6840  -0.0560  0.050  -0.0561 0.00  
1323: 36 10 26  0   35 11 25  0             418020.6840  -0.0560  0.050  -0.0561 0.50  
1324: 36 11 26  0   35 10 25  0             418020.6840  -0.0560  0.050  -0.0561 0.50  
1325: 36 11 26  0   35 11 25  0             418020.6840  -0.0560  0.050  -0.0561 0.00  
1326: 35 11 24  0   34 11 23  0             418060.9864  -0.0944  0.050  -0.0945 0.00  
1327: 35 11 24  0   34 12 23  0             418060.9864  -0.0944  0.050  -0.0945 0.50  
1328: 35 12 24  0   34 11 23  0             418060.9864  -0.0944  0.050  -0.0945 0.50  
1329: 35 12 24  0   34 12 23  0             418060.9864  -0.0944  0.050  -0.0945 0.00  
1330: 34 12 22  0   33 12 21  0             418122.8882   0.0116  0.050   0.0117 0.00  
1331: 34 12 22  0   33 13 21  0             418122.8882   0.0116  0.050   0.0117 0.50  
1332: 34 13 22  0   33 12 21  0             418122.8882   0.0116  0.050   0.0117 0.50  
1333: 34 13 22  0   33 13 21  0             418122.8882   0.0116  0.050   0.0117 0.00  
1334: 33 13 20  0   32 13 19  0             418220.6786   0.0113  0.050   0.0113 0.00  
1335: 33 13 20  0   32 14 19  0             418220.6786   0.0113  0.050   0.0113 0.50  
1336: 33 14 20  0   32 13 19  0             418220.6786   0.0113  0.050   0.0113 0.50  
1337: 33 14 20  0   32 14 19  0             418220.6786   0.0113  0.050   0.0113 0.00  
1338: 31 15 16  0   30 15 15  0             418661.8131  -0.0843  0.050  -0.0696 0.00  
1339: 31 15 16  0   30 16 15  0             418661.8131  -0.0503  0.050  -0.0696 0.50  
1340: 31 16 16  0   30 15 15  0             418661.8131  -0.0889  0.050  -0.0696 0.50  
1341: 31 16 16  0   30 16 15  0             418661.8131  -0.0548  0.050  -0.0696 0.00  
1342: 30 17 14  0   29 16 13  0             419191.8624  -0.0676  0.050               
1343: 29 17 12  0   28 18 11  0             420163.5819   0.0508  0.050               
1344: 23 20  4  0   22 19  3  0             421616.2885  -0.0654  0.050               
1345: 23 20  3  0   22 19  4  0             421696.0067   0.0112  0.050               
1346: 62 15 47  0   62 14 48  0             425302.0862  -0.0919  0.050  -0.0919 0.50  
1347: 62 15 47  0   62 15 48  0             425302.0862  -0.0919  0.050  -0.0919 0.00  
1348: 62 16 47  0   62 14 48  0             425302.0862  -0.0919  0.050  -0.0919 0.00  
1349: 62 16 47  0   62 15 48  0             425302.0862  -0.0919  0.050  -0.0919 0.50  
1350: 61 14 47  0   61 13 48  0             425476.0716   0.0376  0.050   0.0376 0.50  
1351: 61 14 47  0   61 14 48  0             425476.0716   0.0376  0.050   0.0376 0.00  
1352: 61 15 47  0   61 13 48  0             425476.0716   0.0376  0.050   0.0376 0.00  
1353: 61 15 47  0   61 14 48  0             425476.0716   0.0376  0.050   0.0376 0.50  
1354: 60 13 47  0   60 12 48  0             425643.2947  -0.0382  0.050  -0.0383 0.50  
1355: 60 13 47  0   60 13 48  0             425643.2947  -0.0382  0.050  -0.0383 0.00  
1356: 60 14 47  0   60 12 48  0             425643.2947  -0.0382  0.050  -0.0383 0.00  
1357: 60 14 47  0   60 13 48  0             425643.2947  -0.0382  0.050  -0.0383 0.50  
1358: 58 11 47  0   58 10 48  0             425959.0101  -0.0048  0.050  -0.0048 0.50  
1359: 58 11 47  0   58 11 48  0             425959.0101  -0.0048  0.050  -0.0048 0.00  
1360: 58 12 47  0   58 10 48  0             425959.0101  -0.0048  0.050  -0.0048 0.00  
1361: 58 12 47  0   58 11 48  0             425959.0101  -0.0048  0.050  -0.0048 0.50  
1362: 57 10 47  0   57  9 48  0             426107.6983  -0.0670  0.050  -0.0671 0.50  
1363: 57 10 47  0   57 10 48  0             426107.6983  -0.0670  0.050  -0.0671 0.00  
1364: 57 11 47  0   57  9 48  0             426107.6983  -0.0670  0.050  -0.0671 0.00  
1365: 57 11 47  0   57 10 48  0             426107.6983  -0.0670  0.050  -0.0671 0.50  
1366: 23 21  3  0   22 20  2  0             426193.4302  -0.0081  0.050               
1367: 47  0 47  0   46  0 46  0             426887.8716   0.0007  0.050   0.0008 0.00  
1368: 47  0 47  0   46  1 46  0             426887.8716   0.0007  0.050   0.0008 0.50  
1369: 47  1 47  0   46  0 46  0             426887.8716   0.0007  0.050   0.0008 0.50  
1370: 47  1 47  0   46  1 46  0             426887.8716   0.0007  0.050   0.0008 0.00  
1371: 46  1 45  0   45  1 44  0             426895.8230  -0.0075  0.050  -0.0076 0.00  
1372: 46  1 45  0   45  2 44  0             426895.8230  -0.0075  0.050  -0.0076 0.50  
1373: 46  2 45  0   45  1 44  0             426895.8230  -0.0075  0.050  -0.0076 0.50  
1374: 46  2 45  0   45  2 44  0             426895.8230  -0.0075  0.050  -0.0076 0.00  
1375: 45  2 43  0   44  2 42  0             426903.0288  -0.0253  0.050  -0.0253 0.00  
1376: 45  2 43  0   44  3 42  0             426903.0288  -0.0253  0.050  -0.0253 0.50  
1377: 45  3 43  0   44  2 42  0             426903.0288  -0.0253  0.050  -0.0253 0.50  
1378: 45  3 43  0   44  3 42  0             426903.0288  -0.0253  0.050  -0.0253 0.00  
1379: 44  3 41  0   43  3 40  0             426909.8253   0.0039  0.050   0.0040 0.00  
1380: 44  3 41  0   43  4 40  0             426909.8253   0.0039  0.050   0.0040 0.50  
1381: 44  4 41  0   43  3 40  0             426909.8253   0.0039  0.050   0.0040 0.50  
1382: 44  4 41  0   43  4 40  0             426909.8253   0.0039  0.050   0.0040 0.00  
1383: 43  4 39  0   42  4 38  0             426916.4698  -0.0117  0.050  -0.0117 0.00  
1384: 43  4 39  0   42  5 38  0             426916.4698  -0.0117  0.050  -0.0117 0.50  
1385: 43  5 39  0   42  4 38  0             426916.4698  -0.0117  0.050  -0.0117 0.50  
1386: 43  5 39  0   42  5 38  0             426916.4698  -0.0117  0.050  -0.0117 0.00  
1387: 42  5 37  0   41  5 36  0             426923.5014   0.0159  0.050   0.0160 0.00  
1388: 42  5 37  0   41  6 36  0             426923.5014   0.0159  0.050   0.0160 0.50  
1389: 42  6 37  0   41  5 36  0             426923.5014   0.0159  0.050   0.0160 0.50  
1390: 42  6 37  0   41  6 36  0             426923.5014   0.0159  0.050   0.0160 0.00  
1391: 41  6 35  0   40  6 34  0             426931.4409   0.0048  0.050   0.0049 0.00  
1392: 41  6 35  0   40  7 34  0             426931.4409   0.0048  0.050   0.0049 0.50  
1393: 41  7 35  0   40  6 34  0             426931.4409   0.0048  0.050   0.0049 0.50  
1394: 41  7 35  0   40  7 34  0             426931.4409   0.0048  0.050   0.0049 0.00  
1395: 39  8 31  0   38  8 30  0             426953.8588  -0.0112  0.050  -0.0112 0.00  
1396: 39  8 31  0   38  9 30  0             426953.8588  -0.0112  0.050  -0.0112 0.50  
1397: 39  9 31  0   38  8 30  0             426953.8588  -0.0112  0.050  -0.0112 0.50  
1398: 39  9 31  0   38  9 30  0             426953.8588  -0.0112  0.050  -0.0112 0.00  
1399: 38  9 29  0   37  9 28  0             426971.2820  -0.0210  0.050  -0.0210 0.00  
1400: 38  9 29  0   37 10 28  0             426971.2820  -0.0210  0.050  -0.0210 0.50  
1401: 38 10 29  0   37  9 28  0             426971.2820  -0.0210  0.050  -0.0210 0.50  
1402: 38 10 29  0   37 10 28  0             426971.2820  -0.0210  0.050  -0.0210 0.00  
1403: 37 10 27  0   36 10 26  0             426996.1392  -0.0087  0.050  -0.0087 0.00  
1404: 37 10 27  0   36 11 26  0             426996.1392  -0.0087  0.050  -0.0087 0.50  
1405: 37 11 27  0   36 10 26  0             426996.1392  -0.0087  0.050  -0.0087 0.50  
1406: 37 11 27  0   36 11 26  0             426996.1392  -0.0087  0.050  -0.0087 0.00  
1407: 35 12 23  0   34 12 22  0             427087.7504   0.0015  0.050   0.0016 0.00  
1408: 35 12 23  0   34 13 22  0             427087.7504   0.0015  0.050   0.0016 0.50  
1409: 35 13 23  0   34 12 22  0             427087.7504   0.0015  0.050   0.0016 0.50  
1410: 35 13 23  0   34 13 22  0             427087.7504   0.0015  0.050   0.0016 0.00  
1411: 34 13 21  0   33 13 20  0             427173.4525   0.0102  0.050   0.0102 0.00  
1412: 34 13 21  0   33 14 20  0             427173.4525   0.0102  0.050   0.0102 0.50  
1413: 34 14 21  0   33 13 20  0             427173.4525   0.0102  0.050   0.0102 0.50  
1414: 34 14 21  0   33 14 20  0             427173.4525   0.0102  0.050   0.0102 0.00  
1415: 33 14 19  0   32 14 18  0             427311.4986  -0.0072  0.050  -0.0073 0.00  
1416: 33 14 19  0   32 15 18  0             427311.4986  -0.0072  0.050  -0.0073 0.50  
1417: 33 15 19  0   32 14 18  0             427311.4986  -0.0072  0.050  -0.0073 0.50  
1418: 33 15 19  0   32 15 18  0             427311.4986  -0.0072  0.050  -0.0073 0.00  
1419: 32 15 17  0   31 15 16  0             427544.4829  -0.0738  0.050  -0.0719 0.00  
1420: 32 15 17  0   31 16 16  0             427544.4829  -0.0693  0.050  -0.0719 0.50  
1421: 32 16 17  0   31 15 16  0             427544.4829  -0.0744  0.050  -0.0719 0.50  
1422: 32 16 17  0   31 16 16  0             427544.4829  -0.0699  0.050  -0.0719 0.00  
1423: 24 19  6  0   23 18  5  0             428184.1994   0.0505  0.050               
1424: 30 17 13  0   29 18 12  0             428775.6819   0.0332  0.050               
1425: 28 19 10  0   27 18  9  0             428789.5219  -0.0375  0.050               
1426: 30 18 13  0   29 17 12  0             428841.1671   0.0517  0.050               
1427: 23 22  1  0   22 21  2  0             430659.0186  -0.0512  0.050  -0.0033 0.50  
1428: 23 22  2  0   22 21  1  0             430659.0186   0.0446  0.050  -0.0033 0.50  
1429: 29 19 11  0   28 18 10  0             432399.1197   0.0314  0.050               
1430: 24 19  5  0   23 18  6  0             433728.9433  -0.0757  0.050               
1431: 59 11 48  0   59 10 49  0             434933.6193   0.0500  0.050   0.0500 0.50  
1432: 59 11 48  0   59 11 49  0             434933.6193   0.0500  0.050   0.0500 0.00  
1433: 59 12 48  0   59 10 49  0             434933.6193   0.0500  0.050   0.0500 0.00  
1434: 59 12 48  0   59 11 49  0             434933.6193   0.0500  0.050   0.0500 0.50  
1435: 23 23  0  0   22 22  1  0             435092.1170   0.0074  0.050   0.0080 0.50  
1436: 23 23  1  0   22 22  0  0             435092.1170   0.0085  0.050   0.0080 0.50  
1437: 24 20  5  0   23 19  4  0             435708.0995   0.0383  0.050               
1438: 48  0 48  0   47  0 47  0             435868.8860  -0.0030  0.050  -0.0030 0.00  
1439: 48  0 48  0   47  1 47  0             435868.8860  -0.0030  0.050  -0.0030 0.50  
1440: 48  1 48  0   47  0 47  0             435868.8860  -0.0030  0.050  -0.0030 0.50  
1441: 48  1 48  0   47  1 47  0             435868.8860  -0.0030  0.050  -0.0030 0.00  
1442: 47  1 46  0   46  1 45  0             435876.8298   0.0013  0.050   0.0014 0.00  
1443: 47  1 46  0   46  2 45  0             435876.8298   0.0013  0.050   0.0014 0.50  
1444: 47  2 46  0   46  1 45  0             435876.8298   0.0013  0.050   0.0014 0.50  
1445: 47  2 46  0   46  2 45  0             435876.8298   0.0013  0.050   0.0014 0.00  
1446: 46  2 44  0   45  2 43  0             435884.0199   0.0182  0.050   0.0183 0.00  
1447: 46  2 44  0   45  3 43  0             435884.0199   0.0182  0.050   0.0183 0.50  
1448: 46  3 44  0   45  2 43  0             435884.0199   0.0182  0.050   0.0183 0.50  
1449: 46  3 44  0   45  3 43  0             435884.0199   0.0182  0.050   0.0183 0.00  
1450: 45  3 42  0   44  3 41  0             435890.6732  -0.0064  0.050  -0.0065 0.00  
1451: 45  3 42  0   44  4 41  0             435890.6732  -0.0064  0.050  -0.0065 0.50  
1452: 45  4 42  0   44  3 41  0             435890.6732  -0.0064  0.050  -0.0065 0.50  
1453: 45  4 42  0   44  4 41  0             435890.6732  -0.0064  0.050  -0.0065 0.00  
1454: 44  4 40  0   43  4 39  0             435897.2217   0.0238  0.050   0.0238 0.00  
1455: 44  4 40  0   43  5 39  0             435897.2217   0.0238  0.050   0.0238 0.50  
1456: 44  5 40  0   43  4 39  0             435897.2217   0.0238  0.050   0.0238 0.50  
1457: 44  5 40  0   43  5 39  0             435897.2217   0.0238  0.050   0.0238 0.00  
1458: 42  6 36  0   41  6 35  0             435911.6150   0.0132  0.050   0.0132 0.00  
1459: 42  6 36  0   41  7 35  0             435911.6150   0.0132  0.050   0.0132 0.50  
1460: 42  7 36  0   41  6 35  0             435911.6150   0.0132  0.050   0.0132 0.50  
1461: 42  7 36  0   41  7 35  0             435911.6150   0.0132  0.050   0.0132 0.00  
1462: 41  7 34  0   40  7 33  0             435920.8243   0.0006  0.050   0.0007 0.00  
1463: 41  7 34  0   40  8 33  0             435920.8243   0.0006  0.050   0.0007 0.50  
1464: 41  8 34  0   40  7 33  0             435920.8243   0.0006  0.050   0.0007 0.50  
1465: 41  8 34  0   40  8 33  0             435920.8243   0.0006  0.050   0.0007 0.00  
1466: 40  8 32  0   39  8 31  0             435932.7731   0.0371  0.050   0.0372 0.00  
1467: 40  8 32  0   39  9 31  0             435932.7731   0.0371  0.050   0.0372 0.50  
1468: 40  9 32  0   39  8 31  0             435932.7731   0.0371  0.050   0.0372 0.50  
1469: 40  9 32  0   39  9 31  0             435932.7731   0.0371  0.050   0.0372 0.00  
1470: 39  9 30  0   38  9 29  0             435948.9046  -0.0145  0.050  -0.0146 0.00  
1471: 39  9 30  0   38 10 29  0             435948.9046  -0.0145  0.050  -0.0146 0.50  
1472: 39 10 30  0   38  9 29  0             435948.9046  -0.0145  0.050  -0.0146 0.50  
1473: 39 10 30  0   38 10 29  0             435948.9046  -0.0145  0.050  -0.0146 0.00  
1474: 38 10 28  0   37 10 27  0             435971.7868   0.0400  0.050   0.0401 0.00  
1475: 38 10 28  0   37 11 27  0             435971.7868   0.0400  0.050   0.0401 0.50  
1476: 38 11 28  0   37 10 27  0             435971.7868   0.0400  0.050   0.0401 0.50  
1477: 38 11 28  0   37 11 27  0             435971.7868   0.0400  0.050   0.0401 0.00  
1478: 37 11 26  0   36 11 25  0             436004.9127   0.0095  0.050   0.0095 0.00  
1479: 37 11 26  0   36 12 25  0             436004.9127   0.0095  0.050   0.0095 0.50  
1480: 37 12 26  0   36 11 25  0             436004.9127   0.0095  0.050   0.0095 0.50  
1481: 37 12 26  0   36 12 25  0             436004.9127   0.0095  0.050   0.0095 0.00  
1482: 36 12 24  0   35 12 23  0             436054.3496   0.0256  0.050   0.0256 0.00  
1483: 36 12 24  0   35 13 23  0             436054.3496   0.0256  0.050   0.0256 0.50  
1484: 36 13 24  0   35 12 23  0             436054.3496   0.0256  0.050   0.0256 0.50  
1485: 36 13 24  0   35 13 23  0             436054.3496   0.0256  0.050   0.0256 0.00  
1486: 35 13 22  0   34 13 21  0             436129.9839   0.0021  0.050   0.0021 0.00  
1487: 35 13 22  0   34 14 21  0             436129.9839   0.0021  0.050   0.0021 0.50  
1488: 35 14 22  0   34 13 21  0             436129.9839   0.0021  0.050   0.0021 0.50  
1489: 35 14 22  0   34 14 21  0             436129.9839   0.0021  0.050   0.0021 0.00  
1490: 34 14 20  0   33 14 19  0             436249.5054  -0.0003  0.050  -0.0003 0.00  
1491: 34 14 20  0   33 15 19  0             436249.5054  -0.0003  0.050  -0.0003 0.50  
1492: 34 15 20  0   33 14 19  0             436249.5054  -0.0003  0.050  -0.0003 0.50  
1493: 34 15 20  0   33 15 19  0             436249.5054  -0.0003  0.050  -0.0003 0.00  
1494: 24 20  4  0   23 19  5  0             436293.8565  -0.0455  0.050               
1495: 32 16 16  0   31 16 15  0             436788.2136  -0.0711  0.050  -0.0303 0.00  
1496: 32 16 16  0   31 17 15  0             436788.2136   0.0237  0.050  -0.0303 0.50  
1497: 32 17 16  0   31 16 15  0             436788.2136  -0.0843  0.050  -0.0303 0.50  
1498: 32 17 16  0   31 17 15  0             436788.2136   0.0106  0.050  -0.0303 0.00  
1499: 31 18 14  0   30 17 13  0             437442.1120   0.0397  0.050               
1500: 30 18 12  0   29 19 11  0             438520.3326   0.0644  0.050               
1501: 30 19 12  0   29 18 11  0             439220.0492   0.0234  0.050               
1502: 24 21  3  0   23 20  4  0             440695.2657   0.0346  0.050               
1503: 49  0 49  0   48  0 48  0             444849.5454   0.0132  0.050   0.0133 0.00  
1504: 49  0 49  0   48  1 48  0             444849.5454   0.0132  0.050   0.0133 0.50  
1505: 49  1 49  0   48  0 48  0             444849.5454   0.0132  0.050   0.0133 0.50  
1506: 49  1 49  0   48  1 48  0             444849.5454   0.0132  0.050   0.0133 0.00  
1507: 48  1 47  0   47  1 46  0             444857.4747   0.0232  0.050   0.0233 0.00  
1508: 48  1 47  0   47  2 46  0             444857.4747   0.0232  0.050   0.0233 0.50  
1509: 48  2 47  0   47  1 46  0             444857.4747   0.0232  0.050   0.0233 0.50  
1510: 48  2 47  0   47  2 46  0             444857.4747   0.0232  0.050   0.0233 0.00  
1511: 47  2 45  0   46  2 44  0             444864.5737  -0.0012  0.050  -0.0012 0.00  
1512: 47  2 45  0   46  3 44  0             444864.5737  -0.0012  0.050  -0.0012 0.50  
1513: 47  3 45  0   46  2 44  0             444864.5737  -0.0012  0.050  -0.0012 0.50  
1514: 47  3 45  0   46  3 44  0             444864.5737  -0.0012  0.050  -0.0012 0.00  
1515: 46  3 43  0   45  3 42  0             444871.1630  -0.0029  0.050  -0.0029 0.00  
1516: 46  3 43  0   45  4 42  0             444871.1630  -0.0029  0.050  -0.0029 0.50  
1517: 46  4 43  0   45  3 42  0             444871.1630  -0.0029  0.050  -0.0029 0.50  
1518: 46  4 43  0   45  4 42  0             444871.1630  -0.0029  0.050  -0.0029 0.00  
1519: 45  4 41  0   44  4 40  0             444877.4814  -0.0650  0.050  -0.0651 0.00  
1520: 45  4 41  0   44  5 40  0             444877.4814  -0.0650  0.050  -0.0651 0.50  
1521: 45  5 41  0   44  4 40  0             444877.4814  -0.0650  0.050  -0.0651 0.50  
1522: 45  5 41  0   44  5 40  0             444877.4814  -0.0650  0.050  -0.0651 0.00  
1523: 44  5 39  0   43  5 38  0             444884.1201  -0.0031  0.050  -0.0031 0.00  
1524: 44  5 39  0   43  6 38  0             444884.1201  -0.0031  0.050  -0.0031 0.50  
1525: 44  6 39  0   43  5 38  0             444884.1201  -0.0031  0.050  -0.0031 0.50  
1526: 44  6 39  0   43  6 38  0             444884.1201  -0.0031  0.050  -0.0031 0.00  
1527: 43  6 37  0   42  6 36  0             444891.4971   0.0698  0.050   0.0698 0.00  
1528: 43  6 37  0   42  7 36  0             444891.4971   0.0698  0.050   0.0698 0.50  
1529: 43  7 37  0   42  6 36  0             444891.4971   0.0698  0.050   0.0698 0.50  
1530: 43  7 37  0   42  7 36  0             444891.4971   0.0698  0.050   0.0698 0.00  
1531: 42  7 35  0   41  7 34  0             444900.1888   0.0144  0.050   0.0144 0.00  
1532: 42  7 35  0   41  8 34  0             444900.1888   0.0144  0.050   0.0144 0.50  
1533: 42  8 35  0   41  7 34  0             444900.1888   0.0144  0.050   0.0144 0.50  
1534: 42  8 35  0   41  8 34  0             444900.1888   0.0144  0.050   0.0144 0.00  
1535: 41  8 33  0   40  8 32  0             444911.3193  -0.0410  0.050  -0.0411 0.00  
1536: 41  8 33  0   40  9 32  0             444911.3193  -0.0410  0.050  -0.0411 0.50  
1537: 41  9 33  0   40  8 32  0             444911.3193  -0.0410  0.050  -0.0411 0.50  
1538: 41  9 33  0   40  9 32  0             444911.3193  -0.0410  0.050  -0.0411 0.00  
1539: 40  9 31  0   39  9 30  0             444926.4090  -0.0042  0.050  -0.0043 0.00  
1540: 40  9 31  0   39 10 30  0             444926.4090  -0.0042  0.050  -0.0043 0.50  
1541: 40 10 31  0   39  9 30  0             444926.4090  -0.0042  0.050  -0.0043 0.50  
1542: 40 10 31  0   39 10 30  0             444926.4090  -0.0042  0.050  -0.0043 0.00  
1543: 39 10 29  0   38 10 28  0             444947.4609   0.0156  0.050   0.0156 0.00  
1544: 39 10 29  0   38 11 28  0             444947.4609   0.0156  0.050   0.0156 0.50  
1545: 39 11 29  0   38 10 28  0             444947.4609   0.0156  0.050   0.0156 0.50  
1546: 39 11 29  0   38 11 28  0             444947.4609   0.0156  0.050   0.0156 0.00  
1547: 38 11 27  0   37 11 26  0             444977.6884   0.0057  0.050   0.0058 0.00  
1548: 38 11 27  0   37 12 26  0             444977.6884   0.0057  0.050   0.0058 0.50  
1549: 38 12 27  0   37 11 26  0             444977.6884   0.0057  0.050   0.0058 0.50  
1550: 38 12 27  0   37 12 26  0             444977.6884   0.0057  0.050   0.0058 0.00  
1551: 37 12 25  0   36 12 24  0             445022.2214  -0.0053  0.050  -0.0053 0.00  
1552: 37 12 25  0   36 13 24  0             445022.2214  -0.0053  0.050  -0.0053 0.50  
1553: 37 13 25  0   36 12 24  0             445022.2214  -0.0053  0.050  -0.0053 0.50  
1554: 37 13 25  0   36 13 24  0             445022.2214  -0.0053  0.050  -0.0053 0.00  
1555: 36 13 23  0   35 13 22  0             445089.4736   0.0070  0.050   0.0070 0.00  
1556: 36 13 23  0   35 14 22  0             445089.4736   0.0070  0.050   0.0070 0.50  
1557: 36 14 23  0   35 13 22  0             445089.4736   0.0070  0.050   0.0070 0.50  
1558: 36 14 23  0   35 14 22  0             445089.4736   0.0070  0.050   0.0070 0.00  
1559: 24 22  3  0   23 21  2  0             445198.4897  -0.0161  0.050               
1560: 33 16 17  0   32 16 16  0             445645.0928   0.0109  0.050   0.0167 0.00  
1561: 33 16 17  0   32 17 16  0             445645.0928   0.0241  0.050   0.0167 0.50  
1562: 33 17 17  0   32 16 16  0             445645.0928   0.0092  0.050   0.0167 0.50  
1563: 33 17 17  0   32 17 16  0             445645.0928   0.0224  0.050   0.0167 0.00  
1564: 31 18 13  0   30 19 12  0             447126.9531  -0.0243  0.050               
1565: 25 20  6  0   24 19  5  0             448496.8901   0.0450  0.050               
1566: 24 23  1  0   23 22  2  0             449657.9763  -0.0088  0.050   0.0120 0.50  
1567: 24 23  2  0   23 22  1  0             449657.9763   0.0328  0.050   0.0120 0.50  
1568: 25 20  5  0   24 19  6  0             451725.8743  -0.0420  0.050               
1569: 65 15 50  0   65 14 51  0             452214.7450   0.0699  0.050   0.0699 0.50  
1570: 65 15 50  0   65 15 51  0             452214.7450   0.0699  0.050   0.0699 0.00  
1571: 65 16 50  0   65 14 51  0             452214.7450   0.0699  0.050   0.0699 0.00  
1572: 65 16 50  0   65 15 51  0             452214.7450   0.0699  0.050   0.0699 0.50  
1573: 63 13 50  0   63 12 51  0             452559.0312   0.0166  0.050   0.0166 0.50  
1574: 63 13 50  0   63 13 51  0             452559.0312   0.0166  0.050   0.0166 0.00  
1575: 63 14 50  0   63 12 51  0             452559.0312   0.0166  0.050   0.0166 0.00  
1576: 63 14 50  0   63 13 51  0             452559.0312   0.0166  0.050   0.0166 0.50  
1577: 30 20 11  0   29 19 10  0             452626.4252   0.0624  0.050               
1578: 50  0 50  0   49  0 49  0             453829.7502  -0.0421  0.050  -0.0422 0.00  
1579: 50  0 50  0   49  1 49  0             453829.7502  -0.0421  0.050  -0.0422 0.50  
1580: 50  1 50  0   49  0 49  0             453829.7502  -0.0421  0.050  -0.0422 0.50  
1581: 50  1 50  0   49  1 49  0             453829.7502  -0.0421  0.050  -0.0422 0.00  
1582: 49  1 48  0   48  1 47  0             453837.6328  -0.0589  0.050  -0.0590 0.00  
1583: 49  1 48  0   48  2 47  0             453837.6328  -0.0589  0.050  -0.0590 0.50  
1584: 49  2 48  0   48  1 47  0             453837.6328  -0.0589  0.050  -0.0590 0.50  
1585: 49  2 48  0   48  2 47  0             453837.6328  -0.0589  0.050  -0.0590 0.00  
1586: 48  2 46  0   47  2 45  0             453844.7527  -0.0135  0.050  -0.0136 0.00  
1587: 48  2 46  0   47  3 45  0             453844.7527  -0.0135  0.050  -0.0136 0.50  
1588: 48  3 46  0   47  2 45  0             453844.7527  -0.0135  0.050  -0.0136 0.50  
1589: 48  3 46  0   47  3 45  0             453844.7527  -0.0135  0.050  -0.0136 0.00  
1590: 47  3 44  0   46  3 43  0             453851.2255  -0.0465  0.050  -0.0465 0.00  
1591: 47  3 44  0   46  4 43  0             453851.2255  -0.0465  0.050  -0.0465 0.50  
1592: 47  4 44  0   46  3 43  0             453851.2255  -0.0465  0.050  -0.0465 0.50  
1593: 47  4 44  0   46  4 43  0             453851.2255  -0.0465  0.050  -0.0465 0.00  
1594: 46  4 42  0   45  4 41  0             453857.4977  -0.0212  0.050  -0.0212 0.00  
1595: 46  4 42  0   45  5 41  0             453857.4977  -0.0212  0.050  -0.0212 0.50  
1596: 46  5 42  0   45  4 41  0             453857.4977  -0.0212  0.050  -0.0212 0.50  
1597: 46  5 42  0   45  5 41  0             453857.4977  -0.0212  0.050  -0.0212 0.00  
1598: 45  5 40  0   44  5 39  0             453863.8583  -0.0367  0.050  -0.0367 0.00  
1599: 45  5 40  0   44  6 39  0             453863.8583  -0.0367  0.050  -0.0367 0.50  
1600: 45  6 40  0   44  5 39  0             453863.8583  -0.0367  0.050  -0.0367 0.50  
1601: 45  6 40  0   44  6 39  0             453863.8583  -0.0367  0.050  -0.0367 0.00  
1602: 44  6 38  0   43  6 37  0             453870.9093   0.0083  0.050   0.0083 0.00  
1603: 44  6 38  0   43  7 37  0             453870.9093   0.0083  0.050   0.0083 0.50  
1604: 44  7 38  0   43  6 37  0             453870.9093   0.0083  0.050   0.0083 0.50  
1605: 44  7 38  0   43  7 37  0             453870.9093   0.0083  0.050   0.0083 0.00  
1606: 43  7 36  0   42  7 35  0             453879.2208   0.0171  0.050   0.0172 0.00  
1607: 43  7 36  0   42  8 35  0             453879.2208   0.0171  0.050   0.0172 0.50  
1608: 43  8 36  0   42  7 35  0             453879.2208   0.0171  0.050   0.0172 0.50  
1609: 43  8 36  0   42  8 35  0             453879.2208   0.0171  0.050   0.0172 0.00  
1610: 42  8 34  0   41  8 33  0             453889.7593   0.0403  0.050   0.0403 0.00  
1611: 42  8 34  0   41  9 33  0             453889.7593   0.0403  0.050   0.0403 0.50  
1612: 42  9 34  0   41  8 33  0             453889.7593   0.0403  0.050   0.0403 0.50  
1613: 42  9 34  0   41  9 33  0             453889.7593   0.0403  0.050   0.0403 0.00  
1614: 40 10 30  0   39 10 29  0             453923.1641  -0.0034  0.050  -0.0035 0.00  
1615: 40 10 30  0   39 11 29  0             453923.1641  -0.0034  0.050  -0.0035 0.50  
1616: 40 11 30  0   39 10 29  0             453923.1641  -0.0034  0.050  -0.0035 0.50  
1617: 40 11 30  0   39 11 29  0             453923.1641  -0.0034  0.050  -0.0035 0.00  
1618: 39 11 28  0   38 11 27  0             453950.8333  -0.0003  0.050  -0.0004 0.00  
1619: 39 11 28  0   38 12 27  0             453950.8333  -0.0003  0.050  -0.0004 0.50  
1620: 39 12 28  0   38 11 27  0             453950.8333  -0.0003  0.050  -0.0004 0.50  
1621: 39 12 28  0   38 12 27  0             453950.8333  -0.0003  0.050  -0.0004 0.00  
1622: 38 12 26  0   37 12 25  0             453991.1470  -0.0126  0.050  -0.0127 0.00  
1623: 38 12 26  0   37 13 25  0             453991.1470  -0.0126  0.050  -0.0127 0.50  
1624: 38 13 26  0   37 12 25  0             453991.1470  -0.0126  0.050  -0.0127 0.50  
1625: 38 13 26  0   37 13 25  0             453991.1470  -0.0126  0.050  -0.0127 0.00  
1626: 24 24  0  0   23 23  1  0             454089.2337   0.0002  0.050   0.0004 0.50  
1627: 24 24  1  0   23 23  0  0             454089.2337   0.0006  0.050   0.0004 0.50  
1628: 34 16 18  0   33 16 17  0             454526.1152   0.0163  0.050   0.0171 0.00  
1629: 34 16 18  0   33 17 17  0             454526.1152   0.0181  0.050   0.0171 0.50  
1630: 34 17 18  0   33 16 17  0             454526.1152   0.0161  0.050   0.0171 0.50  
1631: 34 17 18  0   33 17 17  0             454526.1152   0.0179  0.050   0.0171 0.00  
1632: 25 19  6  0   24 18  7  0             454846.1362  -0.0042  0.050               
1633: 33 17 16  0   32 17 15  0             454940.9450  -0.1352  0.050  -0.0270 0.00  
1634: 33 17 16  0   32 18 15  0             454940.9450   0.1181  0.050  -0.0270 0.50  
1635: 33 18 16  0   32 17 15  0             454940.9450  -0.1720  0.050  -0.0270 0.50  
1636: 33 18 16  0   32 18 15  0             454940.9450   0.0813  0.050  -0.0270 0.00  
1637: 25 21  4  0   24 20  5  0             455205.9931   0.0456  0.050               
1638: 32 18 14  0   31 19 13  0             455719.2866   0.0572  0.050               
1639: 32 19 14  0   31 18 13  0             455746.2831  -0.0332  0.050               
1640: 26 20  7  0   25 19  6  0             457302.4323  -0.0329  0.050               
1641: 25 22  4  0   24 21  3  0             459679.9888  -0.0234  0.050               
1642: 25 22  3  0   24 21  4  0             459699.0657  -0.0083  0.050               
1643: 50  1 49  0   49  1 48  0             462817.5477   0.0059  0.050   0.0059 0.00  
1644: 50  1 49  0   49  2 48  0             462817.5477   0.0059  0.050   0.0059 0.50  
1645: 50  2 49  0   49  1 48  0             462817.5477   0.0059  0.050   0.0059 0.50  
1646: 50  2 49  0   49  2 48  0             462817.5477   0.0059  0.050   0.0059 0.00  
1647: 49  2 47  0   48  2 46  0             462824.5885   0.0205  0.050   0.0205 0.00  
1648: 49  2 47  0   48  3 46  0             462824.5885   0.0205  0.050   0.0205 0.50  
1649: 49  3 47  0   48  2 46  0             462824.5885   0.0205  0.050   0.0205 0.50  
1650: 49  3 47  0   48  3 46  0             462824.5885   0.0205  0.050   0.0205 0.00  
1651: 48  3 45  0   47  3 44  0             462831.0577   0.0677  0.050   0.0678 0.00  
1652: 48  3 45  0   47  4 44  0             462831.0577   0.0677  0.050   0.0678 0.50  
1653: 48  4 45  0   47  3 44  0             462831.0577   0.0677  0.050   0.0678 0.50  
1654: 48  4 45  0   47  4 44  0             462831.0577   0.0677  0.050   0.0678 0.00  
1655: 47  4 43  0   46  4 42  0             462837.1139   0.0068  0.050   0.0069 0.00  
1656: 47  4 43  0   46  5 42  0             462837.1139   0.0068  0.050   0.0069 0.50  
1657: 47  5 43  0   46  4 42  0             462837.1139   0.0068  0.050   0.0069 0.50  
1658: 47  5 43  0   46  5 42  0             462837.1139   0.0068  0.050   0.0069 0.00  
1659: 46  5 41  0   45  5 40  0             462843.2657  -0.0241  0.050  -0.0241 0.00  
1660: 46  5 41  0   45  6 40  0             462843.2657  -0.0241  0.050  -0.0241 0.50  
1661: 46  6 41  0   45  5 40  0             462843.2657  -0.0241  0.050  -0.0241 0.50  
1662: 46  6 41  0   45  6 40  0             462843.2657  -0.0241  0.050  -0.0241 0.00  
1663: 45  6 39  0   44  6 38  0             462850.0159   0.0040  0.050   0.0041 0.00  
1664: 45  6 39  0   44  7 38  0             462850.0159   0.0040  0.050   0.0041 0.50  
1665: 45  7 39  0   44  6 38  0             462850.0159   0.0040  0.050   0.0041 0.50  
1666: 45  7 39  0   44  7 38  0             462850.0159   0.0040  0.050   0.0041 0.00  
1667: 44  7 37  0   43  7 36  0             462857.8407  -0.0558  0.050  -0.0559 0.00  
1668: 44  7 37  0   43  8 36  0             462857.8407  -0.0558  0.050  -0.0559 0.50  
1669: 44  8 37  0   43  7 36  0             462857.8407  -0.0558  0.050  -0.0559 0.50  
1670: 44  8 37  0   43  8 36  0             462857.8407  -0.0558  0.050  -0.0559 0.00  
1671: 43  8 35  0   42  8 34  0             462867.7618  -0.0281  0.050  -0.0281 0.00  
1672: 43  8 35  0   42  9 34  0             462867.7618  -0.0281  0.050  -0.0281 0.50  
1673: 43  9 35  0   42  8 34  0             462867.7618  -0.0281  0.050  -0.0281 0.50  
1674: 43  9 35  0   42  9 34  0             462867.7618  -0.0281  0.050  -0.0281 0.00  
1675: 42  9 33  0   41  9 32  0             462880.8901   0.0159  0.050   0.0160 0.00  
1676: 42  9 33  0   41 10 32  0             462880.8901   0.0159  0.050   0.0160 0.50  
1677: 42 10 33  0   41  9 32  0             462880.8901   0.0159  0.050   0.0160 0.50  
1678: 42 10 33  0   41 10 32  0             462880.8901   0.0159  0.050   0.0160 0.00  
1679: 40 11 29  0   39 11 28  0             462924.2815   0.0460  0.050   0.0460 0.00  
1680: 40 11 29  0   39 12 28  0             462924.2815   0.0460  0.050   0.0460 0.50  
1681: 40 12 29  0   39 11 28  0             462924.2815   0.0460  0.050   0.0460 0.50  
1682: 40 12 29  0   39 12 28  0             462924.2815   0.0460  0.050   0.0460 0.00  
1683: 39 12 27  0   38 12 26  0             462960.8174  -0.0673  0.050  -0.0673 0.00  
1684: 39 12 27  0   38 13 26  0             462960.8174  -0.0673  0.050  -0.0673 0.50  
1685: 39 13 27  0   38 12 26  0             462960.8174  -0.0673  0.050  -0.0673 0.50  
1686: 39 13 27  0   38 13 26  0             462960.8174  -0.0673  0.050  -0.0673 0.00  
1687: 38 13 25  0   37 13 24  0             463014.8732  -0.0205  0.050  -0.0206 0.00  
1688: 38 13 25  0   37 14 24  0             463014.8732  -0.0205  0.050  -0.0206 0.50  
1689: 38 14 25  0   37 13 24  0             463014.8732  -0.0205  0.050  -0.0206 0.50  
1690: 38 14 25  0   37 14 24  0             463014.8732  -0.0205  0.050  -0.0206 0.00  
1691: 37 14 23  0   36 14 22  0             463096.2694  -0.0311  0.050  -0.0311 0.00  
1692: 37 14 23  0   36 15 22  0             463096.2694  -0.0311  0.050  -0.0311 0.50  
1693: 37 15 23  0   36 14 22  0             463096.2694  -0.0311  0.050  -0.0311 0.50  
1694: 37 15 23  0   36 15 22  0             463096.2694  -0.0311  0.050  -0.0311 0.00  
1695: 36 15 21  0   35 15 20  0             463222.4439   0.0135  0.050   0.0135 0.00  
1696: 36 15 21  0   35 16 20  0             463222.4439   0.0135  0.050   0.0135 0.50  
1697: 36 16 21  0   35 15 20  0             463222.4439   0.0135  0.050   0.0135 0.50  
1698: 36 16 21  0   35 16 20  0             463222.4439   0.0135  0.050   0.0135 0.00  
1699: 35 16 19  0   34 16 18  0             463425.0701   0.0512  0.050   0.0513 0.00  
1700: 35 16 19  0   34 17 18  0             463425.0701   0.0514  0.050   0.0513 0.50  
1701: 35 17 19  0   34 16 18  0             463425.0701   0.0512  0.050   0.0513 0.50  
1702: 35 17 19  0   34 17 18  0             463425.0701   0.0514  0.050   0.0513 0.00  
1703: 34 17 17  0   33 17 16  0             463767.0409   0.0244  0.050   0.0404 0.00  
1704: 34 17 17  0   33 18 16  0             463767.0409   0.0613  0.050   0.0404 0.50  
1705: 34 18 17  0   33 17 16  0             463767.0409   0.0194  0.050   0.0404 0.50  
1706: 34 18 17  0   33 18 16  0             463767.0409   0.0562  0.050   0.0404 0.00  
1707: 25 23  3  0   24 22  2  0             464200.2183   0.0253  0.050               
1708: 25 23  2  0   24 22  3  0             464200.9574   0.0004  0.050               
1709: 33 19 15  0   32 18 14  0             464390.8687  -0.0415  0.050               
1710: 32 19 13  0   31 20 12  0             465518.1140  -0.0671  0.050               
1711: 26 21  6  0   25 20  5  0             468325.6595   0.0740  0.050               
1712: 26 21  5  0   25 20  6  0             470149.0376   0.0198  0.050               
1713: 26 20  6  0   25 19  7  0             470484.4939   0.0588  0.050               
1714: 51  1 50  0   50  1 49  0             471796.9601  -0.0335  0.050  -0.0335 0.00  
1715: 51  1 50  0   50  2 49  0             471796.9601  -0.0335  0.050  -0.0335 0.50  
1716: 51  2 50  0   50  1 49  0             471796.9601  -0.0335  0.050  -0.0335 0.50  
1717: 51  2 50  0   50  2 49  0             471796.9601  -0.0335  0.050  -0.0335 0.00  
1718: 50  2 48  0   49  2 47  0             471803.9606  -0.0114  0.050  -0.0115 0.00  
1719: 50  2 48  0   49  3 47  0             471803.9606  -0.0114  0.050  -0.0115 0.50  
1720: 50  3 48  0   49  2 47  0             471803.9606  -0.0114  0.050  -0.0115 0.50  
1721: 50  3 48  0   49  3 47  0             471803.9606  -0.0114  0.050  -0.0115 0.00  
1722: 49  3 46  0   48  3 45  0             471810.2123  -0.0994  0.050  -0.0995 0.00  
1723: 49  3 46  0   48  4 45  0             471810.2123  -0.0994  0.050  -0.0995 0.50  
1724: 49  4 46  0   48  3 45  0             471810.2123  -0.0994  0.050  -0.0995 0.50  
1725: 49  4 46  0   48  4 45  0             471810.2123  -0.0994  0.050  -0.0995 0.00  
1726: 48  4 44  0   47  4 43  0             471816.2219  -0.0802  0.050  -0.0803 0.00  
1727: 48  4 44  0   47  5 43  0             471816.2219  -0.0802  0.050  -0.0803 0.50  
1728: 48  5 44  0   47  4 43  0             471816.2219  -0.0802  0.050  -0.0803 0.50  
1729: 48  5 44  0   47  5 43  0             471816.2219  -0.0802  0.050  -0.0803 0.00  
1730: 47  5 42  0   46  5 41  0             471822.2646  -0.0337  0.050  -0.0338 0.00  
1731: 47  5 42  0   46  6 41  0             471822.2646  -0.0337  0.050  -0.0338 0.50  
1732: 47  6 42  0   46  5 41  0             471822.2646  -0.0337  0.050  -0.0338 0.50  
1733: 47  6 42  0   46  6 41  0             471822.2646  -0.0337  0.050  -0.0338 0.00  
1734: 46  6 40  0   45  6 39  0             471828.7866   0.0373  0.050   0.0373 0.00  
1735: 46  6 40  0   45  7 39  0             471828.7866   0.0373  0.050   0.0373 0.50  
1736: 46  7 40  0   45  6 39  0             471828.7866   0.0373  0.050   0.0373 0.50  
1737: 46  7 40  0   45  7 39  0             471828.7866   0.0373  0.050   0.0373 0.00  
1738: 45  7 38  0   44  7 37  0             471836.2559   0.0164  0.050   0.0164 0.00  
1739: 45  7 38  0   44  8 37  0             471836.2559   0.0164  0.050   0.0164 0.50  
1740: 45  8 38  0   44  7 37  0             471836.2559   0.0164  0.050   0.0164 0.50  
1741: 45  8 38  0   44  8 37  0             471836.2559   0.0164  0.050   0.0164 0.00  
1742: 44  8 36  0   43  8 35  0             471845.5663   0.0128  0.050   0.0129 0.00  
1743: 44  8 36  0   43  9 35  0             471845.5663   0.0128  0.050   0.0129 0.50  
1744: 44  9 36  0   43  8 35  0             471845.5663   0.0128  0.050   0.0129 0.50  
1745: 44  9 36  0   43  9 35  0             471845.5663   0.0128  0.050   0.0129 0.00  
1746: 43  9 34  0   42  9 33  0             471857.7621  -0.0112  0.050  -0.0112 0.00  
1747: 43  9 34  0   42 10 33  0             471857.7621  -0.0112  0.050  -0.0112 0.50  
1748: 43 10 34  0   42  9 33  0             471857.7621  -0.0112  0.050  -0.0112 0.50  
1749: 43 10 34  0   42 10 33  0             471857.7621  -0.0112  0.050  -0.0112 0.00  
1750: 42 10 32  0   41 10 31  0             471874.4616   0.0254  0.050   0.0255 0.00  
1751: 42 10 32  0   41 11 31  0             471874.4616   0.0254  0.050   0.0255 0.50  
1752: 42 11 32  0   41 10 31  0             471874.4616   0.0254  0.050   0.0255 0.50  
1753: 42 11 32  0   41 11 31  0             471874.4616   0.0254  0.050   0.0255 0.00  
1754: 41 11 30  0   40 11 29  0             471897.7986   0.0111  0.050   0.0112 0.00  
1755: 41 11 30  0   40 12 29  0             471897.7986   0.0111  0.050   0.0112 0.50  
1756: 41 12 30  0   40 11 29  0             471897.7986   0.0111  0.050   0.0112 0.50  
1757: 41 12 30  0   40 12 29  0             471897.7986   0.0111  0.050   0.0112 0.00  
1758: 40 12 28  0   39 12 27  0             471931.1826  -0.0258  0.050  -0.0259 0.00  
1759: 40 12 28  0   39 13 27  0             471931.1826  -0.0258  0.050  -0.0259 0.50  
1760: 40 13 28  0   39 12 27  0             471931.1826  -0.0258  0.050  -0.0259 0.50  
1761: 40 13 28  0   39 13 27  0             471931.1826  -0.0258  0.050  -0.0259 0.00  
1762: 39 13 26  0   38 13 25  0             471979.9390  -0.0198  0.050  -0.0198 0.00  
1763: 39 13 26  0   38 14 25  0             471979.9390  -0.0198  0.050  -0.0198 0.50  
1764: 39 14 26  0   38 13 25  0             471979.9390  -0.0198  0.050  -0.0198 0.50  
1765: 39 14 26  0   38 14 25  0             471979.9390  -0.0198  0.050  -0.0198 0.00  
1766: 38 14 24  0   37 14 23  0             472052.5193  -0.0071  0.050  -0.0071 0.00  
1767: 38 14 24  0   37 15 23  0             472052.5193  -0.0071  0.050  -0.0071 0.50  
1768: 38 15 24  0   37 14 23  0             472052.5193  -0.0071  0.050  -0.0071 0.50  
1769: 38 15 24  0   37 15 23  0             472052.5193  -0.0071  0.050  -0.0071 0.00  
1770: 36 16 20  0   35 16 19  0             472337.4691   0.0154  0.050   0.0154 0.00  
1771: 36 16 20  0   35 17 19  0             472337.4691   0.0154  0.050   0.0154 0.50  
1772: 36 17 20  0   35 16 19  0             472337.4691   0.0154  0.050   0.0154 0.50  
1773: 36 17 20  0   35 17 19  0             472337.4691   0.0154  0.050   0.0154 0.00  
1774: 25 25  0  0   24 24  1  0             473084.2878   0.0477  0.050   0.0479 0.50  
1775: 25 25  1  0   24 24  0  0             473084.2878   0.0479  0.050   0.0479 0.50  
1776: 34 18 16  0   33 19 15  0             473123.3503  -0.0028  0.050  -0.0034 0.99  
1777: 34 19 16  0   33 19 15  0             473123.3503  -0.1017  0.050  -0.0034 0.01  
1778: 26 22  5  0   25 21  4  0             474011.9795  -0.0572  0.050               
1779: 26 22  4  0   25 21  5  0             474170.2217  -0.0114  0.050               
1780: 26 23  4  0   25 22  3  0             478694.1237   0.0426  0.050               
1781: 26 23  3  0   25 22  4  0             478703.2249  -0.0170  0.050               
1782: 53  0 53  0   52  0 52  0             480768.2294   0.0310  0.050   0.0310 0.00  
1783: 53  0 53  0   52  1 52  0             480768.2294   0.0310  0.050   0.0310 0.50  
1784: 53  1 53  0   52  0 52  0             480768.2294   0.0310  0.050   0.0310 0.50  
1785: 53  1 53  0   52  1 52  0             480768.2294   0.0310  0.050   0.0310 0.00  
1786: 52  1 51  0   51  1 50  0             480776.0423   0.0027  0.050   0.0027 0.00  
1787: 52  1 51  0   51  2 50  0             480776.0423   0.0027  0.050   0.0027 0.50  
1788: 52  2 51  0   51  1 50  0             480776.0423   0.0027  0.050   0.0027 0.50  
1789: 52  2 51  0   51  2 50  0             480776.0423   0.0027  0.050   0.0027 0.00  
1790: 51  2 49  0   50  2 48  0             480782.9630  -0.0078  0.050  -0.0079 0.00  
1791: 51  2 49  0   50  3 48  0             480782.9630  -0.0078  0.050  -0.0079 0.50  
1792: 51  3 49  0   50  2 48  0             480782.9630  -0.0078  0.050  -0.0079 0.50  
1793: 51  3 49  0   50  3 48  0             480782.9630  -0.0078  0.050  -0.0079 0.00  
1794: 50  3 47  0   49  3 46  0             480789.1850  -0.0446  0.050  -0.0447 0.00  
1795: 50  3 47  0   49  4 46  0             480789.1850  -0.0446  0.050  -0.0447 0.50  
1796: 50  4 47  0   49  3 46  0             480789.1850  -0.0446  0.050  -0.0447 0.50  
1797: 50  4 47  0   49  4 46  0             480789.1850  -0.0446  0.050  -0.0447 0.00  
1798: 49  4 45  0   48  4 44  0             480795.0681  -0.0282  0.050  -0.0283 0.00  
1799: 49  4 45  0   48  5 44  0             480795.0681  -0.0282  0.050  -0.0283 0.50  
1800: 49  5 45  0   48  4 44  0             480795.0681  -0.0282  0.050  -0.0283 0.50  
1801: 49  5 45  0   48  5 44  0             480795.0681  -0.0282  0.050  -0.0283 0.00  
1802: 48  5 43  0   47  5 42  0             480800.9075  -0.0043  0.050  -0.0044 0.00  
1803: 48  5 43  0   47  6 42  0             480800.9075  -0.0043  0.050  -0.0044 0.50  
1804: 48  6 43  0   47  5 42  0             480800.9075  -0.0043  0.050  -0.0044 0.50  
1805: 48  6 43  0   47  6 42  0             480800.9075  -0.0043  0.050  -0.0044 0.00  
1806: 47  6 41  0   46  6 40  0             480807.1027  -0.0003  0.050  -0.0003 0.00  
1807: 47  6 41  0   46  7 40  0             480807.1027  -0.0003  0.050  -0.0003 0.50  
1808: 47  7 41  0   46  6 40  0             480807.1027  -0.0003  0.050  -0.0003 0.50  
1809: 47  7 41  0   46  7 40  0             480807.1027  -0.0003  0.050  -0.0003 0.00  
1810: 46  7 39  0   45  7 38  0             480814.2867   0.0670  0.050   0.0671 0.00  
1811: 46  7 39  0   45  8 38  0             480814.2867   0.0670  0.050   0.0671 0.50  
1812: 46  8 39  0   45  7 38  0             480814.2867   0.0670  0.050   0.0671 0.50  
1813: 46  8 39  0   45  8 38  0             480814.2867   0.0670  0.050   0.0671 0.00  
1814: 45  8 37  0   44  8 36  0             480822.9896  -0.0017  0.050  -0.0017 0.00  
1815: 45  8 37  0   44  9 36  0             480822.9896  -0.0017  0.050  -0.0017 0.50  
1816: 45  9 37  0   44  8 36  0             480822.9896  -0.0017  0.050  -0.0017 0.50  
1817: 45  9 37  0   44  9 36  0             480822.9896  -0.0017  0.050  -0.0017 0.00  
1818: 43 10 33  0   42 10 32  0             480849.8511  -0.0294  0.050  -0.0294 0.00  
1819: 43 10 33  0   42 11 32  0             480849.8511  -0.0294  0.050  -0.0294 0.50  
1820: 43 11 33  0   42 10 32  0             480849.8511  -0.0294  0.050  -0.0294 0.50  
1821: 43 11 33  0   42 11 32  0             480849.8511  -0.0294  0.050  -0.0294 0.00  
1822: 41 12 29  0   40 12 28  0             480902.0225   0.0497  0.050   0.0497 0.00  
1823: 41 12 29  0   40 13 28  0             480902.0225   0.0497  0.050   0.0497 0.50  
1824: 41 13 29  0   40 12 28  0             480902.0225   0.0497  0.050   0.0497 0.50  
1825: 41 13 29  0   40 13 28  0             480902.0225   0.0497  0.050   0.0497 0.00  
1826: 40 13 27  0   39 13 26  0             480946.1838   0.0308  0.050   0.0308 0.00  
1827: 40 13 27  0   39 14 26  0             480946.1838   0.0308  0.050   0.0308 0.50  
1828: 40 14 27  0   39 13 26  0             480946.1838   0.0308  0.050   0.0308 0.50  
1829: 40 14 27  0   39 14 26  0             480946.1838   0.0308  0.050   0.0308 0.00  
1830: 39 14 25  0   38 14 24  0             481011.1625  -0.0220  0.050  -0.0221 0.00  
1831: 39 14 25  0   38 15 24  0             481011.1625  -0.0220  0.050  -0.0221 0.50  
1832: 39 15 25  0   38 14 24  0             481011.1625  -0.0220  0.050  -0.0221 0.50  
1833: 39 15 25  0   38 15 24  0             481011.1625  -0.0220  0.050  -0.0221 0.00  
1834: 38 15 23  0   37 15 22  0             481109.0292   0.0259  0.050   0.0259 0.00  
1835: 38 15 23  0   37 16 22  0             481109.0292   0.0259  0.050   0.0259 0.50  
1836: 38 16 23  0   37 15 22  0             481109.0292   0.0259  0.050   0.0259 0.50  
1837: 38 16 23  0   37 16 22  0             481109.0292   0.0259  0.050   0.0259 0.00  
1838: 37 16 21  0   36 16 20  0             481260.2183  -0.0442  0.050  -0.0443 0.00  
1839: 37 16 21  0   36 17 20  0             481260.2183  -0.0442  0.050  -0.0443 0.50  
1840: 37 17 21  0   36 16 20  0             481260.2183  -0.0442  0.050  -0.0443 0.50  
1841: 37 17 21  0   36 17 20  0             481260.2183  -0.0442  0.050  -0.0443 0.00  
1842: 35 18 17  0   34 18 16  0             481913.1568  -0.0400  0.050   0.0023 0.00  
1843: 35 18 17  0   34 19 16  0             481913.1568   0.0588  0.050   0.0023 0.50  
1844: 35 19 17  0   34 18 16  0             481913.1568  -0.0542  0.050   0.0023 0.50  
1845: 35 19 17  0   34 19 16  0             481913.1568   0.0446  0.050   0.0023 0.00  
1846: 34 19 15  0   33 20 14  0             482657.6843   0.0041  0.050               
1847: 34 20 15  0   33 19 14  0             482668.7321  -0.0110  0.050               
1848: 26 24  2  0   25 23  3  0             483199.0200  -0.1805  0.050  -0.0073 0.50  
1849: 26 24  3  0   25 23  2  0             483199.0200   0.1658  0.050  -0.0073 0.50  
1850: 28 21  8  0   27 20  7  0             483331.4002  -0.0057  0.050               
1851: 26 25  1  0   25 24  2  0             487649.1716   0.0245  0.050   0.0284 0.50  
1852: 26 25  2  0   25 24  1  0             487649.1716   0.0323  0.050   0.0284 0.50  
1853: 54  0 54  0   53  0 53  0             489746.9145   0.0647  0.050   0.0648 0.00  
1854: 54  0 54  0   53  1 53  0             489746.9145   0.0647  0.050   0.0648 0.50  
1855: 54  1 54  0   53  0 53  0             489746.9145   0.0647  0.050   0.0648 0.50  
1856: 54  1 54  0   53  1 53  0             489746.9145   0.0647  0.050   0.0648 0.00  
1857: 53  1 52  0   52  1 51  0             489754.7464   0.0745  0.050   0.0745 0.00  
1858: 53  1 52  0   52  2 51  0             489754.7464   0.0745  0.050   0.0745 0.50  
1859: 53  2 52  0   52  1 51  0             489754.7464   0.0745  0.050   0.0745 0.50  
1860: 53  2 52  0   52  2 51  0             489754.7464   0.0745  0.050   0.0745 0.00  
1861: 52  2 50  0   51  2 49  0             489761.5388  -0.0177  0.050  -0.0178 0.00  
1862: 52  2 50  0   51  3 49  0             489761.5388  -0.0177  0.050  -0.0178 0.50  
1863: 52  3 50  0   51  2 49  0             489761.5388  -0.0177  0.050  -0.0178 0.50  
1864: 51  3 48  0   50  3 47  0             489767.6688  -0.0668  0.050  -0.0668 0.00  
1865: 51  3 48  0   50  4 47  0             489767.6688  -0.0668  0.050  -0.0668 0.50  
1866: 51  4 48  0   50  3 47  0             489767.6688  -0.0668  0.050  -0.0668 0.50  
1867: 51  4 48  0   50  4 47  0             489767.6688  -0.0668  0.050  -0.0668 0.00  
1868: 50  4 46  0   49  4 45  0             489773.4515  -0.0298  0.050  -0.0299 0.00  
1869: 50  4 46  0   49  5 45  0             489773.4515  -0.0298  0.050  -0.0299 0.50  
1870: 50  5 46  0   49  4 45  0             489773.4515  -0.0298  0.050  -0.0299 0.50  
1871: 50  5 46  0   49  5 45  0             489773.4515  -0.0298  0.050  -0.0299 0.00  
1872: 49  5 44  0   48  5 43  0             489779.0740  -0.0476  0.050  -0.0476 0.00  
1873: 49  5 44  0   48  6 43  0             489779.0740  -0.0476  0.050  -0.0476 0.50  
1874: 49  6 44  0   48  5 43  0             489779.0740  -0.0476  0.050  -0.0476 0.50  
1875: 49  6 44  0   48  6 43  0             489779.0740  -0.0476  0.050  -0.0476 0.00  
1876: 48  6 42  0   47  6 41  0             489784.9777  -0.0854  0.050  -0.0854 0.00  
1877: 48  6 42  0   47  7 41  0             489784.9777  -0.0854  0.050  -0.0854 0.50  
1878: 48  7 42  0   47  6 41  0             489784.9777  -0.0854  0.050  -0.0854 0.50  
1879: 48  7 42  0   47  7 41  0             489784.9777  -0.0854  0.050  -0.0854 0.00  
1880: 47  7 40  0   46  7 39  0             489791.7510  -0.0736  0.050  -0.0736 0.00  
1881: 47  7 40  0   46  8 39  0             489791.7510  -0.0736  0.050  -0.0736 0.50  
1882: 47  8 40  0   46  7 39  0             489791.7510  -0.0736  0.050  -0.0736 0.50  
1883: 47  8 40  0   46  8 39  0             489791.7510  -0.0736  0.050  -0.0736 0.00  
1884: 46  8 38  0   45  8 37  0             489800.1424   0.0553  0.050   0.0554 0.00  
1885: 46  8 38  0   45  9 37  0             489800.1424   0.0553  0.050   0.0554 0.50  
1886: 46  9 38  0   45  8 37  0             489800.1424   0.0553  0.050   0.0554 0.50  
1887: 46  9 38  0   45  9 37  0             489800.1424   0.0553  0.050   0.0554 0.00  
1888: 43 11 32  0   42 11 31  0             489844.9677  -0.0496  0.050  -0.0497 0.00  
1889: 43 11 32  0   42 12 31  0             489844.9677  -0.0496  0.050  -0.0497 0.50  
1890: 43 12 32  0   42 11 31  0             489844.9677  -0.0496  0.050  -0.0497 0.50  
1891: 43 12 32  0   42 12 31  0             489844.9677  -0.0496  0.050  -0.0497 0.00  
1892: 42 12 30  0   41 12 29  0             489873.0592   0.0124  0.050   0.0124 0.00  
1893: 42 12 30  0   41 13 29  0             489873.0592   0.0124  0.050   0.0124 0.50  
1894: 42 13 30  0   41 12 29  0             489873.0592   0.0124  0.050   0.0124 0.50  
1895: 42 13 30  0   41 13 29  0             489873.0592   0.0124  0.050   0.0124 0.00  
1896: 41 13 28  0   40 13 27  0             489913.1784  -0.0478  0.050  -0.0479 0.00  
1897: 41 13 28  0   40 14 27  0             489913.1784  -0.0478  0.050  -0.0479 0.50  
1898: 41 14 28  0   40 13 27  0             489913.1784  -0.0478  0.050  -0.0479 0.50  
1899: 41 14 28  0   40 14 27  0             489913.1784  -0.0478  0.050  -0.0479 0.00  
1900: 40 14 26  0   39 14 25  0             489971.7151  -0.0630  0.050  -0.0630 0.00  
1901: 40 14 26  0   39 15 25  0             489971.7151  -0.0630  0.050  -0.0630 0.50  
1902: 40 15 26  0   39 14 25  0             489971.7151  -0.0630  0.050  -0.0630 0.50  
1903: 40 15 26  0   39 15 25  0             489971.7151  -0.0630  0.050  -0.0630 0.00  
1904: 39 15 24  0   38 15 23  0             490058.8135   0.0561  0.050   0.0561 0.00  
1905: 39 15 24  0   38 16 23  0             490058.8135   0.0561  0.050   0.0561 0.50  
1906: 39 16 24  0   38 15 23  0             490058.8135   0.0561  0.050   0.0561 0.50  
1907: 39 16 24  0   38 16 23  0             490058.8135   0.0561  0.050   0.0561 0.00  
1908: 37 17 20  0   36 17 19  0             490399.1909  -0.0466  0.050  -0.0466 0.00  
1909: 37 17 20  0   36 18 19  0             490399.1909  -0.0465  0.050  -0.0466 0.50  
1910: 37 18 20  0   36 17 19  0             490399.1909  -0.0466  0.050  -0.0466 0.50  
1911: 37 18 20  0   36 18 19  0             490399.1909  -0.0465  0.050  -0.0466 0.00  
1912: 36 18 18  0   35 18 17  0             490741.2071   0.0337  0.050   0.0398 0.00  
1913: 36 18 18  0   35 19 17  0             490741.2071   0.0479  0.050   0.0398 0.50  
1914: 36 19 18  0   35 18 17  0             490741.2071   0.0317  0.050   0.0398 0.50  
1915: 36 19 18  0   35 19 17  0             490741.2071   0.0459  0.050   0.0398 0.00  
1916: 35 20 16  0   34 19 15  0             491341.6825   0.0757  0.050               
1917: 26 26  0  0   25 25  1  0             492077.0761   0.0335  0.050   0.0336 0.50  
1918: 26 26  1  0   25 25  0  0             492077.0761   0.0336  0.050   0.0336 0.50  
1919: 27 23  4  0   26 22  5  0             493159.9547  -0.0320  0.050               
1920: 27 24  4  0   26 23  3  0             497701.2955  -0.0046  0.050               
1921: 27 24  3  0   26 23  4  0             497705.5664  -0.0914  0.050               
1922: 55  0 55  0   54  0 54  0             498725.1486   0.0691  0.050   0.0692 0.00  
1923: 55  0 55  0   54  1 54  0             498725.1486   0.0691  0.050   0.0692 0.50  
1924: 55  1 55  0   54  0 54  0             498725.1486   0.0691  0.050   0.0692 0.50  
1925: 55  1 55  0   54  1 54  0             498725.1486   0.0691  0.050   0.0692 0.00  
1926: 53  2 51  0   52  2 50  0             498739.7460   0.0247  0.050   0.0247 0.00  
1927: 53  2 51  0   52  3 50  0             498739.7460   0.0247  0.050   0.0247 0.50  
1928: 53  3 51  0   52  2 50  0             498739.7460   0.0247  0.050   0.0247 0.50  
1929: 53  3 51  0   52  3 50  0             498739.7460   0.0247  0.050   0.0247 0.00  
1930: 52  3 49  0   51  3 48  0             498745.8325   0.0105  0.050   0.0106 0.00  
1931: 52  3 49  0   51  4 48  0             498745.8325   0.0105  0.050   0.0106 0.50  
1932: 52  4 49  0   51  3 48  0             498745.8325   0.0105  0.050   0.0106 0.50  
1933: 52  4 49  0   51  4 48  0             498745.8325   0.0105  0.050   0.0106 0.00  
1934: 51  4 47  0   50  4 46  0             498751.4314  -0.0177  0.050  -0.0178 0.00  
1935: 51  4 47  0   50  5 46  0             498751.4314  -0.0177  0.050  -0.0178 0.50  
1936: 51  5 47  0   50  4 46  0             498751.4314  -0.0177  0.050  -0.0178 0.50  
1937: 51  5 47  0   50  5 46  0             498751.4314  -0.0177  0.050  -0.0178 0.00  
1938: 48  7 41  0   47  7 40  0             498769.0852   0.0423  0.050   0.0424 0.00  
1939: 48  7 41  0   47  8 40  0             498769.0852   0.0423  0.050   0.0424 0.50  
1940: 48  8 41  0   47  7 40  0             498769.0852   0.0423  0.050   0.0424 0.50  
1941: 48  8 41  0   47  8 40  0             498769.0852   0.0423  0.050   0.0424 0.00  
1942: 46  9 37  0   45  9 36  0             498786.7960  -0.0211  0.050  -0.0212 0.00  
1943: 46  9 37  0   45 10 36  0             498786.7960  -0.0211  0.050  -0.0212 0.50  
1944: 46 10 37  0   45  9 36  0             498786.7960  -0.0211  0.050  -0.0212 0.50  
1945: 46 10 37  0   45 10 36  0             498786.7960  -0.0211  0.050  -0.0212 0.00  
1946: 45 10 35  0   44 10 34  0             498800.1684  -0.0153  0.050  -0.0153 0.00  
1947: 45 10 35  0   44 11 34  0             498800.1684  -0.0153  0.050  -0.0153 0.50  
1948: 45 11 35  0   44 10 34  0             498800.1684  -0.0153  0.050  -0.0153 0.50  
1949: 45 11 35  0   44 11 34  0             498800.1684  -0.0153  0.050  -0.0153 0.00  
1950: 43 12 31  0   42 12 30  0             498844.2760  -0.0451  0.050  -0.0451 0.00  
1951: 43 12 31  0   42 13 30  0             498844.2760  -0.0451  0.050  -0.0451 0.50  
1952: 43 13 31  0   42 12 30  0             498844.2760  -0.0451  0.050  -0.0451 0.50  
1953: 43 13 31  0   42 13 30  0             498844.2760  -0.0451  0.050  -0.0451 0.00  
1954: 42 13 29  0   41 13 28  0             498880.9715  -0.0032  0.050  -0.0032 0.00  
1955: 42 13 29  0   41 14 28  0             498880.9715  -0.0032  0.050  -0.0032 0.50  
1956: 42 14 29  0   41 13 28  0             498880.9715  -0.0032  0.050  -0.0032 0.50  
1957: 42 14 29  0   41 14 28  0             498880.9715  -0.0032  0.050  -0.0032 0.00  
1958: 41 14 27  0   40 14 26  0             498933.9546   0.0436  0.050   0.0436 0.00  
1959: 41 14 27  0   40 15 26  0             498933.9546   0.0436  0.050   0.0436 0.50  
1960: 41 15 27  0   40 14 26  0             498933.9546   0.0436  0.050   0.0436 0.50  
1961: 41 15 27  0   40 15 26  0             498933.9546   0.0436  0.050   0.0436 0.00  
--------------------------------------------------------------------------------

PARAMETERS IN FIT (values truncated and Nlines statistics):

        1000000         A_gs  /MHz         9510.52332(50)                      1
        2000000         B_gs  /MHz         8531.25577(43)                      2
        3000000         C_gs  /MHz         4494.96498(23)                      3
          20000        DJ_gs  /kHz            1.42017(27)                      4
         110000       DJK_gs  /kHz           -0.0925(13)                       5
         200000        DK_gs  /kHz            2.3640(14)                       6
        4010000        dJ_gs  /kHz            0.54893(11)                      7
        4100000        dK_gs  /kHz            1.15815(30)                      8
          30000        HJ_gs  /Hz             0.000439(32)                     9
         120000       HJK_gs  /Hz           [ 0.0004807]                      10
         210000       HKJ_gs  /Hz            -0.00512(37)                     11
         300000        HK_gs  /Hz             0.00543(91)                     12
        4020000        hJ_gs  /Hz           [ 0.0002207]                      13
        4110000       hJK_gs  /Hz           [ 0.0006293]                      14
        4200000        hK_gs  /Hz           [ 0.0027308]                      15

 MICROWAVE AVG =        0.000068 MHz, IR AVG =        0.00000                 
 MICROWAVE RMS =        0.040354 MHz, IR RMS =        0.00000                 
 END OF ITERATION  1 OLD, NEW RMS ERROR=        0.80707         0.80707       

  distinct frequency lines in fit:   596
       distinct parameters of fit:    11

MICROWAVE       lines fitted       lines    lines      RMS      RMS ERROR    J range  Ka range    freq. range
            total   dv=0 dv.ne.0   UNFITTD  e>900
v"= 0        596    596      0        0      0       0.040344     0.80688     9  65    0  27   166310   498934
--------------------------------------------------------------------------------------------
total:       596    596      0        0      0       0.040344     0.80688

NOTE: the RMS values above are for Nlines statistics, but the 'total' values may differ slightly from
      those in the .FIT file since the o-c values for this evaluation are as rounded in the .FIT.


 PARAMETERS IN FIT WITH STANDARD ERRORS ON THOSE THAT ARE FITTED:
 (values rounded and degrees of freedom, Ndegf=Nlines-Nconst, statistics)

        1000000         A_gs  /MHz       9510.52332(41)                        1
        2000000         B_gs  /MHz       8531.25577(35)                        2
        3000000         C_gs  /MHz       4494.96498(19)                        3
          20000        DJ_gs  /kHz          1.42017(22)                        4
         110000       DJK_gs  /kHz         -0.0925(10)                         5
         200000        DK_gs  /kHz          2.3641(11)                         6
        4010000        dJ_gs  /kHz          0.548932(93)                       7
        4100000        dK_gs  /kHz          1.15815(24)                        8
          30000        HJ_gs  /Hz           0.000439(26)                       9
         120000       HJK_gs  /Hz           [ 0.0004807]                      10
         210000       HKJ_gs  /Hz          -0.00512(30)                       11
         300000        HK_gs  /Hz           0.00543(74)                       12
        4020000        hJ_gs  /Hz           [ 0.0002207]                      13
        4110000       hJK_gs  /Hz           [ 0.0006293]                      14
        4200000        hK_gs  /Hz           [ 0.0027308]                      15

 CORRELATION COEFFICIENTS, C.ij:

           A_gs     B_gs     C_gs     -DJ_gs   -DJK_gs  -DK_gs   -dJ_gs   -dK_gs  

A_gs        1.0000
B_gs       -0.1066   1.0000
C_gs       -0.1065   0.2463   1.0000
-DJ_gs      0.3341  -0.8629  -0.4712   1.0000
-DJK_gs    -0.5343   0.7125   0.1304  -0.8466   1.0000
-DK_gs     -0.0325  -0.6727   0.0452   0.6604  -0.7967   1.0000
-dJ_gs      0.3284  -0.8379   0.1101   0.7962  -0.8609   0.7503   1.0000
-dK_gs     -0.5763   0.3403   0.1851  -0.4578   0.7061  -0.4298  -0.4595   1.0000
HJ_gs      -0.0762   0.2472   0.8694  -0.5329   0.1862  -0.0408   0.0744   0.1066
HKJ_gs      0.2156  -0.1767  -0.1615   0.3880  -0.4519   0.4376   0.2056   0.0169
HK_gs       0.1578   0.4106  -0.0541  -0.4454   0.4493  -0.7015  -0.4499  -0.1733

           HJ_gs    HKJ_gs   HK_gs   

HJ_gs       1.0000
HKJ_gs     -0.3402   1.0000
HK_gs       0.1027  -0.8052   1.0000

 Mean value of |C.ij|, i.ne.j =   0.3941
 Mean value of  C.ij,  i.ne.j =  -0.0591


 No correlations with absolute value greater than 0.9950


 Worst fitted lines (obs-calc/error):

   664:    2.0       1722:   -2.0        626:    2.0        405:    2.0
   272:   -2.0         73:    1.9        110:    1.9       1326:   -1.9
  1187:    1.9        351:    1.9        163:    1.9       1346:   -1.8
   618:   -1.8       1921:   -1.8         49:   -1.8        598:   -1.8
   635:    1.8         94:   -1.7       1876:   -1.7        155:    1.7
  1142:    1.7       1060:    1.6        325:   -1.6       1726:   -1.6
   516:   -1.6         41:    1.6        906:    1.6       1223:   -1.6
   318:    1.6        762:   -1.5        805:   -1.5        464:   -1.5
  1228:   -1.5        521:    1.5        827:    1.5         53:   -1.5
  1916:    1.5       1430:   -1.5        636:    1.5        715:   -1.5
   687:   -1.5       1857:    1.5        898:    1.5       1711:    1.5
  1232:   -1.5       1880:   -1.5        668:   -1.5        339:    1.5
   770:   -1.4       1419:   -1.4

   664: 28  7 21  0   27  7 20  0             319170.6467   0.1000  0.050   0.1000 0.00
  1722: 49  3 46  0   48  3 45  0             471810.2123  -0.0994  0.050  -0.0995 0.00
   626: 24 10 14  0   23 10 13  0             310426.0431   0.0950  0.050   0.0984 0.00
   405: 36 10 26  0   36  9 27  0             237363.6989   0.0983  0.050   0.0984 0.50
   272: 36 12 24  0   36 11 25  0             218990.3745  -0.0976  0.050  -0.0976 0.50
    73: 37 17 20  0   37 16 21  0             181426.1236   0.0963  0.050   0.0963 0.50
   110: 23  3 20  0   23  2 21  0             184237.0490   0.0956  0.050   0.0956 0.50
  1326: 35 11 24  0   34 11 23  0             418060.9864  -0.0944  0.050  -0.0945 0.00
  1187: 37  7 30  0   36  7 29  0             400000.6371   0.0939  0.050   0.0939 0.00
   351: 37 12 25  0   37 11 26  0             228007.8895   0.0939  0.050   0.0939 0.50
                                           _____________________________________
__________________________________________/ SPFIT output reformatted with PIFORM
