# Supplementary material for: Improved Accuracy in Semi-Experimental Structure Determination by Resolving Problems Associated with Rotation of Principal Inertial Axes of Isotopologues: Structures of 1,3-Oxazole (c‑C3H3NO)
Source: J Phys Chem A. 2026 Apr 24;130(18):3623–41. doi: 10.1021/acs.jpca.6c01535 (PMC13158917; doi:10.1021/acs.jpca.6c01535)
Supplement: Supplementary file 2 [file jp6c01535_si_002.zip › Supporting Information/Least-Squares Fits/oxazole_022_S_III_l.res]

   [4,5-2H]-oxazole GS                               SSun Oct 12 16:40:42 2025

-------------------------------------------------------------------------------------=========
                                              obs         o-c     error     blends     Notes
                                                                         o-c      wt
    / instead of : below denotes (o-c)>3*err
-------------------------------------------------------------------------------------=========
   1: 18  0 18  0   17  0 17  0             166114.3190   0.0482  0.050   0.0482 0.50  
   2: 18  0 18  0   17  1 17  0             166114.3190   0.0482  0.050   0.0482 0.00  
   3: 18  1 18  0   17  0 17  0             166114.3190   0.0482  0.050   0.0482 0.00  
   4: 18  1 18  0   17  1 17  0             166114.3190   0.0482  0.050   0.0482 0.50  
   5: 16  2 14  0   15  2 13  0             166131.0691   0.0928  0.050   0.0928 0.50  
   6: 16  2 14  0   15  3 13  0             166131.0691   0.0928  0.050   0.0928 0.00  
   7: 16  3 14  0   15  2 13  0             166131.0691   0.0928  0.050   0.0928 0.00  
   8: 16  3 14  0   15  3 13  0             166131.0691   0.0928  0.050   0.0928 0.50  
   9: 15  3 12  0   14  3 11  0             166139.1878   0.0674  0.050   0.0674 0.50  
  10: 15  3 12  0   14  4 11  0             166139.1878   0.0674  0.050   0.0674 0.00  
  11: 15  4 12  0   14  3 11  0             166139.1878   0.0674  0.050   0.0674 0.00  
  12: 15  4 12  0   14  4 11  0             166139.1878   0.0674  0.050   0.0674 0.50  
  13: 40 21 19  0   40 20 20  0             175015.4245   0.0452  0.050   0.0453 0.00  
  14: 40 21 19  0   40 21 20  0             175015.4245   0.0452  0.050   0.0453 0.50  
  15: 40 22 19  0   40 20 20  0             175015.4245   0.0452  0.050   0.0453 0.50  
  16: 40 22 19  0   40 21 20  0             175015.4245   0.0452  0.050   0.0453 0.00  
  17: 39 20 19  0   39 19 20  0             175031.3073   0.0065  0.050   0.0066 0.00  
  18: 39 20 19  0   39 20 20  0             175031.3073   0.0065  0.050   0.0066 0.50  
  19: 39 21 19  0   39 19 20  0             175031.3073   0.0065  0.050   0.0066 0.50  
  20: 39 21 19  0   39 20 20  0             175031.3073   0.0065  0.050   0.0066 0.00  
  21: 18  1 17  0   17  1 16  0             175100.6994   0.0269  0.050   0.0269 0.50  
  22: 18  1 17  0   17  2 16  0             175100.6994   0.0269  0.050   0.0269 0.00  
  23: 18  2 17  0   17  1 16  0             175100.6994   0.0269  0.050   0.0269 0.00  
  24: 18  2 17  0   17  2 16  0             175100.6994   0.0269  0.050   0.0269 0.50  
  25: 34 15 19  0   34 14 20  0             175104.2578   0.0482  0.050   0.0482 0.00  
  26: 34 15 19  0   34 15 20  0             175104.2578   0.0482  0.050   0.0482 0.50  
  27: 34 16 19  0   34 14 20  0             175104.2578   0.0482  0.050   0.0482 0.50  
  28: 34 16 19  0   34 15 20  0             175104.2578   0.0482  0.050   0.0482 0.00  
  29: 17  2 15  0   16  2 14  0             175108.9090   0.0428  0.050   0.0428 0.50  
  30: 17  2 15  0   16  3 14  0             175108.9090   0.0428  0.050   0.0428 0.00  
  31: 17  3 15  0   16  2 14  0             175108.9090   0.0428  0.050   0.0428 0.00  
  32: 17  3 15  0   16  3 14  0             175108.9090   0.0428  0.050   0.0428 0.50  
  33: 16  3 13  0   15  3 12  0             175116.9721   0.0319  0.050   0.0320 0.50  
  34: 16  3 13  0   15  4 12  0             175116.9721   0.0319  0.050   0.0320 0.00  
  35: 16  4 13  0   15  3 12  0             175116.9721   0.0319  0.050   0.0320 0.00  
  36: 16  4 13  0   15  4 12  0             175116.9721   0.0319  0.050   0.0320 0.50  
  37: 15  4 11  0   14  4 10  0             175125.0843   0.0439  0.050   0.0440 0.50  
  38: 15  4 11  0   14  5 10  0             175125.0843   0.0439  0.050   0.0440 0.00  
  39: 15  5 11  0   14  4 10  0             175125.0843   0.0439  0.050   0.0440 0.00  
  40: 15  5 11  0   14  5 10  0             175125.0843   0.0439  0.050   0.0440 0.50  
  41: 29 10 19  0   29  9 20  0             175166.2789  -0.0287  0.050  -0.0287 0.00  
  42: 29 10 19  0   29 10 20  0             175166.2789  -0.0287  0.050  -0.0287 0.50  
  43: 29 11 19  0   29  9 20  0             175166.2789  -0.0287  0.050  -0.0287 0.50  
  44: 29 11 19  0   29 10 20  0             175166.2789  -0.0287  0.050  -0.0287 0.00  
  45: 28  9 19  0   28  8 20  0             175177.5025   0.0340  0.050   0.0341 0.00  
  46: 28  9 19  0   28  9 20  0             175177.5025   0.0340  0.050   0.0341 0.50  
  47: 28 10 19  0   28  8 20  0             175177.5025   0.0340  0.050   0.0341 0.50  
  48: 28 10 19  0   28  9 20  0             175177.5025   0.0340  0.050   0.0341 0.00  
  49: 26  7 19  0   26  6 20  0             175198.5627   0.0063  0.050   0.0063 0.00  
  50: 26  7 19  0   26  7 20  0             175198.5627   0.0063  0.050   0.0063 0.50  
  51: 26  8 19  0   26  6 20  0             175198.5627   0.0063  0.050   0.0063 0.50  
  52: 26  8 19  0   26  7 20  0             175198.5627   0.0063  0.050   0.0063 0.00  
  53: 11  8  3  0   10  8  2  0             175281.6458   0.0190  0.050               
  54: 47 27 20  0   47 26 21  0             183870.7300   0.0202  0.050   0.0202 0.00  
  55: 47 27 20  0   47 27 21  0             183870.7300   0.0202  0.050   0.0202 0.50  
  56: 47 28 20  0   47 26 21  0             183870.7300   0.0202  0.050   0.0202 0.50  
  57: 47 28 20  0   47 27 21  0             183870.7300   0.0202  0.050   0.0202 0.00  
  58: 46 26 20  0   46 25 21  0             183890.5203  -0.0330  0.050  -0.0330 0.00  
  59: 46 26 20  0   46 26 21  0             183890.5203  -0.0330  0.050  -0.0330 0.50  
  60: 46 27 20  0   46 25 21  0             183890.5203  -0.0330  0.050  -0.0330 0.50  
  61: 46 27 20  0   46 26 21  0             183890.5203  -0.0330  0.050  -0.0330 0.00  
  62: 44 24 20  0   44 23 21  0             183928.7222  -0.0605  0.050  -0.0605 0.00  
  63: 44 24 20  0   44 24 21  0             183928.7222  -0.0605  0.050  -0.0605 0.50  
  64: 44 25 20  0   44 23 21  0             183928.7222  -0.0605  0.050  -0.0605 0.50  
  65: 44 25 20  0   44 24 21  0             183928.7222  -0.0605  0.050  -0.0605 0.00  
  66: 43 23 20  0   43 22 21  0             183947.1048  -0.0725  0.050  -0.0725 0.00  
  67: 43 23 20  0   43 23 21  0             183947.1048  -0.0725  0.050  -0.0725 0.50  
  68: 43 24 20  0   43 22 21  0             183947.1048  -0.0725  0.050  -0.0725 0.50  
  69: 43 24 20  0   43 23 21  0             183947.1048  -0.0725  0.050  -0.0725 0.00  
  70: 41 21 20  0   41 20 21  0             183982.5523   0.0053  0.050   0.0054 0.00  
  71: 41 21 20  0   41 21 21  0             183982.5523   0.0053  0.050   0.0054 0.50  
  72: 41 22 20  0   41 20 21  0             183982.5523   0.0053  0.050   0.0054 0.50  
  73: 41 22 20  0   41 21 21  0             183982.5523   0.0053  0.050   0.0054 0.00  
  74: 40 20 20  0   40 19 21  0             183999.5116  -0.0183  0.050  -0.0183 0.00  
  75: 40 20 20  0   40 20 21  0             183999.5116  -0.0183  0.050  -0.0183 0.50  
  76: 40 21 20  0   40 19 21  0             183999.5116  -0.0183  0.050  -0.0183 0.50  
  77: 40 21 20  0   40 20 21  0             183999.5116  -0.0183  0.050  -0.0183 0.00  
  78: 39 19 20  0   39 18 21  0             184016.0015  -0.0486  0.050  -0.0486 0.00  
  79: 39 19 20  0   39 19 21  0             184016.0015  -0.0486  0.050  -0.0486 0.50  
  80: 39 20 20  0   39 18 21  0             184016.0015  -0.0486  0.050  -0.0486 0.50  
  81: 39 20 20  0   39 19 21  0             184016.0015  -0.0486  0.050  -0.0486 0.00  
  82: 38 18 20  0   38 17 21  0             184032.0467  -0.0646  0.050  -0.0647 0.00  
  83: 38 18 20  0   38 18 21  0             184032.0467  -0.0646  0.050  -0.0647 0.50  
  84: 38 19 20  0   38 17 21  0             184032.0467  -0.0646  0.050  -0.0647 0.50  
  85: 38 19 20  0   38 18 21  0             184032.0467  -0.0646  0.050  -0.0647 0.00  
  86: 20  0 20  0   19  0 19  0             184070.0512   0.0201  0.050   0.0202 0.50  
  87: 20  0 20  0   19  1 19  0             184070.0512   0.0201  0.050   0.0202 0.00  
  88: 20  1 20  0   19  0 19  0             184070.0512   0.0201  0.050   0.0202 0.00  
  89: 20  1 20  0   19  1 19  0             184070.0512   0.0201  0.050   0.0202 0.50  
  90: 19  1 18  0   18  1 17  0             184078.5178   0.0616  0.050   0.0616 0.50  
  91: 19  1 18  0   18  2 17  0             184078.5178   0.0616  0.050   0.0616 0.00  
  92: 19  2 18  0   18  1 17  0             184078.5178   0.0616  0.050   0.0616 0.00  
  93: 19  2 18  0   18  2 17  0             184078.5178   0.0616  0.050   0.0616 0.50  
  94: 18  2 16  0   17  2 15  0             184086.6149   0.0094  0.050   0.0095 0.50  
  95: 18  2 16  0   17  3 15  0             184086.6149   0.0094  0.050   0.0095 0.00  
  96: 18  3 16  0   17  2 15  0             184086.6149   0.0094  0.050   0.0095 0.00  
  97: 18  3 16  0   17  3 15  0             184086.6149   0.0094  0.050   0.0095 0.50  
  98: 17  3 14  0   16  3 13  0             184094.6036  -0.0066  0.050  -0.0066 0.50  
  99: 17  3 14  0   16  4 13  0             184094.6036  -0.0066  0.050  -0.0066 0.00  
 100: 17  4 14  0   16  3 13  0             184094.6036  -0.0066  0.050  -0.0066 0.00  
 101: 17  4 14  0   16  4 13  0             184094.6036  -0.0066  0.050  -0.0066 0.50  
 102: 16  4 12  0   15  4 11  0             184102.6192   0.0077  0.050   0.0077 0.50  
 103: 16  4 12  0   15  5 11  0             184102.6192   0.0077  0.050   0.0077 0.00  
 104: 16  5 12  0   15  4 11  0             184102.6192   0.0077  0.050   0.0077 0.00  
 105: 16  5 12  0   15  5 11  0             184102.6192   0.0077  0.050   0.0077 0.50  
 106: 33 13 20  0   33 12 21  0             184105.6361  -0.0180  0.050  -0.0181 0.00  
 107: 33 13 20  0   33 13 21  0             184105.6361  -0.0180  0.050  -0.0181 0.50  
 108: 33 14 20  0   33 12 21  0             184105.6361  -0.0180  0.050  -0.0181 0.50  
 109: 33 14 20  0   33 13 21  0             184105.6361  -0.0180  0.050  -0.0181 0.00  
 110: 15  5 10  0   14  5  9  0             184110.7740  -0.0055  0.050  -0.0055 0.50  
 111: 15  5 10  0   14  6  9  0             184110.7740  -0.0055  0.050  -0.0055 0.00  
 112: 15  6 10  0   14  5  9  0             184110.7740  -0.0055  0.050  -0.0055 0.00  
 113: 15  6 10  0   14  6  9  0             184110.7740  -0.0055  0.050  -0.0055 0.50  
 114: 14  6  8  0   13  6  7  0             184119.4375   0.0450  0.050   0.0451 0.50  
 115: 14  6  8  0   13  7  7  0             184119.4375   0.0450  0.050   0.0451 0.00  
 116: 14  7  8  0   13  6  7  0             184119.4375   0.0450  0.050   0.0451 0.00  
 117: 14  7  8  0   13  7  7  0             184119.4375   0.0450  0.050   0.0451 0.50  
 118: 13  7  6  0   12  7  5  0             184129.3106   0.0399  0.050   0.0402 0.50  
 119: 13  7  6  0   12  8  5  0             184129.3106   0.0405  0.050   0.0402 0.00  
 120: 13  8  6  0   12  7  5  0             184129.3106   0.0398  0.050   0.0402 0.00  
 121: 13  8  6  0   12  8  5  0             184129.3106   0.0405  0.050   0.0402 0.50  
 122: 31 11 20  0   31 10 21  0             184132.0121   0.0361  0.050   0.0361 0.00  
 123: 31 11 20  0   31 11 21  0             184132.0121   0.0361  0.050   0.0361 0.50  
 124: 31 12 20  0   31 10 21  0             184132.0121   0.0361  0.050   0.0361 0.50  
 125: 31 12 20  0   31 11 21  0             184132.0121   0.0361  0.050   0.0361 0.00  
 126: 12  8  4  0   11  9  3  0             184143.3219   0.0507  0.050               
 127: 30 10 20  0   30  9 21  0             184144.5342   0.0484  0.050   0.0484 0.00  
 128: 30 10 20  0   30 10 21  0             184144.5342   0.0484  0.050   0.0484 0.50  
 129: 30 11 20  0   30  9 21  0             184144.5342   0.0484  0.050   0.0484 0.50  
 130: 30 11 20  0   30 10 21  0             184144.5342   0.0484  0.050   0.0484 0.00  
 131: 29  9 20  0   29  8 21  0             184156.5501  -0.0150  0.050  -0.0151 0.00  
 132: 29  9 20  0   29  9 21  0             184156.5501  -0.0150  0.050  -0.0151 0.50  
 133: 29 10 20  0   29  8 21  0             184156.5501  -0.0150  0.050  -0.0151 0.50  
 134: 29 10 20  0   29  9 21  0             184156.5501  -0.0150  0.050  -0.0151 0.00  
 135: 28  8 20  0   28  7 21  0             184168.2465   0.0295  0.050   0.0295 0.00  
 136: 28  8 20  0   28  8 21  0             184168.2465   0.0295  0.050   0.0295 0.50  
 137: 28  9 20  0   28  7 21  0             184168.2465   0.0295  0.050   0.0295 0.50  
 138: 28  9 20  0   28  8 21  0             184168.2465   0.0295  0.050   0.0295 0.00  
 139: 27  7 20  0   27  6 21  0             184179.4610   0.0173  0.050   0.0174 0.00  
 140: 27  7 20  0   27  7 21  0             184179.4610   0.0173  0.050   0.0174 0.50  
 141: 27  8 20  0   27  6 21  0             184179.4610   0.0173  0.050   0.0174 0.50  
 142: 27  8 20  0   27  7 21  0             184179.4610   0.0173  0.050   0.0174 0.00  
 143: 26  6 20  0   26  5 21  0             184190.1761  -0.0715  0.050  -0.0716 0.00  
 144: 26  6 20  0   26  6 21  0             184190.1761  -0.0715  0.050  -0.0716 0.50  
 145: 26  7 20  0   26  5 21  0             184190.1761  -0.0715  0.050  -0.0716 0.50  
 146: 26  7 20  0   26  6 21  0             184190.1761  -0.0715  0.050  -0.0716 0.00  
 147: 25  5 20  0   25  4 21  0             184200.6142  -0.0173  0.050  -0.0174 0.00  
 148: 25  5 20  0   25  5 21  0             184200.6142  -0.0173  0.050  -0.0174 0.50  
 149: 25  6 20  0   25  4 21  0             184200.6142  -0.0173  0.050  -0.0174 0.50  
 150: 25  6 20  0   25  5 21  0             184200.6142  -0.0173  0.050  -0.0174 0.00  
 151: 24  4 20  0   24  3 21  0             184210.5853  -0.0121  0.050  -0.0122 0.00  
 152: 24  4 20  0   24  4 21  0             184210.5853  -0.0121  0.050  -0.0122 0.50  
 153: 24  5 20  0   24  3 21  0             184210.5853  -0.0121  0.050  -0.0122 0.50  
 154: 24  5 20  0   24  4 21  0             184210.5853  -0.0121  0.050  -0.0122 0.00  
 155: 23  3 20  0   23  2 21  0             184220.1364  -0.0113  0.050  -0.0114 0.00  
 156: 23  3 20  0   23  3 21  0             184220.1364  -0.0113  0.050  -0.0114 0.50  
 157: 23  4 20  0   23  2 21  0             184220.1364  -0.0113  0.050  -0.0114 0.50  
 158: 23  4 20  0   23  3 21  0             184220.1364  -0.0113  0.050  -0.0114 0.00  
 159: 22  2 20  0   22  1 21  0             184229.3366   0.0521  0.050   0.0521 0.00  
 160: 22  2 20  0   22  2 21  0             184229.3366   0.0521  0.050   0.0521 0.50  
 161: 22  3 20  0   22  1 21  0             184229.3366   0.0521  0.050   0.0521 0.50  
 162: 22  3 20  0   22  2 21  0             184229.3366   0.0521  0.050   0.0521 0.00  
 163: 47 26 21  0   47 25 22  0             192850.9585  -0.0113  0.050  -0.0113 0.00  
 164: 47 26 21  0   47 26 22  0             192850.9585  -0.0113  0.050  -0.0113 0.50  
 165: 47 27 21  0   47 25 22  0             192850.9585  -0.0113  0.050  -0.0113 0.50  
 166: 47 27 21  0   47 26 22  0             192850.9585  -0.0113  0.050  -0.0113 0.00  
 167: 46 25 21  0   46 24 22  0             192871.5788   0.0901  0.050   0.0902 0.00  
 168: 46 25 21  0   46 25 22  0             192871.5788   0.0901  0.050   0.0902 0.50  
 169: 46 26 21  0   46 24 22  0             192871.5788   0.0901  0.050   0.0902 0.50  
 170: 46 26 21  0   46 25 22  0             192871.5788   0.0901  0.050   0.0902 0.00  
 171: 45 24 21  0   45 23 22  0             192891.5788   0.0637  0.050   0.0637 0.00  
 172: 45 24 21  0   45 24 22  0             192891.5788   0.0637  0.050   0.0637 0.50  
 173: 45 25 21  0   45 23 22  0             192891.5788   0.0637  0.050   0.0637 0.50  
 174: 45 25 21  0   45 24 22  0             192891.5788   0.0637  0.050   0.0637 0.00  
 175: 44 23 21  0   44 22 22  0             192911.0274  -0.0255  0.050  -0.0255 0.00  
 176: 44 23 21  0   44 23 22  0             192911.0274  -0.0255  0.050  -0.0255 0.50  
 177: 44 24 21  0   44 22 22  0             192911.0274  -0.0255  0.050  -0.0255 0.50  
 178: 44 24 21  0   44 23 22  0             192911.0274  -0.0255  0.050  -0.0255 0.00  
 179: 43 22 21  0   43 21 22  0             192930.1262   0.0202  0.050   0.0203 0.00  
 180: 43 22 21  0   43 22 22  0             192930.1262   0.0202  0.050   0.0203 0.50  
 181: 43 23 21  0   43 21 22  0             192930.1262   0.0202  0.050   0.0203 0.50  
 182: 43 23 21  0   43 22 22  0             192930.1262   0.0202  0.050   0.0203 0.00  
 183: 42 21 21  0   42 20 22  0             192948.7417   0.0641  0.050   0.0642 0.00  
 184: 42 21 21  0   42 21 22  0             192948.7417   0.0641  0.050   0.0642 0.50  
 185: 42 22 21  0   42 20 22  0             192948.7417   0.0641  0.050   0.0642 0.50  
 186: 42 22 21  0   42 21 22  0             192948.7417   0.0641  0.050   0.0642 0.00  
 187: 21  0 21  0   20  0 20  0             193047.7016   0.0247  0.050   0.0247 0.50  
 188: 21  0 21  0   20  1 20  0             193047.7016   0.0247  0.050   0.0247 0.00  
 189: 21  1 21  0   20  0 20  0             193047.7016   0.0247  0.050   0.0247 0.00  
 190: 21  1 21  0   20  1 20  0             193047.7016   0.0247  0.050   0.0247 0.50  
 191: 36 15 21  0   36 14 22  0             193050.1608  -0.0244  0.050  -0.0245 0.00  
 192: 36 15 21  0   36 15 22  0             193050.1608  -0.0244  0.050  -0.0245 0.50  
 193: 36 16 21  0   36 14 22  0             193050.1608  -0.0244  0.050  -0.0245 0.50  
 194: 36 16 21  0   36 15 22  0             193050.1608  -0.0244  0.050  -0.0245 0.00  
 195: 20  1 19  0   19  1 18  0             193056.0264  -0.0548  0.050  -0.0548 0.50  
 196: 20  1 19  0   19  2 18  0             193056.0264  -0.0548  0.050  -0.0548 0.00  
 197: 20  2 19  0   19  1 18  0             193056.0264  -0.0548  0.050  -0.0548 0.00  
 198: 20  2 19  0   19  2 18  0             193056.0264  -0.0548  0.050  -0.0548 0.50  
 199: 19  2 17  0   18  2 16  0             193064.2055   0.0192  0.050   0.0192 0.50  
 200: 19  2 17  0   18  3 16  0             193064.2055   0.0192  0.050   0.0192 0.00  
 201: 19  3 17  0   18  2 16  0             193064.2055   0.0192  0.050   0.0192 0.00  
 202: 19  3 17  0   18  3 16  0             193064.2055   0.0192  0.050   0.0192 0.50  
 203: 15  6  9  0   14  6  8  0             193096.3825  -0.0591  0.050  -0.0591 0.50  
 204: 15  6  9  0   14  7  8  0             193096.3825  -0.0591  0.050  -0.0591 0.00  
 205: 15  7  9  0   14  6  8  0             193096.3825  -0.0591  0.050  -0.0591 0.00  
 206: 15  7  9  0   14  7  8  0             193096.3825  -0.0591  0.050  -0.0591 0.50  
 207: 14  7  7  0   13  7  6  0             193105.7219   0.0422  0.050   0.0423 0.50  
 208: 14  7  7  0   13  8  6  0             193105.7219   0.0423  0.050   0.0423 0.00  
 209: 14  8  7  0   13  7  6  0             193105.7219   0.0422  0.050   0.0423 0.00  
 210: 14  8  7  0   13  8  6  0             193105.7219   0.0423  0.050   0.0423 0.50  
 211: 13  8  5  0   12  8  4  0             193118.1261   0.0061  0.050   0.0593 0.50  
 212: 13  8  5  0   12  9  4  0             193118.1261   0.1139  0.050   0.0593 0.00  
 213: 13  9  5  0   12  8  4  0             193118.1261   0.0047  0.050   0.0593 0.00  
 214: 13  9  5  0   12  9  4  0             193118.1261   0.1124  0.050   0.0593 0.50  
 215: 31 10 21  0   31  9 22  0             193122.1025  -0.0144  0.050  -0.0144 0.00  
 216: 31 10 21  0   31 10 22  0             193122.1025  -0.0144  0.050  -0.0144 0.50  
 217: 31 11 21  0   31  9 22  0             193122.1025  -0.0144  0.050  -0.0144 0.50  
 218: 31 11 21  0   31 10 22  0             193122.1025  -0.0144  0.050  -0.0144 0.00  
 219: 30  9 21  0   30  8 22  0             193135.1810   0.0255  0.050   0.0256 0.00  
 220: 30  9 21  0   30  9 22  0             193135.1810   0.0255  0.050   0.0256 0.50  
 221: 30 10 21  0   30  8 22  0             193135.1810   0.0255  0.050   0.0256 0.50  
 222: 30 10 21  0   30  9 22  0             193135.1810   0.0255  0.050   0.0256 0.00  
 223: 28  7 21  0   28  6 22  0             193159.9322   0.0283  0.050   0.0283 0.00  
 224: 28  7 21  0   28  7 22  0             193159.9322   0.0283  0.050   0.0283 0.50  
 225: 28  8 21  0   28  6 22  0             193159.9322   0.0283  0.050   0.0283 0.50  
 226: 28  8 21  0   28  7 22  0             193159.9322   0.0283  0.050   0.0283 0.00  
 227: 26  5 21  0   26  4 22  0             193182.9833   0.0871  0.050   0.0872 0.00  
 228: 26  5 21  0   26  5 22  0             193182.9833   0.0871  0.050   0.0872 0.50  
 229: 26  6 21  0   26  4 22  0             193182.9833   0.0871  0.050   0.0872 0.50  
 230: 26  6 21  0   26  5 22  0             193182.9833   0.0871  0.050   0.0872 0.00  
 231: 24  3 21  0   24  2 22  0             193204.1078  -0.0410  0.050  -0.0411 0.00  
 232: 24  3 21  0   24  3 22  0             193204.1078  -0.0410  0.050  -0.0411 0.50  
 233: 24  4 21  0   24  2 22  0             193204.1078  -0.0410  0.050  -0.0411 0.50  
 234: 24  4 21  0   24  3 22  0             193204.1078  -0.0410  0.050  -0.0411 0.00  
 235: 23  2 21  0   23  1 22  0             193214.0966  -0.0312  0.050  -0.0312 0.00  
 236: 23  2 21  0   23  2 22  0             193214.0966  -0.0312  0.050  -0.0312 0.50  
 237: 23  3 21  0   23  1 22  0             193214.0966  -0.0312  0.050  -0.0312 0.50  
 238: 23  3 21  0   23  2 22  0             193214.0966  -0.0312  0.050  -0.0312 0.00  
 239: 12  9  3  0   11  9  2  0             193298.5982  -0.0059  0.050               
 240: 22  0 22  0   21  0 21  0             202025.1586   0.0023  0.050   0.0023 0.50  
 241: 22  0 22  0   21  1 21  0             202025.1586   0.0023  0.050   0.0023 0.00  
 242: 22  1 22  0   21  0 21  0             202025.1586   0.0023  0.050   0.0023 0.00  
 243: 22  1 22  0   21  1 21  0             202025.1586   0.0023  0.050   0.0023 0.50  
 244: 20  2 18  0   19  2 17  0             202041.6164   0.0153  0.050   0.0154 0.50  
 245: 20  2 18  0   19  3 17  0             202041.6164   0.0153  0.050   0.0154 0.00  
 246: 20  3 18  0   19  2 17  0             202041.6164   0.0153  0.050   0.0154 0.00  
 247: 20  3 18  0   19  3 17  0             202041.6164   0.0153  0.050   0.0154 0.50  
 248: 19  3 16  0   18  3 15  0             202049.4114  -0.0580  0.050  -0.0581 0.50  
 249: 19  3 16  0   18  4 15  0             202049.4114  -0.0580  0.050  -0.0581 0.00  
 250: 19  4 16  0   18  3 15  0             202049.4114  -0.0580  0.050  -0.0581 0.00  
 251: 19  4 16  0   18  4 15  0             202049.4114  -0.0580  0.050  -0.0581 0.50  
 252: 18  4 14  0   17  4 13  0             202057.2141  -0.0659  0.050  -0.0660 0.50  
 253: 18  4 14  0   17  5 13  0             202057.2141  -0.0659  0.050  -0.0660 0.00  
 254: 18  5 14  0   17  4 13  0             202057.2141  -0.0659  0.050  -0.0660 0.00  
 255: 18  5 14  0   17  5 13  0             202057.2141  -0.0659  0.050  -0.0660 0.50  
 256: 15  7  8  0   14  7  7  0             202082.2908   0.0968  0.050   0.0969 0.50  
 257: 15  7  8  0   14  8  7  0             202082.2908   0.0968  0.050   0.0969 0.00  
 258: 15  8  8  0   14  7  7  0             202082.2908   0.0968  0.050   0.0969 0.00  
 259: 15  8  8  0   14  8  7  0             202082.2908   0.0968  0.050   0.0969 0.50  
 260: 44 21 23  0   44 20 24  0             210877.8969   0.0444  0.050   0.0444 0.00  
 261: 44 21 23  0   44 21 24  0             210877.8969   0.0444  0.050   0.0444 0.50  
 262: 44 22 23  0   44 20 24  0             210877.8969   0.0444  0.050   0.0444 0.50  
 263: 44 22 23  0   44 21 24  0             210877.8969   0.0444  0.050   0.0444 0.00  
 264: 43 20 23  0   43 19 24  0             210898.3445   0.0371  0.050   0.0371 0.00  
 265: 43 20 23  0   43 20 24  0             210898.3445   0.0371  0.050   0.0371 0.50  
 266: 43 21 23  0   43 19 24  0             210898.3445   0.0371  0.050   0.0371 0.50  
 267: 43 21 23  0   43 20 24  0             210898.3445   0.0371  0.050   0.0371 0.00  
 268: 23  0 23  0   22  0 22  0             211002.4389  -0.0225  0.050  -0.0225 0.50  
 269: 23  0 23  0   22  1 22  0             211002.4389  -0.0225  0.050  -0.0225 0.00  
 270: 23  1 23  0   22  0 22  0             211002.4389  -0.0225  0.050  -0.0225 0.00  
 271: 23  1 23  0   22  1 22  0             211002.4389  -0.0225  0.050  -0.0225 0.50  
 272: 22  1 21  0   21  1 20  0             211010.7804  -0.0439  0.050  -0.0440 0.50  
 273: 22  1 21  0   21  2 20  0             211010.7804  -0.0439  0.050  -0.0440 0.00  
 274: 22  2 21  0   21  1 20  0             211010.7804  -0.0439  0.050  -0.0440 0.00  
 275: 22  2 21  0   21  2 20  0             211010.7804  -0.0439  0.050  -0.0440 0.50  
 276: 21  2 19  0   20  2 18  0             211018.8073  -0.0344  0.050  -0.0344 0.50  
 277: 21  2 19  0   20  3 18  0             211018.8073  -0.0344  0.050  -0.0344 0.00  
 278: 21  3 19  0   20  2 18  0             211018.8073  -0.0344  0.050  -0.0344 0.00  
 279: 21  3 19  0   20  3 18  0             211018.8073  -0.0344  0.050  -0.0344 0.50  
 280: 20  3 17  0   19  3 16  0             211026.5640  -0.0786  0.050  -0.0786 0.50  
 281: 20  3 17  0   19  4 16  0             211026.5640  -0.0786  0.050  -0.0786 0.00  
 282: 20  4 17  0   19  3 16  0             211026.5640  -0.0786  0.050  -0.0786 0.00  
 283: 20  4 17  0   19  4 16  0             211026.5640  -0.0786  0.050  -0.0786 0.50  
 284: 36 13 23  0   36 12 24  0             211027.6472   0.0385  0.050   0.0386 0.00  
 285: 36 13 23  0   36 13 24  0             211027.6472   0.0385  0.050   0.0386 0.50  
 286: 36 14 23  0   36 12 24  0             211027.6472   0.0385  0.050   0.0386 0.50  
 287: 36 14 23  0   36 13 24  0             211027.6472   0.0385  0.050   0.0386 0.00  
 288: 19  4 15  0   18  4 14  0             211034.3258  -0.0344  0.050  -0.0344 0.50  
 289: 19  4 15  0   18  5 14  0             211034.3258  -0.0344  0.050  -0.0344 0.00  
 290: 19  5 15  0   18  4 14  0             211034.3258  -0.0344  0.050  -0.0344 0.00  
 291: 19  5 15  0   18  5 14  0             211034.3258  -0.0344  0.050  -0.0344 0.50  
 292: 17  6 11  0   16  6 10  0             211050.1355  -0.0148  0.050  -0.0149 0.50  
 293: 17  6 11  0   16  7 10  0             211050.1355  -0.0148  0.050  -0.0149 0.00  
 294: 17  7 11  0   16  6 10  0             211050.1355  -0.0148  0.050  -0.0149 0.00  
 295: 17  7 11  0   16  7 10  0             211050.1355  -0.0148  0.050  -0.0149 0.50  
 296: 34 11 23  0   34 10 24  0             211060.1359  -0.0238  0.050  -0.0238 0.00  
 297: 34 11 23  0   34 11 24  0             211060.1359  -0.0238  0.050  -0.0238 0.50  
 298: 34 12 23  0   34 10 24  0             211060.1359  -0.0238  0.050  -0.0238 0.50  
 299: 34 12 23  0   34 11 24  0             211060.1359  -0.0238  0.050  -0.0238 0.00  
 300: 14  9  5  0   13  9  4  0             211082.5275  -0.0506  0.050   0.0497 0.50  
 301: 14  9  5  0   13 10  4  0             211082.5275   0.1529  0.050   0.0497 0.00  
 302: 14 10  5  0   13  9  4  0             211082.5275  -0.0536  0.050   0.0497 0.00  
 303: 14 10  5  0   13 10  4  0             211082.5275   0.1499  0.050   0.0497 0.50  
 304: 32  9 23  0   32  8 24  0             211090.8567   0.0665  0.050   0.0665 0.00  
 305: 32  9 23  0   32  9 24  0             211090.8567   0.0665  0.050   0.0665 0.50  
 306: 32 10 23  0   32  8 24  0             211090.8567   0.0665  0.050   0.0665 0.50  
 307: 32 10 23  0   32  9 24  0             211090.8567   0.0665  0.050   0.0665 0.00  
 308: 43 19 24  0   43 18 25  0             219883.7423  -0.0503  0.050  -0.0503 0.00  
 309: 43 19 24  0   43 19 25  0             219883.7423  -0.0503  0.050  -0.0503 0.50  
 310: 43 20 24  0   43 18 25  0             219883.7423  -0.0503  0.050  -0.0503 0.50  
 311: 43 20 24  0   43 19 25  0             219883.7423  -0.0503  0.050  -0.0503 0.00  
 312: 41 17 24  0   41 16 25  0             219924.6265  -0.0056  0.050  -0.0056 0.00  
 313: 41 17 24  0   41 17 25  0             219924.6265  -0.0056  0.050  -0.0056 0.50  
 314: 41 18 24  0   41 16 25  0             219924.6265  -0.0056  0.050  -0.0056 0.50  
 315: 41 18 24  0   41 17 25  0             219924.6265  -0.0056  0.050  -0.0056 0.00  
 316: 24  0 24  0   23  0 23  0             219979.5717  -0.0129  0.050  -0.0129 0.50  
 317: 24  0 24  0   23  1 23  0             219979.5717  -0.0129  0.050  -0.0129 0.00  
 318: 24  1 24  0   23  0 23  0             219979.5717  -0.0129  0.050  -0.0129 0.00  
 319: 24  1 24  0   23  1 23  0             219979.5717  -0.0129  0.050  -0.0129 0.50  
 320: 38 14 24  0   38 13 25  0             219982.0721  -0.0125  0.050  -0.0126 0.00  
 321: 38 14 24  0   38 14 25  0             219982.0721  -0.0125  0.050  -0.0126 0.50  
 322: 38 15 24  0   38 13 25  0             219982.0721  -0.0125  0.050  -0.0126 0.50  
 323: 38 15 24  0   38 14 25  0             219982.0721  -0.0125  0.050  -0.0126 0.00  
 324: 23  1 22  0   22  1 21  0             219987.9500   0.0230  0.050   0.0231 0.50  
 325: 23  1 22  0   22  2 21  0             219987.9500   0.0230  0.050   0.0231 0.00  
 326: 23  2 22  0   22  1 21  0             219987.9500   0.0230  0.050   0.0231 0.00  
 327: 23  2 22  0   22  2 21  0             219987.9500   0.0230  0.050   0.0231 0.50  
 328: 37 13 24  0   37 12 25  0             220000.2331   0.0043  0.050   0.0044 0.00  
 329: 37 13 24  0   37 13 25  0             220000.2331   0.0043  0.050   0.0044 0.50  
 330: 37 14 24  0   37 12 25  0             220000.2331   0.0043  0.050   0.0044 0.50  
 331: 37 14 24  0   37 13 25  0             220000.2331   0.0043  0.050   0.0044 0.00  
 332: 21  3 18  0   20  3 17  0             220003.6107  -0.0238  0.050  -0.0239 0.50  
 333: 21  3 18  0   20  4 17  0             220003.6107  -0.0238  0.050  -0.0239 0.00  
 334: 21  4 18  0   20  3 17  0             220003.6107  -0.0238  0.050  -0.0239 0.00  
 335: 21  4 18  0   20  4 17  0             220003.6107  -0.0238  0.050  -0.0239 0.50  
 336: 20  4 16  0   19  4 15  0             220011.2717   0.0116  0.050   0.0117 0.50  
 337: 20  4 16  0   19  5 15  0             220011.2717   0.0116  0.050   0.0117 0.00  
 338: 20  5 16  0   19  4 15  0             220011.2717   0.0116  0.050   0.0117 0.00  
 339: 20  5 16  0   19  5 15  0             220011.2717   0.0116  0.050   0.0117 0.50  
 340: 36 12 24  0   36 11 25  0             220017.8681  -0.0043  0.050  -0.0043 0.00  
 341: 36 12 24  0   36 12 25  0             220017.8681  -0.0043  0.050  -0.0043 0.50  
 342: 36 13 24  0   36 11 25  0             220017.8681  -0.0043  0.050  -0.0043 0.50  
 343: 36 13 24  0   36 12 25  0             220017.8681  -0.0043  0.050  -0.0043 0.00  
 344: 19  5 14  0   18  5 13  0             220018.9312   0.0141  0.050   0.0142 0.50  
 345: 19  5 14  0   18  6 13  0             220018.9312   0.0141  0.050   0.0142 0.00  
 346: 19  6 14  0   18  5 13  0             220018.9312   0.0141  0.050   0.0142 0.00  
 347: 19  6 14  0   18  6 13  0             220018.9312   0.0141  0.050   0.0142 0.50  
 348: 18  6 12  0   17  6 11  0             220026.7388  -0.0275  0.050  -0.0276 0.50  
 349: 18  6 12  0   17  7 11  0             220026.7388  -0.0275  0.050  -0.0276 0.00  
 350: 18  7 12  0   17  6 11  0             220026.7388  -0.0275  0.050  -0.0276 0.00  
 351: 18  7 12  0   17  7 11  0             220026.7388  -0.0275  0.050  -0.0276 0.50  
 352: 17  7 10  0   16  7  9  0             220035.0107  -0.0209  0.050  -0.0209 0.50  
 353: 17  7 10  0   16  8  9  0             220035.0107  -0.0209  0.050  -0.0209 0.00  
 354: 17  8 10  0   16  7  9  0             220035.0107  -0.0209  0.050  -0.0209 0.00  
 355: 17  8 10  0   16  8  9  0             220035.0107  -0.0209  0.050  -0.0209 0.50  
 356: 16  8  8  0   15  8  7  0             220044.1566  -0.0062  0.050  -0.0062 0.50  
 357: 16  8  8  0   15  9  7  0             220044.1566  -0.0062  0.050  -0.0062 0.00  
 358: 16  9  8  0   15  8  7  0             220044.1566  -0.0062  0.050  -0.0062 0.00  
 359: 16  9  8  0   15  9  7  0             220044.1566  -0.0062  0.050  -0.0062 0.50  
 360: 15  9  6  0   14  9  5  0             220055.8145   0.0814  0.050   0.0830 0.50  
 361: 15  9  6  0   14 10  5  0             220055.8145   0.0845  0.050   0.0830 0.00  
 362: 15 10  6  0   14  9  5  0             220055.8145   0.0814  0.050   0.0830 0.00  
 363: 15 10  6  0   14 10  5  0             220055.8145   0.0844  0.050   0.0830 0.50  
 364: 33  9 24  0   33  8 25  0             220067.8229   0.0017  0.050   0.0017 0.00  
 365: 33  9 24  0   33  9 25  0             220067.8229   0.0017  0.050   0.0017 0.50  
 366: 33 10 24  0   33  8 25  0             220067.8229   0.0017  0.050   0.0017 0.50  
 367: 33 10 24  0   33  9 25  0             220067.8229   0.0017  0.050   0.0017 0.00  
 368: 14 11  4  0   13 11  3  0             220073.8977  -0.0764  0.050               
 369: 32  8 24  0   32  7 25  0             220083.4147  -0.0675  0.050  -0.0676 0.00  
 370: 32  8 24  0   32  8 25  0             220083.4147  -0.0675  0.050  -0.0676 0.50  
 371: 32  9 24  0   32  7 25  0             220083.4147  -0.0675  0.050  -0.0676 0.50  
 372: 32  9 24  0   32  8 25  0             220083.4147  -0.0675  0.050  -0.0676 0.00  
 373: 31  7 24  0   31  6 25  0             220098.6910   0.0389  0.050   0.0389 0.00  
 374: 31  7 24  0   31  7 25  0             220098.6910   0.0389  0.050   0.0389 0.50  
 375: 31  8 24  0   31  6 25  0             220098.6910   0.0389  0.050   0.0389 0.50  
 376: 31  8 24  0   31  7 25  0             220098.6910   0.0389  0.050   0.0389 0.00  
 377: 29  5 24  0   29  4 25  0             220127.4923  -0.0313  0.050  -0.0314 0.00  
 378: 29  5 24  0   29  5 25  0             220127.4923  -0.0313  0.050  -0.0314 0.50  
 379: 29  6 24  0   29  4 25  0             220127.4923  -0.0313  0.050  -0.0314 0.50  
 380: 29  6 24  0   29  5 25  0             220127.4923  -0.0313  0.050  -0.0314 0.00  
 381: 39 14 25  0   39 13 26  0             228952.8773   0.0477  0.050   0.0477 0.00  
 382: 39 14 25  0   39 14 26  0             228952.8773   0.0477  0.050   0.0477 0.50  
 383: 39 15 25  0   39 13 26  0             228952.8773   0.0477  0.050   0.0477 0.50  
 384: 39 15 25  0   39 14 26  0             228952.8773   0.0477  0.050   0.0477 0.00  
 385: 25  0 25  0   24  0 24  0             228956.5157  -0.0024  0.050  -0.0024 0.50  
 386: 25  0 25  0   24  1 24  0             228956.5157  -0.0024  0.050  -0.0024 0.00  
 387: 25  1 25  0   24  0 24  0             228956.5157  -0.0024  0.050  -0.0024 0.00  
 388: 25  1 25  0   24  1 24  0             228956.5157  -0.0024  0.050  -0.0024 0.50  
 389: 24  1 23  0   23  1 22  0             228964.8189  -0.0210  0.050  -0.0211 0.50  
 390: 24  1 23  0   23  2 22  0             228964.8189  -0.0210  0.050  -0.0211 0.00  
 391: 24  2 23  0   23  1 22  0             228964.8189  -0.0210  0.050  -0.0211 0.00  
 392: 24  2 23  0   23  2 22  0             228964.8189  -0.0210  0.050  -0.0211 0.50  
 393: 23  2 21  0   22  2 20  0             228972.7675  -0.0028  0.050  -0.0029 0.50  
 394: 23  2 21  0   22  3 20  0             228972.7675  -0.0028  0.050  -0.0029 0.00  
 395: 23  3 21  0   22  2 20  0             228972.7675  -0.0028  0.050  -0.0029 0.00  
 396: 23  3 21  0   22  3 20  0             228972.7675  -0.0028  0.050  -0.0029 0.50  
 397: 22  3 19  0   21  3 18  0             228980.4213  -0.0158  0.050  -0.0159 0.50  
 398: 22  3 19  0   21  4 18  0             228980.4213  -0.0158  0.050  -0.0159 0.00  
 399: 22  4 19  0   21  3 18  0             228980.4213  -0.0158  0.050  -0.0159 0.00  
 400: 22  4 19  0   21  4 18  0             228980.4213  -0.0158  0.050  -0.0159 0.50  
 401: 21  4 17  0   20  4 16  0             228987.9712  -0.0001  0.050  -0.0002 0.50  
 402: 21  4 17  0   20  5 16  0             228987.9712  -0.0001  0.050  -0.0002 0.00  
 403: 21  5 17  0   20  4 16  0             228987.9712  -0.0001  0.050  -0.0002 0.00  
 404: 21  5 17  0   20  5 16  0             228987.9712  -0.0001  0.050  -0.0002 0.50  
 405: 20  5 15  0   19  5 14  0             228995.5119   0.0023  0.050   0.0023 0.50  
 406: 20  5 15  0   19  6 14  0             228995.5119   0.0023  0.050   0.0023 0.00  
 407: 20  6 15  0   19  5 14  0             228995.5119   0.0023  0.050   0.0023 0.00  
 408: 20  6 15  0   19  6 14  0             228995.5119   0.0023  0.050   0.0023 0.50  
 409: 19  6 13  0   18  6 12  0             229003.2273   0.0231  0.050   0.0232 0.50  
 410: 19  6 13  0   18  7 12  0             229003.2273   0.0231  0.050   0.0232 0.00  
 411: 19  7 13  0   18  6 12  0             229003.2273   0.0231  0.050   0.0232 0.00  
 412: 19  7 13  0   18  7 12  0             229003.2273   0.0231  0.050   0.0232 0.50  
 413: 36 11 25  0   36 10 26  0             229009.1719  -0.0921  0.050  -0.0922 0.00  
 414: 36 11 25  0   36 11 26  0             229009.1719  -0.0921  0.050  -0.0922 0.50  
 415: 36 12 25  0   36 10 26  0             229009.1719  -0.0921  0.050  -0.0922 0.50  
 416: 36 12 25  0   36 11 26  0             229009.1719  -0.0921  0.050  -0.0922 0.00  
 417: 18  7 11  0   17  7 10  0             229011.2683   0.0188  0.050   0.0188 0.50  
 418: 18  7 11  0   17  8 10  0             229011.2683   0.0188  0.050   0.0188 0.00  
 419: 18  8 11  0   17  7 10  0             229011.2683   0.0188  0.050   0.0188 0.00  
 420: 18  8 11  0   17  8 10  0             229011.2683   0.0188  0.050   0.0188 0.50  
 421: 17  8  9  0   16  8  8  0             229019.9393  -0.0373  0.050  -0.0373 0.50  
 422: 17  8  9  0   16  9  8  0             229019.9393  -0.0373  0.050  -0.0373 0.00  
 423: 17  9  9  0   16  8  8  0             229019.9393  -0.0373  0.050  -0.0373 0.00  
 424: 17  9  9  0   16  9  8  0             229019.9393  -0.0373  0.050  -0.0373 0.50  
 425: 35 10 25  0   35  9 26  0             229027.0339  -0.0132  0.050  -0.0132 0.00  
 426: 35 10 25  0   35 10 26  0             229027.0339  -0.0132  0.050  -0.0132 0.50  
 427: 35 11 25  0   35  9 26  0             229027.0339  -0.0132  0.050  -0.0132 0.50  
 428: 35 11 25  0   35 10 26  0             229027.0339  -0.0132  0.050  -0.0132 0.00  
 429: 16  9  7  0   15  9  6  0             229030.2459  -0.0349  0.050  -0.0350 0.50  
 430: 16  9  7  0   15 10  6  0             229030.2459  -0.0349  0.050  -0.0350 0.00  
 431: 16 10  7  0   15  9  6  0             229030.2459  -0.0349  0.050  -0.0350 0.00  
 432: 16 10  7  0   15 10  6  0             229030.2459  -0.0349  0.050  -0.0350 0.50  
 433: 34  9 25  0   34  8 26  0             229044.2702  -0.0484  0.050  -0.0484 0.00  
 434: 34  9 25  0   34  9 26  0             229044.2702  -0.0484  0.050  -0.0484 0.50  
 435: 34 10 25  0   34  8 26  0             229044.2702  -0.0484  0.050  -0.0484 0.50  
 436: 34 10 25  0   34  9 26  0             229044.2702  -0.0484  0.050  -0.0484 0.00  
 437: 33  8 25  0   33  7 26  0             229061.1147   0.0345  0.050   0.0345 0.00  
 438: 33  8 25  0   33  8 26  0             229061.1147   0.0345  0.050   0.0345 0.50  
 439: 33  9 25  0   33  7 26  0             229061.1147   0.0345  0.050   0.0345 0.50  
 440: 33  9 25  0   33  8 26  0             229061.1147   0.0345  0.050   0.0345 0.00  
 441: 31  6 25  0   31  5 26  0             229093.0813   0.0022  0.050   0.0022 0.00  
 442: 31  6 25  0   31  6 26  0             229093.0813   0.0022  0.050   0.0022 0.50  
 443: 31  7 25  0   31  5 26  0             229093.0813   0.0022  0.050   0.0022 0.50  
 444: 31  7 25  0   31  6 26  0             229093.0813   0.0022  0.050   0.0022 0.00  
 445: 29  4 25  0   29  3 26  0             229123.1392   0.0843  0.050   0.0843 0.00  
 446: 29  4 25  0   29  4 26  0             229123.1392   0.0843  0.050   0.0843 0.50  
 447: 29  5 25  0   29  3 26  0             229123.1392   0.0843  0.050   0.0843 0.50  
 448: 29  5 25  0   29  4 26  0             229123.1392   0.0843  0.050   0.0843 0.00  
 449: 40 14 26  0   40 13 27  0             237922.8324  -0.0041  0.050  -0.0042 0.00  
 450: 40 14 26  0   40 14 27  0             237922.8324  -0.0041  0.050  -0.0042 0.50  
 451: 40 15 26  0   40 13 27  0             237922.8324  -0.0041  0.050  -0.0042 0.50  
 452: 40 15 26  0   40 14 27  0             237922.8324  -0.0041  0.050  -0.0042 0.00  
 453: 26  0 26  0   25  0 25  0             237933.2479  -0.0061  0.050  -0.0061 0.50  
 454: 26  0 26  0   25  1 25  0             237933.2479  -0.0061  0.050  -0.0061 0.00  
 455: 26  1 26  0   25  0 25  0             237933.2479  -0.0061  0.050  -0.0061 0.00  
 456: 26  1 26  0   25  1 25  0             237933.2479  -0.0061  0.050  -0.0061 0.50  
 457: 25  1 24  0   24  1 23  0             237941.5534  -0.0022  0.050  -0.0022 0.50  
 458: 25  1 24  0   24  2 23  0             237941.5534  -0.0022  0.050  -0.0022 0.00  
 459: 25  2 24  0   24  1 23  0             237941.5534  -0.0022  0.050  -0.0022 0.00  
 460: 25  2 24  0   24  2 23  0             237941.5534  -0.0022  0.050  -0.0022 0.50  
 461: 24  2 22  0   23  2 21  0             237949.4367  -0.0059  0.050  -0.0060 0.50  
 462: 24  2 22  0   23  3 21  0             237949.4367  -0.0059  0.050  -0.0060 0.00  
 463: 24  3 22  0   23  2 21  0             237949.4367  -0.0059  0.050  -0.0060 0.00  
 464: 24  3 22  0   23  3 21  0             237949.4367  -0.0059  0.050  -0.0060 0.50  
 465: 38 12 26  0   38 11 27  0             237963.3552  -0.0496  0.050  -0.0496 0.00  
 466: 38 12 26  0   38 12 27  0             237963.3552  -0.0496  0.050  -0.0496 0.50  
 467: 38 13 26  0   38 11 27  0             237963.3552  -0.0496  0.050  -0.0496 0.50  
 468: 38 13 26  0   38 12 27  0             237963.3552  -0.0496  0.050  -0.0496 0.00  
 469: 22  4 18  0   21  4 17  0             237964.4641  -0.0221  0.050  -0.0222 0.50  
 470: 22  4 18  0   21  5 17  0             237964.4641  -0.0221  0.050  -0.0222 0.00  
 471: 22  5 18  0   21  4 17  0             237964.4641  -0.0221  0.050  -0.0222 0.00  
 472: 22  5 18  0   21  5 17  0             237964.4641  -0.0221  0.050  -0.0222 0.50  
 473: 21  5 16  0   20  5 15  0             237971.8764  -0.0310  0.050  -0.0310 0.50  
 474: 21  5 16  0   20  6 15  0             237971.8764  -0.0310  0.050  -0.0310 0.00  
 475: 21  6 16  0   20  5 15  0             237971.8764  -0.0310  0.050  -0.0310 0.00  
 476: 21  6 16  0   20  6 15  0             237971.8764  -0.0310  0.050  -0.0310 0.50  
 477: 20  6 14  0   19  6 13  0             237979.4812   0.0287  0.050   0.0287 0.50  
 478: 20  6 14  0   19  7 13  0             237979.4812   0.0287  0.050   0.0287 0.00  
 479: 20  7 14  0   19  6 13  0             237979.4812   0.0287  0.050   0.0287 0.00  
 480: 20  7 14  0   19  7 13  0             237979.4812   0.0287  0.050   0.0287 0.50  
 481: 37 11 26  0   37 10 27  0             237982.8735  -0.0177  0.050  -0.0177 0.00  
 482: 37 11 26  0   37 11 27  0             237982.8735  -0.0177  0.050  -0.0177 0.50  
 483: 37 12 26  0   37 10 27  0             237982.8735  -0.0177  0.050  -0.0177 0.50  
 484: 37 12 26  0   37 11 27  0             237982.8735  -0.0177  0.050  -0.0177 0.00  
 485: 19  7 12  0   18  7 11  0             237987.3120   0.0147  0.050   0.0148 0.50  
 486: 19  7 12  0   18  8 11  0             237987.3120   0.0147  0.050   0.0148 0.00  
 487: 19  8 12  0   18  7 11  0             237987.3120   0.0147  0.050   0.0148 0.00  
 488: 19  8 12  0   18  8 11  0             237987.3120   0.0147  0.050   0.0148 0.50  
 489: 18  8 10  0   17  8  9  0             237995.7046   0.0003  0.050   0.0003 0.50  
 490: 18  8 10  0   17  9  9  0             237995.7046   0.0003  0.050   0.0003 0.00  
 491: 18  9 10  0   17  8  9  0             237995.7046   0.0003  0.050   0.0003 0.00  
 492: 18  9 10  0   17  9  9  0             237995.7046   0.0003  0.050   0.0003 0.50  
 493: 17  9  8  0   16  9  7  0             238005.2279  -0.0216  0.050  -0.0216 0.99  
 494: 17  9  8  0   16 10  7  0             238005.2279  -0.0216  0.050  -0.0216 0.00  
 495: 17 10  8  0   16  9  7  0             238005.2279  -0.0216  0.050  -0.0216 0.00  
 496: 16 10  6  0   15 10  5  0             238017.9829  -0.0710  0.050  -0.0680 0.50  
 497: 16 10  6  0   15 11  5  0             238017.9829  -0.0649  0.050  -0.0680 0.00  
 498: 16 11  6  0   15 10  5  0             238017.9829  -0.0710  0.050  -0.0680 0.00  
 499: 16 11  6  0   15 11  5  0             238017.9829  -0.0650  0.050  -0.0680 0.50  
 500: 35  9 26  0   35  8 27  0             238020.1776  -0.0979  0.050  -0.0979 0.00  
 501: 35  9 26  0   35  9 27  0             238020.1776  -0.0979  0.050  -0.0979 0.50  
 502: 35 10 26  0   35  8 27  0             238020.1776  -0.0979  0.050  -0.0979 0.50  
 503: 35 10 26  0   35  9 27  0             238020.1776  -0.0979  0.050  -0.0979 0.00  
 504: 31  0 31  0   30  0 30  0             282813.7328   0.0322  0.050   0.0323 0.50  
 505: 31  0 31  0   30  1 30  0             282813.7328   0.0322  0.050   0.0323 0.00  
 506: 31  1 31  0   30  0 30  0             282813.7328   0.0322  0.050   0.0323 0.00  
 507: 31  1 31  0   30  1 30  0             282813.7328   0.0322  0.050   0.0323 0.50  
 508: 30  1 29  0   29  1 28  0             282821.9243   0.0222  0.050   0.0222 0.50  
 509: 30  1 29  0   29  2 28  0             282821.9243   0.0222  0.050   0.0222 0.00  
 510: 30  2 29  0   29  1 28  0             282821.9243   0.0222  0.050   0.0222 0.00  
 511: 30  2 29  0   29  2 28  0             282821.9243   0.0222  0.050   0.0222 0.50  
 512: 29  2 27  0   28  2 26  0             282829.5666  -0.0076  0.050  -0.0077 0.50  
 513: 29  2 27  0   28  3 26  0             282829.5666  -0.0076  0.050  -0.0077 0.00  
 514: 29  3 27  0   28  2 26  0             282829.5666  -0.0076  0.050  -0.0077 0.00  
 515: 29  3 27  0   28  3 26  0             282829.5666  -0.0076  0.050  -0.0077 0.50  
 516: 28  3 25  0   27  3 24  0             282836.8370  -0.0069  0.050  -0.0070 0.50  
 517: 28  3 25  0   27  4 24  0             282836.8370  -0.0069  0.050  -0.0070 0.00  
 518: 28  4 25  0   27  3 24  0             282836.8370  -0.0069  0.050  -0.0070 0.00  
 519: 28  4 25  0   27  4 24  0             282836.8370  -0.0069  0.050  -0.0070 0.50  
 520: 26  5 21  0   25  5 20  0             282850.7171   0.0283  0.050   0.0284 0.99  
 521: 26  5 21  0   25  6 20  0             282850.7171   0.0283  0.050   0.0284 0.00  
 522: 26  6 21  0   25  5 20  0             282850.7171   0.0283  0.050   0.0284 0.00  
 523: 24  7 17  0   23  7 16  0             282864.4163  -0.0741  0.050  -0.0741 0.50  
 524: 24  7 17  0   23  8 16  0             282864.4163  -0.0741  0.050  -0.0741 0.00  
 525: 24  8 17  0   23  7 16  0             282864.4163  -0.0741  0.050  -0.0741 0.00  
 526: 24  8 17  0   23  8 16  0             282864.4163  -0.0741  0.050  -0.0741 0.50  
 527: 23  8 15  0   22  8 14  0             282871.7336  -0.0044  0.050  -0.0045 0.50  
 528: 23  8 15  0   22  9 14  0             282871.7336  -0.0044  0.050  -0.0045 0.00  
 529: 23  9 15  0   22  8 14  0             282871.7336  -0.0044  0.050  -0.0045 0.00  
 530: 23  9 15  0   22  9 14  0             282871.7336  -0.0044  0.050  -0.0045 0.50  
 531: 22  9 13  0   21  9 12  0             282879.4353  -0.0269  0.050  -0.0270 0.50  
 532: 22  9 13  0   21 10 12  0             282879.4353  -0.0269  0.050  -0.0270 0.00  
 533: 22 10 13  0   21  9 12  0             282879.4353  -0.0269  0.050  -0.0270 0.00  
 534: 22 10 13  0   21 10 12  0             282879.4353  -0.0269  0.050  -0.0270 0.50  
 535: 32  0 32  0   31  0 31  0             291789.0706  -0.0182  0.050  -0.0182 0.50  
 536: 32  0 32  0   31  1 31  0             291789.0706  -0.0182  0.050  -0.0182 0.00  
 537: 32  1 32  0   31  0 31  0             291789.0706  -0.0182  0.050  -0.0182 0.00  
 538: 32  1 32  0   31  1 31  0             291789.0706  -0.0182  0.050  -0.0182 0.50  
 539: 31  1 30  0   30  1 29  0             291797.2669  -0.0039  0.050  -0.0039 0.50  
 540: 31  1 30  0   30  2 29  0             291797.2669  -0.0039  0.050  -0.0039 0.00  
 541: 31  2 30  0   30  1 29  0             291797.2669  -0.0039  0.050  -0.0039 0.00  
 542: 31  2 30  0   30  2 29  0             291797.2669  -0.0039  0.050  -0.0039 0.50  
 543: 30  2 28  0   29  2 27  0             291804.8521  -0.0482  0.050  -0.0482 0.50  
 544: 30  2 28  0   29  3 27  0             291804.8521  -0.0482  0.050  -0.0482 0.00  
 545: 30  3 28  0   29  2 27  0             291804.8521  -0.0482  0.050  -0.0482 0.00  
 546: 30  3 28  0   29  3 27  0             291804.8521  -0.0482  0.050  -0.0482 0.50  
 547: 43 11 32  0   43 10 33  0             291811.3299   0.0685  0.050   0.0685 0.00  
 548: 43 11 32  0   43 11 33  0             291811.3299   0.0685  0.050   0.0685 0.50  
 549: 43 12 32  0   43 10 33  0             291811.3299   0.0685  0.050   0.0685 0.50  
 550: 43 12 32  0   43 11 33  0             291811.3299   0.0685  0.050   0.0685 0.00  
 551: 29  3 26  0   28  3 25  0             291812.1303   0.0258  0.050   0.0259 0.50  
 552: 29  3 26  0   28  4 25  0             291812.1303   0.0258  0.050   0.0259 0.00  
 553: 29  4 26  0   28  3 25  0             291812.1303   0.0258  0.050   0.0259 0.00  
 554: 29  4 26  0   28  4 25  0             291812.1303   0.0258  0.050   0.0259 0.50  
 555: 28  4 24  0   27  4 23  0             291818.9997  -0.0108  0.050  -0.0108 0.50  
 556: 28  4 24  0   27  5 23  0             291818.9997  -0.0108  0.050  -0.0108 0.00  
 557: 28  5 24  0   27  4 23  0             291818.9997  -0.0108  0.050  -0.0108 0.00  
 558: 28  5 24  0   27  5 23  0             291818.9997  -0.0108  0.050  -0.0108 0.50  
 559: 27  5 22  0   26  5 21  0             291825.7069  -0.0406  0.050  -0.0406 0.50  
 560: 27  5 22  0   26  6 21  0             291825.7069  -0.0406  0.050  -0.0406 0.00  
 561: 27  6 22  0   26  5 21  0             291825.7069  -0.0406  0.050  -0.0406 0.00  
 562: 27  6 22  0   26  6 21  0             291825.7069  -0.0406  0.050  -0.0406 0.50  
 563: 26  6 20  0   25  6 19  0             291832.4940   0.0468  0.050   0.0469 0.50  
 564: 26  6 20  0   25  7 19  0             291832.4940   0.0468  0.050   0.0469 0.00  
 565: 26  7 20  0   25  6 19  0             291832.4940   0.0468  0.050   0.0469 0.00  
 566: 26  7 20  0   25  7 19  0             291832.4940   0.0468  0.050   0.0469 0.50  
 567: 25  7 18  0   24  7 17  0             291839.2461  -0.0005  0.050  -0.0006 0.50  
 568: 25  7 18  0   24  8 17  0             291839.2461  -0.0005  0.050  -0.0006 0.00  
 569: 25  8 18  0   24  7 17  0             291839.2461  -0.0005  0.050  -0.0006 0.00  
 570: 25  8 18  0   24  8 17  0             291839.2461  -0.0005  0.050  -0.0006 0.50  
 571: 24  8 16  0   23  8 15  0             291846.3229   0.0275  0.050   0.0276 0.50  
 572: 24  8 16  0   23  9 15  0             291846.3229   0.0275  0.050   0.0276 0.00  
 573: 24  9 16  0   23  8 15  0             291846.3229   0.0275  0.050   0.0276 0.00  
 574: 24  9 16  0   23  9 15  0             291846.3229   0.0275  0.050   0.0276 0.50  
 575: 22 10 12  0   21 10 11  0             291861.9612   0.0434  0.050   0.0435 0.50  
 576: 22 10 12  0   21 11 11  0             291861.9612   0.0434  0.050   0.0435 0.00  
 577: 22 11 12  0   21 10 11  0             291861.9612   0.0434  0.050   0.0435 0.00  
 578: 22 11 12  0   21 11 11  0             291861.9612   0.0434  0.050   0.0435 0.50  
 579: 21 11 10  0   20 11  9  0             291871.1054  -0.0825  0.050  -0.0826 0.50  
 580: 21 11 10  0   20 12  9  0             291871.1054  -0.0825  0.050  -0.0826 0.00  
 581: 21 12 10  0   20 11  9  0             291871.1054  -0.0825  0.050  -0.0826 0.00  
 582: 21 12 10  0   20 12  9  0             291871.1054  -0.0825  0.050  -0.0826 0.50  
 583: 20 12  8  0   19 12  7  0             291882.6822  -0.0697  0.050  -0.0697 0.50  
 584: 20 12  8  0   19 13  7  0             291882.6822  -0.0697  0.050  -0.0697 0.00  
 585: 20 13  8  0   19 12  7  0             291882.6822  -0.0697  0.050  -0.0697 0.00  
 586: 20 13  8  0   19 13  7  0             291882.6822  -0.0697  0.050  -0.0697 0.50  
 587: 47 14 33  0   47 13 34  0             300691.6741  -0.0018  0.050  -0.0019 0.00  
 588: 47 14 33  0   47 14 34  0             300691.6741  -0.0018  0.050  -0.0019 0.50  
 589: 47 15 33  0   47 13 34  0             300691.6741  -0.0018  0.050  -0.0019 0.50  
 590: 33  0 33  0   32  0 32  0             300764.1912  -0.0343  0.050  -0.0343 0.50  
 591: 33  0 33  0   32  1 32  0             300764.1912  -0.0343  0.050  -0.0343 0.00  
 592: 33  1 33  0   32  0 32  0             300764.1912  -0.0343  0.050  -0.0343 0.00  
 593: 33  1 33  0   32  1 32  0             300764.1912  -0.0343  0.050  -0.0343 0.50  
 594: 32  1 31  0   31  1 30  0             300772.4104   0.0224  0.050   0.0225 0.50  
 595: 32  1 31  0   31  2 30  0             300772.4104   0.0224  0.050   0.0225 0.00  
 596: 32  2 31  0   31  1 30  0             300772.4104   0.0224  0.050   0.0225 0.00  
 597: 32  2 31  0   31  2 30  0             300772.4104   0.0224  0.050   0.0225 0.50  
 598: 31  2 29  0   30  2 28  0             300779.9709  -0.0040  0.050  -0.0040 0.50  
 599: 31  2 29  0   30  3 28  0             300779.9709  -0.0040  0.050  -0.0040 0.00  
 600: 31  3 29  0   30  2 28  0             300779.9709  -0.0040  0.050  -0.0040 0.00  
 601: 31  3 29  0   30  3 28  0             300779.9709  -0.0040  0.050  -0.0040 0.50  
 602: 30  3 27  0   29  3 26  0             300787.0856  -0.0278  0.050  -0.0279 0.50  
 603: 30  3 27  0   29  4 26  0             300787.0856  -0.0278  0.050  -0.0279 0.00  
 604: 30  4 27  0   29  3 26  0             300787.0856  -0.0278  0.050  -0.0279 0.00  
 605: 30  4 27  0   29  4 26  0             300787.0856  -0.0278  0.050  -0.0279 0.50  
 606: 29  4 25  0   28  4 24  0             300793.9345   0.0036  0.050   0.0036 0.50  
 607: 29  4 25  0   28  5 24  0             300793.9345   0.0036  0.050   0.0036 0.00  
 608: 29  5 25  0   28  4 24  0             300793.9345   0.0036  0.050   0.0036 0.00  
 609: 29  5 25  0   28  5 24  0             300793.9345   0.0036  0.050   0.0036 0.50  
 610: 28  5 23  0   27  5 22  0             300800.5227  -0.0328  0.050  -0.0329 0.50  
 611: 28  5 23  0   27  6 22  0             300800.5227  -0.0328  0.050  -0.0329 0.00  
 612: 28  6 23  0   27  5 22  0             300800.5227  -0.0328  0.050  -0.0329 0.00  
 613: 28  6 23  0   27  6 22  0             300800.5227  -0.0328  0.050  -0.0329 0.50  
 614: 27  6 21  0   26  6 20  0             300807.0846  -0.0337  0.050  -0.0337 0.50  
 615: 27  6 21  0   26  7 20  0             300807.0846  -0.0337  0.050  -0.0337 0.00  
 616: 27  7 21  0   26  6 20  0             300807.0846  -0.0337  0.050  -0.0337 0.00  
 617: 27  7 21  0   26  7 20  0             300807.0846  -0.0337  0.050  -0.0337 0.50  
 618: 25  8 17  0   24  8 16  0             300820.6213   0.0126  0.050   0.0127 0.50  
 619: 25  8 17  0   24  9 16  0             300820.6213   0.0126  0.050   0.0127 0.00  
 620: 25  9 17  0   24  8 16  0             300820.6213   0.0126  0.050   0.0127 0.00  
 621: 25  9 17  0   24  9 16  0             300820.6213   0.0126  0.050   0.0127 0.50  
 622: 24  9 15  0   23  9 14  0             300827.8235  -0.0222  0.050  -0.0223 0.50  
 623: 24  9 15  0   23 10 14  0             300827.8235  -0.0222  0.050  -0.0223 0.00  
 624: 24 10 15  0   23  9 14  0             300827.8235  -0.0222  0.050  -0.0223 0.00  
 625: 24 10 15  0   23 10 14  0             300827.8235  -0.0222  0.050  -0.0223 0.50  
 626: 23 10 13  0   22 10 12  0             300835.6761  -0.0041  0.050  -0.0041 0.50  
 627: 23 10 13  0   22 11 12  0             300835.6761  -0.0041  0.050  -0.0041 0.00  
 628: 23 11 13  0   22 10 12  0             300835.6761  -0.0041  0.050  -0.0041 0.00  
 629: 23 11 13  0   22 11 12  0             300835.6761  -0.0041  0.050  -0.0041 0.50  
 630: 22 11 11  0   21 11 10  0             300844.3967  -0.0618  0.050  -0.0619 0.50  
 631: 22 11 11  0   21 12 10  0             300844.3967  -0.0618  0.050  -0.0619 0.00  
 632: 22 12 11  0   21 11 10  0             300844.3967  -0.0618  0.050  -0.0619 0.00  
 633: 22 12 11  0   21 12 10  0             300844.3967  -0.0618  0.050  -0.0619 0.50  
 634: 21 12  9  0   20 12  8  0             300854.9323  -0.0151  0.050  -0.0152 0.50  
 635: 21 12  9  0   20 13  8  0             300854.9323  -0.0151  0.050  -0.0152 0.00  
 636: 21 13  9  0   20 12  8  0             300854.9323  -0.0151  0.050  -0.0152 0.00  
 637: 21 13  9  0   20 13  8  0             300854.9323  -0.0151  0.050  -0.0152 0.50  
 638: 41  8 33  0   41  7 34  0             300863.0897  -0.0853  0.050  -0.0853 0.00  
 639: 41  8 33  0   41  8 34  0             300863.0897  -0.0853  0.050  -0.0853 0.50  
 640: 41  9 33  0   41  7 34  0             300863.0897  -0.0853  0.050  -0.0853 0.50  
 641: 41  9 33  0   41  8 34  0             300863.0897  -0.0853  0.050  -0.0853 0.00  
 642: 20 13  7  0   19 13  6  0             300869.5763  -0.0503  0.050  -0.0500 0.50  
 643: 20 13  7  0   19 14  6  0             300869.5763  -0.0496  0.050  -0.0500 0.00  
 644: 20 14  7  0   19 13  6  0             300869.5763  -0.0503  0.050  -0.0500 0.00  
 645: 20 14  7  0   19 14  6  0             300869.5763  -0.0496  0.050  -0.0500 0.50  
 646: 40  7 33  0   40  6 34  0             300889.4412  -0.0403  0.050  -0.0403 0.00  
 647: 40  7 33  0   40  7 34  0             300889.4412  -0.0403  0.050  -0.0403 0.50  
 648: 40  8 33  0   40  6 34  0             300889.4412  -0.0403  0.050  -0.0403 0.50  
 649: 40  8 33  0   40  7 34  0             300889.4412  -0.0403  0.050  -0.0403 0.00  
 650: 19 14  5  0   18 15  4  0             300900.3565   0.0076  0.050  -0.0562 0.00  
 651: 19 15  5  0   18 15  4  0             300900.3565  -0.0564  0.050  -0.0562 1.00  
 652: 19 14  5  0   18 14  4  0             300903.1197   0.0954  0.050   0.0952 1.00  
 653: 19 15  5  0   18 14  4  0             300903.1197   0.0314  0.050   0.0952 0.00  
 654: 39  6 33  0   39  5 34  0             300915.1526   0.0136  0.050   0.0136 0.00  
 655: 39  6 33  0   39  6 34  0             300915.1526   0.0136  0.050   0.0136 0.50  
 656: 39  7 33  0   39  5 34  0             300915.1526   0.0136  0.050   0.0136 0.50  
 657: 39  7 33  0   39  6 34  0             300915.1526   0.0136  0.050   0.0136 0.00  
 658: 14  9  5  0   13  7  6  0             300928.8404   0.0184  0.050   0.0170 0.50  
 659: 14  9  5  0   13  8  6  0             300928.8404   0.0184  0.050   0.0170 0.00  
 660: 14 10  5  0   13  7  6  0             300928.8404   0.0154  0.050   0.0170 0.00  
 661: 14 10  5  0   13  8  6  0             300928.8404   0.0154  0.050   0.0170 0.50  
 662: 13  6  7  0   12  4  8  0             300956.9056  -0.0400  0.050  -0.0400 0.50  
 663: 13  6  7  0   12  5  8  0             300956.9056  -0.0400  0.050  -0.0400 0.00  
 664: 13  7  7  0   12  4  8  0             300956.9056  -0.0400  0.050  -0.0400 0.00  
 665: 13  7  7  0   12  5  8  0             300956.9056  -0.0400  0.050  -0.0400 0.50  
 666: 18 15  3  0   17 15  2  0             301755.0911  -0.0307  0.050               
 667: 49 15 34  0   49 14 35  0             309623.0366  -0.0846  0.050  -0.0846 0.00  
 668: 49 15 34  0   49 15 35  0             309623.0366  -0.0846  0.050  -0.0846 0.50  
 669: 49 16 34  0   49 14 35  0             309623.0366  -0.0846  0.050  -0.0846 0.50  
 670: 49 16 34  0   49 15 35  0             309623.0366  -0.0846  0.050  -0.0846 0.00  
 671: 34  0 34  0   33  0 33  0             309739.0780  -0.0246  0.050  -0.0247 0.50  
 672: 34  0 34  0   33  1 33  0             309739.0780  -0.0246  0.050  -0.0247 0.00  
 673: 34  1 34  0   33  0 33  0             309739.0780  -0.0246  0.050  -0.0247 0.00  
 674: 34  1 34  0   33  1 33  0             309739.0780  -0.0246  0.050  -0.0247 0.50  
 675: 33  1 32  0   32  1 31  0             309747.2340  -0.0115  0.050  -0.0116 0.50  
 676: 33  1 32  0   32  2 31  0             309747.2340  -0.0115  0.050  -0.0116 0.00  
 677: 33  2 32  0   32  1 31  0             309747.2340  -0.0115  0.050  -0.0116 0.00  
 678: 33  2 32  0   32  2 31  0             309747.2340  -0.0115  0.050  -0.0116 0.50  
 679: 32  2 30  0   31  2 29  0             309754.8401   0.0498  0.050   0.0499 0.50  
 680: 32  2 30  0   31  3 29  0             309754.8401   0.0498  0.050   0.0499 0.00  
 681: 32  3 30  0   31  2 29  0             309754.8401   0.0498  0.050   0.0499 0.00  
 682: 32  3 30  0   31  3 29  0             309754.8401   0.0498  0.050   0.0499 0.50  
 683: 31  3 28  0   30  3 27  0             309761.8971   0.0337  0.050   0.0338 0.50  
 684: 31  3 28  0   30  4 27  0             309761.8971   0.0337  0.050   0.0338 0.00  
 685: 31  4 28  0   30  3 27  0             309761.8971   0.0337  0.050   0.0338 0.00  
 686: 31  4 28  0   30  4 27  0             309761.8971   0.0337  0.050   0.0338 0.50  
 687: 30  4 26  0   29  4 25  0             309768.5825  -0.0096  0.050  -0.0097 0.50  
 688: 30  4 26  0   29  5 25  0             309768.5825  -0.0096  0.050  -0.0097 0.00  
 689: 30  5 26  0   29  4 25  0             309768.5825  -0.0096  0.050  -0.0097 0.00  
 690: 30  5 26  0   29  5 25  0             309768.5825  -0.0096  0.050  -0.0097 0.50  
 691: 29  5 24  0   28  5 23  0             309775.1208   0.0159  0.050   0.0160 0.50  
 692: 29  5 24  0   28  6 23  0             309775.1208   0.0159  0.050   0.0160 0.00  
 693: 29  6 24  0   28  5 23  0             309775.1208   0.0159  0.050   0.0160 0.00  
 694: 29  6 24  0   28  6 23  0             309775.1208   0.0159  0.050   0.0160 0.50  
 695: 44 10 34  0   44  9 35  0             309778.4530  -0.0614  0.050  -0.0614 0.00  
 696: 44 10 34  0   44 10 35  0             309778.4530  -0.0614  0.050  -0.0614 0.50  
 697: 44 11 34  0   44  9 35  0             309778.4530  -0.0614  0.050  -0.0614 0.50  
 698: 44 11 34  0   44 10 35  0             309778.4530  -0.0614  0.050  -0.0614 0.00  
 699: 28  6 22  0   27  6 21  0             309781.5353   0.0039  0.050   0.0039 0.50  
 700: 28  6 22  0   27  7 21  0             309781.5353   0.0039  0.050   0.0039 0.00  
 701: 28  7 22  0   27  6 21  0             309781.5353   0.0039  0.050   0.0039 0.00  
 702: 28  7 22  0   27  7 21  0             309781.5353   0.0039  0.050   0.0039 0.50  
 703: 27  7 20  0   26  7 19  0             309787.9716  -0.0339  0.050  -0.0340 0.50  
 704: 27  7 20  0   26  8 19  0             309787.9716  -0.0339  0.050  -0.0340 0.00  
 705: 27  8 20  0   26  7 19  0             309787.9716  -0.0339  0.050  -0.0340 0.00  
 706: 27  8 20  0   26  8 19  0             309787.9716  -0.0339  0.050  -0.0340 0.50  
 707: 26  8 18  0   25  8 17  0             309794.6230  -0.0452  0.050  -0.0453 0.50  
 708: 26  8 18  0   25  9 17  0             309794.6230  -0.0452  0.050  -0.0453 0.00  
 709: 26  9 18  0   25  8 17  0             309794.6230  -0.0452  0.050  -0.0453 0.00  
 710: 26  9 18  0   25  9 17  0             309794.6230  -0.0452  0.050  -0.0453 0.50  
 711: 25  9 16  0   24  9 15  0             309801.6439  -0.0323  0.050  -0.0323 0.50  
 712: 25  9 16  0   24 10 15  0             309801.6439  -0.0323  0.050  -0.0323 0.00  
 713: 25 10 16  0   24  9 15  0             309801.6439  -0.0323  0.050  -0.0323 0.00  
 714: 25 10 16  0   24 10 15  0             309801.6439  -0.0323  0.050  -0.0323 0.50  
 715: 24 10 14  0   23 10 13  0             309809.2515   0.0301  0.050   0.0301 0.50  
 716: 24 10 14  0   23 11 13  0             309809.2515   0.0301  0.050   0.0301 0.00  
 717: 24 11 14  0   23 10 13  0             309809.2515   0.0301  0.050   0.0301 0.00  
 718: 24 11 14  0   23 11 13  0             309809.2515   0.0301  0.050   0.0301 0.50  
 719: 23 11 12  0   22 11 11  0             309817.6340   0.0484  0.050   0.0484 0.50  
 720: 23 11 12  0   22 12 11  0             309817.6340   0.0484  0.050   0.0484 0.00  
 721: 23 12 12  0   22 11 11  0             309817.6340   0.0484  0.050   0.0484 0.00  
 722: 23 12 12  0   22 12 11  0             309817.6340   0.0484  0.050   0.0484 0.50  
 723: 22 12 10  0   21 12  9  0             309827.3249   0.0151  0.050   0.0151 0.50  
 724: 22 12 10  0   21 13  9  0             309827.3249   0.0151  0.050   0.0151 0.00  
 725: 22 13 10  0   21 12  9  0             309827.3249   0.0151  0.050   0.0151 0.00  
 726: 22 13 10  0   21 13  9  0             309827.3249   0.0151  0.050   0.0151 0.50  
 727: 21 13  8  0   20 13  7  0             309839.8156  -0.0396  0.050  -0.0396 0.50  
 728: 21 13  8  0   20 14  7  0             309839.8156  -0.0395  0.050  -0.0396 0.00  
 729: 21 14  8  0   20 13  7  0             309839.8156  -0.0396  0.050  -0.0396 0.00  
 730: 21 14  8  0   20 14  7  0             309839.8156  -0.0395  0.050  -0.0396 0.50  
 731: 20 14  6  0   19 14  5  0             309861.1765  -0.0260  0.050   0.0054 0.50  
 732: 20 14  6  0   19 15  5  0             309861.1765   0.0380  0.050   0.0054 0.00  
 733: 20 15  6  0   19 14  5  0             309861.1765  -0.0271  0.050   0.0054 0.00  
 734: 20 15  6  0   19 15  5  0             309861.1765   0.0368  0.050   0.0054 0.50  
 735: 39  5 34  0   39  4 35  0             309917.1819  -0.0138  0.050  -0.0139 0.00  
 736: 39  5 34  0   39  5 35  0             309917.1819  -0.0138  0.050  -0.0139 0.50  
 737: 39  6 34  0   39  4 35  0             309917.1819  -0.0138  0.050  -0.0139 0.50  
 738: 39  6 34  0   39  5 35  0             309917.1819  -0.0138  0.050  -0.0139 0.00  
 739: 50 15 35  0   50 14 36  0             318584.6171   0.0231  0.050   0.0231 0.00  
 740: 50 15 35  0   50 15 36  0             318584.6171   0.0231  0.050   0.0231 0.50  
 741: 50 16 35  0   50 14 36  0             318584.6171   0.0231  0.050   0.0231 0.50  
 742: 50 16 35  0   50 15 36  0             318584.6171   0.0231  0.050   0.0231 0.00  
 743: 48 13 35  0   48 12 36  0             318651.9382   0.0113  0.050   0.0113 0.00  
 744: 48 14 35  0   48 12 36  0             318651.9382   0.0113  0.050   0.0113 0.99  
 745: 48 14 35  0   48 13 36  0             318651.9382   0.0113  0.050   0.0113 0.00  
 746: 35  0 35  0   34  0 34  0             318713.7017  -0.0109  0.050  -0.0109 0.50  
 747: 35  0 35  0   34  1 34  0             318713.7017  -0.0109  0.050  -0.0109 0.00  
 748: 35  1 35  0   34  0 34  0             318713.7017  -0.0109  0.050  -0.0109 0.00  
 749: 35  1 35  0   34  1 34  0             318713.7017  -0.0109  0.050  -0.0109 0.50  
 750: 34  1 33  0   33  1 32  0             318721.8736   0.0374  0.050   0.0375 0.50  
 751: 34  1 33  0   33  2 32  0             318721.8736   0.0374  0.050   0.0375 0.00  
 752: 34  2 33  0   33  1 32  0             318721.8736   0.0374  0.050   0.0375 0.00  
 753: 34  2 33  0   33  2 32  0             318721.8736   0.0374  0.050   0.0375 0.50  
 754: 33  2 31  0   32  2 30  0             318729.3626   0.0240  0.050   0.0241 0.50  
 755: 33  2 31  0   32  3 30  0             318729.3626   0.0240  0.050   0.0241 0.00  
 756: 33  3 31  0   32  2 30  0             318729.3626   0.0240  0.050   0.0241 0.00  
 757: 33  3 31  0   32  3 30  0             318729.3626   0.0240  0.050   0.0241 0.50  
 758: 31  4 27  0   30  4 26  0             318742.9975   0.0107  0.050   0.0107 0.50  
 759: 31  4 27  0   30  5 26  0             318742.9975   0.0107  0.050   0.0107 0.00  
 760: 31  5 27  0   30  4 26  0             318742.9975   0.0107  0.050   0.0107 0.00  
 761: 31  5 27  0   30  5 26  0             318742.9975   0.0107  0.050   0.0107 0.50  
 762: 45 10 35  0   45  9 36  0             318747.7345  -0.0351  0.050  -0.0352 0.00  
 763: 45 10 35  0   45 10 36  0             318747.7345  -0.0351  0.050  -0.0352 0.50  
 764: 45 11 35  0   45  9 36  0             318747.7345  -0.0351  0.050  -0.0352 0.50  
 765: 45 11 35  0   45 10 36  0             318747.7345  -0.0351  0.050  -0.0352 0.00  
 766: 29  6 23  0   28  6 22  0             318755.6629  -0.0155  0.050  -0.0156 0.50  
 767: 29  6 23  0   28  7 22  0             318755.6629  -0.0155  0.050  -0.0156 0.00  
 768: 29  7 23  0   28  6 22  0             318755.6629  -0.0155  0.050  -0.0156 0.00  
 769: 29  7 23  0   28  7 22  0             318755.6629  -0.0155  0.050  -0.0156 0.50  
 770: 28  7 21  0   27  7 20  0             318761.9882  -0.0034  0.050  -0.0035 0.50  
 771: 28  7 21  0   27  8 20  0             318761.9882  -0.0034  0.050  -0.0035 0.00  
 772: 28  8 21  0   27  7 20  0             318761.9882  -0.0034  0.050  -0.0035 0.00  
 773: 28  8 21  0   27  8 20  0             318761.9882  -0.0034  0.050  -0.0035 0.50  
 774: 27  8 19  0   26  8 18  0             318768.4640  -0.0014  0.050  -0.0014 0.50  
 775: 27  8 19  0   26  9 18  0             318768.4640  -0.0014  0.050  -0.0014 0.00  
 776: 27  9 19  0   26  8 18  0             318768.4640  -0.0014  0.050  -0.0014 0.00  
 777: 27  9 19  0   26  9 18  0             318768.4640  -0.0014  0.050  -0.0014 0.50  
 778: 26  9 17  0   25  9 16  0             318775.2241  -0.0260  0.050  -0.0261 0.50  
 779: 26  9 17  0   25 10 16  0             318775.2241  -0.0260  0.050  -0.0261 0.00  
 780: 26 10 17  0   25  9 16  0             318775.2241  -0.0260  0.050  -0.0261 0.00  
 781: 26 10 17  0   25 10 16  0             318775.2241  -0.0260  0.050  -0.0261 0.50  
 782: 44  9 35  0   44  8 36  0             318778.3274  -0.0167  0.050  -0.0168 0.00  
 783: 44  9 35  0   44  9 36  0             318778.3274  -0.0167  0.050  -0.0168 0.50  
 784: 44 10 35  0   44  8 36  0             318778.3274  -0.0167  0.050  -0.0168 0.50  
 785: 44 10 35  0   44  9 36  0             318778.3274  -0.0167  0.050  -0.0168 0.00  
 786: 25 10 15  0   24 10 14  0             318782.5600   0.0375  0.050   0.0376 0.50  
 787: 25 10 15  0   24 11 14  0             318782.5600   0.0375  0.050   0.0376 0.00  
 788: 25 11 15  0   24 10 14  0             318782.5600   0.0375  0.050   0.0376 0.00  
 789: 25 11 15  0   24 11 14  0             318782.5600   0.0375  0.050   0.0376 0.50  
 790: 24 11 13  0   23 11 12  0             318790.5483   0.0270  0.050   0.0271 0.50  
 791: 24 11 13  0   23 12 12  0             318790.5483   0.0270  0.050   0.0271 0.00  
 792: 24 12 13  0   23 11 12  0             318790.5483   0.0270  0.050   0.0271 0.00  
 793: 24 12 13  0   23 12 12  0             318790.5483   0.0270  0.050   0.0271 0.50  
 794: 23 12 11  0   22 12 10  0             318799.6448  -0.0090  0.050  -0.0090 0.50  
 795: 23 12 11  0   22 13 10  0             318799.6448  -0.0090  0.050  -0.0090 0.00  
 796: 23 13 11  0   22 12 10  0             318799.6448  -0.0090  0.050  -0.0090 0.00  
 797: 23 13 11  0   22 13 10  0             318799.6448  -0.0090  0.050  -0.0090 0.50  
 798: 22 13  9  0   21 13  8  0             318810.8603   0.0003  0.050   0.0004 0.50  
 799: 22 13  9  0   21 14  8  0             318810.8603   0.0003  0.050   0.0004 0.00  
 800: 22 14  9  0   21 13  8  0             318810.8603   0.0003  0.050   0.0004 0.00  
 801: 22 14  9  0   21 14  8  0             318810.8603   0.0003  0.050   0.0004 0.50  
 802: 21 14  7  0   20 14  6  0             318827.1664  -0.0802  0.050  -0.0797 0.50  
 803: 21 14  7  0   20 15  6  0             318827.1664  -0.0791  0.050  -0.0797 0.00  
 804: 21 15  7  0   20 14  6  0             318827.1664  -0.0803  0.050  -0.0797 0.00  
 805: 21 15  7  0   20 15  6  0             318827.1664  -0.0791  0.050  -0.0797 0.50  
 806: 42  7 35  0   42  6 36  0             318837.4539   0.0176  0.050   0.0176 0.00  
 807: 42  7 35  0   42  7 36  0             318837.4539   0.0176  0.050   0.0176 0.50  
 808: 42  8 35  0   42  6 36  0             318837.4539   0.0176  0.050   0.0176 0.50  
 809: 42  8 35  0   42  7 36  0             318837.4539   0.0176  0.050   0.0176 0.00  
 810: 20 15  5  0   19 16  4  0             318863.4452   0.0392  0.050  -0.0671 0.00  
 811: 20 16  5  0   19 16  4  0             318863.4452  -0.0674  0.050  -0.0671 1.00  
 812: 41  6 35  0   41  5 36  0             318866.0012   0.0464  0.050   0.0465 0.00  
 813: 41  6 35  0   41  6 36  0             318866.0012   0.0464  0.050   0.0465 0.50  
 814: 41  7 35  0   41  5 36  0             318866.0012   0.0464  0.050   0.0465 0.50  
 815: 41  7 35  0   41  6 36  0             318866.0012   0.0464  0.050   0.0465 0.00  
 816: 20 16  5  0   19 15  4  0             318867.5159  -0.0966  0.050               
 817: 20 15  5  0   19 15  4  0             318867.5201   0.0142  0.050               
 818: 40  5 35  0   40  4 36  0             318893.7273  -0.0615  0.050  -0.0616 0.00  
 819: 40  5 35  0   40  5 36  0             318893.7273  -0.0615  0.050  -0.0616 0.50  
 820: 40  6 35  0   40  4 36  0             318893.7273  -0.0615  0.050  -0.0616 0.50  
 821: 40  6 35  0   40  5 36  0             318893.7273  -0.0615  0.050  -0.0616 0.00  
 822: 47 11 36  0   47 10 37  0             327683.4956  -0.0556  0.050  -0.0556 0.00  
 823: 47 11 36  0   47 11 37  0             327683.4956  -0.0556  0.050  -0.0556 0.50  
 824: 47 12 36  0   47 10 37  0             327683.4956  -0.0556  0.050  -0.0556 0.50  
 825: 47 12 36  0   47 11 37  0             327683.4956  -0.0556  0.050  -0.0556 0.00  
 826: 36  0 36  0   35  0 35  0             327688.0275  -0.0200  0.050  -0.0200 0.50  
 827: 36  0 36  0   35  1 35  0             327688.0275  -0.0200  0.050  -0.0200 0.00  
 828: 36  1 36  0   35  0 35  0             327688.0275  -0.0200  0.050  -0.0200 0.00  
 829: 36  1 36  0   35  1 35  0             327688.0275  -0.0200  0.050  -0.0200 0.50  
 830: 35  1 34  0   34  1 33  0             327696.1453  -0.0065  0.050  -0.0066 0.50  
 831: 35  1 34  0   34  2 33  0             327696.1453  -0.0065  0.050  -0.0066 0.00  
 832: 35  2 34  0   34  1 33  0             327696.1453  -0.0065  0.050  -0.0066 0.00  
 833: 35  2 34  0   34  2 33  0             327696.1453  -0.0065  0.050  -0.0066 0.50  
 834: 34  2 32  0   33  2 31  0             327703.6257   0.0137  0.050   0.0137 0.50  
 835: 34  2 32  0   33  3 31  0             327703.6257   0.0137  0.050   0.0137 0.00  
 836: 34  3 32  0   33  2 31  0             327703.6257   0.0137  0.050   0.0137 0.00  
 837: 34  3 32  0   33  3 31  0             327703.6257   0.0137  0.050   0.0137 0.50  
 838: 33  3 30  0   32  3 29  0             327710.5084  -0.0462  0.050  -0.0462 0.50  
 839: 33  3 30  0   32  4 29  0             327710.5084  -0.0462  0.050  -0.0462 0.00  
 840: 33  4 30  0   32  3 29  0             327710.5084  -0.0462  0.050  -0.0462 0.00  
 841: 33  4 30  0   32  4 29  0             327710.5084  -0.0462  0.050  -0.0462 0.50  
 842: 32  4 28  0   31  4 27  0             327717.0629  -0.0438  0.050  -0.0439 0.50  
 843: 32  4 28  0   31  5 27  0             327717.0629  -0.0438  0.050  -0.0439 0.00  
 844: 32  5 28  0   31  4 27  0             327717.0629  -0.0438  0.050  -0.0439 0.00  
 845: 32  5 28  0   31  5 27  0             327717.0629  -0.0438  0.050  -0.0439 0.50  
 846: 31  5 26  0   30  5 25  0             327723.3480  -0.0482  0.050  -0.0482 0.50  
 847: 31  5 26  0   30  6 25  0             327723.3480  -0.0482  0.050  -0.0482 0.00  
 848: 31  6 26  0   30  5 25  0             327723.3480  -0.0482  0.050  -0.0482 0.00  
 849: 31  6 26  0   30  6 25  0             327723.3480  -0.0482  0.050  -0.0482 0.50  
 850: 29  7 22  0   28  7 21  0             327735.7107   0.0059  0.050   0.0059 0.50  
 851: 29  7 22  0   28  8 21  0             327735.7107   0.0059  0.050   0.0059 0.00  
 852: 29  8 22  0   28  7 21  0             327735.7107   0.0059  0.050   0.0059 0.00  
 853: 29  8 22  0   28  8 21  0             327735.7107   0.0059  0.050   0.0059 0.50  
 854: 28  8 20  0   27  8 19  0             327742.0654   0.0738  0.050   0.0738 0.50  
 855: 28  8 20  0   27  9 19  0             327742.0654   0.0738  0.050   0.0738 0.00  
 856: 28  9 20  0   27  8 19  0             327742.0654   0.0738  0.050   0.0738 0.00  
 857: 28  9 20  0   27  9 19  0             327742.0654   0.0738  0.050   0.0738 0.50  
 858: 27  9 18  0   26  9 17  0             327748.5655   0.0079  0.050   0.0079 0.50  
 859: 27  9 18  0   26 10 17  0             327748.5655   0.0079  0.050   0.0079 0.00  
 860: 27 10 18  0   26  9 17  0             327748.5655   0.0079  0.050   0.0079 0.00  
 861: 27 10 18  0   26 10 17  0             327748.5655   0.0079  0.050   0.0079 0.50  
 862: 26 10 16  0   25 10 15  0             327755.4815  -0.0866  0.050  -0.0867 0.50  
 863: 26 10 16  0   25 11 15  0             327755.4815  -0.0866  0.050  -0.0867 0.00  
 864: 26 11 16  0   25 10 15  0             327755.4815  -0.0866  0.050  -0.0867 0.00  
 865: 26 11 16  0   25 11 15  0             327755.4815  -0.0866  0.050  -0.0867 0.50  
 866: 25 11 14  0   24 11 13  0             327763.1387  -0.0949  0.050  -0.0950 0.50  
 867: 25 11 14  0   24 12 13  0             327763.1387  -0.0949  0.050  -0.0950 0.00  
 868: 25 12 14  0   24 11 13  0             327763.1387  -0.0949  0.050  -0.0950 0.00  
 869: 25 12 14  0   24 12 13  0             327763.1387  -0.0949  0.050  -0.0950 0.50  
 870: 23 13 10  0   22 13  9  0             327782.0585  -0.0918  0.050  -0.0919 0.50  
 871: 23 13 10  0   22 14  9  0             327782.0585  -0.0918  0.050  -0.0919 0.00  
 872: 23 14 10  0   22 13  9  0             327782.0585  -0.0918  0.050  -0.0919 0.00  
 873: 23 14 10  0   22 14  9  0             327782.0585  -0.0918  0.050  -0.0919 0.50  
 874: 22 14  8  0   21 14  7  0             327795.7952  -0.0639  0.050  -0.0639 0.50  
 875: 22 14  8  0   21 15  7  0             327795.7952  -0.0638  0.050  -0.0639 0.00  
 876: 22 15  8  0   21 14  7  0             327795.7952  -0.0639  0.050  -0.0639 0.00  
 877: 22 15  8  0   21 15  7  0             327795.7952  -0.0638  0.050  -0.0639 0.50  
 878: 21 15  6  0   20 15  5  0             327820.5383   0.0371  0.050   0.0894 0.50  
 879: 21 15  6  0   20 16  5  0             327820.5383   0.1438  0.050   0.0894 0.00  
 880: 21 16  6  0   20 15  5  0             327820.5383   0.0350  0.050   0.0894 0.00  
 881: 21 16  6  0   20 16  5  0             327820.5383   0.1417  0.050   0.0894 0.50  
 882: 20 17  4  0   19 17  3  0             327846.3904  -0.0171  0.050               
 883: 20 16  4  0   19 16  3  0             327984.9747   0.0164  0.050               
 884: 17 16  2  0   16 14  3  0             328227.3464   0.0310  0.050               
 885: 18 17  1  0   17 15  2  0             334389.6880  -0.0071  0.050               
 886: 37  0 37  0   36  0 36  0             336662.0526  -0.0471  0.050  -0.0471 0.50  
 887: 37  0 37  0   36  1 36  0             336662.0526  -0.0471  0.050  -0.0471 0.00  
 888: 37  1 37  0   36  0 36  0             336662.0526  -0.0471  0.050  -0.0471 0.00  
 889: 37  1 37  0   36  1 36  0             336662.0526  -0.0471  0.050  -0.0471 0.50  
 890: 36  1 35  0   35  1 34  0             336670.2037   0.0187  0.050   0.0188 0.50  
 891: 36  1 35  0   35  2 34  0             336670.2037   0.0187  0.050   0.0188 0.00  
 892: 36  2 35  0   35  1 34  0             336670.2037   0.0187  0.050   0.0188 0.00  
 893: 36  2 35  0   35  2 34  0             336670.2037   0.0187  0.050   0.0188 0.50  
 894: 35  2 33  0   34  2 32  0             336677.6153   0.0122  0.050   0.0123 0.50  
 895: 35  2 33  0   34  3 32  0             336677.6153   0.0122  0.050   0.0123 0.00  
 896: 35  3 33  0   34  2 32  0             336677.6153   0.0122  0.050   0.0123 0.00  
 897: 35  3 33  0   34  3 32  0             336677.6153   0.0122  0.050   0.0123 0.50  
 898: 34  3 31  0   33  3 30  0             336684.4775  -0.0030  0.050  -0.0030 0.50  
 899: 34  3 31  0   33  4 30  0             336684.4775  -0.0030  0.050  -0.0030 0.00  
 900: 34  4 31  0   33  3 30  0             336684.4775  -0.0030  0.050  -0.0030 0.00  
 901: 34  4 31  0   33  4 30  0             336684.4775  -0.0030  0.050  -0.0030 0.50  
 902: 33  4 29  0   32  4 28  0             336690.8926  -0.0520  0.050  -0.0520 0.50  
 903: 33  4 29  0   32  5 28  0             336690.8926  -0.0520  0.050  -0.0520 0.00  
 904: 33  5 29  0   32  4 28  0             336690.8926  -0.0520  0.050  -0.0520 0.00  
 905: 33  5 29  0   32  5 28  0             336690.8926  -0.0520  0.050  -0.0520 0.50  
 906: 32  5 27  0   31  5 26  0             336697.0826  -0.0400  0.050  -0.0401 0.50  
 907: 32  5 27  0   31  6 26  0             336697.0826  -0.0400  0.050  -0.0401 0.00  
 908: 32  6 27  0   31  5 26  0             336697.0826  -0.0400  0.050  -0.0401 0.00  
 909: 32  6 27  0   31  6 26  0             336697.0826  -0.0400  0.050  -0.0401 0.50  
 910: 31  6 25  0   30  6 24  0             336703.0864  -0.0567  0.050  -0.0568 0.50  
 911: 31  6 25  0   30  7 24  0             336703.0864  -0.0567  0.050  -0.0568 0.00  
 912: 31  7 25  0   30  6 24  0             336703.0864  -0.0567  0.050  -0.0568 0.00  
 913: 31  7 25  0   30  7 24  0             336703.0864  -0.0567  0.050  -0.0568 0.50  
 914: 30  7 23  0   29  7 22  0             336709.1054  -0.0314  0.050  -0.0315 0.50  
 915: 30  7 23  0   29  8 22  0             336709.1054  -0.0314  0.050  -0.0315 0.00  
 916: 30  8 23  0   29  7 22  0             336709.1054  -0.0314  0.050  -0.0315 0.00  
 917: 30  8 23  0   29  8 22  0             336709.1054  -0.0314  0.050  -0.0315 0.50  
 918: 29  8 21  0   28  8 20  0             336715.2331  -0.0049  0.050  -0.0050 0.50  
 919: 29  8 21  0   28  9 20  0             336715.2331  -0.0049  0.050  -0.0050 0.00  
 920: 29  9 21  0   28  8 20  0             336715.2331  -0.0049  0.050  -0.0050 0.00  
 921: 29  9 21  0   28  9 20  0             336715.2331  -0.0049  0.050  -0.0050 0.50  
 922: 28  9 19  0   27  9 18  0             336721.6778   0.0890  0.050   0.0891 0.50  
 923: 28  9 19  0   27 10 18  0             336721.6778   0.0890  0.050   0.0891 0.00  
 924: 28 10 19  0   27  9 18  0             336721.6778   0.0890  0.050   0.0891 0.00  
 925: 28 10 19  0   27 10 18  0             336721.6778   0.0890  0.050   0.0891 0.50  
 926: 26 11 15  0   25 11 14  0             336735.6482  -0.0519  0.050  -0.0520 0.50  
 927: 26 11 15  0   25 12 14  0             336735.6482  -0.0519  0.050  -0.0520 0.00  
 928: 26 12 15  0   25 11 14  0             336735.6482  -0.0519  0.050  -0.0520 0.00  
 929: 26 12 15  0   25 12 14  0             336735.6482  -0.0519  0.050  -0.0520 0.50  
 930: 25 12 13  0   24 12 12  0             336743.9685   0.0486  0.050   0.0486 0.50  
 931: 25 12 13  0   24 13 12  0             336743.9685   0.0486  0.050   0.0486 0.00  
 932: 25 13 13  0   24 12 12  0             336743.9685   0.0486  0.050   0.0486 0.00  
 933: 25 13 13  0   24 13 12  0             336743.9685   0.0486  0.050   0.0486 0.50  
 934: 24 13 11  0   23 13 10  0             336753.4890   0.0043  0.050   0.0043 0.50  
 935: 24 13 11  0   23 14 10  0             336753.4890   0.0043  0.050   0.0043 0.00  
 936: 24 14 11  0   23 13 10  0             336753.4890   0.0043  0.050   0.0043 0.00  
 937: 24 14 11  0   23 14 10  0             336753.4890   0.0043  0.050   0.0043 0.50  
 938: 23 14  9  0   22 14  8  0             336765.5659   0.0260  0.050   0.0260 0.50  
 939: 23 14  9  0   22 15  8  0             336765.5659   0.0260  0.050   0.0260 0.00  
 940: 23 15  9  0   22 14  8  0             336765.5659   0.0260  0.050   0.0260 0.00  
 941: 23 15  9  0   22 15  8  0             336765.5659   0.0260  0.050   0.0260 0.50  
 942: 22 15  7  0   21 15  6  0             336784.0148   0.0775  0.050   0.0786 0.50  
 943: 22 15  7  0   21 16  6  0             336784.0148   0.0796  0.050   0.0786 0.00  
 944: 22 16  7  0   21 16  6  0             336784.0148   0.0796  0.050   0.0786 0.50  
 945: 38  0 38  0   37  0 37  0             345635.8203  -0.0411  0.050  -0.0411 0.50  
 946: 38  0 38  0   37  1 37  0             345635.8203  -0.0411  0.050  -0.0411 0.00  
 947: 38  1 38  0   37  0 37  0             345635.8203  -0.0411  0.050  -0.0411 0.00  
 948: 38  1 38  0   37  1 37  0             345635.8203  -0.0411  0.050  -0.0411 0.50  
 949: 36  3 34  0   35  2 33  0             345643.9051  -7.3986  0.050  -0.0363 0.00  
 950: 37  1 36  0   36  1 35  0             345643.9051  -0.0225  0.050  -0.0363 0.50  
 951: 37  1 36  0   36  2 35  0             345643.9051  -0.0225  0.050  -0.0363 0.00  
 952: 37  2 36  0   36  1 35  0             345643.9051  -0.0225  0.050  -0.0363 0.00  
 953: 37  2 36  0   36  2 35  0             345643.9051  -0.0225  0.050  -0.0363 0.50  
 954: 36  2 34  0   35  2 33  0             345651.2938  -0.0098  0.050  -0.0099 0.50  
 955: 36  2 34  0   35  3 33  0             345651.2938  -0.0098  0.050  -0.0099 0.00  
 956: 36  3 34  0   35  3 33  0             345651.2938  -0.0098  0.050  -0.0099 0.50  
 957: 35  3 32  0   34  3 31  0             345658.1788   0.0625  0.050   0.0625 0.50  
 958: 35  3 32  0   34  4 31  0             345658.1788   0.0625  0.050   0.0625 0.00  
 959: 35  4 32  0   34  3 31  0             345658.1788   0.0625  0.050   0.0625 0.00  
 960: 35  4 32  0   34  4 31  0             345658.1788   0.0625  0.050   0.0625 0.50  
 961: 34  4 30  0   33  4 29  0             345664.5168   0.0243  0.050   0.0244 0.50  
 962: 34  4 30  0   33  5 29  0             345664.5168   0.0243  0.050   0.0244 0.00  
 963: 34  5 30  0   33  4 29  0             345664.5168   0.0243  0.050   0.0244 0.00  
 964: 34  5 30  0   33  5 29  0             345664.5168   0.0243  0.050   0.0244 0.50  
 965: 33  5 28  0   32  5 27  0             345670.5525  -0.0067  0.050  -0.0068 0.50  
 966: 33  5 28  0   32  6 27  0             345670.5525  -0.0067  0.050  -0.0068 0.00  
 967: 33  6 28  0   32  5 27  0             345670.5525  -0.0067  0.050  -0.0068 0.00  
 968: 33  6 28  0   32  6 27  0             345670.5525  -0.0067  0.050  -0.0068 0.50  
 969: 32  6 26  0   31  6 25  0             345676.4057  -0.0394  0.050  -0.0394 0.50  
 970: 32  6 26  0   31  7 25  0             345676.4057  -0.0394  0.050  -0.0394 0.00  
 971: 32  7 26  0   31  6 25  0             345676.4057  -0.0394  0.050  -0.0394 0.00  
 972: 32  7 26  0   31  7 25  0             345676.4057  -0.0394  0.050  -0.0394 0.50  
 973: 31  7 24  0   30  7 23  0             345682.2189  -0.0610  0.050  -0.0611 0.50  
 974: 31  7 24  0   30  8 23  0             345682.2189  -0.0610  0.050  -0.0611 0.00  
 975: 31  8 24  0   30  7 23  0             345682.2189  -0.0610  0.050  -0.0611 0.00  
 976: 31  8 24  0   30  8 23  0             345682.2189  -0.0610  0.050  -0.0611 0.50  
 977: 30  8 22  0   29  8 21  0             345688.1862  -0.0106  0.050  -0.0107 0.50  
 978: 30  8 22  0   29  9 21  0             345688.1862  -0.0106  0.050  -0.0107 0.00  
 979: 30  9 22  0   29  8 21  0             345688.1862  -0.0106  0.050  -0.0107 0.00  
 980: 30  9 22  0   29  9 21  0             345688.1862  -0.0106  0.050  -0.0107 0.50  
 981: 29  9 20  0   28  9 19  0             345694.3616   0.0268  0.050   0.0268 0.50  
 982: 29  9 20  0   28 10 19  0             345694.3616   0.0268  0.050   0.0268 0.00  
 983: 29 10 20  0   28  9 19  0             345694.3616   0.0268  0.050   0.0268 0.00  
 984: 29 10 20  0   28 10 19  0             345694.3616   0.0268  0.050   0.0268 0.50  
 985: 28 10 18  0   27 10 17  0             345700.8021  -0.0428  0.050  -0.0428 0.50  
 986: 28 10 18  0   27 11 17  0             345700.8021  -0.0428  0.050  -0.0428 0.00  
 987: 28 11 18  0   27 10 17  0             345700.8021  -0.0428  0.050  -0.0428 0.00  
 988: 28 11 18  0   27 11 17  0             345700.8021  -0.0428  0.050  -0.0428 0.50  
 989: 27 11 16  0   26 11 15  0             345707.8370  -0.0658  0.050  -0.0658 0.50  
 990: 27 11 16  0   26 12 15  0             345707.8370  -0.0658  0.050  -0.0658 0.00  
 991: 27 12 16  0   26 11 15  0             345707.8370  -0.0658  0.050  -0.0658 0.00  
 992: 27 12 16  0   26 12 15  0             345707.8370  -0.0658  0.050  -0.0658 0.50  
 993: 26 12 14  0   25 12 13  0             345715.7624   0.0218  0.050   0.0218 0.50  
 994: 26 12 14  0   25 13 13  0             345715.7624   0.0218  0.050   0.0218 0.00  
 995: 26 13 14  0   25 12 13  0             345715.7624   0.0218  0.050   0.0218 0.00  
 996: 26 13 14  0   25 13 13  0             345715.7624   0.0218  0.050   0.0218 0.50  
 997: 24 14 10  0   23 14  9  0             345735.5985  -0.0558  0.050  -0.0558 0.50  
 998: 24 14 10  0   23 15  9  0             345735.5985  -0.0558  0.050  -0.0558 0.00  
 999: 24 15 10  0   23 14  9  0             345735.5985  -0.0558  0.050  -0.0558 0.00  
1000: 24 15 10  0   23 15  9  0             345735.5985  -0.0558  0.050  -0.0558 0.50  
1001: 22 16  6  0   21 16  5  0             345779.2209  -0.0245  0.050   0.0604 0.50  
1002: 22 16  6  0   21 17  5  0             345779.2209   0.1489  0.050   0.0604 0.00  
1003: 22 17  6  0   21 16  5  0             345779.2209  -0.0282  0.050   0.0604 0.00  
1004: 22 17  6  0   21 17  5  0             345779.2209   0.1452  0.050   0.0604 0.50  
1005: 39  0 39  0   38  0 38  0             354609.3446   0.0196  0.050   0.0197 0.16  
1006: 39  0 39  0   38  1 38  0             354609.3446   0.0196  0.050   0.0197 0.34  
1007: 39  1 39  0   38  0 38  0             354609.3446   0.0196  0.050   0.0197 0.34  
1008: 39  1 39  0   38  1 38  0             354609.3446   0.0196  0.050   0.0197 0.16  
1009: 38  1 37  0   37  1 36  0             354617.3475  -0.0247  0.050  -0.0248 0.16  
1010: 38  1 37  0   37  2 36  0             354617.3475  -0.0247  0.050  -0.0248 0.34  
1011: 38  2 37  0   37  1 36  0             354617.3475  -0.0247  0.050  -0.0248 0.34  
1012: 38  2 37  0   37  2 36  0             354617.3475  -0.0247  0.050  -0.0248 0.16  
1013: 37  2 35  0   36  2 34  0             354624.7015  -0.0048  0.050  -0.0049 0.16  
1014: 37  2 35  0   36  3 34  0             354624.7015  -0.0048  0.050  -0.0049 0.34  
1015: 37  3 35  0   36  2 34  0             354624.7015  -0.0048  0.050  -0.0049 0.34  
1016: 37  3 35  0   36  3 34  0             354624.7015  -0.0048  0.050  -0.0049 0.16  
1017: 36  3 33  0   35  3 32  0             354631.4440  -0.0101  0.050  -0.0101 0.16  
1018: 36  3 33  0   35  4 32  0             354631.4440  -0.0101  0.050  -0.0101 0.34  
1019: 36  4 33  0   35  3 32  0             354631.4440  -0.0101  0.050  -0.0101 0.34  
1020: 36  4 33  0   35  4 32  0             354631.4440  -0.0101  0.050  -0.0101 0.16  
1021: 35  4 31  0   34  4 30  0             354637.7438   0.0014  0.050   0.0015 0.16  
1022: 35  4 31  0   34  5 30  0             354637.7438   0.0014  0.050   0.0015 0.34  
1023: 35  5 31  0   34  4 30  0             354637.7438   0.0014  0.050   0.0015 0.34  
1024: 35  5 31  0   34  5 30  0             354637.7438   0.0014  0.050   0.0015 0.16  
1025: 34  5 29  0   33  5 28  0             354643.6145  -0.0836  0.050  -0.0837 0.16  
1026: 34  5 29  0   33  6 28  0             354643.6145  -0.0836  0.050  -0.0837 0.34  
1027: 34  6 29  0   33  5 28  0             354643.6145  -0.0836  0.050  -0.0837 0.34  
1028: 34  6 29  0   33  6 28  0             354643.6145  -0.0836  0.050  -0.0837 0.16  
1029: 33  6 27  0   32  6 26  0             354649.4573   0.0076  0.050   0.0076 0.16  
1030: 33  6 27  0   32  7 26  0             354649.4573   0.0076  0.050   0.0076 0.34  
1031: 33  7 27  0   32  6 26  0             354649.4573   0.0076  0.050   0.0076 0.34  
1032: 33  7 27  0   32  7 26  0             354649.4573   0.0076  0.050   0.0076 0.16  
1033: 32  7 25  0   31  7 24  0             354655.1455   0.0192  0.050   0.0192 0.16  
1034: 32  7 25  0   31  8 24  0             354655.1455   0.0192  0.050   0.0192 0.34  
1035: 32  8 25  0   31  7 24  0             354655.1455   0.0192  0.050   0.0192 0.34  
1036: 32  8 25  0   31  8 24  0             354655.1455   0.0192  0.050   0.0192 0.16  
1037: 31  8 23  0   30  8 22  0             354660.8066  -0.0530  0.050  -0.0531 0.16  
1038: 31  8 23  0   30  9 22  0             354660.8066  -0.0530  0.050  -0.0531 0.34  
1039: 31  9 23  0   30  8 22  0             354660.8066  -0.0530  0.050  -0.0531 0.34  
1040: 31  9 23  0   30  9 22  0             354660.8066  -0.0530  0.050  -0.0531 0.16  
1041: 30  9 21  0   29  9 20  0             354666.8105   0.0235  0.050   0.0235 0.16  
1042: 30  9 21  0   29 10 20  0             354666.8105   0.0235  0.050   0.0235 0.34  
1043: 30 10 21  0   29  9 20  0             354666.8105   0.0235  0.050   0.0235 0.34  
1044: 30 10 21  0   29 10 20  0             354666.8105   0.0235  0.050   0.0235 0.16  
1045: 29 10 19  0   28 10 18  0             354673.0528  -0.0016  0.050  -0.0017 0.16  
1046: 29 10 19  0   28 11 18  0             354673.0528  -0.0016  0.050  -0.0017 0.34  
1047: 29 11 19  0   28 10 18  0             354673.0528  -0.0016  0.050  -0.0017 0.34  
1048: 29 11 19  0   28 11 18  0             354673.0528  -0.0016  0.050  -0.0017 0.16  
1049: 28 11 17  0   27 11 16  0             354679.8308   0.0036  0.050   0.0036 0.16  
1050: 28 11 17  0   27 12 16  0             354679.8308   0.0036  0.050   0.0036 0.34  
1051: 28 12 17  0   27 11 16  0             354679.8308   0.0036  0.050   0.0036 0.34  
1052: 28 12 17  0   27 12 16  0             354679.8308   0.0036  0.050   0.0036 0.16  
1053: 27 12 15  0   26 12 14  0             354687.2985  -0.0131  0.050  -0.0131 0.16  
1054: 27 12 15  0   26 13 14  0             354687.2985  -0.0131  0.050  -0.0131 0.34  
1055: 27 13 15  0   26 12 14  0             354687.2985  -0.0131  0.050  -0.0131 0.34  
1056: 27 13 15  0   26 13 14  0             354687.2985  -0.0131  0.050  -0.0131 0.16  
1057: 26 13 13  0   25 13 12  0             354695.8420   0.0303  0.050   0.0303 0.16  
1058: 26 13 13  0   25 14 12  0             354695.8420   0.0303  0.050   0.0303 0.34  
1059: 26 14 13  0   25 13 12  0             354695.8420   0.0303  0.050   0.0303 0.34  
1060: 26 14 13  0   25 14 12  0             354695.8420   0.0303  0.050   0.0303 0.16  
1061: 25 14 11  0   24 14 10  0             354705.8824  -0.0092  0.050  -0.0093 0.16  
1062: 25 14 11  0   24 15 10  0             354705.8824  -0.0092  0.050  -0.0093 0.34  
1063: 25 15 11  0   24 14 10  0             354705.8824  -0.0092  0.050  -0.0093 0.34  
1064: 25 15 11  0   24 15 10  0             354705.8824  -0.0092  0.050  -0.0093 0.16  
1065: 17 12  5  0   16 10  6  0             354786.9222   0.0566  0.050   0.0462 0.16  
1066: 17 12  5  0   16 11  6  0             354786.9222   0.0567  0.050   0.0462 0.34  
1067: 17 13  5  0   16 10  6  0             354786.9222   0.0355  0.050   0.0462 0.34  
1068: 17 13  5  0   16 11  6  0             354786.9222   0.0356  0.050   0.0462 0.16  
1069: 22 18  5  0   21 18  4  0             354789.4973   0.0488  0.050               
1070: 40  0 40  0   39  0 39  0             363582.5329   0.0505  0.050   0.0506 0.16  
1071: 40  0 40  0   39  1 39  0             363582.5329   0.0505  0.050   0.0506 0.34  
1072: 40  1 40  0   39  0 39  0             363582.5329   0.0505  0.050   0.0506 0.34  
1073: 40  1 40  0   39  1 39  0             363582.5329   0.0505  0.050   0.0506 0.16  
1074: 39  1 38  0   38  1 37  0             363590.5538   0.0428  0.050   0.0428 0.16  
1075: 39  1 38  0   38  2 37  0             363590.5538   0.0428  0.050   0.0428 0.34  
1076: 39  2 38  0   38  1 37  0             363590.5538   0.0428  0.050   0.0428 0.34  
1077: 39  2 38  0   38  2 37  0             363590.5538   0.0428  0.050   0.0428 0.16  
1078: 38  2 36  0   37  2 35  0             363597.8476   0.0442  0.050   0.0442 0.16  
1079: 38  2 36  0   37  3 35  0             363597.8476   0.0442  0.050   0.0442 0.34  
1080: 38  3 36  0   37  2 35  0             363597.8476   0.0442  0.050   0.0442 0.34  
1081: 38  3 36  0   37  3 35  0             363597.8476   0.0442  0.050   0.0442 0.16  
1082: 37  3 34  0   36  3 33  0             363604.5147   0.0283  0.050   0.0283 0.16  
1083: 37  3 34  0   36  4 33  0             363604.5147   0.0283  0.050   0.0283 0.34  
1084: 37  4 34  0   36  3 33  0             363604.5147   0.0283  0.050   0.0283 0.34  
1085: 37  4 34  0   36  4 33  0             363604.5147   0.0283  0.050   0.0283 0.16  
1086: 36  4 32  0   35  4 31  0             363610.6905   0.0037  0.050   0.0037 0.16  
1087: 36  4 32  0   35  5 31  0             363610.6905   0.0037  0.050   0.0037 0.34  
1088: 36  5 32  0   35  4 31  0             363610.6905   0.0037  0.050   0.0037 0.34  
1089: 36  5 32  0   35  5 31  0             363610.6905   0.0037  0.050   0.0037 0.16  
1090: 35  5 30  0   34  5 29  0             363616.5433   0.0114  0.050   0.0115 0.16  
1091: 35  5 30  0   34  6 29  0             363616.5433   0.0114  0.050   0.0115 0.34  
1092: 35  6 30  0   34  5 29  0             363616.5433   0.0114  0.050   0.0115 0.34  
1093: 35  6 30  0   34  6 29  0             363616.5433   0.0114  0.050   0.0115 0.16  
1094: 34  6 28  0   33  6 27  0             363622.1347  -0.0144  0.050  -0.0145 0.16  
1095: 34  6 28  0   33  7 27  0             363622.1347  -0.0144  0.050  -0.0145 0.34  
1096: 34  7 28  0   33  6 27  0             363622.1347  -0.0144  0.050  -0.0145 0.34  
1097: 34  7 28  0   33  7 27  0             363622.1347  -0.0144  0.050  -0.0145 0.16  
1098: 33  7 26  0   32  7 25  0             363627.6633  -0.0044  0.050  -0.0044 0.16  
1099: 33  7 26  0   32  8 25  0             363627.6633  -0.0044  0.050  -0.0044 0.34  
1100: 33  8 26  0   32  7 25  0             363627.6633  -0.0044  0.050  -0.0044 0.34  
1101: 33  8 26  0   32  8 25  0             363627.6633  -0.0044  0.050  -0.0044 0.16  
1102: 32  8 24  0   31  8 23  0             363633.2603   0.0416  0.050   0.0417 0.16  
1103: 32  8 24  0   31  9 23  0             363633.2603   0.0416  0.050   0.0417 0.34  
1104: 32  9 24  0   31  8 23  0             363633.2603   0.0416  0.050   0.0417 0.34  
1105: 32  9 24  0   31  9 23  0             363633.2603   0.0416  0.050   0.0417 0.16  
1106: 31  9 22  0   30  9 21  0             363639.0013   0.0644  0.050   0.0644 0.16  
1107: 31  9 22  0   30 10 21  0             363639.0013   0.0644  0.050   0.0644 0.34  
1108: 31 10 22  0   30  9 21  0             363639.0013   0.0644  0.050   0.0644 0.34  
1109: 31 10 22  0   30 10 21  0             363639.0013   0.0644  0.050   0.0644 0.16  
1110: 30 10 20  0   29 10 19  0             363645.0100   0.0447  0.050   0.0448 0.16  
1111: 30 10 20  0   29 11 19  0             363645.0100   0.0447  0.050   0.0448 0.34  
1112: 30 11 20  0   29 10 19  0             363645.0100   0.0447  0.050   0.0448 0.34  
1113: 30 11 20  0   29 11 19  0             363645.0100   0.0447  0.050   0.0448 0.16  
1114: 29 11 18  0   28 11 17  0             363651.4883   0.0274  0.050   0.0274 0.16  
1115: 29 11 18  0   28 12 17  0             363651.4883   0.0274  0.050   0.0274 0.34  
1116: 29 12 18  0   28 11 17  0             363651.4883   0.0274  0.050   0.0274 0.34  
1117: 29 12 18  0   28 12 17  0             363651.4883   0.0274  0.050   0.0274 0.16  
1118: 28 12 16  0   27 12 15  0             363658.6262   0.0142  0.050   0.0143 0.16  
1119: 28 12 16  0   27 13 15  0             363658.6262   0.0142  0.050   0.0143 0.34  
1120: 28 13 16  0   27 12 15  0             363658.6262   0.0142  0.050   0.0143 0.34  
1121: 28 13 16  0   27 13 15  0             363658.6262   0.0142  0.050   0.0143 0.16  
1122: 27 13 14  0   26 13 13  0             363666.6690  -0.0069  0.050  -0.0070 0.16  
1123: 27 13 14  0   26 14 13  0             363666.6690  -0.0069  0.050  -0.0070 0.34  
1124: 27 14 14  0   26 13 13  0             363666.6690  -0.0069  0.050  -0.0070 0.34  
1125: 27 14 14  0   26 14 13  0             363666.6690  -0.0069  0.050  -0.0070 0.16  
1126: 26 14 12  0   25 14 11  0             363676.0936   0.0096  0.050   0.0097 0.16  
1127: 26 14 12  0   25 15 11  0             363676.0936   0.0096  0.050   0.0097 0.34  
1128: 26 15 12  0   25 14 11  0             363676.0936   0.0096  0.050   0.0097 0.34  
1129: 26 15 12  0   25 15 11  0             363676.0936   0.0096  0.050   0.0097 0.16  
1130: 25 15 10  0   24 15  9  0             363687.8124   0.0451  0.050   0.0452 0.16  
1131: 25 15 10  0   24 16  9  0             363687.8124   0.0451  0.050   0.0452 0.34  
1132: 25 16 10  0   24 15  9  0             363687.8124   0.0451  0.050   0.0452 0.34  
1133: 25 16 10  0   24 16  9  0             363687.8124   0.0451  0.050   0.0452 0.16  
1134: 24 16  8  0   23 16  7  0             363704.4372   0.0155  0.050   0.0156 0.16  
1135: 24 16  8  0   23 17  7  0             363704.4372   0.0156  0.050   0.0156 0.34  
1136: 24 17  8  0   23 16  7  0             363704.4372   0.0155  0.050   0.0156 0.34  
1137: 24 17  8  0   23 17  7  0             363704.4372   0.0156  0.050   0.0156 0.16  
1138: 23 17  6  0   22 17  5  0             363737.3753  -0.0932  0.050   0.0414 0.16  
1139: 23 17  6  0   22 18  5  0             363737.3753   0.1823  0.050   0.0414 0.34  
1140: 23 18  6  0   22 17  5  0             363737.3753  -0.0995  0.050   0.0414 0.34  
1141: 23 18  6  0   22 18  5  0             363737.3753   0.1760  0.050   0.0414 0.16  
1142: 55 14 41  0   55 13 42  0             372379.7953   0.0153  0.050   0.0153 0.35  
1143: 55 14 41  0   55 14 42  0             372379.7953   0.0153  0.050   0.0153 0.15  
1144: 55 15 41  0   55 13 42  0             372379.7953   0.0153  0.050   0.0153 0.15  
1145: 55 15 41  0   55 14 42  0             372379.7953   0.0153  0.050   0.0153 0.35  
1146: 53 12 41  0   53 11 42  0             372466.1673   0.0335  0.050   0.0336 0.35  
1147: 53 12 41  0   53 12 42  0             372466.1673   0.0335  0.050   0.0336 0.15  
1148: 53 13 41  0   53 11 42  0             372466.1673   0.0335  0.050   0.0336 0.15  
1149: 53 13 41  0   53 12 42  0             372466.1673   0.0335  0.050   0.0336 0.35  
1150: 52 11 41  0   52 10 42  0             372508.1275   0.0076  0.050   0.0076 0.00  
1151: 52 11 41  0   52 11 42  0             372508.1275   0.0076  0.050   0.0076 0.50  
1152: 52 12 41  0   52 10 42  0             372508.1275   0.0076  0.050   0.0076 0.50  
1153: 52 12 41  0   52 11 42  0             372508.1275   0.0076  0.050   0.0076 0.00  
1154: 51 10 41  0   51  9 42  0             372549.3424   0.0300  0.050   0.0300 0.00  
1155: 51 10 41  0   51 10 42  0             372549.3424   0.0300  0.050   0.0300 0.50  
1156: 51 11 41  0   51  9 42  0             372549.3424   0.0300  0.050   0.0300 0.50  
1157: 51 11 41  0   51 10 42  0             372549.3424   0.0300  0.050   0.0300 0.00  
1158: 41  0 41  0   40  0 40  0             372555.3338   0.0077  0.050   0.0078 0.16  
1159: 41  0 41  0   40  1 40  0             372555.3338   0.0077  0.050   0.0078 0.34  
1160: 41  1 41  0   40  0 40  0             372555.3338   0.0077  0.050   0.0078 0.34  
1161: 41  1 41  0   40  1 40  0             372555.3338   0.0077  0.050   0.0078 0.16  
1162: 40  1 39  0   39  1 38  0             372563.2575  -0.0784  0.050  -0.0785 0.16  
1163: 40  1 39  0   39  2 38  0             372563.2575  -0.0784  0.050  -0.0785 0.34  
1164: 40  2 39  0   39  1 38  0             372563.2575  -0.0784  0.050  -0.0785 0.34  
1165: 40  2 39  0   39  2 38  0             372563.2575  -0.0784  0.050  -0.0785 0.16  
1166: 39  2 37  0   38  2 36  0             372570.5803  -0.0064  0.050  -0.0064 0.16  
1167: 39  2 37  0   38  3 36  0             372570.5803  -0.0064  0.050  -0.0064 0.34  
1168: 39  3 37  0   38  2 36  0             372570.5803  -0.0064  0.050  -0.0064 0.34  
1169: 39  3 37  0   38  3 36  0             372570.5803  -0.0064  0.050  -0.0064 0.16  
1170: 38  3 35  0   37  3 34  0             372577.2012  -0.0038  0.050  -0.0039 0.16  
1171: 38  3 35  0   37  4 34  0             372577.2012  -0.0038  0.050  -0.0039 0.34  
1172: 38  4 35  0   37  3 34  0             372577.2012  -0.0038  0.050  -0.0039 0.34  
1173: 38  4 35  0   37  4 34  0             372577.2012  -0.0038  0.050  -0.0039 0.16  
1174: 37  4 33  0   36  4 32  0             372583.3217   0.0038  0.050   0.0038 0.16  
1175: 37  4 33  0   36  5 32  0             372583.3217   0.0038  0.050   0.0038 0.34  
1176: 37  5 33  0   36  4 32  0             372583.3217   0.0038  0.050   0.0038 0.34  
1177: 37  5 33  0   36  5 32  0             372583.3217   0.0038  0.050   0.0038 0.16  
1178: 36  5 31  0   35  5 30  0             372589.0708   0.0185  0.050   0.0186 0.16  
1179: 36  5 31  0   35  6 30  0             372589.0708   0.0185  0.050   0.0186 0.34  
1180: 36  6 31  0   35  5 30  0             372589.0708   0.0185  0.050   0.0186 0.34  
1181: 36  6 31  0   35  6 30  0             372589.0708   0.0185  0.050   0.0186 0.16  
1182: 35  6 29  0   34  6 28  0             372594.5759   0.0402  0.050   0.0403 0.16  
1183: 35  6 29  0   34  7 28  0             372594.5759   0.0402  0.050   0.0403 0.34  
1184: 35  7 29  0   34  6 28  0             372594.5759   0.0402  0.050   0.0403 0.34  
1185: 35  7 29  0   34  7 28  0             372594.5759   0.0402  0.050   0.0403 0.16  
1186: 34  7 27  0   33  7 26  0             372599.9591   0.0625  0.050   0.0625 0.16  
1187: 34  7 27  0   33  8 26  0             372599.9591   0.0625  0.050   0.0625 0.34  
1188: 34  8 27  0   33  7 26  0             372599.9591   0.0625  0.050   0.0625 0.34  
1189: 34  8 27  0   33  8 26  0             372599.9591   0.0625  0.050   0.0625 0.16  
1190: 33  8 25  0   32  8 24  0             372605.3135   0.0479  0.050   0.0480 0.16  
1191: 33  8 25  0   32  9 24  0             372605.3135   0.0479  0.050   0.0480 0.34  
1192: 33  9 25  0   32  8 24  0             372605.3135   0.0479  0.050   0.0480 0.34  
1193: 33  9 25  0   32  9 24  0             372605.3135   0.0479  0.050   0.0480 0.16  
1194: 32  9 23  0   31  9 22  0             372610.8141   0.0379  0.050   0.0379 0.16  
1195: 32  9 23  0   31 10 22  0             372610.8141   0.0379  0.050   0.0379 0.34  
1196: 32 10 23  0   31  9 22  0             372610.8141   0.0379  0.050   0.0379 0.34  
1197: 32 10 23  0   31 10 22  0             372610.8141   0.0379  0.050   0.0379 0.16  
1198: 30 11 19  0   29 11 18  0             372622.8097   0.0169  0.050   0.0170 0.16  
1199: 30 11 19  0   29 12 18  0             372622.8097   0.0169  0.050   0.0170 0.34  
1200: 30 12 19  0   29 11 18  0             372622.8097   0.0169  0.050   0.0170 0.34  
1201: 30 12 19  0   29 12 18  0             372622.8097   0.0169  0.050   0.0170 0.16  
1202: 28 13 15  0   27 13 14  0             372637.3098   0.0201  0.050   0.0201 0.16  
1203: 28 13 15  0   27 14 14  0             372637.3098   0.0201  0.050   0.0201 0.34  
1204: 28 14 15  0   27 13 14  0             372637.3098   0.0201  0.050   0.0201 0.34  
1205: 28 14 15  0   27 14 14  0             372637.3098   0.0201  0.050   0.0201 0.16  
1206: 27 14 13  0   26 14 12  0             372646.1446   0.0124  0.050   0.0124 0.16  
1207: 27 14 13  0   26 15 12  0             372646.1446   0.0124  0.050   0.0124 0.34  
1208: 27 15 13  0   26 14 12  0             372646.1446   0.0124  0.050   0.0124 0.34  
1209: 27 15 13  0   26 15 12  0             372646.1446   0.0124  0.050   0.0124 0.16  
1210: 26 15 11  0   25 15 10  0             372656.8194   0.0031  0.050   0.0032 0.16  
1211: 26 15 11  0   25 16 10  0             372656.8194   0.0031  0.050   0.0032 0.34  
1212: 26 16 11  0   25 15 10  0             372656.8194   0.0031  0.050   0.0032 0.34  
1213: 26 16 11  0   25 16 10  0             372656.8194   0.0031  0.050   0.0032 0.16  
1214: 25 16  9  0   24 16  8  0             372671.0160   0.0042  0.050   0.0043 0.16  
1215: 25 16  9  0   24 17  8  0             372671.0160   0.0042  0.050   0.0043 0.34  
1216: 25 17  9  0   24 16  8  0             372671.0160   0.0042  0.050   0.0043 0.34  
1217: 25 17  9  0   24 17  8  0             372671.0160   0.0042  0.050   0.0043 0.16  
1218: 24 17  7  0   23 17  6  0             372694.4854   0.0146  0.050   0.0177 0.16  
1219: 24 17  7  0   23 18  6  0             372694.4854   0.0209  0.050   0.0177 0.34  
1220: 24 18  7  0   23 17  6  0             372694.4854   0.0144  0.050   0.0177 0.34  
1221: 24 18  7  0   23 18  6  0             372694.4854   0.0207  0.050   0.0177 0.16  
1222: 18 13  5  0   17 11  6  0             372735.1953   0.0475  0.050   0.0289 0.50  
1223: 18 13  5  0   17 12  6  0             372735.1953   0.0476  0.050   0.0289 0.00  
1224: 18 14  5  0   17 11  6  0             372735.1953   0.0101  0.050   0.0289 0.00  
1225: 18 14  5  0   17 12  6  0             372735.1953   0.0103  0.050   0.0289 0.50  
1226: 46  5 41  0   46  4 42  0             372743.3366  -0.0369  0.050  -0.0369 0.00  
1227: 46  5 41  0   46  5 42  0             372743.3366  -0.0369  0.050  -0.0369 0.50  
1228: 46  6 41  0   46  4 42  0             372743.3366  -0.0369  0.050  -0.0369 0.50  
1229: 44  3 41  0   44  2 42  0             372815.4825   0.0365  0.050   0.0366 0.00  
1230: 44  3 41  0   44  3 42  0             372815.4825   0.0365  0.050   0.0366 0.50  
1231: 44  4 41  0   44  2 42  0             372815.4825   0.0365  0.050   0.0366 0.50  
1232: 44  4 41  0   44  3 42  0             372815.4825   0.0365  0.050   0.0366 0.00  
1233: 43  2 41  0   43  1 42  0             372850.3076   0.0148  0.050   0.0148 0.00  
1234: 43  2 41  0   43  2 42  0             372850.3076   0.0148  0.050   0.0148 0.50  
1235: 43  3 41  0   43  1 42  0             372850.3076   0.0148  0.050   0.0148 0.50  
1236: 43  3 41  0   43  2 42  0             372850.3076   0.0148  0.050   0.0148 0.00  
1237: 22 19  3  0   21 19  2  0             374442.5509  -0.0030  0.050               
1238: 58 16 42  0   58 15 43  0             381243.7787   0.0096  0.050   0.0096 0.00  
1239: 58 16 42  0   58 16 43  0             381243.7787   0.0096  0.050   0.0096 0.50  
1240: 58 17 42  0   58 15 43  0             381243.7787   0.0096  0.050   0.0096 0.50  
1241: 58 17 42  0   58 16 43  0             381243.7787   0.0096  0.050   0.0096 0.00  
1242: 56 14 42  0   56 13 43  0             381337.0697   0.0322  0.050   0.0323 0.00  
1243: 56 14 42  0   56 14 43  0             381337.0697   0.0322  0.050   0.0323 0.50  
1244: 56 15 42  0   56 13 43  0             381337.0697   0.0322  0.050   0.0323 0.50  
1245: 56 15 42  0   56 14 43  0             381337.0697   0.0322  0.050   0.0323 0.00  
1246: 53 11 42  0   53 10 43  0             381470.8836   0.0316  0.050   0.0317 0.00  
1247: 53 11 42  0   53 11 43  0             381470.8836   0.0316  0.050   0.0317 0.50  
1248: 53 12 42  0   53 10 43  0             381470.8836   0.0316  0.050   0.0317 0.50  
1249: 53 12 42  0   53 11 43  0             381470.8836   0.0316  0.050   0.0317 0.00  
1250: 52 10 42  0   52  9 43  0             381513.8752   0.0416  0.050   0.0416 0.00  
1251: 52 10 42  0   52 10 43  0             381513.8752   0.0416  0.050   0.0416 0.50  
1252: 52 11 42  0   52  9 43  0             381513.8752   0.0416  0.050   0.0416 0.50  
1253: 52 11 42  0   52 10 43  0             381513.8752   0.0416  0.050   0.0416 0.00  
1254: 42  0 42  0   41  0 41  0             381527.8554   0.0071  0.050   0.0072 0.15  
1255: 42  0 42  0   41  1 41  0             381527.8554   0.0071  0.050   0.0072 0.35  
1256: 42  1 42  0   41  0 41  0             381527.8554   0.0071  0.050   0.0072 0.35  
1257: 42  1 42  0   41  1 41  0             381527.8554   0.0071  0.050   0.0072 0.15  
1258: 41  1 40  0   40  1 39  0             381535.8698   0.0300  0.050   0.0301 0.16  
1259: 41  1 40  0   40  2 39  0             381535.8698   0.0300  0.050   0.0301 0.34  
1260: 41  2 40  0   40  1 39  0             381535.8698   0.0300  0.050   0.0301 0.34  
1261: 41  2 40  0   40  2 39  0             381535.8698   0.0300  0.050   0.0301 0.16  
1262: 40  2 38  0   39  2 37  0             381543.0978   0.0489  0.050   0.0489 0.16  
1263: 40  2 38  0   39  3 37  0             381543.0978   0.0489  0.050   0.0489 0.34  
1264: 40  3 38  0   39  2 37  0             381543.0978   0.0489  0.050   0.0489 0.34  
1265: 40  3 38  0   39  3 37  0             381543.0978   0.0489  0.050   0.0489 0.16  
1266: 39  3 36  0   38  3 35  0             381549.5758  -0.0268  0.050  -0.0269 0.16  
1267: 39  3 36  0   38  4 35  0             381549.5758  -0.0268  0.050  -0.0269 0.34  
1268: 39  4 36  0   38  3 35  0             381549.5758  -0.0268  0.050  -0.0269 0.34  
1269: 39  4 36  0   38  4 35  0             381549.5758  -0.0268  0.050  -0.0269 0.16  
1270: 37  5 32  0   36  5 31  0             381561.2588   0.0070  0.050   0.0071 0.16  
1271: 37  5 32  0   36  6 31  0             381561.2588   0.0070  0.050   0.0071 0.34  
1272: 37  6 32  0   36  5 31  0             381561.2588   0.0070  0.050   0.0071 0.34  
1273: 37  6 32  0   36  6 31  0             381561.2588   0.0070  0.050   0.0071 0.16  
1274: 36  6 30  0   35  6 29  0             381566.6658   0.0644  0.050   0.0645 0.50  
1275: 36  6 30  0   35  7 29  0             381566.6658   0.0644  0.050   0.0645 0.00  
1276: 36  7 30  0   35  6 29  0             381566.6658   0.0644  0.050   0.0645 0.00  
1277: 36  7 30  0   35  7 29  0             381566.6658   0.0644  0.050   0.0645 0.50  
1278: 35  7 28  0   34  7 27  0             381571.8275   0.0224  0.050   0.0224 0.16  
1279: 35  7 28  0   34  8 27  0             381571.8275   0.0224  0.050   0.0224 0.34  
1280: 35  8 28  0   34  7 27  0             381571.8275   0.0224  0.050   0.0224 0.34  
1281: 35  8 28  0   34  8 27  0             381571.8275   0.0224  0.050   0.0224 0.16  
1282: 34  8 26  0   33  8 25  0             381577.0199   0.0272  0.050   0.0273 0.16  
1283: 34  8 26  0   33  9 25  0             381577.0199   0.0272  0.050   0.0273 0.34  
1284: 34  9 26  0   33  8 25  0             381577.0199   0.0272  0.050   0.0273 0.34  
1285: 34  9 26  0   33  9 25  0             381577.0199   0.0272  0.050   0.0273 0.16  
1286: 33  9 24  0   32  9 23  0             381582.3174   0.0208  0.050   0.0208 0.16  
1287: 33  9 24  0   32 10 23  0             381582.3174   0.0208  0.050   0.0208 0.34  
1288: 33 10 24  0   32  9 23  0             381582.3174   0.0208  0.050   0.0208 0.34  
1289: 33 10 24  0   32 10 23  0             381582.3174   0.0208  0.050   0.0208 0.16  
1290: 32 10 22  0   31 10 21  0             381587.8946   0.0402  0.050   0.0402 0.16  
1291: 32 10 22  0   31 11 21  0             381587.8946   0.0402  0.050   0.0402 0.34  
1292: 32 11 22  0   31 10 21  0             381587.8946   0.0402  0.050   0.0402 0.34  
1293: 32 11 22  0   31 11 21  0             381587.8946   0.0402  0.050   0.0402 0.16  
1294: 31 11 20  0   30 11 19  0             381593.8349   0.0223  0.050   0.0223 0.16  
1295: 31 11 20  0   30 12 19  0             381593.8349   0.0223  0.050   0.0223 0.34  
1296: 31 12 20  0   30 11 19  0             381593.8349   0.0223  0.050   0.0223 0.34  
1297: 31 12 20  0   30 12 19  0             381593.8349   0.0223  0.050   0.0223 0.16  
1298: 50  8 42  0   50  7 43  0             381597.3750   0.0125  0.050   0.0125 0.00  
1299: 50  8 42  0   50  8 43  0             381597.3750   0.0125  0.050   0.0125 0.50  
1300: 50  9 42  0   50  7 43  0             381597.3750   0.0125  0.050   0.0125 0.50  
1301: 50  9 42  0   50  8 43  0             381597.3750   0.0125  0.050   0.0125 0.00  
1302: 30 12 18  0   29 13 17  0             381600.2808  -0.0554  0.050  -0.0554 0.00  
1303: 30 13 18  0   29 12 17  0             381600.2808  -0.0554  0.050  -0.0554 0.00  
1304: 30 13 18  0   29 13 17  0             381600.2808  -0.0554  0.050  -0.0554 0.99  
1305: 30 12 18  0   29 12 17  0             381600.3563   0.0200  0.050               
1306: 29 13 16  0   28 13 15  0             381607.6292   0.0016  0.050   0.0016 0.16  
1307: 29 13 16  0   28 14 15  0             381607.6292   0.0016  0.050   0.0016 0.34  
1308: 29 14 16  0   28 13 15  0             381607.6292   0.0016  0.050   0.0016 0.34  
1309: 29 14 16  0   28 14 15  0             381607.6292   0.0016  0.050   0.0016 0.16  
1310: 28 14 14  0   27 14 13  0             381615.9559  -0.0180  0.050  -0.0180 0.16  
1311: 28 14 14  0   27 15 13  0             381615.9559  -0.0180  0.050  -0.0180 0.34  
1312: 28 15 14  0   27 14 13  0             381615.9559  -0.0180  0.050  -0.0180 0.34  
1313: 28 15 14  0   27 15 13  0             381615.9559  -0.0180  0.050  -0.0180 0.16  
1314: 27 15 12  0   26 15 11  0             381625.8846   0.0105  0.050   0.0105 0.16  
1315: 27 15 12  0   26 16 11  0             381625.8846   0.0105  0.050   0.0105 0.34  
1316: 27 16 12  0   26 15 11  0             381625.8846   0.0105  0.050   0.0105 0.34  
1317: 27 16 12  0   26 16 11  0             381625.8846   0.0105  0.050   0.0105 0.16  
1318: 26 16 10  0   25 16  9  0             381638.4461   0.0103  0.050   0.0103 0.16  
1319: 26 16 10  0   25 17  9  0             381638.4461   0.0103  0.050   0.0103 0.34  
1320: 26 17 10  0   25 16  9  0             381638.4461   0.0103  0.050   0.0103 0.34  
1321: 26 17 10  0   25 17  9  0             381638.4461   0.0103  0.050   0.0103 0.16  
1322: 48  6 42  0   48  5 43  0             381677.6066  -0.0392  0.050  -0.0392 0.35  
1323: 48  6 42  0   48  6 43  0             381677.6066  -0.0392  0.050  -0.0392 0.15  
1324: 48  7 42  0   48  5 43  0             381677.6066  -0.0392  0.050  -0.0392 0.15  
1325: 48  7 42  0   48  6 43  0             381677.6066  -0.0392  0.050  -0.0392 0.35  
1326: 24 18  6  0   23 18  5  0             381695.0055  -0.2067  0.050   0.0024 0.16  
1327: 24 18  6  0   23 19  5  0             381695.0055   0.2221  0.050   0.0024 0.34  
1328: 24 19  6  0   23 18  5  0             381695.0055  -0.2172  0.050   0.0024 0.34  
1329: 24 19  6  0   23 19  5  0             381695.0055   0.2116  0.050   0.0024 0.16  
1330: 47  5 42  0   47  4 43  0             381716.5664  -0.0041  0.050  -0.0042 0.35  
1331: 47  5 42  0   47  5 43  0             381716.5664  -0.0041  0.050  -0.0042 0.15  
1332: 47  6 42  0   47  4 43  0             381716.5664  -0.0041  0.050  -0.0042 0.15  
1333: 47  6 42  0   47  5 43  0             381716.5664  -0.0041  0.050  -0.0042 0.35  
1334: 18 12  6  0   17 10  7  0             381736.3691   0.0531  0.050   0.0530 0.16  
1335: 18 12  6  0   17 11  7  0             381736.3691   0.0531  0.050   0.0530 0.34  
1336: 18 13  6  0   17 10  7  0             381736.3691   0.0528  0.050   0.0530 0.34  
1337: 18 13  6  0   17 11  7  0             381736.3691   0.0528  0.050   0.0530 0.16  
1338: 46  4 42  0   46  3 43  0             381754.6685  -0.0154  0.050  -0.0155 0.35  
1339: 46  4 42  0   46  4 43  0             381754.6685  -0.0154  0.050  -0.0155 0.15  
1340: 46  5 42  0   46  3 43  0             381754.6685  -0.0154  0.050  -0.0155 0.15  
1341: 46  5 42  0   46  4 43  0             381754.6685  -0.0154  0.050  -0.0155 0.35  
1342: 45  3 42  0   45  2 43  0             381792.0616   0.0753  0.050   0.0753 0.00  
1343: 45  3 42  0   45  3 43  0             381792.0616   0.0753  0.050   0.0753 0.50  
1344: 45  4 42  0   45  2 43  0             381792.0616   0.0753  0.050   0.0753 0.50  
1345: 45  4 42  0   45  3 43  0             381792.0616   0.0753  0.050   0.0753 0.00  
1346: 16  6 10  0   15  4 11  0             381804.2226  -0.0905  0.050  -0.0906 0.50  
1347: 16  6 10  0   15  5 11  0             381804.2226  -0.0905  0.050  -0.0906 0.00  
1348: 16  7 10  0   15  4 11  0             381804.2226  -0.0905  0.050  -0.0906 0.00  
1349: 16  7 10  0   15  5 11  0             381804.2226  -0.0905  0.050  -0.0906 0.50  
1350: 64 21 43  0   64 20 44  0             389939.1229  -0.0031  0.050  -0.0032 0.00  
1351: 64 21 43  0   64 21 44  0             389939.1229  -0.0031  0.050  -0.0032 0.50  
1352: 64 22 43  0   64 20 44  0             389939.1229  -0.0031  0.050  -0.0032 0.50  
1353: 64 22 43  0   64 21 44  0             389939.1229  -0.0031  0.050  -0.0032 0.00  
1354: 62 19 43  0   62 18 44  0             390044.4676  -0.0376  0.050  -0.0376 0.00  
1355: 62 19 43  0   62 19 44  0             390044.4676  -0.0376  0.050  -0.0376 0.50  
1356: 62 20 43  0   62 18 44  0             390044.4676  -0.0376  0.050  -0.0376 0.50  
1357: 62 20 43  0   62 19 44  0             390044.4676  -0.0376  0.050  -0.0376 0.00  
1358: 60 17 43  0   60 16 44  0             390146.5204  -0.0455  0.050  -0.0456 0.00  
1359: 60 17 43  0   60 17 44  0             390146.5204  -0.0455  0.050  -0.0456 0.50  
1360: 60 18 43  0   60 16 44  0             390146.5204  -0.0455  0.050  -0.0456 0.50  
1361: 60 18 43  0   60 17 44  0             390146.5204  -0.0455  0.050  -0.0456 0.00  
1362: 58 15 43  0   58 14 44  0             390245.3710   0.0627  0.050   0.0627 0.00  
1363: 58 15 43  0   58 15 44  0             390245.3710   0.0627  0.050   0.0627 0.50  
1364: 58 16 43  0   58 14 44  0             390245.3710   0.0627  0.050   0.0627 0.50  
1365: 58 16 43  0   58 15 44  0             390245.3710   0.0627  0.050   0.0627 0.00  
1366: 55 12 43  0   55 11 44  0             390387.2204   0.0199  0.050   0.0199 0.00  
1367: 55 12 43  0   55 12 44  0             390387.2204   0.0199  0.050   0.0199 0.50  
1368: 55 13 43  0   55 11 44  0             390387.2204   0.0199  0.050   0.0199 0.50  
1369: 55 13 43  0   55 12 44  0             390387.2204   0.0199  0.050   0.0199 0.00  
1370: 20 17  3  0   19 15  4  0             390403.0124   0.0462  0.050               
1371: 43  0 43  0   42  0 42  0             390500.0667   0.0255  0.050   0.0255 0.50  
1372: 43  0 43  0   42  1 42  0             390500.0667   0.0255  0.050   0.0255 0.00  
1373: 43  1 43  0   42  0 42  0             390500.0667   0.0255  0.050   0.0255 0.00  
1374: 43  1 43  0   42  1 42  0             390500.0667   0.0255  0.050   0.0255 0.50  
1375: 42  1 41  0   41  1 40  0             390508.0159   0.0017  0.050   0.0017 0.50  
1376: 42  1 41  0   41  2 40  0             390508.0159   0.0017  0.050   0.0017 0.00  
1377: 42  2 41  0   41  1 40  0             390508.0159   0.0017  0.050   0.0017 0.00  
1378: 42  2 41  0   41  2 40  0             390508.0159   0.0017  0.050   0.0017 0.50  
1379: 41  2 39  0   40  2 38  0             390515.1685  -0.0134  0.050  -0.0134 0.50  
1380: 41  2 39  0   40  3 38  0             390515.1685  -0.0134  0.050  -0.0134 0.00  
1381: 41  3 39  0   40  2 38  0             390515.1685  -0.0134  0.050  -0.0134 0.00  
1382: 41  3 39  0   40  3 38  0             390515.1685  -0.0134  0.050  -0.0134 0.50  
1383: 40  3 37  0   39  3 36  0             390521.6262  -0.0451  0.050  -0.0452 0.50  
1384: 40  3 37  0   39  4 36  0             390521.6262  -0.0451  0.050  -0.0452 0.00  
1385: 40  4 37  0   39  3 36  0             390521.6262  -0.0451  0.050  -0.0452 0.00  
1386: 40  4 37  0   39  4 36  0             390521.6262  -0.0451  0.050  -0.0452 0.50  
1387: 39  4 35  0   38  4 34  0             390527.5917  -0.0174  0.050  -0.0175 0.50  
1388: 39  4 35  0   38  5 34  0             390527.5917  -0.0174  0.050  -0.0175 0.00  
1389: 39  5 35  0   38  4 34  0             390527.5917  -0.0174  0.050  -0.0175 0.00  
1390: 39  5 35  0   38  5 34  0             390527.5917  -0.0174  0.050  -0.0175 0.50  
1391: 38  5 33  0   37  5 32  0             390533.0699  -0.0526  0.050  -0.0527 0.50  
1392: 38  5 33  0   37  6 32  0             390533.0699  -0.0526  0.050  -0.0527 0.00  
1393: 38  6 33  0   37  5 32  0             390533.0699  -0.0526  0.050  -0.0527 0.00  
1394: 38  6 33  0   37  6 32  0             390533.0699  -0.0526  0.050  -0.0527 0.50  
1395: 37  6 31  0   36  6 30  0             390538.3336  -0.0049  0.050  -0.0050 0.50  
1396: 37  6 31  0   36  7 30  0             390538.3336  -0.0049  0.050  -0.0050 0.00  
1397: 37  7 31  0   36  6 30  0             390538.3336  -0.0049  0.050  -0.0050 0.00  
1398: 37  7 31  0   36  7 30  0             390538.3336  -0.0049  0.050  -0.0050 0.50  
1399: 36  7 29  0   35  7 28  0             390543.3944   0.0091  0.050   0.0092 0.50  
1400: 36  7 29  0   35  8 28  0             390543.3944   0.0091  0.050   0.0092 0.00  
1401: 36  8 29  0   35  7 28  0             390543.3944   0.0091  0.050   0.0092 0.00  
1402: 36  8 29  0   35  8 28  0             390543.3944   0.0091  0.050   0.0092 0.50  
1403: 35  8 27  0   34  8 26  0             390548.4085   0.0165  0.050   0.0165 0.50  
1404: 35  8 27  0   34  9 26  0             390548.4085   0.0165  0.050   0.0165 0.00  
1405: 35  9 27  0   34  8 26  0             390548.4085   0.0165  0.050   0.0165 0.00  
1406: 35  9 27  0   34  9 26  0             390548.4085   0.0165  0.050   0.0165 0.50  
1407: 34  9 25  0   33  9 24  0             390553.5148   0.0246  0.050   0.0247 0.50  
1408: 34  9 25  0   33 10 24  0             390553.5148   0.0246  0.050   0.0247 0.00  
1409: 34 10 25  0   33  9 24  0             390553.5148   0.0246  0.050   0.0247 0.00  
1410: 34 10 25  0   33 10 24  0             390553.5148   0.0246  0.050   0.0247 0.50  
1411: 33 10 23  0   32 10 22  0             390558.8441   0.0286  0.050   0.0286 0.50  
1412: 33 10 23  0   32 11 22  0             390558.8441   0.0286  0.050   0.0286 0.00  
1413: 33 11 23  0   32 10 22  0             390558.8441   0.0286  0.050   0.0286 0.00  
1414: 33 11 23  0   32 11 22  0             390558.8441   0.0286  0.050   0.0286 0.50  
1415: 32 11 21  0   31 11 20  0             390564.5372   0.0262  0.050   0.0262 0.50  
1416: 32 11 21  0   31 12 20  0             390564.5372   0.0262  0.050   0.0262 0.00  
1417: 32 12 21  0   31 11 20  0             390564.5372   0.0262  0.050   0.0262 0.00  
1418: 32 12 21  0   31 12 20  0             390564.5372   0.0262  0.050   0.0262 0.50  
1419: 31 12 19  0   30 12 18  0             390570.8066   0.0725  0.050   0.0726 0.50  
1420: 31 12 19  0   30 13 18  0             390570.8066   0.0725  0.050   0.0726 0.00  
1421: 31 13 19  0   30 12 18  0             390570.8066   0.0725  0.050   0.0726 0.00  
1422: 31 13 19  0   30 13 18  0             390570.8066   0.0725  0.050   0.0726 0.50  
1423: 30 13 17  0   29 13 16  0             390577.6258  -0.0445  0.050  -0.0446 0.50  
1424: 30 13 17  0   29 14 16  0             390577.6258  -0.0445  0.050  -0.0446 0.00  
1425: 30 14 17  0   29 13 16  0             390577.6258  -0.0445  0.050  -0.0446 0.00  
1426: 30 14 17  0   29 14 16  0             390577.6258  -0.0445  0.050  -0.0446 0.50  
1427: 29 14 15  0   28 14 14  0             390585.5563  -0.0110  0.050  -0.0110 0.50  
1428: 29 14 15  0   28 15 14  0             390585.5563  -0.0110  0.050  -0.0110 0.00  
1429: 29 15 15  0   28 14 14  0             390585.5563  -0.0110  0.050  -0.0110 0.00  
1430: 29 15 15  0   28 15 14  0             390585.5563  -0.0110  0.050  -0.0110 0.50  
1431: 28 15 13  0   27 15 12  0             390594.8069  -0.0106  0.050  -0.0107 0.50  
1432: 28 15 13  0   27 16 12  0             390594.8069  -0.0106  0.050  -0.0107 0.00  
1433: 28 16 13  0   27 15 12  0             390594.8069  -0.0106  0.050  -0.0107 0.00  
1434: 28 16 13  0   27 16 12  0             390594.8069  -0.0106  0.050  -0.0107 0.50  
1435: 27 16 11  0   26 16 10  0             390606.2363   0.0362  0.050   0.0362 0.50  
1436: 27 16 11  0   26 17 10  0             390606.2363   0.0362  0.050   0.0362 0.00  
1437: 27 17 11  0   26 16 10  0             390606.2363   0.0362  0.050   0.0362 0.00  
1438: 27 17 11  0   26 17 10  0             390606.2363   0.0362  0.050   0.0362 0.50  
1439: 26 17  9  0   25 18  8  0             390621.6311  -0.0811  0.050  -0.0812 0.00  
1440: 26 18  9  0   25 17  8  0             390621.6311  -0.0811  0.050  -0.0812 0.00  
1441: 26 18  9  0   25 18  8  0             390621.6311  -0.0811  0.050  -0.0812 0.99  
1442: 25 18  7  0   24 18  6  0             390648.3578   0.0647  0.050   0.0699 0.50  
1443: 25 18  7  0   24 19  6  0             390648.3578   0.0753  0.050   0.0699 0.00  
1444: 25 19  7  0   24 18  6  0             390648.3578   0.0645  0.050   0.0699 0.00  
1445: 25 19  7  0   24 19  6  0             390648.3578   0.0751  0.050   0.0699 0.50  
1446: 24 20  5  0   23 20  4  0             390715.0268  -0.0597  0.050               
1447: 24 19  5  0   23 19  4  0             390732.9210   0.0070  0.050               
1448: 23 20  3  0   22 20  2  0             392652.1065   0.0431  0.050               
1449: 44  0 44  0   43  0 43  0             399471.9186   0.0214  0.050   0.0215 0.50  
1450: 44  0 44  0   43  1 43  0             399471.9186   0.0214  0.050   0.0215 0.00  
1451: 44  1 44  0   43  0 43  0             399471.9186   0.0214  0.050   0.0215 0.00  
1452: 44  1 44  0   43  1 43  0             399471.9186   0.0214  0.050   0.0215 0.50  
1453: 43  1 42  0   42  1 41  0             399479.8877   0.0359  0.050   0.0359 0.50  
1454: 43  1 42  0   42  2 41  0             399479.8877   0.0359  0.050   0.0359 0.00  
1455: 43  2 42  0   42  1 41  0             399479.8877   0.0359  0.050   0.0359 0.00  
1456: 43  2 42  0   42  2 41  0             399479.8877   0.0359  0.050   0.0359 0.50  
1457: 41  3 38  0   40  3 37  0             399493.3879  -0.0153  0.050  -0.0154 0.50  
1458: 41  3 38  0   40  4 37  0             399493.3879  -0.0153  0.050  -0.0154 0.00  
1459: 41  4 38  0   40  3 37  0             399493.3879  -0.0153  0.050  -0.0154 0.00  
1460: 41  4 38  0   40  4 37  0             399493.3879  -0.0153  0.050  -0.0154 0.50  
1461: 40  4 36  0   39  4 35  0             399499.2566   0.0027  0.050   0.0027 0.50  
1462: 40  4 36  0   39  5 35  0             399499.2566   0.0027  0.050   0.0027 0.00  
1463: 40  5 36  0   39  4 35  0             399499.2566   0.0027  0.050   0.0027 0.00  
1464: 40  5 36  0   39  5 35  0             399499.2566   0.0027  0.050   0.0027 0.50  
1465: 39  5 34  0   38  5 33  0             399504.6089  -0.0479  0.050  -0.0479 0.50  
1466: 39  5 34  0   38  6 33  0             399504.6089  -0.0479  0.050  -0.0479 0.00  
1467: 39  6 34  0   38  5 33  0             399504.6089  -0.0479  0.050  -0.0479 0.00  
1468: 39  6 34  0   38  6 33  0             399504.6089  -0.0479  0.050  -0.0479 0.50  
1469: 38  6 32  0   37  6 31  0             399509.7108  -0.0285  0.050  -0.0286 0.50  
1470: 38  6 32  0   37  7 31  0             399509.7108  -0.0285  0.050  -0.0286 0.00  
1471: 38  7 32  0   37  6 31  0             399509.7108  -0.0285  0.050  -0.0286 0.00  
1472: 38  7 32  0   37  7 31  0             399509.7108  -0.0285  0.050  -0.0286 0.50  
1473: 37  7 30  0   36  7 29  0             399514.5867  -0.0427  0.050  -0.0427 0.50  
1474: 37  7 30  0   36  8 29  0             399514.5867  -0.0427  0.050  -0.0427 0.00  
1475: 37  8 30  0   36  7 29  0             399514.5867  -0.0427  0.050  -0.0427 0.00  
1476: 37  8 30  0   36  8 29  0             399514.5867  -0.0427  0.050  -0.0427 0.50  
1477: 36  8 28  0   35  8 27  0             399519.4387  -0.0169  0.050  -0.0170 0.50  
1478: 36  8 28  0   35  9 27  0             399519.4387  -0.0169  0.050  -0.0170 0.00  
1479: 36  9 28  0   35  8 27  0             399519.4387  -0.0169  0.050  -0.0170 0.00  
1480: 36  9 28  0   35  9 27  0             399519.4387  -0.0169  0.050  -0.0170 0.50  
1481: 35  9 26  0   34  9 25  0             399524.3421  -0.0067  0.050  -0.0067 0.50  
1482: 35  9 26  0   34 10 25  0             399524.3421  -0.0067  0.050  -0.0067 0.00  
1483: 35 10 26  0   34  9 25  0             399524.3421  -0.0067  0.050  -0.0067 0.00  
1484: 35 10 26  0   34 10 25  0             399524.3421  -0.0067  0.050  -0.0067 0.50  
1485: 34 10 24  0   33 10 23  0             399529.4352  -0.0079  0.050  -0.0079 0.50  
1486: 34 10 24  0   33 11 23  0             399529.4352  -0.0079  0.050  -0.0079 0.00  
1487: 34 11 24  0   33 10 23  0             399529.4352  -0.0079  0.050  -0.0079 0.00  
1488: 34 11 24  0   33 11 23  0             399529.4352  -0.0079  0.050  -0.0079 0.50  
1489: 33 11 22  0   32 11 21  0             399534.8738  -0.0049  0.050  -0.0049 0.50  
1490: 33 11 22  0   32 12 21  0             399534.8738  -0.0049  0.050  -0.0049 0.00  
1491: 33 12 22  0   32 11 21  0             399534.8738  -0.0049  0.050  -0.0049 0.00  
1492: 33 12 22  0   32 12 21  0             399534.8738  -0.0049  0.050  -0.0049 0.50  
1493: 31 13 18  0   30 13 17  0             399547.3807  -0.0211  0.050  -0.0212 0.50  
1494: 31 13 18  0   30 14 17  0             399547.3807  -0.0211  0.050  -0.0212 0.00  
1495: 31 14 18  0   30 13 17  0             399547.3807  -0.0211  0.050  -0.0212 0.00  
1496: 31 14 18  0   30 14 17  0             399547.3807  -0.0211  0.050  -0.0212 0.50  
1497: 30 14 16  0   29 14 15  0             399554.8861   0.0040  0.050   0.0040 0.50  
1498: 30 14 16  0   29 15 15  0             399554.8861   0.0040  0.050   0.0040 0.00  
1499: 30 15 16  0   29 14 15  0             399554.8861   0.0040  0.050   0.0040 0.00  
1500: 30 15 16  0   29 15 15  0             399554.8861   0.0040  0.050   0.0040 0.50  
1501: 29 15 14  0   28 15 13  0             399563.5523  -0.0169  0.050  -0.0170 0.50  
1502: 29 15 14  0   28 16 13  0             399563.5523  -0.0169  0.050  -0.0170 0.00  
1503: 29 16 14  0   28 15 13  0             399563.5523  -0.0169  0.050  -0.0170 0.00  
1504: 29 16 14  0   28 16 13  0             399563.5523  -0.0169  0.050  -0.0170 0.50  
1505: 28 16 12  0   27 16 11  0             399573.9978  -0.0428  0.050  -0.0428 0.50  
1506: 28 16 12  0   27 17 11  0             399573.9978  -0.0428  0.050  -0.0428 0.00  
1507: 28 17 12  0   27 16 11  0             399573.9978  -0.0428  0.050  -0.0428 0.00  
1508: 28 17 12  0   27 17 11  0             399573.9978  -0.0428  0.050  -0.0428 0.50  
1509: 20 16  4  0   19 14  5  0             399593.0096   0.0219  0.050   0.0221 1.00  
1510: 20 16  4  0   19 15  5  0             399593.0096   0.0859  0.050   0.0221 0.00  
1511: 26 18  8  0   25 19  7  0             399608.1551  -0.0111  0.050  -0.0111 0.00  
1512: 26 19  8  0   25 18  7  0             399608.1551  -0.0113  0.050  -0.0111 0.00  
1513: 26 19  8  0   25 19  7  0             399608.1551  -0.0111  0.050  -0.0111 0.99  
1514: 24 21  4  0   23 21  3  0             399648.9426  -0.0252  0.050               
1515: 49  5 44  0   49  4 45  0             399661.4300   0.0204  0.050   0.0205 0.00  
1516: 49  5 44  0   49  5 45  0             399661.4300   0.0204  0.050   0.0205 0.50  
1517: 49  6 44  0   49  4 45  0             399661.4300   0.0204  0.050   0.0205 0.50  
1518: 49  6 44  0   49  5 45  0             399661.4300   0.0204  0.050   0.0205 0.00  
1519: 19 13  6  0   18 11  7  0             399684.7526  -0.0416  0.050  -0.0420 0.50  
1520: 19 13  6  0   18 12  7  0             399684.7526  -0.0416  0.050  -0.0420 0.00  
1521: 19 14  6  0   18 11  7  0             399684.7526  -0.0422  0.050  -0.0420 0.00  
1522: 19 14  6  0   18 12  7  0             399684.7526  -0.0422  0.050  -0.0420 0.50  
1523: 48  4 44  0   48  3 45  0             399702.9503  -0.0489  0.050  -0.0489 0.00  
1524: 48  4 44  0   48  4 45  0             399702.9503  -0.0489  0.050  -0.0489 0.50  
1525: 48  5 44  0   48  3 45  0             399702.9503  -0.0489  0.050  -0.0489 0.50  
1526: 48  5 44  0   48  4 45  0             399702.9503  -0.0489  0.050  -0.0489 0.00  
1527: 18 10  8  0   17  8  9  0             399725.8148  -0.0705  0.050  -0.0705 0.50  
1528: 18 10  8  0   17  9  9  0             399725.8148  -0.0705  0.050  -0.0705 0.00  
1529: 18 11  8  0   17  8  9  0             399725.8148  -0.0705  0.050  -0.0705 0.00  
1530: 18 11  8  0   17  9  9  0             399725.8148  -0.0705  0.050  -0.0705 0.50  
1531: 21 18  3  0   20 16  4  0             408281.2664  -0.0224  0.050               
1532: 45  0 45  0   44  0 44  0             408443.4162   0.0079  0.050   0.0079 0.50  
1533: 45  0 45  0   44  1 44  0             408443.4162   0.0079  0.050   0.0079 0.00  
1534: 45  1 45  0   44  0 44  0             408443.4162   0.0079  0.050   0.0079 0.00  
1535: 45  1 45  0   44  1 44  0             408443.4162   0.0079  0.050   0.0079 0.50  
1536: 44  1 43  0   43  1 42  0             408451.2626  -0.0822  0.050  -0.0822 0.50  
1537: 44  1 43  0   43  2 42  0             408451.2626  -0.0822  0.050  -0.0822 0.00  
1538: 44  2 43  0   43  1 42  0             408451.2626  -0.0822  0.050  -0.0822 0.00  
1539: 44  2 43  0   43  2 42  0             408451.2626  -0.0822  0.050  -0.0822 0.50  
1540: 43  2 41  0   42  2 40  0             408458.4201  -0.0099  0.050  -0.0099 0.50  
1541: 43  2 41  0   42  3 40  0             408458.4201  -0.0099  0.050  -0.0099 0.00  
1542: 43  3 41  0   42  2 40  0             408458.4201  -0.0099  0.050  -0.0099 0.00  
1543: 43  3 41  0   42  3 40  0             408458.4201  -0.0099  0.050  -0.0099 0.50  
1544: 42  3 39  0   41  3 38  0             408464.8247   0.0339  0.050   0.0339 0.50  
1545: 42  3 39  0   41  4 38  0             408464.8247   0.0339  0.050   0.0339 0.00  
1546: 42  4 39  0   41  3 38  0             408464.8247   0.0339  0.050   0.0339 0.00  
1547: 42  4 39  0   41  4 38  0             408464.8247   0.0339  0.050   0.0339 0.50  
1548: 41  4 37  0   40  4 36  0             408470.5893   0.0351  0.050   0.0351 0.50  
1549: 41  4 37  0   40  5 36  0             408470.5893   0.0351  0.050   0.0351 0.00  
1550: 41  5 37  0   40  4 36  0             408470.5893   0.0351  0.050   0.0351 0.00  
1551: 41  5 37  0   40  5 36  0             408470.5893   0.0351  0.050   0.0351 0.50  
1552: 39  6 33  0   38  6 32  0             408480.8217   0.0254  0.050   0.0254 0.50  
1553: 39  6 33  0   38  7 32  0             408480.8217   0.0254  0.050   0.0254 0.00  
1554: 39  7 33  0   38  6 32  0             408480.8217   0.0254  0.050   0.0254 0.00  
1555: 39  7 33  0   38  7 32  0             408480.8217   0.0254  0.050   0.0254 0.50  
1556: 38  7 31  0   37  7 30  0             408485.4987  -0.0309  0.050  -0.0309 0.50  
1557: 38  7 31  0   37  8 30  0             408485.4987  -0.0309  0.050  -0.0309 0.00  
1558: 38  8 31  0   37  7 30  0             408485.4987  -0.0309  0.050  -0.0309 0.00  
1559: 38  8 31  0   37  8 30  0             408485.4987  -0.0309  0.050  -0.0309 0.50  
1560: 37  8 29  0   36  8 28  0             408490.1356  -0.0401  0.050  -0.0401 0.50  
1561: 37  8 29  0   36  9 28  0             408490.1356  -0.0401  0.050  -0.0401 0.00  
1562: 37  9 29  0   36  8 28  0             408490.1356  -0.0401  0.050  -0.0401 0.00  
1563: 37  9 29  0   36  9 28  0             408490.1356  -0.0401  0.050  -0.0401 0.50  
1564: 36  9 27  0   35  9 26  0             408494.8513  -0.0132  0.050  -0.0132 0.50  
1565: 36  9 27  0   35 10 26  0             408494.8513  -0.0132  0.050  -0.0132 0.00  
1566: 36 10 27  0   35  9 26  0             408494.8513  -0.0132  0.050  -0.0132 0.00  
1567: 36 10 27  0   35 10 26  0             408494.8513  -0.0132  0.050  -0.0132 0.50  
1568: 35 10 25  0   34 10 24  0             408499.6787  -0.0502  0.050  -0.0503 0.50  
1569: 35 10 25  0   34 11 24  0             408499.6787  -0.0502  0.050  -0.0503 0.00  
1570: 35 11 25  0   34 10 24  0             408499.6787  -0.0502  0.050  -0.0503 0.00  
1571: 35 11 25  0   34 11 24  0             408499.6787  -0.0502  0.050  -0.0503 0.50  
1572: 34 11 23  0   33 11 22  0             408504.9157   0.0087  0.050   0.0087 0.50  
1573: 34 11 23  0   33 12 22  0             408504.9157   0.0087  0.050   0.0087 0.00  
1574: 34 12 23  0   33 11 22  0             408504.9157   0.0087  0.050   0.0087 0.00  
1575: 34 12 23  0   33 12 22  0             408504.9157   0.0087  0.050   0.0087 0.50  
1576: 33 12 21  0   32 12 20  0             408510.5904   0.0449  0.050   0.0449 0.50  
1577: 33 12 21  0   32 13 20  0             408510.5904   0.0449  0.050   0.0449 0.00  
1578: 33 13 21  0   32 12 20  0             408510.5904   0.0449  0.050   0.0449 0.00  
1579: 33 13 21  0   32 13 20  0             408510.5904   0.0449  0.050   0.0449 0.50  
1580: 32 13 19  0   31 13 18  0             408516.8406   0.0318  0.050   0.0319 0.50  
1581: 32 13 19  0   31 14 18  0             408516.8406   0.0318  0.050   0.0319 0.00  
1582: 32 14 19  0   31 13 18  0             408516.8406   0.0318  0.050   0.0319 0.00  
1583: 32 14 19  0   31 14 18  0             408516.8406   0.0318  0.050   0.0319 0.50  
1584: 31 14 17  0   30 14 16  0             408523.9150   0.0195  0.050   0.0196 0.50  
1585: 31 14 17  0   30 15 16  0             408523.9150   0.0195  0.050   0.0196 0.00  
1586: 31 15 17  0   30 14 16  0             408523.9150   0.0195  0.050   0.0196 0.00  
1587: 31 15 17  0   30 15 16  0             408523.9150   0.0195  0.050   0.0196 0.50  
1588: 29 16 13  0   28 16 12  0             408541.7574  -0.0471  0.050  -0.0471 0.50  
1589: 29 16 13  0   28 17 12  0             408541.7574  -0.0471  0.050  -0.0471 0.00  
1590: 29 17 13  0   28 16 12  0             408541.7574  -0.0471  0.050  -0.0471 0.00  
1591: 29 17 13  0   28 17 12  0             408541.7574  -0.0471  0.050  -0.0471 0.50  
1592: 28 17 11  0   27 17 10  0             408554.0209   0.0346  0.050   0.0347 0.50  
1593: 28 17 11  0   27 18 10  0             408554.0209   0.0346  0.050   0.0347 0.00  
1594: 28 18 11  0   27 17 10  0             408554.0209   0.0346  0.050   0.0347 0.00  
1595: 28 18 11  0   27 18 10  0             408554.0209   0.0346  0.050   0.0347 0.50  
1596: 27 18  9  0   26 18  8  0             408571.0765   0.0792  0.050   0.0792 0.50  
1597: 27 18  9  0   26 19  8  0             408571.0765   0.0792  0.050   0.0792 0.00  
1598: 27 19  9  0   26 18  8  0             408571.0765   0.0792  0.050   0.0792 0.00  
1599: 27 19  9  0   26 19  8  0             408571.0765   0.0792  0.050   0.0792 0.50  
1600: 26 19  7  0   25 19  6  0             408601.1101  -0.0340  0.050  -0.0257 0.50  
1601: 26 19  7  0   25 20  6  0             408601.1101  -0.0168  0.050  -0.0257 0.00  
1602: 26 20  7  0   25 19  6  0             408601.1101  -0.0344  0.050  -0.0257 0.00  
1603: 26 20  7  0   25 20  6  0             408601.1101  -0.0172  0.050  -0.0257 0.50  
1604: 25 20  5  0   24 20  4  0             408702.6322   0.0361  0.050               
1605: 24 21  3  0   23 21  2  0             410870.4436  -0.0223  0.050               
1606: 46  0 46  0   45  0 45  0             417414.5429  -0.0240  0.050  -0.0240 0.50  
1607: 46  0 46  0   45  1 45  0             417414.5429  -0.0240  0.050  -0.0240 0.00  
1608: 46  1 46  0   45  0 45  0             417414.5429  -0.0240  0.050  -0.0240 0.00  
1609: 46  1 46  0   45  1 45  0             417414.5429  -0.0240  0.050  -0.0240 0.50  
1610: 45  1 44  0   44  1 43  0             417422.4904   0.0050  0.050   0.0051 0.50  
1611: 45  1 44  0   44  2 43  0             417422.4904   0.0050  0.050   0.0051 0.00  
1612: 45  2 44  0   44  1 43  0             417422.4904   0.0050  0.050   0.0051 0.00  
1613: 45  2 44  0   44  2 43  0             417422.4904   0.0050  0.050   0.0051 0.50  
1614: 44  2 42  0   43  2 41  0             417429.5735   0.0440  0.050   0.0441 0.50  
1615: 44  2 42  0   43  3 41  0             417429.5735   0.0440  0.050   0.0441 0.00  
1616: 44  3 42  0   43  2 41  0             417429.5735   0.0440  0.050   0.0441 0.00  
1617: 44  3 42  0   43  3 41  0             417429.5735   0.0440  0.050   0.0441 0.50  
1618: 43  3 40  0   42  3 39  0             417435.8414   0.0153  0.050   0.0153 0.50  
1619: 43  3 40  0   42  4 39  0             417435.8414   0.0153  0.050   0.0153 0.00  
1620: 43  4 40  0   42  3 39  0             417435.8414   0.0153  0.050   0.0153 0.00  
1621: 43  4 40  0   42  4 39  0             417435.8414   0.0153  0.050   0.0153 0.50  
1622: 42  4 38  0   41  4 37  0             417441.5683   0.0659  0.050   0.0659 0.50  
1623: 42  4 38  0   41  5 37  0             417441.5683   0.0659  0.050   0.0659 0.00  
1624: 42  5 38  0   41  4 37  0             417441.5683   0.0659  0.050   0.0659 0.00  
1625: 42  5 38  0   41  5 37  0             417441.5683   0.0659  0.050   0.0659 0.50  
1626: 41  5 36  0   40  5 35  0             417446.7104   0.0253  0.050   0.0254 0.50  
1627: 41  5 36  0   40  6 35  0             417446.7104   0.0253  0.050   0.0254 0.00  
1628: 41  6 36  0   40  5 35  0             417446.7104   0.0253  0.050   0.0254 0.00  
1629: 41  6 36  0   40  6 35  0             417446.7104   0.0253  0.050   0.0254 0.50  
1630: 40  6 34  0   39  6 33  0             417451.5242   0.0229  0.050   0.0230 0.50  
1631: 40  6 34  0   39  7 33  0             417451.5242   0.0229  0.050   0.0230 0.00  
1632: 40  7 34  0   39  6 33  0             417451.5242   0.0229  0.050   0.0230 0.00  
1633: 40  7 34  0   39  7 33  0             417451.5242   0.0229  0.050   0.0230 0.50  
1634: 39  7 32  0   38  7 31  0             417456.1428   0.0644  0.050   0.0645 0.50  
1635: 39  7 32  0   38  8 31  0             417456.1428   0.0644  0.050   0.0645 0.00  
1636: 39  8 32  0   38  7 31  0             417456.1428   0.0644  0.050   0.0645 0.00  
1637: 39  8 32  0   38  8 31  0             417456.1428   0.0644  0.050   0.0645 0.50  
1638: 38  8 30  0   37  8 29  0             417460.5013  -0.0431  0.050  -0.0432 0.50  
1639: 38  8 30  0   37  9 29  0             417460.5013  -0.0431  0.050  -0.0432 0.00  
1640: 38  9 30  0   37  8 29  0             417460.5013  -0.0431  0.050  -0.0432 0.00  
1641: 38  9 30  0   37  9 29  0             417460.5013  -0.0431  0.050  -0.0432 0.50  
1642: 37  9 28  0   36  9 27  0             417465.0304   0.0009  0.050   0.0009 0.50  
1643: 37  9 28  0   36 10 27  0             417465.0304   0.0009  0.050   0.0009 0.00  
1644: 37 10 28  0   36  9 27  0             417465.0304   0.0009  0.050   0.0009 0.00  
1645: 37 10 28  0   36 10 27  0             417465.0304   0.0009  0.050   0.0009 0.50  
1646: 36 10 26  0   35 10 25  0             417469.6437  -0.0212  0.050  -0.0213 0.50  
1647: 36 10 26  0   35 11 25  0             417469.6437  -0.0212  0.050  -0.0213 0.00  
1648: 36 11 26  0   35 10 25  0             417469.6437  -0.0212  0.050  -0.0213 0.00  
1649: 36 11 26  0   35 11 25  0             417469.6437  -0.0212  0.050  -0.0213 0.50  
1650: 35 11 24  0   34 11 23  0             417474.6105   0.0233  0.050   0.0233 0.50  
1651: 35 11 24  0   34 12 23  0             417474.6105   0.0233  0.050   0.0233 0.00  
1652: 35 12 24  0   34 11 23  0             417474.6105   0.0233  0.050   0.0233 0.00  
1653: 35 12 24  0   34 12 23  0             417474.6105   0.0233  0.050   0.0233 0.50  
1654: 34 12 22  0   33 12 21  0             417479.9277  -0.0118  0.050  -0.0118 0.50  
1655: 34 12 22  0   33 13 21  0             417479.9277  -0.0118  0.050  -0.0118 0.00  
1656: 34 13 22  0   33 12 21  0             417479.9277  -0.0118  0.050  -0.0118 0.00  
1657: 34 13 22  0   33 13 21  0             417479.9277  -0.0118  0.050  -0.0118 0.50  
1658: 33 13 20  0   32 13 19  0             417485.9433   0.0643  0.050   0.0644 0.50  
1659: 33 13 20  0   32 14 19  0             417485.9433   0.0643  0.050   0.0644 0.00  
1660: 33 14 20  0   32 13 19  0             417485.9433   0.0643  0.050   0.0644 0.00  
1661: 33 14 20  0   32 14 19  0             417485.9433   0.0643  0.050   0.0644 0.50  
1662: 32 14 18  0   31 14 17  0             417492.5959   0.0068  0.050   0.0069 0.50  
1663: 32 14 18  0   31 15 17  0             417492.5959   0.0068  0.050   0.0069 0.00  
1664: 32 15 18  0   31 14 17  0             417492.5959   0.0068  0.050   0.0069 0.00  
1665: 32 15 18  0   31 15 17  0             417492.5959   0.0068  0.050   0.0069 0.50  
1666: 31 15 16  0   30 15 15  0             417500.3323   0.0243  0.050   0.0243 0.50  
1667: 31 15 16  0   30 16 15  0             417500.3323   0.0243  0.050   0.0243 0.00  
1668: 31 16 16  0   30 15 15  0             417500.3323   0.0243  0.050   0.0243 0.00  
1669: 31 16 16  0   30 16 15  0             417500.3323   0.0243  0.050   0.0243 0.50  
1670: 30 16 14  0   29 16 13  0             417509.3895  -0.0074  0.050  -0.0075 0.50  
1671: 30 16 14  0   29 17 13  0             417509.3895  -0.0074  0.050  -0.0075 0.00  
1672: 30 17 14  0   29 16 13  0             417509.3895  -0.0074  0.050  -0.0075 0.00  
1673: 30 17 14  0   29 17 13  0             417509.3895  -0.0074  0.050  -0.0075 0.50  
1674: 28 18 10  0   27 18  9  0             417535.2134  -0.0174  0.050  -0.0175 0.50  
1675: 28 18 10  0   27 19  9  0             417535.2134  -0.0174  0.050  -0.0175 0.00  
1676: 28 19 10  0   27 18  9  0             417535.2134  -0.0174  0.050  -0.0175 0.00  
1677: 28 19 10  0   27 19  9  0             417535.2134  -0.0174  0.050  -0.0175 0.50  
1678: 27 19  8  0   26 19  7  0             417558.1571   0.0009  0.050   0.0011 0.50  
1679: 27 19  8  0   26 20  7  0             417558.1571   0.0013  0.050   0.0011 0.00  
1680: 27 20  8  0   26 19  7  0             417558.1571   0.0009  0.050   0.0011 0.00  
1681: 27 20  8  0   26 20  7  0             417558.1571   0.0013  0.050   0.0011 0.50  
1682: 26 20  6  0   25 21  5  0             417608.5016   0.0094  0.050  -0.0180 0.00  
1683: 26 21  6  0   25 21  5  0             417608.5016  -0.0180  0.050  -0.0180 1.00  
1684: 47  0 47  0   46  0 46  0             426385.3711   0.0058  0.050   0.0059 0.50  
1685: 47  0 47  0   46  1 46  0             426385.3711   0.0058  0.050   0.0059 0.00  
1686: 47  1 47  0   46  0 46  0             426385.3711   0.0058  0.050   0.0059 0.00  
1687: 47  1 47  0   46  1 46  0             426385.3711   0.0058  0.050   0.0059 0.50  
1688: 46  1 45  0   45  1 44  0             426393.2729   0.0071  0.050   0.0071 0.50  
1689: 46  1 45  0   45  2 44  0             426393.2729   0.0071  0.050   0.0071 0.00  
1690: 46  2 45  0   45  1 44  0             426393.2729   0.0071  0.050   0.0071 0.00  
1691: 46  2 45  0   45  2 44  0             426393.2729   0.0071  0.050   0.0071 0.50  
1692: 45  2 43  0   44  2 42  0             426400.2732   0.0043  0.050   0.0043 0.50  
1693: 45  2 43  0   44  3 42  0             426400.2732   0.0043  0.050   0.0043 0.00  
1694: 45  3 43  0   44  2 42  0             426400.2732   0.0043  0.050   0.0043 0.00  
1695: 45  3 43  0   44  3 42  0             426400.2732   0.0043  0.050   0.0043 0.50  
1696: 44  3 41  0   43  3 40  0             426406.5064   0.0048  0.050   0.0049 0.50  
1697: 44  3 41  0   43  4 40  0             426406.5064   0.0048  0.050   0.0049 0.00  
1698: 44  4 41  0   43  3 40  0             426406.5064   0.0048  0.050   0.0049 0.00  
1699: 44  4 41  0   43  4 40  0             426406.5064   0.0048  0.050   0.0049 0.50  
1700: 43  4 39  0   42  4 38  0             426412.0438  -0.0469  0.050  -0.0469 0.50  
1701: 43  4 39  0   42  5 38  0             426412.0438  -0.0469  0.050  -0.0469 0.00  
1702: 43  5 39  0   42  4 38  0             426412.0438  -0.0469  0.050  -0.0469 0.00  
1703: 43  5 39  0   42  5 38  0             426412.0438  -0.0469  0.050  -0.0469 0.50  
1704: 42  5 37  0   41  5 36  0             426417.1233  -0.0401  0.050  -0.0401 0.50  
1705: 42  5 37  0   41  6 36  0             426417.1233  -0.0401  0.050  -0.0401 0.00  
1706: 42  6 37  0   41  5 36  0             426417.1233  -0.0401  0.050  -0.0401 0.00  
1707: 42  6 37  0   41  6 36  0             426417.1233  -0.0401  0.050  -0.0401 0.50  
1708: 41  6 35  0   40  6 34  0             426421.8499   0.0033  0.050   0.0034 0.50  
1709: 41  6 35  0   40  7 34  0             426421.8499   0.0033  0.050   0.0034 0.00  
1710: 41  7 35  0   40  6 34  0             426421.8499   0.0033  0.050   0.0034 0.00  
1711: 41  7 35  0   40  7 34  0             426421.8499   0.0033  0.050   0.0034 0.50  
1712: 40  7 33  0   39  7 32  0             426426.2671  -0.0003  0.050  -0.0004 0.50  
1713: 40  7 33  0   39  8 32  0             426426.2671  -0.0003  0.050  -0.0004 0.00  
1714: 40  8 33  0   39  7 32  0             426426.2671  -0.0003  0.050  -0.0004 0.00  
1715: 40  8 33  0   39  8 32  0             426426.2671  -0.0003  0.050  -0.0004 0.50  
1716: 39  8 31  0   38  8 30  0             426430.5762   0.0220  0.050   0.0220 0.50  
1717: 39  8 31  0   38  9 30  0             426430.5762   0.0220  0.050   0.0220 0.00  
1718: 39  9 31  0   38  8 30  0             426430.5762   0.0220  0.050   0.0220 0.00  
1719: 39  9 31  0   38  9 30  0             426430.5762   0.0220  0.050   0.0220 0.50  
1720: 38  9 29  0   37  9 28  0             426434.8400   0.0043  0.050   0.0043 0.50  
1721: 38  9 29  0   37 10 28  0             426434.8400   0.0043  0.050   0.0043 0.00  
1722: 38 10 29  0   37  9 28  0             426434.8400   0.0043  0.050   0.0043 0.00  
1723: 38 10 29  0   37 10 28  0             426434.8400   0.0043  0.050   0.0043 0.50  
1724: 37 10 27  0   36 10 26  0             426439.2238  -0.0193  0.050  -0.0194 0.50  
1725: 37 10 27  0   36 11 26  0             426439.2238  -0.0193  0.050  -0.0194 0.00  
1726: 37 11 27  0   36 10 26  0             426439.2238  -0.0193  0.050  -0.0194 0.00  
1727: 37 11 27  0   36 11 26  0             426439.2238  -0.0193  0.050  -0.0194 0.50  
1728: 36 11 25  0   35 11 24  0             426443.8961  -0.0150  0.050  -0.0150 0.50  
1729: 36 11 25  0   35 12 24  0             426443.8961  -0.0150  0.050  -0.0150 0.00  
1730: 36 12 25  0   35 11 24  0             426443.8961  -0.0150  0.050  -0.0150 0.00  
1731: 36 12 25  0   35 12 24  0             426443.8961  -0.0150  0.050  -0.0150 0.50  
1732: 35 12 23  0   34 12 22  0             426448.9444  -0.0356  0.050  -0.0357 0.50  
1733: 35 12 23  0   34 13 22  0             426448.9444  -0.0356  0.050  -0.0357 0.00  
1734: 35 13 23  0   34 12 22  0             426448.9444  -0.0356  0.050  -0.0357 0.00  
1735: 35 13 23  0   34 13 22  0             426448.9444  -0.0356  0.050  -0.0357 0.50  
1736: 34 13 21  0   33 13 20  0             426454.5855  -0.0160  0.050  -0.0160 0.50  
1737: 34 13 21  0   33 14 20  0             426454.5855  -0.0160  0.050  -0.0160 0.00  
1738: 34 14 21  0   33 13 20  0             426454.5855  -0.0160  0.050  -0.0160 0.00  
1739: 34 14 21  0   33 14 20  0             426454.5855  -0.0160  0.050  -0.0160 0.50  
1740: 32 15 17  0   31 15 16  0             426468.2088  -0.0231  0.050  -0.0231 0.50  
1741: 32 15 17  0   31 16 16  0             426468.2088  -0.0231  0.050  -0.0231 0.00  
1742: 32 16 17  0   31 15 16  0             426468.2088  -0.0231  0.050  -0.0231 0.00  
1743: 32 16 17  0   31 16 16  0             426468.2088  -0.0231  0.050  -0.0231 0.50  
1744: 31 16 15  0   30 16 14  0             426476.7714   0.0154  0.050   0.0155 0.50  
1745: 31 16 15  0   30 17 14  0             426476.7714   0.0154  0.050   0.0155 0.00  
1746: 31 17 15  0   30 16 14  0             426476.7714   0.0154  0.050   0.0155 0.00  
1747: 31 17 15  0   30 17 14  0             426476.7714   0.0154  0.050   0.0155 0.50  
1748: 30 17 13  0   29 17 12  0             426487.0629   0.0328  0.050   0.0329 0.50  
1749: 30 17 13  0   29 18 12  0             426487.0629   0.0328  0.050   0.0329 0.00  
1750: 30 18 13  0   29 17 12  0             426487.0629   0.0328  0.050   0.0329 0.00  
1751: 30 18 13  0   29 18 12  0             426487.0629   0.0328  0.050   0.0329 0.50  
1752: 29 18 11  0   28 18 10  0             426500.1419   0.0238  0.050   0.0239 0.50  
1753: 29 18 11  0   28 19 10  0             426500.1419   0.0238  0.050   0.0239 0.00  
1754: 29 19 11  0   28 18 10  0             426500.1419   0.0238  0.050   0.0239 0.00  
1755: 29 19 11  0   28 19 10  0             426500.1419   0.0238  0.050   0.0239 0.50  
1756: 28 19  9  0   27 19  8  0             426518.7482  -0.0766  0.050  -0.0766 0.50  
1757: 28 19  9  0   27 20  8  0             426518.7482  -0.0766  0.050  -0.0766 0.00  
1758: 28 20  9  0   27 19  8  0             426518.7482  -0.0766  0.050  -0.0766 0.00  
1759: 28 20  9  0   27 20  8  0             426518.7482  -0.0766  0.050  -0.0766 0.50  
1760: 27 20  7  0   26 20  6  0             426553.0294   0.0062  0.050   0.0197 0.50  
1761: 27 20  7  0   26 21  6  0             426553.0294   0.0337  0.050   0.0197 0.00  
1762: 27 21  7  0   26 20  6  0             426553.0294   0.0056  0.050   0.0197 0.00  
1763: 27 21  7  0   26 21  6  0             426553.0294   0.0331  0.050   0.0197 0.50  
1764: 21 16  5  0   20 14  6  0             426564.3468   0.0716  0.050  -0.0146 0.50  
1765: 21 16  5  0   20 15  6  0             426564.3468   0.0727  0.050  -0.0146 0.00  
1766: 21 17  5  0   20 14  6  0             426564.3468  -0.1019  0.050  -0.0146 0.00  
1767: 21 17  5  0   20 15  6  0             426564.3468  -0.1007  0.050  -0.0146 0.50  
1768: 20 13  7  0   19 11  8  0             426629.8528   0.0204  0.050   0.0204 0.50  
1769: 20 13  7  0   19 12  8  0             426629.8528   0.0204  0.050   0.0204 0.00  
1770: 20 14  7  0   19 11  8  0             426629.8528   0.0204  0.050   0.0204 0.00  
1771: 20 14  7  0   19 12  8  0             426629.8528   0.0204  0.050   0.0204 0.50  
1772: 26 22  5  0   25 22  4  0             426640.2986   0.0635  0.050               
1773: 48  0 48  0   47  0 47  0             435355.7617  -0.0337  0.050  -0.0337 0.50  
1774: 48  0 48  0   47  1 47  0             435355.7617  -0.0337  0.050  -0.0337 0.00  
1775: 48  1 48  0   47  0 47  0             435355.7617  -0.0337  0.050  -0.0337 0.00  
1776: 48  1 48  0   47  1 47  0             435355.7617  -0.0337  0.050  -0.0337 0.50  
1777: 47  1 46  0   46  1 45  0             435363.6555  -0.0226  0.050  -0.0227 0.50  
1778: 47  1 46  0   46  2 45  0             435363.6555  -0.0226  0.050  -0.0227 0.00  
1779: 47  2 46  0   46  1 45  0             435363.6555  -0.0226  0.050  -0.0227 0.00  
1780: 47  2 46  0   46  2 45  0             435363.6555  -0.0226  0.050  -0.0227 0.50  
1781: 46  2 44  0   45  2 43  0             435370.7101   0.0696  0.050   0.0697 0.50  
1782: 46  2 44  0   45  3 43  0             435370.7101   0.0696  0.050   0.0697 0.00  
1783: 46  3 44  0   45  2 43  0             435370.7101   0.0696  0.050   0.0697 0.00  
1784: 46  3 44  0   45  3 43  0             435370.7101   0.0696  0.050   0.0697 0.50  
1785: 45  3 42  0   44  3 41  0             435376.8469   0.0376  0.050   0.0377 0.50  
1786: 45  3 42  0   44  4 41  0             435376.8469   0.0376  0.050   0.0377 0.00  
1787: 45  4 42  0   44  3 41  0             435376.8469   0.0376  0.050   0.0377 0.00  
1788: 45  4 42  0   44  4 41  0             435376.8469   0.0376  0.050   0.0377 0.50  
1789: 44  4 40  0   43  4 39  0             435382.3587   0.0471  0.050   0.0472 0.50  
1790: 44  4 40  0   43  5 39  0             435382.3587   0.0471  0.050   0.0472 0.00  
1791: 44  5 40  0   43  4 39  0             435382.3587   0.0471  0.050   0.0472 0.00  
1792: 44  5 40  0   43  5 39  0             435382.3587   0.0471  0.050   0.0472 0.50  
1793: 43  5 38  0   42  5 37  0             435387.2947   0.0203  0.050   0.0204 0.50  
1794: 43  5 38  0   42  6 37  0             435387.2947   0.0203  0.050   0.0204 0.00  
1795: 43  6 38  0   42  5 37  0             435387.2947   0.0203  0.050   0.0204 0.00  
1796: 43  6 38  0   42  6 37  0             435387.2947   0.0203  0.050   0.0204 0.50  
1797: 42  6 36  0   41  6 35  0             435391.8578   0.0332  0.050   0.0333 0.50  
1798: 42  6 36  0   41  7 35  0             435391.8578   0.0332  0.050   0.0333 0.00  
1799: 42  7 36  0   41  6 35  0             435391.8578   0.0332  0.050   0.0333 0.00  
1800: 42  7 36  0   41  7 35  0             435391.8578   0.0332  0.050   0.0333 0.50  
1801: 41  7 34  0   40  7 33  0             435396.0703  -0.0191  0.050  -0.0192 0.50  
1802: 41  7 34  0   40  8 33  0             435396.0703  -0.0191  0.050  -0.0192 0.00  
1803: 41  8 34  0   40  7 33  0             435396.0703  -0.0191  0.050  -0.0192 0.00  
1804: 41  8 34  0   40  8 33  0             435396.0703  -0.0191  0.050  -0.0192 0.50  
1805: 40  8 32  0   39  8 31  0             435400.2222   0.0253  0.050   0.0254 0.50  
1806: 40  8 32  0   39  9 31  0             435400.2222   0.0253  0.050   0.0254 0.00  
1807: 40  9 32  0   39  8 31  0             435400.2222   0.0253  0.050   0.0254 0.00  
1808: 40  9 32  0   39  9 31  0             435400.2222   0.0253  0.050   0.0254 0.50  
1809: 39  9 30  0   38  9 29  0             435404.2834   0.0080  0.050   0.0080 0.50  
1810: 39  9 30  0   38 10 29  0             435404.2834   0.0080  0.050   0.0080 0.00  
1811: 39 10 30  0   38  9 29  0             435404.2834   0.0080  0.050   0.0080 0.00  
1812: 39 10 30  0   38 10 29  0             435404.2834   0.0080  0.050   0.0080 0.50  
1813: 38 10 28  0   37 10 27  0             435408.4692   0.0138  0.050   0.0138 0.50  
1814: 38 10 28  0   37 11 27  0             435408.4692   0.0138  0.050   0.0138 0.00  
1815: 38 11 28  0   37 10 27  0             435408.4692   0.0138  0.050   0.0138 0.00  
1816: 38 11 28  0   37 11 27  0             435408.4692   0.0138  0.050   0.0138 0.50  
1817: 37 11 26  0   36 11 25  0             435412.8820   0.0117  0.050   0.0117 0.50  
1818: 37 11 26  0   36 12 25  0             435412.8820   0.0117  0.050   0.0117 0.00  
1819: 37 12 26  0   36 11 25  0             435412.8820   0.0117  0.050   0.0117 0.00  
1820: 37 12 26  0   36 12 25  0             435412.8820   0.0117  0.050   0.0117 0.50  
1821: 36 12 24  0   35 12 23  0             435417.6987   0.0403  0.050   0.0404 0.50  
1822: 36 12 24  0   35 13 23  0             435417.6987   0.0403  0.050   0.0404 0.00  
1823: 36 13 24  0   35 12 23  0             435417.6987   0.0403  0.050   0.0404 0.00  
1824: 36 13 24  0   35 13 23  0             435417.6987   0.0403  0.050   0.0404 0.50  
1825: 35 13 22  0   34 13 21  0             435422.9955   0.0289  0.050   0.0289 0.50  
1826: 35 13 22  0   34 14 21  0             435422.9955   0.0289  0.050   0.0289 0.00  
1827: 35 14 22  0   34 13 21  0             435422.9955   0.0289  0.050   0.0289 0.00  
1828: 35 14 22  0   34 14 21  0             435422.9955   0.0289  0.050   0.0289 0.50  
1829: 34 14 20  0   33 14 19  0             435429.0020   0.0436  0.050   0.0436 0.50  
1830: 34 14 20  0   33 15 19  0             435429.0020   0.0436  0.050   0.0436 0.00  
1831: 34 15 20  0   33 14 19  0             435429.0020   0.0436  0.050   0.0436 0.00  
1832: 34 15 20  0   33 15 19  0             435429.0020   0.0436  0.050   0.0436 0.50  
1833: 33 15 18  0   32 15 17  0             435435.8439   0.0150  0.050   0.0151 0.50  
1834: 33 15 18  0   32 16 17  0             435435.8439   0.0150  0.050   0.0151 0.00  
1835: 33 16 18  0   32 15 17  0             435435.8439   0.0150  0.050   0.0151 0.00  
1836: 33 16 18  0   32 16 17  0             435435.8439   0.0150  0.050   0.0151 0.50  
1837: 32 16 16  0   31 16 15  0             435443.8636   0.0255  0.050   0.0255 0.50  
1838: 32 16 16  0   31 17 15  0             435443.8636   0.0255  0.050   0.0255 0.00  
1839: 32 17 16  0   31 16 15  0             435443.8636   0.0255  0.050   0.0255 0.00  
1840: 32 17 16  0   31 17 15  0             435443.8636   0.0255  0.050   0.0255 0.50  
1841: 22 18  4  0   21 16  5  0             435449.5936  -0.0446  0.050  -0.0440 1.00  
1842: 22 18  4  0   21 17  5  0             435449.5936   0.1288  0.050  -0.0440 0.00  
1843: 31 17 14  0   30 17 13  0             435453.3503  -0.0419  0.050  -0.0420 0.50  
1844: 31 17 14  0   30 18 13  0             435453.3503  -0.0419  0.050  -0.0420 0.00  
1845: 31 18 14  0   30 17 13  0             435453.3503  -0.0419  0.050  -0.0420 0.00  
1846: 31 18 14  0   30 18 13  0             435453.3503  -0.0419  0.050  -0.0420 0.50  
1847: 30 18 12  0   29 18 11  0             435465.1890  -0.0719  0.050  -0.0720 0.50  
1848: 30 18 12  0   29 19 11  0             435465.1890  -0.0719  0.050  -0.0720 0.00  
1849: 30 19 12  0   29 18 11  0             435465.1890  -0.0719  0.050  -0.0720 0.00  
1850: 30 19 12  0   29 19 11  0             435465.1890  -0.0719  0.050  -0.0720 0.50  
1851: 29 19 10  0   28 19  9  0             435481.2316  -0.0242  0.050  -0.0242 0.50  
1852: 29 19 10  0   28 20  9  0             435481.2316  -0.0242  0.050  -0.0242 0.00  
1853: 29 20 10  0   28 19  9  0             435481.2316  -0.0242  0.050  -0.0242 0.00  
1854: 29 20 10  0   28 20  9  0             435481.2316  -0.0242  0.050  -0.0242 0.50  
1855: 28 20  8  0   27 20  7  0             435506.8568   0.0020  0.050   0.0023 0.50  
1856: 28 20  8  0   27 21  7  0             435506.8568   0.0026  0.050   0.0023 0.00  
1857: 28 21  8  0   27 20  7  0             435506.8568   0.0019  0.050   0.0023 0.00  
1858: 28 21  8  0   27 21  7  0             435506.8568   0.0026  0.050   0.0023 0.50  
1859: 27 21  6  0   26 22  5  0             435564.6420  -0.0342  0.050  -0.0774 0.00  
1860: 27 22  6  0   26 22  5  0             435564.6420  -0.0775  0.050  -0.0774 1.00  
1861: 27 21  6  0   26 21  5  0             435566.1289   0.0039  0.050   0.0037 1.00  
1862: 27 22  6  0   26 21  5  0             435566.1289  -0.0393  0.050   0.0037 0.00  
1863: 21 15  6  0   20 13  7  0             435574.8961  -0.0215  0.050  -0.0226 0.50  
1864: 21 15  6  0   20 14  7  0             435574.8961  -0.0215  0.050  -0.0226 0.00  
1865: 21 16  6  0   20 13  7  0             435574.8961  -0.0236  0.050  -0.0226 0.00  
1866: 21 16  6  0   20 14  7  0             435574.8961  -0.0236  0.050  -0.0226 0.50  
1867: 20 12  8  0   19 10  9  0             435625.1581   0.0235  0.050   0.0236 0.50  
1868: 20 12  8  0   19 11  9  0             435625.1581   0.0235  0.050   0.0236 0.00  
1869: 20 13  8  0   19 10  9  0             435625.1581   0.0235  0.050   0.0236 0.00  
1870: 20 13  8  0   19 11  9  0             435625.1581   0.0235  0.050   0.0236 0.50  
1871: 19  9 10  0   18  7 11  0             435662.9050   0.0010  0.050   0.0010 0.50  
1872: 19  9 10  0   18  8 11  0             435662.9050   0.0010  0.050   0.0010 0.00  
1873: 19 10 10  0   18  7 11  0             435662.9050   0.0010  0.050   0.0010 0.00  
1874: 19 10 10  0   18  8 11  0             435662.9050   0.0010  0.050   0.0010 0.50  
1875: 23 20  3  0   22 18  4  0             443989.8242   0.0025  0.050               
1876: 49  0 49  0   48  0 48  0             444325.8785   0.0286  0.050   0.0286 0.50  
1877: 49  0 49  0   48  1 48  0             444325.8785   0.0286  0.050   0.0286 0.00  
1878: 49  1 49  0   48  0 48  0             444325.8785   0.0286  0.050   0.0286 0.00  
1879: 49  1 49  0   48  1 48  0             444325.8785   0.0286  0.050   0.0286 0.50  
1880: 48  1 47  0   47  1 46  0             444333.6918  -0.0232  0.050  -0.0232 0.50  
1881: 48  1 47  0   47  2 46  0             444333.6918  -0.0232  0.050  -0.0232 0.00  
1882: 48  2 47  0   47  1 46  0             444333.6918  -0.0232  0.050  -0.0232 0.00  
1883: 48  2 47  0   47  2 46  0             444333.6918  -0.0232  0.050  -0.0232 0.50  
1884: 47  2 45  0   46  2 44  0             444340.6299  -0.0065  0.050  -0.0065 0.50  
1885: 47  2 45  0   46  3 44  0             444340.6299  -0.0065  0.050  -0.0065 0.00  
1886: 47  3 45  0   46  2 44  0             444340.6299  -0.0065  0.050  -0.0065 0.00  
1887: 47  3 45  0   46  3 44  0             444340.6299  -0.0065  0.050  -0.0065 0.50  
1888: 46  3 43  0   45  3 42  0             444346.7736   0.0321  0.050   0.0322 0.50  
1889: 46  3 43  0   45  4 42  0             444346.7736   0.0321  0.050   0.0322 0.00  
1890: 46  4 43  0   45  3 42  0             444346.7736   0.0321  0.050   0.0322 0.00  
1891: 46  4 43  0   45  4 42  0             444346.7736   0.0321  0.050   0.0322 0.50  
1892: 45  4 41  0   44  4 40  0             444352.1448  -0.0121  0.050  -0.0122 0.50  
1893: 45  4 41  0   44  5 40  0             444352.1448  -0.0121  0.050  -0.0122 0.00  
1894: 45  5 41  0   44  4 40  0             444352.1448  -0.0121  0.050  -0.0122 0.00  
1895: 45  5 41  0   44  5 40  0             444352.1448  -0.0121  0.050  -0.0122 0.50  
1896: 44  5 39  0   43  5 38  0             444357.0803   0.0703  0.050   0.0704 0.50  
1897: 44  5 39  0   43  6 38  0             444357.0803   0.0703  0.050   0.0704 0.00  
1898: 44  6 39  0   43  5 38  0             444357.0803   0.0703  0.050   0.0704 0.00  
1899: 44  6 39  0   43  6 38  0             444357.0803   0.0703  0.050   0.0704 0.50  
1900: 43  6 37  0   42  6 36  0             444361.4035  -0.0238  0.050  -0.0238 0.50  
1901: 43  6 37  0   42  7 36  0             444361.4035  -0.0238  0.050  -0.0238 0.00  
1902: 43  7 37  0   42  6 36  0             444361.4035  -0.0238  0.050  -0.0238 0.00  
1903: 43  7 37  0   42  7 36  0             444361.4035  -0.0238  0.050  -0.0238 0.50  
1904: 42  7 35  0   41  7 34  0             444365.5225  -0.0139  0.050  -0.0139 0.50  
1905: 42  7 35  0   41  8 34  0             444365.5225  -0.0139  0.050  -0.0139 0.00  
1906: 42  8 35  0   41  7 34  0             444365.5225  -0.0139  0.050  -0.0139 0.00  
1907: 42  8 35  0   41  8 34  0             444365.5225  -0.0139  0.050  -0.0139 0.50  
1908: 41  8 33  0   40  8 32  0             444369.4645  -0.0001  0.050  -0.0001 0.50  
1909: 41  8 33  0   40  9 32  0             444369.4645  -0.0001  0.050  -0.0001 0.00  
1910: 41  9 33  0   40  8 32  0             444369.4645  -0.0001  0.050  -0.0001 0.00  
1911: 41  9 33  0   40  9 32  0             444369.4645  -0.0001  0.050  -0.0001 0.50  
1912: 40  9 31  0   39  9 30  0             444373.3366  -0.0038  0.050  -0.0039 0.50  
1913: 40  9 31  0   39 10 30  0             444373.3366  -0.0038  0.050  -0.0039 0.00  
1914: 40 10 31  0   39  9 30  0             444373.3366  -0.0038  0.050  -0.0039 0.00  
1915: 40 10 31  0   39 10 30  0             444373.3366  -0.0038  0.050  -0.0039 0.50  
1916: 39 10 29  0   38 10 28  0             444377.2963   0.0025  0.050   0.0025 0.50  
1917: 39 10 29  0   38 11 28  0             444377.2963   0.0025  0.050   0.0025 0.00  
1918: 39 11 29  0   38 10 28  0             444377.2963   0.0025  0.050   0.0025 0.00  
1919: 39 11 29  0   38 11 28  0             444377.2963   0.0025  0.050   0.0025 0.50  
1920: 38 11 27  0   37 11 26  0             444381.4975   0.0407  0.050   0.0408 0.50  
1921: 38 11 27  0   37 12 26  0             444381.4975   0.0407  0.050   0.0408 0.00  
1922: 38 12 27  0   37 11 26  0             444381.4975   0.0407  0.050   0.0408 0.00  
1923: 38 12 27  0   37 12 26  0             444381.4975   0.0407  0.050   0.0408 0.50  
1924: 37 12 25  0   36 12 24  0             444386.0186   0.0529  0.050   0.0529 0.50  
1925: 37 12 25  0   36 13 24  0             444386.0186   0.0529  0.050   0.0529 0.00  
1926: 37 13 25  0   36 12 24  0             444386.0186   0.0529  0.050   0.0529 0.00  
1927: 37 13 25  0   36 13 24  0             444386.0186   0.0529  0.050   0.0529 0.50  
1928: 36 13 23  0   35 13 22  0             444390.9559  -0.0084  0.050  -0.0084 0.50  
1929: 36 13 23  0   35 14 22  0             444390.9559  -0.0084  0.050  -0.0084 0.00  
1930: 36 14 23  0   35 13 22  0             444390.9559  -0.0084  0.050  -0.0084 0.00  
1931: 36 14 23  0   35 14 22  0             444390.9559  -0.0084  0.050  -0.0084 0.50  
1932: 35 14 21  0   34 14 20  0             444396.6239   0.0147  0.050   0.0147 0.50  
1933: 35 14 21  0   34 15 20  0             444396.6239   0.0147  0.050   0.0147 0.00  
1934: 35 15 21  0   34 14 20  0             444396.6239   0.0147  0.050   0.0147 0.00  
1935: 35 15 21  0   34 15 20  0             444396.6239   0.0147  0.050   0.0147 0.50  
1936: 34 15 19  0   33 15 18  0             444403.1529   0.0712  0.050   0.0712 0.50  
1937: 34 15 19  0   33 16 18  0             444403.1529   0.0712  0.050   0.0712 0.00  
1938: 34 16 19  0   33 15 18  0             444403.1529   0.0712  0.050   0.0712 0.00  
1939: 34 16 19  0   33 16 18  0             444403.1529   0.0712  0.050   0.0712 0.50  
1940: 33 16 17  0   32 16 16  0             444410.6252   0.0134  0.050   0.0135 0.50  
1941: 33 16 17  0   32 17 16  0             444410.6252   0.0134  0.050   0.0135 0.00  
1942: 33 17 17  0   32 16 16  0             444410.6252   0.0134  0.050   0.0135 0.00  
1943: 33 17 17  0   32 17 16  0             444410.6252   0.0134  0.050   0.0135 0.50  
1944: 32 17 15  0   31 17 14  0             444419.4961  -0.0384  0.050  -0.0384 0.50  
1945: 32 17 15  0   31 18 14  0             444419.4961  -0.0384  0.050  -0.0384 0.00  
1946: 32 18 15  0   31 17 14  0             444419.4961  -0.0384  0.050  -0.0384 0.00  
1947: 32 18 15  0   31 18 14  0             444419.4961  -0.0384  0.050  -0.0384 0.50  
1948: 31 18 13  0   30 18 12  0             444430.4017  -0.0299  0.050  -0.0300 0.50  
1949: 31 18 13  0   30 19 12  0             444430.4017  -0.0299  0.050  -0.0300 0.00  
1950: 31 19 13  0   30 18 12  0             444430.4017  -0.0299  0.050  -0.0300 0.00  
1951: 31 19 13  0   30 19 12  0             444430.4017  -0.0299  0.050  -0.0300 0.50  
1952: 30 19 11  0   29 19 10  0             444444.4510  -0.0888  0.050  -0.0889 0.50  
1953: 30 19 11  0   29 20 10  0             444444.4510  -0.0888  0.050  -0.0889 0.00  
1954: 30 20 11  0   29 19 10  0             444444.4510  -0.0888  0.050  -0.0889 0.00  
1955: 30 20 11  0   29 20 10  0             444444.4510  -0.0888  0.050  -0.0889 0.50  
1956: 29 20  9  0   28 20  8  0             444465.1870   0.0327  0.050   0.0327 0.50  
1957: 29 20  9  0   28 21  8  0             444465.1870   0.0327  0.050   0.0327 0.00  
1958: 29 21  9  0   28 20  8  0             444465.1870   0.0327  0.050   0.0327 0.00  
1959: 29 21  9  0   28 21  8  0             444465.1870   0.0327  0.050   0.0327 0.50  
1960: 22 17  5  0   21 15  6  0             444501.6411   0.2109  0.050   0.0741 0.50  
1961: 22 17  5  0   21 16  6  0             444501.6411   0.2130  0.050   0.0741 0.00  
1962: 22 18  5  0   21 15  6  0             444501.6411  -0.0647  0.050   0.0741 0.00  
1963: 22 18  5  0   21 16  6  0             444501.6411  -0.0626  0.050   0.0741 0.50  
1964: 28 21  7  0   27 21  6  0             444503.8713  -0.0614  0.050  -0.0403 0.50  
1965: 28 21  7  0   27 22  6  0             444503.8713  -0.0181  0.050  -0.0403 0.00  
1966: 28 22  7  0   27 21  6  0             444503.8713  -0.0624  0.050  -0.0403 0.00  
1967: 28 22  7  0   27 22  6  0             444503.8713  -0.0191  0.050  -0.0403 0.50  
1968: 27 22  5  0   26 22  4  0             444648.8324   0.0697  0.050               
1969: 50  0 50  0   49  0 49  0             453295.4939  -0.0269  0.050  -0.0269 0.50  
1970: 50  0 50  0   49  1 49  0             453295.4939  -0.0269  0.050  -0.0269 0.00  
1971: 50  1 50  0   49  0 49  0             453295.4939  -0.0269  0.050  -0.0269 0.00  
1972: 50  1 50  0   49  1 49  0             453295.4939  -0.0269  0.050  -0.0269 0.50  
1973: 49  1 48  0   48  1 47  0             453303.3298  -0.0385  0.050  -0.0386 0.50  
1974: 49  1 48  0   48  2 47  0             453303.3298  -0.0385  0.050  -0.0386 0.00  
1975: 49  2 48  0   48  1 47  0             453303.3298  -0.0385  0.050  -0.0386 0.00  
1976: 49  2 48  0   48  2 47  0             453303.3298  -0.0385  0.050  -0.0386 0.50  
1977: 48  2 46  0   47  2 45  0             453310.2039  -0.0451  0.050  -0.0452 0.50  
1978: 48  2 46  0   47  3 45  0             453310.2039  -0.0451  0.050  -0.0452 0.00  
1979: 48  3 46  0   47  2 45  0             453310.2039  -0.0451  0.050  -0.0452 0.00  
1980: 48  3 46  0   47  3 45  0             453310.2039  -0.0451  0.050  -0.0452 0.50  
1981: 47  3 44  0   46  3 43  0             453316.2686  -0.0217  0.050  -0.0218 0.50  
1982: 47  3 44  0   46  4 43  0             453316.2686  -0.0217  0.050  -0.0218 0.00  
1983: 47  4 44  0   46  3 43  0             453316.2686  -0.0217  0.050  -0.0218 0.00  
1984: 47  4 44  0   46  4 43  0             453316.2686  -0.0217  0.050  -0.0218 0.50  
1985: 46  4 42  0   45  4 41  0             453321.6315   0.0122  0.050   0.0123 0.50  
1986: 46  4 42  0   45  5 41  0             453321.6315   0.0122  0.050   0.0123 0.00  
1987: 46  5 42  0   45  4 41  0             453321.6315   0.0122  0.050   0.0123 0.00  
1988: 46  5 42  0   45  5 41  0             453321.6315   0.0122  0.050   0.0123 0.50  
1989: 45  5 40  0   44  5 39  0             453326.3496  -0.0128  0.050  -0.0129 0.50  
1990: 45  5 40  0   44  6 39  0             453326.3496  -0.0128  0.050  -0.0129 0.00  
1991: 45  6 40  0   44  5 39  0             453326.3496  -0.0128  0.050  -0.0129 0.00  
1992: 45  6 40  0   44  6 39  0             453326.3496  -0.0128  0.050  -0.0129 0.50  
1993: 44  6 38  0   43  6 37  0             453330.7255   0.0781  0.050   0.0782 0.50  
1994: 44  6 38  0   43  7 37  0             453330.7255   0.0781  0.050   0.0782 0.00  
1995: 44  7 38  0   43  6 37  0             453330.7255   0.0781  0.050   0.0782 0.00  
1996: 44  7 38  0   43  7 37  0             453330.7255   0.0781  0.050   0.0782 0.50  
1997: 43  7 36  0   42  7 35  0             453334.6367   0.0361  0.050   0.0361 0.50  
1998: 43  7 36  0   42  8 35  0             453334.6367   0.0361  0.050   0.0361 0.00  
1999: 43  8 36  0   42  7 35  0             453334.6367   0.0361  0.050   0.0361 0.00  
2000: 43  8 36  0   42  8 35  0             453334.6367   0.0361  0.050   0.0361 0.50  
2001: 41  9 32  0   40  9 31  0             453342.0455   0.0220  0.050   0.0221 0.50  
2002: 41  9 32  0   40 10 31  0             453342.0455   0.0220  0.050   0.0221 0.00  
2003: 41 10 32  0   40  9 31  0             453342.0455   0.0220  0.050   0.0221 0.00  
2004: 41 10 32  0   40 10 31  0             453342.0455   0.0220  0.050   0.0221 0.50  
2005: 40 10 30  0   39 10 29  0             453345.7737   0.0233  0.050   0.0233 0.50  
2006: 40 10 30  0   39 11 29  0             453345.7737   0.0233  0.050   0.0233 0.00  
2007: 40 11 30  0   39 10 29  0             453345.7737   0.0233  0.050   0.0233 0.00  
2008: 40 11 30  0   39 11 29  0             453345.7737   0.0233  0.050   0.0233 0.50  
2009: 39 11 28  0   38 11 27  0             453349.7350   0.0728  0.050   0.0728 0.50  
2010: 39 11 28  0   38 12 27  0             453349.7350   0.0728  0.050   0.0728 0.00  
2011: 39 12 28  0   38 11 27  0             453349.7350   0.0728  0.050   0.0728 0.00  
2012: 39 12 28  0   38 12 27  0             453349.7350   0.0728  0.050   0.0728 0.50  
2013: 38 12 26  0   37 12 25  0             453353.9237   0.0300  0.050   0.0300 0.50  
2014: 38 12 26  0   37 13 25  0             453353.9237   0.0300  0.050   0.0300 0.00  
2015: 38 13 26  0   37 12 25  0             453353.9237   0.0300  0.050   0.0300 0.00  
2016: 38 13 26  0   37 13 25  0             453353.9237   0.0300  0.050   0.0300 0.50  
2017: 37 13 24  0   36 13 23  0             453358.5837  -0.0020  0.050  -0.0020 0.50  
2018: 37 13 24  0   36 14 23  0             453358.5837  -0.0020  0.050  -0.0020 0.00  
2019: 37 14 24  0   36 13 23  0             453358.5837  -0.0020  0.050  -0.0020 0.00  
2020: 37 14 24  0   36 14 23  0             453358.5837  -0.0020  0.050  -0.0020 0.50  
2021: 36 14 22  0   35 14 21  0             453363.8632  -0.0263  0.050  -0.0263 0.50  
2022: 36 14 22  0   35 15 21  0             453363.8632  -0.0263  0.050  -0.0263 0.00  
2023: 36 15 22  0   35 14 21  0             453363.8632  -0.0263  0.050  -0.0263 0.00  
2024: 36 15 22  0   35 15 21  0             453363.8632  -0.0263  0.050  -0.0263 0.50  
2025: 35 15 20  0   34 15 19  0             453369.9836   0.0077  0.050   0.0077 0.50  
2026: 35 15 20  0   34 16 19  0             453369.9836   0.0077  0.050   0.0077 0.00  
2027: 35 16 20  0   34 15 19  0             453369.9836   0.0077  0.050   0.0077 0.00  
2028: 35 16 20  0   34 16 19  0             453369.9836   0.0077  0.050   0.0077 0.50  
2029: 34 16 18  0   33 16 17  0             453377.0204  -0.0323  0.050  -0.0323 0.50  
2030: 34 16 18  0   33 17 17  0             453377.0204  -0.0323  0.050  -0.0323 0.00  
2031: 34 17 18  0   33 16 17  0             453377.0204  -0.0323  0.050  -0.0323 0.00  
2032: 34 17 18  0   33 17 17  0             453377.0204  -0.0323  0.050  -0.0323 0.50  
2033: 33 17 16  0   32 17 15  0             453385.4079   0.0026  0.050   0.0027 0.50  
2034: 33 17 16  0   32 18 15  0             453385.4079   0.0026  0.050   0.0027 0.00  
2035: 33 18 16  0   32 17 15  0             453385.4079   0.0026  0.050   0.0027 0.00  
2036: 33 18 16  0   32 18 15  0             453385.4079   0.0026  0.050   0.0027 0.50  
2037: 32 18 14  0   31 18 13  0             453395.4998   0.0089  0.050   0.0089 0.50  
2038: 32 18 14  0   31 19 13  0             453395.4998   0.0089  0.050   0.0089 0.00  
2039: 32 19 14  0   31 18 13  0             453395.4998   0.0089  0.050   0.0089 0.00  
2040: 32 19 14  0   31 19 13  0             453395.4998   0.0089  0.050   0.0089 0.50  
2041: 31 19 12  0   30 19 11  0             453408.2058   0.0104  0.050   0.0104 0.50  
2042: 31 19 12  0   30 20 11  0             453408.2058   0.0104  0.050   0.0104 0.00  
2043: 31 20 12  0   30 19 11  0             453408.2058   0.0104  0.050   0.0104 0.00  
2044: 31 20 12  0   30 20 11  0             453408.2058   0.0104  0.050   0.0104 0.50  
2045: 30 20 10  0   29 20  9  0             453425.6531   0.0200  0.050   0.0201 0.50  
2046: 30 20 10  0   29 21  9  0             453425.6531   0.0200  0.050   0.0201 0.00  
2047: 30 21 10  0   29 20  9  0             453425.6531   0.0200  0.050   0.0201 0.00  
2048: 30 21 10  0   29 21  9  0             453425.6531   0.0200  0.050   0.0201 0.50  
2049: 29 21  8  0   28 21  7  0             453454.2532   0.0150  0.050   0.0155 0.50  
2050: 29 21  8  0   28 22  7  0             453454.2532   0.0160  0.050   0.0155 0.00  
2051: 29 22  8  0   28 21  7  0             453454.2532   0.0149  0.050   0.0155 0.00  
2052: 29 22  8  0   28 22  7  0             453454.2532   0.0160  0.050   0.0155 0.50  
2053: 22 16  6  0   21 14  7  0             453516.2893   0.0154  0.050   0.0136 0.50  
2054: 22 16  6  0   21 15  7  0             453516.2893   0.0154  0.050   0.0136 0.00  
2055: 22 17  6  0   21 14  7  0             453516.2893   0.0117  0.050   0.0136 0.00  
2056: 22 17  6  0   21 15  7  0             453516.2893   0.0117  0.050   0.0136 0.50  
2057: 28 22  6  0   27 23  5  0             453520.5581   0.0982  0.050   0.0316 0.00  
2058: 28 23  6  0   27 23  5  0             453520.5581   0.0313  0.050   0.0316 1.00  
2059: 28 22  6  0   27 22  5  0             453522.6198   0.0536  0.050   0.0534 1.00  
2060: 28 23  6  0   27 22  5  0             453522.6198  -0.0132  0.050   0.0534 0.00  
2061: 21 13  8  0   20 11  9  0             453571.9281   0.0920  0.050   0.0921 0.50  
2062: 21 13  8  0   20 12  9  0             453571.9281   0.0920  0.050   0.0921 0.00  
2063: 21 14  8  0   20 11  9  0             453571.9281   0.0920  0.050   0.0921 0.00  
2064: 21 14  8  0   20 12  9  0             453571.9281   0.0920  0.050   0.0921 0.50  
2065: 24 21  3  0   23 19  4  0             461816.1556   0.0402  0.050               
2066: 51  0 51  0   50  0 50  0             462264.7474  -0.0529  0.050  -0.0529 0.50  
2067: 51  0 51  0   50  1 50  0             462264.7474  -0.0529  0.050  -0.0529 0.00  
2068: 51  1 51  0   50  0 50  0             462264.7474  -0.0529  0.050  -0.0529 0.00  
2069: 51  1 51  0   50  1 50  0             462264.7474  -0.0529  0.050  -0.0529 0.50  
2070: 50  1 49  0   49  1 48  0             462272.6398   0.0093  0.050   0.0093 0.50  
2071: 50  1 49  0   49  2 48  0             462272.6398   0.0093  0.050   0.0093 0.00  
2072: 50  2 49  0   49  1 48  0             462272.6398   0.0093  0.050   0.0093 0.00  
2073: 50  2 49  0   49  2 48  0             462272.6398   0.0093  0.050   0.0093 0.50  
2074: 49  2 47  0   48  2 46  0             462279.4702  -0.0005  0.050  -0.0006 0.50  
2075: 49  2 47  0   48  3 46  0             462279.4702  -0.0005  0.050  -0.0006 0.00  
2076: 49  3 47  0   48  2 46  0             462279.4702  -0.0005  0.050  -0.0006 0.00  
2077: 49  3 47  0   48  3 46  0             462279.4702  -0.0005  0.050  -0.0006 0.50  
2078: 48  3 45  0   47  3 44  0             462285.4722   0.0237  0.050   0.0238 0.50  
2079: 48  3 45  0   47  4 44  0             462285.4722   0.0237  0.050   0.0238 0.00  
2080: 48  4 45  0   47  3 44  0             462285.4722   0.0237  0.050   0.0238 0.00  
2081: 48  4 45  0   47  4 44  0             462285.4722   0.0237  0.050   0.0238 0.50  
2082: 47  4 43  0   46  4 42  0             462290.7102   0.0196  0.050   0.0196 0.50  
2083: 47  4 43  0   46  5 42  0             462290.7102   0.0196  0.050   0.0196 0.00  
2084: 47  5 43  0   46  4 42  0             462290.7102   0.0196  0.050   0.0196 0.00  
2085: 47  5 43  0   46  5 42  0             462290.7102   0.0196  0.050   0.0196 0.50  
2086: 46  5 41  0   45  5 40  0             462295.3498   0.0254  0.050   0.0255 0.50  
2087: 46  5 41  0   45  6 40  0             462295.3498   0.0254  0.050   0.0255 0.00  
2088: 46  6 41  0   45  5 40  0             462295.3498   0.0254  0.050   0.0255 0.00  
2089: 46  6 41  0   45  6 40  0             462295.3498   0.0254  0.050   0.0255 0.50  
2090: 45  6 39  0   44  6 38  0             462299.4834   0.0068  0.050   0.0068 0.50  
2091: 45  6 39  0   44  7 38  0             462299.4834   0.0068  0.050   0.0068 0.00  
2092: 45  7 39  0   44  6 38  0             462299.4834   0.0068  0.050   0.0068 0.00  
2093: 45  7 39  0   44  7 38  0             462299.4834   0.0068  0.050   0.0068 0.50  
2094: 44  7 37  0   43  7 36  0             462303.2736  -0.0006  0.050  -0.0007 0.50  
2095: 44  7 37  0   43  8 36  0             462303.2736  -0.0006  0.050  -0.0007 0.00  
2096: 44  8 37  0   43  7 36  0             462303.2736  -0.0006  0.050  -0.0007 0.00  
2097: 44  8 37  0   43  8 36  0             462303.2736  -0.0006  0.050  -0.0007 0.50  
2098: 43  8 35  0   42  8 34  0             462306.8130  -0.0319  0.050  -0.0319 0.50  
2099: 43  8 35  0   42  9 34  0             462306.8130  -0.0319  0.050  -0.0319 0.00  
2100: 43  9 35  0   42  8 34  0             462306.8130  -0.0319  0.050  -0.0319 0.00  
2101: 43  9 35  0   42  9 34  0             462306.8130  -0.0319  0.050  -0.0319 0.50  
2102: 42  9 33  0   41  9 32  0             462310.3018  -0.0144  0.050  -0.0144 0.50  
2103: 42  9 33  0   41 10 32  0             462310.3018  -0.0144  0.050  -0.0144 0.00  
2104: 42 10 33  0   41  9 32  0             462310.3018  -0.0144  0.050  -0.0144 0.00  
2105: 42 10 33  0   41 10 32  0             462310.3018  -0.0144  0.050  -0.0144 0.50  
2106: 41 10 31  0   40 10 30  0             462313.8611   0.0437  0.050   0.0437 0.50  
2107: 41 10 31  0   40 11 30  0             462313.8611   0.0437  0.050   0.0437 0.00  
2108: 41 11 31  0   40 10 30  0             462313.8611   0.0437  0.050   0.0437 0.00  
2109: 41 11 31  0   40 11 30  0             462313.8611   0.0437  0.050   0.0437 0.50  
2110: 40 11 29  0   39 11 28  0             462317.5181   0.0393  0.050   0.0393 0.50  
2111: 40 11 29  0   39 12 28  0             462317.5181   0.0393  0.050   0.0393 0.00  
2112: 40 12 29  0   39 11 28  0             462317.5181   0.0393  0.050   0.0393 0.00  
2113: 40 12 29  0   39 12 28  0             462317.5181   0.0393  0.050   0.0393 0.50  
2114: 39 12 27  0   38 12 26  0             462321.4219  -0.0121  0.050  -0.0122 0.50  
2115: 39 12 27  0   38 13 26  0             462321.4219  -0.0121  0.050  -0.0122 0.00  
2116: 39 13 27  0   38 12 26  0             462321.4219  -0.0121  0.050  -0.0122 0.00  
2117: 39 13 27  0   38 13 26  0             462321.4219  -0.0121  0.050  -0.0122 0.50  
2118: 38 13 25  0   37 13 24  0             462325.7718  -0.0501  0.050  -0.0501 0.50  
2119: 38 13 25  0   37 14 24  0             462325.7718  -0.0501  0.050  -0.0501 0.00  
2120: 38 14 25  0   37 13 24  0             462325.7718  -0.0501  0.050  -0.0501 0.00  
2121: 38 14 25  0   37 14 24  0             462325.7718  -0.0501  0.050  -0.0501 0.50  
2122: 37 14 23  0   36 14 22  0             462330.7676  -0.0216  0.050  -0.0216 0.50  
2123: 37 14 23  0   36 15 22  0             462330.7676  -0.0216  0.050  -0.0216 0.00  
2124: 37 15 23  0   36 14 22  0             462330.7676  -0.0216  0.050  -0.0216 0.00  
2125: 37 15 23  0   36 15 22  0             462330.7676  -0.0216  0.050  -0.0216 0.50  
2126: 36 15 21  0   35 15 20  0             462336.5076   0.0088  0.050   0.0089 0.50  
2127: 36 15 21  0   35 16 20  0             462336.5076   0.0088  0.050   0.0089 0.00  
2128: 36 16 21  0   35 15 20  0             462336.5076   0.0088  0.050   0.0089 0.00  
2129: 36 16 21  0   35 16 20  0             462336.5076   0.0088  0.050   0.0089 0.50  
2130: 35 16 19  0   34 16 18  0             462343.1423   0.0006  0.050   0.0007 0.50  
2131: 35 16 19  0   34 17 18  0             462343.1423   0.0006  0.050   0.0007 0.00  
2132: 35 17 19  0   34 16 18  0             462343.1423   0.0006  0.050   0.0007 0.00  
2133: 35 17 19  0   34 17 18  0             462343.1423   0.0006  0.050   0.0007 0.50  
2134: 34 17 17  0   33 17 16  0             462350.9773   0.0100  0.050   0.0100 0.50  
2135: 34 17 17  0   33 18 16  0             462350.9773   0.0100  0.050   0.0100 0.00  
2136: 34 18 17  0   33 17 16  0             462350.9773   0.0100  0.050   0.0100 0.00  
2137: 34 18 17  0   33 18 16  0             462350.9773   0.0100  0.050   0.0100 0.50  
2138: 33 18 15  0   32 18 14  0             462360.3588   0.0105  0.050   0.0105 0.50  
2139: 33 18 15  0   32 19 14  0             462360.3588   0.0105  0.050   0.0105 0.00  
2140: 33 19 15  0   32 18 14  0             462360.3588   0.0105  0.050   0.0105 0.00  
2141: 33 19 15  0   32 19 14  0             462360.3588   0.0105  0.050   0.0105 0.50  
2142: 32 19 13  0   31 19 12  0             462371.9204  -0.0270  0.050  -0.0271 0.50  
2143: 32 19 13  0   31 20 12  0             462371.9204  -0.0270  0.050  -0.0271 0.00  
2144: 32 20 13  0   31 19 12  0             462371.9204  -0.0270  0.050  -0.0271 0.00  
2145: 32 20 13  0   31 20 12  0             462371.9204  -0.0270  0.050  -0.0271 0.50  
2146: 31 20 11  0   30 20 10  0             462387.2310   0.0342  0.050   0.0342 0.50  
2147: 31 20 11  0   30 21 10  0             462387.2310   0.0342  0.050   0.0342 0.00  
2148: 31 21 11  0   30 20 10  0             462387.2310   0.0342  0.050   0.0342 0.00  
2149: 31 21 11  0   30 21 10  0             462387.2310   0.0342  0.050   0.0342 0.50  
2150: 30 21  9  0   29 21  8  0             462409.8691  -0.0775  0.050  -0.0775 0.50  
2151: 30 21  9  0   29 22  8  0             462409.8691  -0.0774  0.050  -0.0775 0.00  
2152: 30 22  9  0   29 21  8  0             462409.8691  -0.0775  0.050  -0.0775 0.00  
2153: 30 22  9  0   29 22  8  0             462409.8691  -0.0774  0.050  -0.0775 0.50  
2154: 22 15  7  0   21 13  8  0             462518.9751  -0.0246  0.050  -0.0246 0.50  
2155: 22 15  7  0   21 14  8  0             462518.9751  -0.0246  0.050  -0.0246 0.00  
2156: 22 16  7  0   21 13  8  0             462518.9751  -0.0246  0.050  -0.0246 0.00  
2157: 22 16  7  0   21 14  8  0             462518.9751  -0.0246  0.050  -0.0246 0.50  
2158: 28 24  5  0   27 24  4  0             462564.3179   0.0446  0.050               
2159: 28 23  5  0   27 23  4  0             462626.2683  -0.0523  0.050               
2160: 52  0 52  0   51  0 51  0             471233.6883   0.0075  0.050   0.0075 0.50  
2161: 52  0 52  0   51  1 51  0             471233.6883   0.0075  0.050   0.0075 0.00  
2162: 52  1 52  0   51  0 51  0             471233.6883   0.0075  0.050   0.0075 0.00  
2163: 52  1 52  0   51  1 51  0             471233.6883   0.0075  0.050   0.0075 0.50  
2164: 51  1 50  0   50  1 49  0             471241.5156   0.0219  0.050   0.0219 0.50  
2165: 51  1 50  0   50  2 49  0             471241.5156   0.0219  0.050   0.0219 0.00  
2166: 51  2 50  0   50  1 49  0             471241.5156   0.0219  0.050   0.0219 0.00  
2167: 51  2 50  0   50  2 49  0             471241.5156   0.0219  0.050   0.0219 0.50  
2168: 50  2 48  0   49  2 47  0             471248.3056   0.0121  0.050   0.0121 0.50  
2169: 50  2 48  0   49  3 47  0             471248.3056   0.0121  0.050   0.0121 0.00  
2170: 50  3 48  0   49  2 47  0             471248.3056   0.0121  0.050   0.0121 0.00  
2171: 50  3 48  0   49  3 47  0             471248.3056   0.0121  0.050   0.0121 0.50  
2172: 49  3 46  0   48  3 45  0             471254.1929  -0.0148  0.050  -0.0148 0.50  
2173: 49  3 46  0   48  4 45  0             471254.1929  -0.0148  0.050  -0.0148 0.00  
2174: 49  4 46  0   48  3 45  0             471254.1929  -0.0148  0.050  -0.0148 0.00  
2175: 49  4 46  0   48  4 45  0             471254.1929  -0.0148  0.050  -0.0148 0.50  
2176: 48  4 44  0   47  4 43  0             471259.3508  -0.0125  0.050  -0.0126 0.50  
2177: 48  4 44  0   47  5 43  0             471259.3508  -0.0125  0.050  -0.0126 0.00  
2178: 48  5 44  0   47  4 43  0             471259.3508  -0.0125  0.050  -0.0126 0.00  
2179: 48  5 44  0   47  5 43  0             471259.3508  -0.0125  0.050  -0.0126 0.50  
2180: 47  5 42  0   46  5 41  0             471263.8983   0.0106  0.050   0.0106 0.50  
2181: 47  5 42  0   46  6 41  0             471263.8983   0.0106  0.050   0.0106 0.00  
2182: 47  6 42  0   46  5 41  0             471263.8983   0.0106  0.050   0.0106 0.00  
2183: 47  6 42  0   46  6 41  0             471263.8983   0.0106  0.050   0.0106 0.50  
2184: 46  6 40  0   45  6 39  0             471267.8219  -0.0855  0.050  -0.0855 0.50  
2185: 46  6 40  0   45  7 39  0             471267.8219  -0.0855  0.050  -0.0855 0.00  
2186: 46  7 40  0   45  6 39  0             471267.8219  -0.0855  0.050  -0.0855 0.00  
2187: 46  7 40  0   45  7 39  0             471267.8219  -0.0855  0.050  -0.0855 0.50  
2188: 45  7 38  0   44  7 37  0             471271.5461  -0.0035  0.050  -0.0036 0.50  
2189: 45  7 38  0   44  8 37  0             471271.5461  -0.0035  0.050  -0.0036 0.00  
2190: 45  8 38  0   44  7 37  0             471271.5461  -0.0035  0.050  -0.0036 0.00  
2191: 45  8 38  0   44  8 37  0             471271.5461  -0.0035  0.050  -0.0036 0.50  
2192: 44  8 36  0   43  8 35  0             471274.9013  -0.0403  0.050  -0.0404 0.50  
2193: 44  8 36  0   43  9 35  0             471274.9013  -0.0403  0.050  -0.0404 0.00  
2194: 44  9 36  0   43  8 35  0             471274.9013  -0.0403  0.050  -0.0404 0.00  
2195: 44  9 36  0   43  9 35  0             471274.9013  -0.0403  0.050  -0.0404 0.50  
2196: 43  9 34  0   42  9 33  0             471278.1953  -0.0158  0.050  -0.0159 0.50  
2197: 43  9 34  0   42 10 33  0             471278.1953  -0.0158  0.050  -0.0159 0.00  
2198: 43 10 34  0   42  9 33  0             471278.1953  -0.0158  0.050  -0.0159 0.00  
2199: 43 10 34  0   42 10 33  0             471278.1953  -0.0158  0.050  -0.0159 0.50  
2200: 42 10 32  0   41 10 31  0             471281.4843  -0.0024  0.050  -0.0025 0.50  
2201: 42 10 32  0   41 11 31  0             471281.4843  -0.0024  0.050  -0.0025 0.00  
2202: 42 11 32  0   41 10 31  0             471281.4843  -0.0024  0.050  -0.0025 0.00  
2203: 42 11 32  0   41 11 31  0             471281.4843  -0.0024  0.050  -0.0025 0.50  
2204: 41 11 30  0   40 11 29  0             471284.8860  -0.0124  0.050  -0.0124 0.50  
2205: 41 11 30  0   40 12 29  0             471284.8860  -0.0124  0.050  -0.0124 0.00  
2206: 41 12 30  0   40 11 29  0             471284.8860  -0.0124  0.050  -0.0124 0.00  
2207: 41 12 30  0   40 12 29  0             471284.8860  -0.0124  0.050  -0.0124 0.50  
2208: 39 13 26  0   38 13 25  0             471292.5849  -0.0794  0.050  -0.0795 0.50  
2209: 39 13 26  0   38 14 25  0             471292.5849  -0.0794  0.050  -0.0795 0.00  
2210: 39 14 26  0   38 13 25  0             471292.5849  -0.0794  0.050  -0.0795 0.00  
2211: 39 14 26  0   38 14 25  0             471292.5849  -0.0794  0.050  -0.0795 0.50  
2212: 38 14 24  0   37 14 23  0             471297.2943  -0.0045  0.050  -0.0046 0.50  
2213: 38 14 24  0   37 15 23  0             471297.2943  -0.0045  0.050  -0.0046 0.00  
2214: 38 15 24  0   37 14 23  0             471297.2943  -0.0045  0.050  -0.0046 0.00  
2215: 38 15 24  0   37 15 23  0             471297.2943  -0.0045  0.050  -0.0046 0.50  
2216: 37 15 22  0   36 15 21  0             471302.6635   0.0249  0.050   0.0249 0.50  
2217: 37 15 22  0   36 16 21  0             471302.6635   0.0249  0.050   0.0249 0.00  
2218: 37 16 22  0   36 15 21  0             471302.6635   0.0249  0.050   0.0249 0.00  
2219: 37 16 22  0   36 16 21  0             471302.6635   0.0249  0.050   0.0249 0.50  
2220: 36 16 20  0   35 16 19  0             471308.8686   0.0065  0.050   0.0065 0.50  
2221: 36 16 20  0   35 17 19  0             471308.8686   0.0065  0.050   0.0065 0.00  
2222: 36 17 20  0   35 16 19  0             471308.8686   0.0065  0.050   0.0065 0.00  
2223: 36 17 20  0   35 17 19  0             471308.8686   0.0065  0.050   0.0065 0.50  
2224: 35 17 18  0   34 17 17  0             471316.2064   0.0138  0.050   0.0139 0.50  
2225: 35 17 18  0   34 18 17  0             471316.2064   0.0138  0.050   0.0139 0.00  
2226: 35 18 18  0   34 17 17  0             471316.2064   0.0138  0.050   0.0139 0.00  
2227: 35 18 18  0   34 18 17  0             471316.2064   0.0138  0.050   0.0139 0.50  
2228: 34 18 16  0   33 18 15  0             471324.9537   0.0108  0.050   0.0108 0.50  
2229: 34 18 16  0   33 19 15  0             471324.9537   0.0108  0.050   0.0108 0.00  
2230: 34 19 16  0   33 18 15  0             471324.9537   0.0108  0.050   0.0108 0.00  
2231: 34 19 16  0   33 19 15  0             471324.9537   0.0108  0.050   0.0108 0.50  
2232: 33 19 14  0   32 19 13  0             471335.6128  -0.0159  0.050  -0.0160 0.50  
2233: 33 19 14  0   32 20 13  0             471335.6128  -0.0159  0.050  -0.0160 0.00  
2234: 33 20 14  0   32 19 13  0             471335.6128  -0.0159  0.050  -0.0160 0.00  
2235: 33 20 14  0   32 20 13  0             471335.6128  -0.0159  0.050  -0.0160 0.50  
2236: 32 20 12  0   31 20 11  0             471349.2802   0.0128  0.050   0.0128 0.50  
2237: 32 20 12  0   31 21 11  0             471349.2802   0.0128  0.050   0.0128 0.00  
2238: 32 21 12  0   31 20 11  0             471349.2802   0.0128  0.050   0.0128 0.00  
2239: 32 21 12  0   31 21 11  0             471349.2802   0.0128  0.050   0.0128 0.50  
2240: 31 21 10  0   30 21  9  0             471368.3061  -0.0083  0.050  -0.0083 0.50  
2241: 31 21 10  0   30 22  9  0             471368.3061  -0.0083  0.050  -0.0083 0.00  
2242: 31 22 10  0   30 21  9  0             471368.3061  -0.0083  0.050  -0.0083 0.00  
2243: 31 22 10  0   30 22  9  0             471368.3061  -0.0083  0.050  -0.0083 0.50  
2244: 30 22  8  0   29 22  7  0             471400.3105   0.0262  0.050   0.0271 0.50  
2245: 30 22  8  0   29 23  7  0             471400.3105   0.0279  0.050   0.0271 0.00  
2246: 30 23  8  0   29 22  7  0             471400.3105   0.0262  0.050   0.0271 0.00  
2247: 30 23  8  0   29 23  7  0             471400.3105   0.0279  0.050   0.0271 0.50  
2248: 23 17  6  0   22 15  7  0             471454.9481  -0.0134  0.050  -0.0166 0.50  
2249: 23 17  6  0   22 16  7  0             471454.9481  -0.0134  0.050  -0.0166 0.00  
2250: 23 18  6  0   22 15  7  0             471454.9481  -0.0197  0.050  -0.0166 0.00  
2251: 23 18  6  0   22 16  7  0             471454.9481  -0.0197  0.050  -0.0166 0.50  
2252: 29 23  6  0   28 24  5  0             471475.9559   0.0790  0.050  -0.0225 0.00  
2253: 29 24  6  0   28 24  5  0             471475.9559  -0.0228  0.050  -0.0225 1.00  
2254: 29 23  6  0   28 23  5  0             471478.8567  -0.0406  0.050  -0.0410 1.00  
2255: 29 24  6  0   28 23  5  0             471478.8567  -0.1425  0.050  -0.0410 0.00  
2256: 22 14  8  0   21 12  9  0             471516.4849   0.0360  0.050   0.0361 0.50  
2257: 22 14  8  0   21 13  9  0             471516.4849   0.0360  0.050   0.0361 0.00  
2258: 22 15  8  0   21 12  9  0             471516.4849   0.0360  0.050   0.0361 0.00  
2259: 22 15  8  0   21 13  9  0             471516.4849   0.0360  0.050   0.0361 0.50  
2260: 21 11 10  0   20  9 11  0             471559.9976   0.0525  0.050   0.0526 0.50  
2261: 21 11 10  0   20 10 11  0             471559.9976   0.0525  0.050   0.0526 0.00  
2262: 21 12 10  0   20  9 11  0             471559.9976   0.0525  0.050   0.0526 0.00  
2263: 21 12 10  0   20 10 11  0             471559.9976   0.0525  0.050   0.0526 0.50  
2264: 28 26  3  0   27 26  2  0             478146.2871  -0.0060  0.050               
2265: 53  0 53  0   52  0 52  0             480202.2068   0.0524  0.050   0.0525 0.50  
2266: 53  0 53  0   52  1 52  0             480202.2068   0.0524  0.050   0.0525 0.00  
2267: 53  1 53  0   52  0 52  0             480202.2068   0.0524  0.050   0.0525 0.00  
2268: 53  1 53  0   52  1 52  0             480202.2068   0.0524  0.050   0.0525 0.50  
2269: 52  1 51  0   51  1 50  0             480209.9126  -0.0376  0.050  -0.0376 0.50  
2270: 52  1 51  0   51  2 50  0             480209.9126  -0.0376  0.050  -0.0376 0.00  
2271: 52  2 51  0   51  1 50  0             480209.9126  -0.0376  0.050  -0.0376 0.00  
2272: 52  2 51  0   51  2 50  0             480209.9126  -0.0376  0.050  -0.0376 0.50  
2273: 51  2 49  0   50  2 48  0             480216.7043  -0.0053  0.050  -0.0054 0.50  
2274: 51  2 49  0   50  3 48  0             480216.7043  -0.0053  0.050  -0.0054 0.00  
2275: 51  3 49  0   50  2 48  0             480216.7043  -0.0053  0.050  -0.0054 0.00  
2276: 51  3 49  0   50  3 48  0             480216.7043  -0.0053  0.050  -0.0054 0.50  
2277: 50  3 47  0   49  3 46  0             480222.5583  -0.0022  0.050  -0.0022 0.50  
2278: 50  3 47  0   49  4 46  0             480222.5583  -0.0022  0.050  -0.0022 0.00  
2279: 50  4 47  0   49  3 46  0             480222.5583  -0.0022  0.050  -0.0022 0.00  
2280: 50  4 47  0   49  4 46  0             480222.5583  -0.0022  0.050  -0.0022 0.50  
2281: 49  4 45  0   48  4 44  0             480227.6322   0.0024  0.050   0.0024 0.50  
2282: 49  4 45  0   48  5 44  0             480227.6322   0.0024  0.050   0.0024 0.00  
2283: 49  5 45  0   48  4 44  0             480227.6322   0.0024  0.050   0.0024 0.00  
2284: 49  5 45  0   48  5 44  0             480227.6322   0.0024  0.050   0.0024 0.50  
2285: 48  5 43  0   47  5 42  0             480232.0160  -0.0286  0.050  -0.0286 0.50  
2286: 48  5 43  0   47  6 42  0             480232.0160  -0.0286  0.050  -0.0286 0.00  
2287: 48  6 43  0   47  5 42  0             480232.0160  -0.0286  0.050  -0.0286 0.00  
2288: 48  6 43  0   47  6 42  0             480232.0160  -0.0286  0.050  -0.0286 0.50  
2289: 47  6 41  0   46  6 40  0             480235.9370   0.0050  0.050   0.0050 0.50  
2290: 47  6 41  0   46  7 40  0             480235.9370   0.0050  0.050   0.0050 0.00  
2291: 47  7 41  0   46  6 40  0             480235.9370   0.0050  0.050   0.0050 0.00  
2292: 47  7 41  0   46  7 40  0             480235.9370   0.0050  0.050   0.0050 0.50  
2293: 46  7 39  0   45  7 38  0             480239.4068  -0.0120  0.050  -0.0121 0.50  
2294: 46  7 39  0   45  8 38  0             480239.4068  -0.0120  0.050  -0.0121 0.00  
2295: 46  8 39  0   45  7 38  0             480239.4068  -0.0120  0.050  -0.0121 0.00  
2296: 46  8 39  0   45  8 38  0             480239.4068  -0.0120  0.050  -0.0121 0.50  
2297: 45  8 37  0   44  8 36  0             480242.6248  -0.0077  0.050  -0.0077 0.50  
2298: 45  8 37  0   44  9 36  0             480242.6248  -0.0077  0.050  -0.0077 0.00  
2299: 45  9 37  0   44  8 36  0             480242.6248  -0.0077  0.050  -0.0077 0.00  
2300: 45  9 37  0   44  9 36  0             480242.6248  -0.0077  0.050  -0.0077 0.50  
2301: 44  9 35  0   43  9 34  0             480245.6880  -0.0124  0.050  -0.0124 0.50  
2302: 44  9 35  0   43 10 34  0             480245.6880  -0.0124  0.050  -0.0124 0.00  
2303: 44 10 35  0   43  9 34  0             480245.6880  -0.0124  0.050  -0.0124 0.00  
2304: 44 10 35  0   43 10 34  0             480245.6880  -0.0124  0.050  -0.0124 0.50  
2305: 42 11 31  0   41 11 30  0             480251.9500   0.0367  0.050   0.0367 0.50  
2306: 42 11 31  0   41 12 30  0             480251.9500   0.0367  0.050   0.0367 0.00  
2307: 42 12 31  0   41 11 30  0             480251.9500   0.0367  0.050   0.0367 0.00  
2308: 42 12 31  0   41 12 30  0             480251.9500   0.0367  0.050   0.0367 0.50  
2309: 41 12 29  0   40 12 28  0             480255.2766  -0.0428  0.050  -0.0429 0.50  
2310: 41 12 29  0   40 13 28  0             480255.2766  -0.0428  0.050  -0.0429 0.00  
2311: 41 13 29  0   40 12 28  0             480255.2766  -0.0428  0.050  -0.0429 0.00  
2312: 41 13 29  0   40 13 28  0             480255.2766  -0.0428  0.050  -0.0429 0.50  
2313: 40 13 27  0   39 13 26  0             480259.0940  -0.0104  0.050  -0.0104 0.50  
2314: 40 13 27  0   39 14 26  0             480259.0940  -0.0104  0.050  -0.0104 0.00  
2315: 40 14 27  0   39 13 26  0             480259.0940  -0.0104  0.050  -0.0104 0.00  
2316: 40 14 27  0   39 14 26  0             480259.0940  -0.0104  0.050  -0.0104 0.50  
2317: 39 14 25  0   38 14 24  0             480263.4076  -0.0015  0.050  -0.0016 0.50  
2318: 39 14 25  0   38 15 24  0             480263.4076  -0.0015  0.050  -0.0016 0.00  
2319: 39 15 25  0   38 14 24  0             480263.4076  -0.0015  0.050  -0.0016 0.00  
2320: 39 15 25  0   38 15 24  0             480263.4076  -0.0015  0.050  -0.0016 0.50  
2321: 38 15 23  0   37 15 22  0             480268.3869   0.0021  0.050   0.0022 0.50  
2322: 38 15 23  0   37 16 22  0             480268.3869   0.0021  0.050   0.0022 0.00  
2323: 38 16 23  0   37 15 22  0             480268.3869   0.0021  0.050   0.0022 0.00  
2324: 38 16 23  0   37 16 22  0             480268.3869   0.0021  0.050   0.0022 0.50  
2325: 37 16 21  0   36 16 20  0             480274.1948  -0.0054  0.050  -0.0054 0.50  
2326: 37 16 21  0   36 17 20  0             480274.1948  -0.0054  0.050  -0.0054 0.00  
2327: 37 17 21  0   36 16 20  0             480274.1948  -0.0054  0.050  -0.0054 0.00  
2328: 37 17 21  0   36 17 20  0             480274.1948  -0.0054  0.050  -0.0054 0.50  
2329: 36 17 19  0   35 17 18  0             480281.0201  -0.0386  0.050  -0.0386 0.50  
2330: 36 17 19  0   35 18 18  0             480281.0201  -0.0386  0.050  -0.0386 0.00  
2331: 36 18 19  0   35 17 18  0             480281.0201  -0.0386  0.050  -0.0386 0.00  
2332: 36 18 19  0   35 18 18  0             480281.0201  -0.0386  0.050  -0.0386 0.50  
2333: 35 18 17  0   34 18 16  0             480289.2617   0.0306  0.050   0.0307 0.50  
2334: 35 18 17  0   34 19 16  0             480289.2617   0.0306  0.050   0.0307 0.00  
2335: 35 19 17  0   34 18 16  0             480289.2617   0.0306  0.050   0.0307 0.00  
2336: 35 19 17  0   34 19 16  0             480289.2617   0.0306  0.050   0.0307 0.50  
2337: 34 19 15  0   33 19 14  0             480299.0805  -0.0515  0.050  -0.0515 0.50  
2338: 34 19 15  0   33 20 14  0             480299.0805  -0.0515  0.050  -0.0515 0.00  
2339: 34 20 15  0   33 19 14  0             480299.0805  -0.0515  0.050  -0.0515 0.00  
2340: 34 20 15  0   33 20 14  0             480299.0805  -0.0515  0.050  -0.0515 0.50  
2341: 33 20 13  0   32 20 12  0             480311.5015  -0.0142  0.050  -0.0142 0.50  
2342: 33 20 13  0   32 21 12  0             480311.5015  -0.0142  0.050  -0.0142 0.00  
2343: 33 21 13  0   32 20 12  0             480311.5015  -0.0142  0.050  -0.0142 0.00  
2344: 33 21 13  0   32 21 12  0             480311.5015  -0.0142  0.050  -0.0142 0.50  
2345: 32 21 11  0   31 21 10  0             480328.0233  -0.0114  0.050  -0.0114 0.50  
2346: 32 21 11  0   31 22 10  0             480328.0233  -0.0114  0.050  -0.0114 0.00  
2347: 32 22 11  0   31 21 10  0             480328.0233  -0.0114  0.050  -0.0114 0.00  
2348: 32 22 11  0   31 22 10  0             480328.0233  -0.0114  0.050  -0.0114 0.50  
2349: 31 22  9  0   30 22  8  0             480353.1243  -0.0398  0.050  -0.0399 0.50  
2350: 31 22  9  0   30 23  8  0             480353.1243  -0.0398  0.050  -0.0399 0.00  
2351: 31 23  9  0   30 22  8  0             480353.1243  -0.0398  0.050  -0.0399 0.00  
2352: 31 23  9  0   30 23  8  0             480353.1243  -0.0398  0.050  -0.0399 0.50  
2353: 30 23  7  0   29 23  6  0             480402.9018   0.0266  0.050   0.0763 0.50  
2354: 30 23  7  0   29 24  6  0             480402.9018   0.1284  0.050   0.0763 0.00  
2355: 30 24  7  0   29 24  6  0             480402.9018   0.1257  0.050   0.0763 0.50  
2356: 30 24  7  0   29 23  6  0             480402.9060   0.0281  0.050               
2357: 23 16  7  0   22 14  8  0             480460.0543  -0.0432  0.050  -0.0433 0.50  
2358: 23 16  7  0   22 15  8  0             480460.0543  -0.0432  0.050  -0.0433 0.00  
2359: 23 17  7  0   22 14  8  0             480460.0543  -0.0433  0.050  -0.0433 0.00  
2360: 23 17  7  0   22 15  8  0             480460.0543  -0.0433  0.050  -0.0433 0.50  
2361: 29 25  5  0   28 25  4  0             480525.4992  -0.0243  0.050               
2362: 54  0 54  0   53  0 53  0             489170.1545  -0.0588  0.050  -0.0589 0.50  
2363: 54  0 54  0   53  1 53  0             489170.1545  -0.0588  0.050  -0.0589 0.00  
2364: 54  1 54  0   53  0 53  0             489170.1545  -0.0588  0.050  -0.0589 0.00  
2365: 54  1 54  0   53  1 53  0             489170.1545  -0.0588  0.050  -0.0589 0.50  
2366: 53  1 52  0   52  1 51  0             489177.9961   0.0039  0.050   0.0040 0.50  
2367: 53  1 52  0   52  2 51  0             489177.9961   0.0039  0.050   0.0040 0.00  
2368: 53  2 52  0   52  1 51  0             489177.9961   0.0039  0.050   0.0040 0.00  
2369: 53  2 52  0   52  2 51  0             489177.9961   0.0039  0.050   0.0040 0.50  
2370: 52  2 50  0   51  2 49  0             489184.7369   0.0253  0.050   0.0254 0.50  
2371: 52  2 50  0   51  3 49  0             489184.7369   0.0253  0.050   0.0254 0.00  
2372: 52  3 50  0   51  2 49  0             489184.7369   0.0253  0.050   0.0254 0.00  
2373: 52  3 50  0   51  3 49  0             489184.7369   0.0253  0.050   0.0254 0.50  
2374: 51  3 48  0   50  4 47  0             489190.4598  -0.0392  0.050  -0.0392 0.00  
2375: 51  4 48  0   50  3 47  0             489190.4598  -0.0392  0.050  -0.0392 0.00  
2376: 51  4 48  0   50  4 47  0             489190.4598  -0.0392  0.050  -0.0392 0.99  
2377: 50  4 46  0   49  4 45  0             489195.5062   0.0241  0.050   0.0242 0.50  
2378: 50  4 46  0   49  5 45  0             489195.5062   0.0241  0.050   0.0242 0.00  
2379: 50  5 46  0   49  4 45  0             489195.5062   0.0241  0.050   0.0242 0.00  
2380: 50  5 46  0   49  5 45  0             489195.5062   0.0241  0.050   0.0242 0.50  
2381: 49  5 44  0   48  6 43  0             489199.7176  -0.0699  0.050  -0.0699 0.00  
2382: 49  6 44  0   48  5 43  0             489199.7176  -0.0699  0.050  -0.0699 0.00  
2383: 49  6 44  0   48  6 43  0             489199.7176  -0.0699  0.050  -0.0699 0.99  
2384: 48  6 42  0   47  6 41  0             489203.5586   0.0159  0.050   0.0159 0.50  
2385: 48  6 42  0   47  7 41  0             489203.5586   0.0159  0.050   0.0159 0.00  
2386: 48  7 42  0   47  6 41  0             489203.5586   0.0159  0.050   0.0159 0.00  
2387: 48  7 42  0   47  7 41  0             489203.5586   0.0159  0.050   0.0159 0.50  
2388: 47  7 40  0   46  7 39  0             489206.8658  -0.0084  0.050  -0.0085 0.50  
2389: 47  7 40  0   46  8 39  0             489206.8658  -0.0084  0.050  -0.0085 0.00  
2390: 47  8 40  0   46  7 39  0             489206.8658  -0.0084  0.050  -0.0085 0.00  
2391: 47  8 40  0   46  8 39  0             489206.8658  -0.0084  0.050  -0.0085 0.50  
2392: 46  8 38  0   45  8 37  0             489209.9113   0.0017  0.050   0.0017 0.50  
2393: 46  8 38  0   45  9 37  0             489209.9113   0.0017  0.050   0.0017 0.00  
2394: 46  9 38  0   45  8 37  0             489209.9113   0.0017  0.050   0.0017 0.00  
2395: 46  9 38  0   45  9 37  0             489209.9113   0.0017  0.050   0.0017 0.50  
2396: 45  9 36  0   44  9 35  0             489212.7764   0.0003  0.050   0.0004 0.50  
2397: 45  9 36  0   44 10 35  0             489212.7764   0.0003  0.050   0.0004 0.00  
2398: 45 10 36  0   44  9 35  0             489212.7764   0.0003  0.050   0.0004 0.00  
2399: 45 10 36  0   44 10 35  0             489212.7764   0.0003  0.050   0.0004 0.50  
2400: 44 10 34  0   43 10 33  0             489215.6232   0.0216  0.050   0.0217 0.50  
2401: 44 10 34  0   43 11 33  0             489215.6232   0.0216  0.050   0.0217 0.00  
2402: 44 11 34  0   43 10 33  0             489215.6232   0.0216  0.050   0.0217 0.00  
2403: 44 11 34  0   43 11 33  0             489215.6232   0.0216  0.050   0.0217 0.50  
2404: 43 11 32  0   42 11 31  0             489218.4846  -0.0307  0.050  -0.0307 0.50  
2405: 43 11 32  0   42 12 31  0             489218.4846  -0.0307  0.050  -0.0307 0.00  
2406: 43 12 32  0   42 11 31  0             489218.4846  -0.0307  0.050  -0.0307 0.00  
2407: 43 12 32  0   42 12 31  0             489218.4846  -0.0307  0.050  -0.0307 0.50  
2408: 42 12 30  0   41 12 29  0             489221.6436  -0.0045  0.050  -0.0046 0.50  
2409: 42 12 30  0   41 13 29  0             489221.6436  -0.0045  0.050  -0.0046 0.00  
2410: 42 13 30  0   41 12 29  0             489221.6436  -0.0045  0.050  -0.0046 0.00  
2411: 42 13 30  0   41 13 29  0             489221.6436  -0.0045  0.050  -0.0046 0.50  
2412: 41 13 28  0   40 13 27  0             489225.0835  -0.0505  0.050  -0.0505 0.50  
2413: 41 13 28  0   40 14 27  0             489225.0835  -0.0505  0.050  -0.0505 0.00  
2414: 41 14 28  0   40 13 27  0             489225.0835  -0.0505  0.050  -0.0505 0.00  
2415: 41 14 28  0   40 14 27  0             489225.0835  -0.0505  0.050  -0.0505 0.50  
2416: 39 15 24  0   38 15 23  0             489233.7125  -0.0148  0.050  -0.0148 0.50  
2417: 39 15 24  0   38 16 23  0             489233.7125  -0.0148  0.050  -0.0148 0.00  
2418: 39 16 24  0   38 15 23  0             489233.7125  -0.0148  0.050  -0.0148 0.00  
2419: 39 16 24  0   38 16 23  0             489233.7125  -0.0148  0.050  -0.0148 0.50  
2420: 38 16 22  0   37 16 21  0             489239.0679  -0.0755  0.050  -0.0756 0.99  
2421: 38 16 22  0   37 17 21  0             489239.0679  -0.0755  0.050  -0.0756 0.00  
2422: 38 17 22  0   37 16 21  0             489239.0679  -0.0755  0.050  -0.0756 0.00  
2423: 37 17 20  0   36 17 19  0             489245.5026  -0.0452  0.050  -0.0453 0.50  
2424: 37 17 20  0   36 18 19  0             489245.5026  -0.0452  0.050  -0.0453 0.00  
2425: 37 18 20  0   36 17 19  0             489245.5026  -0.0452  0.050  -0.0453 0.00  
2426: 37 18 20  0   36 18 19  0             489245.5026  -0.0452  0.050  -0.0453 0.50  
2427: 35 19 16  0   34 20 15  0             489262.4760   0.0913  0.050   0.0914 0.00  
2428: 35 20 16  0   34 19 15  0             489262.4760   0.0913  0.050   0.0914 0.00  
2429: 35 20 16  0   34 20 15  0             489262.4760   0.0913  0.050   0.0914 0.99  
2430: 34 20 14  0   33 20 13  0             489273.7710   0.0284  0.050   0.0284 0.50  
2431: 34 20 14  0   33 21 13  0             489273.7710   0.0284  0.050   0.0284 0.00  
2432: 34 21 14  0   33 20 13  0             489273.7710   0.0284  0.050   0.0284 0.00  
2433: 34 21 14  0   33 21 13  0             489273.7710   0.0284  0.050   0.0284 0.50  
2434: 33 21 12  0   32 21 11  0             489288.3951  -0.0236  0.050  -0.0237 0.50  
2435: 33 21 12  0   32 22 11  0             489288.3951  -0.0236  0.050  -0.0237 0.00  
2436: 33 22 12  0   32 21 11  0             489288.3951  -0.0236  0.050  -0.0237 0.00  
2437: 33 22 12  0   32 22 11  0             489288.3951  -0.0236  0.050  -0.0237 0.50  
2438: 32 22 10  0   31 23  9  0             489309.2345  -0.0182  0.050  -0.0182 0.00  
2439: 32 23 10  0   31 22  9  0             489309.2345  -0.0182  0.050  -0.0182 0.00  
2440: 32 23 10  0   31 23  9  0             489309.2345  -0.0182  0.050  -0.0182 0.99  
2441: 31 23  8  0   30 23  7  0             489344.9196  -0.0540  0.050  -0.0527 0.50  
2442: 31 23  8  0   30 24  7  0             489344.9196  -0.0513  0.050  -0.0527 0.00  
2443: 31 24  8  0   30 23  7  0             489344.9196  -0.0541  0.050  -0.0527 0.00  
2444: 31 24  8  0   30 24  7  0             489344.9196  -0.0513  0.050  -0.0527 0.50  
2445: 30 24  6  0   29 24  5  0             489435.2104  -0.0253  0.050  -0.0259 1.00  
2446: 30 25  6  0   29 24  5  0             489435.2104  -0.1782  0.050  -0.0259 0.00  
2447: 55  0 55  0   54  0 54  0             498137.9280   0.0780  0.050   0.0781 0.50  
2448: 55  0 55  0   54  1 54  0             498137.9280   0.0780  0.050   0.0781 0.00  
2449: 55  1 55  0   54  0 54  0             498137.9280   0.0780  0.050   0.0781 0.00  
2450: 55  1 55  0   54  1 54  0             498137.9280   0.0780  0.050   0.0781 0.50  
2451: 54  1 53  0   53  2 52  0             498145.6528   0.0408  0.050   0.0408 0.00  
2452: 54  2 53  0   53  1 52  0             498145.6528   0.0408  0.050   0.0408 0.00  
2453: 54  2 53  0   53  2 52  0             498145.6528   0.0408  0.050   0.0408 0.99  
2454: 53  2 51  0   52  2 50  0             498152.2743  -0.0169  0.050  -0.0170 0.50  
2455: 53  2 51  0   52  3 50  0             498152.2743  -0.0169  0.050  -0.0170 0.00  
2456: 53  3 51  0   52  2 50  0             498152.2743  -0.0169  0.050  -0.0170 0.00  
2457: 53  3 51  0   52  3 50  0             498152.2743  -0.0169  0.050  -0.0170 0.50  
2458: 52  3 49  0   51  3 48  0             498157.9976  -0.0180  0.050  -0.0180 0.50  
2459: 52  3 49  0   51  4 48  0             498157.9976  -0.0180  0.050  -0.0180 0.00  
2460: 52  4 49  0   51  3 48  0             498157.9976  -0.0180  0.050  -0.0180 0.00  
2461: 52  4 49  0   51  4 48  0             498157.9976  -0.0180  0.050  -0.0180 0.50  
2462: 51  4 47  0   50  4 46  0             498162.9609   0.0485  0.050   0.0486 0.50  
2463: 51  4 47  0   50  5 46  0             498162.9609   0.0485  0.050   0.0486 0.00  
2464: 51  5 47  0   50  4 46  0             498162.9609   0.0485  0.050   0.0486 0.00  
2465: 51  5 47  0   50  5 46  0             498162.9609   0.0485  0.050   0.0486 0.50  
2466: 48  7 41  0   47  7 40  0             498173.8503  -0.0577  0.050  -0.0578 0.50  
2467: 48  7 41  0   47  8 40  0             498173.8503  -0.0577  0.050  -0.0578 0.00  
2468: 48  8 41  0   47  7 40  0             498173.8503  -0.0577  0.050  -0.0578 0.00  
2469: 48  8 41  0   47  8 40  0             498173.8503  -0.0577  0.050  -0.0578 0.50  
2470: 47  8 39  0   46  8 38  0             498176.6881  -0.0771  0.050  -0.0771 0.50  
2471: 47  8 39  0   46  9 38  0             498176.6881  -0.0771  0.050  -0.0771 0.00  
2472: 47  9 39  0   46  8 38  0             498176.6881  -0.0771  0.050  -0.0771 0.00  
2473: 47  9 39  0   46  9 38  0             498176.6881  -0.0771  0.050  -0.0771 0.50  
2474: 46  9 37  0   45  9 36  0             498179.5072   0.0768  0.050   0.0768 0.50  
2475: 46  9 37  0   45 10 36  0             498179.5072   0.0768  0.050   0.0768 0.00  
2476: 46 10 37  0   45  9 36  0             498179.5072   0.0768  0.050   0.0768 0.00  
2477: 46 10 37  0   45 10 36  0             498179.5072   0.0768  0.050   0.0768 0.50  
2478: 45 10 35  0   44 10 34  0             498181.9919  -0.0393  0.050  -0.0394 0.50  
2479: 45 10 35  0   44 11 34  0             498181.9919  -0.0393  0.050  -0.0394 0.00  
2480: 45 11 35  0   44 10 34  0             498181.9919  -0.0393  0.050  -0.0394 0.00  
2481: 45 11 35  0   44 11 34  0             498181.9919  -0.0393  0.050  -0.0394 0.50  
2482: 44 11 33  0   43 11 32  0             498184.6419  -0.0548  0.050  -0.0548 0.50  
2483: 44 11 33  0   43 12 32  0             498184.6419  -0.0548  0.050  -0.0548 0.00  
2484: 44 12 33  0   43 11 32  0             498184.6419  -0.0548  0.050  -0.0548 0.00  
2485: 44 12 33  0   43 12 32  0             498184.6419  -0.0548  0.050  -0.0548 0.50  
2486: 43 12 31  0   42 12 30  0             498187.5868   0.0298  0.050   0.0298 0.50  
2487: 43 12 31  0   42 13 30  0             498187.5868   0.0298  0.050   0.0298 0.00  
2488: 43 13 31  0   42 12 30  0             498187.5868   0.0298  0.050   0.0298 0.00  
2489: 43 13 31  0   42 13 30  0             498187.5868   0.0298  0.050   0.0298 0.50  
2490: 42 13 29  0   41 13 28  0             498190.7453   0.0006  0.050   0.0006 0.50  
2491: 42 13 29  0   41 14 28  0             498190.7453   0.0006  0.050   0.0006 0.00  
2492: 42 14 29  0   41 13 28  0             498190.7453   0.0006  0.050   0.0006 0.00  
2493: 42 14 29  0   41 14 28  0             498190.7453   0.0006  0.050   0.0006 0.50  
2494: 41 14 27  0   40 14 26  0             498194.4012   0.0044  0.050   0.0044 0.50  
2495: 41 14 27  0   40 15 26  0             498194.4012   0.0044  0.050   0.0044 0.00  
2496: 41 15 27  0   40 14 26  0             498194.4012   0.0044  0.050   0.0044 0.00  
2497: 41 15 27  0   40 15 26  0             498194.4012   0.0044  0.050   0.0044 0.50  
2498: 38 17 21  0   37 17 20  0             498209.6397  -0.0046  0.050  -0.0046 0.50  
2499: 38 17 21  0   37 18 20  0             498209.6397  -0.0046  0.050  -0.0046 0.00  
2500: 38 18 21  0   37 17 20  0             498209.6397  -0.0046  0.050  -0.0046 0.00  
2501: 38 18 21  0   37 18 20  0             498209.6397  -0.0046  0.050  -0.0046 0.50  
2502: 37 18 19  0   36 18 18  0             498216.7062  -0.0581  0.050  -0.0581 0.50  
2503: 37 18 19  0   36 19 18  0             498216.7062  -0.0581  0.050  -0.0581 0.00  
2504: 37 19 19  0   36 18 18  0             498216.7062  -0.0581  0.050  -0.0581 0.00  
2505: 37 19 19  0   36 19 18  0             498216.7062  -0.0581  0.050  -0.0581 0.50  
2506: 36 19 17  0   35 19 16  0             498225.4258   0.0903  0.050   0.0903 0.50  
2507: 36 19 17  0   35 20 16  0             498225.4258   0.0903  0.050   0.0903 0.00  
2508: 36 20 17  0   35 19 16  0             498225.4258   0.0903  0.050   0.0903 0.00  
2509: 36 20 17  0   35 20 16  0             498225.4258   0.0903  0.050   0.0903 0.50  
2510: 35 20 15  0   34 20 14  0             498235.8974   0.0769  0.050   0.0769 0.50  
2511: 35 20 15  0   34 21 14  0             498235.8974   0.0769  0.050   0.0769 0.00  
2512: 35 21 15  0   34 20 14  0             498235.8974   0.0769  0.050   0.0769 0.00  
2513: 35 21 15  0   34 21 14  0             498235.8974   0.0769  0.050   0.0769 0.50  
2514: 34 21 13  0   33 21 12  0             498248.9994  -0.0761  0.050  -0.0762 0.50  
2515: 34 22 13  0   33 21 12  0             498248.9994  -0.0761  0.050  -0.0762 0.00  
2516: 34 22 13  0   33 22 12  0             498248.9994  -0.0761  0.050  -0.0762 0.50  
2517: 33 22 11  0   32 22 10  0             498267.0505   0.0501  0.050   0.0502 0.50  
2518: 33 22 11  0   32 23 10  0             498267.0505   0.0501  0.050   0.0502 0.00  
2519: 33 23 11  0   32 22 10  0             498267.0505   0.0501  0.050   0.0502 0.00  
2520: 33 23 11  0   32 23 10  0             498267.0505   0.0501  0.050   0.0502 0.50  
2521: 32 23  9  0   31 24  8  0             498294.7686  -0.0025  0.050  -0.0025 0.00  
2522: 32 24  9  0   31 23  8  0             498294.7686  -0.0025  0.050  -0.0025 0.00  
2523: 32 24  9  0   31 24  8  0             498294.7686  -0.0025  0.050  -0.0025 0.99  
2524: 31 24  7  0   30 24  6  0             498350.9803   0.0449  0.050   0.0450 1.00  
2525: 31 25  7  0   30 24  6  0             498350.9803   0.0406  0.050   0.0450 0.00  
2526: 24 17  7  0   23 15  8  0             498398.6946  -0.0114  0.050  -0.0115 0.50  
2527: 24 17  7  0   23 16  8  0             498398.6946  -0.0114  0.050  -0.0115 0.00  
2528: 24 18  7  0   23 16  8  0             498398.6946  -0.0115  0.050  -0.0115 0.50  
--------------------------------------------------------------------------------

PARAMETERS IN FIT (values truncated and Nlines statistics):

        1000000         A_gs  /MHz         9007.90614(71)                      1
        2000000         B_gs  /MHz         8959.73562(75)                      2
        3000000         C_gs  /MHz         4489.67779(21)                      3
          20000        DJ_gs  /kHz            3.01407(25)                      4
         110000       DJK_gs  /kHz           -4.74581(54)                      5
         200000        DK_gs  /kHz            2.05445(36)                      6
        4010000        d1_gs  /kHz           -0.05157(65)                      7
        5000000        d2_gs  /kHz           -0.02420(23)                      8
          30000        HJ_gs  /Hz             0.001231(81)                     9
         120000       HJK_gs  /Hz            -0.00508(29)                     10
         210000       HKJ_gs  /Hz             0.00654(36)                     11
         300000        HK_gs  /Hz            -0.00271(15)                     12
        4020000        h1_gs  /Hz           [ 0.0000569]                      13
        5010000        h2_gs  /Hz           [-0.0000546]                      14
        6000000        h3_gs  /Hz           [-0.0000664]                      15

 MICROWAVE AVG =        0.000006 MHz, IR AVG =        0.00000                 
 MICROWAVE RMS =        0.038536 MHz, IR RMS =        0.00000                 
 END OF ITERATION  1 OLD, NEW RMS ERROR=        0.77071         0.77071       

  distinct frequency lines in fit:   667
       distinct parameters of fit:    12

MICROWAVE       lines fitted       lines    lines      RMS      RMS ERROR    J range  Ka range    freq. range
            total   dv=0 dv.ne.0   UNFITTD  e>900
v"= 0        667    667      0        0      0       0.038533     0.77066    10  64    0  27   166114   498399
--------------------------------------------------------------------------------------------
total:       667    667      0        0      0       0.038533     0.77066

NOTE: the RMS values above are for Nlines statistics, but the 'total' values may differ slightly from
      those in the .FIT file since the o-c values for this evaluation are as rounded in the .FIT.


 PARAMETERS IN FIT WITH STANDARD ERRORS ON THOSE THAT ARE FITTED:
 (values rounded and degrees of freedom, Ndegf=Nlines-Nconst, statistics)

        1000000         A_gs  /MHz       9007.90614(55)                        1
        2000000         B_gs  /MHz       8959.73562(58)                        2
        3000000         C_gs  /MHz       4489.67779(16)                        3
          20000        DJ_gs  /kHz          3.01407(19)                        4
         110000       DJK_gs  /kHz         -4.74581(42)                        5
         200000        DK_gs  /kHz          2.05445(28)                        6
        4010000        d1_gs  /kHz         -0.05157(51)                        7
        5000000        d2_gs  /kHz         -0.02421(18)                        8
          30000        HJ_gs  /Hz           0.001231(63)                       9
         120000       HJK_gs  /Hz          -0.00508(23)                       10
         210000       HKJ_gs  /Hz           0.00654(28)                       11
         300000        HK_gs  /Hz          -0.00271(12)                       12
        4020000        h1_gs  /Hz           [ 0.0000569]                      13
        5010000        h2_gs  /Hz           [-0.0000546]                      14
        6000000        h3_gs  /Hz           [-0.0000664]                      15

 CORRELATION COEFFICIENTS, C.ij:

           A_gs     B_gs     C_gs     -DJ_gs   -DJK_gs  -DK_gs   d1_gs    d2_gs   

A_gs        1.0000
B_gs       -0.7789   1.0000
C_gs        0.0367   0.1963   1.0000
-DJ_gs     -0.3073  -0.2779  -0.2577   1.0000
-DJK_gs     0.2164   0.0937  -0.2822  -0.7366   1.0000
-DK_gs     -0.1195  -0.0050   0.2311   0.5063  -0.9125   1.0000
d1_gs       0.8635  -0.8751  -0.0636   0.0109   0.0341  -0.0394   1.0000
d2_gs      -0.1354   0.1591  -0.0178  -0.0716   0.0735  -0.0572  -0.4578   1.0000
HJ_gs       0.1721   0.2473   0.1962  -0.8755   0.7515  -0.6171  -0.0707   0.0977
HJK_gs     -0.0701  -0.1121   0.1335   0.5794  -0.8159   0.8169   0.0474  -0.0778
HKJ_gs      0.0116   0.0919  -0.0660  -0.4332   0.6481  -0.7014  -0.0601   0.0614
HK_gs       0.0168  -0.1180  -0.0532   0.3541  -0.4039   0.4200   0.0844  -0.0508

           HJ_gs    HJK_gs   HKJ_gs   HK_gs   

HJ_gs       1.0000
HJK_gs     -0.8476   1.0000
HKJ_gs      0.7679  -0.9618   1.0000
HK_gs      -0.7006   0.8238  -0.9327   1.0000

 Mean value of |C.ij|, i.ne.j =   0.3350
 Mean value of  C.ij,  i.ne.j =  -0.0700


 No correlations with absolute value greater than 0.9950


 Worst fitted lines (obs-calc/error):

   500:   -2.0        256:    1.9        816:   -1.9        652:    1.9
   866:   -1.9          5:    1.9        413:   -1.8       2061:    1.8
   870:   -1.8       2427:    1.8       1346:   -1.8       2506:    1.8
   167:    1.8        878:    1.8        922:    1.8       1952:   -1.8
   227:    1.7        862:   -1.7       2184:   -1.7        638:   -1.7
   667:   -1.7        445:    1.7       1025:   -1.7        360:    1.7
   579:   -1.7       1536:   -1.6       1439:   -1.6        802:   -1.6
  2208:   -1.6       1596:    1.6        280:   -1.6        942:    1.6
  1162:   -1.6       1993:    1.6       2447:    1.6       2150:   -1.5
  1859:   -1.5       2470:   -1.5       2510:    1.5       2474:    1.5
  1756:   -1.5        368:   -1.5       2353:    1.5       2514:   -1.5
  2420:   -1.5       1342:    1.5       1960:    1.5        523:   -1.5
   854:    1.5       2009:    1.5

   500: 35  9 26  0   35  8 27  0             238020.1776  -0.0979  0.050  -0.0979 0.00
   256: 15  7  8  0   14  7  7  0             202082.2908   0.0968  0.050   0.0969 0.50
   816: 20 16  5  0   19 15  4  0             318867.5159  -0.0966  0.050
   652: 19 14  5  0   18 14  4  0             300903.1197   0.0954  0.050   0.0952 1.00
   866: 25 11 14  0   24 11 13  0             327763.1387  -0.0949  0.050  -0.0950 0.50
     5: 16  2 14  0   15  2 13  0             166131.0691   0.0928  0.050   0.0928 0.50
   413: 36 11 25  0   36 10 26  0             229009.1719  -0.0921  0.050  -0.0922 0.00
  2061: 21 13  8  0   20 11  9  0             453571.9281   0.0920  0.050   0.0921 0.50
   870: 23 13 10  0   22 13  9  0             327782.0585  -0.0918  0.050  -0.0919 0.50
  2427: 35 19 16  0   34 20 15  0             489262.4760   0.0913  0.050   0.0914 0.00
                                           _____________________________________
__________________________________________/ SPFIT output reformatted with PIFORM
