# Supplementary material for: Improved Accuracy in Semi-Experimental Structure Determination by Resolving Problems Associated with Rotation of Principal Inertial Axes of Isotopologues: Structures of 1,3-Oxazole (c‑C3H3NO)
Source: J Phys Chem A. 2026 Apr 24;130(18):3623–41. doi: 10.1021/acs.jpca.6c01535 (PMC13158917; doi:10.1021/acs.jpca.6c01535)
Supplement: Supplementary file 2 [file jp6c01535_si_002.zip › Supporting Information/Least-Squares Fits/oxazole_023_S_III_l.res]

   [2,4,5-2H]-oxazole GS                              Sun Oct 12 17:15:51 2025

-------------------------------------------------------------------------------------=========
                                              obs         o-c     error     blends     Notes
                                                                         o-c      wt
    / instead of : below denotes (o-c)>3*err
-------------------------------------------------------------------------------------=========
   1:  9  0  9  0    8  0  8  0              81818.7030   0.0213  0.050   0.0213 0.12  
   2:  9  0  9  0    8  1  8  0              81818.7030   0.0213  0.050   0.0213 0.38  
   3:  9  1  9  0    8  0  8  0              81818.7030   0.0213  0.050   0.0213 0.38  
   4:  9  1  9  0    8  1  8  0              81818.7030   0.0213  0.050   0.0213 0.12  
   5: 20 10 10  0   20  9 11  0              89445.5087   0.0853  0.050  -0.0062 0.40  
   6: 20 10 10  0   20 10 11  0              89445.5087   0.0914  0.050  -0.0062 0.10  
   7: 20 11 10  0   20  9 11  0              89445.5087  -0.1037  0.050  -0.0062 0.10  
   8: 20 11 10  0   20 10 11  0              89445.5087  -0.0976  0.050  -0.0062 0.40  
   9: 14  4 10  0   14  3 11  0              90300.3216  -0.0101  0.050  -0.0102 0.39  
  10: 14  4 10  0   14  4 11  0              90300.3216  -0.0101  0.050  -0.0102 0.11  
  11: 14  5 10  0   14  3 11  0              90300.3216  -0.0102  0.050  -0.0102 0.11  
  12: 14  5 10  0   14  4 11  0              90300.3216  -0.0102  0.050  -0.0102 0.39  
  13: 10  0 10  0    9  0  9  0              90430.4618  -0.0140  0.050  -0.0140 0.12  
  14: 10  0 10  0    9  1  9  0              90430.4618  -0.0140  0.050  -0.0140 0.38  
  15: 10  1 10  0    9  0  9  0              90430.4618  -0.0140  0.050  -0.0140 0.38  
  16: 10  1 10  0    9  1  9  0              90430.4618  -0.0140  0.050  -0.0140 0.12  
  17:  9  1  8  0    8  1  7  0              90439.6979   0.0649  0.050   0.0654 0.13  
  18:  9  1  8  0    8  2  7  0              90439.6979   0.0658  0.050   0.0654 0.37  
  19:  9  2  8  0    8  1  7  0              90439.6979   0.0649  0.050   0.0654 0.37  
  20:  9  2  8  0    8  2  7  0              90439.6979   0.0658  0.050   0.0654 0.13  
  21: 29 18 11  0   29 17 12  0              95349.2465   0.0327  0.050               
  22: 29 19 11  0   29 18 12  0              95374.6170   0.0662  0.050               
  23: 28 18 11  0   28 17 12  0              95891.3851   0.0334  0.050               
  24: 23 12 11  0   23 11 12  0              97709.6895   0.0141  0.050  -0.0614 0.40  
  25: 23 12 11  0   23 12 12  0              97709.6895   0.0197  0.050  -0.0614 0.10  
  26: 23 13 11  0   23 11 12  0              97709.6895  -0.1425  0.050  -0.0614 0.10  
  27: 23 13 11  0   23 12 12  0              97709.6895  -0.1369  0.050  -0.0614 0.40  
  28: 22 11 11  0   22 10 12  0              97952.0041   0.0249  0.050  -0.0023 0.40  
  29: 22 11 11  0   22 11 12  0              97952.0041   0.0267  0.050  -0.0023 0.10  
  30: 22 12 11  0   22 10 12  0              97952.0041  -0.0313  0.050  -0.0023 0.10  
  31: 22 12 11  0   22 11 12  0              97952.0041  -0.0295  0.050  -0.0023 0.40  
  32: 21 10 11  0   21  9 12  0              98162.6827  -0.0769  0.050  -0.0863 0.40  
  33: 21 10 11  0   21 10 12  0              98162.6827  -0.0764  0.050  -0.0863 0.10  
  34: 21 11 11  0   21  9 12  0              98162.6827  -0.0960  0.050  -0.0863 0.10  
  35: 21 11 11  0   21 10 12  0              98162.6827  -0.0955  0.050  -0.0863 0.40  
  36: 20  9 11  0   20  8 12  0              98345.2469  -0.0136  0.050  -0.0165 0.40  
  37: 20  9 11  0   20  9 12  0              98345.2469  -0.0134  0.050  -0.0165 0.10  
  38: 20 10 11  0   20  8 12  0              98345.2469  -0.0196  0.050  -0.0165 0.10  
  39: 20 10 11  0   20  9 12  0              98345.2469  -0.0195  0.050  -0.0165 0.40  
  40: 19  8 11  0   19  7 12  0              98502.5107   0.0890  0.050   0.0882 0.40  
  41: 19  8 11  0   19  8 12  0              98502.5107   0.0891  0.050   0.0882 0.10  
  42: 19  9 11  0   19  7 12  0              98502.5107   0.0873  0.050   0.0882 0.10  
  43: 19  9 11  0   19  8 12  0              98502.5107   0.0873  0.050   0.0882 0.40  
  44: 18  7 11  0   18  6 12  0              98636.9031  -0.0225  0.050  -0.0226 0.66  
  45: 18  7 11  0   18  7 12  0              98636.9031  -0.0224  0.050  -0.0226 0.17  
  46: 18  8 11  0   18  6 12  0              98636.9031  -0.0229  0.050  -0.0226 0.17  
  47: 17  6 11  0   17  5 12  0              98751.2220  -0.0087  0.050  -0.0088 0.40  
  48: 17  6 11  0   17  6 12  0              98751.2220  -0.0087  0.050  -0.0088 0.10  
  49: 17  7 11  0   17  5 12  0              98751.2220  -0.0088  0.050  -0.0088 0.10  
  50: 17  7 11  0   17  6 12  0              98751.2220  -0.0088  0.050  -0.0088 0.40  
  51: 15  4 11  0   15  3 12  0              98928.0486  -0.0574  0.050  -0.0574 0.39  
  52: 15  4 11  0   15  4 12  0              98928.0486  -0.0574  0.050  -0.0574 0.11  
  53: 15  5 11  0   15  3 12  0              98928.0486  -0.0574  0.050  -0.0574 0.11  
  54: 15  5 11  0   15  4 12  0              98928.0486  -0.0574  0.050  -0.0574 0.39  
  55: 14  3 11  0   14  2 12  0              98994.6192  -0.0580  0.050  -0.0580 0.39  
  56: 14  3 11  0   14  3 12  0              98994.6192  -0.0580  0.050  -0.0580 0.11  
  57: 14  4 11  0   14  2 12  0              98994.6192  -0.0580  0.050  -0.0580 0.11  
  58: 14  4 11  0   14  3 12  0              98994.6192  -0.0580  0.050  -0.0580 0.39  
  59: 11  0 11  0   10  0 10  0              99042.2376   0.0319  0.050   0.0319 0.12  
  60: 11  0 11  0   10  1 10  0              99042.2376   0.0319  0.050   0.0319 0.38  
  61: 11  1 11  0   10  0 10  0              99042.2376   0.0319  0.050   0.0319 0.38  
  62: 11  1 11  0   10  1 10  0              99042.2376   0.0319  0.050   0.0319 0.12  
  63: 10  1  9  0    9  1  8  0              99050.9867   0.0027  0.050   0.0027 0.13  
  64: 10  1  9  0    9  2  8  0              99050.9867   0.0027  0.050   0.0027 0.37  
  65: 10  2  9  0    9  1  8  0              99050.9867   0.0027  0.050   0.0027 0.37  
  66: 10  2  9  0    9  2  8  0              99050.9867   0.0027  0.050   0.0027 0.13  
  67:  9  2  7  0    8  2  6  0              99065.8892  -0.0455  0.050   0.0048 0.13  
  68:  9  2  7  0    8  3  6  0              99065.8892   0.0623  0.050   0.0048 0.37  
  69:  9  3  7  0    8  2  6  0              99065.8892  -0.0527  0.050   0.0048 0.37  
  70:  9  3  7  0    8  3  6  0              99065.8892   0.0551  0.050   0.0048 0.13  
  71: 26 14 12  0   26 13 13  0             105939.9548   0.0230  0.050  -0.0363 0.40  
  72: 26 14 12  0   26 14 13  0             105939.9548   0.0279  0.050  -0.0363 0.10  
  73: 26 15 12  0   26 13 13  0             105939.9548  -0.1006  0.050  -0.0363 0.10  
  74: 26 15 12  0   26 14 13  0             105939.9548  -0.0957  0.050  -0.0363 0.40  
  75: 25 13 12  0   25 12 13  0             106214.2117   0.0820  0.050   0.0596 0.40  
  76: 25 13 12  0   25 13 13  0             106214.2117   0.0836  0.050   0.0596 0.10  
  77: 25 14 12  0   25 12 13  0             106214.2117   0.0355  0.050   0.0596 0.10  
  78: 25 14 12  0   25 13 13  0             106214.2117   0.0371  0.050   0.0596 0.40  
  79: 24 12 12  0   24 11 13  0             106456.3832   0.0610  0.050   0.0530 0.40  
  80: 24 12 12  0   24 12 13  0             106456.3832   0.0615  0.050   0.0530 0.10  
  81: 24 13 12  0   24 11 13  0             106456.3832   0.0444  0.050   0.0530 0.10  
  82: 24 13 12  0   24 12 13  0             106456.3832   0.0449  0.050   0.0530 0.40  
  83: 23 11 12  0   23 10 13  0             106669.5451   0.0315  0.050   0.0289 0.40  
  84: 23 11 12  0   23 11 13  0             106669.5451   0.0317  0.050   0.0289 0.10  
  85: 23 12 12  0   23 10 13  0             106669.5451   0.0259  0.050   0.0289 0.10  
  86: 23 12 12  0   23 11 13  0             106669.5451   0.0261  0.050   0.0289 0.40  
  87: 22 10 12  0   22  9 13  0             106856.4834   0.0448  0.050   0.0440 0.40  
  88: 22 10 12  0   22 10 13  0             106856.4834   0.0448  0.050   0.0440 0.10  
  89: 22 11 12  0   22  9 13  0             106856.4834   0.0430  0.050   0.0440 0.10  
  90: 22 11 12  0   22 10 13  0             106856.4834   0.0431  0.050   0.0440 0.40  
  91: 21  9 12  0   21  8 13  0             107019.6325   0.0314  0.050   0.0312 0.40  
  92: 21  9 12  0   21  9 13  0             107019.6325   0.0314  0.050   0.0312 0.10  
  93: 21 10 12  0   21  8 13  0             107019.6325   0.0309  0.050   0.0312 0.10  
  94: 21 10 12  0   21  9 13  0             107019.6325   0.0309  0.050   0.0312 0.40  
  95: 20  8 12  0   20  7 13  0             107161.3288   0.0245  0.050   0.0244 0.40  
  96: 20  8 12  0   20  8 13  0             107161.3288   0.0245  0.050   0.0244 0.10  
  97: 20  9 12  0   20  7 13  0             107161.3288   0.0243  0.050   0.0244 0.10  
  98: 20  9 12  0   20  8 13  0             107161.3288   0.0243  0.050   0.0244 0.40  
  99: 19  7 12  0   19  6 13  0             107283.7216   0.0477  0.050   0.0477 0.40  
 100: 19  7 12  0   19  7 13  0             107283.7216   0.0477  0.050   0.0477 0.10  
 101: 19  8 12  0   19  6 13  0             107283.7216   0.0477  0.050   0.0477 0.10  
 102: 19  8 12  0   19  7 13  0             107283.7216   0.0477  0.050   0.0477 0.40  
 103: 18  6 12  0   18  5 13  0             107388.6333  -0.0434  0.050  -0.0434 0.39  
 104: 18  6 12  0   18  6 13  0             107388.6333  -0.0434  0.050  -0.0434 0.11  
 105: 18  7 12  0   18  5 13  0             107388.6333  -0.0434  0.050  -0.0434 0.11  
 106: 18  7 12  0   18  6 13  0             107388.6333  -0.0434  0.050  -0.0434 0.39  
 107: 17  5 12  0   17  4 13  0             107478.1579   0.0213  0.050   0.0213 0.39  
 108: 17  5 12  0   17  5 13  0             107478.1579   0.0213  0.050   0.0213 0.11  
 109: 17  6 12  0   17  4 13  0             107478.1579   0.0213  0.050   0.0213 0.11  
 110: 17  6 12  0   17  5 13  0             107478.1579   0.0213  0.050   0.0213 0.39  
 111: 12  0 12  0   11  0 11  0             107653.9097   0.0482  0.050   0.0483 0.12  
 112: 12  0 12  0   11  1 11  0             107653.9097   0.0482  0.050   0.0483 0.38  
 113: 12  1 12  0   11  0 11  0             107653.9097   0.0482  0.050   0.0483 0.38  
 114: 12  1 12  0   11  1 11  0             107653.9097   0.0482  0.050   0.0483 0.12  
 115: 11  1 10  0   10  1  9  0             107662.4400   0.0574  0.050   0.0575 0.13  
 116: 11  1 10  0   10  2  9  0             107662.4400   0.0574  0.050   0.0575 0.37  
 117: 11  2 10  0   10  1  9  0             107662.4400   0.0574  0.050   0.0575 0.37  
 118: 11  2 10  0   10  2  9  0             107662.4400   0.0574  0.050   0.0575 0.13  
 119: 10  2  8  0    9  2  7  0             107675.1362   0.0516  0.050   0.0551 0.13  
 120: 10  2  8  0    9  3  7  0             107675.1362   0.0589  0.050   0.0551 0.37  
 121: 10  3  8  0    9  2  7  0             107675.1362   0.0512  0.050   0.0551 0.37  
 122: 10  3  8  0    9  3  7  0             107675.1362   0.0584  0.050   0.0551 0.13  
 123: 29 16 13  0   29 15 14  0             114140.3255   0.0650  0.050   0.0199 0.40  
 124: 29 16 13  0   29 16 14  0             114140.3255   0.0690  0.050   0.0199 0.10  
 125: 29 17 13  0   29 15 14  0             114140.3255  -0.0292  0.050   0.0199 0.10  
 126: 29 17 13  0   29 16 14  0             114140.3255  -0.0252  0.050   0.0199 0.40  
 127: 28 15 13  0   28 14 14  0             114444.2967   0.0308  0.050   0.0132 0.40  
 128: 28 15 13  0   28 15 14  0             114444.2967   0.0322  0.050   0.0132 0.10  
 129: 28 16 13  0   28 14 14  0             114444.2967  -0.0058  0.050   0.0132 0.10  
 130: 28 16 13  0   28 15 14  0             114444.2967  -0.0044  0.050   0.0132 0.40  
 131: 12  1 11  0   11  1 10  0             116273.7662  -0.0043  0.050  -0.0043 0.13  
 132: 12  1 11  0   11  2 10  0             116273.7662  -0.0043  0.050  -0.0043 0.37  
 133: 12  2 11  0   11  1 10  0             116273.7662  -0.0043  0.050  -0.0043 0.37  
 134: 12  2 11  0   11  2 10  0             116273.7662  -0.0043  0.050  -0.0043 0.13  
 135: 24 10 14  0   24  9 15  0             124198.1363  -0.0293  0.050  -0.0294 0.40  
 136: 24 10 14  0   24 10 15  0             124198.1363  -0.0293  0.050  -0.0294 0.10  
 137: 24 11 14  0   24  9 15  0             124198.1363  -0.0293  0.050  -0.0294 0.10  
 138: 24 11 14  0   24 10 15  0             124198.1363  -0.0293  0.050  -0.0294 0.40  
 139: 13  1 12  0   12  1 11  0             124885.1606   0.0472  0.050   0.0472 0.13  
 140: 13  1 12  0   12  2 11  0             124885.1606   0.0472  0.050   0.0472 0.37  
 141: 13  2 12  0   12  1 11  0             124885.1606   0.0472  0.050   0.0472 0.37  
 142: 13  2 12  0   12  2 11  0             124885.1606   0.0472  0.050   0.0472 0.13  
 143: 18  0 18  0   17  0 17  0             159321.7575  -0.0283  0.050  -0.0283 0.12  
 144: 18  0 18  0   17  1 17  0             159321.7575  -0.0283  0.050  -0.0283 0.38  
 145: 18  1 18  0   17  0 17  0             159321.7575  -0.0283  0.050  -0.0283 0.38  
 146: 18  1 18  0   17  1 17  0             159321.7575  -0.0283  0.050  -0.0283 0.12  
 147: 17  1 16  0   16  1 15  0             159329.7121   0.0599  0.050   0.0600 0.13  
 148: 17  1 16  0   16  2 15  0             159329.7121   0.0599  0.050   0.0600 0.37  
 149: 17  2 16  0   16  1 15  0             159329.7121   0.0599  0.050   0.0600 0.37  
 150: 17  2 16  0   16  2 15  0             159329.7121   0.0599  0.050   0.0600 0.13  
 151: 16  2 14  0   15  2 13  0             159338.3724   0.0491  0.050   0.0491 0.13  
 152: 16  2 14  0   15  3 13  0             159338.3724   0.0491  0.050   0.0491 0.37  
 153: 16  3 14  0   15  2 13  0             159338.3724   0.0491  0.050   0.0491 0.37  
 154: 16  3 14  0   15  3 13  0             159338.3724   0.0491  0.050   0.0491 0.13  
 155: 15  3 12  0   14  3 11  0             159350.0347   0.0116  0.050   0.0117 0.13  
 156: 15  3 12  0   14  4 11  0             159350.0347   0.0116  0.050   0.0117 0.37  
 157: 15  4 12  0   14  3 11  0             159350.0347   0.0116  0.050   0.0117 0.37  
 158: 15  4 12  0   14  4 11  0             159350.0347   0.0116  0.050   0.0117 0.13  
 159: 48 30 19  0   48 28 20  0             162379.7048   0.0000  0.050   0.0013 0.18  
 160: 48 30 19  0   48 29 20  0             162379.7048   0.0016  0.050   0.0013 0.82  
 161: 46 27 19  0   46 26 20  0             163307.0783   0.0033  0.050   0.0008 0.41  
 162: 46 27 19  0   46 27 20  0             163307.0783   0.0036  0.050   0.0008 0.09  
 163: 46 28 19  0   46 26 20  0             163307.0783  -0.0019  0.050   0.0008 0.09  
 164: 46 28 19  0   46 27 20  0             163307.0783  -0.0016  0.050   0.0008 0.41  
 165: 45 26 19  0   45 25 20  0             163723.4201  -0.0199  0.050  -0.0211 0.41  
 166: 45 26 19  0   45 26 20  0             163723.4201  -0.0198  0.050  -0.0211 0.09  
 167: 45 27 19  0   45 25 20  0             163723.4201  -0.0222  0.050  -0.0211 0.09  
 168: 45 27 19  0   45 26 20  0             163723.4201  -0.0221  0.050  -0.0211 0.41  
 169: 43 24 19  0   43 23 20  0             164471.0144  -0.0130  0.050  -0.0132 0.40  
 170: 43 24 19  0   43 24 20  0             164471.0144  -0.0130  0.050  -0.0132 0.10  
 171: 43 25 19  0   43 23 20  0             164471.0144  -0.0134  0.050  -0.0132 0.10  
 172: 43 25 19  0   43 24 20  0             164471.0144  -0.0134  0.050  -0.0132 0.40  
 173: 42 23 19  0   42 22 20  0             164805.6951   0.0411  0.050   0.0411 0.40  
 174: 42 23 19  0   42 23 20  0             164805.6951   0.0411  0.050   0.0411 0.10  
 175: 42 24 19  0   42 22 20  0             164805.6951   0.0409  0.050   0.0411 0.10  
 176: 42 24 19  0   42 23 20  0             164805.6951   0.0409  0.050   0.0411 0.40  
 177: 41 22 19  0   41 21 20  0             165116.2716   0.0238  0.050   0.0238 0.40  
 178: 41 22 19  0   41 22 20  0             165116.2716   0.0238  0.050   0.0238 0.10  
 179: 41 23 19  0   41 21 20  0             165116.2716   0.0237  0.050   0.0238 0.10  
 180: 41 23 19  0   41 22 20  0             165116.2716   0.0237  0.050   0.0238 0.40  
 181: 40 21 19  0   40 20 20  0             165404.2243  -0.0178  0.050  -0.0179 0.40  
 182: 40 21 19  0   40 21 20  0             165404.2243  -0.0178  0.050  -0.0179 0.10  
 183: 40 22 19  0   40 20 20  0             165404.2243  -0.0178  0.050  -0.0179 0.10  
 184: 40 22 19  0   40 21 20  0             165404.2243  -0.0178  0.050  -0.0179 0.40  
 185: 39 20 19  0   39 19 20  0             165670.9861   0.0037  0.050   0.0038 0.40  
 186: 39 20 19  0   39 20 20  0             165670.9861   0.0037  0.050   0.0038 0.10  
 187: 39 21 19  0   39 19 20  0             165670.9861   0.0037  0.050   0.0038 0.10  
 188: 39 21 19  0   39 20 20  0             165670.9861   0.0037  0.050   0.0038 0.40  
 189: 38 19 19  0   38 18 20  0             165917.7489   0.0155  0.050   0.0156 0.40  
 190: 38 19 19  0   38 19 20  0             165917.7489   0.0155  0.050   0.0156 0.10  
 191: 38 20 19  0   38 18 20  0             165917.7489   0.0155  0.050   0.0156 0.10  
 192: 38 20 19  0   38 19 20  0             165917.7489   0.0155  0.050   0.0156 0.40  
 193: 37 18 19  0   37 17 20  0             166145.6905   0.0028  0.050   0.0028 0.40  
 194: 37 18 19  0   37 18 20  0             166145.6905   0.0028  0.050   0.0028 0.10  
 195: 37 19 19  0   37 17 20  0             166145.6905   0.0028  0.050   0.0028 0.10  
 196: 37 19 19  0   37 18 20  0             166145.6905   0.0028  0.050   0.0028 0.40  
 197: 36 17 19  0   36 16 20  0             166355.9318  -0.0395  0.050  -0.0396 0.40  
 198: 36 17 19  0   36 17 20  0             166355.9318  -0.0395  0.050  -0.0396 0.10  
 199: 36 18 19  0   36 16 20  0             166355.9318  -0.0395  0.050  -0.0396 0.10  
 200: 36 18 19  0   36 17 20  0             166355.9318  -0.0395  0.050  -0.0396 0.40  
 201: 34 15 19  0   34 14 20  0             166727.7634   0.0303  0.050   0.0304 0.40  
 202: 34 15 19  0   34 15 20  0             166727.7634   0.0303  0.050   0.0304 0.10  
 203: 34 16 19  0   34 14 20  0             166727.7634   0.0303  0.050   0.0304 0.10  
 204: 34 16 19  0   34 15 20  0             166727.7634   0.0303  0.050   0.0304 0.40  
 205: 33 14 19  0   33 13 20  0             166891.2044   0.0257  0.050   0.0257 0.40  
 206: 33 14 19  0   33 14 20  0             166891.2044   0.0257  0.050   0.0257 0.10  
 207: 33 15 19  0   33 13 20  0             166891.2044   0.0257  0.050   0.0257 0.10  
 208: 33 15 19  0   33 14 20  0             166891.2044   0.0257  0.050   0.0257 0.40  
 209: 32 13 19  0   32 12 20  0             167040.9106   0.0130  0.050   0.0130 0.40  
 210: 32 13 19  0   32 13 20  0             167040.9106   0.0130  0.050   0.0130 0.10  
 211: 32 14 19  0   32 12 20  0             167040.9106   0.0130  0.050   0.0130 0.10  
 212: 32 14 19  0   32 13 20  0             167040.9106   0.0130  0.050   0.0130 0.40  
 213: 31 12 19  0   31 11 20  0             167177.7615   0.0057  0.050   0.0057 0.40  
 214: 31 12 19  0   31 12 20  0             167177.7615   0.0057  0.050   0.0057 0.10  
 215: 31 13 19  0   31 11 20  0             167177.7615   0.0057  0.050   0.0057 0.10  
 216: 31 13 19  0   31 12 20  0             167177.7615   0.0057  0.050   0.0057 0.40  
 217: 30 11 19  0   30 10 20  0             167302.6006   0.0225  0.050   0.0225 0.40  
 218: 30 11 19  0   30 11 20  0             167302.6006   0.0225  0.050   0.0225 0.10  
 219: 30 12 19  0   30 10 20  0             167302.6006   0.0225  0.050   0.0225 0.10  
 220: 30 12 19  0   30 11 20  0             167302.6006   0.0225  0.050   0.0225 0.40  
 221: 29 10 19  0   29  9 20  0             167416.1360  -0.0142  0.050  -0.0143 0.40  
 222: 29 10 19  0   29 10 20  0             167416.1360  -0.0142  0.050  -0.0143 0.10  
 223: 29 11 19  0   29  9 20  0             167416.1360  -0.0142  0.050  -0.0143 0.10  
 224: 29 11 19  0   29 10 20  0             167416.1360  -0.0142  0.050  -0.0143 0.40  
 225: 12  7  5  0   11  8  4  0             167496.4733  -0.0139  0.050               
 226: 28  9 19  0   28  8 20  0             167519.2602   0.0383  0.050   0.0384 0.39  
 227: 28  9 19  0   28  9 20  0             167519.2602   0.0383  0.050   0.0384 0.11  
 228: 28 10 19  0   28  8 20  0             167519.2602   0.0383  0.050   0.0384 0.11  
 229: 28 10 19  0   28  9 20  0             167519.2602   0.0383  0.050   0.0384 0.39  
 230: 27  8 19  0   27  7 20  0             167612.5171   0.0093  0.050   0.0094 0.39  
 231: 27  8 19  0   27  8 20  0             167612.5171   0.0093  0.050   0.0094 0.11  
 232: 27  9 19  0   27  7 20  0             167612.5171   0.0093  0.050   0.0094 0.11  
 233: 27  9 19  0   27  8 20  0             167612.5171   0.0093  0.050   0.0094 0.39  
 234: 26  7 19  0   26  6 20  0             167696.7060   0.0161  0.050   0.0162 0.39  
 235: 26  7 19  0   26  7 20  0             167696.7060   0.0161  0.050   0.0162 0.11  
 236: 26  8 19  0   26  6 20  0             167696.7060   0.0161  0.050   0.0162 0.11  
 237: 26  8 19  0   26  7 20  0             167696.7060   0.0161  0.050   0.0162 0.39  
 238: 25  6 19  0   25  5 20  0             167772.4652   0.0461  0.050   0.0462 0.39  
 239: 25  6 19  0   25  6 20  0             167772.4652   0.0461  0.050   0.0462 0.11  
 240: 25  7 19  0   25  5 20  0             167772.4652   0.0461  0.050   0.0462 0.11  
 241: 25  7 19  0   25  6 20  0             167772.4652   0.0461  0.050   0.0462 0.39  
 242: 24  5 19  0   24  4 20  0             167840.3154  -0.0009  0.050  -0.0009 0.39  
 243: 24  5 19  0   24  5 20  0             167840.3154  -0.0009  0.050  -0.0009 0.11  
 244: 24  6 19  0   24  4 20  0             167840.3154  -0.0009  0.050  -0.0009 0.11  
 245: 24  6 19  0   24  5 20  0             167840.3154  -0.0009  0.050  -0.0009 0.39  
 246: 12  8  5  0   11  8  4  0             167883.4462   0.0118  0.050               
 247: 23  4 19  0   23  3 20  0             167900.9387  -0.0351  0.050  -0.0351 0.39  
 248: 23  4 19  0   23  4 20  0             167900.9387  -0.0351  0.050  -0.0351 0.11  
 249: 23  5 19  0   23  3 20  0             167900.9387  -0.0351  0.050  -0.0351 0.11  
 250: 23  5 19  0   23  4 20  0             167900.9387  -0.0351  0.050  -0.0351 0.39  
 251: 19  0 19  0   18  0 18  0             167932.7228   0.0201  0.050   0.0202 0.12  
 252: 19  0 19  0   18  1 18  0             167932.7228   0.0201  0.050   0.0202 0.38  
 253: 19  1 19  0   18  0 18  0             167932.7228   0.0201  0.050   0.0202 0.38  
 254: 19  1 19  0   18  1 18  0             167932.7228   0.0201  0.050   0.0202 0.12  
 255: 18  1 17  0   17  1 16  0             167940.5480   0.0325  0.050   0.0326 0.13  
 256: 18  1 17  0   17  2 16  0             167940.5480   0.0325  0.050   0.0326 0.37  
 257: 18  2 17  0   17  1 16  0             167940.5480   0.0325  0.050   0.0326 0.37  
 258: 18  2 17  0   17  2 16  0             167940.5480   0.0325  0.050   0.0326 0.13  
 259: 17  2 15  0   16  2 14  0             167948.9772   0.0202  0.050   0.0202 0.13  
 260: 17  2 15  0   16  3 14  0             167948.9772   0.0202  0.050   0.0202 0.37  
 261: 17  3 15  0   16  2 14  0             167948.9772   0.0202  0.050   0.0202 0.37  
 262: 17  3 15  0   16  3 14  0             167948.9772   0.0202  0.050   0.0202 0.13  
 263: 22  3 19  0   22  2 20  0             167954.9934   0.0372  0.050   0.0373 0.39  
 264: 22  3 19  0   22  3 20  0             167954.9934   0.0372  0.050   0.0373 0.11  
 265: 22  4 19  0   22  2 20  0             167954.9934   0.0372  0.050   0.0373 0.11  
 266: 22  4 19  0   22  3 20  0             167954.9934   0.0372  0.050   0.0373 0.39  
 267: 16  3 13  0   15  3 12  0             167959.8184   0.0066  0.050   0.0067 0.13  
 268: 16  3 13  0   15  4 12  0             167959.8184   0.0066  0.050   0.0067 0.37  
 269: 16  4 13  0   15  3 12  0             167959.8184   0.0066  0.050   0.0067 0.37  
 270: 16  4 13  0   15  4 12  0             167959.8184   0.0066  0.050   0.0067 0.13  
 271: 15  4 11  0   14  4 10  0             167977.8390   0.0417  0.050   0.0417 0.13  
 272: 15  4 11  0   14  5 10  0             167977.8390   0.0417  0.050   0.0417 0.37  
 273: 15  5 11  0   14  4 10  0             167977.8390   0.0417  0.050   0.0417 0.37  
 274: 15  5 11  0   14  5 10  0             167977.8390   0.0417  0.050   0.0417 0.13  
 275: 21  2 19  0   21  1 20  0             168002.8598   0.0589  0.050   0.0589 0.39  
 276: 21  2 19  0   21  2 20  0             168002.8598   0.0589  0.050   0.0589 0.11  
 277: 21  3 19  0   21  1 20  0             168002.8598   0.0589  0.050   0.0589 0.11  
 278: 21  3 19  0   21  2 20  0             168002.8598   0.0589  0.050   0.0589 0.39  
 279: 14  5  9  0   13  5  8  0             168017.6420   0.0030  0.050   0.0304 0.14  
 280: 14  5  9  0   13  6  8  0             168017.6420   0.0624  0.050   0.0304 0.36  
 281: 14  6  9  0   13  5  8  0             168017.6420  -0.0017  0.050   0.0304 0.36  
 282: 14  6  9  0   13  6  8  0             168017.6420   0.0577  0.050   0.0304 0.14  
 283: 20  1 19  0   20  0 20  0             168045.0067  -0.0129  0.050  -0.0129 0.39  
 284: 20  1 19  0   20  1 20  0             168045.0067  -0.0129  0.050  -0.0129 0.11  
 285: 20  2 19  0   20  0 20  0             168045.0067  -0.0129  0.050  -0.0129 0.11  
 286: 20  2 19  0   20  1 20  0             168045.0067  -0.0129  0.050  -0.0129 0.39  
 287: 13  6  7  0   12  7  6  0             168127.1700  -0.0369  0.050               
 288: 13  7  7  0   12  7  6  0             168129.4612   0.0036  0.050               
 289: 13  6  7  0   12  6  6  0             168148.1413   0.0399  0.050               
 290: 13  7  7  0   12  6  6  0             168150.3749   0.0230  0.050               
 291: 11  8  3  0   10  8  2  0             169630.0669   0.0471  0.050               
 292: 51 31 20  0   51 30 21  0             170415.7493  -0.0093  0.050  -0.0091 0.82  
 293: 51 31 20  0   51 31 21  0             170415.7493  -0.0082  0.050  -0.0091 0.18  
 294: 50 30 20  0   50 29 21  0             170914.6529   0.0104  0.050   0.0065 0.41  
 295: 50 30 20  0   50 30 21  0             170914.6529   0.0108  0.050   0.0065 0.09  
 296: 50 31 20  0   50 29 21  0             170914.6529   0.0020  0.050   0.0065 0.09  
 297: 50 31 20  0   50 30 21  0             170914.6529   0.0025  0.050   0.0065 0.41  
 298: 49 29 20  0   49 28 21  0             171381.1226  -0.0063  0.050  -0.0081 0.41  
 299: 49 29 20  0   49 29 21  0             171381.1226  -0.0061  0.050  -0.0081 0.09  
 300: 49 30 20  0   49 28 21  0             171381.1226  -0.0100  0.050  -0.0081 0.09  
 301: 49 30 20  0   49 29 21  0             171381.1226  -0.0098  0.050  -0.0081 0.41  
 302: 48 28 20  0   48 27 21  0             171817.1369  -0.0203  0.050  -0.0211 0.41  
 303: 48 28 20  0   48 28 21  0             171817.1369  -0.0203  0.050  -0.0211 0.09  
 304: 48 29 20  0   48 27 21  0             171817.1369  -0.0219  0.050  -0.0211 0.09  
 305: 48 29 20  0   48 28 21  0             171817.1369  -0.0218  0.050  -0.0211 0.41  
 306: 10  9  2  0    9  8  1  0             172147.3183   0.0363  0.050               
 307: 47 27 20  0   47 26 21  0             172224.4968  -0.0268  0.050  -0.0271 0.41  
 308: 47 27 20  0   47 27 21  0             172224.4968  -0.0267  0.050  -0.0271 0.09  
 309: 47 28 20  0   47 26 21  0             172224.4968  -0.0274  0.050  -0.0271 0.09  
 310: 47 28 20  0   47 27 21  0             172224.4968  -0.0274  0.050  -0.0271 0.41  
 311: 46 26 20  0   46 25 21  0             172604.9126   0.0154  0.050   0.0153 0.40  
 312: 46 26 20  0   46 26 21  0             172604.9126   0.0154  0.050   0.0153 0.10  
 313: 46 27 20  0   46 25 21  0             172604.9126   0.0151  0.050   0.0153 0.10  
 314: 46 27 20  0   46 26 21  0             172604.9126   0.0151  0.050   0.0153 0.40  
 315: 45 25 20  0   45 24 21  0             172959.8515   0.0175  0.050   0.0175 0.40  
 316: 45 25 20  0   45 25 21  0             172959.8515   0.0175  0.050   0.0175 0.10  
 317: 45 26 20  0   45 24 21  0             172959.8515   0.0173  0.050   0.0175 0.10  
 318: 45 26 20  0   45 25 21  0             172959.8515   0.0173  0.050   0.0175 0.40  
 319: 44 24 20  0   44 23 21  0             173290.8322   0.0433  0.050   0.0433 0.40  
 320: 44 24 20  0   44 24 21  0             173290.8322   0.0433  0.050   0.0433 0.10  
 321: 44 25 20  0   44 23 21  0             173290.8322   0.0432  0.050   0.0433 0.10  
 322: 44 25 20  0   44 24 21  0             173290.8322   0.0432  0.050   0.0433 0.40  
 323: 43 23 20  0   43 22 21  0             173599.1318   0.0062  0.050   0.0063 0.40  
 324: 43 23 20  0   43 23 21  0             173599.1318   0.0062  0.050   0.0063 0.10  
 325: 43 24 20  0   43 22 21  0             173599.1318   0.0062  0.050   0.0063 0.10  
 326: 43 24 20  0   43 23 21  0             173599.1318   0.0062  0.050   0.0063 0.40  
 327: 42 22 20  0   42 21 21  0             173886.1647   0.0399  0.050   0.0399 0.40  
 328: 42 22 20  0   42 22 21  0             173886.1647   0.0399  0.050   0.0399 0.10  
 329: 42 23 20  0   42 21 21  0             173886.1647   0.0399  0.050   0.0399 0.10  
 330: 42 23 20  0   42 22 21  0             173886.1647   0.0399  0.050   0.0399 0.40  
 331: 41 21 20  0   41 20 21  0             174152.9930  -0.0001  0.050  -0.0001 0.40  
 332: 41 21 20  0   41 21 21  0             174152.9930  -0.0001  0.050  -0.0001 0.10  
 333: 41 22 20  0   41 20 21  0             174152.9930  -0.0001  0.050  -0.0001 0.10  
 334: 41 22 20  0   41 21 21  0             174152.9930  -0.0001  0.050  -0.0001 0.40  
 335: 40 20 20  0   40 19 21  0             174400.8543  -0.0148  0.050  -0.0149 0.40  
 336: 40 20 20  0   40 20 21  0             174400.8543  -0.0148  0.050  -0.0149 0.10  
 337: 40 21 20  0   40 19 21  0             174400.8543  -0.0148  0.050  -0.0149 0.10  
 338: 40 21 20  0   40 20 21  0             174400.8543  -0.0148  0.050  -0.0149 0.40  
 339: 39 19 20  0   39 18 21  0             174630.8346   0.0054  0.050   0.0055 0.40  
 340: 39 19 20  0   39 19 21  0             174630.8346   0.0054  0.050   0.0055 0.10  
 341: 39 20 20  0   39 18 21  0             174630.8346   0.0054  0.050   0.0055 0.10  
 342: 39 20 20  0   39 19 21  0             174630.8346   0.0054  0.050   0.0055 0.40  
 343: 38 18 20  0   38 17 21  0             174843.8933   0.0009  0.050   0.0009 0.40  
 344: 38 18 20  0   38 18 21  0             174843.8933   0.0009  0.050   0.0009 0.10  
 345: 38 19 20  0   38 17 21  0             174843.8933   0.0009  0.050   0.0009 0.10  
 346: 38 19 20  0   38 18 21  0             174843.8933   0.0009  0.050   0.0009 0.40  
 347: 37 17 20  0   37 16 21  0             175041.0239  -0.0022  0.050  -0.0023 0.40  
 348: 37 17 20  0   37 17 21  0             175041.0239  -0.0022  0.050  -0.0023 0.10  
 349: 37 18 20  0   37 16 21  0             175041.0239  -0.0022  0.050  -0.0023 0.10  
 350: 37 18 20  0   37 17 21  0             175041.0239  -0.0022  0.050  -0.0023 0.40  
 351: 36 16 20  0   36 15 21  0             175223.1563   0.0070  0.050   0.0071 0.40  
 352: 36 16 20  0   36 16 21  0             175223.1563   0.0070  0.050   0.0071 0.10  
 353: 36 17 20  0   36 15 21  0             175223.1563   0.0070  0.050   0.0071 0.10  
 354: 36 17 20  0   36 16 21  0             175223.1563   0.0070  0.050   0.0071 0.40  
 355: 35 15 20  0   35 14 21  0             175391.1464   0.0107  0.050   0.0107 0.40  
 356: 35 15 20  0   35 15 21  0             175391.1464   0.0107  0.050   0.0107 0.10  
 357: 35 16 20  0   35 14 21  0             175391.1464   0.0107  0.050   0.0107 0.10  
 358: 35 16 20  0   35 15 21  0             175391.1464   0.0107  0.050   0.0107 0.40  
 359: 33 13 20  0   33 12 21  0             175688.0018   0.0112  0.050   0.0113 0.40  
 360: 33 13 20  0   33 13 21  0             175688.0018   0.0112  0.050   0.0113 0.10  
 361: 33 14 20  0   33 12 21  0             175688.0018   0.0112  0.050   0.0113 0.10  
 362: 33 14 20  0   33 13 21  0             175688.0018   0.0112  0.050   0.0113 0.40  
 363: 32 12 20  0   32 11 21  0             175818.4047  -0.0054  0.050  -0.0055 0.40  
 364: 32 12 20  0   32 12 21  0             175818.4047  -0.0054  0.050  -0.0055 0.10  
 365: 32 13 20  0   32 11 21  0             175818.4047  -0.0054  0.050  -0.0055 0.10  
 366: 32 13 20  0   32 12 21  0             175818.4047  -0.0054  0.050  -0.0055 0.40  
 367: 31 11 20  0   31 10 21  0             175937.7985  -0.0021  0.050  -0.0022 0.40  
 368: 31 11 20  0   31 11 21  0             175937.7985  -0.0021  0.050  -0.0022 0.10  
 369: 31 12 20  0   31 10 21  0             175937.7985  -0.0021  0.050  -0.0022 0.10  
 370: 31 12 20  0   31 11 21  0             175937.7985  -0.0021  0.050  -0.0022 0.40  
 371: 10  9  1  0    9  8  2  0             175946.2718   0.0117  0.050               
 372: 30 10 20  0   30  9 21  0             176046.8400  -0.0132  0.050  -0.0132 0.39  
 373: 30 10 20  0   30 10 21  0             176046.8400  -0.0132  0.050  -0.0132 0.11  
 374: 30 11 20  0   30  9 21  0             176046.8400  -0.0132  0.050  -0.0132 0.11  
 375: 30 11 20  0   30 10 21  0             176046.8400  -0.0132  0.050  -0.0132 0.39  
 376: 29  9 20  0   29  8 21  0             176146.2389   0.0099  0.050   0.0100 0.39  
 377: 29  9 20  0   29  9 21  0             176146.2389   0.0099  0.050   0.0100 0.11  
 378: 29 10 20  0   29  8 21  0             176146.2389   0.0099  0.050   0.0100 0.11  
 379: 29 10 20  0   29  9 21  0             176146.2389   0.0099  0.050   0.0100 0.39  
 380: 28  8 20  0   28  7 21  0             176236.5765   0.0167  0.050   0.0167 0.39  
 381: 28  8 20  0   28  8 21  0             176236.5765   0.0167  0.050   0.0167 0.11  
 382: 28  9 20  0   28  7 21  0             176236.5765   0.0167  0.050   0.0167 0.11  
 383: 28  9 20  0   28  8 21  0             176236.5765   0.0167  0.050   0.0167 0.39  
 384: 27  7 20  0   27  6 21  0             176318.4554   0.0052  0.050   0.0052 0.39  
 385: 27  7 20  0   27  7 21  0             176318.4554   0.0052  0.050   0.0052 0.11  
 386: 27  8 20  0   27  6 21  0             176318.4554   0.0052  0.050   0.0052 0.11  
 387: 27  8 20  0   27  7 21  0             176318.4554   0.0052  0.050   0.0052 0.39  
 388: 26  6 20  0   26  5 21  0             176392.4979   0.0196  0.050   0.0197 0.39  
 389: 26  6 20  0   26  6 21  0             176392.4979   0.0196  0.050   0.0197 0.11  
 390: 26  7 20  0   26  5 21  0             176392.4979   0.0196  0.050   0.0197 0.11  
 391: 26  7 20  0   26  6 21  0             176392.4979   0.0196  0.050   0.0197 0.39  
 392: 25  5 20  0   25  4 21  0             176459.2044   0.0073  0.050   0.0074 0.39  
 393: 25  5 20  0   25  5 21  0             176459.2044   0.0073  0.050   0.0074 0.11  
 394: 25  6 20  0   25  4 21  0             176459.2044   0.0073  0.050   0.0074 0.11  
 395: 25  6 20  0   25  5 21  0             176459.2044   0.0073  0.050   0.0074 0.39  
 396: 24  4 20  0   24  3 21  0             176519.1382   0.0034  0.050   0.0034 0.39  
 397: 24  4 20  0   24  4 21  0             176519.1382   0.0034  0.050   0.0034 0.11  
 398: 24  5 20  0   24  3 21  0             176519.1382   0.0034  0.050   0.0034 0.11  
 399: 24  5 20  0   24  4 21  0             176519.1382   0.0034  0.050   0.0034 0.39  
 400: 20  0 20  0   19  0 19  0             176543.4956   0.0106  0.050   0.0106 0.12  
 401: 20  0 20  0   19  1 19  0             176543.4956   0.0106  0.050   0.0106 0.38  
 402: 20  1 20  0   19  0 19  0             176543.4956   0.0106  0.050   0.0106 0.38  
 403: 20  1 20  0   19  1 19  0             176543.4956   0.0106  0.050   0.0106 0.12  
 404: 19  1 18  0   18  1 17  0             176551.2689   0.0183  0.050   0.0184 0.13  
 405: 19  1 18  0   18  2 17  0             176551.2689   0.0183  0.050   0.0184 0.37  
 406: 19  2 18  0   18  1 17  0             176551.2689   0.0183  0.050   0.0184 0.37  
 407: 19  2 18  0   18  2 17  0             176551.2689   0.0183  0.050   0.0184 0.13  
 408: 18  2 16  0   17  2 15  0             176559.5259   0.0242  0.050   0.0242 0.13  
 409: 18  2 16  0   17  3 15  0             176559.5259   0.0242  0.050   0.0242 0.37  
 410: 18  3 16  0   17  2 15  0             176559.5259   0.0242  0.050   0.0242 0.37  
 411: 18  3 16  0   17  3 15  0             176559.5259   0.0242  0.050   0.0242 0.13  
 412: 17  3 14  0   16  3 13  0             176569.7221   0.0198  0.050   0.0198 0.13  
 413: 17  3 14  0   16  4 13  0             176569.7221   0.0198  0.050   0.0198 0.37  
 414: 17  4 14  0   16  3 13  0             176569.7221   0.0198  0.050   0.0198 0.37  
 415: 17  4 14  0   16  4 13  0             176569.7221   0.0198  0.050   0.0198 0.13  
 416: 23  3 20  0   23  2 21  0             176572.7967   0.0003  0.050   0.0003 0.39  
 417: 23  3 20  0   23  3 21  0             176572.7967   0.0003  0.050   0.0003 0.11  
 418: 23  4 20  0   23  2 21  0             176572.7967   0.0003  0.050   0.0003 0.11  
 419: 23  4 20  0   23  3 21  0             176572.7967   0.0003  0.050   0.0003 0.39  
 420: 16  4 12  0   15  4 11  0             176585.4517   0.0002  0.050   0.0002 0.13  
 421: 16  4 12  0   15  5 11  0             176585.4517   0.0002  0.050   0.0002 0.37  
 422: 16  5 12  0   15  4 11  0             176585.4517   0.0002  0.050   0.0002 0.37  
 423: 16  5 12  0   15  5 11  0             176585.4517   0.0002  0.050   0.0002 0.13  
 424: 15  5 10  0   14  5  9  0             176616.9533   0.0143  0.050   0.0165 0.13  
 425: 15  5 10  0   14  6  9  0             176616.9533   0.0190  0.050   0.0165 0.37  
 426: 15  6 10  0   14  5  9  0             176616.9533   0.0139  0.050   0.0165 0.37  
 427: 15  6 10  0   14  6  9  0             176616.9533   0.0187  0.050   0.0165 0.13  
 428: 22  2 20  0   22  1 21  0             176620.6618  -0.0021  0.050  -0.0021 0.39  
 429: 22  2 20  0   22  2 21  0             176620.6618  -0.0021  0.050  -0.0021 0.11  
 430: 22  3 20  0   22  1 21  0             176620.6618  -0.0021  0.050  -0.0021 0.11  
 431: 22  3 20  0   22  2 21  0             176620.6618  -0.0021  0.050  -0.0021 0.39  
 432: 21  1 20  0   21  0 21  0             176663.2029   0.0060  0.050   0.0060 0.39  
 433: 21  1 20  0   21  1 21  0             176663.2029   0.0060  0.050   0.0060 0.11  
 434: 21  2 20  0   21  0 21  0             176663.2029   0.0060  0.050   0.0060 0.11  
 435: 21  2 20  0   21  1 21  0             176663.2029   0.0060  0.050   0.0060 0.39  
 436: 57 36 21  0   57 35 22  0             176675.3682   0.0560  0.050   0.0008 0.41  
 437: 57 36 21  0   57 36 22  0             176675.3682   0.0643  0.050   0.0008 0.09  
 438: 57 37 21  0   57 35 22  0             176675.3682  -0.0627  0.050   0.0008 0.09  
 439: 57 37 21  0   57 36 22  0             176675.3682  -0.0544  0.050   0.0008 0.41  
 440: 14  6  8  0   13  7  7  0             176698.3554   0.0377  0.050  -0.0229 0.72  
 441: 14  7  8  0   13  7  7  0             176698.3554  -0.1776  0.050  -0.0229 0.28  
 442: 14  6  8  0   13  6  7  0             176700.7120   0.1439  0.050  -0.0109 0.28  
 443: 14  7  8  0   13  6  7  0             176700.7120  -0.0715  0.050  -0.0109 0.72  
 444: 13  7  6  0   12  8  5  0             176793.1141   0.0095  0.050               
 445: 13  8  6  0   12  8  5  0             176848.4699   0.0284  0.050               
 446: 13  7  6  0   12  7  5  0             177180.0734   0.0217  0.050               
 447: 13  8  6  0   12  7  5  0             177235.3831  -0.0055  0.050               
 448: 56 35 21  0   56 34 22  0             177300.0719   0.0174  0.050  -0.0091 0.41  
 449: 56 35 21  0   56 35 22  0             177300.0719   0.0213  0.050  -0.0091 0.09  
 450: 56 36 21  0   56 34 22  0             177300.0719  -0.0395  0.050  -0.0091 0.09  
 451: 56 36 21  0   56 35 22  0             177300.0719  -0.0357  0.050  -0.0091 0.41  
 452: 10 10  1  0    9  9  0  0             177644.8487   0.0080  0.050               
 453: 10 10  0  0    9  9  1  0             177828.0285  -0.0082  0.050               
 454: 55 34 21  0   55 33 22  0             177886.4893   0.0194  0.050   0.0069 0.41  
 455: 55 34 21  0   55 34 22  0             177886.4893   0.0212  0.050   0.0069 0.09  
 456: 55 35 21  0   55 33 22  0             177886.4893  -0.0073  0.050   0.0069 0.09  
 457: 55 35 21  0   55 34 22  0             177886.4893  -0.0056  0.050   0.0069 0.41  
 458: 54 33 21  0   54 32 22  0             178436.9211   0.0222  0.050   0.0164 0.41  
 459: 54 33 21  0   54 33 22  0             178436.9211   0.0230  0.050   0.0164 0.09  
 460: 54 34 21  0   54 32 22  0             178436.9211   0.0098  0.050   0.0164 0.09  
 461: 54 34 21  0   54 33 22  0             178436.9211   0.0105  0.050   0.0164 0.41  
 462: 53 32 21  0   53 31 22  0             178953.4509  -0.0381  0.050  -0.0409 0.41  
 463: 53 32 21  0   53 32 22  0             178953.4509  -0.0378  0.050  -0.0409 0.09  
 464: 53 33 21  0   53 31 22  0             178953.4509  -0.0438  0.050  -0.0409 0.09  
 465: 53 33 21  0   53 32 22  0             178953.4509  -0.0435  0.050  -0.0409 0.41  
 466: 52 31 21  0   52 30 22  0             179438.2358   0.0158  0.050   0.0147 0.41  
 467: 52 31 21  0   52 31 22  0             179438.2358   0.0160  0.050   0.0147 0.09  
 468: 52 32 21  0   52 30 22  0             179438.2358   0.0133  0.050   0.0147 0.09  
 469: 52 32 21  0   52 31 22  0             179438.2358   0.0135  0.050   0.0147 0.41  
 470: 51 30 21  0   51 29 22  0             179892.9446   0.0224  0.050   0.0219 0.41  
 471: 51 30 21  0   51 30 22  0             179892.9446   0.0225  0.050   0.0219 0.09  
 472: 51 31 21  0   51 29 22  0             179892.9446   0.0213  0.050   0.0219 0.09  
 473: 51 31 21  0   51 30 22  0             179892.9446   0.0214  0.050   0.0219 0.41  
 474: 50 29 21  0   50 29 22  0             180319.3112   0.0158  0.050   0.0154 0.16  
 475: 50 30 21  0   50 28 22  0             180319.3112   0.0153  0.050   0.0154 0.16  
 476: 50 30 21  0   50 29 22  0             180319.3112   0.0153  0.050   0.0154 0.68  
 477: 49 28 21  0   49 27 22  0             180718.9169  -0.0054  0.050  -0.0055 0.41  
 478: 49 28 21  0   49 28 22  0             180718.9169  -0.0054  0.050  -0.0055 0.09  
 479: 49 29 21  0   49 27 22  0             180718.9169  -0.0056  0.050  -0.0055 0.09  
 480: 49 29 21  0   49 28 22  0             180718.9169  -0.0056  0.050  -0.0055 0.41  
 481: 12  8  4  0   11  8  3  0             180917.7864   0.0133  0.050               
 482: 48 27 21  0   48 26 22  0             181093.2917   0.0111  0.050   0.0111 0.40  
 483: 48 27 21  0   48 27 22  0             181093.2917   0.0111  0.050   0.0111 0.10  
 484: 48 28 21  0   48 26 22  0             181093.2917   0.0110  0.050   0.0111 0.10  
 485: 48 28 21  0   48 27 22  0             181093.2917   0.0110  0.050   0.0111 0.40  
 486: 47 26 21  0   47 25 22  0             181443.7789   0.0250  0.050   0.0250 0.40  
 487: 47 26 21  0   47 26 22  0             181443.7789   0.0250  0.050   0.0250 0.10  
 488: 47 27 21  0   47 25 22  0             181443.7789   0.0249  0.050   0.0250 0.10  
 489: 47 27 21  0   47 26 22  0             181443.7789   0.0249  0.050   0.0250 0.40  
 490: 46 25 21  0   46 24 22  0             181771.6357  -0.0051  0.050  -0.0052 0.40  
 491: 46 25 21  0   46 25 22  0             181771.6357  -0.0051  0.050  -0.0052 0.10  
 492: 46 26 21  0   46 24 22  0             181771.6357  -0.0052  0.050  -0.0052 0.10  
 493: 46 26 21  0   46 25 22  0             181771.6357  -0.0052  0.050  -0.0052 0.40  
 494: 45 24 21  0   45 23 22  0             182078.1783   0.0150  0.050   0.0150 0.40  
 495: 45 24 21  0   45 24 22  0             182078.1783   0.0150  0.050   0.0150 0.10  
 496: 45 25 21  0   45 23 22  0             182078.1783   0.0150  0.050   0.0150 0.10  
 497: 45 25 21  0   45 24 22  0             182078.1783   0.0150  0.050   0.0150 0.40  
 498: 44 23 21  0   44 22 22  0             182364.4875   0.0146  0.050   0.0147 0.40  
 499: 44 23 21  0   44 23 22  0             182364.4875   0.0146  0.050   0.0147 0.10  
 500: 44 24 21  0   44 22 22  0             182364.4875   0.0146  0.050   0.0147 0.10  
 501: 44 24 21  0   44 23 22  0             182364.4875   0.0146  0.050   0.0147 0.40  
 502: 43 22 21  0   43 21 22  0             182631.6472  -0.0106  0.050  -0.0107 0.40  
 503: 43 22 21  0   43 22 22  0             182631.6472  -0.0106  0.050  -0.0107 0.10  
 504: 43 23 21  0   43 21 22  0             182631.6472  -0.0106  0.050  -0.0107 0.10  
 505: 43 23 21  0   43 22 22  0             182631.6472  -0.0106  0.050  -0.0107 0.40  
 506: 42 21 21  0   42 20 22  0             182880.7645   0.0164  0.050   0.0164 0.40  
 507: 42 21 21  0   42 21 22  0             182880.7645   0.0164  0.050   0.0164 0.10  
 508: 42 22 21  0   42 20 22  0             182880.7645   0.0164  0.050   0.0164 0.10  
 509: 42 22 21  0   42 21 22  0             182880.7645   0.0164  0.050   0.0164 0.40  
 510: 41 20 21  0   41 19 22  0             183112.7302   0.0103  0.050   0.0104 0.40  
 511: 41 20 21  0   41 20 22  0             183112.7302   0.0103  0.050   0.0104 0.10  
 512: 41 21 21  0   41 19 22  0             183112.7302   0.0103  0.050   0.0104 0.10  
 513: 41 21 21  0   41 20 22  0             183112.7302   0.0103  0.050   0.0104 0.40  
 514: 62 40 22  0   62 39 23  0             183235.8543   0.1933  0.050   0.0456 0.41  
 515: 62 40 22  0   62 40 23  0             183235.8543   0.2182  0.050   0.0456 0.09  
 516: 62 41 22  0   62 39 23  0             183235.8543  -0.1270  0.050   0.0456 0.09  
 517: 62 41 22  0   62 40 23  0             183235.8543  -0.1022  0.050   0.0456 0.41  
 518: 40 19 21  0   40 18 22  0             183328.5294   0.0289  0.050   0.0289 0.40  
 519: 40 19 21  0   40 19 22  0             183328.5294   0.0289  0.050   0.0289 0.10  
 520: 40 20 21  0   40 18 22  0             183328.5294   0.0289  0.050   0.0289 0.10  
 521: 40 20 21  0   40 19 22  0             183328.5294   0.0289  0.050   0.0289 0.40  
 522: 39 18 21  0   39 17 22  0             183528.9813   0.0094  0.050   0.0095 0.40  
 523: 39 18 21  0   39 18 22  0             183528.9813   0.0094  0.050   0.0095 0.10  
 524: 39 19 21  0   39 17 22  0             183528.9813   0.0094  0.050   0.0095 0.10  
 525: 39 19 21  0   39 18 22  0             183528.9813   0.0094  0.050   0.0095 0.40  
 526: 38 17 21  0   38 16 22  0             183714.9784   0.0050  0.050   0.0050 0.40  
 527: 38 17 21  0   38 17 22  0             183714.9784   0.0050  0.050   0.0050 0.10  
 528: 38 18 21  0   38 16 22  0             183714.9784   0.0050  0.050   0.0050 0.10  
 529: 38 18 21  0   38 17 22  0             183714.9784   0.0050  0.050   0.0050 0.40  
 530: 37 16 21  0   37 15 22  0             183887.2903  -0.0155  0.050  -0.0156 0.40  
 531: 37 16 21  0   37 16 22  0             183887.2903  -0.0155  0.050  -0.0156 0.10  
 532: 37 17 21  0   37 15 22  0             183887.2903  -0.0155  0.050  -0.0156 0.10  
 533: 37 17 21  0   37 16 22  0             183887.2903  -0.0155  0.050  -0.0156 0.40  
 534: 61 39 22  0   61 38 23  0             183957.1569   0.0877  0.050   0.0139 0.41  
 535: 61 39 22  0   61 39 23  0             183957.1569   0.0996  0.050   0.0139 0.09  
 536: 61 40 22  0   61 38 23  0             183957.1569  -0.0717  0.050   0.0139 0.09  
 537: 61 40 22  0   61 39 23  0             183957.1569  -0.0599  0.050   0.0139 0.41  
 538: 13  8  5  0   12  9  4  0             184033.2554   0.0442  0.050               
 539: 36 15 21  0   36 14 22  0             184046.7549   0.0213  0.050   0.0214 0.44  
 540: 36 15 21  0   36 15 22  0             184046.7549   0.0213  0.050   0.0214 0.12  
 541: 36 16 21  0   36 15 22  0             184046.7549   0.0213  0.050   0.0214 0.44  
 542: 35 14 21  0   35 13 22  0             184194.0062   0.0197  0.050   0.0197 0.40  
 543: 35 14 21  0   35 14 22  0             184194.0062   0.0197  0.050   0.0197 0.10  
 544: 35 15 21  0   35 13 22  0             184194.0062   0.0197  0.050   0.0197 0.10  
 545: 35 15 21  0   35 14 22  0             184194.0062   0.0197  0.050   0.0197 0.40  
 546: 34 13 21  0   34 12 22  0             184329.7833   0.0206  0.050   0.0206 0.40  
 547: 34 13 21  0   34 13 22  0             184329.7833   0.0206  0.050   0.0206 0.10  
 548: 34 14 21  0   34 12 22  0             184329.7833   0.0206  0.050   0.0206 0.10  
 549: 34 14 21  0   34 13 22  0             184329.7833   0.0206  0.050   0.0206 0.40  
 550: 33 12 21  0   33 11 22  0             184454.7898   0.0594  0.050   0.0595 0.40  
 551: 33 12 21  0   33 12 22  0             184454.7898   0.0594  0.050   0.0595 0.10  
 552: 33 13 21  0   33 11 22  0             184454.7898   0.0594  0.050   0.0595 0.10  
 553: 33 13 21  0   33 12 22  0             184454.7898   0.0594  0.050   0.0595 0.40  
 554: 60 38 22  0   60 37 23  0             184636.0918   0.0430  0.050   0.0067 0.41  
 555: 60 38 22  0   60 38 23  0             184636.0918   0.0485  0.050   0.0067 0.09  
 556: 60 39 22  0   60 37 23  0             184636.0918  -0.0351  0.050   0.0067 0.09  
 557: 60 39 22  0   60 38 23  0             184636.0918  -0.0295  0.050   0.0067 0.41  
 558: 31 10 21  0   31  9 22  0             184674.7687  -0.0031  0.050  -0.0031 0.39  
 559: 31 10 21  0   31 10 22  0             184674.7687  -0.0031  0.050  -0.0031 0.11  
 560: 31 11 21  0   31  9 22  0             184674.7687  -0.0031  0.050  -0.0031 0.11  
 561: 31 11 21  0   31 10 22  0             184674.7687  -0.0031  0.050  -0.0031 0.39  
 562: 30  9 21  0   30  8 22  0             184771.0333  -0.0121  0.050  -0.0121 0.39  
 563: 30  9 21  0   30  9 22  0             184771.0333  -0.0121  0.050  -0.0121 0.11  
 564: 30 10 21  0   30  8 22  0             184771.0333  -0.0121  0.050  -0.0121 0.11  
 565: 30 10 21  0   30  9 22  0             184771.0333  -0.0121  0.050  -0.0121 0.39  
 566: 29  8 21  0   29  7 22  0             184858.9224   0.0095  0.050   0.0095 0.39  
 567: 29  8 21  0   29  8 22  0             184858.9224   0.0095  0.050   0.0095 0.11  
 568: 29  9 21  0   29  7 22  0             184858.9224   0.0095  0.050   0.0095 0.11  
 569: 29  9 21  0   29  8 22  0             184858.9224   0.0095  0.050   0.0095 0.39  
 570: 13  9  5  0   12  9  4  0             184860.9429   0.0043  0.050               
 571: 28  7 21  0   28  6 22  0             184938.8944  -0.0189  0.050  -0.0189 0.39  
 572: 28  7 21  0   28  7 22  0             184938.8944  -0.0189  0.050  -0.0189 0.11  
 573: 28  8 21  0   28  6 22  0             184938.8944  -0.0189  0.050  -0.0189 0.11  
 574: 28  8 21  0   28  7 22  0             184938.8944  -0.0189  0.050  -0.0189 0.39  
 575: 27  6 21  0   27  5 22  0             185011.5630  -0.0008  0.050  -0.0008 0.39  
 576: 27  6 21  0   27  6 22  0             185011.5630  -0.0008  0.050  -0.0008 0.11  
 577: 27  7 21  0   27  5 22  0             185011.5630  -0.0008  0.050  -0.0008 0.11  
 578: 27  7 21  0   27  6 22  0             185011.5630  -0.0008  0.050  -0.0008 0.39  
 579: 26  5 21  0   26  4 22  0             185077.3836   0.0239  0.050   0.0239 0.39  
 580: 26  5 21  0   26  5 22  0             185077.3836   0.0239  0.050   0.0239 0.11  
 581: 26  6 21  0   26  4 22  0             185077.3836   0.0239  0.050   0.0239 0.11  
 582: 26  6 21  0   26  5 22  0             185077.3836   0.0239  0.050   0.0239 0.39  
 583: 25  4 21  0   25  3 22  0             185136.7791   0.0038  0.050   0.0038 0.39  
 584: 25  4 21  0   25  4 22  0             185136.7791   0.0038  0.050   0.0038 0.11  
 585: 25  5 21  0   25  3 22  0             185136.7791   0.0038  0.050   0.0038 0.11  
 586: 25  5 21  0   25  4 22  0             185136.7791   0.0038  0.050   0.0038 0.39  
 587: 21  0 21  0   20  0 20  0             185154.1272   0.0013  0.050   0.0013 0.12  
 588: 21  0 21  0   20  1 20  0             185154.1272   0.0013  0.050   0.0013 0.38  
 589: 21  1 21  0   20  0 20  0             185154.1272   0.0013  0.050   0.0013 0.38  
 590: 21  1 21  0   20  1 20  0             185154.1272   0.0013  0.050   0.0013 0.12  
 591: 20  1 19  0   19  1 18  0             185161.8561   0.0070  0.050   0.0070 0.13  
 592: 20  1 19  0   19  2 18  0             185161.8561   0.0070  0.050   0.0070 0.37  
 593: 20  2 19  0   19  1 18  0             185161.8561   0.0070  0.050   0.0070 0.37  
 594: 20  2 19  0   19  2 18  0             185161.8561   0.0070  0.050   0.0070 0.13  
 595: 19  2 17  0   18  2 16  0             185169.9527   0.0136  0.050   0.0136 0.13  
 596: 19  2 17  0   18  3 16  0             185169.9527   0.0136  0.050   0.0136 0.37  
 597: 19  3 17  0   18  2 16  0             185169.9527   0.0136  0.050   0.0136 0.37  
 598: 19  3 17  0   18  3 16  0             185169.9527   0.0136  0.050   0.0136 0.13  
 599: 18  3 15  0   17  3 14  0             185179.6397   0.0201  0.050   0.0202 0.13  
 600: 18  3 15  0   17  4 14  0             185179.6397   0.0201  0.050   0.0202 0.37  
 601: 18  4 15  0   17  3 14  0             185179.6397   0.0201  0.050   0.0202 0.37  
 602: 18  4 15  0   17  4 14  0             185179.6397   0.0201  0.050   0.0202 0.13  
 603: 24  3 21  0   24  2 22  0             185190.2680   0.0033  0.050   0.0033 0.39  
 604: 24  3 21  0   24  3 22  0             185190.2680   0.0033  0.050   0.0033 0.11  
 605: 24  4 21  0   24  2 22  0             185190.2680   0.0033  0.050   0.0033 0.11  
 606: 24  4 21  0   24  3 22  0             185190.2680   0.0033  0.050   0.0033 0.39  
 607: 17  4 13  0   16  4 12  0             185193.7264   0.0138  0.050   0.0138 0.13  
 608: 17  4 13  0   16  5 12  0             185193.7264   0.0138  0.050   0.0138 0.37  
 609: 17  5 13  0   16  4 12  0             185193.7264   0.0138  0.050   0.0138 0.37  
 610: 17  5 13  0   16  5 12  0             185193.7264   0.0138  0.050   0.0138 0.13  
 611: 16  5 11  0   15  5 10  0             185219.5930   0.0073  0.050   0.0075 0.13  
 612: 16  5 11  0   15  6 10  0             185219.5930   0.0077  0.050   0.0075 0.37  
 613: 16  6 11  0   15  5 10  0             185219.5930   0.0073  0.050   0.0075 0.37  
 614: 16  6 11  0   15  6 10  0             185219.5930   0.0076  0.050   0.0075 0.13  
 615: 12  9  3  0   11  9  2  0             185230.8559   0.0137  0.050               
 616: 23  2 21  0   23  1 22  0             185238.2599  -0.0024  0.050  -0.0024 0.39  
 617: 23  2 21  0   23  2 22  0             185238.2599  -0.0024  0.050  -0.0024 0.11  
 618: 23  3 21  0   23  1 22  0             185238.2599  -0.0024  0.050  -0.0024 0.11  
 619: 23  3 21  0   23  2 22  0             185238.2599  -0.0024  0.050  -0.0024 0.39  
 620:  9  7  3  0    8  5  4  0             185245.4206   0.0231  0.050               
 621: 59 37 22  0   59 36 23  0             185275.2257  -0.0022  0.050  -0.0198 0.41  
 622: 59 37 22  0   59 37 23  0             185275.2257   0.0002  0.050  -0.0198 0.09  
 623: 59 38 22  0   59 36 23  0             185275.2257  -0.0399  0.050  -0.0198 0.09  
 624: 59 38 22  0   59 37 23  0             185275.2257  -0.0374  0.050  -0.0198 0.41  
 625: 15  6  9  0   14  6  8  0             185279.9709  -0.1009  0.050   0.0637 0.22  
 626: 15  6  9  0   14  7  8  0             185279.9709   0.1144  0.050   0.0637 0.57  
 627: 15  7  9  0   14  7  8  0             185279.9709   0.0956  0.050   0.0637 0.22  
 628: 22  1 21  0   22  0 22  0             185281.2656   0.0822  0.050   0.0822 0.39  
 629: 22  1 21  0   22  1 22  0             185281.2656   0.0822  0.050   0.0822 0.11  
 630: 22  2 21  0   22  0 22  0             185281.2656   0.0822  0.050   0.0822 0.11  
 631: 22  2 21  0   22  1 22  0             185281.2656   0.0822  0.050   0.0822 0.39  
 632:  9  7  3  0    8  4  4  0             185431.5612  -0.0157  0.050               
 633: 14  7  7  0   13  8  6  0             185436.5909  -0.0011  0.050               
 634: 14  8  7  0   13  8  6  0             185443.2135  -0.0096  0.050               
 635: 14  7  7  0   13  7  6  0             185491.9382   0.0092  0.050               
 636: 14  8  7  0   13  7  6  0             185498.5638   0.0036  0.050               
 637: 58 36 22  0   58 35 23  0             185876.9927  -0.0103  0.050  -0.0187 0.41  
 638: 58 36 22  0   58 36 23  0             185876.9927  -0.0092  0.050  -0.0187 0.09  
 639: 58 37 22  0   58 35 23  0             185876.9927  -0.0282  0.050  -0.0187 0.09  
 640: 58 37 22  0   58 36 23  0             185876.9927  -0.0270  0.050  -0.0187 0.41  
 641: 10  8  2  0    9  6  3  0             186227.9405   0.0499  0.050               
 642: 57 35 22  0   57 34 23  0             186443.5741   0.0043  0.050   0.0004 0.41  
 643: 57 35 22  0   57 35 23  0             186443.5741   0.0048  0.050   0.0004 0.09  
 644: 57 36 22  0   57 34 23  0             186443.5741  -0.0039  0.050   0.0004 0.09  
 645: 57 36 22  0   57 35 23  0             186443.5741  -0.0034  0.050   0.0004 0.41  
 646: 56 34 22  0   56 33 23  0             186976.9448  -0.0047  0.050  -0.0065 0.41  
 647: 56 34 22  0   56 34 23  0             186976.9448  -0.0044  0.050  -0.0065 0.09  
 648: 56 35 22  0   56 33 23  0             186976.9448  -0.0085  0.050  -0.0065 0.09  
 649: 56 35 22  0   56 34 23  0             186976.9448  -0.0082  0.050  -0.0065 0.41  
 650: 55 33 22  0   55 32 23  0             187479.0225   0.0126  0.050   0.0118 0.41  
 651: 55 33 22  0   55 33 23  0             187479.0225   0.0127  0.050   0.0118 0.09  
 652: 55 34 22  0   55 32 23  0             187479.0225   0.0108  0.050   0.0118 0.09  
 653: 55 34 22  0   55 33 23  0             187479.0225   0.0109  0.050   0.0118 0.41  
 654: 13  8  5  0   12  8  4  0             187787.6006  -0.0557  0.050               
 655: 54 32 22  0   54 31 23  0             187951.4702  -0.0124  0.050  -0.0128 0.41  
 656: 54 32 22  0   54 32 23  0             187951.4702  -0.0124  0.050  -0.0128 0.09  
 657: 54 33 22  0   54 31 23  0             187951.4702  -0.0132  0.050  -0.0128 0.09  
 658: 54 33 22  0   54 32 23  0             187951.4702  -0.0132  0.050  -0.0128 0.41  
 659: 53 31 22  0   53 30 23  0             188395.9969   0.0185  0.050   0.0184 0.41  
 660: 53 31 22  0   53 31 23  0             188395.9969   0.0185  0.050   0.0184 0.09  
 661: 53 32 22  0   53 30 23  0             188395.9969   0.0182  0.050   0.0184 0.09  
 662: 53 32 22  0   53 31 23  0             188395.9969   0.0182  0.050   0.0184 0.41  
 663: 52 30 22  0   52 29 23  0             188814.0033   0.0037  0.050   0.0037 0.41  
 664: 52 30 22  0   52 30 23  0             188814.0033   0.0037  0.050   0.0037 0.09  
 665: 52 31 22  0   52 29 23  0             188814.0033   0.0036  0.050   0.0037 0.09  
 666: 52 31 22  0   52 30 23  0             188814.0033   0.0036  0.050   0.0037 0.41  
 667: 51 29 22  0   51 28 23  0             189206.9255  -0.0259  0.050  -0.0259 0.41  
 668: 51 29 22  0   51 29 23  0             189206.9255  -0.0259  0.050  -0.0259 0.10  
 669: 51 30 22  0   51 28 23  0             189206.9255  -0.0259  0.050  -0.0259 0.10  
 670: 51 30 22  0   51 29 23  0             189206.9255  -0.0259  0.050  -0.0259 0.41  
 671: 50 28 22  0   50 27 23  0             189576.1618   0.0101  0.050   0.0102 0.40  
 672: 50 28 22  0   50 28 23  0             189576.1618   0.0101  0.050   0.0102 0.10  
 673: 50 29 22  0   50 27 23  0             189576.1618   0.0101  0.050   0.0102 0.10  
 674: 50 29 22  0   50 28 23  0             189576.1618   0.0101  0.050   0.0102 0.40  
 675: 13 10  4  0   12 10  3  0             189898.7538   0.0350  0.050               
 676: 49 27 22  0   49 26 23  0             189922.8191  -0.0194  0.050  -0.0195 0.40  
 677: 49 27 22  0   49 27 23  0             189922.8191  -0.0194  0.050  -0.0195 0.10  
 678: 49 28 22  0   49 26 23  0             189922.8191  -0.0194  0.050  -0.0195 0.10  
 679: 49 28 22  0   49 27 23  0             189922.8191  -0.0194  0.050  -0.0195 0.40  
 680: 48 26 22  0   48 25 23  0             190248.1601  -0.0186  0.050  -0.0186 0.40  
 681: 48 26 22  0   48 26 23  0             190248.1601  -0.0186  0.050  -0.0186 0.10  
 682: 48 27 22  0   48 25 23  0             190248.1601  -0.0186  0.050  -0.0186 0.10  
 683: 48 27 22  0   48 26 23  0             190248.1601  -0.0186  0.050  -0.0186 0.40  
 684: 47 25 22  0   47 24 23  0             190553.3028   0.0298  0.050   0.0298 0.40  
 685: 47 25 22  0   47 25 23  0             190553.3028   0.0298  0.050   0.0298 0.10  
 686: 47 26 22  0   47 24 23  0             190553.3028   0.0298  0.050   0.0298 0.10  
 687: 47 26 22  0   47 25 23  0             190553.3028   0.0298  0.050   0.0298 0.40  
 688: 11 10  2  0   10  9  1  0             190825.0769   0.0139  0.050               
 689: 46 24 22  0   46 23 23  0             190839.1452  -0.0174  0.050  -0.0174 0.40  
 690: 46 24 22  0   46 24 23  0             190839.1452  -0.0174  0.050  -0.0174 0.10  
 691: 46 25 22  0   46 23 23  0             190839.1452  -0.0174  0.050  -0.0174 0.10  
 692: 46 25 22  0   46 24 23  0             190839.1452  -0.0174  0.050  -0.0174 0.40  
 693: 45 23 22  0   45 22 23  0             191106.8590   0.0250  0.050   0.0250 0.40  
 694: 45 23 22  0   45 23 23  0             191106.8590   0.0250  0.050   0.0250 0.10  
 695: 45 24 22  0   45 22 23  0             191106.8590   0.0250  0.050   0.0250 0.10  
 696: 45 24 22  0   45 23 23  0             191106.8590   0.0250  0.050   0.0250 0.40  
 697: 44 22 22  0   44 21 23  0             191357.3008   0.0777  0.050   0.0777 0.40  
 698: 44 22 22  0   44 22 23  0             191357.3008   0.0777  0.050   0.0777 0.10  
 699: 44 23 22  0   44 21 23  0             191357.3008   0.0777  0.050   0.0777 0.10  
 700: 44 23 22  0   44 22 23  0             191357.3008   0.0777  0.050   0.0777 0.40  
 701: 43 21 22  0   43 20 23  0             191591.2830   0.0631  0.050   0.0631 0.40  
 702: 43 21 22  0   43 21 23  0             191591.2830   0.0631  0.050   0.0631 0.10  
 703: 43 22 22  0   43 20 23  0             191591.2830   0.0631  0.050   0.0631 0.10  
 704: 43 22 22  0   43 21 23  0             191591.2830   0.0631  0.050   0.0631 0.40  
 705: 42 20 22  0   42 19 23  0             191809.7043   0.0332  0.050   0.0332 0.40  
 706: 42 20 22  0   42 20 23  0             191809.7043   0.0332  0.050   0.0332 0.10  
 707: 42 21 22  0   42 19 23  0             191809.7043   0.0332  0.050   0.0332 0.10  
 708: 42 21 22  0   42 20 23  0             191809.7043   0.0332  0.050   0.0332 0.40  
 709: 41 19 22  0   41 18 23  0             192013.4016   0.0176  0.050   0.0176 0.40  
 710: 41 19 22  0   41 19 23  0             192013.4016   0.0176  0.050   0.0176 0.10  
 711: 41 20 22  0   41 18 23  0             192013.4016   0.0176  0.050   0.0176 0.10  
 712: 41 20 22  0   41 19 23  0             192013.4016   0.0176  0.050   0.0176 0.40  
 713: 40 18 22  0   40 17 23  0             192203.1437   0.0149  0.050   0.0149 0.40  
 714: 40 18 22  0   40 18 23  0             192203.1437   0.0149  0.050   0.0149 0.10  
 715: 40 19 22  0   40 17 23  0             192203.1437   0.0149  0.050   0.0149 0.10  
 716: 40 19 22  0   40 18 23  0             192203.1437   0.0149  0.050   0.0149 0.40  
 717: 39 17 22  0   39 17 23  0             192379.6608   0.0191  0.050   0.0192 0.17  
 718: 39 18 22  0   39 16 23  0             192379.6608   0.0191  0.050   0.0192 0.17  
 719: 39 18 22  0   39 17 23  0             192379.6608   0.0191  0.050   0.0192 0.66  
 720: 38 16 22  0   38 15 23  0             192543.6212  -0.0050  0.050  -0.0050 0.40  
 721: 38 16 22  0   38 16 23  0             192543.6212  -0.0050  0.050  -0.0050 0.10  
 722: 38 17 22  0   38 15 23  0             192543.6212  -0.0050  0.050  -0.0050 0.10  
 723: 38 17 22  0   38 16 23  0             192543.6212  -0.0050  0.050  -0.0050 0.40  
 724: 63 40 23  0   63 39 24  0             192585.0493  -0.0023  0.050  -0.0262 0.41  
 725: 63 40 23  0   63 40 24  0             192585.0493   0.0013  0.050  -0.0262 0.09  
 726: 63 41 23  0   63 39 24  0             192585.0493  -0.0536  0.050  -0.0262 0.09  
 727: 63 41 23  0   63 40 24  0             192585.0493  -0.0499  0.050  -0.0262 0.41  
 728: 37 15 22  0   37 14 23  0             192695.7603   0.0039  0.050   0.0040 0.40  
 729: 37 15 22  0   37 15 23  0             192695.7603   0.0039  0.050   0.0040 0.10  
 730: 37 16 22  0   37 14 23  0             192695.7603   0.0039  0.050   0.0040 0.10  
 731: 37 16 22  0   37 15 23  0             192695.7603   0.0039  0.050   0.0040 0.40  
 732: 36 14 22  0   36 13 23  0             192836.7197   0.0422  0.050   0.0423 0.40  
 733: 36 14 22  0   36 14 23  0             192836.7197   0.0422  0.050   0.0423 0.10  
 734: 36 15 22  0   36 13 23  0             192836.7197   0.0422  0.050   0.0423 0.10  
 735: 36 15 22  0   36 14 23  0             192836.7197   0.0422  0.050   0.0423 0.40  
 736: 35 13 22  0   35 12 23  0             192967.0113   0.0030  0.050   0.0031 0.40  
 737: 35 13 22  0   35 13 23  0             192967.0113   0.0030  0.050   0.0031 0.10  
 738: 35 14 22  0   35 12 23  0             192967.0113   0.0030  0.050   0.0031 0.10  
 739: 35 14 22  0   35 13 23  0             192967.0113   0.0030  0.050   0.0031 0.40  
 740: 34 12 22  0   34 11 23  0             193087.3349  -0.0073  0.050  -0.0073 0.40  
 741: 34 12 22  0   34 12 23  0             193087.3349  -0.0073  0.050  -0.0073 0.10  
 742: 34 13 22  0   34 11 23  0             193087.3349  -0.0073  0.050  -0.0073 0.10  
 743: 34 13 22  0   34 12 23  0             193087.3349  -0.0073  0.050  -0.0073 0.40  
 744: 11 10  1  0   10  9  2  0             193170.5285   0.0322  0.050               
 745: 33 11 22  0   33 10 23  0             193198.2468  -0.0021  0.050  -0.0022 0.44  
 746: 33 12 22  0   33 10 23  0             193198.2468  -0.0021  0.050  -0.0022 0.12  
 747: 33 12 22  0   33 11 23  0             193198.2468  -0.0021  0.050  -0.0022 0.44  
 748: 62 39 23  0   62 38 24  0             193237.9445   0.0387  0.050   0.0272 0.41  
 749: 62 39 23  0   62 39 24  0             193237.9445   0.0404  0.050   0.0272 0.09  
 750: 62 40 23  0   62 38 24  0             193237.9445   0.0138  0.050   0.0272 0.09  
 751: 62 40 23  0   62 39 24  0             193237.9445   0.0155  0.050   0.0272 0.41  
 752: 32 10 22  0   32  9 23  0             193300.2799   0.0047  0.050   0.0048 0.39  
 753: 32 10 22  0   32 10 23  0             193300.2799   0.0047  0.050   0.0048 0.11  
 754: 32 11 22  0   32  9 23  0             193300.2799   0.0047  0.050   0.0048 0.11  
 755: 32 11 22  0   32 10 23  0             193300.2799   0.0047  0.050   0.0048 0.39  
 756: 31  9 22  0   31  8 23  0             193393.9701   0.0243  0.050   0.0244 0.39  
 757: 31  9 22  0   31  9 23  0             193393.9701   0.0243  0.050   0.0244 0.11  
 758: 31 10 22  0   31  8 23  0             193393.9701   0.0243  0.050   0.0244 0.11  
 759: 31 10 22  0   31  9 23  0             193393.9701   0.0243  0.050   0.0244 0.39  
 760: 30  8 22  0   30  7 23  0             193479.6721  -0.0927  0.050  -0.0928 0.39  
 761: 30  8 22  0   30  8 23  0             193479.6721  -0.0927  0.050  -0.0928 0.11  
 762: 30  9 22  0   30  7 23  0             193479.6721  -0.0927  0.050  -0.0928 0.11  
 763: 30  9 22  0   30  8 23  0             193479.6721  -0.0927  0.050  -0.0928 0.39  
 764: 29  7 22  0   29  6 23  0             193558.1668  -0.0500  0.050  -0.0500 0.39  
 765: 29  7 22  0   29  7 23  0             193558.1668  -0.0500  0.050  -0.0500 0.11  
 766: 29  8 22  0   29  6 23  0             193558.1668  -0.0500  0.050  -0.0500 0.11  
 767: 29  8 22  0   29  7 23  0             193558.1668  -0.0500  0.050  -0.0500 0.39  
 768: 28  6 22  0   28  5 23  0             193629.7680   0.0017  0.050   0.0017 0.39  
 769: 28  6 22  0   28  6 23  0             193629.7680   0.0017  0.050   0.0017 0.11  
 770: 28  7 22  0   28  5 23  0             193629.7680   0.0017  0.050   0.0017 0.11  
 771: 28  7 22  0   28  6 23  0             193629.7680   0.0017  0.050   0.0017 0.39  
 772: 27  5 22  0   27  4 23  0             193694.8743   0.0146  0.050   0.0146 0.39  
 773: 27  5 22  0   27  5 23  0             193694.8743   0.0146  0.050   0.0146 0.11  
 774: 27  6 22  0   27  4 23  0             193694.8743   0.0146  0.050   0.0146 0.11  
 775: 27  6 22  0   27  5 23  0             193694.8743   0.0146  0.050   0.0146 0.39  
 776: 26  4 22  0   26  3 23  0             193753.9238  -0.0012  0.050  -0.0013 0.39  
 777: 26  4 22  0   26  4 23  0             193753.9238  -0.0012  0.050  -0.0013 0.11  
 778: 26  5 22  0   26  3 23  0             193753.9238  -0.0012  0.050  -0.0013 0.11  
 779: 26  5 22  0   26  4 23  0             193753.9238  -0.0012  0.050  -0.0013 0.39  
 780: 22  0 22  0   21  0 21  0             193764.6431   0.0246  0.050   0.0246 0.12  
 781: 22  0 22  0   21  1 21  0             193764.6431   0.0246  0.050   0.0246 0.38  
 782: 22  1 22  0   21  0 21  0             193764.6431   0.0246  0.050   0.0246 0.38  
 783: 22  1 22  0   21  1 21  0             193764.6431   0.0246  0.050   0.0246 0.12  
 784: 21  1 20  0   20  1 19  0             193772.3230   0.0198  0.050   0.0199 0.12  
 785: 21  1 20  0   20  2 19  0             193772.3230   0.0198  0.050   0.0199 0.38  
 786: 21  2 20  0   20  1 19  0             193772.3230   0.0198  0.050   0.0199 0.38  
 787: 21  2 20  0   20  2 19  0             193772.3230   0.0198  0.050   0.0199 0.12  
 788: 20  2 18  0   19  2 17  0             193780.2851   0.0308  0.050   0.0309 0.13  
 789: 20  2 18  0   19  3 17  0             193780.2851   0.0308  0.050   0.0309 0.37  
 790: 20  3 18  0   19  2 17  0             193780.2851   0.0308  0.050   0.0309 0.37  
 791: 20  3 18  0   19  3 17  0             193780.2851   0.0308  0.050   0.0309 0.13  
 792: 19  3 16  0   18  3 15  0             193789.5260   0.0146  0.050   0.0146 0.13  
 793: 19  3 16  0   18  4 15  0             193789.5260   0.0146  0.050   0.0146 0.37  
 794: 19  4 16  0   18  3 15  0             193789.5260   0.0146  0.050   0.0146 0.37  
 795: 19  4 16  0   18  4 15  0             193789.5260   0.0146  0.050   0.0146 0.13  
 796: 18  4 14  0   17  4 13  0             193802.3318  -0.0074  0.050  -0.0075 0.13  
 797: 18  4 14  0   17  5 13  0             193802.3318  -0.0074  0.050  -0.0075 0.37  
 798: 18  5 14  0   17  4 13  0             193802.3318  -0.0074  0.050  -0.0075 0.37  
 799: 18  5 14  0   17  5 13  0             193802.3318  -0.0074  0.050  -0.0075 0.13  
 800: 25  3 22  0   25  2 23  0             193807.3716  -0.0015  0.050  -0.0015 0.39  
 801: 25  3 22  0   25  3 23  0             193807.3716  -0.0015  0.050  -0.0015 0.11  
 802: 25  4 22  0   25  2 23  0             193807.3716  -0.0015  0.050  -0.0015 0.11  
 803: 25  4 22  0   25  3 23  0             193807.3716  -0.0015  0.050  -0.0015 0.39  
 804: 17  5 12  0   16  5 11  0             193824.2725   0.0203  0.050   0.0204 0.13  
 805: 17  5 12  0   16  6 11  0             193824.2725   0.0203  0.050   0.0204 0.37  
 806: 17  6 12  0   16  5 11  0             193824.2725   0.0203  0.050   0.0204 0.37  
 807: 17  6 12  0   16  6 11  0             193824.2725   0.0203  0.050   0.0204 0.13  
 808: 24  2 22  0   24  1 23  0             193855.5780  -0.0194  0.050  -0.0195 0.39  
 809: 24  2 22  0   24  2 23  0             193855.5780  -0.0194  0.050  -0.0195 0.11  
 810: 24  3 22  0   24  1 23  0             193855.5780  -0.0194  0.050  -0.0195 0.11  
 811: 24  3 22  0   24  2 23  0             193855.5780  -0.0194  0.050  -0.0195 0.39  
 812: 16  6 10  0   15  6  9  0             193870.7398   0.0203  0.050   0.0290 0.14  
 813: 16  6 10  0   15  7  9  0             193870.7398   0.0392  0.050   0.0290 0.36  
 814: 16  7 10  0   15  6  9  0             193870.7398   0.0188  0.050   0.0290 0.36  
 815: 16  7 10  0   15  7  9  0             193870.7398   0.0376  0.050   0.0290 0.14  
 816: 23  1 22  0   23  0 23  0             193898.9569  -0.0178  0.050  -0.0179 0.39  
 817: 23  1 22  0   23  1 23  0             193898.9569  -0.0178  0.050  -0.0179 0.11  
 818: 23  2 22  0   23  0 23  0             193898.9569  -0.0178  0.050  -0.0179 0.11  
 819: 23  2 22  0   23  1 23  0             193898.9569  -0.0178  0.050  -0.0179 0.39  
 820: 15  8  8  0   14  7  7  0             193999.1107   0.0504  0.050               
 821: 14  8  6  0   13  9  5  0             193999.6742  -0.0288  0.050               
 822: 14  9  6  0   13  9  5  0             194133.7692  -0.0012  0.050               
 823: 60 37 23  0   60 36 24  0             194436.1412   0.0129  0.050   0.0103 0.41  
 824: 60 37 23  0   60 37 24  0             194436.1412   0.0132  0.050   0.0103 0.09  
 825: 60 38 23  0   60 36 24  0             194436.1412   0.0073  0.050   0.0103 0.09  
 826: 60 38 23  0   60 37 24  0             194436.1412   0.0077  0.050   0.0103 0.41  
 827: 14  8  6  0   13  8  5  0             194827.4402   0.0098  0.050               
 828: 14  9  6  0   13  8  5  0             194961.5011   0.0032  0.050               
 829: 59 36 23  0   59 35 24  0             194985.4770   0.0094  0.050   0.0083 0.41  
 830: 59 36 23  0   59 36 24  0             194985.4770   0.0096  0.050   0.0083 0.09  
 831: 59 37 23  0   59 35 24  0             194985.4770   0.0069  0.050   0.0083 0.09  
 832: 59 37 23  0   59 36 24  0             194985.4770   0.0070  0.050   0.0083 0.41  
 833: 58 35 23  0   58 34 24  0             195504.0448   0.0189  0.050   0.0184 0.41  
 834: 58 35 23  0   58 35 24  0             195504.0448   0.0189  0.050   0.0184 0.09  
 835: 58 36 23  0   58 34 24  0             195504.0448   0.0177  0.050   0.0184 0.09  
 836: 58 36 23  0   58 35 24  0             195504.0448   0.0178  0.050   0.0184 0.41  
 837: 11 11  0  0   10 10  1  0             195738.5115  -0.0030  0.050               
 838: 57 34 23  0   57 33 24  0             195993.4497   0.0060  0.050   0.0058 0.41  
 839: 57 34 23  0   57 34 24  0             195993.4497   0.0060  0.050   0.0058 0.09  
 840: 57 35 23  0   57 33 24  0             195993.4497   0.0055  0.050   0.0058 0.09  
 841: 57 35 23  0   57 34 24  0             195993.4497   0.0055  0.050   0.0058 0.41  
 842: 56 33 23  0   56 32 24  0             196455.2305  -0.0188  0.050  -0.0189 0.41  
 843: 56 33 23  0   56 33 24  0             196455.2305  -0.0188  0.050  -0.0189 0.09  
 844: 56 34 23  0   56 32 24  0             196455.2305  -0.0190  0.050  -0.0189 0.09  
 845: 56 34 23  0   56 33 24  0             196455.2305  -0.0190  0.050  -0.0189 0.41  
 846: 55 32 23  0   55 31 24  0             196890.8703  -0.0009  0.050  -0.0010 0.41  
 847: 55 32 23  0   55 32 24  0             196890.8703  -0.0009  0.050  -0.0010 0.09  
 848: 55 33 23  0   55 31 24  0             196890.8703  -0.0010  0.050  -0.0010 0.09  
 849: 55 33 23  0   55 32 24  0             196890.8703  -0.0010  0.050  -0.0010 0.41  
 850: 54 31 23  0   54 30 24  0             197301.6575   0.0101  0.050   0.0101 0.41  
 851: 54 31 23  0   54 31 24  0             197301.6575   0.0101  0.050   0.0101 0.09  
 852: 54 32 23  0   54 30 24  0             197301.6575   0.0101  0.050   0.0101 0.09  
 853: 54 32 23  0   54 31 24  0             197301.6575   0.0101  0.050   0.0101 0.41  
 854: 53 30 23  0   53 29 24  0             197688.8206  -0.0133  0.050  -0.0133 0.41  
 855: 53 30 23  0   53 30 24  0             197688.8206  -0.0133  0.050  -0.0133 0.10  
 856: 53 31 23  0   53 29 24  0             197688.8206  -0.0133  0.050  -0.0133 0.10  
 857: 53 31 23  0   53 30 24  0             197688.8206  -0.0133  0.050  -0.0133 0.41  
 858: 52 29 23  0   52 28 24  0             198053.6540   0.0408  0.050   0.0408 0.40  
 859: 52 29 23  0   52 29 24  0             198053.6540   0.0408  0.050   0.0408 0.10  
 860: 52 30 23  0   52 28 24  0             198053.6540   0.0408  0.050   0.0408 0.10  
 861: 52 30 23  0   52 29 24  0             198053.6540   0.0408  0.050   0.0408 0.40  
 862: 51 28 23  0   51 27 24  0             198397.1026   0.0027  0.050   0.0027 0.40  
 863: 51 28 23  0   51 28 24  0             198397.1026   0.0027  0.050   0.0027 0.10  
 864: 51 29 23  0   51 27 24  0             198397.1026   0.0026  0.050   0.0027 0.10  
 865: 51 29 23  0   51 28 24  0             198397.1026   0.0026  0.050   0.0027 0.40  
 866: 13  9  4  0   12  9  3  0             198632.8395   0.0014  0.050               
 867: 50 27 23  0   50 26 24  0             198720.3681   0.0202  0.050   0.0203 0.40  
 868: 50 27 23  0   50 27 24  0             198720.3681   0.0202  0.050   0.0203 0.10  
 869: 50 28 23  0   50 26 24  0             198720.3681   0.0202  0.050   0.0203 0.10  
 870: 50 28 23  0   50 27 24  0             198720.3681   0.0202  0.050   0.0203 0.40  
 871: 49 26 23  0   49 25 24  0             199024.3667   0.0126  0.050   0.0126 0.40  
 872: 49 26 23  0   49 26 24  0             199024.3667   0.0126  0.050   0.0126 0.10  
 873: 49 27 23  0   49 25 24  0             199024.3667   0.0126  0.050   0.0126 0.10  
 874: 49 27 23  0   49 26 24  0             199024.3667   0.0126  0.050   0.0126 0.40  
 875: 48 25 23  0   48 24 24  0             199310.1003   0.0359  0.050   0.0359 0.40  
 876: 48 25 23  0   48 25 24  0             199310.1003   0.0359  0.050   0.0359 0.10  
 877: 48 26 23  0   48 24 24  0             199310.1003   0.0359  0.050   0.0359 0.10  
 878: 48 26 23  0   48 25 24  0             199310.1003   0.0359  0.050   0.0359 0.40  
 879: 47 24 23  0   47 23 24  0             199578.3658  -0.0112  0.050  -0.0112 0.40  
 880: 47 24 23  0   47 24 24  0             199578.3658  -0.0112  0.050  -0.0112 0.10  
 881: 47 25 23  0   47 23 24  0             199578.3658  -0.0112  0.050  -0.0112 0.10  
 882: 47 25 23  0   47 24 24  0             199578.3658  -0.0112  0.050  -0.0112 0.40  
 883: 46 23 23  0   46 22 24  0             199830.1865   0.0399  0.050   0.0400 0.40  
 884: 46 23 23  0   46 23 24  0             199830.1865   0.0399  0.050   0.0400 0.10  
 885: 46 24 23  0   46 22 24  0             199830.1865   0.0399  0.050   0.0400 0.10  
 886: 46 24 23  0   46 23 24  0             199830.1865   0.0399  0.050   0.0400 0.40  
 887: 14  9  5  0   13 10  4  0             200016.9074   0.0939  0.050               
 888: 45 22 23  0   45 21 24  0             200066.2352   0.0483  0.050   0.0484 0.40  
 889: 45 22 23  0   45 22 24  0             200066.2352   0.0483  0.050   0.0484 0.10  
 890: 45 23 23  0   45 21 24  0             200066.2352   0.0483  0.050   0.0484 0.10  
 891: 45 23 23  0   45 22 24  0             200066.2352   0.0483  0.050   0.0484 0.40  
 892: 44 21 23  0   44 20 24  0             200287.2772   0.0025  0.050   0.0025 0.40  
 893: 44 21 23  0   44 21 24  0             200287.2772   0.0025  0.050   0.0025 0.10  
 894: 44 22 23  0   44 20 24  0             200287.2772   0.0025  0.050   0.0025 0.10  
 895: 44 22 23  0   44 21 24  0             200287.2772   0.0025  0.050   0.0025 0.40  
 896: 43 20 23  0   43 19 24  0             200494.1633   0.0117  0.050   0.0117 0.40  
 897: 43 20 23  0   43 20 24  0             200494.1633   0.0117  0.050   0.0117 0.10  
 898: 43 21 23  0   43 19 24  0             200494.1633   0.0117  0.050   0.0117 0.10  
 899: 43 21 23  0   43 20 24  0             200494.1633   0.0117  0.050   0.0117 0.40  
 900: 42 19 23  0   42 18 24  0             200687.5412   0.0144  0.050   0.0144 0.40  
 901: 42 19 23  0   42 19 24  0             200687.5412   0.0144  0.050   0.0144 0.10  
 902: 42 20 23  0   42 18 24  0             200687.5412   0.0144  0.050   0.0144 0.10  
 903: 42 20 23  0   42 19 24  0             200687.5412   0.0144  0.050   0.0144 0.40  
 904: 41 18 23  0   41 17 24  0             200868.1020   0.0229  0.050   0.0230 0.40  
 905: 41 18 23  0   41 18 24  0             200868.1020   0.0229  0.050   0.0230 0.10  
 906: 41 19 23  0   41 17 24  0             200868.1020   0.0229  0.050   0.0230 0.10  
 907: 41 19 23  0   41 18 24  0             200868.1020   0.0229  0.050   0.0230 0.40  
 908: 40 17 23  0   40 16 24  0             201036.4880   0.0293  0.050   0.0294 0.40  
 909: 40 17 23  0   40 17 24  0             201036.4880   0.0293  0.050   0.0294 0.10  
 910: 40 18 23  0   40 16 24  0             201036.4880   0.0293  0.050   0.0294 0.10  
 911: 40 18 23  0   40 17 24  0             201036.4880   0.0293  0.050   0.0294 0.40  
 912: 39 16 23  0   39 15 24  0             201193.2685  -0.0208  0.050  -0.0208 0.40  
 913: 39 16 23  0   39 16 24  0             201193.2685  -0.0208  0.050  -0.0208 0.10  
 914: 39 17 23  0   39 15 24  0             201193.2685  -0.0208  0.050  -0.0208 0.10  
 915: 39 17 23  0   39 16 24  0             201193.2685  -0.0208  0.050  -0.0208 0.40  
 916: 38 15 23  0   38 14 24  0             201339.1509  -0.0185  0.050  -0.0185 0.40  
 917: 38 15 23  0   38 15 24  0             201339.1509  -0.0185  0.050  -0.0185 0.10  
 918: 38 16 23  0   38 14 24  0             201339.1509  -0.0185  0.050  -0.0185 0.10  
 919: 38 16 23  0   38 15 24  0             201339.1509  -0.0185  0.050  -0.0185 0.40  
 920: 37 14 23  0   37 13 24  0             201474.6891   0.0156  0.050   0.0156 0.40  
 921: 37 14 23  0   37 14 24  0             201474.6891   0.0156  0.050   0.0156 0.10  
 922: 37 15 23  0   37 13 24  0             201474.6891   0.0156  0.050   0.0156 0.10  
 923: 37 15 23  0   37 14 24  0             201474.6891   0.0156  0.050   0.0156 0.40  
 924: 36 13 23  0   36 12 24  0             201600.3606   0.0070  0.050   0.0070 0.40  
 925: 36 13 23  0   36 13 24  0             201600.3606   0.0070  0.050   0.0070 0.10  
 926: 36 14 23  0   36 12 24  0             201600.3606   0.0070  0.050   0.0070 0.10  
 927: 36 14 23  0   36 13 24  0             201600.3606   0.0070  0.050   0.0070 0.40  
 928: 14 10  5  0   13 10  4  0             201650.8163   0.0529  0.050               
 929: 35 12 23  0   35 11 24  0             201716.7571   0.0167  0.050   0.0167 0.40  
 930: 35 12 23  0   35 12 24  0             201716.7571   0.0167  0.050   0.0167 0.10  
 931: 35 13 23  0   35 11 24  0             201716.7571   0.0167  0.050   0.0167 0.10  
 932: 35 13 23  0   35 12 24  0             201716.7571   0.0167  0.050   0.0167 0.40  
 933: 34 11 23  0   34 10 24  0             201824.3476   0.0033  0.050   0.0033 0.39  
 934: 34 11 23  0   34 11 24  0             201824.3476   0.0033  0.050   0.0033 0.11  
 935: 34 12 23  0   34 10 24  0             201824.3476   0.0033  0.050   0.0033 0.11  
 936: 34 12 23  0   34 11 24  0             201824.3476   0.0033  0.050   0.0033 0.39  
 937: 33 10 23  0   33  9 24  0             201923.6705   0.0146  0.050   0.0147 0.39  
 938: 33 10 23  0   33 10 24  0             201923.6705   0.0146  0.050   0.0147 0.11  
 939: 33 11 23  0   33  9 24  0             201923.6705   0.0146  0.050   0.0147 0.11  
 940: 33 11 23  0   33 10 24  0             201923.6705   0.0146  0.050   0.0147 0.39  
 941: 32  9 23  0   32  8 24  0             202015.1111  -0.0362  0.050  -0.0362 0.39  
 942: 32  9 23  0   32  9 24  0             202015.1111  -0.0362  0.050  -0.0362 0.11  
 943: 32 10 23  0   32  8 24  0             202015.1111  -0.0362  0.050  -0.0362 0.11  
 944: 32 10 23  0   32  9 24  0             202015.1111  -0.0362  0.050  -0.0362 0.39  
 945: 31  8 23  0   31  7 24  0             202099.2582  -0.0146  0.050  -0.0147 0.39  
 946: 31  8 23  0   31  8 24  0             202099.2582  -0.0146  0.050  -0.0147 0.11  
 947: 31  9 23  0   31  7 24  0             202099.2582  -0.0146  0.050  -0.0147 0.11  
 948: 31  9 23  0   31  8 24  0             202099.2582  -0.0146  0.050  -0.0147 0.39  
 949: 30  7 23  0   30  6 24  0             202176.5407   0.0712  0.050   0.0713 0.39  
 950: 30  7 23  0   30  7 24  0             202176.5407   0.0712  0.050   0.0713 0.11  
 951: 30  8 23  0   30  6 24  0             202176.5407   0.0712  0.050   0.0713 0.11  
 952: 30  8 23  0   30  7 24  0             202176.5407   0.0712  0.050   0.0713 0.39  
 953: 29  6 23  0   29  5 24  0             202247.1726   0.0153  0.050   0.0154 0.39  
 954: 29  6 23  0   29  6 24  0             202247.1726   0.0153  0.050   0.0154 0.11  
 955: 29  7 23  0   29  5 24  0             202247.1726   0.0153  0.050   0.0154 0.11  
 956: 29  7 23  0   29  6 24  0             202247.1726   0.0153  0.050   0.0154 0.39  
 957: 28  5 23  0   28  4 24  0             202311.7436   0.0033  0.050   0.0033 0.39  
 958: 28  5 23  0   28  5 24  0             202311.7436   0.0033  0.050   0.0033 0.11  
 959: 28  6 23  0   28  4 24  0             202311.7436   0.0033  0.050   0.0033 0.11  
 960: 28  6 23  0   28  5 24  0             202311.7436   0.0033  0.050   0.0033 0.39  
 961: 27  4 23  0   27  3 24  0             202370.6423   0.0351  0.050   0.0352 0.39  
 962: 27  4 23  0   27  4 24  0             202370.6423   0.0351  0.050   0.0352 0.11  
 963: 27  5 23  0   27  3 24  0             202370.6423   0.0351  0.050   0.0352 0.11  
 964: 27  5 23  0   27  4 24  0             202370.6423   0.0351  0.050   0.0352 0.39  
 965: 23  0 23  0   22  0 22  0             202374.9709   0.0153  0.050   0.0153 0.12  
 966: 23  0 23  0   22  1 22  0             202374.9709   0.0153  0.050   0.0153 0.38  
 967: 23  1 23  0   22  0 22  0             202374.9709   0.0153  0.050   0.0153 0.38  
 968: 23  1 23  0   22  1 22  0             202374.9709   0.0153  0.050   0.0153 0.12  
 969: 22  1 21  0   21  1 20  0             202382.6131   0.0080  0.050   0.0081 0.12  
 970: 22  1 21  0   21  2 20  0             202382.6131   0.0080  0.050   0.0081 0.38  
 971: 22  2 21  0   21  1 20  0             202382.6131   0.0080  0.050   0.0081 0.38  
 972: 22  2 21  0   21  2 20  0             202382.6131   0.0080  0.050   0.0081 0.12  
 973: 21  2 19  0   20  2 18  0             202390.4267  -0.0076  0.050  -0.0076 0.13  
 974: 21  2 19  0   20  3 18  0             202390.4267  -0.0076  0.050  -0.0076 0.37  
 975: 21  3 19  0   20  2 18  0             202390.4267  -0.0076  0.050  -0.0076 0.37  
 976: 21  3 19  0   20  3 18  0             202390.4267  -0.0076  0.050  -0.0076 0.13  
 977: 20  3 17  0   19  3 16  0             202399.3076  -0.0320  0.050  -0.0321 0.13  
 978: 20  3 17  0   19  4 16  0             202399.3076  -0.0320  0.050  -0.0321 0.37  
 979: 20  4 17  0   19  3 16  0             202399.3076  -0.0320  0.050  -0.0321 0.37  
 980: 20  4 17  0   19  4 16  0             202399.3076  -0.0320  0.050  -0.0321 0.13  
 981: 19  4 15  0   18  4 14  0             202411.2062   0.0309  0.050   0.0309 0.13  
 982: 19  4 15  0   18  5 14  0             202411.2062   0.0309  0.050   0.0309 0.37  
 983: 19  5 15  0   18  4 14  0             202411.2062   0.0309  0.050   0.0309 0.37  
 984: 19  5 15  0   18  5 14  0             202411.2062   0.0309  0.050   0.0309 0.13  
 985: 26  3 23  0   26  2 24  0             202424.1553   0.0246  0.050   0.0247 0.39  
 986: 26  3 23  0   26  3 24  0             202424.1553   0.0246  0.050   0.0247 0.11  
 987: 26  4 23  0   26  2 24  0             202424.1553   0.0246  0.050   0.0247 0.11  
 988: 26  4 23  0   26  3 24  0             202424.1553   0.0246  0.050   0.0247 0.39  
 989: 18  5 13  0   17  5 12  0             202430.1873  -0.0002  0.050  -0.0002 0.13  
 990: 18  5 13  0   17  6 12  0             202430.1873  -0.0002  0.050  -0.0002 0.37  
 991: 18  6 13  0   17  5 12  0             202430.1873  -0.0002  0.050  -0.0002 0.37  
 992: 18  6 13  0   17  6 12  0             202430.1873  -0.0002  0.050  -0.0002 0.13  
 993: 17  6 11  0   16  6 10  0             202467.3679   0.0004  0.050   0.0011 0.14  
 994: 17  6 11  0   16  7 10  0             202467.3679   0.0019  0.050   0.0011 0.36  
 995: 17  7 11  0   16  6 10  0             202467.3679   0.0002  0.050   0.0011 0.36  
 996: 17  7 11  0   16  7 10  0             202467.3679   0.0018  0.050   0.0011 0.14  
 997: 25  2 23  0   25  1 24  0             202472.6429  -0.0262  0.050  -0.0262 0.39  
 998: 25  2 23  0   25  2 24  0             202472.6429  -0.0262  0.050  -0.0262 0.11  
 999: 25  3 23  0   25  1 24  0             202472.6429  -0.0262  0.050  -0.0262 0.11  
1000: 25  3 23  0   25  2 24  0             202472.6429  -0.0262  0.050  -0.0262 0.39  
1001: 24  1 23  0   24  0 24  0             202516.5041  -0.0620  0.050  -0.0621 0.39  
1002: 24  1 23  0   24  1 24  0             202516.5041  -0.0620  0.050  -0.0621 0.11  
1003: 24  2 23  0   24  0 24  0             202516.5041  -0.0620  0.050  -0.0621 0.11  
1004: 24  2 23  0   24  1 24  0             202516.5041  -0.0620  0.050  -0.0621 0.39  
1005: 15  8  7  0   14  9  6  0             202761.7697   0.0002  0.050               
1006: 15  9  7  0   14  9  6  0             202779.5912  -0.0101  0.050               
1007: 15  8  7  0   14  8  6  0             202895.7528  -0.0841  0.050               
1008: 15  9  7  0   14  8  6  0             202913.6854   0.0165  0.050               
1009: 10  8  3  0    9  5  4  0             203424.3872   0.0078  0.050               
1010: 58 34 24  0   58 33 25  0             204950.1028  -0.0453  0.050  -0.0454 0.41  
1011: 58 34 24  0   58 34 25  0             204950.1028  -0.0453  0.050  -0.0454 0.09  
1012: 58 35 24  0   58 33 25  0             204950.1028  -0.0454  0.050  -0.0454 0.09  
1013: 58 35 24  0   58 34 25  0             204950.1028  -0.0454  0.050  -0.0454 0.41  
1014: 57 33 24  0   57 32 25  0             205378.1120   0.0776  0.050   0.0776 0.41  
1015: 57 33 24  0   57 33 25  0             205378.1120   0.0776  0.050   0.0776 0.09  
1016: 57 34 24  0   57 32 25  0             205378.1120   0.0775  0.050   0.0776 0.09  
1017: 57 34 24  0   57 33 25  0             205378.1120   0.0775  0.050   0.0776 0.41  
1018: 14 11  4  0   13 11  3  0             205539.5738   0.0684  0.050               
1019: 56 32 24  0   56 31 25  0             205782.4854  -0.0304  0.050  -0.0305 0.41  
1020: 56 32 24  0   56 32 25  0             205782.4854  -0.0304  0.050  -0.0305 0.09  
1021: 56 33 24  0   56 31 25  0             205782.4854  -0.0304  0.050  -0.0305 0.09  
1022: 56 33 24  0   56 32 25  0             205782.4854  -0.0304  0.050  -0.0305 0.41  
1023: 14  9  5  0   13  9  4  0             206260.7827   0.0680  0.050               
1024: 54 30 24  0   54 29 25  0             206525.7491   0.0284  0.050   0.0285 0.40  
1025: 54 30 24  0   54 30 25  0             206525.7491   0.0284  0.050   0.0285 0.10  
1026: 54 31 24  0   54 29 25  0             206525.7491   0.0284  0.050   0.0285 0.10  
1027: 54 31 24  0   54 30 25  0             206525.7491   0.0284  0.050   0.0285 0.40  
1028: 53 29 24  0   53 28 25  0             206866.4999  -0.0198  0.050  -0.0198 0.40  
1029: 53 29 24  0   53 29 25  0             206866.4999  -0.0198  0.050  -0.0198 0.10  
1030: 53 30 24  0   53 28 25  0             206866.4999  -0.0198  0.050  -0.0198 0.10  
1031: 53 30 24  0   53 29 25  0             206866.4999  -0.0198  0.050  -0.0198 0.40  
1032: 52 28 24  0   52 27 25  0             207188.0735  -0.0023  0.050  -0.0023 0.40  
1033: 52 28 24  0   52 28 25  0             207188.0735  -0.0023  0.050  -0.0023 0.10  
1034: 52 29 24  0   52 27 25  0             207188.0735  -0.0023  0.050  -0.0023 0.10  
1035: 52 29 24  0   52 28 25  0             207188.0735  -0.0023  0.050  -0.0023 0.40  
1036: 51 27 24  0   51 26 25  0             207491.2827  -0.0138  0.050  -0.0138 0.40  
1037: 51 27 24  0   51 27 25  0             207491.2827  -0.0138  0.050  -0.0138 0.10  
1038: 51 28 24  0   51 26 25  0             207491.2827  -0.0138  0.050  -0.0138 0.10  
1039: 51 28 24  0   51 27 25  0             207491.2827  -0.0138  0.050  -0.0138 0.40  
1040: 50 26 24  0   50 25 25  0             207777.0480   0.0036  0.050   0.0037 0.40  
1041: 50 26 24  0   50 26 25  0             207777.0480   0.0036  0.050   0.0037 0.10  
1042: 50 27 24  0   50 25 25  0             207777.0480   0.0036  0.050   0.0037 0.10  
1043: 50 27 24  0   50 26 25  0             207777.0480   0.0036  0.050   0.0037 0.40  
1044: 49 25 24  0   49 24 25  0             208046.1676   0.0268  0.050   0.0269 0.40  
1045: 49 25 24  0   49 25 25  0             208046.1676   0.0268  0.050   0.0269 0.10  
1046: 49 26 24  0   49 24 25  0             208046.1676   0.0268  0.050   0.0269 0.10  
1047: 49 26 24  0   49 25 25  0             208046.1676   0.0268  0.050   0.0269 0.40  
1048: 48 24 24  0   48 23 25  0             208299.4010   0.0321  0.050   0.0321 0.40  
1049: 48 24 24  0   48 24 25  0             208299.4010   0.0321  0.050   0.0321 0.10  
1050: 48 25 24  0   48 23 25  0             208299.4010   0.0321  0.050   0.0321 0.10  
1051: 48 25 24  0   48 24 25  0             208299.4010   0.0321  0.050   0.0321 0.40  
1052: 47 23 24  0   47 22 25  0             208537.5028   0.0263  0.050   0.0263 0.40  
1053: 47 23 24  0   47 23 25  0             208537.5028   0.0263  0.050   0.0263 0.10  
1054: 47 24 24  0   47 22 25  0             208537.5028   0.0263  0.050   0.0263 0.10  
1055: 47 24 24  0   47 23 25  0             208537.5028   0.0263  0.050   0.0263 0.40  
1056: 46 22 24  0   46 21 25  0             208761.2202   0.0423  0.050   0.0423 0.40  
1057: 46 22 24  0   46 22 25  0             208761.2202   0.0423  0.050   0.0423 0.10  
1058: 46 23 24  0   46 21 25  0             208761.2202   0.0423  0.050   0.0423 0.10  
1059: 46 23 24  0   46 22 25  0             208761.2202   0.0423  0.050   0.0423 0.40  
1060: 45 21 24  0   45 20 25  0             208971.1782   0.0212  0.050   0.0212 0.40  
1061: 45 21 24  0   45 21 25  0             208971.1782   0.0212  0.050   0.0212 0.10  
1062: 45 22 24  0   45 20 25  0             208971.1782   0.0212  0.050   0.0212 0.10  
1063: 45 22 24  0   45 21 25  0             208971.1782   0.0212  0.050   0.0212 0.40  
1064: 44 20 24  0   44 19 25  0             209168.0757   0.0070  0.050   0.0070 0.40  
1065: 44 20 24  0   44 20 25  0             209168.0757   0.0070  0.050   0.0070 0.10  
1066: 44 21 24  0   44 19 25  0             209168.0757   0.0070  0.050   0.0070 0.10  
1067: 44 21 24  0   44 20 25  0             209168.0757   0.0070  0.050   0.0070 0.40  
1068: 12 11  2  0   11 10  1  0             209269.0068  -0.0189  0.050               
1069: 43 19 24  0   43 18 25  0             209352.5653   0.0244  0.050   0.0244 0.40  
1070: 43 19 24  0   43 19 25  0             209352.5653   0.0244  0.050   0.0244 0.10  
1071: 43 20 24  0   43 18 25  0             209352.5653   0.0244  0.050   0.0244 0.10  
1072: 43 20 24  0   43 19 25  0             209352.5653   0.0244  0.050   0.0244 0.40  
1073: 42 18 24  0   42 17 25  0             209525.1829   0.0064  0.050   0.0064 0.40  
1074: 42 18 24  0   42 18 25  0             209525.1829   0.0064  0.050   0.0064 0.10  
1075: 42 19 24  0   42 17 25  0             209525.1829   0.0064  0.050   0.0064 0.10  
1076: 42 19 24  0   42 18 25  0             209525.1829   0.0064  0.050   0.0064 0.40  
1077: 41 17 24  0   41 16 25  0             209686.5633   0.0091  0.050   0.0092 0.40  
1078: 41 17 24  0   41 17 25  0             209686.5633   0.0091  0.050   0.0092 0.10  
1079: 41 18 24  0   41 16 25  0             209686.5633   0.0091  0.050   0.0092 0.10  
1080: 41 18 24  0   41 17 25  0             209686.5633   0.0091  0.050   0.0092 0.40  
1081: 40 16 24  0   40 15 25  0             209837.2183  -0.0118  0.050  -0.0118 0.40  
1082: 40 16 24  0   40 16 25  0             209837.2183  -0.0118  0.050  -0.0118 0.10  
1083: 40 17 24  0   40 15 25  0             209837.2183  -0.0118  0.050  -0.0118 0.10  
1084: 40 17 24  0   40 16 25  0             209837.2183  -0.0118  0.050  -0.0118 0.40  
1085: 39 15 24  0   39 14 25  0             209977.7325  -0.0069  0.050  -0.0069 0.40  
1086: 39 15 24  0   39 15 25  0             209977.7325  -0.0069  0.050  -0.0069 0.10  
1087: 39 16 24  0   39 14 25  0             209977.7325  -0.0069  0.050  -0.0069 0.10  
1088: 39 16 24  0   39 15 25  0             209977.7325  -0.0069  0.050  -0.0069 0.40  
1089: 38 14 24  0   38 13 25  0             210108.6002   0.0034  0.050   0.0034 0.40  
1090: 38 14 24  0   38 14 25  0             210108.6002   0.0034  0.050   0.0034 0.10  
1091: 38 15 24  0   38 13 25  0             210108.6002   0.0034  0.050   0.0034 0.10  
1092: 38 15 24  0   38 14 25  0             210108.6002   0.0034  0.050   0.0034 0.40  
1093: 37 13 24  0   37 12 25  0             210230.3176   0.0196  0.050   0.0197 0.40  
1094: 37 13 24  0   37 13 25  0             210230.3176   0.0196  0.050   0.0197 0.10  
1095: 37 14 24  0   37 12 25  0             210230.3176   0.0196  0.050   0.0197 0.10  
1096: 37 14 24  0   37 13 25  0             210230.3176   0.0196  0.050   0.0197 0.40  
1097: 36 12 24  0   36 11 25  0             210343.3427   0.0227  0.050   0.0228 0.39  
1098: 36 12 24  0   36 12 25  0             210343.3427   0.0227  0.050   0.0228 0.11  
1099: 36 13 24  0   36 11 25  0             210343.3427   0.0227  0.050   0.0228 0.11  
1100: 36 13 24  0   36 12 25  0             210343.3427   0.0227  0.050   0.0228 0.39  
1101: 35 11 24  0   35 10 25  0             210448.1414   0.0189  0.050   0.0190 0.39  
1102: 35 11 24  0   35 11 25  0             210448.1414   0.0189  0.050   0.0190 0.11  
1103: 35 12 24  0   35 10 25  0             210448.1414   0.0189  0.050   0.0190 0.11  
1104: 35 12 24  0   35 11 25  0             210448.1414   0.0189  0.050   0.0190 0.39  
1105: 34 10 24  0   34  9 25  0             210545.1449  -0.0035  0.050  -0.0035 0.39  
1106: 34 10 24  0   34 10 25  0             210545.1449  -0.0035  0.050  -0.0035 0.11  
1107: 34 11 24  0   34  9 25  0             210545.1449  -0.0035  0.050  -0.0035 0.11  
1108: 34 11 24  0   34 10 25  0             210545.1449  -0.0035  0.050  -0.0035 0.39  
1109: 33  9 24  0   33  8 25  0             210634.8217  -0.0032  0.050  -0.0032 0.39  
1110: 33  9 24  0   33  9 25  0             210634.8217  -0.0032  0.050  -0.0032 0.11  
1111: 33 10 24  0   33  8 25  0             210634.8217  -0.0032  0.050  -0.0032 0.11  
1112: 33 10 24  0   33  9 25  0             210634.8217  -0.0032  0.050  -0.0032 0.39  
1113: 12 11  1  0   11 10  2  0             210658.1003  -0.0133  0.050               
1114: 32  8 24  0   32  7 25  0             210717.5691   0.0063  0.050   0.0063 0.39  
1115: 32  8 24  0   32  8 25  0             210717.5691   0.0063  0.050   0.0063 0.11  
1116: 32  9 24  0   32  7 25  0             210717.5691   0.0063  0.050   0.0063 0.11  
1117: 32  9 24  0   32  8 25  0             210717.5691   0.0063  0.050   0.0063 0.39  
1118: 31  7 24  0   31  6 25  0             210793.7537  -0.0047  0.050  -0.0047 0.39  
1119: 31  7 24  0   31  7 25  0             210793.7537  -0.0047  0.050  -0.0047 0.11  
1120: 31  8 24  0   31  6 25  0             210793.7537  -0.0047  0.050  -0.0047 0.11  
1121: 31  8 24  0   31  7 25  0             210793.7537  -0.0047  0.050  -0.0047 0.39  
1122: 30  6 24  0   30  5 25  0             210863.8057   0.0121  0.050   0.0122 0.39  
1123: 30  6 24  0   30  6 25  0             210863.8057   0.0121  0.050   0.0122 0.11  
1124: 30  7 24  0   30  5 25  0             210863.8057   0.0121  0.050   0.0122 0.11  
1125: 30  7 24  0   30  6 25  0             210863.8057   0.0121  0.050   0.0122 0.39  
1126: 29  5 24  0   29  4 25  0             210928.0452   0.0094  0.050   0.0095 0.39  
1127: 29  5 24  0   29  5 25  0             210928.0452   0.0094  0.050   0.0095 0.11  
1128: 29  6 24  0   29  4 25  0             210928.0452   0.0094  0.050   0.0095 0.11  
1129: 29  6 24  0   29  5 25  0             210928.0452   0.0094  0.050   0.0095 0.39  
1130: 24  0 24  0   23  0 23  0             210985.1360   0.0055  0.050   0.0056 0.12  
1131: 24  0 24  0   23  1 23  0             210985.1360   0.0055  0.050   0.0056 0.38  
1132: 24  1 24  0   23  0 23  0             210985.1360   0.0055  0.050   0.0056 0.38  
1133: 24  1 24  0   23  1 23  0             210985.1360   0.0055  0.050   0.0056 0.12  
1134: 28  4 24  0   28  3 25  0             210986.8183  -0.0204  0.050  -0.0205 0.39  
1135: 28  4 24  0   28  4 25  0             210986.8183  -0.0204  0.050  -0.0205 0.11  
1136: 28  5 24  0   28  3 25  0             210986.8183  -0.0204  0.050  -0.0205 0.11  
1137: 28  5 24  0   28  4 25  0             210986.8183  -0.0204  0.050  -0.0205 0.39  
1138: 23  1 22  0   22  1 21  0             210992.7605   0.0134  0.050   0.0135 0.12  
1139: 23  1 22  0   22  2 21  0             210992.7605   0.0134  0.050   0.0135 0.38  
1140: 23  2 22  0   22  1 21  0             210992.7605   0.0134  0.050   0.0135 0.38  
1141: 23  2 22  0   22  2 21  0             210992.7605   0.0134  0.050   0.0135 0.12  
1142: 22  2 20  0   21  2 19  0             211000.4793   0.0112  0.050   0.0112 0.13  
1143: 22  2 20  0   21  3 19  0             211000.4793   0.0112  0.050   0.0112 0.37  
1144: 22  3 20  0   21  2 19  0             211000.4793   0.0112  0.050   0.0112 0.37  
1145: 22  3 20  0   21  3 19  0             211000.4793   0.0112  0.050   0.0112 0.13  
1146: 21  3 18  0   20  3 17  0             211009.0921   0.0161  0.050   0.0161 0.13  
1147: 21  3 18  0   20  4 17  0             211009.0921   0.0161  0.050   0.0161 0.37  
1148: 21  4 18  0   20  3 17  0             211009.0921   0.0161  0.050   0.0161 0.37  
1149: 21  4 18  0   20  4 17  0             211009.0921   0.0161  0.050   0.0161 0.13  
1150: 20  4 16  0   19  4 15  0             211020.1104  -0.0046  0.050  -0.0046 0.13  
1151: 20  4 16  0   19  5 15  0             211020.1104  -0.0046  0.050  -0.0046 0.37  
1152: 20  5 16  0   19  4 15  0             211020.1104  -0.0046  0.050  -0.0046 0.37  
1153: 20  5 16  0   19  5 15  0             211020.1104  -0.0046  0.050  -0.0046 0.13  
1154: 19  5 14  0   18  5 13  0             211036.9315  -0.0037  0.050  -0.0037 0.13  
1155: 19  5 14  0   18  6 13  0             211036.9315  -0.0037  0.050  -0.0037 0.37  
1156: 19  6 14  0   18  5 13  0             211036.9315  -0.0037  0.050  -0.0037 0.37  
1157: 19  6 14  0   18  6 13  0             211036.9315  -0.0037  0.050  -0.0037 0.13  
1158: 27  3 24  0   27  2 25  0             211040.5532   0.0101  0.050   0.0102 0.39  
1159: 27  3 24  0   27  3 25  0             211040.5532   0.0101  0.050   0.0102 0.11  
1160: 27  4 24  0   27  2 25  0             211040.5532   0.0101  0.050   0.0102 0.11  
1161: 27  4 24  0   27  3 25  0             211040.5532   0.0101  0.050   0.0102 0.39  
1162: 18  6 12  0   17  6 11  0             211067.6338   0.0003  0.050   0.0004 0.13  
1163: 18  6 12  0   17  7 11  0             211067.6338   0.0004  0.050   0.0004 0.37  
1164: 18  7 12  0   17  6 11  0             211067.6338   0.0003  0.050   0.0004 0.37  
1165: 18  7 12  0   17  7 11  0             211067.6338   0.0004  0.050   0.0004 0.13  
1166: 15  9  6  0   14 10  5  0             211072.8335   0.0085  0.050               
1167: 26  2 24  0   26  1 25  0             211089.4460  -0.0301  0.050  -0.0301 0.39  
1168: 26  2 24  0   26  2 25  0             211089.4460  -0.0301  0.050  -0.0301 0.11  
1169: 26  3 24  0   26  1 25  0             211089.4460  -0.0301  0.050  -0.0301 0.11  
1170: 26  3 24  0   26  2 25  0             211089.4460  -0.0301  0.050  -0.0301 0.39  
1171: 17  7 10  0   16  7  9  0             211134.7990  -0.0316  0.050  -0.0014 0.14  
1172: 17  7 10  0   16  8  9  0             211134.7990   0.0347  0.050  -0.0014 0.36  
1173: 17  8 10  0   16  7  9  0             211134.7990  -0.0375  0.050  -0.0014 0.36  
1174: 17  8 10  0   16  8  9  0             211134.7990   0.0289  0.050  -0.0014 0.14  
1175: 16  8  8  0   15  9  7  0             211307.4062  -0.0037  0.050               
1176: 16  9  8  0   15  9  7  0             211309.4597  -0.0081  0.050               
1177: 16  8  8  0   15  8  7  0             211325.2651   0.0232  0.050               
1178: 16  9  8  0   15  8  7  0             211327.2964  -0.0034  0.050               
1179: 12 10  2  0   11  9  3  0             212461.7474  -0.0320  0.050               
1180: 15  9  6  0   14  9  5  0             212706.7832   0.0083  0.050               
1181: 15 10  6  0   14  9  5  0             213007.4230   0.0321  0.050               
1182: 60 35 25  0   60 34 26  0             213436.5898  -0.0719  0.050  -0.0719 0.41  
1183: 60 35 25  0   60 35 26  0             213436.5898  -0.0719  0.050  -0.0719 0.09  
1184: 60 36 25  0   60 34 26  0             213436.5898  -0.0719  0.050  -0.0719 0.09  
1185: 60 36 25  0   60 35 26  0             213436.5898  -0.0719  0.050  -0.0719 0.41  
1186: 12 12  1  0   11 11  0  0             213619.3644   0.0140  0.050               
1187: 12 12  0  0   11 11  1  0             213668.2327  -0.0001  0.050               
1188: 59 34 25  0   59 33 26  0             213857.7592  -0.0343  0.050  -0.0343 0.41  
1189: 59 34 25  0   59 34 26  0             213857.7592  -0.0343  0.050  -0.0343 0.09  
1190: 59 35 25  0   59 33 26  0             213857.7592  -0.0343  0.050  -0.0343 0.09  
1191: 59 35 25  0   59 34 26  0             213857.7592  -0.0343  0.050  -0.0343 0.41  
1192: 58 33 25  0   58 32 26  0             214256.8177   0.0138  0.050   0.0138 0.41  
1193: 58 33 25  0   58 33 26  0             214256.8177   0.0138  0.050   0.0138 0.10  
1194: 58 34 25  0   58 32 26  0             214256.8177   0.0138  0.050   0.0138 0.10  
1195: 58 34 25  0   58 33 26  0             214256.8177   0.0138  0.050   0.0138 0.41  
1196: 56 31 25  0   56 30 26  0             214992.5100   0.0172  0.050   0.0172 0.40  
1197: 56 31 25  0   56 31 26  0             214992.5100   0.0172  0.050   0.0172 0.10  
1198: 56 32 25  0   56 30 26  0             214992.5100   0.0172  0.050   0.0172 0.10  
1199: 56 32 25  0   56 31 26  0             214992.5100   0.0172  0.050   0.0172 0.40  
1200: 15 10  5  0   14 11  4  0             215210.2725   0.0060  0.050               
1201: 55 30 25  0   55 29 26  0             215331.0516  -0.0045  0.050  -0.0046 0.40  
1202: 55 30 25  0   55 30 26  0             215331.0516  -0.0045  0.050  -0.0046 0.10  
1203: 55 31 25  0   55 29 26  0             215331.0516  -0.0045  0.050  -0.0046 0.10  
1204: 55 31 25  0   55 30 26  0             215331.0516  -0.0045  0.050  -0.0046 0.40  
1205: 54 29 25  0   54 28 26  0             215651.2906   0.0143  0.050   0.0144 0.40  
1206: 54 29 25  0   54 29 26  0             215651.2906   0.0143  0.050   0.0144 0.10  
1207: 54 30 25  0   54 28 26  0             215651.2906   0.0143  0.050   0.0144 0.10  
1208: 54 30 25  0   54 29 26  0             215651.2906   0.0143  0.050   0.0144 0.40  
1209: 14 10  4  0   13 10  3  0             215733.4241  -0.0040  0.050               
1210: 53 28 25  0   53 27 26  0             215953.9635  -0.0189  0.050  -0.0189 0.40  
1211: 53 28 25  0   53 28 26  0             215953.9635  -0.0189  0.050  -0.0189 0.10  
1212: 53 29 25  0   53 27 26  0             215953.9635  -0.0189  0.050  -0.0189 0.10  
1213: 53 29 25  0   53 28 26  0             215953.9635  -0.0189  0.050  -0.0189 0.40  
1214: 52 27 25  0   52 26 26  0             216239.9653   0.0004  0.050   0.0004 0.40  
1215: 52 27 25  0   52 27 26  0             216239.9653   0.0004  0.050   0.0004 0.10  
1216: 52 28 25  0   52 26 26  0             216239.9653   0.0004  0.050   0.0004 0.10  
1217: 52 28 25  0   52 27 26  0             216239.9653   0.0004  0.050   0.0004 0.40  
1218: 51 26 25  0   51 25 26  0             216509.9824   0.0049  0.050   0.0050 0.40  
1219: 51 26 25  0   51 26 26  0             216509.9824   0.0049  0.050   0.0050 0.10  
1220: 51 27 25  0   51 25 26  0             216509.9824   0.0049  0.050   0.0050 0.10  
1221: 51 27 25  0   51 26 26  0             216509.9824   0.0049  0.050   0.0050 0.40  
1222: 50 25 25  0   50 24 26  0             216764.7304  -0.0100  0.050  -0.0100 0.40  
1223: 50 25 25  0   50 25 26  0             216764.7304  -0.0100  0.050  -0.0100 0.10  
1224: 50 26 25  0   50 24 26  0             216764.7304  -0.0100  0.050  -0.0100 0.10  
1225: 50 26 25  0   50 25 26  0             216764.7304  -0.0100  0.050  -0.0100 0.40  
1226: 49 24 25  0   49 23 26  0             217004.9371  -0.0058  0.050  -0.0058 0.40  
1227: 49 24 25  0   49 24 26  0             217004.9371  -0.0058  0.050  -0.0058 0.10  
1228: 49 25 25  0   49 23 26  0             217004.9371  -0.0058  0.050  -0.0058 0.10  
1229: 49 25 25  0   49 24 26  0             217004.9371  -0.0058  0.050  -0.0058 0.40  
1230: 48 23 25  0   48 22 26  0             217231.2497   0.0053  0.050   0.0054 0.40  
1231: 48 23 25  0   48 23 26  0             217231.2497   0.0053  0.050   0.0054 0.10  
1232: 48 24 25  0   48 22 26  0             217231.2497   0.0053  0.050   0.0054 0.10  
1233: 48 24 25  0   48 23 26  0             217231.2497   0.0053  0.050   0.0054 0.40  
1234: 47 22 25  0   47 21 26  0             217444.3015   0.0244  0.050   0.0244 0.40  
1235: 47 22 25  0   47 22 26  0             217444.3015   0.0244  0.050   0.0244 0.10  
1236: 47 23 25  0   47 21 26  0             217444.3015   0.0244  0.050   0.0244 0.10  
1237: 47 23 25  0   47 22 26  0             217444.3015   0.0244  0.050   0.0244 0.40  
1238: 46 21 25  0   46 20 26  0             217644.6396  -0.0083  0.050  -0.0083 0.40  
1239: 46 21 25  0   46 21 26  0             217644.6396  -0.0083  0.050  -0.0083 0.10  
1240: 46 22 25  0   46 20 26  0             217644.6396  -0.0083  0.050  -0.0083 0.10  
1241: 46 22 25  0   46 21 26  0             217644.6396  -0.0083  0.050  -0.0083 0.40  
1242: 45 20 25  0   45 19 26  0             217832.9541   0.0146  0.050   0.0147 0.40  
1243: 45 20 25  0   45 20 26  0             217832.9541   0.0146  0.050   0.0147 0.10  
1244: 45 21 25  0   45 19 26  0             217832.9541   0.0146  0.050   0.0147 0.10  
1245: 45 21 25  0   45 20 26  0             217832.9541   0.0146  0.050   0.0147 0.40  
1246: 44 19 25  0   44 18 26  0             218009.7172   0.0055  0.050   0.0056 0.40  
1247: 44 19 25  0   44 19 26  0             218009.7172   0.0055  0.050   0.0056 0.10  
1248: 44 20 25  0   44 18 26  0             218009.7172   0.0055  0.050   0.0056 0.10  
1249: 44 20 25  0   44 19 26  0             218009.7172   0.0055  0.050   0.0056 0.40  
1250: 43 18 25  0   43 17 26  0             218175.5092   0.0061  0.050   0.0061 0.40  
1251: 43 18 25  0   43 18 26  0             218175.5092   0.0061  0.050   0.0061 0.10  
1252: 43 19 25  0   43 17 26  0             218175.5092   0.0061  0.050   0.0061 0.10  
1253: 43 19 25  0   43 18 26  0             218175.5092   0.0061  0.050   0.0061 0.40  
1254: 15 11  5  0   14 11  4  0             218201.2687   0.0216  0.050               
1255: 42 17 25  0   42 16 26  0             218330.8352   0.0029  0.050   0.0029 0.40  
1256: 42 17 25  0   42 17 26  0             218330.8352   0.0029  0.050   0.0029 0.10  
1257: 42 18 25  0   42 16 26  0             218330.8352   0.0029  0.050   0.0029 0.10  
1258: 42 18 25  0   42 17 26  0             218330.8352   0.0029  0.050   0.0029 0.40  
1259: 41 16 25  0   41 15 26  0             218476.2085   0.0099  0.050   0.0100 0.40  
1260: 41 16 25  0   41 16 26  0             218476.2085   0.0099  0.050   0.0100 0.10  
1261: 41 17 25  0   41 15 26  0             218476.2085   0.0099  0.050   0.0100 0.10  
1262: 41 17 25  0   41 16 26  0             218476.2085   0.0099  0.050   0.0100 0.40  
1263: 40 15 25  0   40 14 26  0             218612.0728  -0.0099  0.050  -0.0100 0.40  
1264: 40 15 25  0   40 15 26  0             218612.0728  -0.0099  0.050  -0.0100 0.10  
1265: 40 16 25  0   40 14 26  0             218612.0728  -0.0099  0.050  -0.0100 0.10  
1266: 40 16 25  0   40 15 26  0             218612.0728  -0.0099  0.050  -0.0100 0.40  
1267: 39 14 25  0   39 13 26  0             218738.9434  -0.0053  0.050  -0.0054 0.40  
1268: 39 14 25  0   39 14 26  0             218738.9434  -0.0053  0.050  -0.0054 0.10  
1269: 39 15 25  0   39 13 26  0             218738.9434  -0.0053  0.050  -0.0054 0.10  
1270: 39 15 25  0   39 14 26  0             218738.9434  -0.0053  0.050  -0.0054 0.40  
1271: 38 13 25  0   38 12 26  0             218857.2268  -0.0171  0.050  -0.0172 0.44  
1272: 38 13 25  0   38 13 26  0             218857.2268  -0.0171  0.050  -0.0172 0.12  
1273: 38 14 25  0   38 13 26  0             218857.2268  -0.0171  0.050  -0.0172 0.44  
1274: 37 12 25  0   37 11 26  0             218967.4145   0.0149  0.050   0.0149 0.39  
1275: 37 12 25  0   37 12 26  0             218967.4145   0.0149  0.050   0.0149 0.11  
1276: 37 13 25  0   37 11 26  0             218967.4145   0.0149  0.050   0.0149 0.11  
1277: 37 13 25  0   37 12 26  0             218967.4145   0.0149  0.050   0.0149 0.39  
1278: 36 11 25  0   36 10 26  0             219069.8109  -0.0210  0.050  -0.0210 0.39  
1279: 36 11 25  0   36 11 26  0             219069.8109  -0.0210  0.050  -0.0210 0.11  
1280: 36 12 25  0   36 10 26  0             219069.8109  -0.0210  0.050  -0.0210 0.11  
1281: 36 12 25  0   36 11 26  0             219069.8109  -0.0210  0.050  -0.0210 0.39  
1282: 35 10 25  0   35  9 26  0             219164.9379  -0.0047  0.050  -0.0047 0.39  
1283: 35 10 25  0   35 10 26  0             219164.9379  -0.0047  0.050  -0.0047 0.11  
1284: 35 11 25  0   35  9 26  0             219164.9379  -0.0047  0.050  -0.0047 0.11  
1285: 35 11 25  0   35 10 26  0             219164.9379  -0.0047  0.050  -0.0047 0.39  
1286: 34  9 25  0   34  8 26  0             219253.1384   0.0190  0.050   0.0191 0.39  
1287: 34  9 25  0   34  9 26  0             219253.1384   0.0190  0.050   0.0191 0.11  
1288: 34 10 25  0   34  8 26  0             219253.1384   0.0190  0.050   0.0191 0.11  
1289: 34 10 25  0   34  9 26  0             219253.1384   0.0190  0.050   0.0191 0.39  
1290: 33  8 25  0   33  7 26  0             219334.7419   0.0058  0.050   0.0058 0.39  
1291: 33  8 25  0   33  8 26  0             219334.7419   0.0058  0.050   0.0058 0.11  
1292: 33  9 25  0   33  7 26  0             219334.7419   0.0058  0.050   0.0058 0.11  
1293: 33  9 25  0   33  8 26  0             219334.7419   0.0058  0.050   0.0058 0.39  
1294: 32  7 25  0   32  6 26  0             219410.1782   0.0242  0.050   0.0243 0.39  
1295: 32  7 25  0   32  7 26  0             219410.1782   0.0242  0.050   0.0243 0.11  
1296: 32  8 25  0   32  6 26  0             219410.1782   0.0242  0.050   0.0243 0.11  
1297: 32  8 25  0   32  7 26  0             219410.1782   0.0242  0.050   0.0243 0.39  
1298: 31  6 25  0   31  5 26  0             219479.7025  -0.0184  0.050  -0.0184 0.39  
1299: 31  6 25  0   31  6 26  0             219479.7025  -0.0184  0.050  -0.0184 0.11  
1300: 31  7 25  0   31  5 26  0             219479.7025  -0.0184  0.050  -0.0184 0.11  
1301: 31  7 25  0   31  6 26  0             219479.7025  -0.0184  0.050  -0.0184 0.39  
1302: 30  5 25  0   30  4 26  0             219543.7481  -0.0247  0.050  -0.0247 0.39  
1303: 30  5 25  0   30  5 26  0             219543.7481  -0.0247  0.050  -0.0247 0.11  
1304: 30  6 25  0   30  4 26  0             219543.7481  -0.0247  0.050  -0.0247 0.11  
1305: 30  6 25  0   30  5 26  0             219543.7481  -0.0247  0.050  -0.0247 0.39  
1306: 25  0 25  0   24  0 24  0             219595.1447   0.0087  0.050   0.0087 0.12  
1307: 25  0 25  0   24  1 24  0             219595.1447   0.0087  0.050   0.0087 0.38  
1308: 25  1 25  0   24  0 24  0             219595.1447   0.0087  0.050   0.0087 0.38  
1309: 25  1 25  0   24  1 24  0             219595.1447   0.0087  0.050   0.0087 0.12  
1310: 24  1 23  0   23  1 22  0             219602.7037  -0.0180  0.050  -0.0080 0.11  
1311: 24  1 23  0   23  2 22  0             219602.7037  -0.0180  0.050  -0.0080 0.33  
1312: 24  2 23  0   23  1 22  0             219602.7037  -0.0180  0.050  -0.0080 0.33  
1313: 24  2 23  0   23  2 22  0             219602.7037  -0.0180  0.050  -0.0080 0.11  
1314: 29  4 25  0   29  3 26  0             219602.7037   0.0704  0.050  -0.0080 0.04  
1315: 29  4 25  0   29  4 26  0             219602.7037   0.0704  0.050  -0.0080 0.01  
1316: 29  5 25  0   29  3 26  0             219602.7037   0.0704  0.050  -0.0080 0.01  
1317: 29  5 25  0   29  4 26  0             219602.7037   0.0704  0.050  -0.0080 0.04  
1318: 23  2 21  0   22  2 20  0             219610.3250  -0.0203  0.050  -0.0203 0.13  
1319: 23  2 21  0   22  3 20  0             219610.3250  -0.0203  0.050  -0.0203 0.37  
1320: 23  3 21  0   22  2 20  0             219610.3250  -0.0203  0.050  -0.0203 0.37  
1321: 23  3 21  0   22  3 20  0             219610.3250  -0.0203  0.050  -0.0203 0.13  
1322: 21  4 17  0   20  4 16  0             219629.1012   0.0172  0.050   0.0172 0.13  
1323: 21  4 17  0   20  5 16  0             219629.1012   0.0172  0.050   0.0172 0.37  
1324: 21  5 17  0   20  4 16  0             219629.1012   0.0172  0.050   0.0172 0.37  
1325: 21  5 17  0   20  5 16  0             219629.1012   0.0172  0.050   0.0172 0.13  
1326: 20  5 15  0   19  5 14  0             219644.2029  -0.0001  0.050  -0.0001 0.13  
1327: 20  5 15  0   19  6 14  0             219644.2029  -0.0001  0.050  -0.0001 0.37  
1328: 20  6 15  0   19  5 14  0             219644.2029  -0.0001  0.050  -0.0001 0.37  
1329: 20  6 15  0   19  6 14  0             219644.2029  -0.0001  0.050  -0.0001 0.13  
1330: 28  3 25  0   28  2 26  0             219656.5952  -0.0190  0.050  -0.0191 0.39  
1331: 28  3 25  0   28  3 26  0             219656.5952  -0.0190  0.050  -0.0191 0.11  
1332: 28  4 25  0   28  2 26  0             219656.5952  -0.0190  0.050  -0.0191 0.11  
1333: 28  4 25  0   28  3 26  0             219656.5952  -0.0190  0.050  -0.0191 0.39  
1334: 19  6 13  0   18  6 12  0             219670.2009   0.0021  0.050   0.0021 0.13  
1335: 19  6 13  0   18  7 12  0             219670.2009   0.0021  0.050   0.0021 0.37  
1336: 19  7 13  0   18  6 12  0             219670.2009   0.0021  0.050   0.0021 0.37  
1337: 19  7 13  0   18  7 12  0             219670.2009   0.0021  0.050   0.0021 0.13  
1338: 27  2 25  0   27  1 26  0             219705.9970  -0.0190  0.050  -0.0191 0.39  
1339: 27  2 25  0   27  2 26  0             219705.9970  -0.0190  0.050  -0.0191 0.11  
1340: 27  3 25  0   27  1 26  0             219705.9970  -0.0190  0.050  -0.0191 0.11  
1341: 27  3 25  0   27  2 26  0             219705.9970  -0.0190  0.050  -0.0191 0.39  
1342: 18  7 11  0   17  7 10  0             219722.8884  -0.0046  0.050  -0.0020 0.14  
1343: 18  7 11  0   17  8 10  0             219722.8884   0.0011  0.050  -0.0020 0.36  
1344: 18  8 11  0   17  7 10  0             219722.8884  -0.0051  0.050  -0.0020 0.36  
1345: 18  8 11  0   17  8 10  0             219722.8884   0.0006  0.050  -0.0020 0.14  
1346: 26  1 25  0   26  0 26  0             219751.1374   0.0096  0.050   0.0097 0.39  
1347: 26  1 25  0   26  1 26  0             219751.1374   0.0096  0.050   0.0097 0.11  
1348: 26  2 25  0   26  0 26  0             219751.1374   0.0096  0.050   0.0097 0.11  
1349: 26  2 25  0   26  1 26  0             219751.1374   0.0096  0.050   0.0097 0.39  
1350: 17  8  9  0   16  9  8  0             219849.9100   0.0732  0.050   0.0118 0.71  
1351: 17  9  9  0   16  9  8  0             219849.9100  -0.1396  0.050   0.0118 0.29  
1352: 17  8  9  0   16  8  8  0             219852.0601   0.1654  0.050   0.0140 0.29  
1353: 17  9  9  0   16  8  8  0             219852.0601  -0.0474  0.050   0.0140 0.71  
1354: 16  9  7  0   15 10  6  0             220089.3589  -0.0124  0.050               
1355: 16 10  7  0   15 10  6  0             220133.7097   0.0087  0.050               
1356: 16 10  7  0   15  9  6  0             220434.3308   0.0137  0.050               
1357: 15 12  4  0   14 12  3  0             220878.7184  -0.0525  0.050               
1358: 11  9  3  0   10  7  4  0             221011.1295  -0.0165  0.050               
1359: 64 38 26  0   64 37 27  0             221017.8237   0.0138  0.050   0.0138 0.41  
1360: 64 38 26  0   64 38 27  0             221017.8237   0.0138  0.050   0.0138 0.09  
1361: 64 39 26  0   64 37 27  0             221017.8237   0.0137  0.050   0.0138 0.09  
1362: 64 39 26  0   64 38 27  0             221017.8237   0.0137  0.050   0.0138 0.41  
1363: 63 37 26  0   63 36 27  0             221478.0291   0.0514  0.050   0.0514 0.41  
1364: 63 37 26  0   63 37 27  0             221478.0291   0.0514  0.050   0.0514 0.09  
1365: 63 38 26  0   63 36 27  0             221478.0291   0.0513  0.050   0.0514 0.09  
1366: 63 38 26  0   63 37 27  0             221478.0291   0.0513  0.050   0.0514 0.41  
1367: 62 36 26  0   62 35 27  0             221915.1568  -0.0027  0.050  -0.0027 0.41  
1368: 62 36 26  0   62 36 27  0             221915.1568  -0.0027  0.050  -0.0027 0.09  
1369: 62 37 26  0   62 35 27  0             221915.1568  -0.0027  0.050  -0.0027 0.09  
1370: 62 37 26  0   62 36 27  0             221915.1568  -0.0027  0.050  -0.0027 0.41  
1371: 11  9  3  0   10  6  4  0             222048.2371  -0.0602  0.050               
1372: 61 35 26  0   61 34 27  0             222330.3401  -0.0503  0.050  -0.0503 0.41  
1373: 61 35 26  0   61 35 27  0             222330.3401  -0.0503  0.050  -0.0503 0.09  
1374: 61 36 26  0   61 34 27  0             222330.3401  -0.0503  0.050  -0.0503 0.09  
1375: 61 36 26  0   61 35 27  0             222330.3401  -0.0503  0.050  -0.0503 0.41  
1376: 60 34 26  0   60 33 27  0             222724.6579   0.0081  0.050   0.0081 0.40  
1377: 60 34 26  0   60 34 27  0             222724.6579   0.0081  0.050   0.0081 0.10  
1378: 60 35 26  0   60 33 27  0             222724.6579   0.0081  0.050   0.0081 0.10  
1379: 60 35 26  0   60 34 27  0             222724.6579   0.0081  0.050   0.0081 0.40  
1380: 59 33 26  0   59 32 27  0             223098.8532  -0.0124  0.050  -0.0124 0.40  
1381: 59 33 26  0   59 33 27  0             223098.8532  -0.0124  0.050  -0.0124 0.10  
1382: 59 34 26  0   59 32 27  0             223098.8532  -0.0124  0.050  -0.0124 0.10  
1383: 59 34 26  0   59 33 27  0             223098.8532  -0.0124  0.050  -0.0124 0.40  
1384: 58 32 26  0   58 31 27  0             223453.9113  -0.0079  0.050  -0.0080 0.40  
1385: 58 32 26  0   58 32 27  0             223453.9113  -0.0079  0.050  -0.0080 0.10  
1386: 58 33 26  0   58 31 27  0             223453.9113  -0.0079  0.050  -0.0080 0.10  
1387: 58 33 26  0   58 32 27  0             223453.9113  -0.0079  0.050  -0.0080 0.40  
1388: 57 31 26  0   57 30 27  0             223790.6493   0.0006  0.050   0.0007 0.40  
1389: 57 31 26  0   57 31 27  0             223790.6493   0.0006  0.050   0.0007 0.10  
1390: 57 32 26  0   57 30 27  0             223790.6493   0.0006  0.050   0.0007 0.10  
1391: 57 32 26  0   57 31 27  0             223790.6493   0.0006  0.050   0.0007 0.40  
1392: 56 30 26  0   56 29 27  0             224109.8691   0.0176  0.050   0.0177 0.40  
1393: 56 30 26  0   56 30 27  0             224109.8691   0.0176  0.050   0.0177 0.10  
1394: 56 31 26  0   56 29 27  0             224109.8691   0.0176  0.050   0.0177 0.10  
1395: 56 31 26  0   56 30 27  0             224109.8691   0.0176  0.050   0.0177 0.40  
1396: 55 29 26  0   55 28 27  0             224412.3137   0.0254  0.050   0.0254 0.40  
1397: 55 29 26  0   55 29 27  0             224412.3137   0.0254  0.050   0.0254 0.10  
1398: 55 30 26  0   55 28 27  0             224412.3137   0.0254  0.050   0.0254 0.10  
1399: 55 30 26  0   55 29 27  0             224412.3137   0.0254  0.050   0.0254 0.40  
1400: 54 28 26  0   54 27 27  0             224698.6608  -0.0250  0.050  -0.0250 0.40  
1401: 54 28 26  0   54 28 27  0             224698.6608  -0.0250  0.050  -0.0250 0.10  
1402: 54 29 26  0   54 27 27  0             224698.6608  -0.0250  0.050  -0.0250 0.10  
1403: 54 29 26  0   54 28 27  0             224698.6608  -0.0250  0.050  -0.0250 0.40  
1404: 15 10  5  0   14 10  4  0             224813.9797   0.0135  0.050               
1405: 53 27 26  0   53 26 27  0             224969.7342  -0.0042  0.050  -0.0042 0.40  
1406: 53 27 26  0   53 27 27  0             224969.7342  -0.0042  0.050  -0.0042 0.10  
1407: 53 28 26  0   53 26 27  0             224969.7342  -0.0042  0.050  -0.0042 0.10  
1408: 53 28 26  0   53 27 27  0             224969.7342  -0.0042  0.050  -0.0042 0.40  
1409: 52 26 26  0   52 25 27  0             225226.0933  -0.0172  0.050  -0.0173 0.40  
1410: 52 26 26  0   52 26 27  0             225226.0933  -0.0172  0.050  -0.0173 0.10  
1411: 52 27 26  0   52 25 27  0             225226.0933  -0.0172  0.050  -0.0173 0.10  
1412: 52 27 26  0   52 26 27  0             225226.0933  -0.0172  0.050  -0.0173 0.40  
1413: 51 25 26  0   51 24 27  0             225468.4939   0.0547  0.050   0.0548 0.40  
1414: 51 25 26  0   51 25 27  0             225468.4939   0.0547  0.050   0.0548 0.10  
1415: 51 26 26  0   51 24 27  0             225468.4939   0.0547  0.050   0.0548 0.10  
1416: 51 26 26  0   51 25 27  0             225468.4939   0.0547  0.050   0.0548 0.40  
1417: 50 24 26  0   50 23 27  0             225697.3295  -0.0054  0.050  -0.0055 0.40  
1418: 50 24 26  0   50 24 27  0             225697.3295  -0.0054  0.050  -0.0055 0.10  
1419: 50 25 26  0   50 23 27  0             225697.3295  -0.0054  0.050  -0.0055 0.10  
1420: 50 25 26  0   50 24 27  0             225697.3295  -0.0054  0.050  -0.0055 0.40  
1421: 49 23 26  0   49 22 27  0             225913.3677  -0.0169  0.050  -0.0169 0.40  
1422: 49 23 26  0   49 23 27  0             225913.3677  -0.0169  0.050  -0.0169 0.10  
1423: 49 24 26  0   49 22 27  0             225913.3677  -0.0169  0.050  -0.0169 0.10  
1424: 49 24 26  0   49 23 27  0             225913.3677  -0.0169  0.050  -0.0169 0.40  
1425: 48 22 26  0   48 21 27  0             226117.1528   0.0013  0.050   0.0014 0.40  
1426: 48 22 26  0   48 22 27  0             226117.1528   0.0013  0.050   0.0014 0.10  
1427: 48 23 26  0   48 21 27  0             226117.1528   0.0013  0.050   0.0014 0.10  
1428: 48 23 26  0   48 22 27  0             226117.1528   0.0013  0.050   0.0014 0.40  
1429: 47 21 26  0   47 20 27  0             226309.1884   0.0109  0.050   0.0110 0.40  
1430: 47 21 26  0   47 21 27  0             226309.1884   0.0109  0.050   0.0110 0.10  
1431: 47 22 26  0   47 20 27  0             226309.1884   0.0109  0.050   0.0110 0.10  
1432: 47 22 26  0   47 21 27  0             226309.1884   0.0109  0.050   0.0110 0.40  
1433: 46 20 26  0   46 19 27  0             226489.9948   0.0104  0.050   0.0105 0.40  
1434: 46 20 26  0   46 20 27  0             226489.9948   0.0104  0.050   0.0105 0.10  
1435: 46 21 26  0   46 19 27  0             226489.9948   0.0104  0.050   0.0105 0.10  
1436: 46 21 26  0   46 20 27  0             226489.9948   0.0104  0.050   0.0105 0.40  
1437: 45 19 26  0   45 18 27  0             226660.0793   0.0047  0.050   0.0047 0.40  
1438: 45 19 26  0   45 19 27  0             226660.0793   0.0047  0.050   0.0047 0.10  
1439: 45 20 26  0   45 18 27  0             226660.0793   0.0047  0.050   0.0047 0.10  
1440: 45 20 26  0   45 19 27  0             226660.0793   0.0047  0.050   0.0047 0.40  
1441: 44 18 26  0   44 17 27  0             226819.9311  -0.0012  0.050  -0.0012 0.40  
1442: 44 18 26  0   44 18 27  0             226819.9311  -0.0012  0.050  -0.0012 0.10  
1443: 44 19 26  0   44 17 27  0             226819.9311  -0.0012  0.050  -0.0012 0.10  
1444: 44 19 26  0   44 18 27  0             226819.9311  -0.0012  0.050  -0.0012 0.40  
1445: 43 17 26  0   43 16 27  0             226970.0458   0.0211  0.050   0.0211 0.40  
1446: 43 17 26  0   43 17 27  0             226970.0458   0.0211  0.050   0.0211 0.10  
1447: 43 18 26  0   43 16 27  0             226970.0458   0.0211  0.050   0.0211 0.10  
1448: 43 18 26  0   43 17 27  0             226970.0458   0.0211  0.050   0.0211 0.40  
1449: 42 16 26  0   42 15 27  0             227110.7896  -0.0124  0.050  -0.0124 0.40  
1450: 42 16 26  0   42 16 27  0             227110.7896  -0.0124  0.050  -0.0124 0.10  
1451: 42 17 26  0   42 15 27  0             227110.7896  -0.0124  0.050  -0.0124 0.10  
1452: 42 17 26  0   42 16 27  0             227110.7896  -0.0124  0.050  -0.0124 0.40  
1453: 11  8  4  0   10  5  5  0             227132.1790  -0.0483  0.050               
1454: 41 15 26  0   41 14 27  0             227242.7272   0.0278  0.050   0.0278 0.40  
1455: 41 15 26  0   41 15 27  0             227242.7272   0.0278  0.050   0.0278 0.10  
1456: 41 16 26  0   41 14 27  0             227242.7272   0.0278  0.050   0.0278 0.10  
1457: 41 16 26  0   41 15 27  0             227242.7272   0.0278  0.050   0.0278 0.40  
1458: 40 14 26  0   40 13 27  0             227366.1347  -0.0018  0.050  -0.0018 0.40  
1459: 40 14 26  0   40 14 27  0             227366.1347  -0.0018  0.050  -0.0018 0.10  
1460: 40 15 26  0   40 13 27  0             227366.1347  -0.0018  0.050  -0.0018 0.10  
1461: 40 15 26  0   40 14 27  0             227366.1347  -0.0018  0.050  -0.0018 0.40  
1462: 39 13 26  0   39 12 27  0             227481.5018  -0.0175  0.050  -0.0175 0.39  
1463: 39 13 26  0   39 13 27  0             227481.5018  -0.0175  0.050  -0.0175 0.11  
1464: 39 14 26  0   39 12 27  0             227481.5018  -0.0175  0.050  -0.0175 0.11  
1465: 39 14 26  0   39 13 27  0             227481.5018  -0.0175  0.050  -0.0175 0.39  
1466: 13 12  2  0   12 11  1  0             227531.8912  -0.0164  0.050               
1467: 38 12 26  0   38 11 27  0             227589.2333  -0.0058  0.050  -0.0059 0.39  
1468: 38 12 26  0   38 12 27  0             227589.2333  -0.0058  0.050  -0.0059 0.11  
1469: 38 13 26  0   38 11 27  0             227589.2333  -0.0058  0.050  -0.0059 0.11  
1470: 38 13 26  0   38 12 27  0             227589.2333  -0.0058  0.050  -0.0059 0.39  
1471: 37 11 26  0   37 10 27  0             227689.6786   0.0035  0.050   0.0035 0.39  
1472: 37 11 26  0   37 11 27  0             227689.6786   0.0035  0.050   0.0035 0.11  
1473: 37 12 26  0   37 10 27  0             227689.6786   0.0035  0.050   0.0035 0.11  
1474: 37 12 26  0   37 11 27  0             227689.6786   0.0035  0.050   0.0035 0.39  
1475: 36 10 26  0   36  9 27  0             227783.2052   0.0124  0.050   0.0125 0.39  
1476: 36 10 26  0   36 10 27  0             227783.2052   0.0124  0.050   0.0125 0.11  
1477: 36 11 26  0   36  9 27  0             227783.2052   0.0124  0.050   0.0125 0.11  
1478: 36 11 26  0   36 10 27  0             227783.2052   0.0124  0.050   0.0125 0.39  
1479: 35  9 26  0   35  8 27  0             227870.1382  -0.0075  0.050  -0.0075 0.39  
1480: 35  9 26  0   35  9 27  0             227870.1382  -0.0075  0.050  -0.0075 0.11  
1481: 35 10 26  0   35  8 27  0             227870.1382  -0.0075  0.050  -0.0075 0.11  
1482: 35 10 26  0   35  9 27  0             227870.1382  -0.0075  0.050  -0.0075 0.39  
1483: 16 10  6  0   15 11  5  0             227895.7417   0.0171  0.050               
1484: 34  8 26  0   34  7 27  0             227950.8919   0.0161  0.050   0.0161 0.39  
1485: 34  8 26  0   34  8 27  0             227950.8919   0.0161  0.050   0.0161 0.11  
1486: 34  9 26  0   34  7 27  0             227950.8919   0.0161  0.050   0.0161 0.11  
1487: 34  9 26  0   34  8 27  0             227950.8919   0.0161  0.050   0.0161 0.39  
1488: 33  7 26  0   33  6 27  0             228025.6976  -0.0153  0.050  -0.0153 0.39  
1489: 33  7 26  0   33  7 27  0             228025.6976  -0.0153  0.050  -0.0153 0.11  
1490: 33  8 26  0   33  6 27  0             228025.6976  -0.0153  0.050  -0.0153 0.11  
1491: 33  8 26  0   33  7 27  0             228025.6976  -0.0153  0.050  -0.0153 0.39  
1492: 32  6 26  0   32  5 27  0             228094.9557  -0.0201  0.050  -0.0202 0.39  
1493: 32  6 26  0   32  6 27  0             228094.9557  -0.0201  0.050  -0.0202 0.11  
1494: 32  7 26  0   32  5 27  0             228094.9557  -0.0201  0.050  -0.0202 0.11  
1495: 32  7 26  0   32  6 27  0             228094.9557  -0.0201  0.050  -0.0202 0.39  
1496: 31  5 26  0   31  4 27  0             228158.9786   0.0058  0.050   0.0059 0.39  
1497: 31  5 26  0   31  5 27  0             228158.9786   0.0058  0.050   0.0059 0.11  
1498: 31  6 26  0   31  4 27  0             228158.9786   0.0058  0.050   0.0059 0.11  
1499: 31  6 26  0   31  5 27  0             228158.9786   0.0058  0.050   0.0059 0.39  
1500: 26  0 26  0   25  0 25  0             228204.9604  -0.0049  0.050  -0.0049 0.12  
1501: 26  0 26  0   25  1 25  0             228204.9604  -0.0049  0.050  -0.0049 0.38  
1502: 26  1 26  0   25  0 25  0             228204.9604  -0.0049  0.050  -0.0049 0.38  
1503: 26  1 26  0   25  1 25  0             228204.9604  -0.0049  0.050  -0.0049 0.12  
1504: 25  1 24  0   24  1 23  0             228212.5210  -0.0011  0.050  -0.0012 0.12  
1505: 25  1 24  0   24  2 23  0             228212.5210  -0.0011  0.050  -0.0012 0.38  
1506: 25  2 24  0   24  1 23  0             228212.5210  -0.0011  0.050  -0.0012 0.38  
1507: 25  2 24  0   24  2 23  0             228212.5210  -0.0011  0.050  -0.0012 0.12  
1508: 30  4 26  0   30  3 27  0             228217.9987  -0.0019  0.050  -0.0019 0.39  
1509: 30  4 26  0   30  4 27  0             228217.9987  -0.0019  0.050  -0.0019 0.11  
1510: 30  5 26  0   30  3 27  0             228217.9987  -0.0019  0.050  -0.0019 0.11  
1511: 30  5 26  0   30  4 27  0             228217.9987  -0.0019  0.050  -0.0019 0.39  
1512: 24  2 22  0   23  2 21  0             228220.0657   0.0088  0.050   0.0088 0.13  
1513: 24  2 22  0   23  3 21  0             228220.0657   0.0088  0.050   0.0088 0.37  
1514: 24  3 22  0   23  2 21  0             228220.0657   0.0088  0.050   0.0088 0.37  
1515: 24  3 22  0   23  3 21  0             228220.0657   0.0088  0.050   0.0088 0.13  
1516: 23  3 20  0   22  3 19  0             228228.1946   0.0089  0.050   0.0089 0.13  
1517: 23  3 20  0   22  4 19  0             228228.1946   0.0089  0.050   0.0089 0.37  
1518: 23  4 20  0   22  3 19  0             228228.1946   0.0089  0.050   0.0089 0.37  
1519: 23  4 20  0   22  4 19  0             228228.1946   0.0089  0.050   0.0089 0.13  
1520: 22  4 18  0   21  4 17  0             228238.0258  -0.0021  0.050  -0.0021 0.13  
1521: 22  4 18  0   21  5 17  0             228238.0258  -0.0021  0.050  -0.0021 0.37  
1522: 22  5 18  0   21  4 17  0             228238.0258  -0.0021  0.050  -0.0021 0.37  
1523: 22  5 18  0   21  5 17  0             228238.0258  -0.0021  0.050  -0.0021 0.13  
1524: 21  5 16  0   20  5 15  0             228251.7848  -0.0112  0.050  -0.0113 0.13  
1525: 21  5 16  0   20  6 15  0             228251.7848  -0.0112  0.050  -0.0113 0.37  
1526: 21  6 16  0   20  5 15  0             228251.7848  -0.0112  0.050  -0.0113 0.37  
1527: 21  6 16  0   20  6 15  0             228251.7848  -0.0112  0.050  -0.0113 0.13  
1528: 29  3 26  0   29  2 27  0             228272.3560   0.0097  0.050   0.0097 0.39  
1529: 29  3 26  0   29  3 27  0             228272.3560   0.0097  0.050   0.0097 0.11  
1530: 29  4 26  0   29  2 27  0             228272.3560   0.0097  0.050   0.0097 0.11  
1531: 29  4 26  0   29  3 27  0             228272.3560   0.0097  0.050   0.0097 0.39  
1532: 20  6 14  0   19  6 13  0             228274.2705   0.0003  0.050   0.0003 0.13  
1533: 20  6 14  0   19  7 13  0             228274.2705   0.0003  0.050   0.0003 0.37  
1534: 20  7 14  0   19  6 13  0             228274.2705   0.0003  0.050   0.0003 0.37  
1535: 20  7 14  0   19  7 13  0             228274.2705   0.0003  0.050   0.0003 0.13  
1536: 19  7 12  0   18  7 11  0             228316.9297  -0.0172  0.050  -0.0170 0.14  
1537: 19  7 12  0   18  8 11  0             228316.9297  -0.0167  0.050  -0.0170 0.36  
1538: 19  8 12  0   18  7 11  0             228316.9297  -0.0173  0.050  -0.0170 0.36  
1539: 19  8 12  0   18  8 11  0             228316.9297  -0.0168  0.050  -0.0170 0.14  
1540: 28  2 26  0   28  1 27  0             228322.2706  -0.0155  0.050  -0.0156 0.39  
1541: 28  2 26  0   28  2 27  0             228322.2706  -0.0155  0.050  -0.0156 0.11  
1542: 28  3 26  0   28  1 27  0             228322.2706  -0.0155  0.050  -0.0156 0.11  
1543: 28  3 26  0   28  2 27  0             228322.2706  -0.0155  0.050  -0.0156 0.39  
1544: 13 12  1  0   12 11  2  0             228328.1082   0.0154  0.050               
1545: 27  1 26  0   27  0 27  0             228368.0492  -0.0374  0.050  -0.0375 0.39  
1546: 27  1 26  0   27  1 27  0             228368.0492  -0.0374  0.050  -0.0375 0.11  
1547: 27  2 26  0   27  0 27  0             228368.0492  -0.0374  0.050  -0.0375 0.11  
1548: 27  2 26  0   27  1 27  0             228368.0492  -0.0374  0.050  -0.0375 0.39  
1549: 18  8 10  0   17  8  9  0             228411.8558  -0.1034  0.050  -0.0071 0.14  
1550: 18  8 10  0   17  9  9  0             228411.8558   0.1094  0.050  -0.0071 0.36  
1551: 18  9 10  0   17  8  9  0             228411.8558  -0.1236  0.050  -0.0071 0.36  
1552: 18  9 10  0   17  9  9  0             228411.8558   0.0892  0.050  -0.0071 0.14  
1553: 13 11  2  0   12 10  3  0             228441.1417  -0.0176  0.050               
1554: 16 11  6  0   15 11  5  0             228524.6001  -0.0138  0.050               
1555: 17  9  8  0   16 10  7  0             228647.3943  -0.0151  0.050               
1556: 17 10  8  0   16 10  7  0             228652.9805  -0.0271  0.050               
1557: 17  9  8  0   16  9  7  0             228691.7071  -0.0319  0.050               
1558: 17 10  8  0   16  9  7  0             228697.3254  -0.0117  0.050               
1559: 63 36 27  0   63 35 28  0             230796.0165   0.0156  0.050   0.0156 0.41  
1560: 63 36 27  0   63 36 28  0             230796.0165   0.0156  0.050   0.0156 0.09  
1561: 63 37 27  0   63 35 28  0             230796.0165   0.0156  0.050   0.0156 0.09  
1562: 63 37 27  0   63 36 28  0             230796.0165   0.0156  0.050   0.0156 0.41  
1563: 16 10  6  0   15 10  5  0             230886.6635  -0.0415  0.050               
1564: 19 14  6  0   18 15  3  0             231184.2545   0.0417  0.050               
1565: 62 35 27  0   62 34 28  0             231186.1186  -0.0247  0.050  -0.0248 0.40  
1566: 62 35 27  0   62 35 28  0             231186.1186  -0.0247  0.050  -0.0248 0.10  
1567: 62 36 27  0   62 34 28  0             231186.1186  -0.0247  0.050  -0.0248 0.10  
1568: 62 36 27  0   62 35 28  0             231186.1186  -0.0247  0.050  -0.0248 0.40  
1569: 16 11  6  0   15 10  5  0             231515.6382   0.0435  0.050               
1570: 61 34 27  0   61 33 28  0             231557.2151   0.0184  0.050   0.0185 0.40  
1571: 61 34 27  0   61 34 28  0             231557.2151   0.0184  0.050   0.0185 0.10  
1572: 61 35 27  0   61 33 28  0             231557.2151   0.0184  0.050   0.0185 0.10  
1573: 61 35 27  0   61 34 28  0             231557.2151   0.0184  0.050   0.0185 0.40  
1574: 13 13  1  0   12 12  0  0             231583.1303   0.0188  0.050               
1575: 13 13  0  0   12 12  1  0             231607.8438   0.0078  0.050               
1576: 60 33 27  0   60 32 28  0             231909.9655  -0.0012  0.050  -0.0012 0.40  
1577: 60 33 27  0   60 33 28  0             231909.9655  -0.0012  0.050  -0.0012 0.10  
1578: 60 34 27  0   60 32 28  0             231909.9655  -0.0012  0.050  -0.0012 0.10  
1579: 60 34 27  0   60 33 28  0             231909.9655  -0.0012  0.050  -0.0012 0.40  
1580: 15 11  4  0   14 11  3  0             232082.4492  -0.0300  0.050               
1581: 57 30 27  0   57 29 28  0             232866.0978   0.0119  0.050   0.0120 0.40  
1582: 57 30 27  0   57 30 28  0             232866.0978   0.0119  0.050   0.0120 0.10  
1583: 57 31 27  0   57 29 28  0             232866.0978   0.0119  0.050   0.0120 0.10  
1584: 57 31 27  0   57 30 28  0             232866.0978   0.0119  0.050   0.0120 0.40  
1585: 56 29 27  0   56 28 28  0             233153.0752   0.0101  0.050   0.0101 0.40  
1586: 56 29 27  0   56 29 28  0             233153.0752   0.0101  0.050   0.0101 0.10  
1587: 56 30 27  0   56 28 28  0             233153.0752   0.0101  0.050   0.0101 0.10  
1588: 56 30 27  0   56 29 28  0             233153.0752   0.0101  0.050   0.0101 0.40  
1589: 55 28 27  0   55 27 28  0             233425.2749   0.0007  0.050   0.0008 0.40  
1590: 55 28 27  0   55 28 28  0             233425.2749   0.0007  0.050   0.0008 0.10  
1591: 55 29 27  0   55 27 28  0             233425.2749   0.0007  0.050   0.0008 0.10  
1592: 55 29 27  0   55 28 28  0             233425.2749   0.0007  0.050   0.0008 0.40  
1593: 54 27 27  0   54 26 28  0             233683.3362   0.0081  0.050   0.0081 0.40  
1594: 54 27 27  0   54 27 28  0             233683.3362   0.0081  0.050   0.0081 0.10  
1595: 54 28 27  0   54 26 28  0             233683.3362   0.0081  0.050   0.0081 0.10  
1596: 54 28 27  0   54 27 28  0             233683.3362   0.0081  0.050   0.0081 0.40  
1597: 53 26 27  0   53 25 28  0             233927.7644  -0.0529  0.050  -0.0529 0.40  
1598: 53 26 27  0   53 26 28  0             233927.7644  -0.0529  0.050  -0.0529 0.10  
1599: 53 27 27  0   53 25 28  0             233927.7644  -0.0529  0.050  -0.0529 0.10  
1600: 53 27 27  0   53 26 28  0             233927.7644  -0.0529  0.050  -0.0529 0.40  
1601: 52 25 27  0   52 24 28  0             234159.2974  -0.0116  0.050  -0.0116 0.40  
1602: 52 25 27  0   52 25 28  0             234159.2974  -0.0116  0.050  -0.0116 0.10  
1603: 52 26 27  0   52 24 28  0             234159.2974  -0.0116  0.050  -0.0116 0.10  
1604: 52 26 27  0   52 25 28  0             234159.2974  -0.0116  0.050  -0.0116 0.40  
1605: 51 24 27  0   51 23 28  0             234378.3408  -0.0077  0.050  -0.0077 0.40  
1606: 51 24 27  0   51 24 28  0             234378.3408  -0.0077  0.050  -0.0077 0.10  
1607: 51 25 27  0   51 23 28  0             234378.3408  -0.0077  0.050  -0.0077 0.10  
1608: 51 25 27  0   51 24 28  0             234378.3408  -0.0077  0.050  -0.0077 0.40  
1609: 16 12  5  0   15 12  4  0             234470.4066   0.0376  0.050               
1610: 50 23 27  0   50 22 28  0             234585.4465  -0.0139  0.050  -0.0139 0.40  
1611: 50 23 27  0   50 23 28  0             234585.4465  -0.0139  0.050  -0.0139 0.10  
1612: 50 24 27  0   50 22 28  0             234585.4465  -0.0139  0.050  -0.0139 0.10  
1613: 50 24 27  0   50 23 28  0             234585.4465  -0.0139  0.050  -0.0139 0.40  
1614: 49 22 27  0   49 21 28  0             234781.1437  -0.0066  0.050  -0.0066 0.40  
1615: 49 22 27  0   49 22 28  0             234781.1437  -0.0066  0.050  -0.0066 0.10  
1616: 49 23 27  0   49 21 28  0             234781.1437  -0.0066  0.050  -0.0066 0.10  
1617: 49 23 27  0   49 22 28  0             234781.1437  -0.0066  0.050  -0.0066 0.40  
1618: 47 20 27  0   47 19 28  0             235140.1993   0.0042  0.050   0.0042 0.40  
1619: 47 20 27  0   47 20 28  0             235140.1993   0.0042  0.050   0.0042 0.10  
1620: 47 21 27  0   47 19 28  0             235140.1993   0.0042  0.050   0.0042 0.10  
1621: 47 21 27  0   47 20 28  0             235140.1993   0.0042  0.050   0.0042 0.40  
1622: 46 19 27  0   46 18 28  0             235304.4677  -0.0052  0.050  -0.0052 0.40  
1623: 46 19 27  0   46 19 28  0             235304.4677  -0.0052  0.050  -0.0052 0.10  
1624: 46 20 27  0   46 18 28  0             235304.4677  -0.0052  0.050  -0.0052 0.10  
1625: 46 20 27  0   46 19 28  0             235304.4677  -0.0052  0.050  -0.0052 0.40  
1626: 45 18 27  0   45 17 28  0             235459.1560  -0.0204  0.050  -0.0204 0.40  
1627: 45 18 27  0   45 18 28  0             235459.1560  -0.0204  0.050  -0.0204 0.10  
1628: 45 19 27  0   45 17 28  0             235459.1560  -0.0204  0.050  -0.0204 0.10  
1629: 45 19 27  0   45 18 28  0             235459.1560  -0.0204  0.050  -0.0204 0.40  
1630: 43 16 27  0   43 15 28  0             235741.5256  -0.0119  0.050  -0.0120 0.40  
1631: 43 16 27  0   43 16 28  0             235741.5256  -0.0119  0.050  -0.0120 0.10  
1632: 43 17 27  0   43 15 28  0             235741.5256  -0.0119  0.050  -0.0120 0.10  
1633: 43 17 27  0   43 16 28  0             235741.5256  -0.0119  0.050  -0.0120 0.40  
1634: 42 15 27  0   42 14 28  0             235869.9784  -0.0204  0.050  -0.0204 0.40  
1635: 42 15 27  0   42 15 28  0             235869.9784  -0.0204  0.050  -0.0204 0.10  
1636: 42 16 27  0   42 14 28  0             235869.9784  -0.0204  0.050  -0.0204 0.10  
1637: 42 16 27  0   42 15 28  0             235869.9784  -0.0204  0.050  -0.0204 0.40  
1638: 16 13  4  0   15 13  3  0             235942.8964   0.0276  0.050               
1639: 41 14 27  0   41 13 28  0             235990.4756  -0.0184  0.050  -0.0184 0.39  
1640: 41 14 27  0   41 14 28  0             235990.4756  -0.0184  0.050  -0.0184 0.11  
1641: 41 15 27  0   41 13 28  0             235990.4756  -0.0184  0.050  -0.0184 0.11  
1642: 41 15 27  0   41 14 28  0             235990.4756  -0.0184  0.050  -0.0184 0.39  
1643: 40 13 27  0   40 12 28  0             236103.4038   0.0111  0.050   0.0111 0.39  
1644: 40 13 27  0   40 13 28  0             236103.4038   0.0111  0.050   0.0111 0.11  
1645: 40 14 27  0   40 12 28  0             236103.4038   0.0111  0.050   0.0111 0.11  
1646: 40 14 27  0   40 13 28  0             236103.4038   0.0111  0.050   0.0111 0.39  
1647: 39 12 27  0   39 11 28  0             236209.0109  -0.0413  0.050  -0.0413 0.39  
1648: 39 12 27  0   39 12 28  0             236209.0109  -0.0413  0.050  -0.0413 0.11  
1649: 39 13 27  0   39 11 28  0             236209.0109  -0.0413  0.050  -0.0413 0.11  
1650: 39 13 27  0   39 12 28  0             236209.0109  -0.0413  0.050  -0.0413 0.39  
1651: 38 11 27  0   38 10 28  0             236307.8134  -0.0050  0.050  -0.0050 0.39  
1652: 38 11 27  0   38 11 28  0             236307.8134  -0.0050  0.050  -0.0050 0.11  
1653: 38 12 27  0   38 10 28  0             236307.8134  -0.0050  0.050  -0.0050 0.11  
1654: 38 12 27  0   38 11 28  0             236307.8134  -0.0050  0.050  -0.0050 0.39  
1655: 37 10 27  0   37  9 28  0             236400.0293   0.0033  0.050   0.0034 0.39  
1656: 37 10 27  0   37 10 28  0             236400.0293   0.0033  0.050   0.0034 0.11  
1657: 37 11 27  0   37  9 28  0             236400.0293   0.0033  0.050   0.0034 0.11  
1658: 37 11 27  0   37 10 28  0             236400.0293   0.0033  0.050   0.0034 0.39  
1659: 36  9 27  0   36  8 28  0             236485.9969  -0.0015  0.050  -0.0016 0.39  
1660: 36  9 27  0   36  9 28  0             236485.9969  -0.0015  0.050  -0.0016 0.11  
1661: 36 10 27  0   36  8 28  0             236485.9969  -0.0015  0.050  -0.0016 0.11  
1662: 36 10 27  0   36  9 28  0             236485.9969  -0.0015  0.050  -0.0016 0.39  
1663: 35  8 27  0   35  7 28  0             236566.0541   0.0047  0.050   0.0047 0.39  
1664: 35  8 27  0   35  8 28  0             236566.0541   0.0047  0.050   0.0047 0.11  
1665: 35  9 27  0   35  7 28  0             236566.0541   0.0047  0.050   0.0047 0.11  
1666: 35  9 27  0   35  8 28  0             236566.0541   0.0047  0.050   0.0047 0.39  
1667: 34  7 27  0   34  6 28  0             236640.4703  -0.0112  0.050  -0.0112 0.39  
1668: 34  7 27  0   34  7 28  0             236640.4703  -0.0112  0.050  -0.0112 0.11  
1669: 34  8 27  0   34  6 28  0             236640.4703  -0.0112  0.050  -0.0112 0.11  
1670: 34  8 27  0   34  7 28  0             236640.4703  -0.0112  0.050  -0.0112 0.39  
1671: 33  6 27  0   33  5 28  0             236709.5750  -0.0131  0.050  -0.0132 0.39  
1672: 33  6 27  0   33  6 28  0             236709.5750  -0.0131  0.050  -0.0132 0.11  
1673: 33  7 27  0   33  5 28  0             236709.5750  -0.0131  0.050  -0.0132 0.11  
1674: 33  7 27  0   33  6 28  0             236709.5750  -0.0131  0.050  -0.0132 0.39  
1675: 32  5 27  0   32  4 28  0             236773.6611   0.0087  0.050   0.0088 0.39  
1676: 32  5 27  0   32  5 28  0             236773.6611   0.0087  0.050   0.0088 0.11  
1677: 32  6 27  0   32  4 28  0             236773.6611   0.0087  0.050   0.0088 0.11  
1678: 32  6 27  0   32  5 28  0             236773.6611   0.0087  0.050   0.0088 0.39  
1679: 27  0 27  0   26  0 26  0             236814.6340   0.0225  0.050   0.0225 0.12  
1680: 27  0 27  0   26  1 26  0             236814.6340   0.0225  0.050   0.0225 0.38  
1681: 27  1 27  0   26  0 26  0             236814.6340   0.0225  0.050   0.0225 0.38  
1682: 27  1 27  0   26  1 26  0             236814.6340   0.0225  0.050   0.0225 0.12  
1683: 26  1 25  0   25  1 24  0             236822.1498   0.0090  0.050   0.0091 0.12  
1684: 26  1 25  0   25  2 24  0             236822.1498   0.0090  0.050   0.0091 0.38  
1685: 26  2 25  0   25  1 24  0             236822.1498   0.0090  0.050   0.0091 0.38  
1686: 26  2 25  0   25  2 24  0             236822.1498   0.0090  0.050   0.0091 0.12  
1687: 25  2 23  0   24  2 22  0             236829.5790  -0.0147  0.050  -0.0148 0.20  
1688: 25  2 23  0   24  3 22  0             236829.5790  -0.0147  0.050  -0.0148 0.60  
1689: 25  3 23  0   24  3 22  0             236829.5790  -0.0147  0.050  -0.0148 0.20  
1690: 31  4 27  0   31  3 28  0             236832.8975  -0.0505  0.050  -0.0506 0.39  
1691: 31  4 27  0   31  4 28  0             236832.8975  -0.0505  0.050  -0.0506 0.11  
1692: 31  5 27  0   31  3 28  0             236832.8975  -0.0505  0.050  -0.0506 0.11  
1693: 31  5 27  0   31  4 28  0             236832.8975  -0.0505  0.050  -0.0506 0.39  
1694: 24  3 21  0   23  3 20  0             236837.4922  -0.0329  0.050  -0.0329 0.13  
1695: 24  3 21  0   23  4 20  0             236837.4922  -0.0329  0.050  -0.0329 0.37  
1696: 24  4 21  0   23  3 20  0             236837.4922  -0.0329  0.050  -0.0329 0.37  
1697: 24  4 21  0   23  4 20  0             236837.4922  -0.0329  0.050  -0.0329 0.13  
1698: 23  4 19  0   22  4 18  0             236846.8789  -0.0269  0.050  -0.0270 0.13  
1699: 23  4 19  0   22  5 18  0             236846.8789  -0.0269  0.050  -0.0270 0.37  
1700: 23  5 19  0   22  4 18  0             236846.8789  -0.0269  0.050  -0.0270 0.37  
1701: 23  5 19  0   22  5 18  0             236846.8789  -0.0269  0.050  -0.0270 0.13  
1702: 22  5 17  0   21  5 16  0             236859.5885   0.0090  0.050   0.0091 0.13  
1703: 22  5 17  0   21  6 16  0             236859.5885   0.0090  0.050   0.0091 0.37  
1704: 22  6 17  0   21  5 16  0             236859.5885   0.0090  0.050   0.0091 0.37  
1705: 22  6 17  0   21  6 16  0             236859.5885   0.0090  0.050   0.0091 0.13  
1706: 21  6 15  0   20  6 14  0             236879.3322  -0.0123  0.050  -0.0124 0.13  
1707: 21  6 15  0   20  7 14  0             236879.3322  -0.0123  0.050  -0.0124 0.37  
1708: 21  7 15  0   20  6 14  0             236879.3322  -0.0123  0.050  -0.0124 0.37  
1709: 21  7 15  0   20  7 14  0             236879.3322  -0.0123  0.050  -0.0124 0.13  
1710: 30  3 27  0   30  2 28  0             236887.7273  -0.0123  0.050  -0.0124 0.39  
1711: 30  3 27  0   30  3 28  0             236887.7273  -0.0123  0.050  -0.0124 0.11  
1712: 30  4 27  0   30  2 28  0             236887.7273  -0.0123  0.050  -0.0124 0.11  
1713: 30  4 27  0   30  3 28  0             236887.7273  -0.0123  0.050  -0.0124 0.39  
1714: 20  7 13  0   19  7 12  0             236914.7957  -0.0203  0.050  -0.0203 0.13  
1715: 20  7 13  0   19  8 12  0             236914.7957  -0.0202  0.050  -0.0203 0.37  
1716: 20  8 13  0   19  7 12  0             236914.7957  -0.0203  0.050  -0.0203 0.37  
1717: 20  8 13  0   19  8 12  0             236914.7957  -0.0202  0.050  -0.0203 0.13  
1718: 29  2 27  0   29  1 28  0             236938.2818  -0.0008  0.050  -0.0009 0.39  
1719: 29  2 27  0   29  2 28  0             236938.2818  -0.0008  0.050  -0.0009 0.11  
1720: 29  3 27  0   29  1 28  0             236938.2818  -0.0008  0.050  -0.0009 0.11  
1721: 29  3 27  0   29  2 28  0             236938.2818  -0.0008  0.050  -0.0009 0.39  
1722: 28  1 27  0   28  0 28  0             236984.8445   0.0210  0.050   0.0210 0.39  
1723: 28  1 27  0   28  1 28  0             236984.8445   0.0210  0.050   0.0210 0.11  
1724: 28  2 27  0   28  0 28  0             236984.8445   0.0210  0.050   0.0210 0.11  
1725: 28  2 27  0   28  1 28  0             236984.8445   0.0210  0.050   0.0210 0.39  
1726: 19  8 11  0   18  8 10  0             236988.1414   0.0099  0.050   0.0192 0.14  
1727: 19  8 11  0   18  9 10  0             236988.1414   0.0301  0.050   0.0192 0.36  
1728: 19  9 11  0   18  8 10  0             236988.1414   0.0082  0.050   0.0192 0.36  
1729: 19  9 11  0   18  9 10  0             236988.1414   0.0283  0.050   0.0192 0.14  
1730: 18  9  9  0   17 10  8  0             237164.6430  -0.0082  0.050               
1731: 18 10  9  0   17  9  8  0             237170.8753  -0.0019  0.050               
1732: 17 10  7  0   16 11  6  0             237390.1541  -0.0271  0.050               
1733: 17 11  7  0   16 11  6  0             237492.9951  -0.0415  0.050               
1734: 17 10  7  0   16 10  6  0             238019.0844   0.0136  0.050               
1735: 17 11  7  0   16 10  6  0             238121.9268   0.0006  0.050               
1736: 14 12  3  0   13 11  2  0             239239.8579   0.0508  0.050               
1737: 65 37 28  0   65 36 29  0             239254.6921  -0.0555  0.050  -0.0556 0.41  
1738: 65 37 28  0   65 37 29  0             239254.6921  -0.0555  0.050  -0.0556 0.10  
1739: 65 38 28  0   65 36 29  0             239254.6921  -0.0555  0.050  -0.0556 0.10  
1740: 65 38 28  0   65 37 29  0             239254.6921  -0.0555  0.050  -0.0556 0.41  
1741: 16 15  1  0   15 14  2  0             281872.0958  -0.0046  0.050               
1742: 16 13  3  0   15 12  4  0             282176.7301  -0.0326  0.050               
1743: 16 16  0  0   15 15  1  0             285444.7370   0.0014  0.050               
1744: 55 22 33  0   55 21 34  0             286628.9619  -0.0219  0.050  -0.0220 0.40  
1745: 55 22 33  0   55 22 34  0             286628.9619  -0.0219  0.050  -0.0220 0.10  
1746: 55 23 33  0   55 21 34  0             286628.9619  -0.0219  0.050  -0.0220 0.10  
1747: 55 23 33  0   55 22 34  0             286628.9619  -0.0219  0.050  -0.0220 0.40  
1748: 54 21 33  0   54 20 34  0             286785.7320   0.0022  0.050   0.0023 0.40  
1749: 54 21 33  0   54 21 34  0             286785.7320   0.0022  0.050   0.0023 0.10  
1750: 54 22 33  0   54 20 34  0             286785.7320   0.0022  0.050   0.0023 0.10  
1751: 54 22 33  0   54 21 34  0             286785.7320   0.0022  0.050   0.0023 0.40  
1752: 53 20 33  0   53 19 34  0             286934.9848  -0.0777  0.050  -0.0777 0.40  
1753: 53 20 33  0   53 20 34  0             286934.9848  -0.0777  0.050  -0.0777 0.10  
1754: 53 21 33  0   53 19 34  0             286934.9848  -0.0777  0.050  -0.0777 0.10  
1755: 53 21 33  0   53 20 34  0             286934.9848  -0.0777  0.050  -0.0777 0.40  
1756: 19 13  6  0   18 13  5  0             286974.4826   0.0196  0.050               
1757: 52 19 33  0   52 18 34  0             287077.2913   0.0417  0.050   0.0417 0.40  
1758: 52 19 33  0   52 19 34  0             287077.2913   0.0417  0.050   0.0417 0.10  
1759: 52 20 33  0   52 18 34  0             287077.2913   0.0417  0.050   0.0417 0.10  
1760: 52 20 33  0   52 19 34  0             287077.2913   0.0417  0.050   0.0417 0.40  
1761: 51 18 33  0   51 17 34  0             287212.5866   0.0355  0.050   0.0356 0.40  
1762: 51 18 33  0   51 18 34  0             287212.5866   0.0355  0.050   0.0356 0.10  
1763: 51 19 33  0   51 17 34  0             287212.5866   0.0355  0.050   0.0356 0.10  
1764: 51 19 33  0   51 18 34  0             287212.5866   0.0355  0.050   0.0356 0.40  
1765: 50 17 33  0   50 16 34  0             287341.1854  -0.0345  0.050  -0.0345 0.39  
1766: 50 17 33  0   50 17 34  0             287341.1854  -0.0345  0.050  -0.0345 0.11  
1767: 50 18 33  0   50 16 34  0             287341.1854  -0.0345  0.050  -0.0345 0.11  
1768: 50 18 33  0   50 17 34  0             287341.1854  -0.0345  0.050  -0.0345 0.39  
1769: 49 16 33  0   49 15 34  0             287463.4674  -0.0352  0.050  -0.0352 0.39  
1770: 49 16 33  0   49 16 34  0             287463.4674  -0.0352  0.050  -0.0352 0.11  
1771: 49 17 33  0   49 15 34  0             287463.4674  -0.0352  0.050  -0.0352 0.11  
1772: 49 17 33  0   49 16 34  0             287463.4674  -0.0352  0.050  -0.0352 0.39  
1773: 48 15 33  0   48 14 34  0             287579.5794  -0.0595  0.050  -0.0596 0.39  
1774: 48 15 33  0   48 15 34  0             287579.5794  -0.0595  0.050  -0.0596 0.11  
1775: 48 16 33  0   48 14 34  0             287579.5794  -0.0595  0.050  -0.0596 0.11  
1776: 48 16 33  0   48 15 34  0             287579.5794  -0.0595  0.050  -0.0596 0.39  
1777: 47 14 33  0   47 13 34  0             287689.8424  -0.0197  0.050  -0.0197 0.39  
1778: 47 14 33  0   47 14 34  0             287689.8424  -0.0197  0.050  -0.0197 0.11  
1779: 47 15 33  0   47 13 34  0             287689.8424  -0.0197  0.050  -0.0197 0.11  
1780: 47 15 33  0   47 14 34  0             287689.8424  -0.0197  0.050  -0.0197 0.39  
1781: 46 13 33  0   46 12 34  0             287794.3476  -0.0518  0.050  -0.0518 0.39  
1782: 46 13 33  0   46 13 34  0             287794.3476  -0.0518  0.050  -0.0518 0.11  
1783: 46 14 33  0   46 12 34  0             287794.3476  -0.0518  0.050  -0.0518 0.11  
1784: 46 14 33  0   46 13 34  0             287794.3476  -0.0518  0.050  -0.0518 0.39  
1785: 13  7  7  0   12  4  8  0             287807.2305   0.0685  0.050   0.0717 0.78  
1786: 13  7  7  0   12  5  8  0             287807.2305   0.0828  0.050   0.0717 0.22  
1787: 45 12 33  0   45 11 34  0             287893.4792   0.0070  0.050   0.0071 0.39  
1788: 45 12 33  0   45 12 34  0             287893.4792   0.0070  0.050   0.0071 0.11  
1789: 45 13 33  0   45 11 34  0             287893.4792   0.0070  0.050   0.0071 0.11  
1790: 45 13 33  0   45 12 34  0             287893.4792   0.0070  0.050   0.0071 0.39  
1791: 44 11 33  0   44 10 34  0             287987.3149   0.0193  0.050   0.0194 0.39  
1792: 44 11 33  0   44 11 34  0             287987.3149   0.0193  0.050   0.0194 0.11  
1793: 44 12 33  0   44 10 34  0             287987.3149   0.0193  0.050   0.0194 0.11  
1794: 44 12 33  0   44 11 34  0             287987.3149   0.0193  0.050   0.0194 0.39  
1795: 43 10 33  0   43  9 34  0             288076.0649  -0.0141  0.050  -0.0141 0.39  
1796: 43 10 33  0   43 10 34  0             288076.0649  -0.0141  0.050  -0.0141 0.11  
1797: 43 11 33  0   43  9 34  0             288076.0649  -0.0141  0.050  -0.0141 0.11  
1798: 43 11 33  0   43 10 34  0             288076.0649  -0.0141  0.050  -0.0141 0.39  
1799: 42  9 33  0   42  8 34  0             288160.0289   0.0021  0.050   0.0022 0.39  
1800: 42  9 33  0   42  9 34  0             288160.0289   0.0021  0.050   0.0022 0.11  
1801: 42 10 33  0   42  8 34  0             288160.0289   0.0021  0.050   0.0022 0.11  
1802: 42 10 33  0   42  9 34  0             288160.0289   0.0021  0.050   0.0022 0.39  
1803: 41  8 33  0   41  7 34  0             288239.3253  -0.0117  0.050  -0.0118 0.39  
1804: 41  8 33  0   41  8 34  0             288239.3253  -0.0117  0.050  -0.0118 0.11  
1805: 41  9 33  0   41  7 34  0             288239.3253  -0.0117  0.050  -0.0118 0.11  
1806: 41  9 33  0   41  8 34  0             288239.3253  -0.0117  0.050  -0.0118 0.39  
1807: 40  7 33  0   40  6 34  0             288314.2206   0.0174  0.050   0.0174 0.39  
1808: 40  7 33  0   40  7 34  0             288314.2206   0.0174  0.050   0.0174 0.11  
1809: 40  8 33  0   40  6 34  0             288314.2206   0.0174  0.050   0.0174 0.11  
1810: 40  8 33  0   40  7 34  0             288314.2206   0.0174  0.050   0.0174 0.39  
1811: 39  6 33  0   39  5 34  0             288384.7958  -0.0171  0.050  -0.0171 0.39  
1812: 39  6 33  0   39  6 34  0             288384.7958  -0.0171  0.050  -0.0171 0.11  
1813: 39  7 33  0   39  5 34  0             288384.7958  -0.0171  0.050  -0.0171 0.11  
1814: 39  7 33  0   39  6 34  0             288384.7958  -0.0171  0.050  -0.0171 0.39  
1815: 20 13  7  0   19 14  6  0             288417.6561   0.0090  0.050               
1816: 38  5 33  0   38  4 34  0             288451.3451  -0.0037  0.050  -0.0037 0.39  
1817: 38  5 33  0   38  5 34  0             288451.3451  -0.0037  0.050  -0.0037 0.11  
1818: 38  6 33  0   38  4 34  0             288451.3451  -0.0037  0.050  -0.0037 0.11  
1819: 38  6 33  0   38  5 34  0             288451.3451  -0.0037  0.050  -0.0037 0.39  
1820: 33  0 33  0   32  1 32  0             288468.2569   0.0033  0.050   0.0034 0.50  
1821: 33  1 33  0   32  0 32  0             288468.2569   0.0033  0.050   0.0034 0.50  
1822: 32  1 31  0   31  1 30  0             288475.6410   0.0027  0.050   0.0027 0.12  
1823: 32  1 31  0   31  2 30  0             288475.6410   0.0027  0.050   0.0027 0.38  
1824: 32  2 31  0   31  1 30  0             288475.6410   0.0027  0.050   0.0027 0.38  
1825: 32  2 31  0   31  2 30  0             288475.6410   0.0027  0.050   0.0027 0.12  
1826: 31  2 29  0   30  2 28  0             288482.6976   0.0017  0.050   0.0018 0.13  
1827: 31  2 29  0   30  3 28  0             288482.6976   0.0017  0.050   0.0018 0.37  
1828: 31  3 29  0   30  2 28  0             288482.6976   0.0017  0.050   0.0018 0.37  
1829: 31  3 29  0   30  3 28  0             288482.6976   0.0017  0.050   0.0018 0.13  
1830: 30  3 27  0   29  3 26  0             288489.7740   0.0062  0.050   0.0062 0.13  
1831: 30  3 27  0   29  4 26  0             288489.7740   0.0062  0.050   0.0062 0.37  
1832: 30  4 27  0   29  3 26  0             288489.7740   0.0062  0.050   0.0062 0.37  
1833: 30  4 27  0   29  4 26  0             288489.7740   0.0062  0.050   0.0062 0.13  
1834: 29  4 25  0   28  4 24  0             288497.3496  -0.0084  0.050  -0.0084 0.13  
1835: 29  4 25  0   28  5 24  0             288497.3496  -0.0084  0.050  -0.0084 0.37  
1836: 29  5 25  0   28  4 24  0             288497.3496  -0.0084  0.050  -0.0084 0.37  
1837: 29  5 25  0   28  5 24  0             288497.3496  -0.0084  0.050  -0.0084 0.13  
1838: 28  5 23  0   27  5 22  0             288506.2456  -0.0122  0.050  -0.0122 0.13  
1839: 28  5 23  0   27  6 22  0             288506.2456  -0.0122  0.050  -0.0122 0.37  
1840: 28  6 23  0   27  5 22  0             288506.2456  -0.0122  0.050  -0.0122 0.37  
1841: 28  6 23  0   27  6 22  0             288506.2456  -0.0122  0.050  -0.0122 0.13  
1842: 37  4 33  0   37  3 34  0             288513.9818  -0.0068  0.050  -0.0069 0.39  
1843: 37  4 33  0   37  4 34  0             288513.9818  -0.0068  0.050  -0.0069 0.11  
1844: 37  5 33  0   37  3 34  0             288513.9818  -0.0068  0.050  -0.0069 0.11  
1845: 37  5 33  0   37  4 34  0             288513.9818  -0.0068  0.050  -0.0069 0.39  
1846: 27  6 21  0   26  6 20  0             288517.7736  -0.0169  0.050  -0.0170 0.13  
1847: 27  6 21  0   26  7 20  0             288517.7736  -0.0169  0.050  -0.0170 0.37  
1848: 27  7 21  0   26  6 20  0             288517.7736  -0.0169  0.050  -0.0170 0.37  
1849: 27  7 21  0   26  7 20  0             288517.7736  -0.0169  0.050  -0.0170 0.13  
1850: 26  7 19  0   25  7 18  0             288534.3330   0.0238  0.050   0.0238 0.13  
1851: 26  7 19  0   25  8 18  0             288534.3330   0.0238  0.050   0.0238 0.37  
1852: 26  8 19  0   25  7 18  0             288534.3330   0.0238  0.050   0.0238 0.37  
1853: 26  8 19  0   25  8 18  0             288534.3330   0.0238  0.050   0.0238 0.13  
1854: 25  8 17  0   24  8 16  0             288560.2547  -0.0275  0.050  -0.0276 0.13  
1855: 25  8 17  0   24  9 16  0             288560.2547  -0.0275  0.050  -0.0276 0.37  
1856: 25  9 17  0   24  8 16  0             288560.2547  -0.0275  0.050  -0.0276 0.37  
1857: 25  9 17  0   24  9 16  0             288560.2547  -0.0275  0.050  -0.0276 0.13  
1858: 36  3 33  0   36  2 34  0             288572.8706  -0.0342  0.050  -0.0342 0.39  
1859: 36  3 33  0   36  3 34  0             288572.8706  -0.0342  0.050  -0.0342 0.11  
1860: 36  4 33  0   36  2 34  0             288572.8706  -0.0342  0.050  -0.0342 0.11  
1861: 36  4 33  0   36  3 34  0             288572.8706  -0.0342  0.050  -0.0342 0.39  
1862: 24  9 15  0   23  9 14  0             288604.8407  -0.0299  0.050  -0.0299 0.14  
1863: 24  9 15  0   23 10 14  0             288604.8407  -0.0299  0.050  -0.0299 0.36  
1864: 24 10 15  0   23  9 14  0             288604.8407  -0.0299  0.050  -0.0299 0.36  
1865: 24 10 15  0   23 10 14  0             288604.8407  -0.0299  0.050  -0.0299 0.14  
1866: 35  2 33  0   35  1 34  0             288628.2714   0.0064  0.050   0.0065 0.39  
1867: 35  2 33  0   35  2 34  0             288628.2714   0.0064  0.050   0.0065 0.11  
1868: 35  3 33  0   35  1 34  0             288628.2714   0.0064  0.050   0.0065 0.11  
1869: 35  3 33  0   35  2 34  0             288628.2714   0.0064  0.050   0.0065 0.39  
1870: 34  1 33  0   34  0 34  0             288680.2180  -0.0136  0.050  -0.0136 0.39  
1871: 34  1 33  0   34  1 34  0             288680.2180  -0.0136  0.050  -0.0136 0.11  
1872: 34  2 33  0   34  0 34  0             288680.2180  -0.0136  0.050  -0.0136 0.11  
1873: 34  2 33  0   34  1 34  0             288680.2180  -0.0136  0.050  -0.0136 0.39  
1874: 23 10 13  0   22 10 12  0             288688.7667  -0.0049  0.050  -0.0041 0.14  
1875: 23 10 13  0   22 11 12  0             288688.7667  -0.0031  0.050  -0.0041 0.36  
1876: 23 11 13  0   22 10 12  0             288688.7667  -0.0050  0.050  -0.0041 0.36  
1877: 23 11 13  0   22 11 12  0             288688.7667  -0.0032  0.050  -0.0041 0.14  
1878: 20 14  6  0   19 15  5  0             288747.0698  -0.0363  0.050               
1879: 20 19  1  0   19 19  0  0             288960.6671  -0.0587  0.050               
1880: 21 12  9  0   20 13  8  0             289265.3036  -0.0072  0.050               
1881: 21 13  9  0   20 13  8  0             289276.0595  -0.0497  0.050               
1882: 20 14  7  0   19 14  6  0             289320.7650  -0.0439  0.050               
1883: 21 12  9  0   20 12  8  0             289341.3797  -0.0578  0.050               
1884: 21 13  9  0   20 12  8  0             289352.2541   0.0182  0.050               
1885: 19 15  4  0   18 15  3  0             289601.8982  -0.0251  0.050               
1886: 20 13  7  0   19 13  6  0             292368.8737  -0.0590  0.050               
1887: 20 14  7  0   19 13  6  0             293272.0761  -0.0185  0.050               
1888: 65 31 34  0   65 30 35  0             293505.6230   0.0724  0.050   0.0724 0.40  
1889: 65 31 34  0   65 31 35  0             293505.6230   0.0724  0.050   0.0724 0.10  
1890: 65 32 34  0   65 30 35  0             293505.6230   0.0724  0.050   0.0724 0.10  
1891: 65 32 34  0   65 31 35  0             293505.6230   0.0724  0.050   0.0724 0.40  
1892: 64 30 34  0   64 29 35  0             293735.3434  -0.0731  0.050  -0.0731 0.40  
1893: 64 30 34  0   64 30 35  0             293735.3434  -0.0731  0.050  -0.0731 0.10  
1894: 64 31 34  0   64 29 35  0             293735.3434  -0.0731  0.050  -0.0731 0.10  
1895: 64 31 34  0   64 30 35  0             293735.3434  -0.0731  0.050  -0.0731 0.40  
1896: 63 29 34  0   63 28 35  0             293955.6470  -0.0043  0.050  -0.0044 0.40  
1897: 63 29 34  0   63 29 35  0             293955.6470  -0.0043  0.050  -0.0044 0.10  
1898: 63 30 34  0   63 28 35  0             293955.6470  -0.0043  0.050  -0.0044 0.10  
1899: 63 30 34  0   63 29 35  0             293955.6470  -0.0043  0.050  -0.0044 0.40  
1900: 62 28 34  0   62 27 35  0             294166.4920  -0.0810  0.050  -0.0811 0.40  
1901: 62 28 34  0   62 28 35  0             294166.4920  -0.0810  0.050  -0.0811 0.10  
1902: 62 29 34  0   62 27 35  0             294166.4920  -0.0810  0.050  -0.0811 0.10  
1903: 62 29 34  0   62 28 35  0             294166.4920  -0.0810  0.050  -0.0811 0.40  
1904: 20 17  4  0   19 17  3  0             294288.6009  -0.0871  0.050               
1905: 61 27 34  0   61 26 35  0             294368.4681  -0.0226  0.050  -0.0227 0.40  
1906: 61 27 34  0   61 27 35  0             294368.4681  -0.0226  0.050  -0.0227 0.10  
1907: 61 28 34  0   61 26 35  0             294368.4681  -0.0226  0.050  -0.0227 0.10  
1908: 61 28 34  0   61 27 35  0             294368.4681  -0.0226  0.050  -0.0227 0.40  
1909: 60 26 34  0   60 25 35  0             294561.6738  -0.0307  0.050  -0.0307 0.40  
1910: 60 26 34  0   60 26 35  0             294561.6738  -0.0307  0.050  -0.0307 0.10  
1911: 60 27 34  0   60 25 35  0             294561.6738  -0.0307  0.050  -0.0307 0.10  
1912: 60 27 34  0   60 26 35  0             294561.6738  -0.0307  0.050  -0.0307 0.40  
1913: 19 14  5  0   18 14  4  0             294637.4302   0.0061  0.050               
1914: 59 25 34  0   59 24 35  0             294746.5117   0.0055  0.050   0.0055 0.40  
1915: 59 25 34  0   59 25 35  0             294746.5117   0.0055  0.050   0.0055 0.10  
1916: 59 26 34  0   59 24 35  0             294746.5117   0.0055  0.050   0.0055 0.10  
1917: 59 26 34  0   59 25 35  0             294746.5117   0.0055  0.050   0.0055 0.40  
1918: 58 24 34  0   58 23 35  0             294923.1917   0.0121  0.050   0.0121 0.40  
1919: 58 24 34  0   58 24 35  0             294923.1917   0.0121  0.050   0.0121 0.10  
1920: 58 25 34  0   58 23 35  0             294923.1917   0.0121  0.050   0.0121 0.10  
1921: 58 25 34  0   58 24 35  0             294923.1917   0.0121  0.050   0.0121 0.40  
1922: 57 23 34  0   57 22 35  0             295091.9882  -0.0122  0.050  -0.0122 0.40  
1923: 57 23 34  0   57 23 35  0             295091.9882  -0.0122  0.050  -0.0122 0.10  
1924: 57 24 34  0   57 22 35  0             295091.9882  -0.0122  0.050  -0.0122 0.10  
1925: 57 24 34  0   57 23 35  0             295091.9882  -0.0122  0.050  -0.0122 0.40  
1926: 20 15  6  0   19 15  5  0             295200.7607   0.0225  0.050               
1927: 56 22 34  0   56 21 35  0             295253.2467   0.0092  0.050   0.0093 0.40  
1928: 56 22 34  0   56 22 35  0             295253.2467   0.0092  0.050   0.0093 0.10  
1929: 56 23 34  0   56 21 35  0             295253.2467   0.0092  0.050   0.0093 0.10  
1930: 56 23 34  0   56 22 35  0             295253.2467   0.0092  0.050   0.0093 0.40  
1931: 20 17  3  0   19 17  2  0             295287.7035  -0.0286  0.050               
1932: 17 15  3  0   16 14  2  0             295366.7702  -0.0363  0.050               
1933: 55 21 34  0   55 20 35  0             295407.1671   0.0152  0.050   0.0152 0.40  
1934: 55 21 34  0   55 21 35  0             295407.1671   0.0152  0.050   0.0152 0.10  
1935: 55 22 34  0   55 20 35  0             295407.1671   0.0152  0.050   0.0152 0.10  
1936: 55 22 34  0   55 21 35  0             295407.1671   0.0152  0.050   0.0152 0.40  
1937: 54 20 34  0   54 19 35  0             295553.9735  -0.0245  0.050  -0.0245 0.40  
1938: 54 20 34  0   54 20 35  0             295553.9735  -0.0245  0.050  -0.0245 0.10  
1939: 54 21 34  0   54 19 35  0             295553.9735  -0.0245  0.050  -0.0245 0.10  
1940: 54 21 34  0   54 20 35  0             295553.9735  -0.0245  0.050  -0.0245 0.40  
1941: 53 19 34  0   53 18 35  0             295694.0307   0.0070  0.050   0.0070 0.40  
1942: 53 19 34  0   53 19 35  0             295694.0307   0.0070  0.050   0.0070 0.10  
1943: 53 20 34  0   53 18 35  0             295694.0307   0.0070  0.050   0.0070 0.10  
1944: 53 20 34  0   53 19 35  0             295694.0307   0.0070  0.050   0.0070 0.40  
1945: 52 18 34  0   52 17 35  0             295827.4601  -0.0099  0.050  -0.0100 0.40  
1946: 52 18 34  0   52 18 35  0             295827.4601  -0.0099  0.050  -0.0100 0.10  
1947: 52 19 34  0   52 17 35  0             295827.4601  -0.0099  0.050  -0.0100 0.10  
1948: 52 19 34  0   52 18 35  0             295827.4601  -0.0099  0.050  -0.0100 0.40  
1949: 51 17 34  0   51 16 35  0             295954.5626  -0.0093  0.050  -0.0093 0.39  
1950: 51 17 34  0   51 17 35  0             295954.5626  -0.0093  0.050  -0.0093 0.11  
1951: 51 18 34  0   51 16 35  0             295954.5626  -0.0093  0.050  -0.0093 0.11  
1952: 51 18 34  0   51 17 35  0             295954.5626  -0.0093  0.050  -0.0093 0.39  
1953: 16 13  3  0   15 11  4  0             295978.3388   0.0169  0.050               
1954: 50 16 34  0   50 15 35  0             296075.5397  -0.0185  0.050  -0.0185 0.39  
1955: 50 16 34  0   50 16 35  0             296075.5397  -0.0185  0.050  -0.0185 0.11  
1956: 50 17 34  0   50 15 35  0             296075.5397  -0.0185  0.050  -0.0185 0.11  
1957: 50 17 34  0   50 16 35  0             296075.5397  -0.0185  0.050  -0.0185 0.39  
1958: 49 15 34  0   49 14 35  0             296190.6360  -0.0160  0.050  -0.0160 0.39  
1959: 49 15 34  0   49 15 35  0             296190.6360  -0.0160  0.050  -0.0160 0.11  
1960: 49 16 34  0   49 14 35  0             296190.6360  -0.0160  0.050  -0.0160 0.11  
1961: 49 16 34  0   49 15 35  0             296190.6360  -0.0160  0.050  -0.0160 0.39  
1962: 48 14 34  0   48 13 35  0             296300.0348  -0.0354  0.050  -0.0355 0.39  
1963: 48 14 34  0   48 14 35  0             296300.0348  -0.0354  0.050  -0.0355 0.11  
1964: 48 15 34  0   48 13 35  0             296300.0348  -0.0354  0.050  -0.0355 0.11  
1965: 48 15 34  0   48 14 35  0             296300.0348  -0.0354  0.050  -0.0355 0.39  
1966: 47 13 34  0   47 12 35  0             296404.0093  -0.0154  0.050  -0.0155 0.39  
1967: 47 13 34  0   47 13 35  0             296404.0093  -0.0154  0.050  -0.0155 0.11  
1968: 47 14 34  0   47 12 35  0             296404.0093  -0.0154  0.050  -0.0155 0.11  
1969: 47 14 34  0   47 13 35  0             296404.0093  -0.0154  0.050  -0.0155 0.39  
1970: 20 16  5  0   19 16  4  0             296458.2034   0.0402  0.050               
1971: 46 12 34  0   46 11 35  0             296502.7353   0.0136  0.050   0.0136 0.39  
1972: 46 12 34  0   46 12 35  0             296502.7353   0.0136  0.050   0.0136 0.11  
1973: 46 13 34  0   46 11 35  0             296502.7353   0.0136  0.050   0.0136 0.11  
1974: 46 13 34  0   46 12 35  0             296502.7353   0.0136  0.050   0.0136 0.39  
1975: 45 11 34  0   45 10 35  0             296596.3604  -0.0013  0.050  -0.0014 0.39  
1976: 45 11 34  0   45 11 35  0             296596.3604  -0.0013  0.050  -0.0014 0.11  
1977: 45 12 34  0   45 10 35  0             296596.3604  -0.0013  0.050  -0.0014 0.11  
1978: 45 12 34  0   45 11 35  0             296596.3604  -0.0013  0.050  -0.0014 0.39  
1979: 17 15  2  0   16 14  3  0             296668.1263  -0.0040  0.050               
1980: 44 10 34  0   44  9 35  0             296685.1163  -0.0243  0.050  -0.0244 0.39  
1981: 44 10 34  0   44 10 35  0             296685.1163  -0.0243  0.050  -0.0244 0.11  
1982: 44 11 34  0   44  9 35  0             296685.1163  -0.0243  0.050  -0.0244 0.11  
1983: 44 11 34  0   44 10 35  0             296685.1163  -0.0243  0.050  -0.0244 0.39  
1984: 43  9 34  0   43  8 35  0             296769.2538   0.0048  0.050   0.0049 0.39  
1985: 43  9 34  0   43  9 35  0             296769.2538   0.0048  0.050   0.0049 0.11  
1986: 43 10 34  0   43  8 35  0             296769.2538   0.0048  0.050   0.0049 0.11  
1987: 43 10 34  0   43  9 35  0             296769.2538   0.0048  0.050   0.0049 0.39  
1988: 42  8 34  0   42  7 35  0             296848.8422  -0.0300  0.050  -0.0300 0.39  
1989: 42  8 34  0   42  8 35  0             296848.8422  -0.0300  0.050  -0.0300 0.11  
1990: 42  9 34  0   42  7 35  0             296848.8422  -0.0300  0.050  -0.0300 0.11  
1991: 42  9 34  0   42  8 35  0             296848.8422  -0.0300  0.050  -0.0300 0.39  
1992: 41  7 34  0   41  6 35  0             296924.2734   0.0821  0.050   0.0822 0.39  
1993: 41  7 34  0   41  7 35  0             296924.2734   0.0821  0.050   0.0822 0.11  
1994: 41  8 34  0   41  6 35  0             296924.2734   0.0821  0.050   0.0822 0.11  
1995: 41  8 34  0   41  7 35  0             296924.2734   0.0821  0.050   0.0822 0.39  
1996: 40  6 34  0   40  5 35  0             296995.3937   0.0117  0.050   0.0118 0.39  
1997: 40  6 34  0   40  6 35  0             296995.3937   0.0117  0.050   0.0118 0.11  
1998: 40  7 34  0   40  5 35  0             296995.3937   0.0117  0.050   0.0118 0.11  
1999: 40  7 34  0   40  6 35  0             296995.3937   0.0117  0.050   0.0118 0.39  
2000: 34  0 34  0   33  1 33  0             297076.3833  -0.0401  0.050  -0.0401 0.50  
2001: 34  1 34  0   33  0 33  0             297076.3833  -0.0401  0.050  -0.0401 0.50  
2002: 33  1 32  0   32  2 31  0             297083.8264   0.0398  0.050   0.0399 0.50  
2003: 33  2 32  0   32  1 31  0             297083.8264   0.0398  0.050   0.0399 0.50  
2004: 32  2 30  0   31  2 29  0             297090.7813  -0.0069  0.050  -0.0069 0.12  
2005: 32  2 30  0   31  3 29  0             297090.7813  -0.0069  0.050  -0.0069 0.38  
2006: 32  3 30  0   31  2 29  0             297090.7813  -0.0069  0.050  -0.0069 0.38  
2007: 32  3 30  0   31  3 29  0             297090.7813  -0.0069  0.050  -0.0069 0.12  
2008: 31  3 28  0   30  4 27  0             297097.7236  -0.0265  0.050  -0.0265 0.50  
2009: 31  4 28  0   30  3 27  0             297097.7236  -0.0265  0.050  -0.0265 0.50  
2010: 30  4 26  0   29  4 25  0             297105.1496   0.0143  0.050   0.0144 0.13  
2011: 30  4 26  0   29  5 25  0             297105.1496   0.0143  0.050   0.0144 0.37  
2012: 30  5 26  0   29  4 25  0             297105.1496   0.0143  0.050   0.0144 0.37  
2013: 30  5 26  0   29  5 25  0             297105.1496   0.0143  0.050   0.0144 0.13  
2014: 29  5 24  0   28  5 23  0             297113.6465  -0.0068  0.050  -0.0069 0.13  
2015: 29  5 24  0   28  6 23  0             297113.6465  -0.0068  0.050  -0.0069 0.37  
2016: 29  6 24  0   28  5 23  0             297113.6465  -0.0068  0.050  -0.0069 0.37  
2017: 29  6 24  0   28  6 23  0             297113.6465  -0.0068  0.050  -0.0069 0.13  
2018: 28  6 22  0   27  7 21  0             297124.4256  -0.0346  0.050  -0.0347 0.50  
2019: 28  7 22  0   27  6 21  0             297124.4256  -0.0346  0.050  -0.0347 0.50  
2020: 38  4 34  0   38  3 35  0             297126.0243  -0.0336  0.050  -0.0336 0.39  
2021: 38  4 34  0   38  4 35  0             297126.0243  -0.0336  0.050  -0.0336 0.11  
2022: 38  5 34  0   38  3 35  0             297126.0243  -0.0336  0.050  -0.0336 0.11  
2023: 38  5 34  0   38  4 35  0             297126.0243  -0.0336  0.050  -0.0336 0.39  
2024: 27  7 20  0   26  7 19  0             297139.5342  -0.0166  0.050  -0.0166 0.13  
2025: 27  7 20  0   26  8 19  0             297139.5342  -0.0166  0.050  -0.0166 0.37  
2026: 27  8 20  0   26  7 19  0             297139.5342  -0.0166  0.050  -0.0166 0.37  
2027: 27  8 20  0   26  8 19  0             297139.5342  -0.0166  0.050  -0.0166 0.13  
2028: 26  8 18  0   25  8 17  0             297162.5784  -0.0098  0.050  -0.0099 0.13  
2029: 26  8 18  0   25  9 17  0             297162.5784  -0.0098  0.050  -0.0099 0.37  
2030: 26  9 18  0   25  8 17  0             297162.5784  -0.0098  0.050  -0.0099 0.37  
2031: 26  9 18  0   25  9 17  0             297162.5784  -0.0098  0.050  -0.0099 0.13  
2032: 37  3 34  0   37  2 35  0             297185.8185  -0.0533  0.050  -0.0533 0.39  
2033: 37  3 34  0   37  3 35  0             297185.8185  -0.0533  0.050  -0.0533 0.11  
2034: 37  4 34  0   37  2 35  0             297185.8185  -0.0533  0.050  -0.0533 0.11  
2035: 37  4 34  0   37  3 35  0             297185.8185  -0.0533  0.050  -0.0533 0.39  
2036: 25  9 16  0   24  9 15  0             297200.7864   0.0015  0.050   0.0016 0.13  
2037: 25  9 16  0   24 10 15  0             297200.7864   0.0015  0.050   0.0016 0.37  
2038: 25 10 16  0   24  9 15  0             297200.7864   0.0015  0.050   0.0016 0.37  
2039: 25 10 16  0   24 10 15  0             297200.7864   0.0015  0.050   0.0016 0.13  
2040: 36  2 34  0   36  1 35  0             297242.1652  -0.0491  0.050  -0.0491 0.39  
2041: 36  2 34  0   36  2 35  0             297242.1652  -0.0491  0.050  -0.0491 0.11  
2042: 36  3 34  0   36  1 35  0             297242.1652  -0.0491  0.050  -0.0491 0.11  
2043: 36  3 34  0   36  2 35  0             297242.1652  -0.0491  0.050  -0.0491 0.39  
2044: 24 10 14  0   23 10 13  0             297269.6141   0.0049  0.050   0.0050 0.14  
2045: 24 10 14  0   23 11 13  0             297269.6141   0.0051  0.050   0.0050 0.36  
2046: 24 11 14  0   23 10 13  0             297269.6141   0.0049  0.050   0.0050 0.36  
2047: 24 11 14  0   23 11 13  0             297269.6141   0.0051  0.050   0.0050 0.14  
2048: 35  1 34  0   35  0 35  0             297295.2194  -0.0191  0.050  -0.0191 0.39  
2049: 35  1 34  0   35  1 35  0             297295.2194  -0.0191  0.050  -0.0191 0.11  
2050: 35  2 34  0   35  0 35  0             297295.2194  -0.0191  0.050  -0.0191 0.11  
2051: 35  2 34  0   35  1 35  0             297295.2194  -0.0191  0.050  -0.0191 0.39  
2052: 23 11 12  0   22 12 11  0             297406.2218  -0.0280  0.050               
2053: 17 14  3  0   16 13  4  0             297691.1497  -0.0148  0.050               
2054: 22 12 10  0   21 13  9  0             297711.3502   0.0055  0.050               
2055: 22 13 10  0   21 13  9  0             297712.6906  -0.0178  0.050               
2056: 22 12 10  0   21 12  9  0             297722.1030  -0.0399  0.050               
2057: 22 13 10  0   21 12  9  0             297723.4839  -0.0227  0.050               
2058: 21 13  8  0   20 14  7  0             298097.9377  -0.0136  0.050               
2059: 21 14  8  0   20 14  7  0             298260.7479  -0.0001  0.050               
2060: 15 12  4  0   14  9  5  0             298644.1900  -0.0152  0.050               
2061: 21 13  8  0   20 13  7  0             299001.0902  -0.0229  0.050               
2062: 21 14  8  0   20 13  7  0             299163.9045  -0.0053  0.050               
2063: 17 16  2  0   16 15  1  0             299724.3358  -0.0270  0.050               
2064: 17 16  1  0   16 15  2  0             299793.6582  -0.0151  0.050               
2065: 70 35 35  0   70 34 36  0             301173.3436  -0.0269  0.050  -0.0270 0.40  
2066: 70 35 35  0   70 35 36  0             301173.3436  -0.0269  0.050  -0.0270 0.10  
2067: 70 36 35  0   70 34 36  0             301173.3436  -0.0269  0.050  -0.0270 0.10  
2068: 70 36 35  0   70 35 36  0             301173.3436  -0.0269  0.050  -0.0270 0.40  
2069: 67 32 35  0   67 31 36  0             301932.4432   0.0666  0.050   0.0666 0.40  
2070: 67 32 35  0   67 32 36  0             301932.4432   0.0666  0.050   0.0666 0.10  
2071: 67 33 35  0   67 31 36  0             301932.4432   0.0666  0.050   0.0666 0.10  
2072: 67 33 35  0   67 32 36  0             301932.4432   0.0666  0.050   0.0666 0.40  
2073: 25 18  8  0   24 19  5  0             302208.9753  -0.0436  0.050               
2074: 63 28 35  0   63 27 36  0             302809.4125  -0.0166  0.050  -0.0167 0.40  
2075: 63 28 35  0   63 28 36  0             302809.4125  -0.0166  0.050  -0.0167 0.10  
2076: 63 29 35  0   63 27 36  0             302809.4125  -0.0166  0.050  -0.0167 0.10  
2077: 63 29 35  0   63 28 36  0             302809.4125  -0.0166  0.050  -0.0167 0.40  
2078: 62 27 35  0   62 26 36  0             303006.5072  -0.0968  0.050  -0.0968 0.66  
2079: 62 27 35  0   62 27 36  0             303006.5072  -0.0968  0.050  -0.0968 0.17  
2080: 62 28 35  0   62 26 36  0             303006.5072  -0.0968  0.050  -0.0968 0.17  
2081: 15 11  5  0   14  9  6  0             303138.8547   0.0674  0.050               
2082: 61 26 35  0   61 25 36  0             303195.4666  -0.0426  0.050  -0.0427 0.40  
2083: 61 26 35  0   61 26 36  0             303195.4666  -0.0426  0.050  -0.0427 0.10  
2084: 61 27 35  0   61 25 36  0             303195.4666  -0.0426  0.050  -0.0427 0.10  
2085: 61 27 35  0   61 26 36  0             303195.4666  -0.0426  0.050  -0.0427 0.40  
2086: 15 11  5  0   14  8  6  0             303272.8448  -0.0099  0.050               
2087: 21 20  2  0   20 20  1  0             303281.9157   0.0300  0.050               
2088: 60 25 35  0   60 24 36  0             303376.3812  -0.0332  0.050  -0.0333 0.40  
2089: 60 25 35  0   60 25 36  0             303376.3812  -0.0332  0.050  -0.0333 0.10  
2090: 60 26 35  0   60 24 36  0             303376.3812  -0.0332  0.050  -0.0333 0.10  
2091: 60 26 35  0   60 25 36  0             303376.3812  -0.0332  0.050  -0.0333 0.40  
2092: 17 17  1  0   16 16  0  0             303389.2265  -0.0533  0.050               
2093: 17 17  0  0   16 16  1  0             303390.7547   0.0015  0.050               
2094: 59 24 35  0   59 23 36  0             303549.6114   0.0294  0.050   0.0294 0.40  
2095: 59 24 35  0   59 24 36  0             303549.6114   0.0294  0.050   0.0294 0.10  
2096: 59 25 35  0   59 23 36  0             303549.6114   0.0294  0.050   0.0294 0.10  
2097: 59 25 35  0   59 24 36  0             303549.6114   0.0294  0.050   0.0294 0.40  
2098: 58 23 35  0   58 22 36  0             303715.2633  -0.0038  0.050  -0.0039 0.40  
2099: 58 23 35  0   58 23 36  0             303715.2633  -0.0038  0.050  -0.0039 0.10  
2100: 58 24 35  0   58 22 36  0             303715.2633  -0.0038  0.050  -0.0039 0.10  
2101: 58 24 35  0   58 23 36  0             303715.2633  -0.0038  0.050  -0.0039 0.40  
2102: 57 22 35  0   57 21 36  0             303873.7182  -0.0006  0.050  -0.0007 0.40  
2103: 57 22 35  0   57 22 36  0             303873.7182  -0.0006  0.050  -0.0007 0.10  
2104: 57 23 35  0   57 21 36  0             303873.7182  -0.0006  0.050  -0.0007 0.10  
2105: 57 23 35  0   57 22 36  0             303873.7182  -0.0006  0.050  -0.0007 0.40  
2106: 56 21 35  0   56 20 36  0             304025.2140   0.0346  0.050   0.0346 0.40  
2107: 56 21 35  0   56 21 36  0             304025.2140   0.0346  0.050   0.0346 0.10  
2108: 56 22 35  0   56 20 36  0             304025.2140   0.0346  0.050   0.0346 0.10  
2109: 56 22 35  0   56 21 36  0             304025.2140   0.0346  0.050   0.0346 0.40  
2110: 55 20 35  0   55 19 36  0             304169.8807  -0.0039  0.050  -0.0040 0.40  
2111: 55 20 35  0   55 20 36  0             304169.8807  -0.0039  0.050  -0.0040 0.10  
2112: 55 21 35  0   55 19 36  0             304169.8807  -0.0039  0.050  -0.0040 0.10  
2113: 55 21 35  0   55 20 36  0             304169.8807  -0.0039  0.050  -0.0040 0.40  
2114: 54 19 35  0   54 18 36  0             304308.0802   0.0151  0.050   0.0151 0.40  
2115: 54 19 35  0   54 19 36  0             304308.0802   0.0151  0.050   0.0151 0.10  
2116: 54 20 35  0   54 18 36  0             304308.0802   0.0151  0.050   0.0151 0.10  
2117: 54 20 35  0   54 19 36  0             304308.0802   0.0151  0.050   0.0151 0.40  
2118: 53 18 35  0   53 17 36  0             304439.9427  -0.0020  0.050  -0.0020 0.39  
2119: 53 18 35  0   53 18 36  0             304439.9427  -0.0020  0.050  -0.0020 0.11  
2120: 53 19 35  0   53 17 36  0             304439.9427  -0.0020  0.050  -0.0020 0.11  
2121: 53 19 35  0   53 18 36  0             304439.9427  -0.0020  0.050  -0.0020 0.39  
2122: 52 17 35  0   52 16 36  0             304565.7318  -0.0105  0.050  -0.0105 0.39  
2123: 52 17 35  0   52 17 36  0             304565.7318  -0.0105  0.050  -0.0105 0.11  
2124: 52 18 35  0   52 16 36  0             304565.7318  -0.0105  0.050  -0.0105 0.11  
2125: 52 18 35  0   52 17 36  0             304565.7318  -0.0105  0.050  -0.0105 0.39  
2126: 51 16 35  0   51 15 36  0             304685.6522  -0.0187  0.050  -0.0187 0.39  
2127: 51 16 35  0   51 16 36  0             304685.6522  -0.0187  0.050  -0.0187 0.11  
2128: 51 17 35  0   51 15 36  0             304685.6522  -0.0187  0.050  -0.0187 0.11  
2129: 51 17 35  0   51 16 36  0             304685.6522  -0.0187  0.050  -0.0187 0.39  
2130: 21 14  7  0   20 15  6  0             304690.9801   0.0233  0.050               
2131: 14  7  7  0   13  5  8  0             304721.2717  -0.0283  0.050               
2132: 14  7  7  0   13  6  8  0             304721.2743   0.0336  0.050               
2133: 50 15 35  0   50 14 36  0             304799.9263  -0.0120  0.050  -0.0121 0.39  
2134: 50 15 35  0   50 15 36  0             304799.9263  -0.0120  0.050  -0.0121 0.11  
2135: 50 16 35  0   50 14 36  0             304799.9263  -0.0120  0.050  -0.0121 0.11  
2136: 50 16 35  0   50 15 36  0             304799.9263  -0.0120  0.050  -0.0121 0.39  
2137: 49 14 35  0   49 13 36  0             304908.7650   0.0177  0.050   0.0177 0.39  
2138: 49 14 35  0   49 14 36  0             304908.7650   0.0177  0.050   0.0177 0.11  
2139: 49 15 35  0   49 13 36  0             304908.7650   0.0177  0.050   0.0177 0.11  
2140: 49 15 35  0   49 14 36  0             304908.7650   0.0177  0.050   0.0177 0.39  
2141: 48 13 35  0   48 12 36  0             305012.2617  -0.0334  0.050  -0.0335 0.39  
2142: 48 13 35  0   48 13 36  0             305012.2617  -0.0334  0.050  -0.0335 0.11  
2143: 48 14 35  0   48 12 36  0             305012.2617  -0.0334  0.050  -0.0335 0.11  
2144: 48 14 35  0   48 13 36  0             305012.2617  -0.0334  0.050  -0.0335 0.39  
2145: 47 12 35  0   47 11 36  0             305110.7598  -0.0148  0.050  -0.0148 0.39  
2146: 47 12 35  0   47 12 36  0             305110.7598  -0.0148  0.050  -0.0148 0.11  
2147: 47 13 35  0   47 11 36  0             305110.7598  -0.0148  0.050  -0.0148 0.11  
2148: 47 13 35  0   47 12 36  0             305110.7598  -0.0148  0.050  -0.0148 0.39  
2149: 46 11 35  0   46 10 36  0             305204.3742   0.0006  0.050   0.0006 0.39  
2150: 46 11 35  0   46 11 36  0             305204.3742   0.0006  0.050   0.0006 0.11  
2151: 46 12 35  0   46 10 36  0             305204.3742   0.0006  0.050   0.0006 0.11  
2152: 46 12 35  0   46 11 36  0             305204.3742   0.0006  0.050   0.0006 0.39  
2153: 45 10 35  0   45  9 36  0             305293.2654  -0.0095  0.050  -0.0095 0.39  
2154: 45 10 35  0   45 10 36  0             305293.2654  -0.0095  0.050  -0.0095 0.11  
2155: 45 11 35  0   45  9 36  0             305293.2654  -0.0095  0.050  -0.0095 0.11  
2156: 45 11 35  0   45 10 36  0             305293.2654  -0.0095  0.050  -0.0095 0.39  
2157: 44  9 35  0   44  8 36  0             305377.6464  -0.0106  0.050  -0.0106 0.39  
2158: 44  9 35  0   44  9 36  0             305377.6464  -0.0106  0.050  -0.0106 0.11  
2159: 44 10 35  0   44  8 36  0             305377.6464  -0.0106  0.050  -0.0106 0.11  
2160: 44 10 35  0   44  9 36  0             305377.6464  -0.0106  0.050  -0.0106 0.39  
2161: 43  8 35  0   43  7 36  0             305457.6988   0.0048  0.050   0.0049 0.39  
2162: 43  8 35  0   43  8 36  0             305457.6988   0.0048  0.050   0.0049 0.11  
2163: 43  9 35  0   43  7 36  0             305457.6988   0.0048  0.050   0.0049 0.11  
2164: 43  9 35  0   43  8 36  0             305457.6988   0.0048  0.050   0.0049 0.39  
2165: 42  7 35  0   42  6 36  0             305533.5601   0.0050  0.050   0.0051 0.39  
2166: 42  7 35  0   42  7 36  0             305533.5601   0.0050  0.050   0.0051 0.11  
2167: 42  8 35  0   42  6 36  0             305533.5601   0.0050  0.050   0.0051 0.11  
2168: 42  8 35  0   42  7 36  0             305533.5601   0.0050  0.050   0.0051 0.39  
2169: 20 14  6  0   19 14  5  0             305565.4879  -0.0218  0.050               
2170: 41  6 35  0   41  5 36  0             305605.3690  -0.0362  0.050  -0.0362 0.39  
2171: 41  6 35  0   41  6 36  0             305605.3690  -0.0362  0.050  -0.0362 0.11  
2172: 41  7 35  0   41  5 36  0             305605.3690  -0.0362  0.050  -0.0362 0.11  
2173: 41  7 35  0   41  6 36  0             305605.3690  -0.0362  0.050  -0.0362 0.39  
2174: 35  0 35  0   34  1 34  0             305684.4015   0.0468  0.050   0.0468 0.50  
2175: 35  1 35  0   34  0 34  0             305684.4015   0.0468  0.050   0.0468 0.50  
2176: 34  1 33  0   33  2 32  0             305691.7067   0.0100  0.050   0.0101 0.50  
2177: 34  2 33  0   33  1 32  0             305691.7067   0.0100  0.050   0.0101 0.50  
2178: 33  2 31  0   32  3 30  0             305698.5701  -0.0743  0.050  -0.0744 0.50  
2179: 33  3 31  0   32  2 30  0             305698.5701  -0.0743  0.050  -0.0744 0.50  
2180: 32  3 29  0   31  3 28  0             305705.4771  -0.0249  0.050  -0.0249 0.13  
2181: 32  3 29  0   31  4 28  0             305705.4771  -0.0249  0.050  -0.0249 0.37  
2182: 32  4 29  0   31  3 28  0             305705.4771  -0.0249  0.050  -0.0249 0.37  
2183: 32  4 29  0   31  4 28  0             305705.4771  -0.0249  0.050  -0.0249 0.13  
2184: 31  4 27  0   30  5 26  0             305712.6428  -0.0547  0.050  -0.0547 0.50  
2185: 31  5 27  0   30  4 26  0             305712.6428  -0.0547  0.050  -0.0547 0.50  
2186: 30  5 25  0   29  5 24  0             305720.8826   0.0103  0.050   0.0103 0.13  
2187: 30  5 25  0   29  6 24  0             305720.8826   0.0103  0.050   0.0103 0.37  
2188: 30  6 25  0   29  5 24  0             305720.8826   0.0103  0.050   0.0103 0.37  
2189: 30  6 25  0   29  6 24  0             305720.8826   0.0103  0.050   0.0103 0.13  
2190: 29  6 23  0   28  7 22  0             305730.9949  -0.0493  0.050  -0.0494 0.50  
2191: 29  7 23  0   28  6 22  0             305730.9949  -0.0493  0.050  -0.0494 0.50  
2192: 21 19  2  0   20 19  1  0             305735.6279  -0.0212  0.050               
2193: 39  4 35  0   39  3 36  0             305737.6797  -0.0323  0.050  -0.0323 0.39  
2194: 39  4 35  0   39  4 36  0             305737.6797  -0.0323  0.050  -0.0323 0.11  
2195: 39  5 35  0   39  3 36  0             305737.6797  -0.0323  0.050  -0.0323 0.11  
2196: 39  5 35  0   39  4 36  0             305737.6797  -0.0323  0.050  -0.0323 0.39  
2197: 28  7 21  0   27  7 20  0             305744.9054  -0.0181  0.050  -0.0181 0.13  
2198: 28  7 21  0   27  8 20  0             305744.9054  -0.0181  0.050  -0.0181 0.37  
2199: 28  8 21  0   27  7 20  0             305744.9054  -0.0181  0.050  -0.0181 0.37  
2200: 28  8 21  0   27  8 20  0             305744.9054  -0.0181  0.050  -0.0181 0.13  
2201: 27  8 19  0   26  8 18  0             305765.5616   0.0077  0.050   0.0077 0.13  
2202: 27  8 19  0   26  9 18  0             305765.5616   0.0077  0.050   0.0077 0.37  
2203: 27  9 19  0   26  8 18  0             305765.5616   0.0077  0.050   0.0077 0.37  
2204: 27  9 19  0   26  9 18  0             305765.5616   0.0077  0.050   0.0077 0.13  
2205: 26  9 17  0   25  9 16  0             305798.6973  -0.0164  0.050   0.0083 0.12  
2206: 26  9 17  0   25 10 16  0             305798.6973  -0.0164  0.050   0.0083 0.33  
2207: 26 10 17  0   25  9 16  0             305798.6973  -0.0164  0.050   0.0083 0.33  
2208: 26 10 17  0   25 10 16  0             305798.6973  -0.0164  0.050   0.0083 0.12  
2209: 38  3 35  0   38  2 36  0             305798.6973   0.2199  0.050   0.0083 0.04  
2210: 38  3 35  0   38  3 36  0             305798.6973   0.2199  0.050   0.0083 0.01  
2211: 38  4 35  0   38  2 36  0             305798.6973   0.2199  0.050   0.0083 0.01  
2212: 38  4 35  0   38  3 36  0             305798.6973   0.2199  0.050   0.0083 0.04  
2213: 25 10 15  0   24 10 14  0             305856.2240  -0.0209  0.050  -0.0209 0.14  
2214: 25 10 15  0   24 11 14  0             305856.2240  -0.0209  0.050  -0.0209 0.36  
2215: 25 11 15  0   24 10 14  0             305856.2240  -0.0209  0.050  -0.0209 0.36  
2216: 25 11 15  0   24 11 14  0             305856.2240  -0.0209  0.050  -0.0209 0.14  
2217: 36  1 35  0   36  0 36  0             305909.9613  -0.0113  0.050  -0.0114 0.39  
2218: 36  1 35  0   36  1 36  0             305909.9613  -0.0113  0.050  -0.0114 0.11  
2219: 36  2 35  0   36  0 36  0             305909.9613  -0.0113  0.050  -0.0114 0.11  
2220: 36  2 35  0   36  1 36  0             305909.9613  -0.0113  0.050  -0.0114 0.39  
2221: 24 11 13  0   23 12 12  0             305964.9477   0.0086  0.050   0.0055 0.50  
2222: 24 12 13  0   23 11 12  0             305964.9477   0.0024  0.050   0.0055 0.50  
2223: 23 12 11  0   22 13 10  0             306193.9334   0.0198  0.050  -0.0269 0.70  
2224: 23 13 11  0   22 13 10  0             306193.9334  -0.1368  0.050  -0.0269 0.30  
2225: 23 12 11  0   22 12 10  0             306195.3631   0.0858  0.050  -0.0242 0.30  
2226: 23 13 11  0   22 12 10  0             306195.3631  -0.0708  0.050  -0.0242 0.70  
2227: 18 15  4  0   17 14  3  0             306275.0812   0.0549  0.050               
2228: 21 15  7  0   20 15  6  0             306366.9294  -0.0218  0.050               
2229: 22 13  9  0   21 14  8  0             306683.9206  -0.0386  0.050               
2230: 22 13  9  0   21 13  8  0             306846.7043  -0.0516  0.050               
2231: 22 14  9  0   21 13  8  0             306871.6927  -0.0035  0.050               
2232: 21 18  3  0   20 18  2  0             309212.7442   0.0068  0.050               
2233: 20 15  5  0   19 15  4  0             310077.4135   0.0781  0.050               
2234: 21 14  7  0   20 14  6  0             311144.5309  -0.0578  0.050               
2235: 21 16  6  0   20 16  5  0             311164.2755  -0.0005  0.050               
2236: 65 29 36  0   65 28 37  0             311244.9509   0.0050  0.050   0.0050 0.40  
2237: 65 29 36  0   65 29 37  0             311244.9509   0.0050  0.050   0.0050 0.10  
2238: 65 30 36  0   65 28 37  0             311244.9509   0.0050  0.050   0.0050 0.10  
2239: 65 30 36  0   65 29 37  0             311244.9509   0.0050  0.050   0.0050 0.40  
2240: 21 17  5  0   20 17  4  0             311264.2987   0.0495  0.050               
2241: 64 28 36  0   64 27 37  0             311446.0780   0.0175  0.050   0.0176 0.40  
2242: 64 28 36  0   64 28 37  0             311446.0780   0.0175  0.050   0.0176 0.10  
2243: 64 29 36  0   64 27 37  0             311446.0780   0.0175  0.050   0.0176 0.10  
2244: 64 29 36  0   64 28 37  0             311446.0780   0.0175  0.050   0.0176 0.40  
2245: 63 27 36  0   63 26 37  0             311639.0785   0.0358  0.050   0.0358 0.40  
2246: 63 27 36  0   63 27 37  0             311639.0785   0.0358  0.050   0.0358 0.10  
2247: 63 28 36  0   63 26 37  0             311639.0785   0.0358  0.050   0.0358 0.10  
2248: 63 28 36  0   63 27 37  0             311639.0785   0.0358  0.050   0.0358 0.40  
2249: 62 26 36  0   62 25 37  0             311824.1142  -0.0347  0.050  -0.0348 0.40  
2250: 62 26 36  0   62 26 37  0             311824.1142  -0.0347  0.050  -0.0348 0.10  
2251: 62 27 36  0   62 25 37  0             311824.1142  -0.0347  0.050  -0.0348 0.10  
2252: 62 27 36  0   62 26 37  0             311824.1142  -0.0347  0.050  -0.0348 0.40  
2253: 15  9  6  0   14  8  7  0             311922.0728  -0.0487  0.050               
2254: 61 25 36  0   61 24 37  0             312001.6277  -0.0012  0.050  -0.0013 0.44  
2255: 61 25 36  0   61 25 37  0             312001.6277  -0.0012  0.050  -0.0013 0.11  
2256: 61 26 36  0   61 25 37  0             312001.6277  -0.0012  0.050  -0.0013 0.44  
2257: 60 24 36  0   60 24 37  0             312171.7382   0.0124  0.050   0.0124 0.17  
2258: 60 25 36  0   60 23 37  0             312171.7382   0.0124  0.050   0.0124 0.17  
2259: 60 25 36  0   60 24 37  0             312171.7382   0.0124  0.050   0.0124 0.66  
2260: 15 10  6  0   14  8  7  0             312222.7361  -0.0015  0.050               
2261: 15 10  6  0   14  7  7  0             312229.3962   0.0273  0.050               
2262: 59 23 36  0   59 22 37  0             312334.7065   0.0298  0.050   0.0299 0.40  
2263: 59 23 36  0   59 23 37  0             312334.7065   0.0298  0.050   0.0299 0.10  
2264: 59 24 36  0   59 22 37  0             312334.7065   0.0298  0.050   0.0299 0.10  
2265: 59 24 36  0   59 23 37  0             312334.7065   0.0298  0.050   0.0299 0.40  
2266: 58 22 36  0   58 21 37  0             312490.7023  -0.0102  0.050  -0.0102 0.40  
2267: 58 22 36  0   58 22 37  0             312490.7023  -0.0102  0.050  -0.0102 0.10  
2268: 58 23 36  0   58 21 37  0             312490.7023  -0.0102  0.050  -0.0102 0.10  
2269: 58 23 36  0   58 22 37  0             312490.7023  -0.0102  0.050  -0.0102 0.40  
2270: 57 21 36  0   57 20 37  0             312640.0536  -0.0052  0.050  -0.0053 0.40  
2271: 57 21 36  0   57 21 37  0             312640.0536  -0.0052  0.050  -0.0053 0.10  
2272: 57 22 36  0   57 20 37  0             312640.0536  -0.0052  0.050  -0.0053 0.10  
2273: 57 22 36  0   57 21 37  0             312640.0536  -0.0052  0.050  -0.0053 0.40  
2274: 56 20 36  0   56 19 37  0             312782.9503   0.0150  0.050   0.0150 0.40  
2275: 56 20 36  0   56 20 37  0             312782.9503   0.0150  0.050   0.0150 0.10  
2276: 56 21 36  0   56 19 37  0             312782.9503   0.0150  0.050   0.0150 0.10  
2277: 56 21 36  0   56 20 37  0             312782.9503   0.0150  0.050   0.0150 0.40  
2278: 21 15  7  0   20 14  6  0             312820.6209   0.0375  0.050               
2279: 55 19 36  0   55 18 37  0             312919.5422  -0.0138  0.050  -0.0138 0.39  
2280: 55 19 36  0   55 19 37  0             312919.5422  -0.0138  0.050  -0.0138 0.11  
2281: 55 20 36  0   55 18 37  0             312919.5422  -0.0138  0.050  -0.0138 0.11  
2282: 55 20 36  0   55 19 37  0             312919.5422  -0.0138  0.050  -0.0138 0.39  
2283: 54 18 36  0   54 17 37  0             313050.1265  -0.0037  0.050  -0.0037 0.39  
2284: 54 18 36  0   54 18 37  0             313050.1265  -0.0037  0.050  -0.0037 0.11  
2285: 54 19 36  0   54 17 37  0             313050.1265  -0.0037  0.050  -0.0037 0.11  
2286: 54 19 36  0   54 18 37  0             313050.1265  -0.0037  0.050  -0.0037 0.39  
2287: 53 17 36  0   53 16 37  0             313174.8629   0.0010  0.050   0.0010 0.39  
2288: 53 17 36  0   53 17 37  0             313174.8629   0.0010  0.050   0.0010 0.11  
2289: 53 18 36  0   53 16 37  0             313174.8629   0.0010  0.050   0.0010 0.11  
2290: 53 18 36  0   53 17 37  0             313174.8629   0.0010  0.050   0.0010 0.39  
2291: 25 19  7  0   24 20  4  0             313267.3031  -0.0210  0.050               
2292: 52 16 36  0   52 15 37  0             313293.9289  -0.0208  0.050  -0.0209 0.39  
2293: 52 16 36  0   52 16 37  0             313293.9289  -0.0208  0.050  -0.0209 0.11  
2294: 52 17 36  0   52 15 37  0             313293.9289  -0.0208  0.050  -0.0209 0.11  
2295: 52 17 36  0   52 16 37  0             313293.9289  -0.0208  0.050  -0.0209 0.39  
2296: 51 15 36  0   51 14 37  0             313407.5426  -0.0455  0.050  -0.0456 0.39  
2297: 51 15 36  0   51 15 37  0             313407.5426  -0.0455  0.050  -0.0456 0.11  
2298: 51 16 36  0   51 14 37  0             313407.5426  -0.0455  0.050  -0.0456 0.11  
2299: 51 16 36  0   51 15 37  0             313407.5426  -0.0455  0.050  -0.0456 0.39  
2300: 50 14 36  0   50 13 37  0             313515.9465  -0.0200  0.050  -0.0200 0.39  
2301: 50 14 36  0   50 14 37  0             313515.9465  -0.0200  0.050  -0.0200 0.11  
2302: 50 15 36  0   50 13 37  0             313515.9465  -0.0200  0.050  -0.0200 0.11  
2303: 50 15 36  0   50 14 37  0             313515.9465  -0.0200  0.050  -0.0200 0.39  
2304: 18 16  3  0   17 15  2  0             313616.3491  -0.0561  0.050               
2305: 49 13 36  0   49 12 37  0             313619.2212  -0.0483  0.050  -0.0483 0.39  
2306: 49 13 36  0   49 13 37  0             313619.2212  -0.0483  0.050  -0.0483 0.11  
2307: 49 14 36  0   49 12 37  0             313619.2212  -0.0483  0.050  -0.0483 0.11  
2308: 49 14 36  0   49 13 37  0             313619.2212  -0.0483  0.050  -0.0483 0.39  
2309: 48 12 36  0   48 11 37  0             313717.6874   0.0098  0.050   0.0098 0.39  
2310: 48 12 36  0   48 12 37  0             313717.6874   0.0098  0.050   0.0098 0.11  
2311: 48 13 36  0   48 11 37  0             313717.6874   0.0098  0.050   0.0098 0.11  
2312: 48 13 36  0   48 12 37  0             313717.6874   0.0098  0.050   0.0098 0.39  
2313: 14  6  8  0   13  4  9  0             313739.3545   0.0424  0.050   0.0432 0.22  
2314: 14  6  8  0   13  5  9  0             313739.3545   0.0434  0.050   0.0432 0.78  
2315: 18 15  3  0   17 14  4  0             313810.1733   0.0420  0.050               
2316: 47 11 36  0   47 10 37  0             313811.4228   0.0562  0.050   0.0562 0.39  
2317: 47 11 36  0   47 11 37  0             313811.4228   0.0562  0.050   0.0562 0.11  
2318: 47 12 36  0   47 10 37  0             313811.4228   0.0562  0.050   0.0562 0.11  
2319: 47 12 36  0   47 11 37  0             313811.4228   0.0562  0.050   0.0562 0.39  
2320: 46 10 36  0   46  9 37  0             313900.4709  -0.0372  0.050  -0.0372 0.39  
2321: 46 10 36  0   46 10 37  0             313900.4709  -0.0372  0.050  -0.0372 0.11  
2322: 46 11 36  0   46  9 37  0             313900.4709  -0.0372  0.050  -0.0372 0.11  
2323: 46 11 36  0   46 10 37  0             313900.4709  -0.0372  0.050  -0.0372 0.39  
2324: 45  9 36  0   45  8 37  0             313985.2837   0.0141  0.050   0.0141 0.39  
2325: 45  9 36  0   45  9 37  0             313985.2837   0.0141  0.050   0.0141 0.11  
2326: 45 10 36  0   45  8 37  0             313985.2837   0.0141  0.050   0.0141 0.11  
2327: 45 10 36  0   45  9 37  0             313985.2837   0.0141  0.050   0.0141 0.39  
2328: 44  8 36  0   44  7 37  0             314065.7961  -0.0181  0.050  -0.0181 0.39  
2329: 44  8 36  0   44  8 37  0             314065.7961  -0.0181  0.050  -0.0181 0.11  
2330: 44  9 36  0   44  7 37  0             314065.7961  -0.0181  0.050  -0.0181 0.11  
2331: 44  9 36  0   44  8 37  0             314065.7961  -0.0181  0.050  -0.0181 0.39  
2332: 43  7 36  0   43  6 37  0             314142.3106   0.0093  0.050   0.0094 0.39  
2333: 43  7 36  0   43  7 37  0             314142.3106   0.0093  0.050   0.0094 0.11  
2334: 43  8 36  0   43  6 37  0             314142.3106   0.0093  0.050   0.0094 0.11  
2335: 43  8 36  0   43  7 37  0             314142.3106   0.0093  0.050   0.0094 0.39  
2336: 42  6 36  0   42  5 37  0             314214.8479  -0.0378  0.050  -0.0379 0.39  
2337: 42  6 36  0   42  6 37  0             314214.8479  -0.0378  0.050  -0.0379 0.11  
2338: 42  7 36  0   42  5 37  0             314214.8479  -0.0378  0.050  -0.0379 0.11  
2339: 42  7 36  0   42  6 37  0             314214.8479  -0.0378  0.050  -0.0379 0.39  
2340: 41  5 36  0   41  4 37  0             314283.6972  -0.0217  0.050  -0.0217 0.39  
2341: 41  5 36  0   41  5 37  0             314283.6972  -0.0217  0.050  -0.0217 0.11  
2342: 41  6 36  0   41  4 37  0             314283.6972  -0.0217  0.050  -0.0217 0.11  
2343: 41  6 36  0   41  5 37  0             314283.6972  -0.0217  0.050  -0.0217 0.39  
2344: 36  0 36  0   35  1 35  0             314292.0096  -0.0308  0.050  -0.0309 0.50  
2345: 36  1 36  0   35  0 35  0             314292.0096  -0.0308  0.050  -0.0309 0.50  
2346: 35  1 34  0   34  2 33  0             314299.3353  -0.0263  0.050  -0.0264 0.50  
2347: 35  2 34  0   34  1 33  0             314299.3353  -0.0263  0.050  -0.0264 0.50  
2348: 34  2 32  0   33  3 31  0             314306.2417  -0.0155  0.050  -0.0156 0.50  
2349: 34  3 32  0   33  2 31  0             314306.2417  -0.0155  0.050  -0.0156 0.50  
2350: 33  3 30  0   32  4 29  0             314312.9938  -0.0217  0.050  -0.0218 0.50  
2351: 33  4 30  0   32  3 29  0             314312.9938  -0.0217  0.050  -0.0218 0.50  
2352: 32  4 28  0   31  5 27  0             314320.0225  -0.0120  0.050  -0.0120 0.50  
2353: 32  5 28  0   31  4 27  0             314320.0225  -0.0120  0.050  -0.0120 0.50  
2354: 31  5 26  0   30  6 25  0             314327.9234   0.0259  0.050   0.0259 0.50  
2355: 31  6 26  0   30  5 25  0             314327.9234   0.0259  0.050   0.0259 0.50  
2356: 30  6 24  0   29  7 23  0             314337.5434   0.0348  0.050   0.0349 0.50  
2357: 30  7 24  0   29  6 23  0             314337.5434   0.0348  0.050   0.0349 0.50  
2358: 40  4 36  0   40  3 37  0             314348.9202  -0.0278  0.050  -0.0278 0.39  
2359: 40  4 36  0   40  4 37  0             314348.9202  -0.0278  0.050  -0.0278 0.11  
2360: 40  5 36  0   40  3 37  0             314348.9202  -0.0278  0.050  -0.0278 0.11  
2361: 40  5 36  0   40  4 37  0             314348.9202  -0.0278  0.050  -0.0278 0.39  
2362: 29  7 22  0   28  8 21  0             314350.2962  -0.0515  0.050  -0.0516 0.50  
2363: 29  8 22  0   28  7 21  0             314350.2962  -0.0515  0.050  -0.0516 0.50  
2364: 18 16  2  0   17 15  3  0             314367.5709  -0.0035  0.050               
2365: 28  8 20  0   27  8 19  0             314368.9897   0.0141  0.050   0.0142 0.13  
2366: 28  8 20  0   27  9 19  0             314368.9897   0.0141  0.050   0.0142 0.37  
2367: 28  9 20  0   27  8 19  0             314368.9897   0.0141  0.050   0.0142 0.37  
2368: 28  9 20  0   27  9 19  0             314368.9897   0.0141  0.050   0.0142 0.13  
2369: 27  9 18  0   26  9 17  0             314398.0685  -0.0252  0.050  -0.0252 0.13  
2370: 27  9 18  0   26 10 17  0             314398.0685  -0.0252  0.050  -0.0252 0.37  
2371: 27 10 18  0   26  9 17  0             314398.0685  -0.0252  0.050  -0.0252 0.37  
2372: 27 10 18  0   26 10 17  0             314398.0685  -0.0252  0.050  -0.0252 0.13  
2373: 39  3 36  0   39  2 37  0             314410.7554   0.0387  0.050   0.0387 0.39  
2374: 39  3 36  0   39  3 37  0             314410.7554   0.0387  0.050   0.0387 0.11  
2375: 39  4 36  0   39  2 37  0             314410.7554   0.0387  0.050   0.0387 0.11  
2376: 39  4 36  0   39  3 37  0             314410.7554   0.0387  0.050   0.0387 0.39  
2377: 26 10 16  0   25 10 15  0             314446.9495  -0.0069  0.050  -0.0069 0.14  
2378: 26 10 16  0   25 11 15  0             314446.9495  -0.0069  0.050  -0.0069 0.36  
2379: 26 11 16  0   25 10 15  0             314446.9495  -0.0069  0.050  -0.0069 0.36  
2380: 26 11 16  0   25 11 15  0             314446.9495  -0.0069  0.050  -0.0069 0.14  
2381: 38  2 36  0   38  1 37  0             314469.1219  -0.0425  0.050  -0.0426 0.39  
2382: 38  2 36  0   38  2 37  0             314469.1219  -0.0425  0.050  -0.0426 0.11  
2383: 38  3 36  0   38  1 37  0             314469.1219  -0.0425  0.050  -0.0426 0.11  
2384: 38  3 36  0   38  2 37  0             314469.1219  -0.0425  0.050  -0.0426 0.39  
2385: 37  1 36  0   37  0 37  0             314524.4431   0.0157  0.050   0.0157 0.39  
2386: 37  1 36  0   37  1 37  0             314524.4431   0.0157  0.050   0.0157 0.11  
2387: 37  2 36  0   37  0 37  0             314524.4431   0.0157  0.050   0.0157 0.11  
2388: 37  2 36  0   37  1 37  0             314524.4431   0.0157  0.050   0.0157 0.39  
2389: 25 11 14  0   24 12 13  0             314535.3594  -0.0677  0.050  -0.0680 0.50  
2390: 25 12 14  0   24 11 13  0             314535.3594  -0.0683  0.050  -0.0680 0.50  
2391: 24 12 12  0   23 12 11  0             314711.5081  -0.0834  0.050  -0.0134 0.15  
2392: 24 12 12  0   23 13 11  0             314711.5081   0.0732  0.050  -0.0134 0.35  
2393: 24 13 12  0   23 12 11  0             314711.5081  -0.1000  0.050  -0.0134 0.35  
2394: 24 13 12  0   23 13 11  0             314711.5081   0.0566  0.050  -0.0134 0.15  
2395: 17 13  4  0   16 11  5  0             315089.3192  -0.0059  0.050               
2396: 23 13 10  0   22 14  9  0             315100.7784  -0.0147  0.050               
2397: 23 14 10  0   22 14  9  0             315104.1581  -0.0098  0.050               
2398: 23 13 10  0   22 13  9  0             315125.7427   0.0092  0.050               
2399: 23 14 10  0   22 13  9  0             315129.1004  -0.0077  0.050               
2400: 22 14  8  0   21 15  7  0             315328.5808  -0.0075  0.050               
2401: 16 13  4  0   15 11  5  0             315374.7881   0.0037  0.050               
2402: 22 15  8  0   21 15  7  0             315660.3942  -0.0283  0.050               
2403: 21 17  4  0   20 17  3  0             315731.5704  -0.0086  0.050               
2404: 22 14  8  0   21 14  7  0             317004.5844   0.0015  0.050               
2405: 22 15  8  0   21 14  7  0             317336.3780  -0.0390  0.050               
2406: 18 17  2  0   17 16  1  0             317690.6841  -0.0417  0.050               
2407: 18 17  1  0   17 16  2  0             317727.0164   0.0093  0.050               
2408: 16 13  4  0   15 10  5  0             318365.7761   0.0111  0.050               
2409: 68 31 37  0   68 30 38  0             319461.6173  -0.0066  0.050  -0.0067 0.40  
2410: 68 31 37  0   68 31 38  0             319461.6173  -0.0066  0.050  -0.0067 0.10  
2411: 68 32 37  0   68 30 38  0             319461.6173  -0.0066  0.050  -0.0067 0.10  
2412: 68 32 37  0   68 31 38  0             319461.6173  -0.0066  0.050  -0.0067 0.40  
2413: 67 30 37  0   67 29 38  0             319674.8741  -0.0389  0.050  -0.0390 0.40  
2414: 67 30 37  0   67 30 38  0             319674.8741  -0.0389  0.050  -0.0390 0.10  
2415: 67 31 37  0   67 29 38  0             319674.8741  -0.0389  0.050  -0.0390 0.10  
2416: 67 31 37  0   67 30 38  0             319674.8741  -0.0389  0.050  -0.0390 0.40  
2417: 22 15  7  0   21 16  6  0             320254.1243   0.0667  0.050               
2418: 64 27 37  0   64 26 38  0             320266.2775   0.0048  0.050   0.0049 0.40  
2419: 64 27 37  0   64 27 38  0             320266.2775   0.0048  0.050   0.0049 0.10  
2420: 64 28 37  0   64 26 38  0             320266.2775   0.0048  0.050   0.0049 0.10  
2421: 64 28 37  0   64 27 38  0             320266.2775   0.0048  0.050   0.0049 0.40  
2422: 26 19  8  0   25 20  5  0             320352.2430  -0.0802  0.050               
2423: 16 12  5  0   15  9  6  0             320407.7346  -0.0646  0.050               
2424: 63 26 37  0   63 25 38  0             320447.9971  -0.0398  0.050  -0.0398 0.40  
2425: 63 26 37  0   63 26 38  0             320447.9971  -0.0398  0.050  -0.0398 0.10  
2426: 63 27 37  0   63 25 38  0             320447.9971  -0.0398  0.050  -0.0398 0.10  
2427: 63 27 37  0   63 26 38  0             320447.9971  -0.0398  0.050  -0.0398 0.40  
2428: 59 22 37  0   59 21 38  0             321104.4360  -0.0285  0.050  -0.0285 0.40  
2429: 59 22 37  0   59 22 38  0             321104.4360  -0.0285  0.050  -0.0285 0.10  
2430: 59 23 37  0   59 21 38  0             321104.4360  -0.0285  0.050  -0.0285 0.10  
2431: 59 23 37  0   59 22 38  0             321104.4360  -0.0285  0.050  -0.0285 0.40  
2432: 58 21 37  0   58 20 38  0             321251.9289  -0.0750  0.050  -0.0751 0.40  
2433: 58 21 37  0   58 21 38  0             321251.9289  -0.0750  0.050  -0.0751 0.10  
2434: 58 22 37  0   58 20 38  0             321251.9289  -0.0750  0.050  -0.0751 0.10  
2435: 58 22 37  0   58 21 38  0             321251.9289  -0.0750  0.050  -0.0751 0.40  
2436: 57 20 37  0   57 19 38  0             321393.3291  -0.0047  0.050  -0.0047 0.40  
2437: 57 20 37  0   57 20 38  0             321393.3291  -0.0047  0.050  -0.0047 0.10  
2438: 57 21 37  0   57 19 38  0             321393.3291  -0.0047  0.050  -0.0047 0.10  
2439: 57 21 37  0   57 20 38  0             321393.3291  -0.0047  0.050  -0.0047 0.40  
2440: 56 19 37  0   56 18 38  0             321528.6575   0.0030  0.050   0.0031 0.39  
2441: 56 19 37  0   56 19 38  0             321528.6575   0.0030  0.050   0.0031 0.11  
2442: 56 20 37  0   56 18 38  0             321528.6575   0.0030  0.050   0.0031 0.11  
2443: 56 20 37  0   56 19 38  0             321528.6575   0.0030  0.050   0.0031 0.39  
2444: 15  9  7  0   14  6  8  0             321582.6316  -0.0596  0.050  -0.0108 0.77  
2445: 15  9  7  0   14  7  8  0             321582.6316   0.1558  0.050  -0.0108 0.23  
2446: 55 18 37  0   55 17 38  0             321658.1247  -0.0362  0.050  -0.0362 0.39  
2447: 55 18 37  0   55 18 38  0             321658.1247  -0.0362  0.050  -0.0362 0.11  
2448: 55 19 37  0   55 17 38  0             321658.1247  -0.0362  0.050  -0.0362 0.11  
2449: 55 19 37  0   55 18 38  0             321658.1247  -0.0362  0.050  -0.0362 0.39  
2450: 54 17 37  0   54 16 38  0             321782.0114  -0.0324  0.050  -0.0324 0.39  
2451: 54 17 37  0   54 17 38  0             321782.0114  -0.0324  0.050  -0.0324 0.11  
2452: 54 18 37  0   54 16 38  0             321782.0114  -0.0324  0.050  -0.0324 0.11  
2453: 54 18 37  0   54 17 38  0             321782.0114  -0.0324  0.050  -0.0324 0.39  
2454: 53 16 37  0   53 15 38  0             321900.5205   0.0308  0.050   0.0309 0.39  
2455: 53 16 37  0   53 16 38  0             321900.5205   0.0308  0.050   0.0309 0.11  
2456: 53 17 37  0   53 15 38  0             321900.5205   0.0308  0.050   0.0309 0.11  
2457: 53 17 37  0   53 16 38  0             321900.5205   0.0308  0.050   0.0309 0.39  
2458: 52 15 37  0   52 14 38  0             322013.7138   0.0341  0.050   0.0341 0.39  
2459: 52 15 37  0   52 15 38  0             322013.7138   0.0341  0.050   0.0341 0.11  
2460: 52 16 37  0   52 14 38  0             322013.7138   0.0341  0.050   0.0341 0.11  
2461: 52 16 37  0   52 15 38  0             322013.7138   0.0341  0.050   0.0341 0.39  
2462: 51 14 37  0   51 13 38  0             322121.7566  -0.0351  0.050  -0.0351 0.44  
2463: 51 15 37  0   51 13 38  0             322121.7566  -0.0351  0.050  -0.0351 0.12  
2464: 51 15 37  0   51 14 38  0             322121.7566  -0.0351  0.050  -0.0351 0.44  
2465: 50 13 37  0   50 12 38  0             322224.9999   0.0009  0.050   0.0010 0.39  
2466: 50 13 37  0   50 13 38  0             322224.9999   0.0009  0.050   0.0010 0.11  
2467: 50 14 37  0   50 12 38  0             322224.9999   0.0009  0.050   0.0010 0.11  
2468: 50 14 37  0   50 13 38  0             322224.9999   0.0009  0.050   0.0010 0.39  
2469: 49 12 37  0   49 11 38  0             322323.5092   0.0388  0.050   0.0388 0.39  
2470: 49 12 37  0   49 12 38  0             322323.5092   0.0388  0.050   0.0388 0.11  
2471: 49 13 37  0   49 11 38  0             322323.5092   0.0388  0.050   0.0388 0.11  
2472: 49 13 37  0   49 12 38  0             322323.5092   0.0388  0.050   0.0388 0.39  
2473: 48 11 37  0   48 10 38  0             322417.3174  -0.0538  0.050  -0.0539 0.39  
2474: 48 11 37  0   48 11 38  0             322417.3174  -0.0538  0.050  -0.0539 0.11  
2475: 48 12 37  0   48 10 38  0             322417.3174  -0.0538  0.050  -0.0539 0.11  
2476: 48 12 37  0   48 11 38  0             322417.3174  -0.0538  0.050  -0.0539 0.39  
2477: 47 10 37  0   47  9 38  0             322506.8450  -0.0178  0.050  -0.0178 0.39  
2478: 47 10 37  0   47 10 38  0             322506.8450  -0.0178  0.050  -0.0178 0.11  
2479: 47 11 37  0   47  9 38  0             322506.8450  -0.0178  0.050  -0.0178 0.11  
2480: 47 11 37  0   47 10 38  0             322506.8450  -0.0178  0.050  -0.0178 0.39  
2481: 46  9 37  0   46  8 38  0             322592.0929  -0.0093  0.050  -0.0093 0.39  
2482: 46  9 37  0   46  9 38  0             322592.0929  -0.0093  0.050  -0.0093 0.11  
2483: 46 10 37  0   46  8 38  0             322592.0929  -0.0093  0.050  -0.0093 0.11  
2484: 46 10 37  0   46  9 38  0             322592.0929  -0.0093  0.050  -0.0093 0.39  
2485: 14  5  9  0   13  3 10  0             322615.0738  -0.0290  0.050  -0.0314 0.11  
2486: 14  5  9  0   13  4 10  0             322615.0738  -0.0289  0.050  -0.0314 0.39  
2487: 14  6  9  0   13  3 10  0             322615.0738  -0.0337  0.050  -0.0314 0.39  
2488: 14  6  9  0   13  4 10  0             322615.0738  -0.0337  0.050  -0.0314 0.11  
2489: 45  8 37  0   45  7 38  0             322673.2486   0.0054  0.050   0.0054 0.39  
2490: 45  8 37  0   45  8 38  0             322673.2486   0.0054  0.050   0.0054 0.11  
2491: 45  9 37  0   45  7 38  0             322673.2486   0.0054  0.050   0.0054 0.11  
2492: 45  9 37  0   45  8 38  0             322673.2486   0.0054  0.050   0.0054 0.39  
2493: 44  7 37  0   44  6 38  0             322750.4618   0.0264  0.050   0.0265 0.39  
2494: 44  7 37  0   44  7 38  0             322750.4618   0.0264  0.050   0.0265 0.11  
2495: 44  8 37  0   44  6 38  0             322750.4618   0.0264  0.050   0.0265 0.11  
2496: 44  8 37  0   44  7 38  0             322750.4618   0.0264  0.050   0.0265 0.39  
2497: 43  6 37  0   43  5 38  0             322823.8492   0.0242  0.050   0.0243 0.39  
2498: 43  6 37  0   43  6 38  0             322823.8492   0.0242  0.050   0.0243 0.11  
2499: 43  7 37  0   43  5 38  0             322823.8492   0.0242  0.050   0.0243 0.11  
2500: 43  7 37  0   43  6 38  0             322823.8492   0.0242  0.050   0.0243 0.39  
2501: 22 19  4  0   21 19  3  0             322891.0245  -0.0322  0.050               
2502: 42  5 37  0   42  4 38  0             322893.5381  -0.0162  0.050  -0.0163 0.39  
2503: 42  5 37  0   42  5 38  0             322893.5381  -0.0162  0.050  -0.0163 0.11  
2504: 42  6 37  0   42  4 38  0             322893.5381  -0.0162  0.050  -0.0163 0.11  
2505: 42  6 37  0   42  5 38  0             322893.5381  -0.0162  0.050  -0.0163 0.39  
2506: 37  0 37  0   36  0 36  0             322899.4361  -0.0377  0.050  -0.0377 0.12  
2507: 37  0 37  0   36  1 36  0             322899.4361  -0.0377  0.050  -0.0377 0.38  
2508: 37  1 37  0   36  0 36  0             322899.4361  -0.0377  0.050  -0.0377 0.38  
2509: 37  1 37  0   36  1 36  0             322899.4361  -0.0377  0.050  -0.0377 0.12  
2510: 36  1 35  0   35  2 34  0             322906.7334  -0.0412  0.050  -0.0412 0.50  
2511: 36  2 35  0   35  1 34  0             322906.7334  -0.0412  0.050  -0.0412 0.50  
2512: 35  2 33  0   34  3 32  0             322913.5920  -0.0275  0.050  -0.0275 0.50  
2513: 35  3 33  0   34  2 32  0             322913.5920  -0.0275  0.050  -0.0275 0.50  
2514: 34  3 31  0   33  4 30  0             322920.2550  -0.0277  0.050  -0.0278 0.50  
2515: 34  4 31  0   33  3 30  0             322920.2550  -0.0277  0.050  -0.0278 0.50  
2516: 33  4 29  0   32  5 28  0             322927.0953  -0.0410  0.050  -0.0411 0.50  
2517: 33  5 29  0   32  4 28  0             322927.0953  -0.0410  0.050  -0.0411 0.50  
2518: 32  5 27  0   31  6 26  0             322934.6779  -0.0362  0.050  -0.0362 0.50  
2519: 32  6 27  0   31  5 26  0             322934.6779  -0.0362  0.050  -0.0362 0.50  
2520: 31  6 25  0   30  6 24  0             322943.7811  -0.0436  0.050  -0.0437 0.13  
2521: 31  6 25  0   30  7 24  0             322943.7811  -0.0436  0.050  -0.0437 0.37  
2522: 31  7 25  0   30  6 24  0             322943.7811  -0.0436  0.050  -0.0437 0.37  
2523: 31  7 25  0   30  7 24  0             322943.7811  -0.0436  0.050  -0.0437 0.13  
2524: 30  7 23  0   29  8 22  0             322955.7034  -0.0578  0.050  -0.0579 0.50  
2525: 30  8 23  0   29  7 22  0             322955.7034  -0.0578  0.050  -0.0579 0.50  
2526: 41  4 37  0   41  3 38  0             322959.7091  -0.0534  0.050  -0.0534 0.39  
2527: 41  4 37  0   41  4 38  0             322959.7091  -0.0534  0.050  -0.0534 0.11  
2528: 41  5 37  0   41  3 38  0             322959.7091  -0.0534  0.050  -0.0534 0.11  
2529: 41  5 37  0   41  4 38  0             322959.7091  -0.0534  0.050  -0.0534 0.39  
2530: 29  8 21  0   28  9 20  0             322972.7012   0.0003  0.050   0.0004 0.50  
2531: 29  9 21  0   28  8 20  0             322972.7012   0.0003  0.050   0.0004 0.50  
2532: 28  9 19  0   27 10 18  0             322998.5335   0.0104  0.050   0.0105 0.50  
2533: 28 10 19  0   27  9 18  0             322998.5335   0.0104  0.050   0.0105 0.50  
2534: 27 10 17  0   26 11 16  0             323040.5549  -0.0353  0.050  -0.0353 0.50  
2535: 27 11 17  0   26 10 16  0             323040.5549  -0.0353  0.050  -0.0353 0.50  
2536: 39  2 37  0   39  1 38  0             323082.1541   0.0008  0.050   0.0008 0.39  
2537: 39  2 37  0   39  2 38  0             323082.1541   0.0008  0.050   0.0008 0.11  
2538: 39  3 37  0   39  1 38  0             323082.1541   0.0008  0.050   0.0008 0.11  
2539: 39  3 37  0   39  2 38  0             323082.1541   0.0008  0.050   0.0008 0.39  
2540: 26 11 15  0   25 11 14  0             323113.9622  -0.0344  0.050  -0.0344 0.14  
2541: 26 11 15  0   25 12 14  0             323113.9622  -0.0344  0.050  -0.0344 0.36  
2542: 26 12 15  0   25 11 14  0             323113.9622  -0.0344  0.050  -0.0344 0.36  
2543: 26 12 15  0   25 12 14  0             323113.9622  -0.0344  0.050  -0.0344 0.14  
2544: 38  1 37  0   38  0 38  0             323138.5833  -0.0129  0.050  -0.0129 0.39  
2545: 38  1 37  0   38  1 38  0             323138.5833  -0.0129  0.050  -0.0129 0.11  
2546: 38  2 37  0   38  0 38  0             323138.5833  -0.0129  0.050  -0.0129 0.11  
2547: 38  2 37  0   38  1 38  0             323138.5833  -0.0129  0.050  -0.0129 0.39  
2548: 22 16  7  0   21 16  6  0             323208.9163   0.0256  0.050               
2549: 25 12 13  0   24 12 12  0             323252.9800  -0.0235  0.050  -0.0161 0.14  
2550: 25 12 13  0   24 13 12  0             323252.9800  -0.0069  0.050  -0.0161 0.36  
2551: 25 13 13  0   24 12 12  0             323252.9800  -0.0252  0.050  -0.0161 0.36  
2552: 25 13 13  0   24 13 12  0             323252.9800  -0.0085  0.050  -0.0161 0.14  
2553: 24 13 11  0   23 14 10  0             323545.9277   0.0378  0.050  -0.0877 0.70  
2554: 24 14 11  0   23 14 10  0             323545.9277  -0.3752  0.050  -0.0877 0.30  
2555: 24 13 11  0   23 13 10  0             323549.5991   0.3344  0.050   0.0469 0.30  
2556: 24 14 11  0   23 13 10  0             323549.5991  -0.0785  0.050   0.0469 0.70  
2557: 21 15  6  0   20 15  5  0             323624.4239  -0.0050  0.050               
2558: 23 14  9  0   22 15  8  0             324115.2325   0.0153  0.050               
2559: 23 15  9  0   22 15  8  0             324170.1255  -0.0204  0.050               
2560: 23 14  9  0   22 14  8  0             324447.1054   0.0541  0.050               
2561: 23 15  9  0   22 14  8  0             324501.9729  -0.0073  0.050               
2562: 21 16  5  0   20 16  4  0             324604.8120   0.0004  0.050               
2563: 19 16  4  0   18 15  3  0             325603.0895  -0.0251  0.050               
2564: 22 17  6  0   21 17  5  0             326801.9734   0.0526  0.050               
2565: 66 28 38  0   66 27 39  0             328702.6144  -0.0570  0.050  -0.0571 0.40  
2566: 66 28 38  0   66 28 39  0             328702.6144  -0.0570  0.050  -0.0571 0.10  
2567: 66 29 38  0   66 27 39  0             328702.6144  -0.0570  0.050  -0.0571 0.10  
2568: 66 29 38  0   66 28 39  0             328702.6144  -0.0570  0.050  -0.0571 0.40  
2569: 16 11  6  0   15  8  7  0             328901.5914  -0.0404  0.050               
2570: 22 18  4  0   21 18  3  0             328918.4556  -0.0389  0.050               
2571: 64 26 38  0   64 25 39  0             329067.5415   0.0101  0.050   0.0102 0.40  
2572: 64 26 38  0   64 26 39  0             329067.5415   0.0101  0.050   0.0102 0.10  
2573: 64 27 38  0   64 25 39  0             329067.5415   0.0101  0.050   0.0102 0.10  
2574: 64 27 38  0   64 26 39  0             329067.5415   0.0101  0.050   0.0102 0.40  
2575: 60 22 38  0   60 21 39  0             329715.2045   0.0161  0.050   0.0162 0.40  
2576: 60 22 38  0   60 22 39  0             329715.2045   0.0161  0.050   0.0162 0.10  
2577: 60 23 38  0   60 21 39  0             329715.2045   0.0161  0.050   0.0162 0.10  
2578: 60 23 38  0   60 22 39  0             329715.2045   0.0161  0.050   0.0162 0.40  
2579: 57 19 38  0   57 18 39  0             330135.5277   0.0303  0.050   0.0303 0.39  
2580: 57 19 38  0   57 19 39  0             330135.5277   0.0303  0.050   0.0303 0.11  
2581: 57 20 38  0   57 18 39  0             330135.5277   0.0303  0.050   0.0303 0.11  
2582: 57 20 38  0   57 19 39  0             330135.5277   0.0303  0.050   0.0303 0.39  
2583: 22 15  7  0   21 15  6  0             330175.8740  -0.0497  0.050               
2584: 56 18 38  0   56 17 39  0             330264.1579   0.0047  0.050   0.0047 0.39  
2585: 56 18 38  0   56 18 39  0             330264.1579   0.0047  0.050   0.0047 0.11  
2586: 56 19 38  0   56 17 39  0             330264.1579   0.0047  0.050   0.0047 0.11  
2587: 56 19 38  0   56 18 39  0             330264.1579   0.0047  0.050   0.0047 0.39  
2588: 19 16  3  0   18 15  4  0             330470.0676   0.0001  0.050               
2589: 54 16 38  0   54 15 39  0             330505.3412  -0.0309  0.050  -0.0310 0.39  
2590: 54 16 38  0   54 16 39  0             330505.3412  -0.0309  0.050  -0.0310 0.11  
2591: 54 17 38  0   54 15 39  0             330505.3412  -0.0309  0.050  -0.0310 0.11  
2592: 54 17 38  0   54 16 39  0             330505.3412  -0.0309  0.050  -0.0310 0.39  
2593: 53 15 38  0   53 14 39  0             330618.2415  -0.0389  0.050  -0.0389 0.39  
2594: 53 15 38  0   53 15 39  0             330618.2415  -0.0389  0.050  -0.0389 0.11  
2595: 53 16 38  0   53 14 39  0             330618.2415  -0.0389  0.050  -0.0389 0.11  
2596: 53 16 38  0   53 15 39  0             330618.2415  -0.0389  0.050  -0.0389 0.39  
2597: 52 14 38  0   52 13 39  0             330726.2888   0.0109  0.050   0.0109 0.39  
2598: 52 14 38  0   52 14 39  0             330726.2888   0.0109  0.050   0.0109 0.11  
2599: 52 15 38  0   52 13 39  0             330726.2888   0.0109  0.050   0.0109 0.11  
2600: 52 15 38  0   52 14 39  0             330726.2888   0.0109  0.050   0.0109 0.39  
2601: 51 13 38  0   51 12 39  0             330829.5005  -0.0266  0.050  -0.0266 0.39  
2602: 51 13 38  0   51 13 39  0             330829.5005  -0.0266  0.050  -0.0266 0.11  
2603: 51 14 38  0   51 12 39  0             330829.5005  -0.0266  0.050  -0.0266 0.11  
2604: 51 14 38  0   51 13 39  0             330829.5005  -0.0266  0.050  -0.0266 0.39  
2605: 50 12 38  0   50 11 39  0             330928.1640  -0.0232  0.050  -0.0233 0.39  
2606: 50 12 38  0   50 12 39  0             330928.1640  -0.0232  0.050  -0.0233 0.11  
2607: 50 13 38  0   50 11 39  0             330928.1640  -0.0232  0.050  -0.0233 0.11  
2608: 50 13 38  0   50 12 39  0             330928.1640  -0.0232  0.050  -0.0233 0.39  
2609: 49 11 38  0   49 10 39  0             331022.3524  -0.0612  0.050  -0.0612 0.39  
2610: 49 11 38  0   49 11 39  0             331022.3524  -0.0612  0.050  -0.0612 0.11  
2611: 49 12 38  0   49 10 39  0             331022.3524  -0.0612  0.050  -0.0612 0.11  
2612: 49 12 38  0   49 11 39  0             331022.3524  -0.0612  0.050  -0.0612 0.39  
2613: 48 10 38  0   48  9 39  0             331112.3572  -0.0005  0.050  -0.0005 0.39  
2614: 48 10 38  0   48 10 39  0             331112.3572  -0.0005  0.050  -0.0005 0.11  
2615: 48 11 38  0   48  9 39  0             331112.3572  -0.0005  0.050  -0.0005 0.11  
2616: 48 11 38  0   48 10 39  0             331112.3572  -0.0005  0.050  -0.0005 0.39  
2617: 47  9 38  0   47  8 39  0             331198.1875   0.0196  0.050   0.0196 0.39  
2618: 47  9 38  0   47  9 39  0             331198.1875   0.0196  0.050   0.0196 0.11  
2619: 47 10 38  0   47  8 39  0             331198.1875   0.0196  0.050   0.0196 0.11  
2620: 47 10 38  0   47  9 39  0             331198.1875   0.0196  0.050   0.0196 0.39  
2621: 46  8 38  0   46  7 39  0             331279.9775  -0.0111  0.050  -0.0112 0.39  
2622: 46  8 38  0   46  8 39  0             331279.9775  -0.0111  0.050  -0.0112 0.11  
2623: 46  9 38  0   46  7 39  0             331279.9775  -0.0111  0.050  -0.0112 0.11  
2624: 46  9 38  0   46  8 39  0             331279.9775  -0.0111  0.050  -0.0112 0.39  
2625: 45  7 38  0   45  6 39  0             331357.9587  -0.0024  0.050  -0.0025 0.39  
2626: 45  7 38  0   45  7 39  0             331357.9587  -0.0024  0.050  -0.0025 0.11  
2627: 45  8 38  0   45  6 39  0             331357.9587  -0.0024  0.050  -0.0025 0.11  
2628: 45  8 38  0   45  7 39  0             331357.9587  -0.0024  0.050  -0.0025 0.39  
2629: 44  6 38  0   44  5 39  0             331432.2451   0.0215  0.050   0.0216 0.39  
2630: 44  6 38  0   44  6 39  0             331432.2451   0.0215  0.050   0.0216 0.11  
2631: 44  7 38  0   44  5 39  0             331432.2451   0.0215  0.050   0.0216 0.11  
2632: 44  7 38  0   44  6 39  0             331432.2451   0.0215  0.050   0.0216 0.39  
2633: 43  5 38  0   43  4 39  0             331502.8565  -0.0534  0.050  -0.0534 0.39  
2634: 43  5 38  0   43  5 39  0             331502.8565  -0.0534  0.050  -0.0534 0.11  
2635: 43  6 38  0   43  4 39  0             331502.8565  -0.0534  0.050  -0.0534 0.11  
2636: 43  6 38  0   43  5 39  0             331502.8565  -0.0534  0.050  -0.0534 0.39  
2637: 38  0 38  0   37  1 37  0             331506.6144  -0.0334  0.050  -0.0334 0.50  
2638: 38  1 38  0   37  0 37  0             331506.6144  -0.0334  0.050  -0.0334 0.50  
2639: 37  1 36  0   36  2 35  0             331513.9145  -0.0141  0.050  -0.0141 0.50  
2640: 37  2 36  0   36  1 35  0             331513.9145  -0.0141  0.050  -0.0141 0.50  
2641: 36  2 34  0   35  3 33  0             331520.7107  -0.0133  0.050  -0.0134 0.50  
2642: 36  3 34  0   35  2 33  0             331520.7107  -0.0133  0.050  -0.0134 0.50  
2643: 35  3 32  0   34  4 31  0             331527.2565  -0.0396  0.050  -0.0396 0.50  
2644: 35  4 32  0   34  3 31  0             331527.2565  -0.0396  0.050  -0.0396 0.50  
2645: 34  4 30  0   33  5 29  0             331533.9399  -0.0540  0.050  -0.0540 0.50  
2646: 34  5 30  0   33  4 29  0             331533.9399  -0.0540  0.050  -0.0540 0.50  
2647: 33  5 28  0   32  6 27  0             331541.3048  -0.0037  0.050  -0.0038 0.50  
2648: 33  6 28  0   32  5 27  0             331541.3048  -0.0037  0.050  -0.0038 0.50  
2649: 32  6 26  0   31  7 25  0             331549.9699   0.0008  0.050   0.0008 0.50  
2650: 32  7 26  0   31  6 25  0             331549.9699   0.0008  0.050   0.0008 0.50  
2651: 31  7 24  0   30  8 23  0             331561.1534   0.0396  0.050   0.0396 0.50  
2652: 31  8 24  0   30  7 23  0             331561.1534   0.0396  0.050   0.0396 0.50  
2653: 18 14  4  0   17 12  5  0             331565.0643  -0.0277  0.050               
2654: 42  4 38  0   42  3 39  0             331570.1034  -0.0482  0.050  -0.0482 0.39  
2655: 42  4 38  0   42  4 39  0             331570.1034  -0.0482  0.050  -0.0482 0.11  
2656: 42  5 38  0   42  3 39  0             331570.1034  -0.0482  0.050  -0.0482 0.11  
2657: 42  5 38  0   42  4 39  0             331570.1034  -0.0482  0.050  -0.0482 0.39  
2658: 30  8 22  0   29  9 21  0             331576.6034  -0.0098  0.050  -0.0099 0.50  
2659: 30  9 22  0   29  8 21  0             331576.6034  -0.0098  0.050  -0.0099 0.50  
2660: 29  9 20  0   28 10 19  0             331599.7088   0.0008  0.050   0.0008 0.50  
2661: 29 10 20  0   28  9 19  0             331599.7088   0.0008  0.050   0.0008 0.50  
2662: 41  3 38  0   41  2 39  0             331634.1212   0.0445  0.050   0.0446 0.39  
2663: 41  3 38  0   41  3 39  0             331634.1212   0.0445  0.050   0.0446 0.11  
2664: 41  4 38  0   41  2 39  0             331634.1212   0.0445  0.050   0.0446 0.11  
2665: 41  4 38  0   41  3 39  0             331634.1212   0.0445  0.050   0.0446 0.39  
2666: 28 10 18  0   27 11 17  0             331636.3182  -0.0309  0.050  -0.0309 0.50  
2667: 28 11 18  0   27 10 17  0             331636.3182  -0.0309  0.050  -0.0309 0.50  
2668: 40  2 38  0   40  1 39  0             331694.7935  -0.0162  0.050  -0.0162 0.39  
2669: 40  2 38  0   40  2 39  0             331694.7935  -0.0162  0.050  -0.0162 0.11  
2670: 40  3 38  0   40  1 39  0             331694.7935  -0.0162  0.050  -0.0162 0.11  
2671: 40  3 38  0   40  2 39  0             331694.7935  -0.0162  0.050  -0.0162 0.39  
2672: 27 11 16  0   26 12 15  0             331698.1955  -0.0563  0.050  -0.0563 0.50  
2673: 27 12 16  0   26 11 15  0             331698.1955  -0.0563  0.050  -0.0563 0.50  
2674: 19 17  3  0   18 16  2  0             331746.5804  -0.0323  0.050               
2675: 39  1 38  0   39  0 39  0             331752.4717  -0.0007  0.050  -0.0007 0.39  
2676: 39  1 38  0   39  1 39  0             331752.4717  -0.0007  0.050  -0.0007 0.11  
2677: 39  2 38  0   39  0 39  0             331752.4717  -0.0007  0.050  -0.0007 0.11  
2678: 39  2 38  0   39  1 39  0             331752.4717  -0.0007  0.050  -0.0007 0.39  
2679: 26 12 14  0   25 12 13  0             331810.5923  -0.0180  0.050  -0.0173 0.14  
2680: 26 12 14  0   25 13 13  0             331810.5923  -0.0163  0.050  -0.0173 0.36  
2681: 26 13 14  0   25 12 13  0             331810.5923  -0.0182  0.050  -0.0173 0.36  
2682: 26 13 14  0   25 13 13  0             331810.5923  -0.0165  0.050  -0.0173 0.14  
2683: 25 13 12  0   24 13 11  0             332034.6243  -0.2693  0.050  -0.0861 0.15  
2684: 25 13 12  0   24 14 11  0             332034.6243   0.1437  0.050  -0.0861 0.35  
2685: 25 14 12  0   24 13 11  0             332034.6243  -0.3158  0.050  -0.0861 0.35  
2686: 25 14 12  0   24 14 11  0             332034.6243   0.0972  0.050  -0.0861 0.15  
2687: 19 17  2  0   18 16  3  0             332171.4178   0.0162  0.050               
2688: 23 15  8  0   22 16  7  0             332356.1825   0.0051  0.050               
2689: 20 16  5  0   19 15  4  0             332459.3808   0.0264  0.050               
2690: 24 14 10  0   23 15  9  0             332521.0251  -0.0025  0.050               
2691: 24 15 10  0   23 15  9  0             332528.9578  -0.0290  0.050               
2692: 24 14 10  0   23 14  9  0             332575.9030  -0.0534  0.050               
2693: 24 15 10  0   23 14  9  0             332583.8564  -0.0592  0.050               
2694: 23 16  8  0   22 16  7  0             333002.5331   0.0436  0.050               
2695: 22 16  7  0   21 15  6  0             333130.8006   0.0438  0.050               
2696: 23 16  7  0   22 17  6  0             334850.3530   0.0066  0.050               
2697: 19 18  2  0   18 17  1  0             335647.0840  -0.0545  0.050               
2698: 19 18  1  0   18 17  2  0             335665.9239  -0.0043  0.050               
2699: 23 16  8  0   22 15  7  0             335957.3286   0.0061  0.050               
2700: 23 20  4  0   22 20  3  0             337149.2327  -0.0268  0.050               
2701: 67 28 39  0   67 27 40  0             337323.5104   0.0122  0.050   0.0123 0.40  
2702: 67 28 39  0   67 28 40  0             337323.5104   0.0122  0.050   0.0123 0.10  
2703: 67 29 39  0   67 27 40  0             337323.5104   0.0122  0.050   0.0123 0.10  
2704: 67 29 39  0   67 28 40  0             337323.5104   0.0122  0.050   0.0123 0.40  
2705: 19 15  4  0   18 14  5  0             337338.5002   0.0234  0.050               
2706: 64 25 39  0   64 24 40  0             337852.5402   0.0129  0.050   0.0130 0.40  
2707: 64 25 39  0   64 25 40  0             337852.5402   0.0129  0.050   0.0130 0.10  
2708: 64 26 39  0   64 24 40  0             337852.5402   0.0129  0.050   0.0130 0.10  
2709: 64 26 39  0   64 25 40  0             337852.5402   0.0129  0.050   0.0130 0.40  
2710: 17 13  5  0   16 10  6  0             337910.0056   0.0139  0.050               
2711: 22 17  5  0   21 17  4  0             338326.2268  -0.0190  0.050               
2712: 60 21 39  0   60 20 40  0             338467.8413   0.0328  0.050   0.0328 0.40  
2713: 60 21 39  0   60 21 40  0             338467.8413   0.0328  0.050   0.0328 0.10  
2714: 60 22 39  0   60 20 40  0             338467.8413   0.0328  0.050   0.0328 0.10  
2715: 60 22 39  0   60 21 40  0             338467.8413   0.0328  0.050   0.0328 0.40  
2716: 59 20 39  0   59 19 40  0             338606.7728  -0.0219  0.050  -0.0220 0.39  
2717: 59 20 39  0   59 20 40  0             338606.7728  -0.0219  0.050  -0.0220 0.11  
2718: 59 21 39  0   59 19 40  0             338606.7728  -0.0219  0.050  -0.0220 0.11  
2719: 59 21 39  0   59 20 40  0             338606.7728  -0.0219  0.050  -0.0220 0.39  
2720: 58 19 39  0   58 18 40  0             338740.1863  -0.0180  0.050  -0.0180 0.39  
2721: 58 19 39  0   58 19 40  0             338740.1863  -0.0180  0.050  -0.0180 0.11  
2722: 58 20 39  0   58 18 40  0             338740.1863  -0.0180  0.050  -0.0180 0.11  
2723: 58 20 39  0   58 19 40  0             338740.1863  -0.0180  0.050  -0.0180 0.39  
2724: 57 18 39  0   57 17 40  0             338868.1578  -0.0509  0.050  -0.0510 0.39  
2725: 57 18 39  0   57 18 40  0             338868.1578  -0.0509  0.050  -0.0510 0.11  
2726: 57 19 39  0   57 17 40  0             338868.1578  -0.0509  0.050  -0.0510 0.11  
2727: 57 19 39  0   57 18 40  0             338868.1578  -0.0509  0.050  -0.0510 0.39  
2728: 56 17 39  0   56 16 40  0             338990.9519  -0.0238  0.050  -0.0238 0.39  
2729: 56 17 39  0   56 17 40  0             338990.9519  -0.0238  0.050  -0.0238 0.11  
2730: 56 18 39  0   56 16 40  0             338990.9519  -0.0238  0.050  -0.0238 0.11  
2731: 56 18 39  0   56 17 40  0             338990.9519  -0.0238  0.050  -0.0238 0.39  
2732: 55 16 39  0   55 15 40  0             339108.6370  -0.0321  0.050  -0.0321 0.39  
2733: 55 16 39  0   55 16 40  0             339108.6370  -0.0321  0.050  -0.0321 0.11  
2734: 55 17 39  0   55 15 40  0             339108.6370  -0.0321  0.050  -0.0321 0.11  
2735: 55 17 39  0   55 16 40  0             339108.6370  -0.0321  0.050  -0.0321 0.39  
2736: 54 15 39  0   54 14 40  0             339221.4078  -0.0413  0.050  -0.0414 0.39  
2737: 54 15 39  0   54 15 40  0             339221.4078  -0.0413  0.050  -0.0414 0.11  
2738: 54 16 39  0   54 14 40  0             339221.4078  -0.0413  0.050  -0.0414 0.11  
2739: 54 16 39  0   54 15 40  0             339221.4078  -0.0413  0.050  -0.0414 0.39  
2740: 19 19  0  0   18 18  1  0             339279.6003  -0.2253  0.050  -0.0526 0.50  
2741: 19 19  1  0   18 18  0  0             339279.6003   0.1201  0.050  -0.0526 0.50  
2742: 53 14 39  0   53 13 40  0             339329.4519  -0.0205  0.050  -0.0205 0.39  
2743: 53 14 39  0   53 14 40  0             339329.4519  -0.0205  0.050  -0.0205 0.11  
2744: 53 15 39  0   53 13 40  0             339329.4519  -0.0205  0.050  -0.0205 0.11  
2745: 53 15 39  0   53 14 40  0             339329.4519  -0.0205  0.050  -0.0205 0.39  
2746: 52 13 39  0   52 12 40  0             339432.8514  -0.0406  0.050  -0.0406 0.39  
2747: 52 13 39  0   52 13 40  0             339432.8514  -0.0406  0.050  -0.0406 0.11  
2748: 52 14 39  0   52 12 40  0             339432.8514  -0.0406  0.050  -0.0406 0.11  
2749: 52 14 39  0   52 13 40  0             339432.8514  -0.0406  0.050  -0.0406 0.39  
2750: 51 12 39  0   51 11 40  0             339531.8403  -0.0174  0.050  -0.0174 0.39  
2751: 51 12 39  0   51 12 40  0             339531.8403  -0.0174  0.050  -0.0174 0.11  
2752: 51 13 39  0   51 11 40  0             339531.8403  -0.0174  0.050  -0.0174 0.11  
2753: 51 13 39  0   51 12 40  0             339531.8403  -0.0174  0.050  -0.0174 0.39  
2754: 50 11 39  0   50 10 40  0             339626.5014  -0.0142  0.050  -0.0143 0.39  
2755: 50 11 39  0   50 11 40  0             339626.5014  -0.0142  0.050  -0.0143 0.11  
2756: 50 12 39  0   50 10 40  0             339626.5014  -0.0142  0.050  -0.0143 0.11  
2757: 50 12 39  0   50 11 40  0             339626.5014  -0.0142  0.050  -0.0143 0.39  
2758: 49 10 39  0   49  9 40  0             339717.0173   0.0083  0.050   0.0084 0.39  
2759: 49 10 39  0   49 10 40  0             339717.0173   0.0083  0.050   0.0084 0.11  
2760: 49 11 39  0   49  9 40  0             339717.0173   0.0083  0.050   0.0084 0.11  
2761: 49 11 39  0   49 10 40  0             339717.0173   0.0083  0.050   0.0084 0.39  
2762: 23 17  7  0   22 17  6  0             339794.7272   0.0127  0.050               
2763: 48  9 39  0   48  8 40  0             339803.4646  -0.0126  0.050  -0.0127 0.39  
2764: 48  9 39  0   48  9 40  0             339803.4646  -0.0126  0.050  -0.0127 0.11  
2765: 48 10 39  0   48  8 40  0             339803.4646  -0.0126  0.050  -0.0127 0.11  
2766: 48 10 39  0   48  9 40  0             339803.4646  -0.0126  0.050  -0.0127 0.39  
2767: 47  8 39  0   47  7 40  0             339886.0820   0.0249  0.050   0.0250 0.39  
2768: 47  8 39  0   47  8 40  0             339886.0820   0.0249  0.050   0.0250 0.11  
2769: 47  9 39  0   47  7 40  0             339886.0820   0.0249  0.050   0.0250 0.11  
2770: 47  9 39  0   47  8 40  0             339886.0820   0.0249  0.050   0.0250 0.39  
2771: 46  7 39  0   46  6 40  0             339964.8688  -0.0127  0.050  -0.0127 0.39  
2772: 46  7 39  0   46  7 40  0             339964.8688  -0.0127  0.050  -0.0127 0.11  
2773: 46  8 39  0   46  6 40  0             339964.8688  -0.0127  0.050  -0.0127 0.11  
2774: 46  8 39  0   46  7 40  0             339964.8688  -0.0127  0.050  -0.0127 0.39  
2775: 45  6 39  0   45  5 40  0             340040.1383   0.0570  0.050   0.0571 0.39  
2776: 45  6 39  0   45  6 40  0             340040.1383   0.0570  0.050   0.0571 0.11  
2777: 45  7 39  0   45  5 40  0             340040.1383   0.0570  0.050   0.0571 0.11  
2778: 45  7 39  0   45  6 40  0             340040.1383   0.0570  0.050   0.0571 0.39  
2779: 44  5 39  0   44  4 40  0             340111.7890   0.0060  0.050   0.0060 0.39  
2780: 44  5 39  0   44  5 40  0             340111.7890   0.0060  0.050   0.0060 0.11  
2781: 44  6 39  0   44  4 40  0             340111.7890   0.0060  0.050   0.0060 0.11  
2782: 44  6 39  0   44  5 40  0             340111.7890   0.0060  0.050   0.0060 0.39  
2783: 39  0 39  0   38  1 38  0             340113.5045  -0.0510  0.050  -0.0510 0.50  
2784: 39  1 39  0   38  0 38  0             340113.5045  -0.0510  0.050  -0.0510 0.50  
2785: 38  1 37  0   37  2 36  0             340120.7935  -0.0231  0.050  -0.0231 0.50  
2786: 38  2 37  0   37  1 36  0             340120.7935  -0.0231  0.050  -0.0231 0.50  
2787: 37  2 35  0   36  3 34  0             340127.4735  -0.0903  0.050  -0.0903 0.50  
2788: 37  3 35  0   36  2 34  0             340127.4735  -0.0903  0.050  -0.0903 0.50  
2789: 36  3 33  0   35  4 32  0             340134.0637   0.0157  0.050   0.0158 0.50  
2790: 36  4 33  0   35  3 32  0             340134.0637   0.0157  0.050   0.0158 0.50  
2791: 35  4 31  0   34  5 30  0             340140.6336   0.0355  0.050   0.0355 0.50  
2792: 35  5 31  0   34  4 30  0             340140.6336   0.0355  0.050   0.0355 0.50  
2793: 34  5 29  0   33  6 28  0             340147.6721   0.0033  0.050   0.0033 0.50  
2794: 34  6 29  0   33  5 28  0             340147.6721   0.0033  0.050   0.0033 0.50  
2795: 33  6 27  0   32  7 26  0             340155.8797  -0.0411  0.050  -0.0411 0.50  
2796: 33  7 27  0   32  6 26  0             340155.8797  -0.0411  0.050  -0.0411 0.50  
2797: 32  7 25  0   31  8 24  0             340166.3464  -0.0182  0.050  -0.0182 0.50  
2798: 32  8 25  0   31  7 24  0             340166.3464  -0.0182  0.050  -0.0182 0.50  
2799: 31  8 23  0   30  8 22  0             340180.5955  -0.0263  0.050  -0.0263 0.13  
2800: 31  8 23  0   30  9 22  0             340180.5955  -0.0263  0.050  -0.0263 0.37  
2801: 31  9 23  0   30  8 22  0             340180.5955  -0.0263  0.050  -0.0263 0.37  
2802: 31  9 23  0   30  9 22  0             340180.5955  -0.0263  0.050  -0.0263 0.13  
2803: 30  9 21  0   29 10 20  0             340201.3505  -0.0792  0.050  -0.0793 0.50  
2804: 30 10 21  0   29  9 20  0             340201.3505  -0.0792  0.050  -0.0793 0.50  
2805: 29 10 19  0   28 11 18  0             340233.6874   0.0201  0.050   0.0202 0.50  
2806: 29 11 19  0   28 10 18  0             340233.6874   0.0201  0.050   0.0202 0.50  
2807: 42  3 39  0   42  2 40  0             340245.1483  -0.0383  0.050  -0.0384 0.39  
2808: 42  3 39  0   42  3 40  0             340245.1483  -0.0383  0.050  -0.0384 0.11  
2809: 42  4 39  0   42  2 40  0             340245.1483  -0.0383  0.050  -0.0384 0.11  
2810: 42  4 39  0   42  3 40  0             340245.1483  -0.0383  0.050  -0.0384 0.39  
2811: 28 11 17  0   27 12 16  0             340286.6272   0.0320  0.050   0.0321 0.50  
2812: 28 12 17  0   27 11 16  0             340286.6272   0.0320  0.050   0.0321 0.50  
2813: 41  2 39  0   41  1 40  0             340307.1196  -0.0080  0.050  -0.0081 0.39  
2814: 41  2 39  0   41  2 40  0             340307.1196  -0.0080  0.050  -0.0081 0.11  
2815: 41  3 39  0   41  1 40  0             340307.1196  -0.0080  0.050  -0.0081 0.11  
2816: 41  3 39  0   41  2 40  0             340307.1196  -0.0080  0.050  -0.0081 0.39  
2817: 23 19  5  0   22 19  4  0             340326.1673   0.0722  0.050               
2818: 40  1 39  0   40  0 40  0             340365.9597  -0.0896  0.050  -0.0896 0.39  
2819: 40  1 39  0   40  1 40  0             340365.9597  -0.0896  0.050  -0.0896 0.11  
2820: 40  2 39  0   40  0 40  0             340365.9597  -0.0896  0.050  -0.0896 0.11  
2821: 40  2 39  0   40  1 40  0             340365.9597  -0.0896  0.050  -0.0896 0.39  
2822: 27 12 15  0   26 12 14  0             340379.1793  -0.0434  0.050  -0.0434 0.14  
2823: 27 12 15  0   26 13 14  0             340379.1793  -0.0433  0.050  -0.0434 0.36  
2824: 27 13 15  0   26 12 14  0             340379.1793  -0.0434  0.050  -0.0434 0.36  
2825: 27 13 15  0   26 13 14  0             340379.1793  -0.0433  0.050  -0.0434 0.14  
2826: 26 13 13  0   25 13 12  0             340554.8586  -0.0354  0.050  -0.0146 0.15  
2827: 26 13 13  0   25 14 12  0             340554.8586   0.0110  0.050  -0.0146 0.35  
2828: 26 14 13  0   25 13 12  0             340554.8586  -0.0403  0.050  -0.0146 0.35  
2829: 26 14 13  0   25 14 12  0             340554.8586   0.0061  0.050  -0.0146 0.15  
2830: 22 16  6  0   21 16  5  0             340908.3511   0.0020  0.050               
2831: 25 14 11  0   24 15 10  0             340924.5451  -0.0169  0.050               
2832: 25 15 11  0   24 15 10  0             340925.6966   0.0976  0.050               
2833: 25 14 11  0   24 14 10  0             340932.4471  -0.0742  0.050               
2834: 25 15 11  0   24 14 10  0             340933.5536  -0.0046  0.050               
2835: 24 15  9  0   23 16  8  0             341534.7107  -0.0262  0.050               
2836: 24 16  9  0   23 16  8  0             341650.4616  -0.0252  0.050               
2837: 23 18  6  0   22 18  5  0             342122.6819  -0.0613  0.050               
2838: 24 15  9  0   23 15  8  0             342181.0628   0.0136  0.050               
2839: 24 16  9  0   23 15  8  0             342296.7881  -0.0110  0.050               
2840: 17 11  6  0   16 10  7  0             344275.4353   0.0511  0.050               
2841: 20 17  4  0   19 16  3  0             344525.5361  -0.0529  0.050               
2842: 17 12  6  0   16  9  7  0             345553.5455   0.0274  0.050               
2843: 65 25 40  0   65 24 41  0             346462.1236  -0.0468  0.050  -0.0469 0.40  
2844: 65 25 40  0   65 25 41  0             346462.1236  -0.0468  0.050  -0.0469 0.10  
2845: 65 26 40  0   65 24 41  0             346462.1236  -0.0468  0.050  -0.0469 0.10  
2846: 65 26 40  0   65 25 41  0             346462.1236  -0.0468  0.050  -0.0469 0.40  
2847: 63 23 40  0   63 22 41  0             346778.8064  -0.0490  0.050  -0.0491 0.40  
2848: 63 23 40  0   63 23 41  0             346778.8064  -0.0490  0.050  -0.0491 0.10  
2849: 63 24 40  0   63 22 41  0             346778.8064  -0.0490  0.050  -0.0491 0.10  
2850: 63 24 40  0   63 23 41  0             346778.8064  -0.0490  0.050  -0.0491 0.40  
2851: 62 22 40  0   62 21 41  0             346928.2038  -0.0689  0.050  -0.0690 0.40  
2852: 62 22 40  0   62 22 41  0             346928.2038  -0.0689  0.050  -0.0690 0.10  
2853: 62 23 40  0   62 21 41  0             346928.2038  -0.0689  0.050  -0.0690 0.10  
2854: 62 23 40  0   62 22 41  0             346928.2038  -0.0689  0.050  -0.0690 0.40  
2855: 61 21 40  0   61 20 41  0             347071.9494  -0.0215  0.050  -0.0216 0.40  
2856: 61 21 40  0   61 21 41  0             347071.9494  -0.0215  0.050  -0.0216 0.10  
2857: 61 22 40  0   61 20 41  0             347071.9494  -0.0215  0.050  -0.0216 0.10  
2858: 61 22 40  0   61 21 41  0             347071.9494  -0.0215  0.050  -0.0216 0.40  
2859: 60 20 40  0   60 19 41  0             347210.1341   0.0158  0.050   0.0158 0.39  
2860: 60 20 40  0   60 20 41  0             347210.1341   0.0158  0.050   0.0158 0.11  
2861: 60 21 40  0   60 19 41  0             347210.1341   0.0158  0.050   0.0158 0.11  
2862: 60 21 40  0   60 20 41  0             347210.1341   0.0158  0.050   0.0158 0.39  
2863: 59 19 40  0   59 18 41  0             347342.8793  -0.0005  0.050  -0.0005 0.39  
2864: 59 19 40  0   59 19 41  0             347342.8793  -0.0005  0.050  -0.0005 0.11  
2865: 59 20 40  0   59 18 41  0             347342.8793  -0.0005  0.050  -0.0005 0.11  
2866: 59 20 40  0   59 19 41  0             347342.8793  -0.0005  0.050  -0.0005 0.39  
2867: 58 18 40  0   58 17 41  0             347470.4353   0.0188  0.050   0.0189 0.39  
2868: 58 18 40  0   58 18 41  0             347470.4353   0.0188  0.050   0.0189 0.11  
2869: 58 19 40  0   58 17 41  0             347470.4353   0.0188  0.050   0.0189 0.11  
2870: 58 19 40  0   58 18 41  0             347470.4353   0.0188  0.050   0.0189 0.39  
2871: 20 17  3  0   19 16  4  0             347559.8643  -0.0351  0.050               
2872: 57 17 40  0   57 16 41  0             347592.9333   0.0472  0.050   0.0473 0.39  
2873: 57 17 40  0   57 17 41  0             347592.9333   0.0472  0.050   0.0473 0.11  
2874: 57 18 40  0   57 16 41  0             347592.9333   0.0472  0.050   0.0473 0.11  
2875: 57 18 40  0   57 17 41  0             347592.9333   0.0472  0.050   0.0473 0.39  
2876: 16  9  8  0   15  6  9  0             347612.0961   0.0089  0.050   0.0132 0.78  
2877: 16  9  8  0   15  7  9  0             347612.0961   0.0277  0.050   0.0132 0.22  
2878: 56 16 40  0   56 16 41  0             347710.4245  -0.0180  0.050  -0.0181 0.18  
2879: 56 17 40  0   56 15 41  0             347710.4245  -0.0180  0.050  -0.0181 0.18  
2880: 56 17 40  0   56 16 41  0             347710.4245  -0.0180  0.050  -0.0181 0.65  
2881: 55 15 40  0   55 14 41  0             347823.1505  -0.0865  0.050  -0.0865 0.39  
2882: 55 15 40  0   55 15 41  0             347823.1505  -0.0865  0.050  -0.0865 0.11  
2883: 55 16 40  0   55 14 41  0             347823.1505  -0.0865  0.050  -0.0865 0.11  
2884: 55 16 40  0   55 15 41  0             347823.1505  -0.0865  0.050  -0.0865 0.39  
2885: 54 14 40  0   54 13 41  0             347931.3870  -0.0299  0.050  -0.0300 0.39  
2886: 54 14 40  0   54 14 41  0             347931.3870  -0.0299  0.050  -0.0300 0.11  
2887: 54 15 40  0   54 13 41  0             347931.3870  -0.0299  0.050  -0.0300 0.11  
2888: 54 15 40  0   54 14 41  0             347931.3870  -0.0299  0.050  -0.0300 0.39  
2889: 53 13 40  0   53 12 41  0             348035.1152  -0.0113  0.050  -0.0114 0.39  
2890: 53 13 40  0   53 13 41  0             348035.1152  -0.0113  0.050  -0.0114 0.11  
2891: 53 14 40  0   53 12 41  0             348035.1152  -0.0113  0.050  -0.0114 0.11  
2892: 53 14 40  0   53 13 41  0             348035.1152  -0.0113  0.050  -0.0114 0.39  
2893: 52 12 40  0   52 11 41  0             348134.5718   0.0647  0.050   0.0647 0.39  
2894: 52 12 40  0   52 12 41  0             348134.5718   0.0647  0.050   0.0647 0.11  
2895: 52 13 40  0   52 11 41  0             348134.5718   0.0647  0.050   0.0647 0.11  
2896: 52 13 40  0   52 12 41  0             348134.5718   0.0647  0.050   0.0647 0.39  
2897: 51 11 40  0   51 10 41  0             348229.6799  -0.0166  0.050  -0.0167 0.39  
2898: 51 11 40  0   51 11 41  0             348229.6799  -0.0166  0.050  -0.0167 0.11  
2899: 51 12 40  0   51 10 41  0             348229.6799  -0.0166  0.050  -0.0167 0.11  
2900: 51 12 40  0   51 11 41  0             348229.6799  -0.0166  0.050  -0.0167 0.39  
2901: 24 17  7  0   23 18  6  0             348241.4408   0.0832  0.050               
2902: 50 10 40  0   50  9 41  0             348320.7993  -0.0305  0.050  -0.0306 0.39  
2903: 50 10 40  0   50 10 41  0             348320.7993  -0.0305  0.050  -0.0306 0.11  
2904: 50 11 40  0   50  9 41  0             348320.7993  -0.0305  0.050  -0.0306 0.11  
2905: 50 11 40  0   50 10 41  0             348320.7993  -0.0305  0.050  -0.0306 0.39  
2906: 49  9 40  0   49  8 41  0             348407.9957  -0.0433  0.050  -0.0433 0.39  
2907: 49  9 40  0   49  9 41  0             348407.9957  -0.0433  0.050  -0.0433 0.11  
2908: 49 10 40  0   49  8 41  0             348407.9957  -0.0433  0.050  -0.0433 0.11  
2909: 49 10 40  0   49  9 41  0             348407.9957  -0.0433  0.050  -0.0433 0.39  
2910: 15  5 10  0   14  3 11  0             348491.4038  -0.1881  0.050  -0.0810 0.03  
2911: 15  5 10  0   14  4 11  0             348491.4038  -0.1881  0.050  -0.0810 0.09  
2912: 15  6 10  0   14  3 11  0             348491.4038  -0.1884  0.050  -0.0810 0.09  
2913: 15  6 10  0   14  4 11  0             348491.4038  -0.1884  0.050  -0.0810 0.03  
2914: 48  8 40  0   48  7 41  0             348491.4038  -0.0492  0.050  -0.0810 0.30  
2915: 48  8 40  0   48  8 41  0             348491.4038  -0.0492  0.050  -0.0810 0.08  
2916: 48  9 40  0   48  7 41  0             348491.4038  -0.0492  0.050  -0.0810 0.08  
2917: 48  9 40  0   48  8 41  0             348491.4038  -0.0492  0.050  -0.0810 0.30  
2918: 47  7 40  0   47  6 41  0             348571.1997   0.0016  0.050   0.0016 0.39  
2919: 47  7 40  0   47  7 41  0             348571.1997   0.0016  0.050   0.0016 0.11  
2920: 47  8 40  0   47  6 41  0             348571.1997   0.0016  0.050   0.0016 0.11  
2921: 47  8 40  0   47  7 41  0             348571.1997   0.0016  0.050   0.0016 0.39  
2922: 24 22  2  0   23 22  1  0             348575.7369  -0.0493  0.050               
2923: 46  6 40  0   46  5 41  0             348647.3560  -0.0412  0.050  -0.0412 0.64  
2924: 46  6 40  0   46  6 41  0             348647.3560  -0.0412  0.050  -0.0412 0.18  
2925: 46  7 40  0   46  5 41  0             348647.3560  -0.0412  0.050  -0.0412 0.18  
2926: 40  0 40  0   39  1 39  0             348720.1959   0.0058  0.050   0.0058 0.50  
2927: 40  1 40  0   39  0 39  0             348720.1959   0.0058  0.050   0.0058 0.50  
2928: 39  1 38  0   38  2 37  0             348727.4751   0.0433  0.050   0.0433 0.50  
2929: 39  2 38  0   38  1 37  0             348727.4751   0.0433  0.050   0.0433 0.50  
2930: 38  2 36  0   37  3 35  0             348734.0935  -0.0380  0.050  -0.0381 0.50  
2931: 38  3 36  0   37  2 35  0             348734.0935  -0.0380  0.050  -0.0381 0.50  
2932: 37  3 34  0   36  3 33  0             348740.5175  -0.0132  0.050  -0.0132 0.13  
2933: 37  3 34  0   36  4 33  0             348740.5175  -0.0132  0.050  -0.0132 0.37  
2934: 37  4 34  0   36  3 33  0             348740.5175  -0.0132  0.050  -0.0132 0.37  
2935: 37  4 34  0   36  4 33  0             348740.5175  -0.0132  0.050  -0.0132 0.13  
2936: 36  4 32  0   35  5 31  0             348746.9367  -0.0036  0.050  -0.0037 0.50  
2937: 36  5 32  0   35  4 31  0             348746.9367  -0.0036  0.050  -0.0037 0.50  
2938: 35  5 30  0   34  6 29  0             348753.7989   0.0157  0.050   0.0158 0.50  
2939: 35  6 30  0   34  5 29  0             348753.7989   0.0157  0.050   0.0158 0.50  
2940: 34  6 28  0   33  7 27  0             348761.6927   0.0307  0.050   0.0308 0.50  
2941: 34  7 28  0   33  6 27  0             348761.6927   0.0307  0.050   0.0308 0.50  
2942: 33  7 26  0   32  8 25  0             348771.4354  -0.0443  0.050  -0.0443 0.50  
2943: 33  8 26  0   32  7 25  0             348771.4354  -0.0443  0.050  -0.0443 0.50  
2944: 32  8 24  0   31  9 23  0             348784.5791  -0.0753  0.050  -0.0754 0.50  
2945: 32  9 24  0   31  8 23  0             348784.5791  -0.0753  0.050  -0.0754 0.50  
2946: 44  4 40  0   44  3 41  0             348789.5978  -0.0388  0.050  -0.0389 0.39  
2947: 44  4 40  0   44  4 41  0             348789.5978  -0.0388  0.050  -0.0389 0.11  
2948: 44  5 40  0   44  3 41  0             348789.5978  -0.0388  0.050  -0.0389 0.11  
2949: 44  5 40  0   44  4 41  0             348789.5978  -0.0388  0.050  -0.0389 0.39  
2950: 31  9 22  0   30 10 21  0             348803.4956  -0.0264  0.050  -0.0265 0.50  
2951: 31 10 22  0   30  9 21  0             348803.4956  -0.0264  0.050  -0.0265 0.50  
2952: 30 10 20  0   29 11 19  0             348832.1949   0.0621  0.050   0.0621 0.50  
2953: 30 11 20  0   29 10 19  0             348832.1949   0.0621  0.050   0.0621 0.50  
2954: 43  3 40  0   43  2 41  0             348855.9224   0.0131  0.050   0.0132 0.39  
2955: 43  3 40  0   43  3 41  0             348855.9224   0.0131  0.050   0.0132 0.11  
2956: 43  4 40  0   43  2 41  0             348855.9224   0.0131  0.050   0.0132 0.11  
2957: 43  4 40  0   43  3 41  0             348855.9224   0.0131  0.050   0.0132 0.39  
2958: 29 11 18  0   28 12 17  0             348877.8640  -0.0632  0.050  -0.0632 0.50  
2959: 29 12 18  0   28 11 17  0             348877.8640  -0.0632  0.050  -0.0632 0.50  
2960: 42  2 40  0   42  1 41  0             348919.1085   0.0077  0.050   0.0077 0.39  
2961: 42  2 40  0   42  2 41  0             348919.1085   0.0077  0.050   0.0077 0.11  
2962: 42  3 40  0   42  1 41  0             348919.1085   0.0077  0.050   0.0077 0.11  
2963: 42  3 40  0   42  2 41  0             348919.1085   0.0077  0.050   0.0077 0.39  
2964: 28 12 16  0   27 13 15  0             348955.5989   0.0349  0.050   0.0349 0.50  
2965: 28 13 16  0   27 12 15  0             348955.5989   0.0348  0.050   0.0349 0.50  
2966: 24 16  8  0   23 17  7  0             349035.8093  -0.0414  0.050               
2967: 27 13 14  0   26 14 13  0             349096.6672   0.0110  0.050   0.0084 0.50  
2968: 27 14 14  0   26 13 13  0             349096.6672   0.0056  0.050   0.0084 0.50  
2969: 23 16  7  0   22 16  6  0             349244.3789  -0.0683  0.050               
2970: 26 14 12  0   25 15 11  0             349378.1544  -0.0301  0.050  -0.0675 0.70  
2971: 26 15 12  0   25 15 11  0             349378.1544  -0.1538  0.050  -0.0675 0.30  
2972: 26 14 12  0   25 14 11  0             349379.2816   0.0600  0.050  -0.0262 0.30  
2973: 26 15 12  0   25 14 11  0             349379.2816  -0.0636  0.050  -0.0262 0.70  
2974: 20 18  3  0   19 17  2  0             349801.5724  -0.0538  0.050               
2975: 25 15 10  0   24 16  9  0             349971.0470   0.0122  0.050               
2976: 25 16 10  0   24 16  9  0             349988.9391  -0.0548  0.050               
2977: 20 18  2  0   19 17  3  0             350037.7449   0.0024  0.050               
2978: 25 15 10  0   24 15  9  0             350086.7792  -0.0054  0.050               
2979: 25 16 10  0   24 15  9  0             350104.7699   0.0259  0.050               
2980: 24 17  8  0   23 17  7  0             350240.3465  -0.0373  0.050               
2981: 24 21  4  0   23 21  3  0             351397.3545  -0.0035  0.050               
2982: 23 18  5  0   22 18  4  0             351459.8766   0.0482  0.050               
2983: 20 16  4  0   19 15  5  0             351747.1409  -0.0177  0.050               
2984: 21 17  5  0   20 16  4  0             353105.3445   0.0037  0.050               
2985: 20 19  2  0   19 18  1  0             353597.3818   0.0160  0.050               
2986: 20 19  1  0   19 18  2  0             353607.0426   0.0366  0.050               
2987: 24 16  8  0   23 16  7  0             353980.1857  -0.0332  0.050               
2988: 23 17  7  0   22 16  6  0             354188.8855   0.0700  0.050               
2989: 68 27 41  0   68 26 42  0             354730.4846   0.0516  0.050   0.0517 0.40  
2990: 68 27 41  0   68 27 42  0             354730.4846   0.0516  0.050   0.0517 0.10  
2991: 68 28 41  0   68 26 42  0             354730.4846   0.0516  0.050   0.0517 0.10  
2992: 68 28 41  0   68 27 42  0             354730.4846   0.0516  0.050   0.0517 0.40  
2993: 67 26 41  0   67 25 42  0             354902.6162   0.0383  0.050   0.0384 0.40  
2994: 67 26 41  0   67 26 42  0             354902.6162   0.0383  0.050   0.0384 0.10  
2995: 67 27 41  0   67 25 42  0             354902.6162   0.0383  0.050   0.0384 0.10  
2996: 67 27 41  0   67 26 42  0             354902.6162   0.0383  0.050   0.0384 0.40  
2997: 17 10  7  0   16  9  8  0             354964.5005  -0.0127  0.050               
2998: 17 11  7  0   16  8  8  0             355069.4923   0.0656  0.050               
2999: 24 17  8  0   23 16  7  0             355184.7850   0.0329  0.050               
3000: 64 23 41  0   64 22 42  0             355382.5364  -0.0067  0.050  -0.0068 0.40  
3001: 64 23 41  0   64 23 42  0             355382.5364  -0.0067  0.050  -0.0068 0.10  
3002: 64 24 41  0   64 22 42  0             355382.5364  -0.0067  0.050  -0.0068 0.10  
3003: 64 24 41  0   64 23 42  0             355382.5364  -0.0067  0.050  -0.0068 0.40  
3004: 18 14  5  0   17 11  6  0             355982.1001   0.0790  0.050               
3005: 59 18 41  0   59 17 42  0             356070.9330   0.0789  0.050   0.0789 0.39  
3006: 59 18 41  0   59 18 42  0             356070.9330   0.0789  0.050   0.0789 0.11  
3007: 59 19 41  0   59 17 42  0             356070.9330   0.0789  0.050   0.0789 0.11  
3008: 59 19 41  0   59 18 42  0             356070.9330   0.0789  0.050   0.0789 0.39  
3009: 24 18  7  0   23 18  6  0             356082.3509  -0.0278  0.050               
3010: 57 16 41  0   57 15 42  0             356310.7514   0.0045  0.050   0.0045 0.39  
3011: 57 16 41  0   57 16 42  0             356310.7514   0.0045  0.050   0.0045 0.11  
3012: 57 17 41  0   57 15 42  0             356310.7514   0.0045  0.050   0.0045 0.11  
3013: 57 17 41  0   57 16 42  0             356310.7514   0.0045  0.050   0.0045 0.39  
3014: 56 15 41  0   56 14 42  0             356423.6400  -0.0486  0.050  -0.0487 0.39  
3015: 56 15 41  0   56 15 42  0             356423.6400  -0.0486  0.050  -0.0487 0.11  
3016: 56 16 41  0   56 14 42  0             356423.6400  -0.0486  0.050  -0.0487 0.11  
3017: 56 16 41  0   56 15 42  0             356423.6400  -0.0486  0.050  -0.0487 0.39  
3018: 55 14 41  0   55 13 42  0             356532.2069   0.0596  0.050   0.0596 0.39  
3019: 55 14 41  0   55 14 42  0             356532.2069   0.0596  0.050   0.0596 0.11  
3020: 55 15 41  0   55 13 42  0             356532.2069   0.0596  0.050   0.0596 0.11  
3021: 55 15 41  0   55 14 42  0             356532.2069   0.0596  0.050   0.0596 0.39  
3022: 54 13 41  0   54 12 42  0             356636.2552  -0.0038  0.050  -0.0039 0.39  
3023: 54 13 41  0   54 13 42  0             356636.2552  -0.0038  0.050  -0.0039 0.11  
3024: 54 14 41  0   54 12 42  0             356636.2552  -0.0038  0.050  -0.0039 0.11  
3025: 54 14 41  0   54 13 42  0             356636.2552  -0.0038  0.050  -0.0039 0.39  
3026: 16  7  9  0   15  5 10  0             356641.9616   0.0576  0.050   0.0246 0.11  
3027: 16  7  9  0   15  6 10  0             356641.9616   0.0579  0.050   0.0246 0.39  
3028: 16  8  9  0   15  5 10  0             356641.9616  -0.0088  0.050   0.0246 0.39  
3029: 16  8  9  0   15  6 10  0             356641.9616  -0.0084  0.050   0.0246 0.11  
3030: 52 11 41  0   52 10 42  0             356831.9746   0.0024  0.050   0.0025 0.39  
3031: 52 11 41  0   52 11 42  0             356831.9746   0.0024  0.050   0.0025 0.11  
3032: 52 12 41  0   52 10 42  0             356831.9746   0.0024  0.050   0.0025 0.11  
3033: 52 12 41  0   52 11 42  0             356831.9746   0.0024  0.050   0.0025 0.39  
3034: 51 10 41  0   51  9 42  0             356923.7722  -0.0593  0.050  -0.0594 0.39  
3035: 51 10 41  0   51 10 42  0             356923.7722  -0.0593  0.050  -0.0594 0.11  
3036: 51 11 41  0   51  9 42  0             356923.7722  -0.0593  0.050  -0.0594 0.11  
3037: 51 11 41  0   51 10 42  0             356923.7722  -0.0593  0.050  -0.0594 0.39  
3038: 50  9 41  0   50  8 42  0             357011.8780   0.0177  0.050   0.0177 0.39  
3039: 50  9 41  0   50  9 42  0             357011.8780   0.0177  0.050   0.0177 0.11  
3040: 50 10 41  0   50  8 42  0             357011.8780   0.0177  0.050   0.0177 0.11  
3041: 50 10 41  0   50  9 42  0             357011.8780   0.0177  0.050   0.0177 0.39  
3042: 49  8 41  0   49  7 42  0             357096.1482  -0.0323  0.050  -0.0323 0.39  
3043: 49  8 41  0   49  8 42  0             357096.1482  -0.0323  0.050  -0.0323 0.11  
3044: 49  9 41  0   49  7 42  0             357096.1482  -0.0323  0.050  -0.0323 0.11  
3045: 49  9 41  0   49  8 42  0             357096.1482  -0.0323  0.050  -0.0323 0.39  
3046: 48  7 41  0   48  6 42  0             357176.8923  -0.0191  0.050  -0.0192 0.39  
3047: 48  7 41  0   48  7 42  0             357176.8923  -0.0191  0.050  -0.0192 0.11  
3048: 48  8 41  0   48  6 42  0             357176.8923  -0.0191  0.050  -0.0192 0.11  
3049: 48  8 41  0   48  7 42  0             357176.8923  -0.0191  0.050  -0.0192 0.39  
3050: 20 20  0  0   19 19  1  0             357222.3689  -0.1014  0.050  -0.0184 0.50  
3051: 20 20  1  0   19 19  0  0             357222.3689   0.0646  0.050  -0.0184 0.50  
3052: 47  6 41  0   47  5 42  0             357254.1057  -0.0641  0.050  -0.0642 0.39  
3053: 47  6 41  0   47  6 42  0             357254.1057  -0.0641  0.050  -0.0642 0.11  
3054: 47  7 41  0   47  5 42  0             357254.1057  -0.0641  0.050  -0.0642 0.11  
3055: 47  7 41  0   47  6 42  0             357254.1057  -0.0641  0.050  -0.0642 0.39  
3056: 23 17  6  0   22 17  5  0             357262.0305  -0.0119  0.050               
3057: 41  0 41  0   40  0 40  0             357326.5504   0.0060  0.050   0.0061 0.12  
3058: 41  0 41  0   40  1 40  0             357326.5504   0.0060  0.050   0.0061 0.38  
3059: 41  1 41  0   40  0 40  0             357326.5504   0.0060  0.050   0.0061 0.38  
3060: 41  1 41  0   40  1 40  0             357326.5504   0.0060  0.050   0.0061 0.12  
3061: 40  1 39  0   39  2 38  0             357333.7551  -0.0118  0.050  -0.0119 0.50  
3062: 40  2 39  0   39  1 38  0             357333.7551  -0.0118  0.050  -0.0119 0.50  
3063: 39  2 37  0   38  3 36  0             357340.4079  -0.0125  0.050  -0.0126 0.50  
3064: 39  3 37  0   38  2 36  0             357340.4079  -0.0125  0.050  -0.0126 0.50  
3065: 38  3 35  0   37  4 34  0             357346.7919   0.0547  0.050   0.0547 0.50  
3066: 38  4 35  0   37  3 34  0             357346.7919   0.0547  0.050   0.0547 0.50  
3067: 37  4 33  0   36  5 32  0             357353.0126   0.0000  0.050   0.0001 0.50  
3068: 37  5 33  0   36  4 32  0             357353.0126   0.0000  0.050   0.0001 0.50  
3069: 36  5 31  0   35  6 30  0             357359.5994  -0.0418  0.050  -0.0419 0.50  
3070: 36  6 31  0   35  5 30  0             357359.5994  -0.0418  0.050  -0.0419 0.50  
3071: 35  6 29  0   34  7 28  0             357367.1148  -0.0618  0.050  -0.0618 0.50  
3072: 35  7 29  0   34  6 28  0             357367.1148  -0.0618  0.050  -0.0618 0.50  
3073: 34  7 27  0   33  7 26  0             357376.4434   0.0126  0.050   0.0126 0.13  
3074: 34  7 27  0   33  8 26  0             357376.4434   0.0126  0.050   0.0126 0.37  
3075: 34  8 27  0   33  7 26  0             357376.4434   0.0126  0.050   0.0126 0.37  
3076: 34  8 27  0   33  8 26  0             357376.4434   0.0126  0.050   0.0126 0.13  
3077: 33  8 25  0   32  9 24  0             357388.6420  -0.0111  0.050  -0.0111 0.50  
3078: 33  9 25  0   32  8 24  0             357388.6420  -0.0111  0.050  -0.0111 0.50  
3079: 45  4 41  0   45  3 42  0             357398.6980  -0.0254  0.050  -0.0254 0.39  
3080: 45  4 41  0   45  4 42  0             357398.6980  -0.0254  0.050  -0.0254 0.11  
3081: 45  5 41  0   45  3 42  0             357398.6980  -0.0254  0.050  -0.0254 0.11  
3082: 45  5 41  0   45  4 42  0             357398.6980  -0.0254  0.050  -0.0254 0.39  
3083: 32  9 23  0   31  9 22  0             357405.8508  -0.0052  0.050  -0.0053 0.13  
3084: 32  9 23  0   31 10 22  0             357405.8508  -0.0052  0.050  -0.0053 0.37  
3085: 32 10 23  0   31  9 22  0             357405.8508  -0.0052  0.050  -0.0053 0.37  
3086: 32 10 23  0   31 10 22  0             357405.8508  -0.0052  0.050  -0.0053 0.13  
3087: 31 10 21  0   30 10 20  0             357431.4512   0.0106  0.050   0.0107 0.13  
3088: 31 10 21  0   30 11 20  0             357431.4512   0.0106  0.050   0.0107 0.37  
3089: 31 11 21  0   30 10 20  0             357431.4512   0.0106  0.050   0.0107 0.37  
3090: 31 11 21  0   30 11 20  0             357431.4512   0.0106  0.050   0.0107 0.13  
3091: 44  3 41  0   44  2 42  0             357466.2676   0.0288  0.050   0.0288 0.39  
3092: 44  3 41  0   44  3 42  0             357466.2676   0.0288  0.050   0.0288 0.11  
3093: 44  4 41  0   44  2 42  0             357466.2676   0.0288  0.050   0.0288 0.11  
3094: 44  4 41  0   44  3 42  0             357466.2676   0.0288  0.050   0.0288 0.39  
3095: 30 11 19  0   29 11 18  0             357471.5055   0.0346  0.050   0.0346 0.14  
3096: 30 11 19  0   29 12 18  0             357471.5055   0.0346  0.050   0.0346 0.36  
3097: 30 12 19  0   29 11 18  0             357471.5055   0.0346  0.050   0.0346 0.36  
3098: 30 12 19  0   29 12 18  0             357471.5055   0.0346  0.050   0.0346 0.14  
3099: 43  2 41  0   43  1 42  0             357530.7721   0.0493  0.050   0.0493 0.39  
3100: 43  2 41  0   43  2 42  0             357530.7721   0.0493  0.050   0.0493 0.11  
3101: 43  3 41  0   43  1 42  0             357530.7721   0.0493  0.050   0.0493 0.11  
3102: 43  3 41  0   43  2 42  0             357530.7721   0.0493  0.050   0.0493 0.39  
3103: 29 12 17  0   28 13 16  0             357537.5223   0.0562  0.050   0.0563 0.50  
3104: 29 13 17  0   28 12 16  0             357537.5223   0.0562  0.050   0.0563 0.50  
3105: 42  1 41  0   42  0 42  0             357592.3360   0.0569  0.050   0.0569 0.39  
3106: 42  1 41  0   42  1 42  0             357592.3360   0.0569  0.050   0.0569 0.11  
3107: 42  2 41  0   42  0 42  0             357592.3360   0.0569  0.050   0.0569 0.11  
3108: 42  2 41  0   42  1 42  0             357592.3360   0.0569  0.050   0.0569 0.39  
3109: 28 13 15  0   27 13 14  0             357653.1243   0.0069  0.050   0.0072 0.14  
3110: 28 13 15  0   27 14 14  0             357653.1243   0.0074  0.050   0.0072 0.36  
3111: 28 14 15  0   27 13 14  0             357653.1243   0.0069  0.050   0.0072 0.36  
3112: 28 14 15  0   27 14 14  0             357653.1243   0.0074  0.050   0.0072 0.14  
3113: 27 14 13  0   26 14 12  0             357872.7363  -0.0457  0.050   0.0093 0.15  
3114: 27 14 13  0   26 15 12  0             357872.7363   0.0779  0.050   0.0093 0.35  
3115: 27 15 13  0   26 14 12  0             357872.7363  -0.0594  0.050   0.0093 0.35  
3116: 27 15 13  0   26 15 12  0             357872.7363   0.0642  0.050   0.0093 0.15  
3117: 19 14  5  0   18 12  6  0             358048.6681  -0.0038  0.050               
3118: 26 15 11  0   25 16 10  0             358333.1191  -0.0172  0.050               
3119: 26 16 11  0   25 16 10  0             358335.5761  -0.0492  0.050               
3120: 26 15 11  0   25 15 10  0             358351.0684  -0.0270  0.050               
3121: 26 16 11  0   25 15 10  0             358353.5729  -0.0116  0.050               
3122: 25 16  9  0   24 17  8  0             358898.4029   0.0097  0.050               
3123: 25 17  9  0   24 17  8  0             359132.4055   0.0207  0.050               
3124: 18 12  6  0   17 11  7  0             359863.6851   0.0297  0.050               
3125: 25 16  9  0   24 16  8  0             360102.8967  -0.0297  0.050               
3126: 25 18  7  0   24 19  6  0             360267.1706  -0.0425  0.050               
3127: 25 17  9  0   24 16  8  0             360336.9092  -0.0086  0.050               
3128: 25 24  1  0   24 24  0  0             360579.7208  -0.0151  0.050   0.0344 0.50  
3129: 25 24  2  0   24 24  1  0             360579.7208   0.0839  0.050   0.0344 0.50  
3130: 18 13  6  0   17 10  7  0             362242.6655   0.0430  0.050               
3131: 21 18  4  0   20 17  3  0             363124.2847  -0.0550  0.050               
3132: 17  9  8  0   16  7  9  0             364455.2579  -0.0393  0.050   0.0121 0.23  
3133: 17  9  8  0   16  8  9  0             364455.2579   0.0271  0.050   0.0121 0.77  
3134: 17 10  8  0   16  7  9  0             364460.8053  -0.0901  0.050               
3135: 17 10  8  0   16  8  9  0             364460.8190  -0.0100  0.050               
3136: 59 17 42  0   59 16 43  0             364791.9486   0.0251  0.050   0.0251 0.39  
3137: 59 17 42  0   59 17 43  0             364791.9486   0.0251  0.050   0.0251 0.11  
3138: 59 18 42  0   59 16 43  0             364791.9486   0.0251  0.050   0.0251 0.11  
3139: 59 18 42  0   59 17 43  0             364791.9486   0.0251  0.050   0.0251 0.39  
3140: 21 18  3  0   20 17  4  0             364961.7923   0.0004  0.050               
3141: 57 15 42  0   57 14 43  0             365022.8075  -0.0355  0.050  -0.0355 0.44  
3142: 57 16 42  0   57 14 43  0             365022.8075  -0.0355  0.050  -0.0355 0.12  
3143: 57 16 42  0   57 15 43  0             365022.8075  -0.0355  0.050  -0.0355 0.44  
3144: 56 14 42  0   56 13 43  0             365131.6604  -0.0344  0.050  -0.0345 0.39  
3145: 56 14 42  0   56 14 43  0             365131.6604  -0.0344  0.050  -0.0345 0.11  
3146: 56 15 42  0   56 13 43  0             365131.6604  -0.0344  0.050  -0.0345 0.11  
3147: 56 15 42  0   56 14 43  0             365131.6604  -0.0344  0.050  -0.0345 0.39  
3148: 25 17  8  0   24 18  7  0             365171.6951   0.0086  0.050               
3149: 55 13 42  0   55 12 43  0             365236.3413   0.0272  0.050   0.0272 0.39  
3150: 55 13 42  0   55 13 43  0             365236.3413   0.0272  0.050   0.0272 0.11  
3151: 55 14 42  0   55 12 43  0             365236.3413   0.0272  0.050   0.0272 0.11  
3152: 55 14 42  0   55 13 43  0             365236.3413   0.0272  0.050   0.0272 0.39  
3153: 53 11 42  0   53 10 43  0             365433.4356   0.0793  0.050   0.0794 0.39  
3154: 53 11 42  0   53 11 43  0             365433.4356   0.0793  0.050   0.0794 0.11  
3155: 53 12 42  0   53 10 43  0             365433.4356   0.0793  0.050   0.0794 0.11  
3156: 53 12 42  0   53 11 43  0             365433.4356   0.0793  0.050   0.0794 0.39  
3157: 52 10 42  0   52  9 43  0             365525.9902  -0.0333  0.050  -0.0333 0.39  
3158: 52 10 42  0   52 10 43  0             365525.9902  -0.0333  0.050  -0.0333 0.11  
3159: 52 11 42  0   52  9 43  0             365525.9902  -0.0333  0.050  -0.0333 0.11  
3160: 52 11 42  0   52 10 43  0             365525.9902  -0.0333  0.050  -0.0333 0.39  
3161: 16  6 10  0   15  4 11  0             365541.1241  -0.0398  0.050  -0.0406 0.11  
3162: 16  6 10  0   15  5 11  0             365541.1241  -0.0398  0.050  -0.0406 0.39  
3163: 16  7 10  0   15  4 11  0             365541.1241  -0.0413  0.050  -0.0406 0.39  
3164: 16  7 10  0   15  5 11  0             365541.1241  -0.0413  0.050  -0.0406 0.11  
3165: 50  8 42  0   50  7 43  0             365700.2723   0.0306  0.050   0.0306 0.39  
3166: 50  8 42  0   50  8 43  0             365700.2723   0.0306  0.050   0.0306 0.11  
3167: 50  9 42  0   50  7 43  0             365700.2723   0.0306  0.050   0.0306 0.11  
3168: 50  9 42  0   50  8 43  0             365700.2723   0.0306  0.050   0.0306 0.39  
3169: 49  7 42  0   49  6 43  0             365782.0068  -0.0148  0.050  -0.0149 0.64  
3170: 49  7 42  0   49  7 43  0             365782.0068  -0.0148  0.050  -0.0149 0.18  
3171: 49  8 42  0   49  6 43  0             365782.0068  -0.0148  0.050  -0.0149 0.18  
3172: 48  6 42  0   48  5 43  0             365860.4519   0.0546  0.050   0.0546 0.39  
3173: 48  6 42  0   48  6 43  0             365860.4519   0.0546  0.050   0.0546 0.11  
3174: 48  7 42  0   48  5 43  0             365860.4519   0.0546  0.050   0.0546 0.11  
3175: 48  7 42  0   48  6 43  0             365860.4519   0.0546  0.050   0.0546 0.39  
3176: 42  1 42  0   41  0 41  0             365932.6451   0.0333  0.050   0.0334 0.75  
3177: 42  1 42  0   41  1 41  0             365932.6451   0.0333  0.050   0.0334 0.25  
3178: 47  5 42  0   47  4 43  0             365935.4749  -0.0020  0.050  -0.0020 0.39  
3179: 47  5 42  0   47  5 43  0             365935.4749  -0.0020  0.050  -0.0020 0.11  
3180: 47  6 42  0   47  4 43  0             365935.4749  -0.0020  0.050  -0.0020 0.11  
3181: 47  6 42  0   47  5 43  0             365935.4749  -0.0020  0.050  -0.0020 0.39  
3182: 41  1 40  0   40  1 39  0             365939.8388   0.0232  0.050   0.0233 0.12  
3183: 41  1 40  0   40  2 39  0             365939.8388   0.0232  0.050   0.0233 0.38  
3184: 41  2 40  0   40  1 39  0             365939.8388   0.0232  0.050   0.0233 0.38  
3185: 41  2 40  0   40  2 39  0             365939.8388   0.0232  0.050   0.0233 0.12  
3186: 40  2 38  0   39  2 37  0             365946.4316   0.0081  0.050   0.0082 0.12  
3187: 40  2 38  0   39  3 37  0             365946.4316   0.0081  0.050   0.0082 0.38  
3188: 40  3 38  0   39  2 37  0             365946.4316   0.0081  0.050   0.0082 0.38  
3189: 40  3 38  0   39  3 37  0             365946.4316   0.0081  0.050   0.0082 0.12  
3190: 39  3 36  0   38  3 35  0             365952.6537  -0.0061  0.050  -0.0062 0.13  
3191: 39  3 36  0   38  4 35  0             365952.6537  -0.0061  0.050  -0.0062 0.37  
3192: 39  4 36  0   38  3 35  0             365952.6537  -0.0061  0.050  -0.0062 0.37  
3193: 39  4 36  0   38  4 35  0             365952.6537  -0.0061  0.050  -0.0062 0.13  
3194: 38  4 34  0   37  4 33  0             365958.7716  -0.0348  0.050  -0.0348 0.13  
3195: 38  4 34  0   37  5 33  0             365958.7716  -0.0348  0.050  -0.0348 0.37  
3196: 38  5 34  0   37  4 33  0             365958.7716  -0.0348  0.050  -0.0348 0.37  
3197: 38  5 34  0   37  5 33  0             365958.7716  -0.0348  0.050  -0.0348 0.13  
3198: 37  5 32  0   36  5 31  0             365965.1826  -0.0506  0.050  -0.0506 0.13  
3199: 37  5 32  0   36  6 31  0             365965.1826  -0.0506  0.050  -0.0506 0.37  
3200: 37  6 32  0   36  5 31  0             365965.1826  -0.0506  0.050  -0.0506 0.37  
3201: 37  6 32  0   36  6 31  0             365965.1826  -0.0506  0.050  -0.0506 0.13  
3202: 36  6 30  0   35  6 29  0             365972.4109  -0.0393  0.050  -0.0394 0.13  
3203: 36  6 30  0   35  7 29  0             365972.4109  -0.0393  0.050  -0.0394 0.37  
3204: 36  7 30  0   35  6 29  0             365972.4109  -0.0393  0.050  -0.0394 0.37  
3205: 36  7 30  0   35  7 29  0             365972.4109  -0.0393  0.050  -0.0394 0.13  
3206: 35  7 28  0   34  7 27  0             365981.2309   0.0379  0.050   0.0380 0.13  
3207: 35  7 28  0   34  8 27  0             365981.2309   0.0379  0.050   0.0380 0.37  
3208: 35  8 28  0   34  7 27  0             365981.2309   0.0379  0.050   0.0380 0.37  
3209: 35  8 28  0   34  8 27  0             365981.2309   0.0379  0.050   0.0380 0.13  
3210: 34  8 26  0   33  8 25  0             365992.5888   0.0184  0.050   0.0185 0.13  
3211: 34  8 26  0   33  9 25  0             365992.5888   0.0184  0.050   0.0185 0.37  
3212: 34  9 26  0   33  8 25  0             365992.5888   0.0184  0.050   0.0185 0.37  
3213: 34  9 26  0   33  9 25  0             365992.5888   0.0184  0.050   0.0185 0.13  
3214: 33  9 24  0   32  9 23  0             366008.3381   0.0075  0.050   0.0075 0.13  
3215: 33  9 24  0   32 10 23  0             366008.3381   0.0075  0.050   0.0075 0.37  
3216: 33 10 24  0   32  9 23  0             366008.3381   0.0075  0.050   0.0075 0.37  
3217: 33 10 24  0   32 10 23  0             366008.3381   0.0075  0.050   0.0075 0.13  
3218: 32 10 22  0   31 10 21  0             366031.3518  -0.0075  0.050  -0.0076 0.13  
3219: 32 10 22  0   31 11 21  0             366031.3518  -0.0075  0.050  -0.0076 0.37  
3220: 32 11 22  0   31 10 21  0             366031.3518  -0.0075  0.050  -0.0076 0.37  
3221: 32 11 22  0   31 11 21  0             366031.3518  -0.0075  0.050  -0.0076 0.13  
3222: 31 11 20  0   30 11 19  0             366066.6426  -0.0205  0.050  -0.0206 0.13  
3223: 31 11 20  0   30 12 19  0             366066.6426  -0.0205  0.050  -0.0206 0.37  
3224: 31 12 20  0   30 11 19  0             366066.6426  -0.0205  0.050  -0.0206 0.37  
3225: 31 12 20  0   30 12 19  0             366066.6426  -0.0205  0.050  -0.0206 0.13  
3226: 30 12 18  0   29 12 17  0             366123.4030  -0.0417  0.050  -0.0417 0.14  
3227: 30 12 18  0   29 13 17  0             366123.4030  -0.0417  0.050  -0.0417 0.36  
3228: 30 13 18  0   29 12 17  0             366123.4030  -0.0417  0.050  -0.0417 0.36  
3229: 30 13 18  0   29 13 17  0             366123.4030  -0.0417  0.050  -0.0417 0.14  
3230: 44  2 42  0   44  1 43  0             366142.0806   0.0933  0.050   0.0933 0.39  
3231: 44  2 42  0   44  2 43  0             366142.0806   0.0933  0.050   0.0933 0.11  
3232: 44  3 42  0   44  1 43  0             366142.0806   0.0933  0.050   0.0933 0.11  
3233: 44  3 42  0   44  2 43  0             366142.0806   0.0933  0.050   0.0933 0.39  
3234: 43  1 42  0   43  0 43  0             366204.9803   0.0619  0.050   0.0620 0.39  
3235: 43  1 42  0   43  1 43  0             366204.9803   0.0619  0.050   0.0620 0.11  
3236: 43  2 42  0   43  0 43  0             366204.9803   0.0619  0.050   0.0620 0.11  
3237: 43  2 42  0   43  1 43  0             366204.9803   0.0619  0.050   0.0620 0.39  
3238: 29 13 16  0   28 13 15  0             366219.8909   0.0308  0.050   0.0309 0.14  
3239: 29 13 16  0   28 14 15  0             366219.8909   0.0309  0.050   0.0309 0.36  
3240: 29 14 16  0   28 13 15  0             366219.8909   0.0308  0.050   0.0309 0.36  
3241: 29 14 16  0   28 14 15  0             366219.8909   0.0309  0.050   0.0309 0.14  
3242: 28 14 14  0   27 14 13  0             366395.2225  -0.0094  0.050  -0.0033 0.15  
3243: 28 14 14  0   27 15 13  0             366395.2225   0.0042  0.050  -0.0033 0.35  
3244: 28 15 14  0   27 14 13  0             366395.2225  -0.0108  0.050  -0.0033 0.35  
3245: 28 15 14  0   27 15 13  0             366395.2225   0.0028  0.050  -0.0033 0.15  
3246: 27 15 12  0   26 16 11  0             366745.7015   0.1111  0.050   0.0141 0.69  
3247: 27 16 12  0   26 16 11  0             366745.7015  -0.2031  0.050   0.0141 0.31  
3248: 27 15 12  0   26 15 11  0             366748.2940   0.2145  0.050  -0.0028 0.31  
3249: 27 16 12  0   26 15 11  0             366748.2940  -0.0998  0.050  -0.0028 0.69  
3250: 21 17  4  0   20 16  5  0             366833.3648   0.0495  0.050               
3251: 25 18  8  0   24 18  7  0             367320.3764   0.0664  0.050               
3252: 26 16 10  0   25 17  9  0             367444.6026   0.0312  0.050               
3253: 26 17 10  0   25 17  9  0             367483.4884   0.0278  0.050               
3254: 26 16 10  0   25 16  9  0             367678.5875   0.0246  0.050               
3255: 26 17 10  0   25 16  9  0             367717.4533   0.0012  0.050               
3256: 21 19  3  0   20 18  2  0             367810.5106  -0.0449  0.050               
3257: 21 19  2  0   20 18  3  0             367939.9350   0.0542  0.050               
3258: 24 17  7  0   23 17  6  0             368039.9136   0.0942  0.050               
3259: 20 15  5  0   19 14  6  0             368494.9648  -0.0812  0.050               
3260: 20 16  4  0   19 14  5  0             368565.5789   0.0166  0.050               
3261: 25 21  5  0   24 21  4  0             368945.8311  -0.0571  0.050               
3262: 25 21  4  0   24 21  3  0             369720.0605   0.0524  0.050               
3263: 26 19  7  0   25 20  6  0             370893.5424  -0.0895  0.050               
3264: 21 20  2  0   20 19  1  0             371543.4413  -0.0228  0.050               
3265: 21 20  1  0   20 19  2  0             371548.3819   0.0125  0.050               
3266: 25 20  6  0   24 20  5  0             371930.0008   0.0620  0.050               
3267: 25 19  7  0   24 19  6  0             372044.7976   0.0372  0.050               
3268: 68 25 43  0   68 24 44  0             372272.1093  -0.0100  0.050  -0.0100 0.40  
3269: 68 25 43  0   68 25 44  0             372272.1093  -0.0100  0.050  -0.0100 0.10  
3270: 68 26 43  0   68 24 44  0             372272.1093  -0.0100  0.050  -0.0100 0.10  
3271: 68 26 43  0   68 25 44  0             372272.1093  -0.0100  0.050  -0.0100 0.40  
3272: 67 24 43  0   67 23 44  0             372429.9057   0.0253  0.050   0.0254 0.40  
3273: 67 24 43  0   67 24 44  0             372429.9057   0.0253  0.050   0.0254 0.10  
3274: 67 25 43  0   67 23 44  0             372429.9057   0.0253  0.050   0.0254 0.10  
3275: 67 25 43  0   67 24 44  0             372429.9057   0.0253  0.050   0.0254 0.40  
3276: 20 15  5  0   19 13  6  0             372446.3356   0.0038  0.050               
3277: 19 15  5  0   18 13  6  0             372590.9997   0.0356  0.050               
3278: 24 18  6  0   23 18  5  0             372614.7408  -0.0385  0.050               
3279: 65 22 43  0   65 21 44  0             372729.1920   0.0418  0.050   0.0418 0.39  
3280: 65 22 43  0   65 22 44  0             372729.1920   0.0418  0.050   0.0418 0.11  
3281: 65 23 43  0   65 21 44  0             372729.1920   0.0418  0.050   0.0418 0.11  
3282: 65 23 43  0   65 22 44  0             372729.1920   0.0418  0.050   0.0418 0.39  
3283: 64 21 43  0   64 20 44  0             372870.8801  -0.0691  0.050  -0.0692 0.40  
3284: 64 21 43  0   64 21 44  0             372870.8801  -0.0691  0.050  -0.0692 0.10  
3285: 64 22 43  0   64 20 44  0             372870.8801  -0.0691  0.050  -0.0692 0.10  
3286: 64 22 43  0   64 21 44  0             372870.8801  -0.0691  0.050  -0.0692 0.40  
3287: 63 20 43  0   63 19 44  0             373007.6582  -0.0549  0.050  -0.0549 0.39  
3288: 63 20 43  0   63 20 44  0             373007.6582  -0.0549  0.050  -0.0549 0.11  
3289: 63 21 43  0   63 19 44  0             373007.6582  -0.0549  0.050  -0.0549 0.11  
3290: 63 21 43  0   63 20 44  0             373007.6582  -0.0549  0.050  -0.0549 0.39  
3291: 25 17  8  0   24 17  7  0             373012.6480  -0.0597  0.050               
3292: 62 19 43  0   62 18 44  0             373139.5680  -0.0116  0.050  -0.0116 0.39  
3293: 62 19 43  0   62 19 44  0             373139.5680  -0.0116  0.050  -0.0116 0.11  
3294: 62 20 43  0   62 18 44  0             373139.5680  -0.0116  0.050  -0.0116 0.11  
3295: 62 20 43  0   62 19 44  0             373139.5680  -0.0116  0.050  -0.0116 0.39  
3296: 22 18  5  0   21 17  4  0             373263.9820  -0.0249  0.050               
3297: 60 17 43  0   60 16 44  0             373389.1898   0.0313  0.050   0.0313 0.39  
3298: 60 17 43  0   60 17 44  0             373389.1898   0.0313  0.050   0.0313 0.11  
3299: 60 18 43  0   60 16 44  0             373389.1898   0.0313  0.050   0.0313 0.11  
3300: 60 18 43  0   60 17 44  0             373389.1898   0.0313  0.050   0.0313 0.39  
3301: 30 22  9  0   29 23  6  0             373460.0849   0.0169  0.050               
3302: 17  8  9  0   16  6 10  0             373591.3465   0.1419  0.050   0.0363 0.11  
3303: 17  8  9  0   16  7 10  0             373591.3465   0.1435  0.050   0.0363 0.39  
3304: 17  9  9  0   16  6 10  0             373591.3465  -0.0708  0.050   0.0363 0.39  
3305: 17  9  9  0   16  7 10  0             373591.3465  -0.0693  0.050   0.0363 0.11  
3306: 57 14 43  0   57 13 44  0             373730.0962   0.0094  0.050   0.0094 0.39  
3307: 57 14 43  0   57 14 44  0             373730.0962   0.0094  0.050   0.0094 0.11  
3308: 57 15 43  0   57 13 44  0             373730.0962   0.0094  0.050   0.0094 0.11  
3309: 57 15 43  0   57 14 44  0             373730.0962   0.0094  0.050   0.0094 0.39  
3310: 56 13 43  0   56 12 44  0             373835.3815   0.0686  0.050   0.0687 0.44  
3311: 56 13 43  0   56 13 44  0             373835.3815   0.0686  0.050   0.0687 0.12  
3312: 56 14 43  0   56 13 44  0             373835.3815   0.0686  0.050   0.0687 0.44  
3313: 55 12 43  0   55 11 44  0             373936.5304  -0.0012  0.050  -0.0013 0.39  
3314: 55 12 43  0   55 12 44  0             373936.5304  -0.0012  0.050  -0.0013 0.11  
3315: 55 13 43  0   55 11 44  0             373936.5304  -0.0012  0.050  -0.0013 0.11  
3316: 55 13 43  0   55 12 44  0             373936.5304  -0.0012  0.050  -0.0013 0.39  
3317: 54 11 43  0   54 10 44  0             374033.8961   0.0359  0.050   0.0359 0.39  
3318: 54 11 43  0   54 11 44  0             374033.8961   0.0359  0.050   0.0359 0.11  
3319: 54 12 43  0   54 10 44  0             374033.8961   0.0359  0.050   0.0359 0.11  
3320: 54 12 43  0   54 11 44  0             374033.8961   0.0359  0.050   0.0359 0.39  
3321: 53 10 43  0   53  9 44  0             374127.4490   0.0358  0.050   0.0359 0.65  
3322: 53 10 43  0   53 10 44  0             374127.4490   0.0358  0.050   0.0359 0.18  
3323: 53 11 43  0   53  9 44  0             374127.4490   0.0358  0.050   0.0359 0.18  
3324: 51  8 43  0   51  8 44  0             374303.6191  -0.0192  0.050  -0.0192 0.18  
3325: 51  9 43  0   51  7 44  0             374303.6191  -0.0192  0.050  -0.0192 0.18  
3326: 51  9 43  0   51  8 44  0             374303.6191  -0.0192  0.050  -0.0192 0.64  
3327: 16  5 11  0   15  3 12  0             374361.1009  -0.0536  0.050  -0.0537 0.11  
3328: 16  5 11  0   15  4 12  0             374361.1009  -0.0536  0.050  -0.0537 0.39  
3329: 16  6 11  0   15  3 12  0             374361.1009  -0.0536  0.050  -0.0537 0.39  
3330: 16  6 11  0   15  4 12  0             374361.1009  -0.0536  0.050  -0.0537 0.11  
3331: 49  6 43  0   49  5 44  0             374466.0722  -0.0045  0.050  -0.0046 0.39  
3332: 49  6 43  0   49  6 44  0             374466.0722  -0.0045  0.050  -0.0046 0.11  
3333: 49  7 43  0   49  5 44  0             374466.0722  -0.0045  0.050  -0.0046 0.11  
3334: 49  7 43  0   49  6 44  0             374466.0722  -0.0045  0.050  -0.0046 0.39  
3335: 43  0 43  0   42  0 42  0             374538.3494  -0.0356  0.050  -0.0357 0.12  
3336: 43  0 43  0   42  1 42  0             374538.3494  -0.0356  0.050  -0.0357 0.38  
3337: 43  1 43  0   42  0 42  0             374538.3494  -0.0356  0.050  -0.0357 0.38  
3338: 43  1 43  0   42  1 42  0             374538.3494  -0.0356  0.050  -0.0357 0.12  
3339: 48  5 43  0   48  4 44  0             374542.3629  -0.0245  0.050  -0.0246 0.39  
3340: 48  5 43  0   48  5 44  0             374542.3629  -0.0245  0.050  -0.0246 0.11  
3341: 48  6 43  0   48  4 44  0             374542.3629  -0.0245  0.050  -0.0246 0.11  
3342: 48  6 43  0   48  5 44  0             374542.3629  -0.0245  0.050  -0.0246 0.39  
3343: 42  1 41  0   41  1 40  0             374545.5769   0.0066  0.050   0.0066 0.12  
3344: 42  1 41  0   41  2 40  0             374545.5769   0.0066  0.050   0.0066 0.38  
3345: 42  2 41  0   41  1 40  0             374545.5769   0.0066  0.050   0.0066 0.38  
3346: 42  2 41  0   41  2 40  0             374545.5769   0.0066  0.050   0.0066 0.12  
3347: 41  2 39  0   40  2 38  0             374552.1615   0.0281  0.050   0.0281 0.12  
3348: 41  2 39  0   40  3 38  0             374552.1615   0.0281  0.050   0.0281 0.38  
3349: 41  3 39  0   40  2 38  0             374552.1615   0.0281  0.050   0.0281 0.38  
3350: 41  3 39  0   40  3 38  0             374552.1615   0.0281  0.050   0.0281 0.12  
3351: 40  3 37  0   39  3 36  0             374558.3270   0.0353  0.050   0.0353 0.13  
3352: 40  3 37  0   39  4 36  0             374558.3270   0.0353  0.050   0.0353 0.37  
3353: 40  4 37  0   39  3 36  0             374558.3270   0.0353  0.050   0.0353 0.37  
3354: 40  4 37  0   39  4 36  0             374558.3270   0.0353  0.050   0.0353 0.13  
3355: 39  4 35  0   38  4 34  0             374564.3367   0.0226  0.050   0.0227 0.13  
3356: 39  4 35  0   38  5 34  0             374564.3367   0.0226  0.050   0.0227 0.37  
3357: 39  5 35  0   38  4 34  0             374564.3367   0.0226  0.050   0.0227 0.37  
3358: 39  5 35  0   38  5 34  0             374564.3367   0.0226  0.050   0.0227 0.13  
3359: 38  5 33  0   37  5 32  0             374570.5628   0.0136  0.050   0.0136 0.13  
3360: 38  5 33  0   37  6 32  0             374570.5628   0.0136  0.050   0.0136 0.37  
3361: 38  6 33  0   37  5 32  0             374570.5628   0.0136  0.050   0.0136 0.37  
3362: 38  6 33  0   37  6 32  0             374570.5628   0.0136  0.050   0.0136 0.13  
3363: 37  6 31  0   36  6 30  0             374577.4726   0.0028  0.050   0.0028 0.13  
3364: 37  6 31  0   36  7 30  0             374577.4726   0.0028  0.050   0.0028 0.37  
3365: 37  7 31  0   36  6 30  0             374577.4726   0.0028  0.050   0.0028 0.37  
3366: 37  7 31  0   36  7 30  0             374577.4726   0.0028  0.050   0.0028 0.13  
3367: 36  7 29  0   35  7 28  0             374585.7428  -0.0024  0.050  -0.0025 0.13  
3368: 36  7 29  0   35  8 28  0             374585.7428  -0.0024  0.050  -0.0025 0.37  
3369: 36  8 29  0   35  7 28  0             374585.7428  -0.0024  0.050  -0.0025 0.37  
3370: 36  8 29  0   35  8 28  0             374585.7428  -0.0024  0.050  -0.0025 0.13  
3371: 35  8 27  0   34  8 26  0             374596.3626  -0.0039  0.050  -0.0040 0.13  
3372: 35  8 27  0   34  9 26  0             374596.3626  -0.0039  0.050  -0.0040 0.37  
3373: 35  9 27  0   34  8 26  0             374596.3626  -0.0039  0.050  -0.0040 0.37  
3374: 35  9 27  0   34  9 26  0             374596.3626  -0.0039  0.050  -0.0040 0.13  
3375: 34  9 25  0   33  9 24  0             374610.8935   0.0287  0.050   0.0287 0.13  
3376: 34  9 25  0   33 10 24  0             374610.8935   0.0287  0.050   0.0287 0.37  
3377: 34 10 25  0   33  9 24  0             374610.8935   0.0287  0.050   0.0287 0.37  
3378: 34 10 25  0   33 10 24  0             374610.8935   0.0287  0.050   0.0287 0.13  
3379: 47  4 43  0   47  3 44  0             374615.5719   0.0109  0.050   0.0110 0.39  
3380: 47  4 43  0   47  4 44  0             374615.5719   0.0109  0.050   0.0110 0.11  
3381: 47  5 43  0   47  3 44  0             374615.5719   0.0109  0.050   0.0110 0.11  
3382: 47  5 43  0   47  4 44  0             374615.5719   0.0109  0.050   0.0110 0.39  
3383: 33 10 23  0   32 10 22  0             374631.7126   0.0012  0.050   0.0012 0.13  
3384: 33 10 23  0   32 11 22  0             374631.7126   0.0012  0.050   0.0012 0.37  
3385: 33 11 23  0   32 10 22  0             374631.7126   0.0012  0.050   0.0012 0.37  
3386: 33 11 23  0   32 11 22  0             374631.7126   0.0012  0.050   0.0012 0.13  
3387: 32 11 21  0   31 11 20  0             374663.1006   0.0127  0.050   0.0127 0.13  
3388: 32 11 21  0   31 12 20  0             374663.1006   0.0127  0.050   0.0127 0.37  
3389: 32 12 21  0   31 11 20  0             374663.1006   0.0127  0.050   0.0127 0.37  
3390: 32 12 21  0   31 12 20  0             374663.1006   0.0127  0.050   0.0127 0.13  
3391: 46  3 43  0   46  2 44  0             374685.7390   0.0433  0.050   0.0434 0.39  
3392: 46  3 43  0   46  3 44  0             374685.7390   0.0433  0.050   0.0434 0.11  
3393: 46  4 43  0   46  2 44  0             374685.7390   0.0433  0.050   0.0434 0.11  
3394: 46  4 43  0   46  3 44  0             374685.7390   0.0433  0.050   0.0434 0.39  
3395: 31 12 19  0   30 12 18  0             374712.4709   0.0160  0.050   0.0160 0.14  
3396: 31 12 19  0   30 13 18  0             374712.4709   0.0160  0.050   0.0160 0.36  
3397: 31 13 19  0   30 12 18  0             374712.4709   0.0160  0.050   0.0160 0.36  
3398: 31 13 19  0   30 13 18  0             374712.4709   0.0160  0.050   0.0160 0.14  
3399: 45  2 43  0   45  1 44  0             374752.9040   0.0160  0.050   0.0161 0.39  
3400: 45  2 43  0   45  2 44  0             374752.9040   0.0160  0.050   0.0161 0.11  
3401: 45  3 43  0   45  1 44  0             374752.9040   0.0160  0.050   0.0161 0.11  
3402: 45  3 43  0   45  2 44  0             374752.9040   0.0160  0.050   0.0161 0.39  
3403: 30 13 17  0   29 13 16  0             374794.0187   0.0199  0.050   0.0200 0.16  
3404: 30 13 17  0   29 14 16  0             374794.0187   0.0199  0.050   0.0200 0.42  
3405: 30 14 17  0   29 13 16  0             374794.0187   0.0199  0.050   0.0200 0.42  
3406: 44  1 43  0   44  0 44  0             374817.2352   0.0034  0.050   0.0034 0.39  
3407: 44  1 43  0   44  1 44  0             374817.2352   0.0034  0.050   0.0034 0.11  
3408: 44  2 43  0   44  0 44  0             374817.2352   0.0034  0.050   0.0034 0.11  
3409: 44  2 43  0   44  1 44  0             374817.2352   0.0034  0.050   0.0034 0.39  
3410: 19 15  5  0   18 12  6  0             374867.0588  -0.0167  0.050               
3411: 19 13  6  0   18 12  7  0             374882.5685  -0.0321  0.050               
3412: 29 14 15  0   28 14 14  0             374937.0517   0.0703  0.050   0.0709 0.14  
3413: 29 14 15  0   28 15 14  0             374937.0517   0.0717  0.050   0.0709 0.36  
3414: 29 15 15  0   28 14 14  0             374937.0517   0.0701  0.050   0.0709 0.36  
3415: 29 15 15  0   28 15 14  0             374937.0517   0.0715  0.050   0.0709 0.14  
3416: 25 18  8  0   24 17  7  0             375161.3846   0.0533  0.050               
3417: 21 21  0  0   20 20  1  0             375163.6731  -0.0167  0.050   0.0230 0.50  
3418: 21 21  1  0   20 20  0  0             375163.6731   0.0627  0.050   0.0230 0.50  
3419: 28 15 13  0   27 15 12  0             375208.9811  -0.1146  0.050   0.0242 0.15  
3420: 28 15 13  0   27 16 12  0             375208.9811   0.1997  0.050   0.0242 0.35  
3421: 28 16 13  0   27 15 12  0             375208.9811  -0.1513  0.050   0.0242 0.35  
3422: 28 16 13  0   27 16 12  0             375208.9811   0.1630  0.050   0.0242 0.15  
3423: 27 17 11  0   26 17 10  0             375779.8642   0.0250  0.050               
3424: 27 16 11  0   26 16 10  0             375812.9218  -0.0747  0.050               
3425: 27 17 11  0   26 16 10  0             375818.7851   0.0568  0.050               
3426: 26 17  9  0   25 18  8  0             376133.6315   0.0060  0.050               
3427: 26 18  9  0   25 18  8  0             376588.2236  -0.0342  0.050               
3428: 25 20  5  0   24 20  4  0             377101.3211   0.0287  0.050               
3429: 26 24  3  0   25 24  2  0             377163.4214  -0.0542  0.050               
3430: 26 24  2  0   25 24  1  0             377165.2544   0.0353  0.050               
3431: 26 17  9  0   25 17  8  0             378282.2814   0.0324  0.050               
3432: 26 18  9  0   25 17  8  0             378736.7908  -0.0904  0.050               
3433: 19 14  6  0   18 12  7  0             378833.9784   0.0920  0.050               
3434: 19 14  6  0   18 11  7  0             379058.2625   0.0480  0.050               
3435: 76 32 44  0   76 31 45  0             379610.1608   0.0004  0.050   0.0004 0.40  
3436: 76 32 44  0   76 32 45  0             379610.1608   0.0004  0.050   0.0004 0.10  
3437: 76 33 44  0   76 31 45  0             379610.1608   0.0004  0.050   0.0004 0.10  
3438: 76 33 44  0   76 32 45  0             379610.1608   0.0004  0.050   0.0004 0.40  
3439: 26 23  4  0   25 23  3  0             379889.9897   0.0500  0.050               
3440: 26 23  3  0   25 23  2  0             379925.9519  -0.0681  0.050               
3441: 26 18  8  0   25 19  7  0             380521.3692   0.0167  0.050               
3442: 69 25 44  0   69 24 45  0             380869.6630   0.0045  0.050   0.0045 0.40  
3443: 69 25 44  0   69 25 45  0             380869.6630   0.0045  0.050   0.0045 0.10  
3444: 69 26 44  0   69 24 45  0             380869.6630   0.0045  0.050   0.0045 0.10  
3445: 69 26 44  0   69 25 45  0             380869.6630   0.0045  0.050   0.0045 0.40  
3446: 68 24 44  0   68 23 45  0             381026.6866   0.0303  0.050   0.0303 0.40  
3447: 68 24 44  0   68 24 45  0             381026.6866   0.0303  0.050   0.0303 0.10  
3448: 68 25 44  0   68 23 45  0             381026.6866   0.0303  0.050   0.0303 0.10  
3449: 68 25 44  0   68 24 45  0             381026.6866   0.0303  0.050   0.0303 0.40  
3450: 67 23 44  0   67 22 45  0             381178.3761   0.0174  0.050   0.0175 0.40  
3451: 67 23 44  0   67 23 45  0             381178.3761   0.0174  0.050   0.0175 0.10  
3452: 67 24 44  0   67 22 45  0             381178.3761   0.0174  0.050   0.0175 0.10  
3453: 67 24 44  0   67 23 45  0             381178.3761   0.0174  0.050   0.0175 0.40  
3454: 18 10  8  0   17  8  9  0             381227.7979  -0.1995  0.050  -0.0352 0.23  
3455: 18 10  8  0   17  9  9  0             381227.7979   0.0132  0.050  -0.0352 0.77  
3456: 18 11  8  0   17  8  9  0             381242.1525  -0.0388  0.050   0.0096 0.77  
3457: 18 11  8  0   17  9  9  0             381242.1525   0.1739  0.050   0.0096 0.23  
3458: 66 22 44  0   66 21 45  0             381324.8750  -0.0290  0.050  -0.0290 0.40  
3459: 66 22 44  0   66 22 45  0             381324.8750  -0.0290  0.050  -0.0290 0.10  
3460: 66 23 44  0   66 21 45  0             381324.8750  -0.0290  0.050  -0.0290 0.10  
3461: 66 23 44  0   66 22 45  0             381324.8750  -0.0290  0.050  -0.0290 0.40  
3462: 22 19  4  0   21 18  3  0             381488.8607  -0.0142  0.050               
3463: 64 20 44  0   64 20 45  0             381603.0958   0.0319  0.050   0.0320 0.17  
3464: 64 21 44  0   64 19 45  0             381603.0958   0.0319  0.050   0.0320 0.17  
3465: 64 21 44  0   64 20 45  0             381603.0958   0.0319  0.050   0.0320 0.65  
3466: 60 16 44  0   60 15 45  0             382103.2390  -0.0537  0.050  -0.0538 0.39  
3467: 60 16 44  0   60 16 45  0             382103.2390  -0.0537  0.050  -0.0538 0.11  
3468: 60 17 44  0   60 15 45  0             382103.2390  -0.0537  0.050  -0.0538 0.11  
3469: 60 17 44  0   60 16 45  0             382103.2390  -0.0537  0.050  -0.0538 0.39  
3470: 58 14 44  0   58 13 45  0             382327.3954   0.0486  0.050   0.0486 0.39  
3471: 58 14 44  0   58 14 45  0             382327.3954   0.0486  0.050   0.0486 0.11  
3472: 58 15 44  0   58 13 45  0             382327.3954   0.0486  0.050   0.0486 0.11  
3473: 58 15 44  0   58 14 45  0             382327.3954   0.0486  0.050   0.0486 0.39  
3474: 57 13 44  0   57 12 45  0             382433.2429  -0.0307  0.050  -0.0307 0.39  
3475: 57 13 44  0   57 13 45  0             382433.2429  -0.0307  0.050  -0.0307 0.11  
3476: 57 14 44  0   57 12 45  0             382433.2429  -0.0307  0.050  -0.0307 0.11  
3477: 57 14 44  0   57 13 45  0             382433.2429  -0.0307  0.050  -0.0307 0.39  
3478: 22 18  4  0   21 17  5  0             382616.0512   0.0139  0.050               
3479: 55 11 44  0   55 10 45  0             382633.4613  -0.0324  0.050  -0.0325 0.39  
3480: 55 11 44  0   55 11 45  0             382633.4613  -0.0324  0.050  -0.0325 0.11  
3481: 55 12 44  0   55 10 45  0             382633.4613  -0.0324  0.050  -0.0325 0.11  
3482: 55 12 44  0   55 11 45  0             382633.4613  -0.0324  0.050  -0.0325 0.39  
3483: 54 10 44  0   54  9 45  0             382728.0436   0.0369  0.050   0.0369 0.39  
3484: 54 10 44  0   54 10 45  0             382728.0436   0.0369  0.050   0.0369 0.11  
3485: 54 11 44  0   54  9 45  0             382728.0436   0.0369  0.050   0.0369 0.11  
3486: 54 11 44  0   54 10 45  0             382728.0436   0.0369  0.050   0.0369 0.39  
3487: 51  7 44  0   51  6 45  0             382990.4435   0.0142  0.050   0.0143 0.39  
3488: 51  7 44  0   51  7 45  0             382990.4435   0.0142  0.050   0.0143 0.11  
3489: 51  8 44  0   51  6 45  0             382990.4435   0.0142  0.050   0.0143 0.11  
3490: 51  8 44  0   51  7 45  0             382990.4435   0.0142  0.050   0.0143 0.39  
3491: 16  4 12  0   15  2 13  0             383130.5922  -0.0411  0.050  -0.0411 0.11  
3492: 16  4 12  0   15  3 13  0             383130.5922  -0.0411  0.050  -0.0411 0.39  
3493: 16  5 12  0   15  2 13  0             383130.5922  -0.0411  0.050  -0.0411 0.39  
3494: 16  5 12  0   15  3 13  0             383130.5922  -0.0411  0.050  -0.0411 0.11  
3495: 44  0 44  0   43  0 43  0             383143.8724   0.0148  0.050   0.0149 0.12  
3496: 44  0 44  0   43  1 43  0             383143.8724   0.0148  0.050   0.0149 0.38  
3497: 44  1 44  0   43  0 43  0             383143.8724   0.0148  0.050   0.0149 0.38  
3498: 44  1 44  0   43  1 43  0             383143.8724   0.0148  0.050   0.0149 0.12  
3499: 49  5 44  0   49  4 45  0             383148.8414   0.0440  0.050   0.0440 0.39  
3500: 49  5 44  0   49  5 45  0             383148.8414   0.0440  0.050   0.0440 0.11  
3501: 49  6 44  0   49  4 45  0             383148.8414   0.0440  0.050   0.0440 0.11  
3502: 49  6 44  0   49  5 45  0             383148.8414   0.0440  0.050   0.0440 0.39  
3503: 43  1 42  0   42  1 41  0             383151.0333   0.0089  0.050   0.0090 0.12  
3504: 43  1 42  0   42  2 41  0             383151.0333   0.0089  0.050   0.0090 0.38  
3505: 43  2 42  0   42  1 41  0             383151.0333   0.0089  0.050   0.0090 0.38  
3506: 43  2 42  0   42  2 41  0             383151.0333   0.0089  0.050   0.0090 0.12  
3507: 42  2 40  0   41  2 39  0             383157.5380  -0.0053  0.050  -0.0054 0.12  
3508: 42  2 40  0   41  3 39  0             383157.5380  -0.0053  0.050  -0.0054 0.38  
3509: 42  3 40  0   41  2 39  0             383157.5380  -0.0053  0.050  -0.0054 0.38  
3510: 42  3 40  0   41  3 39  0             383157.5380  -0.0053  0.050  -0.0054 0.12  
3511: 41  3 38  0   40  3 37  0             383163.6252   0.0000  0.050   0.0001 0.13  
3512: 41  3 38  0   40  4 37  0             383163.6252   0.0000  0.050   0.0001 0.37  
3513: 41  4 38  0   40  3 37  0             383163.6252   0.0000  0.050   0.0001 0.37  
3514: 41  4 38  0   40  4 37  0             383163.6252   0.0000  0.050   0.0001 0.13  
3515: 40  4 36  0   39  4 35  0             383169.5330   0.0053  0.050   0.0053 0.13  
3516: 40  4 36  0   39  5 35  0             383169.5330   0.0053  0.050   0.0053 0.37  
3517: 40  5 36  0   39  4 35  0             383169.5330   0.0053  0.050   0.0053 0.37  
3518: 40  5 36  0   39  5 35  0             383169.5330   0.0053  0.050   0.0053 0.13  
3519: 39  5 34  0   38  5 33  0             383175.5873   0.0068  0.050   0.0069 0.13  
3520: 39  5 34  0   38  6 33  0             383175.5873   0.0068  0.050   0.0069 0.37  
3521: 39  6 34  0   38  5 33  0             383175.5873   0.0068  0.050   0.0069 0.37  
3522: 39  6 34  0   38  6 33  0             383175.5873   0.0068  0.050   0.0069 0.13  
3523: 38  6 32  0   37  6 31  0             383182.2618   0.0386  0.050   0.0386 0.13  
3524: 38  6 32  0   37  7 31  0             383182.2618   0.0386  0.050   0.0386 0.37  
3525: 38  7 32  0   37  6 31  0             383182.2618   0.0386  0.050   0.0386 0.37  
3526: 38  7 32  0   37  7 31  0             383182.2618   0.0386  0.050   0.0386 0.13  
3527: 37  7 30  0   36  7 29  0             383190.1177   0.0488  0.050   0.0488 0.13  
3528: 37  7 30  0   36  8 29  0             383190.1177   0.0488  0.050   0.0488 0.37  
3529: 37  8 30  0   36  7 29  0             383190.1177   0.0488  0.050   0.0488 0.37  
3530: 37  8 30  0   36  8 29  0             383190.1177   0.0488  0.050   0.0488 0.13  
3531: 36  8 28  0   35  8 27  0             383200.0348   0.0262  0.050   0.0262 0.13  
3532: 36  8 28  0   35  9 27  0             383200.0348   0.0262  0.050   0.0262 0.37  
3533: 36  9 28  0   35  8 27  0             383200.0348   0.0262  0.050   0.0262 0.37  
3534: 36  9 28  0   35  9 27  0             383200.0348   0.0262  0.050   0.0262 0.13  
3535: 35  9 26  0   34  9 25  0             383213.3951   0.0021  0.050   0.0021 0.13  
3536: 35  9 26  0   34 10 25  0             383213.3951   0.0021  0.050   0.0021 0.37  
3537: 35 10 26  0   34  9 25  0             383213.3951   0.0021  0.050   0.0021 0.37  
3538: 35 10 26  0   34 10 25  0             383213.3951   0.0021  0.050   0.0021 0.13  
3539: 48  4 44  0   48  3 45  0             383223.3469   0.0455  0.050   0.0456 0.39  
3540: 48  4 44  0   48  4 45  0             383223.3469   0.0455  0.050   0.0456 0.11  
3541: 48  5 44  0   48  3 45  0             383223.3469   0.0455  0.050   0.0456 0.11  
3542: 48  5 44  0   48  4 45  0             383223.3469   0.0455  0.050   0.0456 0.39  
3543: 34 10 24  0   33 10 23  0             383232.3910   0.0335  0.050   0.0336 0.13  
3544: 34 10 24  0   33 11 23  0             383232.3910   0.0335  0.050   0.0336 0.37  
3545: 34 11 24  0   33 10 23  0             383232.3910   0.0335  0.050   0.0336 0.37  
3546: 34 11 24  0   33 11 23  0             383232.3910   0.0335  0.050   0.0336 0.13  
3547: 31 25  7  0   30 26  4  0             383245.1447  -0.0766  0.050               
3548: 33 11 22  0   32 11 21  0             383260.4483   0.0170  0.050   0.0171 0.13  
3549: 33 11 22  0   32 12 21  0             383260.4483   0.0170  0.050   0.0171 0.37  
3550: 33 12 22  0   32 11 21  0             383260.4483   0.0170  0.050   0.0171 0.37  
3551: 33 12 22  0   32 12 21  0             383260.4483   0.0170  0.050   0.0171 0.13  
3552: 47  3 44  0   47  2 45  0             383294.8179   0.0068  0.050   0.0069 0.39  
3553: 47  3 44  0   47  3 45  0             383294.8179   0.0068  0.050   0.0069 0.11  
3554: 47  4 44  0   47  2 45  0             383294.8179   0.0068  0.050   0.0069 0.11  
3555: 47  4 44  0   47  3 45  0             383294.8179   0.0068  0.050   0.0069 0.39  
3556: 32 12 20  0   31 12 19  0             383303.7627   0.0204  0.050   0.0204 0.14  
3557: 32 12 20  0   31 13 19  0             383303.7627   0.0204  0.050   0.0204 0.36  
3558: 32 13 20  0   31 12 19  0             383303.7627   0.0204  0.050   0.0204 0.36  
3559: 32 13 20  0   31 13 19  0             383303.7627   0.0204  0.050   0.0204 0.14  
3560: 46  2 44  0   46  1 45  0             383363.4089  -0.0092  0.050  -0.0093 0.39  
3561: 46  2 44  0   46  2 45  0             383363.4089  -0.0092  0.050  -0.0093 0.11  
3562: 46  3 44  0   46  1 45  0             383363.4089  -0.0092  0.050  -0.0093 0.11  
3563: 46  3 44  0   46  2 45  0             383363.4089  -0.0092  0.050  -0.0093 0.39  
3564: 31 13 18  0   30 13 17  0             383373.5731   0.0085  0.050   0.0085 0.14  
3565: 31 13 18  0   30 14 17  0             383373.5731   0.0085  0.050   0.0085 0.36  
3566: 31 14 18  0   30 13 17  0             383373.5731   0.0085  0.050   0.0085 0.36  
3567: 31 14 18  0   30 14 17  0             383373.5731   0.0085  0.050   0.0085 0.14  
3568: 45  1 44  0   45  0 45  0             383429.2025  -0.0099  0.050  -0.0099 0.39  
3569: 45  1 44  0   45  1 45  0             383429.2025  -0.0099  0.050  -0.0099 0.11  
3570: 45  2 44  0   45  0 45  0             383429.2025  -0.0099  0.050  -0.0099 0.11  
3571: 45  2 44  0   45  1 45  0             383429.2025  -0.0099  0.050  -0.0099 0.39  
3572: 30 14 16  0   29 14 15  0             383492.1876  -0.0001  0.050   0.0000 0.14  
3573: 30 14 16  0   29 15 15  0             383492.1876   0.0000  0.050   0.0000 0.36  
3574: 30 15 16  0   29 14 15  0             383492.1876  -0.0001  0.050   0.0000 0.36  
3575: 30 15 16  0   29 15 15  0             383492.1876   0.0000  0.050   0.0000 0.14  
3576: 26 22  4  0   25 22  3  0             383640.9369   0.0841  0.050               
3577: 29 15 14  0   28 15 13  0             383708.1182  -0.0259  0.050  -0.0097 0.15  
3578: 29 15 14  0   28 16 13  0             383708.1182   0.0107  0.050  -0.0097 0.35  
3579: 29 16 14  0   28 15 13  0             383708.1182  -0.0299  0.050  -0.0097 0.35  
3580: 29 16 14  0   28 16 13  0             383708.1182   0.0067  0.050  -0.0097 0.15  
3581: 28 16 12  0   27 17 11  0             384139.9357   0.0121  0.050               
3582: 28 17 12  0   27 17 11  0             384140.7191   0.0295  0.050               
3583: 28 17 12  0   27 16 11  0             384146.3821  -0.0391  0.050               
3584: 26 19  8  0   25 19  7  0             384186.2966   0.0051  0.050               
3585: 27 17 10  0   26 18  9  0             384926.3999  -0.0018  0.050               
3586: 27 18 10  0   26 18  9  0             385007.4154  -0.0062  0.050               
3587: 27 17 10  0   26 17  9  0             385381.0577   0.0237  0.050               
3588: 27 18 10  0   26 17  9  0             385462.0543   0.0003  0.050               
3589: 22 20  3  0   21 19  2  0             385791.5660   0.0121  0.050               
3590: 22 20  2  0   21 19  3  0             385861.4878  -0.0003  0.050               
3591: 25 18  7  0   24 18  6  0             386241.6600   0.0295  0.050               
3592: 26 21  6  0   25 21  5  0             386500.8931  -0.0423  0.050               
3593: 25 19  6  0   24 19  5  0             386984.5328   0.0426  0.050               
3594: 21 16  5  0   20 14  6  0             387604.9388   0.0748  0.050               
3595: 26 20  7  0   25 20  6  0             387672.7356   0.0464  0.050               
3596: 19 12  7  0   18 10  8  0             387792.9556  -0.0261  0.050               
3597: 77 32 45  0   77 31 46  0             388214.0811  -0.0644  0.050  -0.0645 0.40  
3598: 77 32 45  0   77 32 46  0             388214.0811  -0.0644  0.050  -0.0645 0.10  
3599: 77 33 45  0   77 31 46  0             388214.0811  -0.0644  0.050  -0.0645 0.10  
3600: 77 33 45  0   77 32 46  0             388214.0811  -0.0644  0.050  -0.0645 0.40  
3601: 19 13  7  0   18 11  8  0             388241.0641   0.0029  0.050               
3602: 19 13  7  0   18 10  8  0             388255.2484  -0.0066  0.050               
3603: 75 30 45  0   75 29 46  0             388600.5752   0.0018  0.050   0.0018 0.40  
3604: 75 30 45  0   75 30 46  0             388600.5752   0.0018  0.050   0.0018 0.10  
3605: 75 31 45  0   75 29 46  0             388600.5752   0.0018  0.050   0.0018 0.10  
3606: 75 31 45  0   75 30 46  0             388600.5752   0.0018  0.050   0.0018 0.40  
3607: 74 29 45  0   74 28 46  0             388784.8066   0.0632  0.050   0.0633 0.40  
3608: 74 29 45  0   74 29 46  0             388784.8066   0.0632  0.050   0.0633 0.10  
3609: 74 30 45  0   74 28 46  0             388784.8066   0.0632  0.050   0.0633 0.10  
3610: 74 30 45  0   74 29 46  0             388784.8066   0.0632  0.050   0.0633 0.40  
3611: 72 27 45  0   72 26 46  0             389135.7269  -0.0059  0.050  -0.0060 0.40  
3612: 72 27 45  0   72 27 46  0             389135.7269  -0.0059  0.050  -0.0060 0.10  
3613: 72 28 45  0   72 26 46  0             389135.7269  -0.0059  0.050  -0.0060 0.10  
3614: 72 28 45  0   72 27 46  0             389135.7269  -0.0059  0.050  -0.0060 0.40  
3615: 20 14  6  0   19 13  7  0             389212.0623  -0.0542  0.050               
3616: 27 26  1  0   26 26  0  0             389226.4740  -0.0011  0.050   0.0108 0.50  
3617: 27 26  2  0   26 26  1  0             389226.4740   0.0228  0.050   0.0108 0.50  
3618: 70 25 45  0   70 24 46  0             389464.5211  -0.0164  0.050  -0.0164 0.40  
3619: 70 25 45  0   70 25 46  0             389464.5211  -0.0164  0.050  -0.0164 0.10  
3620: 70 26 45  0   70 24 46  0             389464.5211  -0.0164  0.050  -0.0164 0.10  
3621: 70 26 45  0   70 25 46  0             389464.5211  -0.0164  0.050  -0.0164 0.40  
3622: 22 21  2  0   21 20  1  0             389486.4621  -0.0693  0.050               
3623: 22 21  1  0   21 20  2  0             389489.0484   0.0395  0.050               
3624: 69 24 45  0   69 23 46  0             389620.9666   0.0005  0.050   0.0005 0.39  
3625: 69 24 45  0   69 24 46  0             389620.9666   0.0005  0.050   0.0005 0.11  
3626: 69 25 45  0   69 23 46  0             389620.9666   0.0005  0.050   0.0005 0.11  
3627: 69 25 45  0   69 24 46  0             389620.9666   0.0005  0.050   0.0005 0.39  
3628: 20 14  6  0   19 12  7  0             389674.3947   0.0048  0.050               
3629: 68 23 45  0   68 22 46  0             389772.3296   0.0720  0.050   0.0721 0.40  
3630: 68 23 45  0   68 23 46  0             389772.3296   0.0720  0.050   0.0721 0.10  
3631: 68 24 45  0   68 22 46  0             389772.3296   0.0720  0.050   0.0721 0.10  
3632: 68 24 45  0   68 23 46  0             389772.3296   0.0720  0.050   0.0721 0.40  
3633: 67 22 45  0   67 21 46  0             389918.5889   0.0459  0.050   0.0459 0.39  
3634: 67 22 45  0   67 22 46  0             389918.5889   0.0459  0.050   0.0459 0.11  
3635: 67 23 45  0   67 21 46  0             389918.5889   0.0459  0.050   0.0459 0.11  
3636: 67 23 45  0   67 22 46  0             389918.5889   0.0459  0.050   0.0459 0.39  
3637: 26 21  5  0   25 21  4  0             390069.5974   0.0062  0.050               
3638: 65 20 45  0   65 19 46  0             390196.5256  -0.0804  0.050  -0.0804 0.39  
3639: 65 20 45  0   65 20 46  0             390196.5256  -0.0804  0.050  -0.0804 0.11  
3640: 65 21 45  0   65 19 46  0             390196.5256  -0.0804  0.050  -0.0804 0.11  
3641: 65 21 45  0   65 20 46  0             390196.5256  -0.0804  0.050  -0.0804 0.39  
3642: 64 19 45  0   64 18 46  0             390328.5855  -0.0475  0.050  -0.0476 0.39  
3643: 64 19 45  0   64 19 46  0             390328.5855  -0.0475  0.050  -0.0476 0.11  
3644: 64 20 45  0   64 18 46  0             390328.5855  -0.0475  0.050  -0.0476 0.11  
3645: 64 20 45  0   64 19 46  0             390328.5855  -0.0475  0.050  -0.0476 0.39  
3646: 63 18 45  0   63 17 46  0             390456.1439  -0.0087  0.050  -0.0087 0.39  
3647: 63 18 45  0   63 18 46  0             390456.1439  -0.0087  0.050  -0.0087 0.11  
3648: 63 19 45  0   63 17 46  0             390456.1439  -0.0087  0.050  -0.0087 0.11  
3649: 63 19 45  0   63 18 46  0             390456.1439  -0.0087  0.050  -0.0087 0.39  
3650: 62 17 45  0   62 16 46  0             390579.2509  -0.0324  0.050  -0.0325 0.39  
3651: 62 17 45  0   62 17 46  0             390579.2509  -0.0324  0.050  -0.0325 0.11  
3652: 62 18 45  0   62 16 46  0             390579.2509  -0.0324  0.050  -0.0325 0.11  
3653: 62 18 45  0   62 17 46  0             390579.2509  -0.0324  0.050  -0.0325 0.39  
3654: 59 14 45  0   59 13 46  0             390923.4904  -0.0049  0.050  -0.0050 0.39  
3655: 59 14 45  0   59 14 46  0             390923.4904  -0.0049  0.050  -0.0050 0.11  
3656: 59 15 45  0   59 13 46  0             390923.4904  -0.0049  0.050  -0.0050 0.11  
3657: 59 15 45  0   59 14 46  0             390923.4904  -0.0049  0.050  -0.0050 0.39  
3658: 58 13 45  0   58 12 46  0             391030.1774  -0.0350  0.050  -0.0350 0.39  
3659: 58 13 45  0   58 13 46  0             391030.1774  -0.0350  0.050  -0.0350 0.11  
3660: 58 14 45  0   58 12 46  0             391030.1774  -0.0350  0.050  -0.0350 0.11  
3661: 58 14 45  0   58 13 46  0             391030.1774  -0.0350  0.050  -0.0350 0.39  
3662: 57 12 45  0   57 11 46  0             391133.1571   0.0567  0.050   0.0567 0.65  
3663: 57 12 45  0   57 12 46  0             391133.1571   0.0567  0.050   0.0567 0.18  
3664: 57 13 45  0   57 11 46  0             391133.1571   0.0567  0.050   0.0567 0.18  
3665: 55 10 45  0   55  9 46  0             391327.7550  -0.0539  0.050  -0.0539 0.39  
3666: 55 10 45  0   55 10 46  0             391327.7550  -0.0539  0.050  -0.0539 0.11  
3667: 55 11 45  0   55  9 46  0             391327.7550  -0.0539  0.050  -0.0539 0.11  
3668: 55 11 45  0   55 10 46  0             391327.7550  -0.0539  0.050  -0.0539 0.39  
3669: 54  9 45  0   54  8 46  0             391419.9015   0.0671  0.050   0.0672 0.39  
3670: 54  9 45  0   54  9 46  0             391419.9015   0.0671  0.050   0.0672 0.11  
3671: 54 10 45  0   54  8 46  0             391419.9015   0.0671  0.050   0.0672 0.11  
3672: 54 10 45  0   54  9 46  0             391419.9015   0.0671  0.050   0.0672 0.39  
3673: 45  0 45  0   44  0 44  0             391748.9668  -0.0553  0.050  -0.0554 0.12  
3674: 45  0 45  0   44  1 44  0             391748.9668  -0.0553  0.050  -0.0554 0.38  
3675: 45  1 45  0   44  0 44  0             391748.9668  -0.0553  0.050  -0.0554 0.38  
3676: 45  1 45  0   44  1 44  0             391748.9668  -0.0553  0.050  -0.0554 0.12  
3677: 44  1 43  0   43  1 42  0             391756.2069   0.0360  0.050   0.0360 0.20  
3678: 44  2 43  0   43  1 42  0             391756.2069   0.0360  0.050   0.0360 0.60  
3679: 44  2 43  0   43  2 42  0             391756.2069   0.0360  0.050   0.0360 0.20  
3680: 43  2 41  0   42  2 40  0             391762.6600   0.0136  0.050   0.0136 0.12  
3681: 43  2 41  0   42  3 40  0             391762.6600   0.0136  0.050   0.0136 0.38  
3682: 43  3 41  0   42  2 40  0             391762.6600   0.0136  0.050   0.0136 0.38  
3683: 43  3 41  0   42  3 40  0             391762.6600   0.0136  0.050   0.0136 0.12  
3684: 42  3 39  0   41  3 38  0             391768.6591   0.0057  0.050   0.0058 0.13  
3685: 42  3 39  0   41  4 38  0             391768.6591   0.0057  0.050   0.0058 0.37  
3686: 42  4 39  0   41  3 38  0             391768.6591   0.0057  0.050   0.0058 0.37  
3687: 42  4 39  0   41  4 38  0             391768.6591   0.0057  0.050   0.0058 0.13  
3688: 41  4 37  0   40  4 36  0             391774.4331  -0.0065  0.050  -0.0065 0.13  
3689: 41  4 37  0   40  5 36  0             391774.4331  -0.0065  0.050  -0.0065 0.37  
3690: 41  5 37  0   40  4 36  0             391774.4331  -0.0065  0.050  -0.0065 0.37  
3691: 41  5 37  0   40  5 36  0             391774.4331  -0.0065  0.050  -0.0065 0.13  
3692: 39  6 33  0   38  6 32  0             391786.6857  -0.0133  0.050  -0.0134 0.13  
3693: 39  6 33  0   38  7 32  0             391786.6857  -0.0133  0.050  -0.0134 0.37  
3694: 39  7 33  0   38  6 32  0             391786.6857  -0.0133  0.050  -0.0134 0.37  
3695: 39  7 33  0   38  7 32  0             391786.6857  -0.0133  0.050  -0.0134 0.13  
3696: 38  7 31  0   37  7 30  0             391794.1479   0.0007  0.050   0.0008 0.13  
3697: 38  7 31  0   37  8 30  0             391794.1479   0.0007  0.050   0.0008 0.37  
3698: 38  8 31  0   37  7 30  0             391794.1479   0.0007  0.050   0.0008 0.37  
3699: 38  8 31  0   37  8 30  0             391794.1479   0.0007  0.050   0.0008 0.13  
3700: 37  8 29  0   36  8 28  0             391803.4743   0.0062  0.050   0.0063 0.13  
3701: 37  8 29  0   36  9 28  0             391803.4743   0.0062  0.050   0.0063 0.37  
3702: 37  9 29  0   36  8 28  0             391803.4743   0.0062  0.050   0.0063 0.37  
3703: 37  9 29  0   36  9 28  0             391803.4743   0.0062  0.050   0.0063 0.13  
3704: 36  9 27  0   35  9 26  0             391815.8775   0.0161  0.050   0.0161 0.13  
3705: 36  9 27  0   35 10 26  0             391815.8775   0.0161  0.050   0.0161 0.37  
3706: 36 10 27  0   35  9 26  0             391815.8775   0.0161  0.050   0.0161 0.37  
3707: 36 10 27  0   35 10 26  0             391815.8775   0.0161  0.050   0.0161 0.13  
3708: 49  4 45  0   49  3 46  0             391830.5947   0.0123  0.050   0.0124 0.39  
3709: 49  4 45  0   49  4 46  0             391830.5947   0.0123  0.050   0.0124 0.11  
3710: 49  5 45  0   49  3 46  0             391830.5947   0.0123  0.050   0.0124 0.11  
3711: 49  5 45  0   49  4 46  0             391830.5947   0.0123  0.050   0.0124 0.39  
3712: 35 10 25  0   34 10 24  0             391833.2113   0.0241  0.050   0.0241 0.13  
3713: 35 10 25  0   34 11 24  0             391833.2113   0.0241  0.050   0.0241 0.37  
3714: 35 11 25  0   34 10 24  0             391833.2113   0.0241  0.050   0.0241 0.37  
3715: 35 11 25  0   34 11 24  0             391833.2113   0.0241  0.050   0.0241 0.13  
3716: 34 11 23  0   33 11 22  0             391858.4726   0.0198  0.050   0.0198 0.13  
3717: 34 11 23  0   33 12 22  0             391858.4726   0.0198  0.050   0.0198 0.37  
3718: 34 12 23  0   33 11 22  0             391858.4726   0.0198  0.050   0.0198 0.37  
3719: 34 12 23  0   33 12 22  0             391858.4726   0.0198  0.050   0.0198 0.13  
3720: 33 12 21  0   32 12 20  0             391896.7391  -0.0122  0.050  -0.0123 0.14  
3721: 33 12 21  0   32 13 20  0             391896.7391  -0.0122  0.050  -0.0123 0.36  
3722: 33 13 21  0   32 12 20  0             391896.7391  -0.0122  0.050  -0.0123 0.36  
3723: 33 13 21  0   32 13 20  0             391896.7391  -0.0122  0.050  -0.0123 0.14  
3724: 48  3 45  0   48  2 46  0             391903.4986  -0.0110  0.050  -0.0111 0.39  
3725: 48  3 45  0   48  3 46  0             391903.4986  -0.0110  0.050  -0.0111 0.11  
3726: 48  4 45  0   48  2 46  0             391903.4986  -0.0110  0.050  -0.0111 0.11  
3727: 48  4 45  0   48  3 46  0             391903.4986  -0.0110  0.050  -0.0111 0.39  
3728: 32 13 19  0   31 13 18  0             391957.1757  -0.0015  0.050  -0.0015 0.14  
3729: 32 13 19  0   31 14 18  0             391957.1757  -0.0015  0.050  -0.0015 0.36  
3730: 32 14 19  0   31 13 18  0             391957.1757  -0.0015  0.050  -0.0015 0.36  
3731: 32 14 19  0   31 14 18  0             391957.1757  -0.0015  0.050  -0.0015 0.14  
3732: 47  2 45  0   47  1 46  0             391973.6607   0.0891  0.050   0.0892 0.39  
3733: 47  2 45  0   47  2 46  0             391973.6607   0.0891  0.050   0.0892 0.11  
3734: 47  3 45  0   47  1 46  0             391973.6607   0.0891  0.050   0.0892 0.11  
3735: 47  3 45  0   47  2 46  0             391973.6607   0.0891  0.050   0.0892 0.39  
3736: 46  1 45  0   46  0 46  0             392040.8753   0.0216  0.050   0.0216 0.39  
3737: 46  1 45  0   46  1 46  0             392040.8753   0.0216  0.050   0.0216 0.11  
3738: 46  2 45  0   46  0 46  0             392040.8753   0.0216  0.050   0.0216 0.11  
3739: 46  2 45  0   46  1 46  0             392040.8753   0.0216  0.050   0.0216 0.39  
3740: 31 14 17  0   30 14 16  0             392057.0563   0.0051  0.050   0.0051 0.14  
3741: 31 14 17  0   30 15 16  0             392057.0563   0.0051  0.050   0.0051 0.36  
3742: 31 15 17  0   30 14 16  0             392057.0563   0.0051  0.050   0.0051 0.36  
3743: 31 15 17  0   30 15 16  0             392057.0563   0.0051  0.050   0.0051 0.14  
3744: 30 15 15  0   29 15 14  0             392232.2359   0.0003  0.050   0.0022 0.15  
3745: 30 15 15  0   29 16 14  0             392232.2359   0.0043  0.050   0.0022 0.35  
3746: 30 16 15  0   29 15 14  0             392232.2359   0.0000  0.050   0.0022 0.35  
3747: 30 16 15  0   29 16 14  0             392232.2359   0.0039  0.050   0.0022 0.15  
3748: 26 18  8  0   25 18  7  0             392298.8076  -0.0920  0.050               
3749: 31 24  8  0   30 25  5  0             392344.9542   0.0501  0.050               
3750: 29 16 13  0   28 17 12  0             392565.8647   0.0440  0.050   0.0152 0.69  
3751: 29 17 13  0   28 17 12  0             392565.8647  -0.0501  0.050   0.0152 0.31  
3752: 29 16 13  0   28 16 12  0             392566.6673   0.0808  0.050   0.0155 0.31  
3753: 29 17 13  0   28 16 12  0             392566.6673  -0.0134  0.050   0.0155 0.69  
3754: 23 19  5  0   22 18  4  0             392896.4577  -0.0177  0.050               
3755: 22 22  0  0   21 21  1  0             393103.3825  -0.0128  0.050   0.0061 0.50  
3756: 22 22  1  0   21 21  0  0             393103.3825   0.0250  0.050   0.0061 0.50  
3757: 27 18  9  0   26 19  8  0             393129.7280  -0.0175  0.050               
3758: 28 17 11  0   27 18 10  0             393248.2225  -0.0291  0.050               
3759: 28 18 11  0   27 18 10  0             393260.9380  -0.0124  0.050               
3760: 28 17 11  0   27 17 10  0             393329.2948   0.0230  0.050               
3761: 28 18 11  0   27 17 10  0             393341.9468  -0.0237  0.050               
3762: 20 17  4  0   19 15  5  0             393588.1686  -0.0816  0.050               
3763: 32 26  7  0   31 27  4  0             393728.3156  -0.0612  0.050               
3764: 27 19  9  0   26 19  8  0             393979.7306   0.0154  0.050               
3765: 27 24  4  0   26 24  3  0             394140.7026   0.0273  0.050               
3766: 27 24  3  0   26 24  2  0             394160.5102   0.0982  0.050               
3767: 27 19  8  0   26 20  7  0             394819.7938   0.0114  0.050               
3768: 20 15  6  0   19 13  7  0             395665.8412   0.0927  0.050               
3769: 29 22  7  0   28 23  6  0             395890.2906  -0.0242  0.050               
3770: 20 15  6  0   19 12  7  0             396128.0197  -0.0021  0.050               
3771: 27 18  9  0   26 18  8  0             396794.6404  -0.0441  0.050               
3772: 27 19  9  0   26 18  8  0             397644.5830  -0.0712  0.050               
3773: 73 27 46  0   73 26 47  0             397729.3208   0.0063  0.050   0.0063 0.40  
3774: 73 27 46  0   73 27 47  0             397729.3208   0.0063  0.050   0.0063 0.10  
3775: 73 28 46  0   73 26 47  0             397729.3208   0.0063  0.050   0.0063 0.10  
3776: 73 28 46  0   73 27 47  0             397729.3208   0.0063  0.050   0.0063 0.40  
3777: 72 26 46  0   72 25 47  0             397895.6553  -0.0599  0.050  -0.0599 0.40  
3778: 72 26 46  0   72 26 47  0             397895.6553  -0.0599  0.050  -0.0599 0.10  
3779: 72 27 46  0   72 25 47  0             397895.6553  -0.0599  0.050  -0.0599 0.10  
3780: 72 27 46  0   72 26 47  0             397895.6553  -0.0599  0.050  -0.0599 0.40  
3781: 19 11  8  0   18 10  9  0             397914.8787   0.0245  0.050               
3782: 71 25 46  0   71 24 47  0             398056.8643  -0.0067  0.050  -0.0068 0.40  
3783: 71 25 46  0   71 25 47  0             398056.8643  -0.0067  0.050  -0.0068 0.10  
3784: 71 26 46  0   71 24 47  0             398056.8643  -0.0067  0.050  -0.0068 0.10  
3785: 71 26 46  0   71 25 47  0             398056.8643  -0.0067  0.050  -0.0068 0.40  
3786: 70 24 46  0   70 23 47  0             398212.9524   0.0417  0.050   0.0417 0.39  
3787: 70 24 46  0   70 24 47  0             398212.9524   0.0417  0.050   0.0417 0.11  
3788: 70 25 46  0   70 23 47  0             398212.9524   0.0417  0.050   0.0417 0.11  
3789: 70 25 46  0   70 24 47  0             398212.9524   0.0417  0.050   0.0417 0.39  
3790: 24 19  6  0   23 18  5  0             398589.2412   0.0447  0.050               
3791: 67 21 46  0   67 20 47  0             398651.5849   0.0016  0.050   0.0016 0.39  
3792: 67 21 46  0   67 21 47  0             398651.5849   0.0016  0.050   0.0016 0.11  
3793: 67 22 46  0   67 20 47  0             398651.5849   0.0016  0.050   0.0016 0.11  
3794: 67 22 46  0   67 21 47  0             398651.5849   0.0016  0.050   0.0016 0.39  
3795: 66 20 46  0   66 19 47  0             398788.4756   0.0783  0.050   0.0783 0.39  
3796: 66 20 46  0   66 20 47  0             398788.4756   0.0783  0.050   0.0783 0.11  
3797: 66 21 46  0   66 19 47  0             398788.4756   0.0783  0.050   0.0783 0.11  
3798: 66 21 46  0   66 20 47  0             398788.4756   0.0783  0.050   0.0783 0.39  
3799: 65 19 46  0   65 18 47  0             398920.6941  -0.0089  0.050  -0.0089 0.39  
3800: 65 19 46  0   65 19 47  0             398920.6941  -0.0089  0.050  -0.0089 0.11  
3801: 65 20 46  0   65 18 47  0             398920.6941  -0.0089  0.050  -0.0089 0.11  
3802: 65 20 46  0   65 19 47  0             398920.6941  -0.0089  0.050  -0.0089 0.39  
3803: 23 19  4  0   22 18  5  0             399022.8038  -0.0157  0.050               
3804: 64 18 46  0   64 17 47  0             399048.5652  -0.0501  0.050  -0.0502 0.39  
3805: 64 18 46  0   64 18 47  0             399048.5652  -0.0501  0.050  -0.0502 0.11  
3806: 64 19 46  0   64 17 47  0             399048.5652  -0.0501  0.050  -0.0502 0.11  
3807: 64 19 46  0   64 18 47  0             399048.5652  -0.0501  0.050  -0.0502 0.39  
3808: 62 16 46  0   62 15 47  0             399291.7536   0.0457  0.050   0.0457 0.39  
3809: 62 16 46  0   62 16 47  0             399291.7536   0.0457  0.050   0.0457 0.11  
3810: 62 17 46  0   62 15 47  0             399291.7536   0.0457  0.050   0.0457 0.11  
3811: 62 17 46  0   62 16 47  0             399291.7536   0.0457  0.050   0.0457 0.39  
3812: 61 15 46  0   61 14 47  0             399407.1506   0.0435  0.050   0.0435 0.39  
3813: 61 15 46  0   61 15 47  0             399407.1506   0.0435  0.050   0.0435 0.11  
3814: 61 16 46  0   61 14 47  0             399407.1506   0.0435  0.050   0.0435 0.11  
3815: 61 16 46  0   61 15 47  0             399407.1506   0.0435  0.050   0.0435 0.39  
3816: 60 14 46  0   60 13 47  0             399518.5387  -0.0118  0.050  -0.0118 0.39  
3817: 60 14 46  0   60 14 47  0             399518.5387  -0.0118  0.050  -0.0118 0.11  
3818: 60 15 46  0   60 13 47  0             399518.5387  -0.0118  0.050  -0.0118 0.11  
3819: 60 15 46  0   60 14 47  0             399518.5387  -0.0118  0.050  -0.0118 0.39  
3820: 18  8 10  0   17  6 11  0             399535.8009   0.0045  0.050  -0.0055 0.11  
3821: 18  8 10  0   17  7 11  0             399535.8009   0.0046  0.050  -0.0055 0.39  
3822: 18  9 10  0   17  6 11  0             399535.8009  -0.0156  0.050  -0.0055 0.39  
3823: 18  9 10  0   17  7 11  0             399535.8009  -0.0155  0.050  -0.0055 0.11  
3824: 59 13 46  0   59 12 47  0             399626.1245  -0.0181  0.050  -0.0181 0.39  
3825: 59 13 46  0   59 13 47  0             399626.1245  -0.0181  0.050  -0.0181 0.11  
3826: 59 14 46  0   59 12 47  0             399626.1245  -0.0181  0.050  -0.0181 0.11  
3827: 59 14 46  0   59 13 47  0             399626.1245  -0.0181  0.050  -0.0181 0.39  
3828: 23 20  4  0   22 19  3  0             399694.9934  -0.0181  0.050               
3829: 58 12 46  0   58 11 47  0             399730.0118   0.0261  0.050   0.0261 0.39  
3830: 58 12 46  0   58 12 47  0             399730.0118   0.0261  0.050   0.0261 0.11  
3831: 58 13 46  0   58 11 47  0             399730.0118   0.0261  0.050   0.0261 0.11  
3832: 58 13 46  0   58 12 47  0             399730.0118   0.0261  0.050   0.0261 0.39  
3833: 57 11 46  0   57 10 47  0             399830.1771  -0.0028  0.050  -0.0028 0.39  
3834: 57 11 46  0   57 11 47  0             399830.1771  -0.0028  0.050  -0.0028 0.11  
3835: 57 12 46  0   57 10 47  0             399830.1771  -0.0028  0.050  -0.0028 0.11  
3836: 57 12 46  0   57 11 47  0             399830.1771  -0.0028  0.050  -0.0028 0.39  
3837: 56 10 46  0   56  9 47  0             399926.8031  -0.0206  0.050  -0.0206 0.39  
3838: 56 10 46  0   56 10 47  0             399926.8031  -0.0206  0.050  -0.0206 0.11  
3839: 56 11 46  0   56  9 47  0             399926.8031  -0.0206  0.050  -0.0206 0.11  
3840: 56 11 46  0   56 10 47  0             399926.8031  -0.0206  0.050  -0.0206 0.39  
3841: 55  9 46  0   55  8 47  0             400020.0230   0.0093  0.050   0.0094 0.39  
3842: 55  9 46  0   55  9 47  0             400020.0230   0.0093  0.050   0.0094 0.11  
3843: 55 10 46  0   55  8 47  0             400020.0230   0.0093  0.050   0.0094 0.11  
3844: 55 10 46  0   55  9 47  0             400020.0230   0.0093  0.050   0.0094 0.39  
3845: 54  8 46  0   54  7 47  0             400109.7618  -0.0823  0.050  -0.0823 0.39  
3846: 54  8 46  0   54  8 47  0             400109.7618  -0.0823  0.050  -0.0823 0.11  
3847: 54  9 46  0   54  7 47  0             400109.7618  -0.0823  0.050  -0.0823 0.11  
3848: 54  9 46  0   54  8 47  0             400109.7618  -0.0823  0.050  -0.0823 0.39  
3849: 53  7 46  0   53  6 47  0             400196.3403  -0.0677  0.050  -0.0677 0.39  
3850: 53  7 46  0   53  7 47  0             400196.3403  -0.0677  0.050  -0.0677 0.11  
3851: 53  8 46  0   53  6 47  0             400196.3403  -0.0677  0.050  -0.0677 0.11  
3852: 53  8 46  0   53  7 47  0             400196.3403  -0.0677  0.050  -0.0677 0.39  
3853: 23 20  3  0   22 19  4  0             400324.5924  -0.0262  0.050               
3854: 46  0 46  0   45  0 45  0             400353.8880   0.0158  0.050   0.0158 0.12  
3855: 46  0 46  0   45  1 45  0             400353.8880   0.0158  0.050   0.0158 0.38  
3856: 46  1 46  0   45  0 45  0             400353.8880   0.0158  0.050   0.0158 0.38  
3857: 46  1 46  0   45  1 45  0             400353.8880   0.0158  0.050   0.0158 0.12  
3858: 45  1 44  0   44  1 43  0             400360.9855  -0.0174  0.050  -0.0174 0.12  
3859: 45  1 44  0   44  2 43  0             400360.9855  -0.0174  0.050  -0.0174 0.38  
3860: 45  2 44  0   44  1 43  0             400360.9855  -0.0174  0.050  -0.0174 0.38  
3861: 45  2 44  0   44  2 43  0             400360.9855  -0.0174  0.050  -0.0174 0.12  
3862: 44  2 42  0   43  2 41  0             400367.4115  -0.0239  0.050  -0.0239 0.12  
3863: 44  2 42  0   43  3 41  0             400367.4115  -0.0239  0.050  -0.0239 0.38  
3864: 44  3 42  0   43  2 41  0             400367.4115  -0.0239  0.050  -0.0239 0.38  
3865: 44  3 42  0   43  3 41  0             400367.4115  -0.0239  0.050  -0.0239 0.12  
3866: 43  3 40  0   42  3 39  0             400373.3218  -0.0472  0.050  -0.0472 0.13  
3867: 43  3 40  0   42  4 39  0             400373.3218  -0.0472  0.050  -0.0472 0.37  
3868: 43  4 40  0   42  3 39  0             400373.3218  -0.0472  0.050  -0.0472 0.37  
3869: 43  4 40  0   42  4 39  0             400373.3218  -0.0472  0.050  -0.0472 0.13  
3870: 42  4 38  0   41  4 37  0             400379.0346  -0.0078  0.050  -0.0079 0.13  
3871: 42  4 38  0   41  5 37  0             400379.0346  -0.0078  0.050  -0.0079 0.37  
3872: 42  5 38  0   41  4 37  0             400379.0346  -0.0078  0.050  -0.0079 0.37  
3873: 42  5 38  0   41  5 37  0             400379.0346  -0.0078  0.050  -0.0079 0.13  
3874: 41  5 36  0   40  5 35  0             400384.7209  -0.0321  0.050  -0.0322 0.13  
3875: 41  5 36  0   40  6 35  0             400384.7209  -0.0321  0.050  -0.0322 0.37  
3876: 41  6 36  0   40  5 35  0             400384.7209  -0.0321  0.050  -0.0322 0.37  
3877: 41  6 36  0   40  6 35  0             400384.7209  -0.0321  0.050  -0.0322 0.13  
3878: 40  6 34  0   39  6 33  0             400390.9074   0.0205  0.050   0.0206 0.13  
3879: 40  6 34  0   39  7 33  0             400390.9074   0.0205  0.050   0.0206 0.37  
3880: 40  7 34  0   39  6 33  0             400390.9074   0.0205  0.050   0.0206 0.37  
3881: 40  7 34  0   39  7 33  0             400390.9074   0.0205  0.050   0.0206 0.13  
3882: 39  7 32  0   38  7 31  0             400397.9973   0.0325  0.050   0.0325 0.13  
3883: 39  7 32  0   38  8 31  0             400397.9973   0.0325  0.050   0.0325 0.37  
3884: 39  8 32  0   38  7 31  0             400397.9973   0.0325  0.050   0.0325 0.37  
3885: 39  8 32  0   38  8 31  0             400397.9973   0.0325  0.050   0.0325 0.13  
3886: 38  8 30  0   37  8 29  0             400406.7319   0.0118  0.050   0.0119 0.13  
3887: 38  8 30  0   37  9 29  0             400406.7319   0.0118  0.050   0.0119 0.37  
3888: 38  9 30  0   37  8 29  0             400406.7319   0.0118  0.050   0.0119 0.37  
3889: 38  9 30  0   37  9 29  0             400406.7319   0.0118  0.050   0.0119 0.13  
3890: 37  9 28  0   36  9 27  0             400418.2425   0.0175  0.050   0.0175 0.13  
3891: 37  9 28  0   36 10 27  0             400418.2425   0.0175  0.050   0.0175 0.37  
3892: 37 10 28  0   36  9 27  0             400418.2425   0.0175  0.050   0.0175 0.37  
3893: 37 10 28  0   36 10 27  0             400418.2425   0.0175  0.050   0.0175 0.13  
3894: 36 10 26  0   35 10 25  0             400434.1195   0.0079  0.050   0.0080 0.13  
3895: 36 10 26  0   35 11 25  0             400434.1195   0.0079  0.050   0.0080 0.37  
3896: 36 11 26  0   35 10 25  0             400434.1195   0.0079  0.050   0.0080 0.37  
3897: 36 11 26  0   35 11 25  0             400434.1195   0.0079  0.050   0.0080 0.13  
3898: 35 11 24  0   34 11 23  0             400457.0260   0.0607  0.050   0.0608 0.13  
3899: 35 11 24  0   34 12 23  0             400457.0260   0.0607  0.050   0.0608 0.37  
3900: 35 12 24  0   34 11 23  0             400457.0260   0.0607  0.050   0.0608 0.37  
3901: 35 12 24  0   34 12 23  0             400457.0260   0.0607  0.050   0.0608 0.13  
3902: 34 12 22  0   33 12 21  0             400491.0627  -0.0019  0.050  -0.0019 0.13  
3903: 34 12 22  0   33 13 21  0             400491.0627  -0.0019  0.050  -0.0019 0.37  
3904: 34 13 22  0   33 12 21  0             400491.0627  -0.0019  0.050  -0.0019 0.37  
3905: 34 13 22  0   33 13 21  0             400491.0627  -0.0019  0.050  -0.0019 0.13  
3906: 32 14 18  0   31 14 17  0             400629.0118   0.0123  0.050   0.0124 0.14  
3907: 32 14 18  0   31 15 17  0             400629.0118   0.0123  0.050   0.0124 0.36  
3908: 32 15 18  0   31 14 17  0             400629.0118   0.0123  0.050   0.0124 0.36  
3909: 32 15 18  0   31 15 17  0             400629.0118   0.0123  0.050   0.0124 0.14  
3910: 31 15 16  0   30 15 15  0             400773.6193  -0.0635  0.050  -0.0632 0.22  
3911: 31 15 16  0   30 16 15  0             400773.6193  -0.0631  0.050  -0.0632 0.55  
3912: 31 16 16  0   30 16 15  0             400773.6193  -0.0631  0.050  -0.0632 0.22  
3913: 27 20  8  0   26 20  7  0             400786.3713   0.0125  0.050               
3914: 27 22  6  0   26 22  5  0             400913.3431   0.0739  0.050               
3915: 30 16 14  0   29 16 13  0             401037.3580  -0.0561  0.050  -0.0145 0.15  
3916: 30 16 14  0   29 17 13  0             401037.3580   0.0380  0.050  -0.0145 0.35  
3917: 30 17 14  0   29 16 13  0             401037.3580  -0.0669  0.050  -0.0145 0.35  
3918: 30 17 14  0   29 17 13  0             401037.3580   0.0272  0.050  -0.0145 0.15  
3919: 29 17 12  0   28 18 11  0             401564.4010  -0.0224  0.050               
3920: 29 18 12  0   28 18 11  0             401566.2130  -0.0051  0.050               
3921: 29 17 12  0   28 17 11  0             401577.0873  -0.0349  0.050               
3922: 29 18 12  0   28 17 11  0             401578.9161  -0.0008  0.050               
3923: 28 18 10  0   27 19  9  0             402386.8766  -0.0310  0.050               
3924: 28 19 10  0   27 19  9  0             402549.6867   0.0567  0.050               
3925: 27 21  7  0   26 21  6  0             402975.5817   0.0023  0.050               
3926: 27 22  5  0   26 22  4  0             403278.3935   0.0134  0.050               
3927: 28 19 10  0   27 18  9  0             403399.5791  -0.0204  0.050               
3928: 26 19  7  0   25 19  6  0             403593.8425   0.0321  0.050               
3929: 23 21  3  0   22 20  2  0             403755.4734  -0.0544  0.050               
3930: 23 21  2  0   22 20  3  0             403792.8862  -0.0372  0.050               
3931: 20 13  7  0   19 12  8  0             403828.9059   0.0381  0.050               
3932: 20 13  7  0   19 11  8  0             403862.7049   0.0272  0.050               
3933: 22 17  5  0   21 15  6  0             403917.1587   0.0074  0.050               
3934: 32 25  8  0   31 26  5  0             404045.9167  -0.0698  0.050               
3935: 33 27  7  0   32 28  4  0             404113.0712   0.0104  0.050               
3936: 20 14  7  0   19 12  8  0             404732.0031  -0.0264  0.050               
3937: 20 14  7  0   19 11  8  0             404765.9091   0.0696  0.050               
3938: 33 27  6  0   32 28  5  0             405486.2567   0.0255  0.050               
3939: 28 26  2  0   27 26  1  0             405764.4522  -0.2683  0.050  -0.0380 0.50  
3940: 28 26  3  0   27 26  2  0             405764.4522   0.1923  0.050  -0.0380 0.50  
3941: 75 28 47  0   75 27 48  0             406149.0062   0.0288  0.050   0.0289 0.40  
3942: 75 28 47  0   75 28 48  0             406149.0062   0.0288  0.050   0.0289 0.10  
3943: 75 29 47  0   75 27 48  0             406149.0062   0.0288  0.050   0.0289 0.10  
3944: 75 29 47  0   75 28 48  0             406149.0062   0.0288  0.050   0.0289 0.40  
3945: 74 27 47  0   74 26 48  0             406320.0841   0.0013  0.050   0.0013 0.40  
3946: 74 27 47  0   74 27 48  0             406320.0841   0.0013  0.050   0.0013 0.10  
3947: 74 28 47  0   74 26 48  0             406320.0841   0.0013  0.050   0.0013 0.10  
3948: 74 28 47  0   74 27 48  0             406320.0841   0.0013  0.050   0.0013 0.40  
3949: 73 26 47  0   73 25 48  0             406486.0150   0.0457  0.050   0.0457 0.40  
3950: 73 26 47  0   73 26 48  0             406486.0150   0.0457  0.050   0.0457 0.10  
3951: 73 27 47  0   73 25 48  0             406486.0150   0.0457  0.050   0.0457 0.10  
3952: 73 27 47  0   73 26 48  0             406486.0150   0.0457  0.050   0.0457 0.40  
3953: 72 25 47  0   72 24 48  0             406646.8418   0.0807  0.050   0.0807 0.39  
3954: 72 25 47  0   72 25 48  0             406646.8418   0.0807  0.050   0.0807 0.11  
3955: 72 26 47  0   72 24 48  0             406646.8418   0.0807  0.050   0.0807 0.11  
3956: 72 26 47  0   72 25 48  0             406646.8418   0.0807  0.050   0.0807 0.39  
3957: 21 18  3  0   20 16  4  0             406802.7506  -0.1328  0.050  -0.0256 0.65  
3958: 71 24 47  0   71 23 48  0             406802.7506   0.1705  0.050  -0.0256 0.14  
3959: 71 24 47  0   71 24 48  0             406802.7506   0.1705  0.050  -0.0256 0.04  
3960: 71 25 47  0   71 23 48  0             406802.7506   0.1705  0.050  -0.0256 0.04  
3961: 71 25 47  0   71 24 48  0             406802.7506   0.1705  0.050  -0.0256 0.14  
3962: 70 23 47  0   70 22 48  0             406953.5615   0.0155  0.050   0.0156 0.39  
3963: 70 23 47  0   70 23 48  0             406953.5615   0.0155  0.050   0.0156 0.11  
3964: 70 24 47  0   70 22 48  0             406953.5615   0.0155  0.050   0.0156 0.11  
3965: 70 24 47  0   70 23 48  0             406953.5615   0.0155  0.050   0.0156 0.39  
3966: 69 22 47  0   69 21 48  0             407099.7789   0.0027  0.050   0.0027 0.39  
3967: 69 22 47  0   69 22 48  0             407099.7789   0.0027  0.050   0.0027 0.11  
3968: 69 23 47  0   69 21 48  0             407099.7789   0.0027  0.050   0.0027 0.11  
3969: 69 23 47  0   69 22 48  0             407099.7789   0.0027  0.050   0.0027 0.39  
3970: 68 21 47  0   68 20 48  0             407241.4045   0.0185  0.050   0.0185 0.39  
3971: 68 21 47  0   68 21 48  0             407241.4045   0.0185  0.050   0.0185 0.11  
3972: 68 22 47  0   68 20 48  0             407241.4045   0.0185  0.050   0.0185 0.11  
3973: 68 22 47  0   68 21 48  0             407241.4045   0.0185  0.050   0.0185 0.39  
3974: 19 10  9  0   18  8 10  0             407334.2219  -0.0809  0.050  -0.0653 0.23  
3975: 19 10  9  0   18  9 10  0             407334.2219  -0.0607  0.050  -0.0653 0.77  
3976: 19 11  9  0   18  8 10  0             407336.0618   0.0352  0.050   0.0398 0.77  
3977: 19 11  9  0   18  9 10  0             407336.0618   0.0554  0.050   0.0398 0.23  
3978: 67 20 47  0   67 19 48  0             407378.5306   0.0420  0.050   0.0420 0.39  
3979: 67 20 47  0   67 20 48  0             407378.5306   0.0420  0.050   0.0420 0.11  
3980: 67 21 47  0   67 19 48  0             407378.5306   0.0420  0.050   0.0420 0.11  
3981: 67 21 47  0   67 20 48  0             407378.5306   0.0420  0.050   0.0420 0.39  
3982: 23 22  2  0   22 21  1  0             407427.1270  -0.0094  0.050               
3983: 23 22  1  0   22 21  2  0             407428.4314   0.0518  0.050               
3984: 66 19 47  0   66 18 48  0             407511.1531  -0.0417  0.050  -0.0417 0.39  
3985: 66 19 47  0   66 19 48  0             407511.1531  -0.0417  0.050  -0.0417 0.11  
3986: 66 20 47  0   66 18 48  0             407511.1531  -0.0417  0.050  -0.0417 0.11  
3987: 66 20 47  0   66 19 48  0             407511.1531  -0.0417  0.050  -0.0417 0.39  
3988: 65 18 47  0   65 17 48  0             407639.6204   0.0064  0.050   0.0065 0.39  
3989: 65 18 47  0   65 18 48  0             407639.6204   0.0064  0.050   0.0065 0.11  
3990: 65 19 47  0   65 17 48  0             407639.6204   0.0064  0.050   0.0065 0.11  
3991: 65 19 47  0   65 18 48  0             407639.6204   0.0064  0.050   0.0065 0.39  
3992: 64 17 47  0   64 16 48  0             407763.8687   0.0159  0.050   0.0160 0.39  
3993: 64 17 47  0   64 17 48  0             407763.8687   0.0159  0.050   0.0160 0.11  
3994: 64 18 47  0   64 16 48  0             407763.8687   0.0159  0.050   0.0160 0.11  
3995: 64 18 47  0   64 17 48  0             407763.8687   0.0159  0.050   0.0160 0.39  
3996: 28 20  8  0   27 21  7  0             407827.0512   0.0456  0.050               
3997: 63 16 47  0   63 15 48  0             407884.0228   0.0065  0.050   0.0066 0.39  
3998: 63 16 47  0   63 16 48  0             407884.0228   0.0065  0.050   0.0066 0.11  
3999: 63 17 47  0   63 15 48  0             407884.0228   0.0065  0.050   0.0066 0.11  
4000: 63 17 47  0   63 16 48  0             407884.0228   0.0065  0.050   0.0066 0.39  
4001: 62 15 47  0   62 14 48  0             408000.2398   0.0322  0.050   0.0323 0.39  
4002: 62 15 47  0   62 15 48  0             408000.2398   0.0322  0.050   0.0323 0.11  
4003: 62 16 47  0   62 14 48  0             408000.2398   0.0322  0.050   0.0323 0.11  
4004: 62 16 47  0   62 15 48  0             408000.2398   0.0322  0.050   0.0323 0.39  
4005: 61 14 47  0   61 13 48  0             408112.5452   0.0176  0.050   0.0176 0.39  
4006: 61 14 47  0   61 14 48  0             408112.5452   0.0176  0.050   0.0176 0.11  
4007: 61 15 47  0   61 13 48  0             408112.5452   0.0176  0.050   0.0176 0.11  
4008: 61 15 47  0   61 14 48  0             408112.5452   0.0176  0.050   0.0176 0.39  
4009: 60 13 47  0   60 12 48  0             408221.0478  -0.0281  0.050  -0.0281 0.39  
4010: 60 13 47  0   60 13 48  0             408221.0478  -0.0281  0.050  -0.0281 0.11  
4011: 60 14 47  0   60 12 48  0             408221.0478  -0.0281  0.050  -0.0281 0.11  
4012: 60 14 47  0   60 13 48  0             408221.0478  -0.0281  0.050  -0.0281 0.39  
4013: 59 12 47  0   59 11 48  0             408325.9330  -0.0166  0.050  -0.0166 0.39  
4014: 59 12 47  0   59 12 48  0             408325.9330  -0.0166  0.050  -0.0166 0.11  
4015: 59 13 47  0   59 11 48  0             408325.9330  -0.0166  0.050  -0.0166 0.11  
4016: 59 13 47  0   59 12 48  0             408325.9330  -0.0166  0.050  -0.0166 0.39  
4017: 58 11 47  0   58 10 48  0             408427.3394   0.0951  0.050   0.0951 0.39  
4018: 58 11 47  0   58 11 48  0             408427.3394   0.0951  0.050   0.0951 0.11  
4019: 58 12 47  0   58 10 48  0             408427.3394   0.0951  0.050   0.0951 0.11  
4020: 58 12 47  0   58 11 48  0             408427.3394   0.0951  0.050   0.0951 0.39  
4021: 18  7 11  0   17  5 12  0             408455.8121   0.0222  0.050   0.0218 0.18  
4022: 18  8 11  0   17  5 12  0             408455.8121   0.0217  0.050   0.0218 0.64  
4023: 18  8 11  0   17  6 12  0             408455.8121   0.0217  0.050   0.0218 0.18  
4024: 57 10 47  0   57  9 48  0             408525.0836   0.0298  0.050   0.0299 0.39  
4025: 57 10 47  0   57 10 48  0             408525.0836   0.0298  0.050   0.0299 0.11  
4026: 57 11 47  0   57  9 48  0             408525.0836   0.0298  0.050   0.0299 0.11  
4027: 57 11 47  0   57 10 48  0             408525.0836   0.0298  0.050   0.0299 0.39  
4028: 56  9 47  0   56  8 48  0             408619.5451   0.0753  0.050   0.0753 0.39  
4029: 56  9 47  0   56  9 48  0             408619.5451   0.0753  0.050   0.0753 0.11  
4030: 56 10 47  0   56  8 48  0             408619.5451   0.0753  0.050   0.0753 0.11  
4031: 56 10 47  0   56  9 48  0             408619.5451   0.0753  0.050   0.0753 0.39  
4032: 55  8 47  0   55  7 48  0             408710.5995   0.0169  0.050   0.0170 0.39  
4033: 55  8 47  0   55  8 48  0             408710.5995   0.0169  0.050   0.0170 0.11  
4034: 55  9 47  0   55  7 48  0             408710.5995   0.0169  0.050   0.0170 0.11  
4035: 55  9 47  0   55  8 48  0             408710.5995   0.0169  0.050   0.0170 0.39  
4036: 54  7 47  0   54  6 48  0             408798.5212   0.0406  0.050   0.0406 0.39  
4037: 54  7 47  0   54  7 48  0             408798.5212   0.0406  0.050   0.0406 0.11  
4038: 54  8 47  0   54  6 48  0             408798.5212   0.0406  0.050   0.0406 0.11  
4039: 54  8 47  0   54  7 48  0             408798.5212   0.0406  0.050   0.0406 0.39  
4040: 53  6 47  0   53  5 48  0             408883.3211   0.0707  0.050   0.0707 0.39  
4041: 53  6 47  0   53  6 48  0             408883.3211   0.0707  0.050   0.0707 0.11  
4042: 53  7 47  0   53  5 48  0             408883.3211   0.0707  0.050   0.0707 0.11  
4043: 53  7 47  0   53  6 48  0             408883.3211   0.0707  0.050   0.0707 0.39  
4044: 47  0 47  0   46  0 46  0             408958.4325   0.0321  0.050   0.0321 0.12  
4045: 47  0 47  0   46  1 46  0             408958.4325   0.0321  0.050   0.0321 0.38  
4046: 47  1 47  0   46  0 46  0             408958.4325   0.0321  0.050   0.0321 0.38  
4047: 47  1 47  0   46  1 46  0             408958.4325   0.0321  0.050   0.0321 0.12  
4048: 46  1 45  0   45  1 44  0             408965.5366   0.0231  0.050   0.0232 0.12  
4049: 46  1 45  0   45  2 44  0             408965.5366   0.0231  0.050   0.0232 0.38  
4050: 46  2 45  0   45  1 44  0             408965.5366   0.0231  0.050   0.0232 0.38  
4051: 46  2 45  0   45  2 44  0             408965.5366   0.0231  0.050   0.0232 0.12  
4052: 45  2 43  0   44  2 42  0             408971.9045   0.0009  0.050   0.0010 0.12  
4053: 45  2 43  0   44  3 42  0             408971.9045   0.0009  0.050   0.0010 0.38  
4054: 45  3 43  0   44  2 42  0             408971.9045   0.0009  0.050   0.0010 0.38  
4055: 45  3 43  0   44  3 42  0             408971.9045   0.0009  0.050   0.0010 0.12  
4056: 44  3 41  0   43  3 40  0             408977.7488  -0.0162  0.050  -0.0162 0.13  
4057: 44  3 41  0   43  4 40  0             408977.7488  -0.0162  0.050  -0.0162 0.37  
4058: 44  4 41  0   43  3 40  0             408977.7488  -0.0162  0.050  -0.0162 0.37  
4059: 44  4 41  0   43  4 40  0             408977.7488  -0.0162  0.050  -0.0162 0.13  
4060: 43  4 39  0   42  4 38  0             408983.2854  -0.0430  0.050  -0.0431 0.13  
4061: 43  4 39  0   42  5 38  0             408983.2854  -0.0430  0.050  -0.0431 0.37  
4062: 43  5 39  0   42  4 38  0             408983.2854  -0.0430  0.050  -0.0431 0.37  
4063: 43  5 39  0   42  5 38  0             408983.2854  -0.0430  0.050  -0.0431 0.13  
4064: 42  5 37  0   41  5 36  0             408988.8626  -0.0152  0.050  -0.0152 0.13  
4065: 42  5 37  0   41  6 36  0             408988.8626  -0.0152  0.050  -0.0152 0.37  
4066: 42  6 37  0   41  5 36  0             408988.8626  -0.0152  0.050  -0.0152 0.37  
4067: 42  6 37  0   41  6 36  0             408988.8626  -0.0152  0.050  -0.0152 0.13  
4068: 41  6 35  0   40  6 34  0             408994.7336  -0.0429  0.050  -0.0429 0.13  
4069: 41  6 35  0   40  7 34  0             408994.7336  -0.0429  0.050  -0.0429 0.37  
4070: 41  7 35  0   40  6 34  0             408994.7336  -0.0429  0.050  -0.0429 0.37  
4071: 41  7 35  0   40  7 34  0             408994.7336  -0.0429  0.050  -0.0429 0.13  
4072: 40  7 33  0   39  7 32  0             409001.5149   0.0066  0.050   0.0067 0.13  
4073: 40  7 33  0   39  8 32  0             409001.5149   0.0066  0.050   0.0067 0.37  
4074: 40  8 33  0   39  7 32  0             409001.5149   0.0066  0.050   0.0067 0.37  
4075: 40  8 33  0   39  8 32  0             409001.5149   0.0066  0.050   0.0067 0.13  
4076: 39  8 31  0   38  8 30  0             409009.7829   0.0396  0.050   0.0396 0.15  
4077: 39  8 31  0   38  9 30  0             409009.7829   0.0396  0.050   0.0396 0.43  
4078: 39  9 31  0   38  8 30  0             409009.7829   0.0396  0.050   0.0396 0.43  
4079: 38  9 29  0   37  9 28  0             409020.4676   0.0217  0.050   0.0217 0.13  
4080: 38  9 29  0   37 10 28  0             409020.4676   0.0217  0.050   0.0217 0.37  
4081: 38 10 29  0   37  9 28  0             409020.4676   0.0217  0.050   0.0217 0.37  
4082: 38 10 29  0   37 10 28  0             409020.4676   0.0217  0.050   0.0217 0.13  
4083: 37 10 27  0   36 10 26  0             409035.0408  -0.0174  0.050  -0.0174 0.13  
4084: 37 10 27  0   36 11 26  0             409035.0408  -0.0174  0.050  -0.0174 0.37  
4085: 37 11 27  0   36 10 26  0             409035.0408  -0.0174  0.050  -0.0174 0.37  
4086: 37 11 27  0   36 11 26  0             409035.0408  -0.0174  0.050  -0.0174 0.13  
4087: 51  4 47  0   51  3 48  0             409043.7308  -0.0127  0.050  -0.0128 0.39  
4088: 51  4 47  0   51  4 48  0             409043.7308  -0.0127  0.050  -0.0128 0.11  
4089: 51  5 47  0   51  3 48  0             409043.7308  -0.0127  0.050  -0.0128 0.11  
4090: 51  5 47  0   51  4 48  0             409043.7308  -0.0127  0.050  -0.0128 0.39  
4091: 36 11 25  0   35 11 24  0             409055.8172  -0.0038  0.050  -0.0038 0.13  
4092: 36 11 25  0   35 12 24  0             409055.8172  -0.0038  0.050  -0.0038 0.37  
4093: 36 12 25  0   35 11 24  0             409055.8172  -0.0038  0.050  -0.0038 0.37  
4094: 36 12 25  0   35 12 24  0             409055.8172  -0.0038  0.050  -0.0038 0.13  
4095: 35 12 23  0   34 12 22  0             409086.3600  -0.0034  0.050  -0.0034 0.13  
4096: 35 12 23  0   34 13 22  0             409086.3600  -0.0034  0.050  -0.0034 0.37  
4097: 35 13 23  0   34 12 22  0             409086.3600  -0.0034  0.050  -0.0034 0.37  
4098: 35 13 23  0   34 13 22  0             409086.3600  -0.0034  0.050  -0.0034 0.13  
4099: 50  3 47  0   50  2 48  0             409119.6391   0.0072  0.050   0.0072 0.39  
4100: 50  3 47  0   50  3 48  0             409119.6391   0.0072  0.050   0.0072 0.11  
4101: 50  4 47  0   50  2 48  0             409119.6391   0.0072  0.050   0.0072 0.11  
4102: 50  4 47  0   50  3 48  0             409119.6391   0.0072  0.050   0.0072 0.39  
4103: 34 13 21  0   33 13 20  0             409132.8285  -0.0082  0.050  -0.0082 0.16  
4104: 34 13 21  0   33 14 20  0             409132.8285  -0.0082  0.050  -0.0082 0.42  
4105: 34 14 21  0   33 13 20  0             409132.8285  -0.0082  0.050  -0.0082 0.42  
4106: 32 15 17  0   31 15 16  0             409327.6371   0.0879  0.050   0.0880 0.14  
4107: 32 15 17  0   31 16 16  0             409327.6371   0.0880  0.050   0.0880 0.36  
4108: 32 16 17  0   31 15 16  0             409327.6371   0.0879  0.050   0.0880 0.36  
4109: 32 16 17  0   31 16 16  0             409327.6371   0.0880  0.050   0.0880 0.14  
4110: 31 16 15  0   30 16 14  0             409540.3600  -0.0737  0.050  -0.0689 0.15  
4111: 31 16 15  0   30 17 14  0             409540.3600  -0.0629  0.050  -0.0689 0.35  
4112: 31 17 15  0   30 16 14  0             409540.3600  -0.0748  0.050  -0.0689 0.35  
4113: 31 17 15  0   30 17 14  0             409540.3600  -0.0640  0.050  -0.0689 0.15  
4114: 21 17  5  0   20 15  6  0             409651.7416  -0.0196  0.050               
4115: 28 19  9  0   27 20  8  0             409729.0687   0.0850  0.050               
4116: 30 17 13  0   29 18 12  0             409946.6822   0.0581  0.050  -0.0141 0.69  
4117: 30 18 13  0   29 18 12  0             409946.6822  -0.1744  0.050  -0.0141 0.31  
4118: 30 17 13  0   29 17 12  0             409948.6083   0.1895  0.050   0.0292 0.31  
4119: 30 18 13  0   29 17 12  0             409948.6083  -0.0430  0.050   0.0292 0.69  
4120: 29 18 11  0   28 19 10  0             410752.9259   0.0031  0.050               
4121: 29 19 11  0   28 19 10  0             410780.0798   0.0253  0.050               
4122: 29 18 11  0   28 18 10  0             410915.6049  -0.0401  0.050               
4123: 29 19 11  0   28 18 10  0             410942.7255  -0.0513  0.050               
4124: 23 23  0  0   22 22  1  0             411041.4920  -0.0162  0.050  -0.0073 0.50  
4125: 23 23  1  0   22 22  0  0             411041.4920   0.0017  0.050  -0.0073 0.50  
4126: 28 20  9  0   27 20  8  0             411258.5788   0.0027  0.050               
4127: 28 24  5  0   27 24  4  0             411578.3819   0.0814  0.050               
4128: 27 19  8  0   26 19  7  0             411598.9115   0.0718  0.050               
4129: 28 24  4  0   27 24  3  0             411737.3428  -0.0392  0.050               
4130: 20 19  1  0   19 17  2  0             412005.8240  -0.0339  0.050               
4131: 24 20  5  0   23 19  4  0             412048.2750  -0.0483  0.050               
4132: 21 16  6  0   20 14  7  0             412720.5956   0.0634  0.050               
4133: 27 21  6  0   26 21  5  0             413398.4756  -0.0069  0.050               
4134: 21 16  6  0   20 13  7  0             413623.7274   0.0333  0.050               
4135: 21 18  4  0   20 16  5  0             414226.1189   0.0429  0.050               
4136: 78 30 48  0   78 29 49  0             414380.6249   0.0393  0.050   0.0394 0.40  
4137: 78 30 48  0   78 30 49  0             414380.6249   0.0393  0.050   0.0394 0.10  
4138: 78 31 48  0   78 29 49  0             414380.6249   0.0393  0.050   0.0394 0.10  
4139: 78 31 48  0   78 30 49  0             414380.6249   0.0393  0.050   0.0394 0.40  
4140: 20 12  8  0   19 11  9  0             414498.9462   0.0491  0.050               
4141: 20 12  8  0   19 10  9  0             414500.6514   0.0306  0.050               
4142: 20 13  8  0   19 11  9  0             414574.9905  -0.0332  0.050               
4143: 20 13  8  0   19 10  9  0             414576.7521   0.0047  0.050               
4144: 76 28 48  0   76 27 49  0             414737.5651   0.0343  0.050   0.0344 0.40  
4145: 76 28 48  0   76 28 49  0             414737.5651   0.0343  0.050   0.0344 0.10  
4146: 76 29 48  0   76 27 49  0             414737.5651   0.0343  0.050   0.0344 0.10  
4147: 76 29 48  0   76 28 49  0             414737.5651   0.0343  0.050   0.0344 0.40  
4148: 75 27 48  0   75 26 49  0             414908.1569   0.0035  0.050   0.0036 0.40  
4149: 75 27 48  0   75 27 49  0             414908.1569   0.0035  0.050   0.0036 0.10  
4150: 75 28 48  0   75 26 49  0             414908.1569   0.0035  0.050   0.0036 0.10  
4151: 75 28 48  0   75 27 49  0             414908.1569   0.0035  0.050   0.0036 0.40  
4152: 28 23  6  0   27 23  5  0             415211.5101   0.0648  0.050               
4153: 73 25 48  0   73 24 49  0             415234.3586   0.0601  0.050   0.0601 0.40  
4154: 73 25 48  0   73 25 49  0             415234.3586   0.0601  0.050   0.0601 0.10  
4155: 73 26 48  0   73 24 49  0             415234.3586   0.0601  0.050   0.0601 0.10  
4156: 73 26 48  0   73 25 49  0             415234.3586   0.0601  0.050   0.0601 0.40  
4157: 72 24 48  0   72 23 49  0             415390.1057   0.0512  0.050   0.0513 0.40  
4158: 72 24 48  0   72 24 49  0             415390.1057   0.0512  0.050   0.0513 0.10  
4159: 72 25 48  0   72 23 49  0             415390.1057   0.0512  0.050   0.0513 0.10  
4160: 72 25 48  0   72 24 49  0             415390.1057   0.0512  0.050   0.0513 0.40  
4161: 71 23 48  0   71 22 49  0             415541.0436  -0.0409  0.050  -0.0410 0.39  
4162: 71 23 48  0   71 23 49  0             415541.0436  -0.0409  0.050  -0.0410 0.11  
4163: 71 24 48  0   71 22 49  0             415541.0436  -0.0409  0.050  -0.0410 0.11  
4164: 71 24 48  0   71 23 49  0             415541.0436  -0.0409  0.050  -0.0410 0.39  
4165: 70 22 48  0   70 21 49  0             415687.5312   0.0307  0.050   0.0308 0.39  
4166: 70 22 48  0   70 22 49  0             415687.5312   0.0307  0.050   0.0308 0.11  
4167: 70 23 48  0   70 21 49  0             415687.5312   0.0307  0.050   0.0308 0.11  
4168: 70 23 48  0   70 22 49  0             415687.5312   0.0307  0.050   0.0308 0.39  
4169: 22 16  6  0   21 15  7  0             415692.5657  -0.0640  0.050               
4170: 28 19  9  0   27 19  8  0             415695.5865   0.0264  0.050               
4171: 24 20  4  0   23 19  5  0             415929.9550  -0.0305  0.050               
4172: 67 19 48  0   67 18 49  0             416100.1031  -0.0439  0.050  -0.0440 0.39  
4173: 67 19 48  0   67 19 49  0             416100.1031  -0.0439  0.050  -0.0440 0.11  
4174: 67 20 48  0   67 18 49  0             416100.1031  -0.0439  0.050  -0.0440 0.11  
4175: 67 20 48  0   67 19 49  0             416100.1031  -0.0439  0.050  -0.0440 0.39  
4176: 21 17  5  0   20 14  6  0             416105.4667   0.0734  0.050               
4177: 66 18 48  0   66 17 49  0             416229.1470  -0.0337  0.050  -0.0337 0.39  
4178: 66 18 48  0   66 18 49  0             416229.1470  -0.0337  0.050  -0.0337 0.11  
4179: 66 19 48  0   66 17 49  0             416229.1470  -0.0337  0.050  -0.0337 0.11  
4180: 66 19 48  0   66 18 49  0             416229.1470  -0.0337  0.050  -0.0337 0.39  
4181: 65 17 48  0   65 16 49  0             416354.0962  -0.0316  0.050  -0.0317 0.39  
4182: 65 17 48  0   65 17 49  0             416354.0962  -0.0316  0.050  -0.0317 0.11  
4183: 65 18 48  0   65 16 49  0             416354.0962  -0.0316  0.050  -0.0317 0.11  
4184: 65 18 48  0   65 17 49  0             416354.0962  -0.0316  0.050  -0.0317 0.39  
4185: 19  9 10  0   18  7 11  0             416473.0166  -0.0123  0.050  -0.0442 0.11  
4186: 19  9 10  0   18  8 11  0             416473.0166  -0.0119  0.050  -0.0442 0.39  
4187: 19 10 10  0   18  7 11  0             416473.0166  -0.0764  0.050  -0.0442 0.39  
4188: 19 10 10  0   18  8 11  0             416473.0166  -0.0759  0.050  -0.0442 0.11  
4189: 63 15 48  0   63 14 49  0             416592.1494  -0.0109  0.050  -0.0109 0.39  
4190: 63 15 48  0   63 15 49  0             416592.1494  -0.0109  0.050  -0.0109 0.11  
4191: 63 16 48  0   63 14 49  0             416592.1494  -0.0109  0.050  -0.0109 0.11  
4192: 63 16 48  0   63 15 49  0             416592.1494  -0.0109  0.050  -0.0109 0.39  
4193: 28 23  5  0   27 23  4  0             416728.1026   0.0216  0.050               
4194: 61 13 48  0   61 12 49  0             416815.0698   0.0477  0.050   0.0477 0.39  
4195: 61 13 48  0   61 13 49  0             416815.0698   0.0477  0.050   0.0477 0.11  
4196: 61 14 48  0   61 12 49  0             416815.0698   0.0477  0.050   0.0477 0.11  
4197: 61 14 48  0   61 13 49  0             416815.0698   0.0477  0.050   0.0477 0.39  
4198: 60 12 48  0   60 11 49  0             416921.0610   0.0619  0.050   0.0619 0.39  
4199: 60 12 48  0   60 12 49  0             416921.0610   0.0619  0.050   0.0619 0.11  
4200: 60 13 48  0   60 11 49  0             416921.0610   0.0619  0.050   0.0619 0.11  
4201: 60 13 48  0   60 12 49  0             416921.0610   0.0619  0.050   0.0619 0.39  
4202: 59 11 48  0   59 10 49  0             417023.5387   0.0765  0.050   0.0765 0.39  
4203: 59 11 48  0   59 11 49  0             417023.5387   0.0765  0.050   0.0765 0.11  
4204: 59 12 48  0   59 10 49  0             417023.5387   0.0765  0.050   0.0765 0.11  
4205: 59 12 48  0   59 11 49  0             417023.5387   0.0765  0.050   0.0765 0.39  
4206: 28 21  8  0   27 21  7  0             417078.7152   0.0355  0.050               
4207: 58 10 48  0   58  9 49  0             417122.5162   0.0154  0.050   0.0154 0.39  
4208: 58 10 48  0   58 10 49  0             417122.5162   0.0154  0.050   0.0154 0.11  
4209: 58 11 48  0   58  9 49  0             417122.5162   0.0154  0.050   0.0154 0.11  
4210: 58 11 48  0   58 10 49  0             417122.5162   0.0154  0.050   0.0154 0.39  
4211: 28 20  9  0   27 19  8  0             417225.1437  -0.0087  0.050               
4212: 18  6 12  0   17  4 13  0             417296.9486  -0.0522  0.050  -0.0522 0.11  
4213: 18  6 12  0   17  5 13  0             417296.9486  -0.0522  0.050  -0.0522 0.39  
4214: 18  7 12  0   17  4 13  0             417296.9486  -0.0522  0.050  -0.0522 0.39  
4215: 18  7 12  0   17  5 13  0             417296.9486  -0.0522  0.050  -0.0522 0.11  
4216: 56  8 48  0   56  7 49  0             417310.6227  -0.0306  0.050  -0.0307 0.39  
4217: 56  8 48  0   56  8 49  0             417310.6227  -0.0306  0.050  -0.0307 0.11  
4218: 56  9 48  0   56  7 49  0             417310.6227  -0.0306  0.050  -0.0307 0.11  
4219: 56  9 48  0   56  8 49  0             417310.6227  -0.0306  0.050  -0.0307 0.39  
4220: 55  7 48  0   55  6 49  0             417399.8689  -0.0689  0.050  -0.0689 0.39  
4221: 55  7 48  0   55  7 49  0             417399.8689  -0.0689  0.050  -0.0689 0.11  
4222: 55  8 48  0   55  6 49  0             417399.8689  -0.0689  0.050  -0.0689 0.11  
4223: 55  8 48  0   55  7 49  0             417399.8689  -0.0689  0.050  -0.0689 0.39  
4224: 48  0 48  0   47  0 47  0             417562.5934  -0.0068  0.050  -0.0068 0.12  
4225: 48  0 48  0   47  1 47  0             417562.5934  -0.0068  0.050  -0.0068 0.38  
4226: 48  1 48  0   47  0 47  0             417562.5934  -0.0068  0.050  -0.0068 0.38  
4227: 48  1 48  0   47  1 47  0             417562.5934  -0.0068  0.050  -0.0068 0.12  
4228: 27 20  8  0   26 19  7  0             417565.4306   0.0145  0.050               
4229: 47  1 46  0   46  1 45  0             417569.6847  -0.0108  0.050  -0.0108 0.12  
4230: 47  1 46  0   46  2 45  0             417569.6847  -0.0108  0.050  -0.0108 0.38  
4231: 47  2 46  0   46  1 45  0             417569.6847  -0.0108  0.050  -0.0108 0.38  
4232: 47  2 46  0   46  2 45  0             417569.6847  -0.0108  0.050  -0.0108 0.12  
4233: 46  2 44  0   45  2 43  0             417576.0368  -0.0068  0.050  -0.0069 0.12  
4234: 46  2 44  0   45  3 43  0             417576.0368  -0.0068  0.050  -0.0069 0.38  
4235: 46  3 44  0   45  2 43  0             417576.0368  -0.0068  0.050  -0.0069 0.38  
4236: 46  3 44  0   45  3 43  0             417576.0368  -0.0068  0.050  -0.0069 0.12  
4237: 45  3 42  0   44  3 41  0             417581.8023  -0.0319  0.050  -0.0319 0.12  
4238: 45  3 42  0   44  4 41  0             417581.8023  -0.0319  0.050  -0.0319 0.38  
4239: 45  4 42  0   44  3 41  0             417581.8023  -0.0319  0.050  -0.0319 0.38  
4240: 45  4 42  0   44  4 41  0             417581.8023  -0.0319  0.050  -0.0319 0.12  
4241: 44  4 40  0   43  4 39  0             417587.3056   0.0151  0.050   0.0151 0.13  
4242: 44  4 40  0   43  5 39  0             417587.3056   0.0151  0.050   0.0151 0.37  
4243: 44  5 40  0   43  4 39  0             417587.3056   0.0151  0.050   0.0151 0.37  
4244: 44  5 40  0   43  5 39  0             417587.3056   0.0151  0.050   0.0151 0.13  
4245: 43  5 38  0   42  5 37  0             417592.7114   0.0273  0.050   0.0273 0.13  
4246: 43  5 38  0   42  6 37  0             417592.7114   0.0273  0.050   0.0273 0.37  
4247: 43  6 38  0   42  5 37  0             417592.7114   0.0273  0.050   0.0273 0.37  
4248: 43  6 38  0   42  6 37  0             417592.7114   0.0273  0.050   0.0273 0.13  
4249: 42  6 36  0   41  6 35  0             417598.4009   0.0425  0.050   0.0425 0.13  
4250: 42  6 36  0   41  7 35  0             417598.4009   0.0425  0.050   0.0425 0.37  
4251: 42  7 36  0   41  6 35  0             417598.4009   0.0425  0.050   0.0425 0.37  
4252: 42  7 36  0   41  7 35  0             417598.4009   0.0425  0.050   0.0425 0.13  
4253: 41  7 34  0   40  7 33  0             417604.8175   0.0528  0.050   0.0529 0.13  
4254: 41  7 34  0   40  8 33  0             417604.8175   0.0528  0.050   0.0529 0.37  
4255: 41  8 34  0   40  7 33  0             417604.8175   0.0528  0.050   0.0529 0.37  
4256: 41  8 34  0   40  8 33  0             417604.8175   0.0528  0.050   0.0529 0.13  
4257: 40  8 32  0   39  8 31  0             417612.5511   0.0327  0.050   0.0327 0.13  
4258: 40  8 32  0   39  9 31  0             417612.5511   0.0327  0.050   0.0327 0.37  
4259: 40  9 32  0   39  8 31  0             417612.5511   0.0327  0.050   0.0327 0.37  
4260: 40  9 32  0   39  9 31  0             417612.5511   0.0327  0.050   0.0327 0.13  
4261: 39  9 30  0   38  9 29  0             417622.5359   0.0440  0.050   0.0441 0.13  
4262: 39  9 30  0   38 10 29  0             417622.5359   0.0440  0.050   0.0441 0.37  
4263: 39 10 30  0   38  9 29  0             417622.5359   0.0440  0.050   0.0441 0.37  
4264: 39 10 30  0   38 10 29  0             417622.5359   0.0440  0.050   0.0441 0.13  
4265: 38 10 28  0   37 10 27  0             417635.9677   0.0004  0.050   0.0005 0.13  
4266: 38 10 28  0   37 11 27  0             417635.9677   0.0004  0.050   0.0005 0.37  
4267: 38 11 28  0   37 10 27  0             417635.9677   0.0004  0.050   0.0005 0.37  
4268: 38 11 28  0   37 11 27  0             417635.9677   0.0004  0.050   0.0005 0.13  
4269: 52  4 48  0   52  3 49  0             417649.5334  -0.0791  0.050  -0.0791 0.39  
4270: 52  4 48  0   52  4 49  0             417649.5334  -0.0791  0.050  -0.0791 0.11  
4271: 52  5 48  0   52  3 49  0             417649.5334  -0.0791  0.050  -0.0791 0.11  
4272: 52  5 48  0   52  4 49  0             417649.5334  -0.0791  0.050  -0.0791 0.39  
4273: 37 11 26  0   36 11 25  0             417654.9211   0.0197  0.050   0.0197 0.13  
4274: 37 11 26  0   36 12 25  0             417654.9211   0.0197  0.050   0.0197 0.37  
4275: 37 12 26  0   36 11 25  0             417654.9211   0.0197  0.050   0.0197 0.37  
4276: 37 12 26  0   36 12 25  0             417654.9211   0.0197  0.050   0.0197 0.13  
4277: 36 12 24  0   35 12 23  0             417682.4534   0.0529  0.050   0.0529 0.13  
4278: 36 12 24  0   35 13 23  0             417682.4534   0.0529  0.050   0.0529 0.37  
4279: 36 13 24  0   35 12 23  0             417682.4534   0.0529  0.050   0.0529 0.37  
4280: 36 13 24  0   35 13 23  0             417682.4534   0.0529  0.050   0.0529 0.13  
4281: 35 13 22  0   34 13 21  0             417723.6189   0.0098  0.050   0.0099 0.14  
4282: 35 13 22  0   34 14 21  0             417723.6189   0.0098  0.050   0.0099 0.36  
4283: 35 14 22  0   34 13 21  0             417723.6189   0.0098  0.050   0.0099 0.36  
4284: 35 14 22  0   34 14 21  0             417723.6189   0.0098  0.050   0.0099 0.14  
4285: 51  3 48  0   51  2 49  0             417727.0102  -0.0328  0.050  -0.0329 0.39  
4286: 51  3 48  0   51  3 49  0             417727.0102  -0.0328  0.050  -0.0329 0.11  
4287: 51  4 48  0   51  2 49  0             417727.0102  -0.0328  0.050  -0.0329 0.11  
4288: 51  4 48  0   51  3 49  0             417727.0102  -0.0328  0.050  -0.0329 0.39  
4289: 34 14 20  0   33 14 19  0             417787.4797   0.0034  0.050   0.0034 0.14  
4290: 34 14 20  0   33 15 19  0             417787.4797   0.0034  0.050   0.0034 0.36  
4291: 34 15 20  0   33 14 19  0             417787.4797   0.0034  0.050   0.0034 0.36  
4292: 34 15 20  0   33 15 19  0             417787.4797   0.0034  0.050   0.0034 0.14  
4293: 24 21  4  0   23 20  3  0             417798.7165   0.0179  0.050               
4294: 29 28  1  0   28 28  0  0             417870.2300   0.0170  0.050   0.0199 0.50  
4295: 29 28  2  0   28 28  1  0             417870.2300   0.0227  0.050   0.0199 0.50  
4296: 49  1 48  0   49  0 49  0             417873.7032   0.0294  0.050   0.0295 0.39  
4297: 49  1 48  0   49  1 49  0             417873.7032   0.0294  0.050   0.0295 0.11  
4298: 49  2 48  0   49  0 49  0             417873.7032   0.0294  0.050   0.0295 0.11  
4299: 49  2 48  0   49  1 49  0             417873.7032   0.0294  0.050   0.0295 0.39  
4300: 33 15 18  0   32 15 17  0             417890.5202   0.0055  0.050   0.0056 0.14  
4301: 33 15 18  0   32 16 17  0             417890.5202   0.0055  0.050   0.0056 0.36  
4302: 33 16 18  0   32 15 17  0             417890.5202   0.0055  0.050   0.0056 0.36  
4303: 33 16 18  0   32 16 17  0             417890.5202   0.0055  0.050   0.0056 0.14  
4304: 32 16 16  0   31 16 15  0             418065.5740  -0.0047  0.050  -0.0042 0.15  
4305: 32 16 16  0   31 17 15  0             418065.5740  -0.0035  0.050  -0.0042 0.35  
4306: 32 17 16  0   31 16 15  0             418065.5740  -0.0048  0.050  -0.0042 0.35  
4307: 32 17 16  0   31 17 15  0             418065.5740  -0.0036  0.050  -0.0042 0.15  
4308: 24 21  3  0   23 20  4  0             418157.4678   0.0022  0.050               
4309: 31 17 14  0   30 17 13  0             418385.2206  -0.0682  0.050   0.0340 0.15  
4310: 31 17 14  0   30 18 13  0             418385.2206   0.1643  0.050   0.0340 0.35  
4311: 31 18 14  0   30 17 13  0             418385.2206  -0.0962  0.050   0.0340 0.35  
4312: 31 18 14  0   30 18 13  0             418385.2206   0.1363  0.050   0.0340 0.15  
4313: 30 19 12  0   29 19 11  0             419026.0635   0.0175  0.050               
4314: 30 19 12  0   29 18 11  0             419053.2135   0.0358  0.050               
4315: 29 21  8  0   28 22  7  0             419389.5054   0.0117  0.050               
4316: 21 14  7  0   20 13  8  0             419516.9232  -0.0251  0.050               
4317: 21 14  7  0   20 12  8  0             419593.1632   0.0882  0.050               
4318: 25 20  6  0   24 19  5  0             419684.6598  -0.0089  0.050               
4319: 29 19 10  0   28 20  9  0             419774.9578   0.0508  0.050               
4320: 27 20  7  0   26 20  6  0             419934.7292   0.0569  0.050               
4321: 29 27  2  0   28 27  1  0             420066.4015  -0.1188  0.050  -0.0015 0.50  
4322: 29 27  3  0   28 27  2  0             420066.4015   0.1157  0.050  -0.0015 0.50  
4323: 29 20 10  0   28 20  9  0             420090.4843   0.0453  0.050               
4324: 26 20  7  0   25 19  6  0             420372.9365   0.0688  0.050               
4325: 33 25  9  0   32 26  6  0             420520.1424  -0.0468  0.050               
4326: 24 19  5  0   23 18  6  0             421193.6882   0.0183  0.050               
4327: 21 15  7  0   20 12  8  0             421269.0283  -0.0412  0.050               
4328: 29 20 10  0   28 19  9  0             421620.0344   0.0031  0.050               
4329: 23 18  5  0   22 16  6  0             421668.0150  -0.0307  0.050               
4330: 24 22  3  0   23 21  2  0             421708.8279  -0.0295  0.050               
4331: 24 22  2  0   23 21  3  0             421728.6699   0.0144  0.050               
4332: 80 31 49  0   80 30 50  0             422781.5093  -0.0892  0.050  -0.0892 0.40  
4333: 80 31 49  0   80 31 50  0             422781.5093  -0.0892  0.050  -0.0892 0.10  
4334: 80 32 49  0   80 30 50  0             422781.5093  -0.0892  0.050  -0.0892 0.10  
4335: 80 32 49  0   80 31 50  0             422781.5093  -0.0892  0.050  -0.0892 0.40  
4336: 20 11  9  0   19  9 10  0             424114.7391  -0.1162  0.050  -0.0667 0.23  
4337: 20 11  9  0   19 10 10  0             424114.7391  -0.0521  0.050  -0.0667 0.77  
4338: 20 12  9  0   19  9 10  0             424119.3044   0.0098  0.050   0.0244 0.77  
4339: 20 12  9  0   19 10 10  0             424119.3044   0.0739  0.050   0.0244 0.23  
4340: 71 22 49  0   71 21 50  0             424273.3759   0.0044  0.050   0.0044 0.39  
4341: 71 22 49  0   71 22 50  0             424273.3759   0.0044  0.050   0.0044 0.11  
4342: 71 23 49  0   71 21 50  0             424273.3759   0.0044  0.050   0.0044 0.11  
4343: 71 23 49  0   71 22 50  0             424273.3759   0.0044  0.050   0.0044 0.39  
4344: 69 20 49  0   69 19 50  0             424553.7547   0.0070  0.050   0.0071 0.39  
4345: 69 20 49  0   69 20 50  0             424553.7547   0.0070  0.050   0.0071 0.11  
4346: 69 21 49  0   69 19 50  0             424553.7547   0.0070  0.050   0.0071 0.11  
4347: 69 21 49  0   69 20 50  0             424553.7547   0.0070  0.050   0.0071 0.39  
4348: 68 19 49  0   68 18 50  0             424687.6330   0.0391  0.050   0.0391 0.39  
4349: 68 19 49  0   68 19 50  0             424687.6330   0.0391  0.050   0.0391 0.11  
4350: 68 20 49  0   68 18 50  0             424687.6330   0.0391  0.050   0.0391 0.11  
4351: 68 20 49  0   68 19 50  0             424687.6330   0.0391  0.050   0.0391 0.39  
4352: 67 18 49  0   67 17 50  0             424817.4324   0.0880  0.050   0.0881 0.39  
4353: 67 18 49  0   67 18 50  0             424817.4324   0.0880  0.050   0.0881 0.11  
4354: 67 19 49  0   67 17 50  0             424817.4324   0.0880  0.050   0.0881 0.11  
4355: 67 19 49  0   67 18 50  0             424817.4324   0.0880  0.050   0.0881 0.39  
4356: 66 17 49  0   66 16 50  0             424943.1453   0.0494  0.050   0.0495 0.39  
4357: 66 17 49  0   66 17 50  0             424943.1453   0.0494  0.050   0.0495 0.11  
4358: 66 18 49  0   66 16 50  0             424943.1453   0.0494  0.050   0.0495 0.11  
4359: 66 18 49  0   66 17 50  0             424943.1453   0.0494  0.050   0.0495 0.39  
4360: 65 16 49  0   65 15 50  0             425064.9324  -0.0110  0.050  -0.0110 0.39  
4361: 65 16 49  0   65 16 50  0             425064.9324  -0.0110  0.050  -0.0110 0.11  
4362: 65 17 49  0   65 15 50  0             425064.9324  -0.0110  0.050  -0.0110 0.11  
4363: 65 17 49  0   65 16 50  0             425064.9324  -0.0110  0.050  -0.0110 0.39  
4364: 64 15 49  0   64 14 50  0             425182.9533  -0.0274  0.050  -0.0274 0.39  
4365: 64 15 49  0   64 15 50  0             425182.9533  -0.0274  0.050  -0.0274 0.11  
4366: 64 16 49  0   64 14 50  0             425182.9533  -0.0274  0.050  -0.0274 0.11  
4367: 64 16 49  0   64 15 50  0             425182.9533  -0.0274  0.050  -0.0274 0.39  
4368: 63 14 49  0   63 13 50  0             425297.3048   0.0055  0.050   0.0055 0.39  
4369: 63 14 49  0   63 14 50  0             425297.3048   0.0055  0.050   0.0055 0.11  
4370: 63 15 49  0   63 13 50  0             425297.3048   0.0055  0.050   0.0055 0.11  
4371: 63 15 49  0   63 14 50  0             425297.3048   0.0055  0.050   0.0055 0.39  
4372: 24 23  1  0   23 22  2  0             425365.8507  -0.3296  0.050  -0.0196 0.50  
4373: 24 23  2  0   23 22  1  0             425365.8507   0.2904  0.050  -0.0196 0.50  
4374: 62 13 49  0   62 12 50  0             425407.9512  -0.0382  0.050  -0.0383 0.39  
4375: 62 13 49  0   62 13 50  0             425407.9512  -0.0382  0.050  -0.0383 0.11  
4376: 62 14 49  0   62 12 50  0             425407.9512  -0.0382  0.050  -0.0383 0.11  
4377: 62 14 49  0   62 13 50  0             425407.9512  -0.0382  0.050  -0.0383 0.39  
4378: 19  8 11  0   18  6 12  0             425456.3092   0.0149  0.050   0.0147 0.18  
4379: 19  8 11  0   18  7 12  0             425456.3092   0.0149  0.050   0.0147 0.64  
4380: 19  9 11  0   18  7 12  0             425456.3092   0.0132  0.050   0.0147 0.18  
4381: 61 12 49  0   61 11 50  0             425515.0965  -0.0431  0.050  -0.0431 0.65  
4382: 61 12 49  0   61 12 50  0             425515.0965  -0.0431  0.050  -0.0431 0.18  
4383: 61 13 49  0   61 11 50  0             425515.0965  -0.0431  0.050  -0.0431 0.18  
4384: 60 11 49  0   60 11 50  0             425618.9285   0.0919  0.050   0.0919 0.18  
4385: 60 12 49  0   60 10 50  0             425618.9285   0.0919  0.050   0.0919 0.18  
4386: 60 12 49  0   60 11 50  0             425618.9285   0.0919  0.050   0.0919 0.65  
4387: 59 10 49  0   59  9 50  0             425719.1573  -0.0085  0.050  -0.0086 0.39  
4388: 59 10 49  0   59 10 50  0             425719.1573  -0.0085  0.050  -0.0086 0.11  
4389: 59 11 49  0   59  9 50  0             425719.1573  -0.0085  0.050  -0.0086 0.11  
4390: 59 11 49  0   59 10 50  0             425719.1573  -0.0085  0.050  -0.0086 0.39  
4391: 29 20  9  0   28 21  8  0             425722.0236   0.0242  0.050               
4392: 29 25  5  0   28 25  4  0             425773.3779   0.0448  0.050               
4393: 29 25  4  0   28 25  3  0             425864.2912  -0.0151  0.050               
4394: 57  8 49  0   57  7 50  0             425910.0344  -0.0199  0.050  -0.0200 0.39  
4395: 57  8 49  0   57  8 50  0             425910.0344  -0.0199  0.050  -0.0200 0.11  
4396: 57  9 49  0   57  7 50  0             425910.0344  -0.0199  0.050  -0.0200 0.11  
4397: 57  9 49  0   57  8 50  0             425910.0344  -0.0199  0.050  -0.0200 0.39  
4398: 28 22  6  0   27 22  5  0             425992.4972   0.0595  0.050               
4399: 56  7 49  0   56  6 50  0             426000.7480  -0.0283  0.050  -0.0284 0.39  
4400: 56  7 49  0   56  7 50  0             426000.7480  -0.0283  0.050  -0.0284 0.11  
4401: 56  8 49  0   56  6 50  0             426000.7480  -0.0283  0.050  -0.0284 0.11  
4402: 56  8 49  0   56  7 50  0             426000.7480  -0.0283  0.050  -0.0284 0.39  
4403: 18  5 13  0   17  3 14  0             426086.1773   0.0970  0.050   0.0971 0.11  
4404: 18  5 13  0   17  4 14  0             426086.1773   0.0970  0.050   0.0971 0.39  
4405: 18  6 13  0   17  3 14  0             426086.1773   0.0970  0.050   0.0971 0.39  
4406: 18  6 13  0   17  4 14  0             426086.1773   0.0970  0.050   0.0971 0.11  
4407: 55  6 49  0   55  5 50  0             426088.4612   0.0048  0.050   0.0048 0.39  
4408: 55  6 49  0   55  6 50  0             426088.4612   0.0048  0.050   0.0048 0.11  
4409: 55  7 49  0   55  5 50  0             426088.4612   0.0048  0.050   0.0048 0.11  
4410: 55  7 49  0   55  6 50  0             426088.4612   0.0048  0.050   0.0048 0.39  
4411: 49  0 49  0   48  0 48  0             426166.4900   0.0255  0.050   0.0255 0.12  
4412: 49  0 49  0   48  1 48  0             426166.4900   0.0255  0.050   0.0255 0.38  
4413: 49  1 49  0   48  0 48  0             426166.4900   0.0255  0.050   0.0255 0.38  
4414: 49  1 49  0   48  1 48  0             426166.4900   0.0255  0.050   0.0255 0.12  
4415: 48  1 47  0   47  1 46  0             426173.5386  -0.0038  0.050  -0.0038 0.12  
4416: 48  1 47  0   47  2 46  0             426173.5386  -0.0038  0.050  -0.0038 0.38  
4417: 48  2 47  0   47  1 46  0             426173.5386  -0.0038  0.050  -0.0038 0.38  
4418: 48  2 47  0   47  2 46  0             426173.5386  -0.0038  0.050  -0.0038 0.12  
4419: 47  2 45  0   46  2 44  0             426179.8452  -0.0037  0.050  -0.0037 0.12  
4420: 47  2 45  0   46  3 44  0             426179.8452  -0.0037  0.050  -0.0037 0.38  
4421: 47  3 45  0   46  2 44  0             426179.8452  -0.0037  0.050  -0.0037 0.38  
4422: 47  3 45  0   46  3 44  0             426179.8452  -0.0037  0.050  -0.0037 0.12  
4423: 46  3 43  0   45  3 42  0             426185.6133   0.0435  0.050   0.0436 0.13  
4424: 46  3 43  0   45  4 42  0             426185.6133   0.0435  0.050   0.0436 0.37  
4425: 46  4 43  0   45  3 42  0             426185.6133   0.0435  0.050   0.0436 0.37  
4426: 46  4 43  0   45  4 42  0             426185.6133   0.0435  0.050   0.0436 0.13  
4427: 45  4 41  0   44  4 40  0             426190.9069  -0.0141  0.050  -0.0142 0.13  
4428: 45  4 41  0   44  5 40  0             426190.9069  -0.0141  0.050  -0.0142 0.37  
4429: 45  5 41  0   44  4 40  0             426190.9069  -0.0141  0.050  -0.0142 0.37  
4430: 45  5 41  0   44  5 40  0             426190.9069  -0.0141  0.050  -0.0142 0.13  
4431: 44  5 39  0   43  5 38  0             426196.1423  -0.0213  0.050  -0.0214 0.13  
4432: 44  5 39  0   43  6 38  0             426196.1423  -0.0213  0.050  -0.0214 0.37  
4433: 44  6 39  0   43  5 38  0             426196.1423  -0.0213  0.050  -0.0214 0.37  
4434: 44  6 39  0   43  6 38  0             426196.1423  -0.0213  0.050  -0.0214 0.13  
4435: 43  6 37  0   42  6 36  0             426201.6103  -0.0129  0.050  -0.0129 0.13  
4436: 43  6 37  0   42  7 36  0             426201.6103  -0.0129  0.050  -0.0129 0.37  
4437: 43  7 37  0   42  6 36  0             426201.6103  -0.0129  0.050  -0.0129 0.37  
4438: 43  7 37  0   42  7 36  0             426201.6103  -0.0129  0.050  -0.0129 0.13  
4439: 42  7 35  0   41  7 34  0             426207.7190  -0.0030  0.050  -0.0031 0.13  
4440: 42  7 35  0   41  8 34  0             426207.7190  -0.0030  0.050  -0.0031 0.37  
4441: 42  8 35  0   41  7 34  0             426207.7190  -0.0030  0.050  -0.0031 0.37  
4442: 42  8 35  0   41  8 34  0             426207.7190  -0.0030  0.050  -0.0031 0.13  
4443: 41  8 33  0   40  8 32  0             426215.0448   0.0165  0.050   0.0165 0.13  
4444: 41  8 33  0   40  9 32  0             426215.0448   0.0165  0.050   0.0165 0.37  
4445: 41  9 33  0   40  8 32  0             426215.0448   0.0165  0.050   0.0165 0.37  
4446: 41  9 33  0   40  9 32  0             426215.0448   0.0165  0.050   0.0165 0.13  
4447: 40  9 31  0   39  9 30  0             426224.3479   0.0131  0.050   0.0132 0.13  
4448: 40  9 31  0   39 10 30  0             426224.3479   0.0131  0.050   0.0132 0.37  
4449: 40 10 31  0   39  9 30  0             426224.3479   0.0131  0.050   0.0132 0.37  
4450: 40 10 31  0   39 10 30  0             426224.3479   0.0131  0.050   0.0132 0.13  
4451: 38 11 27  0   37 11 26  0             426254.1047  -0.0057  0.050  -0.0058 0.13  
4452: 38 11 27  0   37 12 26  0             426254.1047  -0.0057  0.050  -0.0058 0.37  
4453: 38 12 27  0   37 11 26  0             426254.1047  -0.0057  0.050  -0.0058 0.37  
4454: 38 12 27  0   37 12 26  0             426254.1047  -0.0057  0.050  -0.0058 0.13  
4455: 37 12 25  0   36 12 24  0             426278.9673  -0.0137  0.050  -0.0138 0.13  
4456: 37 12 25  0   36 13 24  0             426278.9673  -0.0137  0.050  -0.0138 0.37  
4457: 37 13 25  0   36 12 24  0             426278.9673  -0.0137  0.050  -0.0138 0.37  
4458: 37 13 25  0   36 13 24  0             426278.9673  -0.0137  0.050  -0.0138 0.13  
4459: 36 13 23  0   35 13 22  0             426315.7939   0.0481  0.050   0.0482 0.13  
4460: 36 13 23  0   35 14 22  0             426315.7939   0.0481  0.050   0.0482 0.37  
4461: 36 14 23  0   35 13 22  0             426315.7939   0.0481  0.050   0.0482 0.37  
4462: 36 14 23  0   35 14 22  0             426315.7939   0.0481  0.050   0.0482 0.13  
4463: 52  3 49  0   52  2 50  0             426333.9978  -0.0147  0.050  -0.0148 0.39  
4464: 52  3 49  0   52  3 50  0             426333.9978  -0.0147  0.050  -0.0148 0.11  
4465: 52  4 49  0   52  2 50  0             426333.9978  -0.0147  0.050  -0.0148 0.11  
4466: 52  4 49  0   52  3 50  0             426333.9978  -0.0147  0.050  -0.0148 0.39  
4467: 35 14 21  0   34 14 20  0             426371.8008   0.0236  0.050   0.0236 0.14  
4468: 35 14 21  0   34 15 20  0             426371.8008   0.0236  0.050   0.0236 0.36  
4469: 35 15 21  0   34 14 20  0             426371.8008   0.0236  0.050   0.0236 0.36  
4470: 35 15 21  0   34 15 20  0             426371.8008   0.0236  0.050   0.0236 0.14  
4471: 51  2 49  0   51  1 50  0             426410.2834  -0.0021  0.050  -0.0022 0.39  
4472: 51  2 49  0   51  2 50  0             426410.2834  -0.0021  0.050  -0.0022 0.11  
4473: 51  3 49  0   51  1 50  0             426410.2834  -0.0021  0.050  -0.0022 0.11  
4474: 51  3 49  0   51  2 50  0             426410.2834  -0.0021  0.050  -0.0022 0.39  
4475: 34 15 19  0   33 15 18  0             426460.2611  -0.0122  0.050  -0.0122 0.14  
4476: 34 15 19  0   33 16 18  0             426460.2611  -0.0122  0.050  -0.0122 0.36  
4477: 34 16 19  0   33 15 18  0             426460.2611  -0.0122  0.050  -0.0122 0.36  
4478: 34 16 19  0   33 16 18  0             426460.2611  -0.0122  0.050  -0.0122 0.14  
4479: 50  1 49  0   50  0 50  0             426483.9125   0.0226  0.050   0.0226 0.39  
4480: 50  1 49  0   50  1 50  0             426483.9125   0.0226  0.050   0.0226 0.11  
4481: 50  2 49  0   50  0 50  0             426483.9125   0.0226  0.050   0.0226 0.11  
4482: 50  2 49  0   50  1 50  0             426483.9125   0.0226  0.050   0.0226 0.39  
4483: 33 16 17  0   32 16 16  0             426606.4861  -0.0055  0.050  -0.0055 0.14  
4484: 33 16 17  0   32 17 16  0             426606.4861  -0.0054  0.050  -0.0055 0.36  
4485: 33 17 17  0   32 16 16  0             426606.4861  -0.0055  0.050  -0.0055 0.36  
4486: 33 17 17  0   32 17 16  0             426606.4861  -0.0054  0.050  -0.0055 0.14  
4487: 34 25 10  0   33 26  7  0             426813.2049   0.0433  0.050               
4488: 32 17 15  0   31 17 14  0             426863.3072   0.0254  0.050   0.0379 0.15  
4489: 32 17 15  0   31 18 14  0             426863.3072   0.0534  0.050   0.0379 0.35  
4490: 32 18 15  0   31 17 14  0             426863.3072   0.0222  0.050   0.0379 0.35  
4491: 32 18 15  0   31 18 14  0             426863.3072   0.0502  0.050   0.0379 0.15  
4492: 31 18 13  0   30 19 12  0             427354.2854   0.0308  0.050               
4493: 30 19 11  0   29 20 10  0             428279.3738   0.0313  0.050               
4494: 30 20 11  0   29 20 10  0             428335.3849   0.0302  0.050               
4495: 29 21  9  0   28 21  8  0             428370.0504   0.0394  0.050               
4496: 30 19 11  0   29 19 10  0             428594.8409  -0.0335  0.050               
4497: 30 20 11  0   29 19 10  0             428650.9000   0.0133  0.050               
4498: 22 18  5  0   21 16  6  0             428933.0476   0.0014  0.050               
4499: 24 24  0  0   23 23  1  0             428977.9766   0.0212  0.050   0.0255 0.50  
4500: 24 24  1  0   23 23  0  0             428977.9766   0.0298  0.050   0.0255 0.50  
4501: 29 24  6  0   28 24  5  0             429433.3156  -0.0914  0.050               
4502: 22 19  3  0   21 17  4  0             429967.9979   0.0002  0.050               
4503: 28 20  8  0   27 20  7  0             430582.1083   0.0415  0.050               
4504: 25 21  5  0   24 20  4  0             430813.1061  -0.0188  0.050               
4505: 21 13  8  0   20 11  9  0             430959.1773  -0.0340  0.050               
4506: 23 17  6  0   22 15  7  0             431003.2532  -0.0167  0.050               
4507: 21 14  8  0   20 11  9  0             431121.9945  -0.0136  0.050               
4508: 22 17  6  0   21 14  7  0             431762.6390  -0.0861  0.050               
4509: 30 29  1  0   29 29  0  0             432190.6121  -0.0029  0.050  -0.0016 0.50  
4510: 30 29  2  0   29 29  1  0             432190.6121  -0.0002  0.050  -0.0016 0.50  
4511: 74 24 50  0   74 23 51  0             432558.7129   0.0155  0.050   0.0156 0.39  
4512: 74 24 50  0   74 24 51  0             432558.7129   0.0155  0.050   0.0156 0.11  
4513: 74 25 50  0   74 23 51  0             432558.7129   0.0155  0.050   0.0156 0.11  
4514: 74 25 50  0   74 24 51  0             432558.7129   0.0155  0.050   0.0156 0.39  
4515: 73 23 50  0   73 22 51  0             432710.3380   0.0726  0.050   0.0726 0.44  
4516: 73 23 50  0   73 23 51  0             432710.3380   0.0726  0.050   0.0726 0.12  
4517: 73 24 50  0   73 23 51  0             432710.3380   0.0726  0.050   0.0726 0.44  
4518: 29 23  7  0   28 23  6  0             432723.8286  -0.0758  0.050               
4519: 71 21 50  0   71 20 51  0             433000.4012   0.0867  0.050   0.0868 0.39  
4520: 71 21 50  0   71 21 51  0             433000.4012   0.0867  0.050   0.0868 0.11  
4521: 71 22 50  0   71 20 51  0             433000.4012   0.0867  0.050   0.0868 0.11  
4522: 71 22 50  0   71 21 51  0             433000.4012   0.0867  0.050   0.0868 0.39  
4523: 29 22  8  0   28 22  7  0             433036.5573   0.0513  0.050               
4524: 25 21  4  0   24 20  5  0             433205.2902  -0.0428  0.050               
4525: 20 10 10  0   19  9 11  0             433364.4127   0.0320  0.050  -0.0753 0.44  
4526: 20 11 10  0   19  8 11  0             433364.4127  -0.1588  0.050  -0.0753 0.44  
4527: 20 11 10  0   19  9 11  0             433364.4127  -0.1570  0.050  -0.0753 0.13  
4528: 68 18 50  0   68 17 51  0             433404.1194  -0.0107  0.050  -0.0107 0.39  
4529: 68 18 50  0   68 18 51  0             433404.1194  -0.0107  0.050  -0.0107 0.11  
4530: 68 19 50  0   68 17 51  0             433404.1194  -0.0107  0.050  -0.0107 0.11  
4531: 68 19 50  0   68 18 51  0             433404.1194  -0.0107  0.050  -0.0107 0.39  
4532: 67 17 50  0   67 16 51  0             433530.7091  -0.0682  0.050  -0.0683 0.39  
4533: 67 17 50  0   67 17 51  0             433530.7091  -0.0682  0.050  -0.0683 0.11  
4534: 67 18 50  0   67 16 51  0             433530.7091  -0.0682  0.050  -0.0683 0.11  
4535: 67 18 50  0   67 17 51  0             433530.7091  -0.0682  0.050  -0.0683 0.39  
4536: 66 16 50  0   66 15 51  0             433653.5832  -0.0148  0.050  -0.0149 0.39  
4537: 66 16 50  0   66 16 51  0             433653.5832  -0.0148  0.050  -0.0149 0.11  
4538: 66 17 50  0   66 15 51  0             433653.5832  -0.0148  0.050  -0.0149 0.11  
4539: 66 17 50  0   66 16 51  0             433653.5832  -0.0148  0.050  -0.0149 0.39  
4540: 65 15 50  0   65 15 51  0             433772.7010   0.0195  0.050   0.0195 0.18  
4541: 65 16 50  0   65 14 51  0             433772.7010   0.0195  0.050   0.0195 0.18  
4542: 65 16 50  0   65 15 51  0             433772.7010   0.0195  0.050   0.0195 0.65  
4543: 64 14 50  0   64 13 51  0             433888.1141  -0.0010  0.050  -0.0010 0.39  
4544: 64 14 50  0   64 14 51  0             433888.1141  -0.0010  0.050  -0.0010 0.11  
4545: 64 15 50  0   64 13 51  0             433888.1141  -0.0010  0.050  -0.0010 0.11
[truncated: 125,960 more chars]
