# Supplementary material for: Improved Accuracy in Semi-Experimental Structure Determination by Resolving Problems Associated with Rotation of Principal Inertial Axes of Isotopologues: Structures of 1,3-Oxazole (c‑C3H3NO)
Source: J Phys Chem A. 2026 Apr 24;130(18):3623–41. doi: 10.1021/acs.jpca.6c01535 (PMC13158917; doi:10.1021/acs.jpca.6c01535)
Supplement: Supplementary file 2 [file jp6c01535_si_002.zip › Supporting Information/Least-Squares Fits/oxazole_024_S_III_l.res]

   [5-2H,2-13C]-oxazole GS                            Sun Oct 12 19:29:20 2025

-------------------------------------------------------------------------------------=========
                                              obs         o-c     error     blends     Notes
                                                                         o-c      wt
    / instead of : below denotes (o-c)>3*err
-------------------------------------------------------------------------------------=========
   1: 37  1 36  0   36  1 35  0             357602.1794   0.0370  0.050   0.0370 0.47  
   2: 37  1 36  0   36  2 35  0             357602.1794   0.0370  0.050   0.0370 0.04  
   3: 37  2 36  0   36  1 35  0             357602.1794   0.0370  0.050   0.0370 0.04  
   4: 37  2 36  0   36  2 35  0             357602.1794   0.0370  0.050   0.0370 0.47  
   5: 36  2 34  0   35  2 33  0             357610.3298  -0.0703  0.050  -0.0703 0.47  
   6: 36  2 34  0   35  3 33  0             357610.3298  -0.0703  0.050  -0.0703 0.03  
   7: 36  3 34  0   35  2 33  0             357610.3298  -0.0703  0.050  -0.0703 0.03  
   8: 36  3 34  0   35  3 33  0             357610.3298  -0.0703  0.050  -0.0703 0.47  
   9: 35  3 32  0   34  3 31  0             357618.4804  -0.0226  0.050  -0.0226 0.47  
  10: 35  3 32  0   34  4 31  0             357618.4804  -0.0226  0.050  -0.0226 0.03  
  11: 35  4 32  0   34  3 31  0             357618.4804  -0.0226  0.050  -0.0226 0.03  
  12: 35  4 32  0   34  4 31  0             357618.4804  -0.0226  0.050  -0.0226 0.47  
  13: 32  6 26  0   31  6 25  0             357648.2610  -0.0565  0.050  -0.0565 0.47  
  14: 32  6 26  0   31  7 25  0             357648.2610  -0.0565  0.050  -0.0565 0.03  
  15: 32  7 26  0   31  6 25  0             357648.2610  -0.0565  0.050  -0.0565 0.03  
  16: 32  7 26  0   31  7 25  0             357648.2610  -0.0565  0.050  -0.0565 0.47  
  17: 31  7 24  0   30  7 23  0             357664.1654   0.0500  0.050   0.0500 0.47  
  18: 31  7 24  0   30  8 23  0             357664.1654   0.0500  0.050   0.0500 0.03  
  19: 31  8 24  0   30  7 23  0             357664.1654   0.0500  0.050   0.0500 0.03  
  20: 31  8 24  0   30  8 23  0             357664.1654   0.0500  0.050   0.0500 0.47  
  21: 30  8 22  0   29  8 21  0             357686.9451   0.0566  0.050   0.0567 0.47  
  22: 30  8 22  0   29  9 21  0             357686.9451   0.0566  0.050   0.0567 0.03  
  23: 30  9 22  0   29  8 21  0             357686.9451   0.0566  0.050   0.0567 0.03  
  24: 30  9 22  0   29  9 21  0             357686.9451   0.0566  0.050   0.0567 0.47  
  25: 27 11 16  0   26 11 15  0             357876.1854   0.0327  0.050   0.0328 0.47  
  26: 27 11 16  0   26 12 15  0             357876.1854   0.0328  0.050   0.0328 0.03  
  27: 27 12 16  0   26 11 15  0             357876.1854   0.0327  0.050   0.0328 0.03  
  28: 27 12 16  0   26 12 15  0             357876.1854   0.0328  0.050   0.0328 0.47  
  29: 39  0 39  0   38  0 38  0             366876.9696  -0.0231  0.050  -0.0232 0.46  
  30: 39  0 39  0   38  1 38  0             366876.9696  -0.0231  0.050  -0.0232 0.04  
  31: 39  1 39  0   38  0 38  0             366876.9696  -0.0231  0.050  -0.0232 0.04  
  32: 39  1 39  0   38  1 38  0             366876.9696  -0.0231  0.050  -0.0232 0.46  
  33: 38  1 37  0   37  1 36  0             366885.7069  -0.0490  0.050  -0.0491 0.47  
  34: 38  1 37  0   37  2 36  0             366885.7069  -0.0490  0.050  -0.0491 0.04  
  35: 38  2 37  0   37  1 36  0             366885.7069  -0.0490  0.050  -0.0491 0.04  
  36: 38  2 37  0   37  2 36  0             366885.7069  -0.0490  0.050  -0.0491 0.47  
  37: 36  3 33  0   35  3 32  0             366901.9173  -0.0215  0.050  -0.0216 0.46  
  38: 36  3 33  0   35  4 32  0             366901.9173  -0.0215  0.050  -0.0216 0.04  
  39: 36  4 33  0   35  3 32  0             366901.9173  -0.0215  0.050  -0.0216 0.04  
  40: 36  4 33  0   35  4 32  0             366901.9173  -0.0215  0.050  -0.0216 0.46  
  41: 35  4 31  0   34  4 30  0             366910.2446   0.0473  0.050   0.0474 0.46  
  42: 35  4 31  0   34  5 30  0             366910.2446   0.0473  0.050   0.0474 0.04  
  43: 35  5 31  0   34  4 30  0             366910.2446   0.0473  0.050   0.0474 0.04  
  44: 35  5 31  0   34  5 30  0             366910.2446   0.0473  0.050   0.0474 0.46  
  45: 33  6 27  0   32  6 26  0             366930.6669   0.0730  0.050   0.0731 0.47  
  46: 33  6 27  0   32  7 26  0             366930.6669   0.0730  0.050   0.0731 0.03  
  47: 33  7 27  0   32  6 26  0             366930.6669   0.0730  0.050   0.0731 0.03  
  48: 33  7 27  0   32  7 26  0             366930.6669   0.0730  0.050   0.0731 0.47  
  49: 31  8 23  0   30  8 22  0             366966.1884   0.0218  0.050   0.0218 0.47  
  50: 31  8 23  0   30  9 22  0             366966.1884   0.0218  0.050   0.0218 0.03  
  51: 31  9 23  0   30  8 22  0             366966.1884   0.0218  0.050   0.0218 0.03  
  52: 31  9 23  0   30  9 22  0             366966.1884   0.0218  0.050   0.0218 0.47  
  53: 40  0 40  0   39  0 39  0             376160.2775  -0.0156  0.050  -0.0156 0.46  
  54: 40  0 40  0   39  1 39  0             376160.2775  -0.0156  0.050  -0.0156 0.04  
  55: 40  1 40  0   39  0 39  0             376160.2775  -0.0156  0.050  -0.0156 0.04  
  56: 40  1 40  0   39  1 39  0             376160.2775  -0.0156  0.050  -0.0156 0.46  
  57: 39  1 38  0   38  1 37  0             376169.0069  -0.0262  0.050  -0.0262 0.47  
  58: 39  1 38  0   38  2 37  0             376169.0069  -0.0262  0.050  -0.0262 0.04  
  59: 39  2 38  0   38  1 37  0             376169.0069  -0.0262  0.050  -0.0262 0.04  
  60: 39  2 38  0   38  2 37  0             376169.0069  -0.0262  0.050  -0.0262 0.47  
  61: 38  2 36  0   37  2 35  0             376177.1017  -0.0683  0.050  -0.0683 0.46  
  62: 38  2 36  0   37  3 35  0             376177.1017  -0.0683  0.050  -0.0683 0.04  
  63: 38  3 36  0   37  2 35  0             376177.1017  -0.0683  0.050  -0.0683 0.04  
  64: 38  3 36  0   37  3 35  0             376177.1017  -0.0683  0.050  -0.0683 0.46  
  65: 37  3 34  0   36  3 33  0             376185.0552   0.0105  0.050   0.0106 0.46  
  66: 37  3 34  0   36  4 33  0             376185.0552   0.0105  0.050   0.0106 0.04  
  67: 37  4 34  0   36  3 33  0             376185.0552   0.0105  0.050   0.0106 0.04  
  68: 37  4 34  0   36  4 33  0             376185.0552   0.0105  0.050   0.0106 0.46  
  69: 36  4 32  0   35  4 31  0             376193.1480   0.0374  0.050   0.0374 0.46  
  70: 36  4 32  0   35  5 31  0             376193.1480   0.0374  0.050   0.0374 0.04  
  71: 36  5 32  0   35  4 31  0             376193.1480   0.0374  0.050   0.0374 0.04  
  72: 36  5 32  0   35  5 31  0             376193.1480   0.0374  0.050   0.0374 0.46  
  73: 35  5 30  0   34  5 29  0             376201.9196  -0.0800  0.050  -0.0800 0.47  
  74: 35  5 30  0   34  6 29  0             376201.9196  -0.0800  0.050  -0.0800 0.03  
  75: 35  6 30  0   34  5 29  0             376201.9196  -0.0800  0.050  -0.0800 0.03  
  76: 35  6 30  0   34  6 29  0             376201.9196  -0.0800  0.050  -0.0800 0.47  
  77: 34  6 28  0   33  6 27  0             376212.5957  -0.0380  0.050  -0.0381 0.47  
  78: 34  6 28  0   33  7 27  0             376212.5957  -0.0380  0.050  -0.0381 0.03  
  79: 34  7 28  0   33  6 27  0             376212.5957  -0.0380  0.050  -0.0381 0.03  
  80: 34  7 28  0   33  7 27  0             376212.5957  -0.0380  0.050  -0.0381 0.47  
  81: 33  7 26  0   32  7 25  0             376226.4218   0.0043  0.050   0.0043 0.47  
  82: 33  7 26  0   32  8 25  0             376226.4218   0.0043  0.050   0.0043 0.03  
  83: 33  8 26  0   32  7 25  0             376226.4218   0.0043  0.050   0.0043 0.03  
  84: 33  8 26  0   32  8 25  0             376226.4218   0.0043  0.050   0.0043 0.47  
  85: 32  8 24  0   31  8 23  0             376245.5990   0.0127  0.050   0.0127 0.47  
  86: 32  8 24  0   31  9 23  0             376245.5990   0.0127  0.050   0.0127 0.03  
  87: 32  9 24  0   31  8 23  0             376245.5990   0.0127  0.050   0.0127 0.03  
  88: 32  9 24  0   31  9 23  0             376245.5990   0.0127  0.050   0.0127 0.47  
  89: 31  9 22  0   30  9 21  0             376273.8623   0.0004  0.050   0.0005 0.47  
  90: 31  9 22  0   30 10 21  0             376273.8623   0.0004  0.050   0.0005 0.03  
  91: 31 10 22  0   30  9 21  0             376273.8623   0.0004  0.050   0.0005 0.03  
  92: 31 10 22  0   30 10 21  0             376273.8623   0.0004  0.050   0.0005 0.47  
  93: 30 10 20  0   29 10 19  0             376317.7682   0.0127  0.050   0.0127 0.47  
  94: 30 10 20  0   29 11 19  0             376317.7682   0.0127  0.050   0.0127 0.03  
  95: 30 11 20  0   29 10 19  0             376317.7682   0.0127  0.050   0.0127 0.03  
  96: 30 11 20  0   29 11 19  0             376317.7682   0.0127  0.050   0.0127 0.47  
  97: 29 11 18  0   28 11 17  0             376389.2769  -0.0609  0.050  -0.0609 0.47  
  98: 29 11 18  0   28 12 17  0             376389.2769  -0.0609  0.050  -0.0609 0.03  
  99: 29 12 18  0   28 11 17  0             376389.2769  -0.0609  0.050  -0.0609 0.03  
 100: 29 12 18  0   28 12 17  0             376389.2769  -0.0609  0.050  -0.0609 0.47  
 101: 28 12 16  0   27 12 15  0             376512.6571  -0.0069  0.050  -0.0068 0.47  
 102: 28 12 16  0   27 13 15  0             376512.6571  -0.0066  0.050  -0.0068 0.03  
 103: 28 13 16  0   27 12 15  0             376512.6571  -0.0069  0.050  -0.0068 0.03  
 104: 28 13 16  0   27 13 15  0             376512.6571  -0.0067  0.050  -0.0068 0.47  
 105: 26 15 12  0   25 15 11  0             377203.4119   0.0237  0.050               
 106: 26 14 12  0   25 14 11  0             377211.0522   0.0093  0.050               
 107: 41  0 41  0   40  0 40  0             385443.2666   0.0184  0.050   0.0184 0.46  
 108: 41  0 41  0   40  1 40  0             385443.2666   0.0184  0.050   0.0184 0.04  
 109: 41  1 41  0   40  0 40  0             385443.2666   0.0184  0.050   0.0184 0.04  
 110: 41  1 41  0   40  1 40  0             385443.2666   0.0184  0.050   0.0184 0.46  
 111: 40  1 39  0   39  1 38  0             385451.9546  -0.0108  0.050  -0.0109 0.46  
 112: 40  1 39  0   39  2 38  0             385451.9546  -0.0108  0.050  -0.0109 0.04  
 113: 40  2 39  0   39  1 38  0             385451.9546  -0.0108  0.050  -0.0109 0.04  
 114: 40  2 39  0   39  2 38  0             385451.9546  -0.0108  0.050  -0.0109 0.46  
 115: 39  2 37  0   38  2 36  0             385459.9948  -0.0493  0.050  -0.0494 0.47  
 116: 39  2 37  0   38  3 36  0             385459.9948  -0.0493  0.050  -0.0494 0.03  
 117: 39  3 37  0   38  2 36  0             385459.9948  -0.0493  0.050  -0.0494 0.03  
 118: 39  3 37  0   38  3 36  0             385459.9948  -0.0493  0.050  -0.0494 0.47  
 119: 38  3 35  0   37  3 34  0             385467.8448   0.0337  0.050   0.0338 0.47  
 120: 38  3 35  0   37  4 34  0             385467.8448   0.0337  0.050   0.0338 0.03  
 121: 38  4 35  0   37  3 34  0             385467.8448   0.0337  0.050   0.0338 0.03  
 122: 38  4 35  0   37  4 34  0             385467.8448   0.0337  0.050   0.0338 0.47  
 123: 36  5 31  0   35  5 30  0             385484.2948   0.0132  0.050   0.0132 0.47  
 124: 36  5 31  0   35  6 30  0             385484.2948   0.0132  0.050   0.0132 0.03  
 125: 36  6 31  0   35  5 30  0             385484.2948   0.0132  0.050   0.0132 0.03  
 126: 36  6 31  0   35  6 30  0             385484.2948   0.0132  0.050   0.0132 0.47  
 127: 35  6 29  0   34  6 28  0             385494.4318   0.0175  0.050   0.0175 0.47  
 128: 35  6 29  0   34  7 28  0             385494.4318   0.0175  0.050   0.0175 0.03  
 129: 35  7 29  0   34  6 28  0             385494.4318   0.0175  0.050   0.0175 0.03  
 130: 35  7 29  0   34  7 28  0             385494.4318   0.0175  0.050   0.0175 0.47  
 131: 34  7 27  0   33  7 26  0             385507.3496  -0.0016  0.050  -0.0017 0.47  
 132: 34  7 27  0   33  8 26  0             385507.3496  -0.0016  0.050  -0.0017 0.03  
 133: 34  8 27  0   33  7 26  0             385507.3496  -0.0016  0.050  -0.0017 0.03  
 134: 34  8 27  0   33  8 26  0             385507.3496  -0.0016  0.050  -0.0017 0.47  
 135: 33  8 25  0   32  8 24  0             385525.0201  -0.0363  0.050  -0.0363 0.47  
 136: 33  8 25  0   32  9 24  0             385525.0201  -0.0363  0.050  -0.0363 0.03  
 137: 33  9 25  0   32  8 24  0             385525.0201  -0.0363  0.050  -0.0363 0.03  
 138: 33  9 25  0   32  9 24  0             385525.0201  -0.0363  0.050  -0.0363 0.47  
 139: 32  9 23  0   31  9 22  0             385550.7665   0.0391  0.050   0.0391 0.47  
 140: 32  9 23  0   31 10 22  0             385550.7665   0.0391  0.050   0.0391 0.03  
 141: 32 10 23  0   31  9 22  0             385550.7665   0.0391  0.050   0.0391 0.03  
 142: 32 10 23  0   31 10 22  0             385550.7665   0.0391  0.050   0.0391 0.47  
 143: 31 10 21  0   30 10 20  0             385589.8481   0.0295  0.050   0.0296 0.47  
 144: 31 10 21  0   30 11 20  0             385589.8481   0.0295  0.050   0.0296 0.03  
 145: 31 11 21  0   30 10 20  0             385589.8481   0.0295  0.050   0.0296 0.03  
 146: 31 11 21  0   30 11 20  0             385589.8481   0.0295  0.050   0.0296 0.47  
 147: 29 12 17  0   28 12 16  0             385756.5007  -0.0288  0.050  -0.0288 0.89  
 148: 29 12 17  0   28 13 16  0             385756.5007  -0.0287  0.050  -0.0288 0.06  
 149: 29 13 17  0   28 12 16  0             385756.5007  -0.0288  0.050  -0.0288 0.06  
 150: 28 13 15  0   27 13 14  0             385942.2691  -0.0334  0.050  -0.0300 0.47  
 151: 28 13 15  0   27 14 14  0             385942.2691  -0.0256  0.050  -0.0300 0.03  
 152: 28 14 15  0   27 13 14  0             385942.2691  -0.0343  0.050  -0.0300 0.03  
 153: 28 14 15  0   27 14 14  0             385942.2691  -0.0265  0.050  -0.0300 0.47  
 154: 27 14 13  0   26 15 12  0             386301.3490   0.0859  0.050  -0.0833 0.05  
 155: 27 15 13  0   26 15 12  0             386301.3490  -0.0930  0.050  -0.0833 0.95  
 156: 27 14 13  0   26 14 12  0             386302.6017   0.0215  0.050   0.0118 0.95  
 157: 27 15 13  0   26 14 12  0             386302.6017  -0.1574  0.050   0.0118 0.05  
 158: 42  0 42  0   41  0 41  0             394725.8171  -0.0323  0.050  -0.0324 0.46  
 159: 42  0 42  0   41  1 41  0             394725.8171  -0.0323  0.050  -0.0324 0.04  
 160: 42  1 42  0   41  0 41  0             394725.8171  -0.0323  0.050  -0.0324 0.04  
 161: 42  1 42  0   41  1 41  0             394725.8171  -0.0323  0.050  -0.0324 0.46  
 162: 41  1 40  0   40  1 39  0             394734.5567   0.0123  0.050   0.0123 0.47  
 163: 41  1 40  0   40  2 39  0             394734.5567   0.0123  0.050   0.0123 0.04  
 164: 41  2 40  0   40  1 39  0             394734.5567   0.0123  0.050   0.0123 0.04  
 165: 41  2 40  0   40  2 39  0             394734.5567   0.0123  0.050   0.0123 0.47  
 166: 40  2 38  0   39  2 37  0             394742.5712   0.0050  0.050   0.0051 0.47  
 167: 40  2 38  0   39  3 37  0             394742.5712   0.0050  0.050   0.0051 0.03  
 168: 40  3 38  0   39  2 37  0             394742.5712   0.0050  0.050   0.0051 0.03  
 169: 40  3 38  0   39  3 37  0             394742.5712   0.0050  0.050   0.0051 0.47  
 170: 39  3 36  0   38  3 35  0             394750.2610   0.0320  0.050   0.0321 0.47  
 171: 39  3 36  0   38  4 35  0             394750.2610   0.0320  0.050   0.0321 0.03  
 172: 39  4 36  0   38  3 35  0             394750.2610   0.0320  0.050   0.0321 0.03  
 173: 39  4 36  0   38  4 35  0             394750.2610   0.0320  0.050   0.0321 0.47  
 174: 38  4 34  0   37  4 33  0             394757.9467   0.0082  0.050   0.0082 0.47  
 175: 38  4 34  0   37  5 33  0             394757.9467   0.0082  0.050   0.0082 0.03  
 176: 38  5 34  0   37  4 33  0             394757.9467   0.0082  0.050   0.0082 0.03  
 177: 38  5 34  0   37  5 33  0             394757.9467   0.0082  0.050   0.0082 0.47  
 178: 37  5 32  0   36  5 31  0             394766.2096  -0.0332  0.050  -0.0332 0.47  
 179: 37  5 32  0   36  6 31  0             394766.2096  -0.0332  0.050  -0.0332 0.03  
 180: 37  6 32  0   36  5 31  0             394766.2096  -0.0332  0.050  -0.0332 0.03  
 181: 37  6 32  0   36  6 31  0             394766.2096  -0.0332  0.050  -0.0332 0.47  
 182: 36  6 30  0   35  6 29  0             394775.8838  -0.0308  0.050  -0.0309 0.47  
 183: 36  6 30  0   35  7 29  0             394775.8838  -0.0308  0.050  -0.0309 0.03  
 184: 36  7 30  0   35  6 29  0             394775.8838  -0.0308  0.050  -0.0309 0.03  
 185: 36  7 30  0   35  7 29  0             394775.8838  -0.0308  0.050  -0.0309 0.47  
 186: 35  7 28  0   34  7 27  0             394788.1747   0.0857  0.050   0.0857 0.47  
 187: 35  7 28  0   34  8 27  0             394788.1747   0.0857  0.050   0.0857 0.03  
 188: 35  8 28  0   34  7 27  0             394788.1747   0.0857  0.050   0.0857 0.03  
 189: 35  8 28  0   34  8 27  0             394788.1747   0.0857  0.050   0.0857 0.47  
 190: 34  8 26  0   33  8 25  0             394804.5774   0.0744  0.050   0.0744 0.47  
 191: 34  8 26  0   33  9 25  0             394804.5774   0.0744  0.050   0.0744 0.03  
 192: 34  9 26  0   33  8 25  0             394804.5774   0.0744  0.050   0.0744 0.03  
 193: 34  9 26  0   33  9 25  0             394804.5774   0.0744  0.050   0.0744 0.47  
 194: 33  9 24  0   32  9 23  0             394827.9093  -0.0183  0.050  -0.0184 0.47  
 195: 33  9 24  0   32 10 23  0             394827.9093  -0.0183  0.050  -0.0184 0.03  
 196: 33 10 24  0   32  9 23  0             394827.9093  -0.0183  0.050  -0.0184 0.03  
 197: 33 10 24  0   32 10 23  0             394827.9093  -0.0183  0.050  -0.0184 0.47  
 198: 32 10 22  0   31 10 21  0             394863.0192   0.0395  0.050   0.0395 0.47  
 199: 32 10 22  0   31 11 21  0             394863.0192   0.0395  0.050   0.0395 0.03  
 200: 32 11 22  0   31 10 21  0             394863.0192   0.0395  0.050   0.0395 0.03  
 201: 32 11 22  0   31 11 21  0             394863.0192   0.0395  0.050   0.0395 0.47  
 202: 31 11 20  0   30 11 19  0             394917.7093  -0.0303  0.050  -0.0303 0.47  
 203: 31 11 20  0   30 12 19  0             394917.7093  -0.0303  0.050  -0.0303 0.03  
 204: 31 12 20  0   30 11 19  0             394917.7093  -0.0303  0.050  -0.0303 0.03  
 205: 31 12 20  0   30 12 19  0             394917.7093  -0.0303  0.050  -0.0303 0.47  
 206: 30 12 18  0   29 12 17  0             395007.1985  -0.0044  0.050  -0.0044 0.47  
 207: 30 12 18  0   29 13 17  0             395007.1985  -0.0044  0.050  -0.0044 0.03  
 208: 30 13 18  0   29 12 17  0             395007.1985  -0.0044  0.050  -0.0044 0.03  
 209: 30 13 18  0   29 13 17  0             395007.1985  -0.0044  0.050  -0.0044 0.47  
 210: 29 13 16  0   28 13 15  0             395161.2884  -0.0520  0.050  -0.0517 0.47  
 211: 29 13 16  0   28 14 15  0             395161.2884  -0.0511  0.050  -0.0517 0.03  
 212: 29 14 16  0   28 13 15  0             395161.2884  -0.0521  0.050  -0.0517 0.03  
 213: 29 14 16  0   28 14 15  0             395161.2884  -0.0512  0.050  -0.0517 0.47  
 214: 28 14 14  0   27 14 13  0             395446.4732  -0.0490  0.050   0.0290 0.47  
 215: 28 14 14  0   27 15 13  0             395446.4732   0.1299  0.050   0.0290 0.03  
 216: 28 15 14  0   27 14 13  0             395446.4732  -0.0718  0.050   0.0290 0.03  
 217: 28 15 14  0   27 15 13  0             395446.4732   0.1071  0.050   0.0290 0.47  
 218: 43  0 43  0   42  1 42  0             404008.0731  -0.0151  0.050  -0.0152 0.07  
 219: 43  1 43  0   42  0 42  0             404008.0731  -0.0151  0.050  -0.0152 0.07  
 220: 43  1 43  0   42  1 42  0             404008.0731  -0.0151  0.050  -0.0152 0.87  
 221: 42  1 41  0   41  1 40  0             404016.7554  -0.0057  0.050  -0.0058 0.46  
 222: 42  1 41  0   41  2 40  0             404016.7554  -0.0057  0.050  -0.0058 0.04  
 223: 42  2 41  0   41  1 40  0             404016.7554  -0.0057  0.050  -0.0058 0.04  
 224: 42  2 41  0   41  2 40  0             404016.7554  -0.0057  0.050  -0.0058 0.46  
 225: 40  3 37  0   39  3 36  0             404032.2805  -0.0085  0.050  -0.0086 0.46  
 226: 40  3 37  0   39  4 36  0             404032.2805  -0.0085  0.050  -0.0086 0.04  
 227: 40  4 37  0   39  3 36  0             404032.2805  -0.0085  0.050  -0.0086 0.04  
 228: 40  4 37  0   39  4 36  0             404032.2805  -0.0085  0.050  -0.0086 0.46  
 229: 39  4 35  0   38  4 34  0             404039.8000  -0.0324  0.050  -0.0324 0.46  
 230: 39  4 35  0   38  5 34  0             404039.8000  -0.0324  0.050  -0.0324 0.04  
 231: 39  5 35  0   38  4 34  0             404039.8000  -0.0324  0.050  -0.0324 0.04  
 232: 39  5 35  0   38  5 34  0             404039.8000  -0.0324  0.050  -0.0324 0.46  
 233: 38  5 33  0   37  5 32  0             404047.8195  -0.0512  0.050  -0.0513 0.47  
 234: 38  5 33  0   37  6 32  0             404047.8195  -0.0512  0.050  -0.0513 0.04  
 235: 38  6 33  0   37  5 32  0             404047.8195  -0.0512  0.050  -0.0513 0.04  
 236: 38  6 33  0   37  6 32  0             404047.8195  -0.0512  0.050  -0.0513 0.47  
 237: 37  6 31  0   36  6 30  0             404057.2037   0.0872  0.050   0.0872 0.47  
 238: 37  6 31  0   36  7 30  0             404057.2037   0.0872  0.050   0.0872 0.03  
 239: 37  7 31  0   36  6 30  0             404057.2037   0.0872  0.050   0.0872 0.03  
 240: 37  7 31  0   36  7 30  0             404057.2037   0.0872  0.050   0.0872 0.47  
 241: 36  7 29  0   35  7 28  0             404068.6514   0.0524  0.050   0.0524 0.47  
 242: 36  7 29  0   35  8 28  0             404068.6514   0.0524  0.050   0.0524 0.03  
 243: 36  8 29  0   35  7 28  0             404068.6514   0.0524  0.050   0.0524 0.03  
 244: 36  8 29  0   35  8 28  0             404068.6514   0.0524  0.050   0.0524 0.47  
 245: 35  8 27  0   34  8 26  0             404083.8386  -0.0266  0.050  -0.0267 0.47  
 246: 35  8 27  0   34  9 26  0             404083.8386  -0.0266  0.050  -0.0267 0.03  
 247: 35  9 27  0   34  8 26  0             404083.8386  -0.0266  0.050  -0.0267 0.03  
 248: 35  9 27  0   34  9 26  0             404083.8386  -0.0266  0.050  -0.0267 0.47  
 249: 34  9 25  0   33  9 24  0             404105.3006  -0.0343  0.050  -0.0343 0.47  
 250: 34  9 25  0   33 10 24  0             404105.3006  -0.0343  0.050  -0.0343 0.03  
 251: 34 10 25  0   33  9 24  0             404105.3006  -0.0343  0.050  -0.0343 0.03  
 252: 34 10 25  0   33 10 24  0             404105.3006  -0.0343  0.050  -0.0343 0.47  
 253: 33 10 23  0   32 10 22  0             404136.9432  -0.0096  0.050  -0.0097 0.47  
 254: 33 10 23  0   32 11 22  0             404136.9432  -0.0096  0.050  -0.0097 0.03  
 255: 33 11 23  0   32 10 22  0             404136.9432  -0.0096  0.050  -0.0097 0.03  
 256: 33 11 23  0   32 11 22  0             404136.9432  -0.0096  0.050  -0.0097 0.47  
 257: 30 13 17  0   29 14 16  0             404392.7330  -0.0374  0.050  -0.0374 0.06  
 258: 30 14 17  0   29 13 16  0             404392.7330  -0.0375  0.050  -0.0374 0.06  
 259: 30 14 17  0   29 14 16  0             404392.7330  -0.0374  0.050  -0.0374 0.89  
 260: 44  0 44  0   43  0 43  0             413289.9988   0.0426  0.050   0.0427 0.46  
 261: 44  0 44  0   43  1 43  0             413289.9988   0.0426  0.050   0.0427 0.04  
 262: 44  1 44  0   43  0 43  0             413289.9988   0.0426  0.050   0.0427 0.04  
 263: 44  1 44  0   43  1 43  0             413289.9988   0.0426  0.050   0.0427 0.46  
 264: 42  2 40  0   41  3 39  0             413306.5956   0.0766  0.050   0.0767 0.07  
 265: 42  3 40  0   41  2 39  0             413306.5956   0.0766  0.050   0.0767 0.07  
 266: 42  3 40  0   41  3 39  0             413306.5956   0.0766  0.050   0.0767 0.87  
 267: 41  3 38  0   40  3 37  0             413314.0059   0.0232  0.050   0.0233 0.46  
 268: 41  3 38  0   40  4 37  0             413314.0059   0.0232  0.050   0.0233 0.04  
 269: 41  4 38  0   40  3 37  0             413314.0059   0.0232  0.050   0.0233 0.04  
 270: 41  4 38  0   40  4 37  0             413314.0059   0.0232  0.050   0.0233 0.46  
 271: 40  4 36  0   39  4 35  0             413321.3787   0.0122  0.050   0.0122 0.46  
 272: 40  4 36  0   39  5 35  0             413321.3787   0.0122  0.050   0.0122 0.04  
 273: 40  5 36  0   39  4 35  0             413321.3787   0.0122  0.050   0.0122 0.04  
 274: 40  5 36  0   39  5 35  0             413321.3787   0.0122  0.050   0.0122 0.46  
 275: 39  5 34  0   38  5 33  0             413329.1657   0.0123  0.050   0.0124 0.47  
 276: 39  5 34  0   38  6 33  0             413329.1657   0.0123  0.050   0.0124 0.04  
 277: 39  6 34  0   38  5 33  0             413329.1657   0.0123  0.050   0.0124 0.04  
 278: 39  6 34  0   38  6 33  0             413329.1657   0.0123  0.050   0.0124 0.47  
 279: 36  8 28  0   35  8 27  0             413363.0770  -0.0149  0.050  -0.0149 0.48  
 280: 36  8 28  0   35  9 27  0             413363.0770  -0.0149  0.050  -0.0149 0.04  
 281: 36  9 28  0   35  9 27  0             413363.0770  -0.0149  0.050  -0.0149 0.48  
 282: 34 10 24  0   33 10 23  0             413411.4738  -0.0413  0.050  -0.0413 0.47  
 283: 34 10 24  0   33 11 23  0             413411.4738  -0.0413  0.050  -0.0413 0.03  
 284: 34 11 24  0   33 10 23  0             413411.4738  -0.0413  0.050  -0.0413 0.03  
 285: 34 11 24  0   33 11 23  0             413411.4738  -0.0413  0.050  -0.0413 0.47  
 286: 33 11 22  0   32 11 21  0             413454.7806   0.0116  0.050   0.0116 0.47  
 287: 33 11 22  0   32 12 21  0             413454.7806   0.0116  0.050   0.0116 0.03  
 288: 33 12 22  0   32 11 21  0             413454.7806   0.0116  0.050   0.0116 0.03  
 289: 33 12 22  0   32 12 21  0             413454.7806   0.0116  0.050   0.0116 0.47  
 290: 31 13 18  0   30 13 17  0             413633.3031   0.0250  0.050   0.0251 0.47  
 291: 31 13 18  0   30 14 17  0             413633.3031   0.0250  0.050   0.0251 0.03  
 292: 31 14 18  0   30 13 17  0             413633.3031   0.0250  0.050   0.0251 0.03  
 293: 31 14 18  0   30 14 17  0             413633.3031   0.0250  0.050   0.0251 0.47  
 294: 29 15 14  0   28 15 13  0             414177.4391  -0.2076  0.050  -0.0019 0.47  
 295: 29 15 14  0   28 16 13  0             414177.4391   0.2675  0.050  -0.0019 0.03  
 296: 29 16 14  0   28 15 13  0             414177.4391  -0.2712  0.050  -0.0019 0.03  
 297: 29 16 14  0   28 16 13  0             414177.4391   0.2038  0.050  -0.0019 0.47  
 298: 45  0 45  0   44  0 44  0             422571.5100   0.0654  0.050   0.0655 0.46  
 299: 45  0 45  0   44  1 44  0             422571.5100   0.0654  0.050   0.0655 0.04  
 300: 45  1 45  0   44  0 44  0             422571.5100   0.0654  0.050   0.0655 0.04  
 301: 45  1 45  0   44  1 44  0             422571.5100   0.0654  0.050   0.0655 0.46  
 302: 44  1 43  0   43  1 42  0             422580.0911   0.0164  0.050   0.0165 0.46  
 303: 44  1 43  0   43  2 42  0             422580.0911   0.0164  0.050   0.0165 0.04  
 304: 44  2 43  0   43  1 42  0             422580.0911   0.0164  0.050   0.0165 0.04  
 305: 44  2 43  0   43  2 42  0             422580.0911   0.0164  0.050   0.0165 0.46  
 306: 42  3 39  0   41  3 38  0             422595.2934  -0.0071  0.050  -0.0072 0.46  
 307: 42  3 39  0   41  4 38  0             422595.2934  -0.0071  0.050  -0.0072 0.04  
 308: 42  4 39  0   41  3 38  0             422595.2934  -0.0071  0.050  -0.0072 0.04  
 309: 42  4 39  0   41  4 38  0             422595.2934  -0.0071  0.050  -0.0072 0.46  
 310: 41  4 37  0   40  4 36  0             422602.4810  -0.0499  0.050  -0.0499 0.46  
 311: 41  4 37  0   40  5 36  0             422602.4810  -0.0499  0.050  -0.0499 0.04  
 312: 41  5 37  0   40  4 36  0             422602.4810  -0.0499  0.050  -0.0499 0.04  
 313: 41  5 37  0   40  5 36  0             422602.4810  -0.0499  0.050  -0.0499 0.46  
 314: 40  5 35  0   39  5 34  0             422610.1713   0.0923  0.050   0.0923 0.47  
 315: 40  5 35  0   39  6 34  0             422610.1713   0.0923  0.050   0.0923 0.04  
 316: 40  6 35  0   39  5 34  0             422610.1713   0.0923  0.050   0.0923 0.04  
 317: 40  6 35  0   39  6 34  0             422610.1713   0.0923  0.050   0.0923 0.47  
 318: 35 10 25  0   34 10 24  0             422686.5004   0.0102  0.050   0.0102 0.47  
 319: 35 10 25  0   34 11 24  0             422686.5004   0.0102  0.050   0.0102 0.03  
 320: 35 11 25  0   34 10 24  0             422686.5004   0.0102  0.050   0.0102 0.03  
 321: 35 11 25  0   34 11 24  0             422686.5004   0.0102  0.050   0.0102 0.47  
 322: 34 11 23  0   33 11 22  0             422725.2528  -0.0496  0.050  -0.0497 0.47  
 323: 34 11 23  0   33 12 22  0             422725.2528  -0.0496  0.050  -0.0497 0.03  
 324: 34 12 23  0   33 11 22  0             422725.2528  -0.0496  0.050  -0.0497 0.03  
 325: 34 12 23  0   33 12 22  0             422725.2528  -0.0496  0.050  -0.0497 0.47  
 326: 46  0 46  0   45  1 45  0             431852.5985   0.0535  0.050   0.0536 0.07  
 327: 46  1 46  0   45  0 45  0             431852.5985   0.0535  0.050   0.0536 0.07  
 328: 46  1 46  0   45  1 45  0             431852.5985   0.0535  0.050   0.0536 0.87  
 329: 45  1 44  0   44  1 43  0             431861.2209   0.0668  0.050   0.0668 0.46  
 330: 45  1 44  0   44  2 43  0             431861.2209   0.0668  0.050   0.0668 0.04  
 331: 45  2 44  0   44  1 43  0             431861.2209   0.0668  0.050   0.0668 0.04  
 332: 45  2 44  0   44  2 43  0             431861.2209   0.0668  0.050   0.0668 0.46  
 333: 44  2 42  0   43  2 41  0             431868.9349  -0.0242  0.050  -0.0242 0.46  
 334: 44  2 42  0   43  3 41  0             431868.9349  -0.0242  0.050  -0.0242 0.04  
 335: 44  3 42  0   43  2 41  0             431868.9349  -0.0242  0.050  -0.0242 0.04  
 336: 44  3 42  0   43  3 41  0             431868.9349  -0.0242  0.050  -0.0242 0.46  
 337: 43  3 40  0   42  3 39  0             431876.1479  -0.0861  0.050  -0.0862 0.46  
 338: 43  3 40  0   42  4 39  0             431876.1479  -0.0861  0.050  -0.0862 0.04  
 339: 43  4 40  0   42  3 39  0             431876.1479  -0.0861  0.050  -0.0862 0.04  
 340: 43  4 40  0   42  4 39  0             431876.1479  -0.0861  0.050  -0.0862 0.46  
 341: 42  4 38  0   41  4 37  0             431883.2759  -0.0402  0.050  -0.0403 0.46  
 342: 42  4 38  0   41  5 37  0             431883.2759  -0.0402  0.050  -0.0403 0.04  
 343: 42  5 38  0   41  4 37  0             431883.2759  -0.0402  0.050  -0.0403 0.04  
 344: 42  5 38  0   41  5 37  0             431883.2759  -0.0402  0.050  -0.0403 0.46  
 345: 41  5 36  0   40  5 35  0             431890.6352  -0.0014  0.050  -0.0015 0.47  
 346: 41  5 36  0   40  6 35  0             431890.6352  -0.0014  0.050  -0.0015 0.04  
 347: 41  6 36  0   40  5 35  0             431890.6352  -0.0014  0.050  -0.0015 0.04  
 348: 41  6 36  0   40  6 35  0             431890.6352  -0.0014  0.050  -0.0015 0.47  
 349: 40  6 34  0   39  6 33  0             431898.8552   0.0863  0.050   0.0863 0.47  
 350: 40  6 34  0   39  7 33  0             431898.8552   0.0863  0.050   0.0863 0.03  
 351: 40  7 34  0   39  6 33  0             431898.8552   0.0863  0.050   0.0863 0.03  
 352: 40  7 34  0   39  7 33  0             431898.8552   0.0863  0.050   0.0863 0.47  
 353: 39  7 32  0   38  7 31  0             431908.5435   0.0399  0.050   0.0399 0.47  
 354: 39  7 32  0   38  8 31  0             431908.5435   0.0399  0.050   0.0399 0.03  
 355: 39  8 32  0   38  7 31  0             431908.5435   0.0399  0.050   0.0399 0.03  
 356: 39  8 32  0   38  8 31  0             431908.5435   0.0399  0.050   0.0399 0.47  
 357: 37  9 28  0   36  9 27  0             431937.8925   0.0368  0.050   0.0368 0.47  
 358: 37  9 28  0   36 10 27  0             431937.8925   0.0368  0.050   0.0368 0.03  
 359: 37 10 28  0   36  9 27  0             431937.8925   0.0368  0.050   0.0368 0.03  
 360: 37 10 28  0   36 10 27  0             431937.8925   0.0368  0.050   0.0368 0.47  
 361: 47  0 47  0   46  0 46  0             441133.2649   0.0160  0.050   0.0160 0.46  
 362: 47  0 47  0   46  1 46  0             441133.2649   0.0160  0.050   0.0160 0.04  
 363: 47  1 47  0   46  0 46  0             441133.2649   0.0160  0.050   0.0160 0.04  
 364: 47  1 47  0   46  1 46  0             441133.2649   0.0160  0.050   0.0160 0.46  
 365: 46  1 45  0   45  1 44  0             441141.9194   0.0820  0.050   0.0821 0.46  
 366: 46  1 45  0   45  2 44  0             441141.9194   0.0820  0.050   0.0821 0.04  
 367: 46  2 45  0   45  1 44  0             441141.9194   0.0820  0.050   0.0821 0.04  
 368: 46  2 45  0   45  2 44  0             441141.9194   0.0820  0.050   0.0821 0.46  
 369: 45  2 43  0   44  2 42  0             441149.5123  -0.0781  0.050  -0.0782 0.46  
 370: 45  2 43  0   44  3 42  0             441149.5123  -0.0781  0.050  -0.0782 0.04  
 371: 45  3 43  0   44  2 42  0             441149.5123  -0.0781  0.050  -0.0782 0.04  
 372: 45  3 43  0   44  3 42  0             441149.5123  -0.0781  0.050  -0.0782 0.46  
 373: 44  3 41  0   43  3 40  0             441156.7306  -0.0435  0.050  -0.0435 0.46  
 374: 44  3 41  0   43  4 40  0             441156.7306  -0.0435  0.050  -0.0435 0.04  
 375: 44  4 41  0   43  3 40  0             441156.7306  -0.0435  0.050  -0.0435 0.04  
 376: 44  4 41  0   43  4 40  0             441156.7306  -0.0435  0.050  -0.0435 0.46  
 377: 42  5 37  0   41  5 36  0             441170.8063  -0.0093  0.050  -0.0093 0.47  
 378: 42  5 37  0   41  6 36  0             441170.8063  -0.0093  0.050  -0.0093 0.04  
 379: 42  6 37  0   41  5 36  0             441170.8063  -0.0093  0.050  -0.0093 0.04  
 380: 42  6 37  0   41  6 36  0             441170.8063  -0.0093  0.050  -0.0093 0.47  
 381: 41  6 35  0   40  6 34  0             441178.5968  -0.0233  0.050  -0.0234 0.47  
 382: 41  6 35  0   40  7 34  0             441178.5968  -0.0233  0.050  -0.0234 0.03  
 383: 41  7 35  0   40  6 34  0             441178.5968  -0.0233  0.050  -0.0234 0.03  
 384: 41  7 35  0   40  7 34  0             441178.5968  -0.0233  0.050  -0.0234 0.47  
 385: 39  8 31  0   38  8 30  0             441199.5925   0.0349  0.050   0.0349 0.47  
 386: 39  8 31  0   38  9 30  0             441199.5925   0.0349  0.050   0.0349 0.03  
 387: 39  9 31  0   38  8 30  0             441199.5925   0.0349  0.050   0.0349 0.03  
 388: 39  9 31  0   38  9 30  0             441199.5925   0.0349  0.050   0.0349 0.47  
 389: 38  9 29  0   37  9 28  0             441215.2129  -0.0135  0.050  -0.0135 0.47  
 390: 38  9 29  0   37 10 28  0             441215.2129  -0.0135  0.050  -0.0135 0.03  
 391: 38 10 29  0   37  9 28  0             441215.2129  -0.0135  0.050  -0.0135 0.03  
 392: 38 10 29  0   37 10 28  0             441215.2129  -0.0135  0.050  -0.0135 0.47  
 393: 37 10 27  0   36 10 26  0             441237.1362  -0.0047  0.050  -0.0048 0.47  
 394: 37 10 27  0   36 11 26  0             441237.1362  -0.0047  0.050  -0.0048 0.03  
 395: 37 11 27  0   36 10 26  0             441237.1362  -0.0047  0.050  -0.0048 0.03  
 396: 37 11 27  0   36 11 26  0             441237.1362  -0.0047  0.050  -0.0048 0.47  
 397: 33 14 19  0   32 14 18  0             441505.9995   0.0030  0.050   0.0030 0.47  
 398: 33 14 19  0   32 15 18  0             441505.9995   0.0030  0.050   0.0030 0.03  
 399: 33 15 19  0   32 14 18  0             441505.9995   0.0030  0.050   0.0030 0.03  
 400: 33 15 19  0   32 15 18  0             441505.9995   0.0030  0.050   0.0030 0.47  
 401: 32 15 17  0   31 15 16  0             441701.2950   0.0252  0.050               
 402: 47  1 46  0   46  1 45  0             450422.0636  -0.0521  0.050  -0.0522 0.46  
 403: 47  1 46  0   46  2 45  0             450422.0636  -0.0521  0.050  -0.0522 0.04  
 404: 47  2 46  0   46  1 45  0             450422.0636  -0.0521  0.050  -0.0522 0.04  
 405: 47  2 46  0   46  2 45  0             450422.0636  -0.0521  0.050  -0.0522 0.46  
 406: 42  6 36  0   41  6 35  0             450458.0671  -0.0325  0.050  -0.0325 0.47  
 407: 42  6 36  0   41  7 35  0             450458.0671  -0.0325  0.050  -0.0325 0.03  
 408: 42  7 36  0   41  6 35  0             450458.0671  -0.0325  0.050  -0.0325 0.03  
 409: 42  7 36  0   41  7 35  0             450458.0671  -0.0325  0.050  -0.0325 0.47  
 410: 41  7 34  0   40  7 33  0             450466.8354  -0.0369  0.050  -0.0370 0.47  
 411: 41  7 34  0   40  8 33  0             450466.8354  -0.0369  0.050  -0.0370 0.03  
 412: 41  8 34  0   40  7 33  0             450466.8354  -0.0369  0.050  -0.0370 0.03  
 413: 41  8 34  0   40  8 33  0             450466.8354  -0.0369  0.050  -0.0370 0.47  
 414: 49  0 49  0   48  0 48  0             459693.4454   0.0124  0.050   0.0125 0.46  
 415: 49  0 49  0   48  1 48  0             459693.4454   0.0124  0.050   0.0125 0.04  
 416: 49  1 49  0   48  0 48  0             459693.4454   0.0124  0.050   0.0125 0.04  
 417: 49  1 49  0   48  1 48  0             459693.4454   0.0124  0.050   0.0125 0.46  
 418: 48  1 47  0   47  1 46  0             459701.9306  -0.0502  0.050  -0.0503 0.46  
 419: 48  1 47  0   47  2 46  0             459701.9306  -0.0502  0.050  -0.0503 0.04  
 420: 48  2 47  0   47  1 46  0             459701.9306  -0.0502  0.050  -0.0503 0.04  
 421: 48  2 47  0   47  2 46  0             459701.9306  -0.0502  0.050  -0.0503 0.46  
 422: 47  2 45  0   46  2 44  0             459709.5937  -0.0385  0.050  -0.0386 0.46  
 423: 47  2 45  0   46  3 44  0             459709.5937  -0.0385  0.050  -0.0386 0.04  
 424: 47  3 45  0   46  2 44  0             459709.5937  -0.0385  0.050  -0.0386 0.04  
 425: 47  3 45  0   46  3 44  0             459709.5937  -0.0385  0.050  -0.0386 0.46  
 426: 46  3 43  0   45  3 42  0             459716.5854  -0.0537  0.050  -0.0538 0.46  
 427: 46  3 43  0   45  4 42  0             459716.5854  -0.0537  0.050  -0.0538 0.04  
 428: 46  4 43  0   45  3 42  0             459716.5854  -0.0537  0.050  -0.0538 0.04  
 429: 46  4 43  0   45  4 42  0             459716.5854  -0.0537  0.050  -0.0538 0.46  
 430: 45  4 41  0   44  4 40  0             459723.3820   0.0792  0.050   0.0792 0.46  
 431: 45  4 41  0   44  5 40  0             459723.3820   0.0792  0.050   0.0792 0.04  
 432: 45  5 41  0   44  4 40  0             459723.3820   0.0792  0.050   0.0792 0.04  
 433: 45  5 41  0   44  5 40  0             459723.3820   0.0792  0.050   0.0792 0.46  
 434: 43  6 37  0   42  6 36  0             459737.2395   0.0443  0.050   0.0444 0.47  
 435: 43  6 37  0   42  7 36  0             459737.2395   0.0443  0.050   0.0444 0.03  
 436: 43  7 37  0   42  6 36  0             459737.2395   0.0443  0.050   0.0444 0.03  
 437: 43  7 37  0   42  7 36  0             459737.2395   0.0443  0.050   0.0444 0.47  
 438: 42  7 35  0   41  7 34  0             459745.5355   0.0031  0.050   0.0031 0.47  
 439: 42  7 35  0   41  8 34  0             459745.5355   0.0031  0.050   0.0031 0.03  
 440: 42  8 35  0   41  7 34  0             459745.5355   0.0031  0.050   0.0031 0.03  
 441: 42  8 35  0   41  8 34  0             459745.5355   0.0031  0.050   0.0031 0.47  
 442: 39 10 29  0   38 10 28  0             459788.0747   0.0144  0.050   0.0144 0.47  
 443: 39 10 29  0   38 11 28  0             459788.0747   0.0144  0.050   0.0144 0.03  
 444: 39 11 29  0   38 10 28  0             459788.0747   0.0144  0.050   0.0144 0.03  
 445: 39 11 29  0   38 11 28  0             459788.0747   0.0144  0.050   0.0144 0.47  
 446: 38 11 27  0   37 11 26  0             459814.3872  -0.0485  0.050  -0.0485 0.47  
 447: 38 11 27  0   37 12 26  0             459814.3872  -0.0485  0.050  -0.0485 0.03  
 448: 38 12 27  0   37 11 26  0             459814.3872  -0.0485  0.050  -0.0485 0.03  
 449: 38 12 27  0   37 12 26  0             459814.3872  -0.0485  0.050  -0.0485 0.47  
 450: 37 12 25  0   36 12 24  0             459852.8292  -0.0385  0.050  -0.0386 0.47  
 451: 37 12 25  0   36 13 24  0             459852.8292  -0.0385  0.050  -0.0386 0.03  
 452: 37 13 25  0   36 12 24  0             459852.8292  -0.0385  0.050  -0.0386 0.03  
 453: 37 13 25  0   36 13 24  0             459852.8292  -0.0385  0.050  -0.0386 0.47  
 454: 36 13 23  0   35 13 22  0             459910.3166  -0.0566  0.050  -0.0567 0.47  
 455: 36 13 23  0   35 14 22  0             459910.3166  -0.0566  0.050  -0.0567 0.03  
 456: 36 14 23  0   35 13 22  0             459910.3166  -0.0566  0.050  -0.0567 0.03  
 457: 36 14 23  0   35 14 22  0             459910.3166  -0.0566  0.050  -0.0567 0.47  
 458: 34 15 19  0   33 15 18  0             460140.4168   0.0289  0.050   0.0289 0.47  
 459: 34 15 19  0   33 16 18  0             460140.4168   0.0289  0.050   0.0289 0.03  
 460: 34 16 19  0   33 15 18  0             460140.4168   0.0289  0.050   0.0289 0.03  
 461: 34 16 19  0   33 16 18  0             460140.4168   0.0289  0.050   0.0289 0.47  
 462: 33 16 17  0   32 16 16  0             460377.0195   0.0640  0.050   0.0652 0.47  
 463: 33 16 17  0   32 17 16  0             460377.0195   0.0668  0.050   0.0652 0.03  
 464: 33 17 17  0   32 16 16  0             460377.0195   0.0636  0.050   0.0652 0.03  
 465: 33 17 17  0   32 17 16  0             460377.0195   0.0664  0.050   0.0652 0.47  
 466: 50  0 50  0   49  0 49  0             468972.8961   0.0000  0.050   0.0000 0.46  
 467: 50  0 50  0   49  1 49  0             468972.8961   0.0000  0.050   0.0000 0.04  
 468: 50  1 50  0   49  0 49  0             468972.8961   0.0000  0.050   0.0000 0.04  
 469: 50  1 50  0   49  1 49  0             468972.8961   0.0000  0.050   0.0000 0.46  
--------------------------------------------------------------------------------

PARAMETERS IN FIT (values truncated and Nlines statistics):

        1000000         A_gs  /MHz         9774.0008(97)                       1
        2000000         B_gs  /MHz         8860.486(11)                        2
        3000000         C_gs  /MHz         4645.06199(65)                      3
          20000        DJ_gs  /kHz            3.2724(15)                       4
         110000       DJK_gs  /kHz           -5.1112(32)                       5
         200000        DK_gs  /kHz            2.1940(16)                       6
        4010000        d1_gs  /kHz          [ 0.138608]                        7
        5000000        d2_gs  /kHz          [-0.0360278]                       8
          30000        HJ_gs  /Hz           [ 0.0013136]                       9
         120000       HJK_gs  /Hz           [-0.005428]                       10
         210000       HKJ_gs  /Hz           [ 0.0069181]                      11
         300000        HK_gs  /Hz           [-0.0028083]                      12
        4020000        h1_gs  /Hz           [-0.0001315]                      13
        5010000        h2_gs  /Hz           [ 0.0000477]                      14
        6000000        h3_gs  /Hz           [ 0.000012]                       15

 MICROWAVE AVG =        0.000006 MHz, IR AVG =        0.00000                 
 MICROWAVE RMS =        0.041861 MHz, IR RMS =        0.00000                 
 END OF ITERATION  1 OLD, NEW RMS ERROR=        0.83722         0.83722       

  distinct frequency lines in fit:   122
       distinct parameters of fit:     6

MICROWAVE       lines fitted       lines    lines      RMS      RMS ERROR    J range  Ka range    freq. range
            total   dv=0 dv.ne.0   UNFITTD  e>900
v"= 0        122    122      0        0      0       0.041861     0.83721    25  50    0  16   357602   468973
--------------------------------------------------------------------------------------------
total:       122    122      0        0      0       0.041861     0.83721

NOTE: the RMS values above are for Nlines statistics, but the 'total' values may differ slightly from
      those in the .FIT file since the o-c values for this evaluation are as rounded in the .FIT.


 PARAMETERS IN FIT WITH STANDARD ERRORS ON THOSE THAT ARE FITTED:
 (values rounded and degrees of freedom, Ndegf=Nlines-Nconst, statistics)

        1000000         A_gs  /MHz       9774.0008(83)                         1
        2000000         B_gs  /MHz       8860.4866(93)                         2
        3000000         C_gs  /MHz       4645.06199(56)                        3
          20000        DJ_gs  /kHz          3.2725(13)                         4
         110000       DJK_gs  /kHz         -5.1112(27)                         5
         200000        DK_gs  /kHz          2.1940(14)                         6
        4010000        d1_gs  /kHz          [ 0.138608]                        7
        5000000        d2_gs  /kHz          [-0.0360278]                       8
          30000        HJ_gs  /Hz           [ 0.0013136]                       9
         120000       HJK_gs  /Hz           [-0.005428]                       10
         210000       HKJ_gs  /Hz           [ 0.0069181]                      11
         300000        HK_gs  /Hz           [-0.0028083]                      12
        4020000        h1_gs  /Hz           [-0.0001315]                      13
        5010000        h2_gs  /Hz           [ 0.0000477]                      14
        6000000        h3_gs  /Hz           [ 0.000012]                       15

 CORRELATION COEFFICIENTS, C.ij:

           A_gs     B_gs     C_gs     -DJ_gs   -DJK_gs  -DK_gs  

A_gs        1.0000
B_gs       -0.8988   1.0000
C_gs        0.1656  -0.4343   1.0000
-DJ_gs     -0.0515  -0.3729   0.5704   1.0000
-DJK_gs     0.1453   0.2724  -0.6151  -0.9840   1.0000
-DK_gs     -0.2621  -0.1327   0.5735   0.9377  -0.9827   1.0000

 Mean value of |C.ij|, i.ne.j =   0.4933
 Mean value of  C.ij,  i.ne.j =  -0.1380


 No correlations with absolute value greater than 0.9950


 Worst fitted lines (obs-calc/error):

   314:    1.8        237:    1.7        349:    1.7        337:   -1.7
   186:    1.7        154:   -1.7        365:    1.6         73:   -1.6
   430:    1.6        369:   -1.6        264:    1.5        190:    1.5
    45:    1.5          5:   -1.4         61:   -1.4        329:    1.3
   298:    1.3        462:    1.3         97:   -1.2        454:   -1.1
    21:    1.1         13:   -1.1        426:   -1.1        326:    1.1
   241:    1.0        402:   -1.0        210:   -1.0        233:   -1.0
   418:   -1.0         17:    1.0        310:   -1.0        322:   -1.0
   115:   -1.0         33:   -1.0        446:   -1.0         41:    0.9
   434:    0.9        373:   -0.9        260:    0.9        282:   -0.8
   341:   -0.8        353:    0.8        198:    0.8        139:    0.8
   450:   -0.8        422:   -0.8         77:   -0.8         69:    0.7
   257:   -0.7          1:    0.7

   314: 40  5 35  0   39  5 34  0             422610.1713   0.0923  0.050   0.0923 0.47
   237: 37  6 31  0   36  6 30  0             404057.2037   0.0872  0.050   0.0872 0.47
   349: 40  6 34  0   39  6 33  0             431898.8552   0.0863  0.050   0.0863 0.47
   337: 43  3 40  0   42  3 39  0             431876.1479  -0.0861  0.050  -0.0862 0.46
   186: 35  7 28  0   34  7 27  0             394788.1747   0.0857  0.050   0.0857 0.47
   154: 27 14 13  0   26 15 12  0             386301.3490   0.0859  0.050  -0.0833 0.05
   365: 46  1 45  0   45  1 44  0             441141.9194   0.0820  0.050   0.0821 0.46
    73: 35  5 30  0   34  5 29  0             376201.9196  -0.0800  0.050  -0.0800 0.47
   430: 45  4 41  0   44  4 40  0             459723.3820   0.0792  0.050   0.0792 0.46
   369: 45  2 43  0   44  2 42  0             441149.5123  -0.0781  0.050  -0.0782 0.46
                                           _____________________________________
__________________________________________/ SPFIT output reformatted with PIFORM
