# Supplementary material for: Improved Accuracy in Semi-Experimental Structure Determination by Resolving Problems Associated with Rotation of Principal Inertial Axes of Isotopologues: Structures of 1,3-Oxazole (c‑C3H3NO)
Source: J Phys Chem A. 2026 Apr 24;130(18):3623–41. doi: 10.1021/acs.jpca.6c01535 (PMC13158917; doi:10.1021/acs.jpca.6c01535)
Supplement: Supplementary file 2 [file jp6c01535_si_002.zip › Supporting Information/Least-Squares Fits/oxazole_025_A_I_r.res]

   [4-13C, 5-2H]-oxazole GS                          STue Oct 14 19:33:46 2025

-------------------------------------------------------------------------------------=========
                                              obs         o-c     error     blends     Notes
                                                                         o-c      wt
    / instead of : below denotes (o-c)>3*err
-------------------------------------------------------------------------------------=========
   1: 38  0 38  0   37  0 37  0             357164.7380   0.0323  0.050   0.0323 0.49  
   2: 38  0 38  0   37  1 37  0             357164.7380   0.0323  0.050   0.0323 0.01  
   3: 38  1 38  0   37  0 37  0             357164.7380   0.0323  0.050   0.0323 0.01  
   4: 38  1 38  0   37  1 37  0             357164.7380   0.0323  0.050   0.0323 0.49  
   5: 37  1 36  0   36  1 35  0             357173.4275  -0.0281  0.050  -0.0281 0.49  
   6: 37  1 36  0   36  2 35  0             357173.4275  -0.0281  0.050  -0.0281 0.01  
   7: 37  2 36  0   36  1 35  0             357173.4275  -0.0281  0.050  -0.0281 0.01  
   8: 37  2 36  0   36  2 35  0             357173.4275  -0.0281  0.050  -0.0281 0.49  
   9: 36  2 34  0   35  2 33  0             357181.5558  -0.0239  0.050  -0.0240 0.49  
  10: 36  2 34  0   35  3 33  0             357181.5558  -0.0239  0.050  -0.0240 0.01  
  11: 36  3 34  0   35  2 33  0             357181.5558  -0.0239  0.050  -0.0240 0.01  
  12: 36  3 34  0   35  3 33  0             357181.5558  -0.0239  0.050  -0.0240 0.49  
  13: 35  3 32  0   34  3 31  0             357189.2917  -0.0513  0.050  -0.0514 0.49  
  14: 35  3 32  0   34  4 31  0             357189.2917  -0.0513  0.050  -0.0514 0.01  
  15: 35  4 32  0   34  3 31  0             357189.2917  -0.0513  0.050  -0.0514 0.01  
  16: 35  4 32  0   34  4 31  0             357189.2917  -0.0513  0.050  -0.0514 0.49  
  17: 33  5 28  0   32  5 27  0             357205.2303  -0.0392  0.050  -0.0393 0.49  
  18: 33  5 28  0   32  6 27  0             357205.2303  -0.0392  0.050  -0.0393 0.01  
  19: 33  6 28  0   32  5 27  0             357205.2303  -0.0392  0.050  -0.0393 0.01  
  20: 33  6 28  0   32  6 27  0             357205.2303  -0.0392  0.050  -0.0393 0.49  
  21: 32  6 26  0   31  6 25  0             357214.6293   0.0664  0.050   0.0664 0.49  
  22: 32  6 26  0   31  7 25  0             357214.6293   0.0664  0.050   0.0664 0.01  
  23: 32  7 26  0   31  6 25  0             357214.6293   0.0664  0.050   0.0664 0.01  
  24: 32  7 26  0   31  7 25  0             357214.6293   0.0664  0.050   0.0664 0.49  
  25: 31  7 24  0   30  7 23  0             357226.0578   0.0720  0.050   0.0720 0.49  
  26: 31  7 24  0   30  8 23  0             357226.0578   0.0720  0.050   0.0720 0.01  
  27: 31  8 24  0   30  7 23  0             357226.0578   0.0720  0.050   0.0720 0.01  
  28: 31  8 24  0   30  8 23  0             357226.0578   0.0720  0.050   0.0720 0.49  
  29: 28 10 18  0   27 10 17  0             357296.6438   0.0738  0.050   0.0738 0.49  
  30: 28 10 18  0   27 11 17  0             357296.6438   0.0738  0.050   0.0738 0.01  
  31: 28 11 18  0   27 10 17  0             357296.6438   0.0738  0.050   0.0738 0.01  
  32: 28 11 18  0   27 11 17  0             357296.6438   0.0738  0.050   0.0738 0.49  
  33: 38  1 37  0   37  1 36  0             366445.9608   0.0118  0.050   0.0118 0.96  
  34: 38  1 37  0   37  2 36  0             366445.9608   0.0118  0.050   0.0118 0.02  
  35: 38  2 37  0   37  1 36  0             366445.9608   0.0118  0.050   0.0118 0.02  
  36: 36  3 33  0   35  4 32  0             366461.6830  -0.0026  0.050  -0.0027 0.02  
  37: 36  4 33  0   35  3 32  0             366461.6830  -0.0026  0.050  -0.0027 0.02  
  38: 36  4 33  0   35  4 32  0             366461.6830  -0.0026  0.050  -0.0027 0.96  
  39: 35  4 31  0   34  4 30  0             366469.2101  -0.0636  0.050  -0.0636 0.96  
  40: 35  4 31  0   34  5 30  0             366469.2101  -0.0636  0.050  -0.0636 0.02  
  41: 35  5 31  0   34  4 30  0             366469.2101  -0.0636  0.050  -0.0636 0.02  
  42: 34  5 29  0   33  5 28  0             366477.2387   0.0253  0.050   0.0254 0.49  
  43: 34  5 29  0   33  6 28  0             366477.2387   0.0253  0.050   0.0254 0.01  
  44: 34  6 29  0   33  5 28  0             366477.2387   0.0253  0.050   0.0254 0.01  
  45: 34  6 29  0   33  6 28  0             366477.2387   0.0253  0.050   0.0254 0.49  
  46: 33  6 27  0   32  6 26  0             366486.0848  -0.0286  0.050  -0.0287 0.49  
  47: 33  6 27  0   32  7 26  0             366486.0848  -0.0286  0.050  -0.0287 0.01  
  48: 33  7 27  0   32  7 26  0             366486.0848  -0.0286  0.050  -0.0287 0.49  
  49: 32  7 25  0   31  8 24  0             366496.9088   0.0247  0.050   0.0247 0.02  
  50: 32  8 25  0   31  7 24  0             366496.9088   0.0247  0.050   0.0247 0.02  
  51: 32  8 25  0   31  8 24  0             366496.9088   0.0247  0.050   0.0247 0.96  
  52: 31  8 23  0   30  8 22  0             366510.9766   0.0149  0.050   0.0150 0.49  
  53: 31  8 23  0   30  9 22  0             366510.9766   0.0149  0.050   0.0150 0.01  
  54: 31  9 23  0   30  8 22  0             366510.9766   0.0149  0.050   0.0150 0.01  
  55: 31  9 23  0   30  9 22  0             366510.9766   0.0149  0.050   0.0150 0.49  
  56: 29 10 19  0   28 10 18  0             366560.3795  -0.0761  0.050  -0.0761 0.49  
  57: 29 10 19  0   28 11 18  0             366560.3795  -0.0761  0.050  -0.0761 0.01  
  58: 29 11 19  0   28 10 18  0             366560.3795  -0.0761  0.050  -0.0761 0.01  
  59: 29 11 19  0   28 11 18  0             366560.3795  -0.0761  0.050  -0.0761 0.49  
  60: 39  1 38  0   38  1 37  0             375718.1435   0.0366  0.050   0.0366 0.49  
  61: 39  1 38  0   38  2 37  0             375718.1435   0.0366  0.050   0.0366 0.01  
  62: 39  2 38  0   38  1 37  0             375718.1435   0.0366  0.050   0.0366 0.01  
  63: 39  2 38  0   38  2 37  0             375718.1435   0.0366  0.050   0.0366 0.49  
  64: 37  3 34  0   36  3 33  0             375733.6799  -0.0162  0.050  -0.0163 0.49  
  65: 37  3 34  0   36  4 33  0             375733.6799  -0.0162  0.050  -0.0163 0.01  
  66: 37  4 34  0   36  3 33  0             375733.6799  -0.0162  0.050  -0.0163 0.01  
  67: 37  4 34  0   36  4 33  0             375733.6799  -0.0162  0.050  -0.0163 0.49  
  68: 36  4 32  0   35  4 31  0             375741.1455   0.0094  0.050   0.0095 0.49  
  69: 36  4 32  0   35  5 31  0             375741.1455   0.0094  0.050   0.0095 0.01  
  70: 36  5 32  0   35  4 31  0             375741.1455   0.0094  0.050   0.0095 0.01  
  71: 36  5 32  0   35  5 31  0             375741.1455   0.0094  0.050   0.0095 0.49  
  72: 34  6 28  0   33  6 27  0             375757.4146   0.0321  0.050   0.0321 0.49  
  73: 34  6 28  0   33  7 27  0             375757.4146   0.0321  0.050   0.0321 0.01  
  74: 34  7 28  0   33  6 27  0             375757.4146   0.0321  0.050   0.0321 0.01  
  75: 34  7 28  0   33  7 27  0             375757.4146   0.0321  0.050   0.0321 0.49  
  76: 33  7 26  0   32  7 25  0             375767.5056  -0.0598  0.050  -0.0598 0.49  
  77: 33  7 26  0   32  8 25  0             375767.5056  -0.0598  0.050  -0.0598 0.01  
  78: 33  8 26  0   32  7 25  0             375767.5056  -0.0598  0.050  -0.0598 0.01  
  79: 33  8 26  0   32  8 25  0             375767.5056  -0.0598  0.050  -0.0598 0.49  
  80: 32  8 24  0   31  8 23  0             375780.6950   0.0401  0.050   0.0401 0.49  
  81: 32  8 24  0   31  9 23  0             375780.6950   0.0401  0.050   0.0401 0.01  
  82: 32  9 24  0   31  8 23  0             375780.6950   0.0401  0.050   0.0401 0.01  
  83: 32  9 24  0   31  9 23  0             375780.6950   0.0401  0.050   0.0401 0.49  
  84: 31  9 22  0   30  9 21  0             375798.7195   0.0180  0.050   0.0181 0.49  
  85: 31  9 22  0   30 10 21  0             375798.7195   0.0180  0.050   0.0181 0.01  
  86: 31 10 22  0   30  9 21  0             375798.7195   0.0180  0.050   0.0181 0.01  
  87: 31 10 22  0   30 10 21  0             375798.7195   0.0180  0.050   0.0181 0.49  
  88: 30 10 20  0   29 10 19  0             375825.2143  -0.0123  0.050  -0.0124 0.49  
  89: 30 10 20  0   29 11 19  0             375825.2143  -0.0123  0.050  -0.0124 0.01  
  90: 30 11 20  0   29 10 19  0             375825.2143  -0.0123  0.050  -0.0124 0.01  
  91: 30 11 20  0   29 11 19  0             375825.2143  -0.0123  0.050  -0.0124 0.49  
  92: 29 11 18  0   28 11 17  0             375866.6506  -0.0024  0.050  -0.0025 0.49  
  93: 29 11 18  0   28 12 17  0             375866.6506  -0.0024  0.050  -0.0025 0.01  
  94: 29 12 18  0   28 11 17  0             375866.6506  -0.0024  0.050  -0.0025 0.01  
  95: 29 12 18  0   28 12 17  0             375866.6506  -0.0024  0.050  -0.0025 0.49  
  96: 27 13 14  0   26 13 13  0             376058.7510  -0.0425  0.050  -0.0419 0.49  
  97: 27 13 14  0   26 14 13  0             376058.7510  -0.0411  0.050  -0.0419 0.01  
  98: 27 14 14  0   26 13 13  0             376058.7510  -0.0426  0.050  -0.0419 0.01  
  99: 27 14 14  0   26 14 13  0             376058.7510  -0.0413  0.050  -0.0419 0.49  
 100: 41  0 41  0   40  0 40  0             384981.2046  -0.0351  0.050  -0.0351 0.49  
 101: 41  0 41  0   40  1 40  0             384981.2046  -0.0351  0.050  -0.0351 0.01  
 102: 41  1 41  0   40  0 40  0             384981.2046  -0.0351  0.050  -0.0351 0.01  
 103: 41  1 41  0   40  1 40  0             384981.2046  -0.0351  0.050  -0.0351 0.49  
 104: 40  1 39  0   39  1 38  0             384989.9307   0.0100  0.050   0.0100 0.49  
 105: 40  1 39  0   39  2 38  0             384989.9307   0.0100  0.050   0.0100 0.01  
 106: 40  2 39  0   39  1 38  0             384989.9307   0.0100  0.050   0.0100 0.01  
 107: 40  2 39  0   39  2 38  0             384989.9307   0.0100  0.050   0.0100 0.49  
 108: 39  2 37  0   38  2 36  0             384997.8863   0.0033  0.050   0.0034 0.49  
 109: 39  2 37  0   38  3 36  0             384997.8863   0.0033  0.050   0.0034 0.01  
 110: 39  3 37  0   38  2 36  0             384997.8863   0.0033  0.050   0.0034 0.01  
 111: 39  3 37  0   38  3 36  0             384997.8863   0.0033  0.050   0.0034 0.49  
 112: 37  4 33  0   36  4 32  0             385012.6764   0.0137  0.050   0.0137 0.49  
 113: 37  4 33  0   36  5 32  0             385012.6764   0.0137  0.050   0.0137 0.01  
 114: 37  5 33  0   36  4 32  0             385012.6764   0.0137  0.050   0.0137 0.01  
 115: 37  5 33  0   36  5 32  0             385012.6764   0.0137  0.050   0.0137 0.49  
 116: 36  5 31  0   35  5 30  0             385020.2201   0.0667  0.050   0.0667 0.49  
 117: 36  5 31  0   35  6 30  0             385020.2201   0.0667  0.050   0.0667 0.01  
 118: 36  6 31  0   35  5 30  0             385020.2201   0.0667  0.050   0.0667 0.01  
 119: 36  6 31  0   35  6 30  0             385020.2201   0.0667  0.050   0.0667 0.49  
 120: 35  6 29  0   34  6 28  0             385028.3700   0.0164  0.050   0.0165 0.49  
 121: 35  6 29  0   34  7 28  0             385028.3700   0.0164  0.050   0.0165 0.01  
 122: 35  7 29  0   34  6 28  0             385028.3700   0.0164  0.050   0.0165 0.01  
 123: 35  7 29  0   34  7 28  0             385028.3700   0.0164  0.050   0.0165 0.49  
 124: 34  7 27  0   33  7 26  0             385038.0076   0.0051  0.050   0.0051 0.49  
 125: 34  7 27  0   33  8 26  0             385038.0076   0.0051  0.050   0.0051 0.01  
 126: 34  8 27  0   33  7 26  0             385038.0076   0.0051  0.050   0.0051 0.01  
 127: 34  8 27  0   33  8 26  0             385038.0076   0.0051  0.050   0.0051 0.49  
 128: 33  8 25  0   32  8 24  0             385050.2399   0.0236  0.050   0.0236 0.49  
 129: 33  8 25  0   32  9 24  0             385050.2399   0.0236  0.050   0.0236 0.01  
 130: 33  9 25  0   32  8 24  0             385050.2399   0.0236  0.050   0.0236 0.01  
 131: 33  9 25  0   32  9 24  0             385050.2399   0.0236  0.050   0.0236 0.49  
 132: 32  9 23  0   31  9 22  0             385066.7506  -0.0161  0.050  -0.0162 0.49  
 133: 32  9 23  0   31 10 22  0             385066.7506  -0.0161  0.050  -0.0162 0.01  
 134: 32 10 23  0   31  9 22  0             385066.7506  -0.0161  0.050  -0.0162 0.01  
 135: 32 10 23  0   31 10 22  0             385066.7506  -0.0161  0.050  -0.0162 0.49  
 136: 31 10 21  0   30 10 20  0             385090.6563   0.0376  0.050   0.0377 0.49  
 137: 31 10 21  0   30 11 20  0             385090.6563   0.0376  0.050   0.0377 0.01  
 138: 31 11 21  0   30 10 20  0             385090.6563   0.0376  0.050   0.0377 0.01  
 139: 31 11 21  0   30 11 20  0             385090.6563   0.0376  0.050   0.0377 0.49  
 140: 30 11 19  0   29 11 18  0             385127.0019  -0.0152  0.050  -0.0152 0.49  
 141: 30 11 19  0   29 12 18  0             385127.0019  -0.0152  0.050  -0.0152 0.01  
 142: 30 12 19  0   29 11 18  0             385127.0019  -0.0152  0.050  -0.0152 0.01  
 143: 30 12 19  0   29 12 18  0             385127.0019  -0.0152  0.050  -0.0152 0.49  
 144: 29 12 17  0   28 12 16  0             385185.8585  -0.0008  0.050  -0.0008 0.49  
 145: 29 12 17  0   28 13 16  0             385185.8585  -0.0008  0.050  -0.0008 0.01  
 146: 29 13 17  0   28 12 16  0             385185.8585  -0.0008  0.050  -0.0008 0.01  
 147: 29 13 17  0   28 13 16  0             385185.8585  -0.0008  0.050  -0.0008 0.49  
 148: 28 13 15  0   27 13 14  0             385287.2679  -0.0813  0.050  -0.0813 0.49  
 149: 28 13 15  0   27 14 14  0             385287.2679  -0.0812  0.050  -0.0813 0.01  
 150: 28 14 15  0   27 13 14  0             385287.2679  -0.0813  0.050  -0.0813 0.01  
 151: 28 14 15  0   27 14 14  0             385287.2679  -0.0812  0.050  -0.0813 0.49  
 152: 42  0 42  0   41  0 41  0             394252.7333   0.0098  0.050   0.0098 0.49  
 153: 42  0 42  0   41  1 41  0             394252.7333   0.0098  0.050   0.0098 0.01  
 154: 42  1 42  0   41  0 41  0             394252.7333   0.0098  0.050   0.0098 0.01  
 155: 42  1 42  0   41  1 41  0             394252.7333   0.0098  0.050   0.0098 0.49  
 156: 41  1 40  0   40  1 39  0             394261.4122   0.0301  0.050   0.0301 0.49  
 157: 41  1 40  0   40  2 39  0             394261.4122   0.0301  0.050   0.0301 0.01  
 158: 41  2 40  0   40  1 39  0             394261.4122   0.0301  0.050   0.0301 0.01  
 159: 41  2 40  0   40  2 39  0             394261.4122   0.0301  0.050   0.0301 0.49  
 160: 40  2 38  0   39  2 37  0             394269.2363  -0.0555  0.050  -0.0556 0.49  
 161: 40  2 38  0   39  3 37  0             394269.2363  -0.0555  0.050  -0.0556 0.01  
 162: 40  3 38  0   39  2 37  0             394269.2363  -0.0555  0.050  -0.0556 0.01  
 163: 40  3 38  0   39  3 37  0             394269.2363  -0.0555  0.050  -0.0556 0.49  
 164: 39  3 36  0   38  3 35  0             394276.6935   0.0082  0.050   0.0082 0.49  
 165: 39  3 36  0   38  4 35  0             394276.6935   0.0082  0.050   0.0082 0.01  
 166: 39  4 36  0   38  3 35  0             394276.6935   0.0082  0.050   0.0082 0.01  
 167: 39  4 36  0   38  4 35  0             394276.6935   0.0082  0.050   0.0082 0.49  
 168: 38  4 34  0   37  4 33  0             394283.7494  -0.0947  0.050  -0.0948 0.49  
 169: 38  4 34  0   37  5 33  0             394283.7494  -0.0947  0.050  -0.0948 0.01  
 170: 38  5 34  0   37  4 33  0             394283.7494  -0.0947  0.050  -0.0948 0.01  
 171: 38  5 34  0   37  5 33  0             394283.7494  -0.0947  0.050  -0.0948 0.49  
 172: 37  5 32  0   36  5 31  0             394291.1049  -0.0218  0.050  -0.0218 0.49  
 173: 37  5 32  0   36  6 31  0             394291.1049  -0.0218  0.050  -0.0218 0.01  
 174: 37  6 32  0   36  5 31  0             394291.1049  -0.0218  0.050  -0.0218 0.01  
 175: 37  6 32  0   36  6 31  0             394291.1049  -0.0218  0.050  -0.0218 0.49  
 176: 36  6 30  0   35  6 29  0             394299.0248   0.0133  0.050   0.0133 0.49  
 177: 36  6 30  0   35  7 29  0             394299.0248   0.0133  0.050   0.0133 0.01  
 178: 36  7 30  0   35  6 29  0             394299.0248   0.0133  0.050   0.0133 0.01  
 179: 36  7 30  0   35  7 29  0             394299.0248   0.0133  0.050   0.0133 0.49  
 180: 35  7 28  0   34  7 27  0             394308.2162   0.0444  0.050   0.0445 0.49  
 181: 35  7 28  0   34  8 27  0             394308.2162   0.0444  0.050   0.0445 0.01  
 182: 35  8 28  0   34  7 27  0             394308.2162   0.0444  0.050   0.0445 0.01  
 183: 35  8 28  0   34  8 27  0             394308.2162   0.0444  0.050   0.0445 0.49  
 184: 34  8 26  0   33  8 25  0             394319.5979  -0.0043  0.050  -0.0044 0.49  
 185: 34  8 26  0   33  9 25  0             394319.5979  -0.0043  0.050  -0.0044 0.01  
 186: 34  9 26  0   33  8 25  0             394319.5979  -0.0043  0.050  -0.0044 0.01  
 187: 34  9 26  0   33  9 25  0             394319.5979  -0.0043  0.050  -0.0044 0.49  
 188: 33  9 24  0   32  9 23  0             394334.8356  -0.0122  0.050  -0.0122 0.49  
 189: 33  9 24  0   32 10 23  0             394334.8356  -0.0122  0.050  -0.0122 0.01  
 190: 33 10 24  0   32  9 23  0             394334.8356  -0.0122  0.050  -0.0122 0.01  
 191: 33 10 24  0   32 10 23  0             394334.8356  -0.0122  0.050  -0.0122 0.49  
 192: 32 10 22  0   31 10 21  0             394356.4546   0.0240  0.050   0.0240 0.49  
 193: 32 10 22  0   31 11 21  0             394356.4546   0.0240  0.050   0.0240 0.01  
 194: 32 11 22  0   31 10 21  0             394356.4546   0.0240  0.050   0.0240 0.01  
 195: 32 11 22  0   31 11 21  0             394356.4546   0.0240  0.050   0.0240 0.49  
 196: 31 11 20  0   30 11 19  0             394388.7154   0.0251  0.050   0.0252 0.49  
 197: 31 11 20  0   30 12 19  0             394388.7154   0.0251  0.050   0.0252 0.01  
 198: 31 12 20  0   30 11 19  0             394388.7154   0.0251  0.050   0.0252 0.01  
 199: 31 12 20  0   30 12 19  0             394388.7154   0.0251  0.050   0.0252 0.49  
 200: 30 12 18  0   29 12 17  0             394439.4895  -0.0603  0.050  -0.0604 0.49  
 201: 30 12 18  0   29 13 17  0             394439.4895  -0.0603  0.050  -0.0604 0.01  
 202: 30 13 18  0   29 12 17  0             394439.4895  -0.0603  0.050  -0.0604 0.01  
 203: 30 13 18  0   29 13 17  0             394439.4895  -0.0603  0.050  -0.0604 0.49  
 204: 29 13 16  0   28 13 15  0             394524.4636  -0.0694  0.050  -0.0695 0.49  
 205: 29 13 16  0   28 14 15  0             394524.4636  -0.0694  0.050  -0.0695 0.01  
 206: 29 14 16  0   28 13 15  0             394524.4636  -0.0694  0.050  -0.0695 0.01  
 207: 29 14 16  0   28 14 15  0             394524.4636  -0.0694  0.050  -0.0695 0.49  
 208: 28 14 14  0   27 14 13  0             394676.9094  -0.0365  0.050  -0.0349 0.49  
 209: 28 14 14  0   27 15 13  0             394676.9094  -0.0328  0.050  -0.0349 0.01  
 210: 28 15 14  0   27 15 13  0             394676.9094  -0.0332  0.050  -0.0349 0.49  
 211: 43  0 43  0   42  0 42  0             403523.8334  -0.0125  0.050  -0.0125 0.49  
 212: 43  0 43  0   42  1 42  0             403523.8334  -0.0125  0.050  -0.0125 0.01  
 213: 43  1 43  0   42  0 42  0             403523.8334  -0.0125  0.050  -0.0125 0.01  
 214: 43  1 43  0   42  1 42  0             403523.8334  -0.0125  0.050  -0.0125 0.49  
 215: 42  1 41  0   41  1 40  0             403532.5215   0.0392  0.050   0.0392 0.49  
 216: 42  1 41  0   41  2 40  0             403532.5215   0.0392  0.050   0.0392 0.01  
 217: 42  2 41  0   41  1 40  0             403532.5215   0.0392  0.050   0.0392 0.01  
 218: 42  2 41  0   41  2 40  0             403532.5215   0.0392  0.050   0.0392 0.49  
 219: 41  2 39  0   40  2 38  0             403540.3300  -0.0102  0.050  -0.0103 0.49  
 220: 41  2 39  0   40  3 38  0             403540.3300  -0.0102  0.050  -0.0103 0.01  
 221: 41  3 39  0   40  2 38  0             403540.3300  -0.0102  0.050  -0.0103 0.01  
 222: 41  3 39  0   40  3 38  0             403540.3300  -0.0102  0.050  -0.0103 0.49  
 223: 40  3 37  0   39  3 36  0             403547.5717  -0.0745  0.050  -0.0746 0.49  
 224: 40  3 37  0   39  4 36  0             403547.5717  -0.0745  0.050  -0.0746 0.01  
 225: 40  4 37  0   39  3 36  0             403547.5717  -0.0745  0.050  -0.0746 0.01  
 226: 40  4 37  0   39  4 36  0             403547.5717  -0.0745  0.050  -0.0746 0.49  
 227: 39  4 35  0   38  4 34  0             403554.6365  -0.0346  0.050  -0.0346 0.49  
 228: 39  4 35  0   38  5 34  0             403554.6365  -0.0346  0.050  -0.0346 0.01  
 229: 39  5 35  0   38  4 34  0             403554.6365  -0.0346  0.050  -0.0346 0.01  
 230: 39  5 35  0   38  5 34  0             403554.6365  -0.0346  0.050  -0.0346 0.49  
 231: 37  6 31  0   36  6 30  0             403569.4269   0.0840  0.050   0.0841 0.49  
 232: 37  6 31  0   36  7 30  0             403569.4269   0.0840  0.050   0.0841 0.01  
 233: 37  7 31  0   36  6 30  0             403569.4269   0.0840  0.050   0.0841 0.01  
 234: 37  7 31  0   36  7 30  0             403569.4269   0.0840  0.050   0.0841 0.49  
 235: 36  7 29  0   35  7 28  0             403578.0418  -0.0104  0.050  -0.0105 0.49  
 236: 36  7 29  0   35  8 28  0             403578.0418  -0.0104  0.050  -0.0105 0.01  
 237: 36  8 29  0   35  7 28  0             403578.0418  -0.0104  0.050  -0.0105 0.01  
 238: 36  8 29  0   35  8 28  0             403578.0418  -0.0104  0.050  -0.0105 0.49  
 239: 35  8 27  0   34  8 26  0             403588.7610  -0.0151  0.050  -0.0152 0.49  
 240: 35  9 27  0   34  8 26  0             403588.7610  -0.0151  0.050  -0.0152 0.01  
 241: 35  9 27  0   34  9 26  0             403588.7610  -0.0151  0.050  -0.0152 0.49  
 242: 34  9 25  0   33  9 24  0             403602.8828   0.0104  0.050   0.0105 0.49  
 243: 34  9 25  0   33 10 24  0             403602.8828   0.0104  0.050   0.0105 0.01  
 244: 34 10 25  0   33  9 24  0             403602.8828   0.0104  0.050   0.0105 0.01  
 245: 34 10 25  0   33 10 24  0             403602.8828   0.0104  0.050   0.0105 0.49  
 246: 33 10 23  0   32 10 22  0             403622.4725  -0.0345  0.050  -0.0346 0.49  
 247: 33 10 23  0   32 11 22  0             403622.4725  -0.0345  0.050  -0.0346 0.01  
 248: 33 11 23  0   32 10 22  0             403622.4725  -0.0345  0.050  -0.0346 0.01  
 249: 33 11 23  0   32 11 22  0             403622.4725  -0.0345  0.050  -0.0346 0.49  
 250: 32 11 21  0   31 11 20  0             403651.3509   0.0376  0.050   0.0376 0.49  
 251: 32 11 21  0   31 12 20  0             403651.3509   0.0376  0.050   0.0376 0.01  
 252: 32 12 21  0   31 11 20  0             403651.3509   0.0376  0.050   0.0376 0.01  
 253: 32 12 21  0   31 12 20  0             403651.3509   0.0376  0.050   0.0376 0.49  
 254: 31 12 19  0   30 12 18  0             403695.6933  -0.0338  0.050  -0.0339 0.49  
 255: 31 12 19  0   30 13 18  0             403695.6933  -0.0338  0.050  -0.0339 0.01  
 256: 31 13 19  0   30 12 18  0             403695.6933  -0.0338  0.050  -0.0339 0.01  
 257: 31 13 19  0   30 13 18  0             403695.6933  -0.0338  0.050  -0.0339 0.49  
 258: 30 13 17  0   29 13 16  0             403767.8490  -0.0569  0.050  -0.0570 0.49  
 259: 30 13 17  0   29 14 16  0             403767.8490  -0.0569  0.050  -0.0570 0.01  
 260: 30 14 17  0   29 13 16  0             403767.8490  -0.0569  0.050  -0.0570 0.01  
 261: 30 14 17  0   29 14 16  0             403767.8490  -0.0569  0.050  -0.0570 0.49  
 262: 29 14 15  0   28 14 14  0             403892.7705   0.0464  0.050   0.0466 0.49  
 263: 29 14 15  0   28 15 14  0             403892.7705   0.0467  0.050   0.0466 0.01  
 264: 29 15 15  0   28 14 14  0             403892.7705   0.0463  0.050   0.0466 0.01  
 265: 29 15 15  0   28 15 14  0             403892.7705   0.0467  0.050   0.0466 0.49  
 266: 28 15 13  0   27 15 12  0             404126.9266   0.0180  0.050   0.0606 0.49  
 267: 28 15 13  0   27 16 12  0             404126.9266   0.1129  0.050   0.0606 0.01  
 268: 28 16 13  0   27 15 12  0             404126.9266   0.0081  0.050   0.0606 0.01  
 269: 28 16 13  0   27 16 12  0             404126.9266   0.1030  0.050   0.0606 0.49  
 270: 44  0 44  0   43  0 43  0             412794.5555  -0.0431  0.050  -0.0432 0.49  
 271: 44  0 44  0   43  1 43  0             412794.5555  -0.0431  0.050  -0.0432 0.01  
 272: 44  1 44  0   43  0 43  0             412794.5555  -0.0431  0.050  -0.0432 0.01  
 273: 44  1 44  0   43  1 43  0             412794.5555  -0.0431  0.050  -0.0432 0.49  
 274: 43  1 42  0   42  1 41  0             412803.2118  -0.0010  0.050  -0.0011 0.49  
 275: 43  1 42  0   42  2 41  0             412803.2118  -0.0010  0.050  -0.0011 0.01  
 276: 43  2 42  0   42  1 41  0             412803.2118  -0.0010  0.050  -0.0011 0.01  
 277: 43  2 42  0   42  2 41  0             412803.2118  -0.0010  0.050  -0.0011 0.49  
 278: 42  2 40  0   41  2 39  0             412810.9845  -0.0352  0.050  -0.0352 0.49  
 279: 42  2 40  0   41  3 39  0             412810.9845  -0.0352  0.050  -0.0352 0.01  
 280: 42  3 40  0   41  2 39  0             412810.9845  -0.0352  0.050  -0.0352 0.01  
 281: 42  3 40  0   41  3 39  0             412810.9845  -0.0352  0.050  -0.0352 0.49  
 282: 41  3 38  0   40  3 37  0             412818.1797  -0.0600  0.050  -0.0600 0.49  
 283: 41  3 38  0   40  4 37  0             412818.1797  -0.0600  0.050  -0.0600 0.01  
 284: 41  4 38  0   40  3 37  0             412818.1797  -0.0600  0.050  -0.0600 0.01  
 285: 41  4 38  0   40  4 37  0             412818.1797  -0.0600  0.050  -0.0600 0.49  
 286: 40  4 36  0   39  4 35  0             412825.1766   0.0424  0.050   0.0425 0.49  
 287: 40  4 36  0   39  5 35  0             412825.1766   0.0424  0.050   0.0425 0.01  
 288: 40  5 36  0   39  4 35  0             412825.1766   0.0424  0.050   0.0425 0.01  
 289: 40  5 36  0   39  5 35  0             412825.1766   0.0424  0.050   0.0425 0.49  
 290: 39  5 34  0   38  5 33  0             412832.1062   0.0798  0.050   0.0799 0.49  
 291: 39  5 34  0   38  6 33  0             412832.1062   0.0798  0.050   0.0799 0.01  
 292: 39  6 34  0   38  5 33  0             412832.1062   0.0798  0.050   0.0799 0.01  
 293: 39  6 34  0   38  6 33  0             412832.1062   0.0798  0.050   0.0799 0.49  
 294: 38  6 32  0   37  6 31  0             412839.2750  -0.0591  0.050  -0.0592 0.49  
 295: 38  6 32  0   37  7 31  0             412839.2750  -0.0591  0.050  -0.0592 0.01  
 296: 38  7 32  0   37  6 31  0             412839.2750  -0.0591  0.050  -0.0592 0.01  
 297: 38  7 32  0   37  7 31  0             412839.2750  -0.0591  0.050  -0.0592 0.49  
 298: 37  7 30  0   36  7 29  0             412847.6709   0.0455  0.050   0.0456 0.49  
 299: 37  7 30  0   36  8 29  0             412847.6709   0.0455  0.050   0.0456 0.01  
 300: 37  8 30  0   36  7 29  0             412847.6709   0.0455  0.050   0.0456 0.01  
 301: 37  8 30  0   36  8 29  0             412847.6709   0.0455  0.050   0.0456 0.49  
 302: 36  8 28  0   35  8 27  0             412857.7103   0.0034  0.050   0.0035 0.49  
 303: 36  8 28  0   35  9 27  0             412857.7103   0.0034  0.050   0.0035 0.01  
 304: 36  9 28  0   35  8 27  0             412857.7103   0.0034  0.050   0.0035 0.01  
 305: 36  9 28  0   35  9 27  0             412857.7103   0.0034  0.050   0.0035 0.49  
 306: 35  9 26  0   34  9 25  0             412870.7717  -0.0095  0.050  -0.0096 0.49  
 307: 35  9 26  0   34 10 25  0             412870.7717  -0.0095  0.050  -0.0096 0.01  
 308: 35 10 26  0   34  9 25  0             412870.7717  -0.0095  0.050  -0.0096 0.01  
 309: 35 10 26  0   34 10 25  0             412870.7717  -0.0095  0.050  -0.0096 0.49  
 310: 34 10 24  0   33 10 23  0             412888.7042  -0.0220  0.050  -0.0221 0.49  
 311: 34 10 24  0   33 11 23  0             412888.7042  -0.0220  0.050  -0.0221 0.01  
 312: 34 11 24  0   33 10 23  0             412888.7042  -0.0220  0.050  -0.0221 0.01  
 313: 34 11 24  0   33 11 23  0             412888.7042  -0.0220  0.050  -0.0221 0.49  
 314: 33 11 22  0   32 11 21  0             412914.6906   0.0755  0.050   0.0755 0.49  
 315: 33 11 22  0   32 12 21  0             412914.6906   0.0755  0.050   0.0755 0.01  
 316: 33 12 22  0   32 11 21  0             412914.6906   0.0755  0.050   0.0755 0.01  
 317: 33 12 22  0   32 12 21  0             412914.6906   0.0755  0.050   0.0755 0.49  
 318: 32 12 20  0   31 12 19  0             412953.7252  -0.0200  0.050  -0.0201 0.49  
 319: 32 12 20  0   31 13 19  0             412953.7252  -0.0200  0.050  -0.0201 0.01  
 320: 32 13 20  0   31 12 19  0             412953.7252  -0.0200  0.050  -0.0201 0.01  
 321: 32 13 20  0   31 13 19  0             412953.7252  -0.0200  0.050  -0.0201 0.49  
 322: 31 13 18  0   30 13 17  0             413015.7663  -0.0324  0.050  -0.0324 0.49  
 323: 31 13 18  0   30 14 17  0             413015.7663  -0.0324  0.050  -0.0324 0.01  
 324: 31 14 18  0   30 13 17  0             413015.7663  -0.0324  0.050  -0.0324 0.01  
 325: 31 14 18  0   30 14 17  0             413015.7663  -0.0324  0.050  -0.0324 0.49  
 326: 30 14 16  0   29 14 15  0             413119.7146  -0.0638  0.050  -0.0638 0.49  
 327: 30 14 16  0   29 15 15  0             413119.7146  -0.0638  0.050  -0.0638 0.01  
 328: 30 15 16  0   29 14 15  0             413119.7146  -0.0638  0.050  -0.0638 0.01  
 329: 30 15 16  0   29 15 15  0             413119.7146  -0.0638  0.050  -0.0638 0.49  
 330: 45  0 45  0   44  0 44  0             422064.9333  -0.0397  0.050  -0.0397 0.49  
 331: 45  0 45  0   44  1 44  0             422064.9333  -0.0397  0.050  -0.0397 0.01  
 332: 45  1 45  0   44  0 44  0             422064.9333  -0.0397  0.050  -0.0397 0.01  
 333: 45  1 45  0   44  1 44  0             422064.9333  -0.0397  0.050  -0.0397 0.49  
 334: 44  1 43  0   43  1 42  0             422073.5711   0.0056  0.050   0.0056 0.49  
 335: 44  1 43  0   43  2 42  0             422073.5711   0.0056  0.050   0.0056 0.01  
 336: 44  2 43  0   43  1 42  0             422073.5711   0.0056  0.050   0.0056 0.01  
 337: 44  2 43  0   43  2 42  0             422073.5711   0.0056  0.050   0.0056 0.49  
 338: 43  2 41  0   42  2 40  0             422081.3380   0.0163  0.050   0.0164 0.49  
 339: 43  2 41  0   42  3 40  0             422081.3380   0.0163  0.050   0.0164 0.01  
 340: 43  3 41  0   42  2 40  0             422081.3380   0.0163  0.050   0.0164 0.01  
 341: 43  3 41  0   42  3 40  0             422081.3380   0.0163  0.050   0.0164 0.49  
 342: 42  3 39  0   41  3 38  0             422088.4061  -0.0509  0.050  -0.0509 0.49  
 343: 42  3 39  0   41  4 38  0             422088.4061  -0.0509  0.050  -0.0509 0.01  
 344: 42  4 39  0   41  3 38  0             422088.4061  -0.0509  0.050  -0.0509 0.01  
 345: 42  4 39  0   41  4 38  0             422088.4061  -0.0509  0.050  -0.0509 0.49  
 346: 38  7 31  0   37  7 30  0             422116.9177   0.0436  0.050   0.0436 0.49  
 347: 38  7 31  0   37  8 30  0             422116.9177   0.0436  0.050   0.0436 0.01  
 348: 38  8 31  0   37  7 30  0             422116.9177   0.0436  0.050   0.0436 0.01  
 349: 38  8 31  0   37  8 30  0             422116.9177   0.0436  0.050   0.0436 0.49  
 350: 37  8 29  0   36  8 28  0             422126.4409   0.0737  0.050   0.0737 0.49  
 351: 37  8 29  0   36  9 28  0             422126.4409   0.0737  0.050   0.0737 0.01  
 352: 37  9 29  0   36  8 28  0             422126.4409   0.0737  0.050   0.0737 0.01  
 353: 37  9 29  0   36  9 28  0             422126.4409   0.0737  0.050   0.0737 0.49  
 354: 35 10 25  0   34 10 24  0             422155.0307   0.0403  0.050   0.0403 0.49  
 355: 35 10 25  0   34 11 24  0             422155.0307   0.0403  0.050   0.0403 0.01  
 356: 35 11 25  0   34 10 24  0             422155.0307   0.0403  0.050   0.0403 0.01  
 357: 35 11 25  0   34 11 24  0             422155.0307   0.0403  0.050   0.0403 0.49  
 358: 34 11 23  0   33 11 22  0             422178.4647   0.0779  0.050   0.0780 0.49  
 359: 34 11 23  0   33 12 22  0             422178.4647   0.0779  0.050   0.0780 0.01  
 360: 34 12 23  0   33 11 22  0             422178.4647   0.0779  0.050   0.0780 0.01  
 361: 34 12 23  0   33 12 22  0             422178.4647   0.0779  0.050   0.0780 0.49  
 362: 32 13 19  0   31 13 18  0             422267.0729   0.0363  0.050   0.0363 0.49  
 363: 32 13 19  0   31 14 18  0             422267.0729   0.0363  0.050   0.0363 0.01  
 364: 32 14 19  0   31 13 18  0             422267.0729   0.0363  0.050   0.0363 0.01  
 365: 32 14 19  0   31 14 18  0             422267.0729   0.0363  0.050   0.0363 0.49  
 366: 31 14 17  0   30 14 16  0             422354.9291   0.0088  0.050   0.0089 0.49  
 367: 31 14 17  0   30 15 16  0             422354.9291   0.0088  0.050   0.0089 0.01  
 368: 31 15 17  0   30 14 16  0             422354.9291   0.0088  0.050   0.0089 0.01  
 369: 31 15 17  0   30 15 16  0             422354.9291   0.0088  0.050   0.0089 0.49  
 370: 30 15 15  0   29 15 14  0             422507.1068  -0.0482  0.050  -0.0478 0.49  
 371: 30 15 15  0   29 16 14  0             422507.1068  -0.0472  0.050  -0.0478 0.01  
 372: 30 16 15  0   29 15 14  0             422507.1068  -0.0482  0.050  -0.0478 0.01  
 373: 30 16 15  0   29 16 14  0             422507.1068  -0.0473  0.050  -0.0478 0.49  
 374: 46  0 46  0   45  0 45  0             431334.9741   0.0134  0.050   0.0134 0.49  
 375: 46  0 46  0   45  1 45  0             431334.9741   0.0134  0.050   0.0134 0.01  
 376: 46  1 46  0   45  0 45  0             431334.9741   0.0134  0.050   0.0134 0.01  
 377: 46  1 46  0   45  1 45  0             431334.9741   0.0134  0.050   0.0134 0.49  
 378: 45  1 44  0   44  1 43  0             431343.5464   0.0150  0.050   0.0150 0.49  
 379: 45  1 44  0   44  2 43  0             431343.5464   0.0150  0.050   0.0150 0.01  
 380: 45  2 44  0   44  1 43  0             431343.5464   0.0150  0.050   0.0150 0.01  
 381: 45  2 44  0   44  2 43  0             431343.5464   0.0150  0.050   0.0150 0.49  
 382: 44  2 42  0   43  2 41  0             431351.2240  -0.0134  0.050  -0.0134 0.49  
 383: 44  2 42  0   43  3 41  0             431351.2240  -0.0134  0.050  -0.0134 0.01  
 384: 44  3 42  0   43  2 41  0             431351.2240  -0.0134  0.050  -0.0134 0.01  
 385: 44  3 42  0   43  3 41  0             431351.2240  -0.0134  0.050  -0.0134 0.49  
 386: 43  3 40  0   42  3 39  0             431358.3343   0.0448  0.050   0.0448 0.49  
 387: 43  3 40  0   42  4 39  0             431358.3343   0.0448  0.050   0.0448 0.01  
 388: 43  4 40  0   42  4 39  0             431358.3343   0.0448  0.050   0.0448 0.49  
 389: 41  5 36  0   40  5 35  0             431371.4372  -0.0246  0.050  -0.0247 0.49  
 390: 41  5 36  0   40  6 35  0             431371.4372  -0.0246  0.050  -0.0247 0.01  
 391: 41  6 36  0   40  5 35  0             431371.4372  -0.0246  0.050  -0.0247 0.01  
 392: 41  6 36  0   40  6 35  0             431371.4372  -0.0246  0.050  -0.0247 0.49  
 393: 39  7 32  0   38  7 31  0             431385.8028   0.0200  0.050   0.0200 0.49  
 394: 39  7 32  0   38  8 31  0             431385.8028   0.0200  0.050   0.0200 0.01  
 395: 39  8 32  0   38  7 31  0             431385.8028   0.0200  0.050   0.0200 0.01  
 396: 39  8 32  0   38  8 31  0             431385.8028   0.0200  0.050   0.0200 0.49  
 397: 37  9 28  0   36  9 27  0             431406.0755   0.0108  0.050   0.0109 0.49  
 398: 37  9 28  0   36 10 27  0             431406.0755   0.0108  0.050   0.0109 0.01  
 399: 37 10 28  0   36  9 27  0             431406.0755   0.0108  0.050   0.0109 0.01  
 400: 37 10 28  0   36 10 27  0             431406.0755   0.0108  0.050   0.0109 0.49  
 401: 36 10 26  0   35 10 25  0             431421.2180  -0.0025  0.050  -0.0025 0.49  
 402: 36 10 26  0   35 11 25  0             431421.2180  -0.0025  0.050  -0.0025 0.01  
 403: 36 11 26  0   35 10 25  0             431421.2180  -0.0025  0.050  -0.0025 0.01  
 404: 36 11 26  0   35 11 25  0             431421.2180  -0.0025  0.050  -0.0025 0.49  
 405: 35 11 24  0   34 11 23  0             431442.5459   0.0810  0.050   0.0811 0.49  
 406: 35 11 24  0   34 12 23  0             431442.5459   0.0810  0.050   0.0811 0.01  
 407: 35 12 24  0   34 11 23  0             431442.5459   0.0810  0.050   0.0811 0.01  
 408: 35 12 24  0   34 12 23  0             431442.5459   0.0810  0.050   0.0811 0.49  
 409: 34 12 22  0   33 12 21  0             431473.5562   0.0443  0.050   0.0444 0.49  
 410: 34 12 22  0   33 13 21  0             431473.5562   0.0443  0.050   0.0444 0.01  
 411: 34 13 22  0   33 12 21  0             431473.5562   0.0443  0.050   0.0444 0.01  
 412: 34 13 22  0   33 13 21  0             431473.5562   0.0443  0.050   0.0444 0.49  
 413: 32 14 18  0   31 14 17  0             431595.9396  -0.0382  0.050  -0.0383 0.49  
 414: 32 14 18  0   31 15 17  0             431595.9396  -0.0382  0.050  -0.0383 0.01  
 415: 32 15 18  0   31 14 17  0             431595.9396  -0.0382  0.050  -0.0383 0.01  
 416: 32 15 18  0   31 15 17  0             431595.9396  -0.0382  0.050  -0.0383 0.49  
 417: 31 15 16  0   30 15 15  0             431722.2582   0.0517  0.050   0.0517 0.49  
 418: 31 15 16  0   30 16 15  0             431722.2582   0.0517  0.050   0.0517 0.01  
 419: 31 16 16  0   30 15 15  0             431722.2582   0.0516  0.050   0.0517 0.01  
 420: 31 16 16  0   30 16 15  0             431722.2582   0.0517  0.050   0.0517 0.49  
 421: 30 16 14  0   29 16 13  0             431949.4715   0.0598  0.050   0.0713 0.49  
 422: 30 16 14  0   29 17 13  0             431949.4715   0.0854  0.050   0.0713 0.01  
 423: 30 17 14  0   29 16 13  0             431949.4715   0.0572  0.050   0.0713 0.01  
 424: 30 17 14  0   29 17 13  0             431949.4715   0.0828  0.050   0.0713 0.49  
 425: 45  2 43  0   44  3 42  0             440620.7723   0.0138  0.050   0.0139 0.02  
 426: 45  3 43  0   44  2 42  0             440620.7723   0.0138  0.050   0.0139 0.02  
 427: 45  3 43  0   44  3 42  0             440620.7723   0.0138  0.050   0.0139 0.95  
 428: 44  3 41  0   43  3 40  0             440627.7750   0.0466  0.050   0.0466 0.49  
 429: 44  3 41  0   43  4 40  0             440627.7750   0.0466  0.050   0.0466 0.01  
 430: 44  4 41  0   43  3 40  0             440627.7750   0.0466  0.050   0.0466 0.01  
 431: 44  4 41  0   43  4 40  0             440627.7750   0.0466  0.050   0.0466 0.49  
 432: 40  7 33  0   39  7 32  0             440654.2759  -0.0611  0.050  -0.0612 0.49  
 433: 40  7 33  0   39  8 32  0             440654.2759  -0.0611  0.050  -0.0612 0.01  
 434: 40  8 33  0   39  7 32  0             440654.2759  -0.0611  0.050  -0.0612 0.01  
 435: 40  8 33  0   39  8 32  0             440654.2759  -0.0611  0.050  -0.0612 0.49  
 436: 39  8 31  0   38  8 30  0             440662.7334  -0.0512  0.050  -0.0512 0.49  
 437: 39  8 31  0   38  9 30  0             440662.7334  -0.0512  0.050  -0.0512 0.01  
 438: 39  9 31  0   38  8 30  0             440662.7334  -0.0512  0.050  -0.0512 0.01  
 439: 39  9 31  0   38  9 30  0             440662.7334  -0.0512  0.050  -0.0512 0.49  
 440: 33 14 19  0   32 14 18  0             440841.4665   0.0379  0.050   0.0379 0.49  
 441: 33 14 19  0   32 15 18  0             440841.4665   0.0379  0.050   0.0379 0.01  
 442: 33 15 19  0   32 14 18  0             440841.4665   0.0379  0.050   0.0379 0.01  
 443: 33 15 19  0   32 15 18  0             440841.4665   0.0379  0.050   0.0379 0.49  
 444: 32 15 17  0   31 15 16  0             440947.6348  -0.0187  0.050  -0.0188 0.96  
 445: 32 15 17  0   31 16 16  0             440947.6348  -0.0187  0.050  -0.0188 0.02  
 446: 32 16 17  0   31 15 16  0             440947.6348  -0.0187  0.050  -0.0188 0.02  
 447: 48  0 48  0   47  0 47  0             449873.7096  -0.0317  0.050  -0.0318 0.49  
 448: 48  0 48  0   47  1 47  0             449873.7096  -0.0317  0.050  -0.0318 0.01  
 449: 48  1 48  0   47  0 47  0             449873.7096  -0.0317  0.050  -0.0318 0.01  
 450: 48  1 48  0   47  1 47  0             449873.7096  -0.0317  0.050  -0.0318 0.49  
 451: 47  1 46  0   46  1 45  0             449882.2512  -0.0181  0.050  -0.0182 0.49  
 452: 47  1 46  0   46  2 45  0             449882.2512  -0.0181  0.050  -0.0182 0.01  
 453: 47  2 46  0   46  1 45  0             449882.2512  -0.0181  0.050  -0.0182 0.01  
 454: 47  2 46  0   46  2 45  0             449882.2512  -0.0181  0.050  -0.0182 0.49  
 455: 43  5 38  0   42  5 37  0             449909.3723   0.0173  0.050   0.0174 0.49  
 456: 43  6 38  0   42  5 37  0             449909.3723   0.0173  0.050   0.0174 0.01  
 457: 43  6 38  0   42  6 37  0             449909.3723   0.0173  0.050   0.0174 0.49  
 458: 42  6 36  0   41  6 35  0             449915.7231   0.0585  0.050   0.0586 0.49  
 459: 42  6 36  0   41  7 35  0             449915.7231   0.0585  0.050   0.0586 0.01  
 460: 42  7 36  0   41  6 35  0             449915.7231   0.0585  0.050   0.0586 0.01  
 461: 42  7 36  0   41  7 35  0             449915.7231   0.0585  0.050   0.0586 0.49  
 462: 40  8 32  0   39  8 31  0             449930.4960  -0.0055  0.050  -0.0055 0.49  
 463: 40  8 32  0   39  9 31  0             449930.4960  -0.0055  0.050  -0.0055 0.01  
 464: 40  9 32  0   39  8 31  0             449930.4960  -0.0055  0.050  -0.0055 0.01  
 465: 40  9 32  0   39  9 31  0             449930.4960  -0.0055  0.050  -0.0055 0.49  
 466: 37 11 26  0   36 11 25  0             449971.0073  -0.0403  0.050  -0.0403 0.49  
 467: 37 11 26  0   36 12 25  0             449971.0073  -0.0403  0.050  -0.0403 0.01  
 468: 37 12 26  0   36 11 25  0             449971.0073  -0.0403  0.050  -0.0403 0.01  
 469: 37 12 26  0   36 12 25  0             449971.0073  -0.0403  0.050  -0.0403 0.49  
 470: 34 14 20  0   33 14 19  0             450090.1465  -0.0314  0.050  -0.0314 0.49  
 471: 34 14 20  0   33 15 19  0             450090.1465  -0.0314  0.050  -0.0314 0.01  
 472: 34 15 20  0   33 14 19  0             450090.1465  -0.0314  0.050  -0.0314 0.01  
 473: 34 15 20  0   33 15 19  0             450090.1465  -0.0314  0.050  -0.0314 0.49  
 474: 47  2 45  0   46  2 44  0             459158.6353   0.0529  0.050   0.0530 0.49  
 475: 47  2 45  0   46  3 44  0             459158.6353   0.0529  0.050   0.0530 0.01  
 476: 47  3 45  0   46  2 44  0             459158.6353   0.0529  0.050   0.0530 0.01  
 477: 47  3 45  0   46  3 44  0             459158.6353   0.0529  0.050   0.0530 0.49  
 478: 46  3 43  0   45  4 42  0             459165.3948   0.0039  0.050   0.0039 0.02  
 479: 46  4 43  0   45  3 42  0             459165.3948   0.0039  0.050   0.0039 0.02  
 480: 46  4 43  0   45  4 42  0             459165.3948   0.0039  0.050   0.0039 0.95  
 481: 44  5 39  0   43  5 38  0             459177.6224  -0.0769  0.050  -0.0769 0.49  
 482: 44  5 39  0   43  6 38  0             459177.6224  -0.0769  0.050  -0.0769 0.01  
 483: 44  6 39  0   43  5 38  0             459177.6224  -0.0769  0.050  -0.0769 0.01  
 484: 44  6 39  0   43  6 38  0             459177.6224  -0.0769  0.050  -0.0769 0.49  
 485: 43  6 37  0   42  6 36  0             459183.8121   0.0291  0.050   0.0291 0.49  
 486: 43  6 37  0   42  7 36  0             459183.8121   0.0291  0.050   0.0291 0.01  
 487: 43  7 37  0   42  6 36  0             459183.8121   0.0291  0.050   0.0291 0.01  
 488: 43  7 37  0   42  7 36  0             459183.8121   0.0291  0.050   0.0291 0.49  
 489: 42  7 35  0   41  7 34  0             459190.2690  -0.0601  0.050  -0.0602 0.49  
 490: 42  7 35  0   41  8 34  0             459190.2690  -0.0601  0.050  -0.0602 0.01  
 491: 42  8 35  0   41  7 34  0             459190.2690  -0.0601  0.050  -0.0602 0.01  
 492: 42  8 35  0   41  8 34  0             459190.2690  -0.0601  0.050  -0.0602 0.49  
 493: 41  8 33  0   40  8 32  0             459197.8578  -0.0088  0.050  -0.0088 0.49  
 494: 41  8 33  0   40  9 32  0             459197.8578  -0.0088  0.050  -0.0088 0.01  
 495: 41  9 33  0   40  8 32  0             459197.8578  -0.0088  0.050  -0.0088 0.01  
 496: 41  9 33  0   40  9 32  0             459197.8578  -0.0088  0.050  -0.0088 0.49  
 497: 40  9 31  0   39  9 30  0             459207.0559  -0.0616  0.050  -0.0617 0.49  
 498: 40  9 31  0   39 10 30  0             459207.0559  -0.0616  0.050  -0.0617 0.01  
 499: 40 10 31  0   39  9 30  0             459207.0559  -0.0616  0.050  -0.0617 0.01  
 500: 40 10 31  0   39 10 30  0             459207.0559  -0.0616  0.050  -0.0617 0.49  
 501: 39 10 29  0   38 10 28  0             459219.0307  -0.0787  0.050  -0.0788 0.49  
 502: 39 10 29  0   38 11 28  0             459219.0307  -0.0787  0.050  -0.0788 0.01  
 503: 39 11 29  0   38 10 28  0             459219.0307  -0.0787  0.050  -0.0788 0.01  
 504: 39 11 29  0   38 11 28  0             459219.0307  -0.0787  0.050  -0.0788 0.49  
 505: 37 12 25  0   36 12 24  0             459258.2935   0.0716  0.050   0.0717 0.49  
 506: 37 12 25  0   36 13 24  0             459258.2935   0.0716  0.050   0.0717 0.01  
 507: 37 13 25  0   36 12 24  0             459258.2935   0.0716  0.050   0.0717 0.01  
 508: 37 13 25  0   36 13 24  0             459258.2935   0.0716  0.050   0.0717 0.49  
 509: 36 13 23  0   35 13 22  0             459291.4333  -0.0235  0.050  -0.0236 0.49  
 510: 36 13 23  0   35 14 22  0             459291.4333  -0.0235  0.050  -0.0236 0.01  
 511: 36 14 23  0   35 13 22  0             459291.4333  -0.0235  0.050  -0.0236 0.01  
 512: 36 14 23  0   35 14 22  0             459291.4333  -0.0235  0.050  -0.0236 0.49  
 513: 35 14 21  0   34 14 20  0             459341.3863  -0.0361  0.050  -0.0361 0.49  
 514: 35 14 21  0   34 15 20  0             459341.3863  -0.0361  0.050  -0.0361 0.01  
 515: 35 15 21  0   34 14 20  0             459341.3863  -0.0361  0.050  -0.0361 0.01  
 516: 35 15 21  0   34 15 20  0             459341.3863  -0.0361  0.050  -0.0361 0.49  
 517: 33 16 17  0   32 16 16  0             459546.9232   0.0090  0.050   0.0091 0.49  
 518: 33 16 17  0   32 17 16  0             459546.9232   0.0091  0.050   0.0091 0.01  
 519: 33 17 17  0   32 16 16  0             459546.9232   0.0090  0.050   0.0091 0.01  
 520: 33 17 17  0   32 17 16  0             459546.9232   0.0091  0.050   0.0091 0.49  
 521: 50  0 50  0   49  0 49  0             468410.9660   0.0931  0.050   0.0932 0.49  
 522: 50  0 50  0   49  1 49  0             468410.9660   0.0931  0.050   0.0932 0.01  
 523: 50  1 50  0   49  0 49  0             468410.9660   0.0931  0.050   0.0932 0.01  
 524: 50  1 50  0   49  1 49  0             468410.9660   0.0931  0.050   0.0932 0.49  
 525: 49  1 48  0   48  1 47  0             468419.3942   0.0355  0.050   0.0355 0.95  
 526: 49  1 48  0   48  2 47  0             468419.3942   0.0355  0.050   0.0355 0.02  
 527: 49  2 48  0   48  1 47  0             468419.3942   0.0355  0.050   0.0355 0.02  
 528: 40 10 30  0   39 10 29  0             468484.6858   0.0345  0.050   0.0346 0.49  
 529: 40 10 30  0   39 11 29  0             468484.6858   0.0345  0.050   0.0346 0.01  
 530: 40 11 30  0   39 10 29  0             468484.6858   0.0345  0.050   0.0346 0.01  
 531: 40 11 30  0   39 11 29  0             468484.6858   0.0345  0.050   0.0346 0.49  
 532: 38 12 26  0   37 12 25  0             468520.3873  -0.0131  0.050  -0.0132 0.49  
 533: 38 12 26  0   37 13 25  0             468520.3873  -0.0131  0.050  -0.0132 0.01  
 534: 38 13 26  0   37 12 25  0             468520.3873  -0.0131  0.050  -0.0132 0.01  
 535: 38 13 26  0   37 13 25  0             468520.3873  -0.0131  0.050  -0.0132 0.49  
 536: 49  2 47  0   48  2 46  0             477694.7193  -0.0056  0.050  -0.0057 0.49  
 537: 49  2 47  0   48  3 46  0             477694.7193  -0.0056  0.050  -0.0057 0.01  
 538: 49  3 47  0   48  2 46  0             477694.7193  -0.0056  0.050  -0.0057 0.01  
 539: 49  3 47  0   48  3 46  0             477694.7193  -0.0056  0.050  -0.0057 0.49  
 540: 50  3 47  0   49  3 46  0             496235.5570  -0.0562  0.050  -0.0563 0.49  
 541: 50  3 47  0   49  4 46  0             496235.5570  -0.0562  0.050  -0.0563 0.01  
 542: 50  4 47  0   49  3 46  0             496235.5570  -0.0562  0.050  -0.0563 0.01  
 543: 50  4 47  0   49  4 46  0             496235.5570  -0.0562  0.050  -0.0563 0.49  
--------------------------------------------------------------------------------

PARAMETERS IN FIT (values truncated and Nlines statistics):

        1000000         A_gs  /MHz         9631.633(16)                        1
        2000000         B_gs  /MHz         8960.085(15)                        2
        3000000         C_gs  /MHz         4639.49187(60)                      3
          20000        DJ_gs  /kHz            1.72484(15)                      4
         110000       DJK_gs  /kHz          [-0.820229]                        5
         200000        DK_gs  /kHz            2.8131(49)                       6
        4010000         dJ_g  /kHz          [ 0.685312]                        7
        4100000         dK_g  /kHz            1.10586(62)                      8
          30000        HJ_gs  /Hz           [ 0.0006516]                       9
         120000       HJK_gs  /Hz           [-0.0006823]                      10
         210000       HKJ_gs  /Hz           [-0.0030781]                      11
         300000        HK_gs  /Hz           [ 0.0047068]                      12
        4020000        hJ_gs  /Hz           [ 0.000328]                       13
        4110000       hJK_gs  /Hz           [ 0.0001714]                      14
        4200000        hK_gs  /Hz           [ 0.0032677]                      15

 MICROWAVE AVG =        0.000001 MHz, IR AVG =        0.00000                 
 MICROWAVE RMS =        0.042858 MHz, IR RMS =        0.00000                 
 END OF ITERATION  1 OLD, NEW RMS ERROR=        0.85716         0.85716       

  distinct frequency lines in fit:   139
       distinct parameters of fit:     6

MICROWAVE       lines fitted       lines    lines      RMS      RMS ERROR    J range  Ka range    freq. range
            total   dv=0 dv.ne.0   UNFITTD  e>900
v"= 0        139    139      0        0      0       0.042858     0.85716    26  50    0  16   357165   496236
--------------------------------------------------------------------------------------------
total:       139    139      0        0      0       0.042858     0.85716

NOTE: the RMS values above are for Nlines statistics, but the 'total' values may differ slightly from
      those in the .FIT file since the o-c values for this evaluation are as rounded in the .FIT.


 PARAMETERS IN FIT WITH STANDARD ERRORS ON THOSE THAT ARE FITTED:
 (values rounded and degrees of freedom, Ndegf=Nlines-Nconst, statistics)

        1000000         A_gs  /MHz       9631.634(14)                          1
        2000000         B_gs  /MHz       8960.085(13)                          2
        3000000         C_gs  /MHz       4639.49187(53)                        3
          20000        DJ_gs  /kHz          1.72485(13)                        4
         110000       DJK_gs  /kHz          [-0.820229]                        5
         200000        DK_gs  /kHz          2.8131(43)                         6
        4010000         dJ_g  /kHz          [ 0.685312]                        7
        4100000         dK_g  /kHz          1.10586(54)                        8
          30000        HJ_gs  /Hz           [ 0.0006516]                       9
         120000       HJK_gs  /Hz           [-0.0006823]                      10
         210000       HKJ_gs  /Hz           [-0.0030781]                      11
         300000        HK_gs  /Hz           [ 0.0047068]                      12
        4020000        hJ_gs  /Hz           [ 0.000328]                       13
        4110000       hJK_gs  /Hz           [ 0.0001714]                      14
        4200000        hK_gs  /Hz           [ 0.0032677]                      15

 CORRELATION COEFFICIENTS, C.ij:

           A_gs     B_gs     C_gs     -DJ_gs   -DK_gs   -dK_g   

A_gs        1.0000
B_gs       -0.9539   1.0000
C_gs        0.1136  -0.3122   1.0000
-DJ_gs     -0.2185   0.3996  -0.9609   1.0000
-DK_gs     -0.1520  -0.1458   0.6386  -0.5666   1.0000
-dK_g      -0.6537   0.7351  -0.1849   0.3732  -0.1787   1.0000

 Mean value of |C.ij|, i.ne.j =   0.4392
 Mean value of  C.ij,  i.ne.j =  -0.1378


 No correlations with absolute value greater than 0.9950


 Worst fitted lines (obs-calc/error):

   168:   -1.9        521:    1.9        231:    1.7        148:   -1.6
   405:    1.6        290:    1.6        501:   -1.6        358:    1.6
   481:   -1.5         56:   -1.5        314:    1.5        223:   -1.5
    29:    1.5        350:    1.5         25:    1.4        505:    1.4
   421:    1.4        204:   -1.4        116:    1.3         21:    1.3
   326:   -1.3         39:   -1.3        497:   -1.2        432:   -1.2
   266:    1.2        200:   -1.2        489:   -1.2        282:   -1.2
    76:   -1.2        294:   -1.2        458:    1.2        258:   -1.1
   540:   -1.1        160:   -1.1        474:    1.1        417:    1.0
    13:   -1.0        436:   -1.0        342:   -1.0        370:   -1.0
   428:    0.9        262:    0.9        298:    0.9        386:    0.9
   180:    0.9        409:    0.9        346:    0.9        270:   -0.9
   286:    0.8         96:   -0.8

   168: 38  4 34  0   37  4 33  0             394283.7494  -0.0947  0.050  -0.0948 0.49
   521: 50  0 50  0   49  0 49  0             468410.9660   0.0931  0.050   0.0932 0.49
   231: 37  6 31  0   36  6 30  0             403569.4269   0.0840  0.050   0.0841 0.49
   148: 28 13 15  0   27 13 14  0             385287.2679  -0.0813  0.050  -0.0813 0.49
   405: 35 11 24  0   34 11 23  0             431442.5459   0.0810  0.050   0.0811 0.49
   290: 39  5 34  0   38  5 33  0             412832.1062   0.0798  0.050   0.0799 0.49
   501: 39 10 29  0   38 10 28  0             459219.0307  -0.0787  0.050  -0.0788 0.49
   358: 34 11 23  0   33 11 22  0             422178.4647   0.0779  0.050   0.0780 0.49
   481: 44  5 39  0   43  5 38  0             459177.6224  -0.0769  0.050  -0.0769 0.49
    56: 29 10 19  0   28 10 18  0             366560.3795  -0.0761  0.050  -0.0761 0.49
                                           _____________________________________
__________________________________________/ SPFIT output reformatted with PIFORM
