# Supplementary material for: Improved Accuracy in Semi-Experimental Structure Determination by Resolving Problems Associated with Rotation of Principal Inertial Axes of Isotopologues: Structures of 1,3-Oxazole (c‑C3H3NO)
Source: J Phys Chem A. 2026 Apr 24;130(18):3623–41. doi: 10.1021/acs.jpca.6c01535 (PMC13158917; doi:10.1021/acs.jpca.6c01535)
Supplement: Supplementary file 2 [file jp6c01535_si_002.zip › Supporting Information/Least-Squares Fits/oxazole_026_A_I_r.res]

   [5-2H,5-13C]-oxazole GS                            Fri Oct 17 12:34:39 2025

-------------------------------------------------------------------------------------=========
                                              obs         o-c     error     blends     Notes
                                                                         o-c      wt
    / instead of : below denotes (o-c)>3*err
-------------------------------------------------------------------------------------=========
   1: 37  1 36  0   36  1 35  0             357525.8063  -0.0381  0.050  -0.0382 0.48  
   2: 37  1 36  0   36  2 35  0             357525.8063  -0.0381  0.050  -0.0382 0.02  
   3: 37  2 36  0   36  1 35  0             357525.8063  -0.0381  0.050  -0.0382 0.02  
   4: 37  2 36  0   36  2 35  0             357525.8063  -0.0381  0.050  -0.0382 0.48  
   5: 36  2 34  0   35  2 33  0             357534.2942   0.0902  0.050   0.0903 0.48  
   6: 36  2 34  0   35  3 33  0             357534.2942   0.0902  0.050   0.0903 0.02  
   7: 36  3 34  0   35  3 33  0             357534.2942   0.0902  0.050   0.0903 0.48  
   8: 36  3 34  0   35  2 33  0             357534.2942   0.0902  0.050   0.0903 0.02  
   9: 35  3 32  0   34  3 31  0             357542.5380  -0.0634  0.050  -0.0635 0.48  
  10: 35  3 32  0   34  4 31  0             357542.5380  -0.0634  0.050  -0.0635 0.02  
  11: 35  4 32  0   34  3 31  0             357542.5380  -0.0634  0.050  -0.0635 0.02  
  12: 35  4 32  0   34  4 31  0             357542.5380  -0.0634  0.050  -0.0635 0.48  
  13: 34  4 30  0   33  4 29  0             357551.7372   0.0265  0.050   0.0266 0.48  
  14: 34  4 30  0   33  5 29  0             357551.7372   0.0265  0.050   0.0266 0.02  
  15: 34  5 30  0   33  5 29  0             357551.7372   0.0265  0.050   0.0266 0.48  
  16: 34  5 30  0   33  4 29  0             357551.7372   0.0265  0.050   0.0266 0.02  
  17: 33  5 28  0   32  5 27  0             357562.4516  -0.0788  0.050  -0.0788 0.48  
  18: 33  5 28  0   32  6 27  0             357562.4516  -0.0788  0.050  -0.0788 0.02  
  19: 33  6 28  0   32  5 27  0             357562.4516  -0.0788  0.050  -0.0788 0.02  
  20: 33  6 28  0   32  6 27  0             357562.4516  -0.0788  0.050  -0.0788 0.48  
  21: 29  9 20  0   28  9 19  0             357673.2095  -0.0652  0.050  -0.0653 0.48  
  22: 29  9 20  0   28 10 19  0             357673.2095  -0.0652  0.050  -0.0653 0.02  
  23: 29 10 20  0   28 10 19  0             357673.2095  -0.0652  0.050  -0.0653 0.48  
  24: 29 10 20  0   28  9 19  0             357673.2095  -0.0652  0.050  -0.0653 0.02  
  25: 39  0 39  0   38  0 38  0             366798.7158   0.0321  0.050   0.0321 0.49  
  26: 39  1 39  0   38  0 38  0             366798.7158   0.0321  0.050   0.0321 0.02  
  27: 39  1 39  0   38  1 38  0             366798.7158   0.0321  0.050   0.0321 0.49  
  28: 38  1 37  0   37  2 36  0             366807.3966  -0.0568  0.050  -0.0568 0.02  
  29: 38  1 37  0   37  1 36  0             366807.3966  -0.0568  0.050  -0.0568 0.48  
  30: 38  2 37  0   37  2 36  0             366807.3966  -0.0568  0.050  -0.0568 0.48  
  31: 38  2 37  0   37  1 36  0             366807.3966  -0.0568  0.050  -0.0568 0.02  
  32: 37  2 35  0   36  2 34  0             366815.7071  -0.0366  0.050  -0.0367 0.49  
  33: 37  3 35  0   36  2 34  0             366815.7071  -0.0366  0.050  -0.0367 0.02  
  34: 37  3 35  0   36  3 34  0             366815.7071  -0.0366  0.050  -0.0367 0.49  
  35: 32  7 25  0   31  7 24  0             366874.9105   0.0360  0.050   0.0360 0.48  
  36: 32  7 25  0   31  8 24  0             366874.9105   0.0360  0.050   0.0360 0.02  
  37: 32  8 25  0   31  7 24  0             366874.9105   0.0360  0.050   0.0360 0.02  
  38: 32  8 25  0   31  8 24  0             366874.9105   0.0360  0.050   0.0360 0.48  
  39: 31  8 23  0   30  8 22  0             366901.9173  -0.0338  0.050  -0.0338 0.48  
  40: 31  8 23  0   30  9 22  0             366901.9173  -0.0338  0.050  -0.0338 0.02  
  41: 31  9 23  0   30  9 22  0             366901.9173  -0.0338  0.050  -0.0338 0.48  
  42: 31  9 23  0   30  8 22  0             366901.9173  -0.0338  0.050  -0.0338 0.02  
  43: 30  9 21  0   29  9 20  0             366943.9494  -0.0096  0.050  -0.0096 0.48  
  44: 30  9 21  0   29 10 20  0             366943.9494  -0.0096  0.050  -0.0096 0.02  
  45: 30 10 21  0   29  9 20  0             366943.9494  -0.0096  0.050  -0.0096 0.02  
  46: 30 10 21  0   29 10 20  0             366943.9494  -0.0096  0.050  -0.0096 0.48  
  47: 28 11 17  0   27 11 16  0             367128.4961  -0.0761  0.050  -0.0761 0.48  
  48: 28 11 17  0   27 12 16  0             367128.4961  -0.0760  0.050  -0.0761 0.02  
  49: 28 12 17  0   27 11 16  0             367128.4961  -0.0761  0.050  -0.0761 0.02  
  50: 28 12 17  0   27 12 16  0             367128.4961  -0.0760  0.050  -0.0761 0.48  
  51: 27 12 15  0   26 13 14  0             367339.3593  -0.0261  0.050  -0.0416 0.02  
  52: 27 12 15  0   26 12 14  0             367339.3593  -0.0534  0.050  -0.0416 0.48  
  53: 27 13 15  0   26 12 14  0             367339.3593  -0.0569  0.050  -0.0416 0.02  
  54: 27 13 15  0   26 13 14  0             367339.3593  -0.0297  0.050  -0.0416 0.48  
  55: 40  0 40  0   39  0 39  0             376079.9579  -0.0225  0.050  -0.0226 0.48  
  56: 40  0 40  0   39  1 39  0             376079.9579  -0.0225  0.050  -0.0226 0.02  
  57: 40  1 40  0   39  1 39  0             376079.9579  -0.0225  0.050  -0.0226 0.48  
  58: 40  1 40  0   39  0 39  0             376079.9579  -0.0225  0.050  -0.0226 0.02  
  59: 39  1 38  0   38  2 37  0             376088.7148  -0.0098  0.050  -0.0099 0.02  
  60: 39  1 38  0   38  1 37  0             376088.7148  -0.0098  0.050  -0.0099 0.48  
  61: 39  2 38  0   38  2 37  0             376088.7148  -0.0098  0.050  -0.0099 0.48  
  62: 39  2 38  0   38  1 37  0             376088.7148  -0.0098  0.050  -0.0099 0.02  
  63: 38  2 36  0   37  3 35  0             376096.9839   0.0358  0.050   0.0358 0.02  
  64: 38  2 36  0   37  2 35  0             376096.9839   0.0358  0.050   0.0358 0.48  
  65: 38  3 36  0   37  3 35  0             376096.9839   0.0358  0.050   0.0358 0.48  
  66: 38  3 36  0   37  2 35  0             376096.9839   0.0358  0.050   0.0358 0.02  
  67: 37  3 34  0   36  4 33  0             376105.0340  -0.0438  0.050  -0.0438 0.02  
  68: 37  3 34  0   36  3 33  0             376105.0340  -0.0438  0.050  -0.0438 0.48  
  69: 37  4 34  0   36  3 33  0             376105.0340  -0.0438  0.050  -0.0438 0.02  
  70: 37  4 34  0   36  4 33  0             376105.0340  -0.0438  0.050  -0.0438 0.48  
  71: 36  4 32  0   35  5 31  0             376113.7231   0.0218  0.050   0.0219 0.02  
  72: 36  4 32  0   35  4 31  0             376113.7231   0.0218  0.050   0.0219 0.48  
  73: 36  5 32  0   35  4 31  0             376113.7231   0.0218  0.050   0.0219 0.02  
  74: 36  5 32  0   35  5 31  0             376113.7231   0.0218  0.050   0.0219 0.48  
  75: 35  5 30  0   34  6 29  0             376123.6700   0.0096  0.050   0.0096 0.02  
  76: 35  5 30  0   34  5 29  0             376123.6700   0.0096  0.050   0.0096 0.48  
  77: 35  6 30  0   34  6 29  0             376123.6700   0.0096  0.050   0.0096 0.48  
  78: 35  6 30  0   34  5 29  0             376123.6700   0.0096  0.050   0.0096 0.02  
  79: 34  6 28  0   33  7 27  0             376136.2243   0.0134  0.050   0.0134 0.02  
  80: 34  6 28  0   33  6 27  0             376136.2243   0.0134  0.050   0.0134 0.48  
  81: 34  7 28  0   33  6 27  0             376136.2243   0.0134  0.050   0.0134 0.02  
  82: 34  7 28  0   33  7 27  0             376136.2243   0.0134  0.050   0.0134 0.48  
  83: 31  9 22  0   30  9 21  0             376215.7846  -0.0118  0.050  -0.0119 0.48  
  84: 31  9 22  0   30 10 21  0             376215.7846  -0.0118  0.050  -0.0119 0.02  
  85: 31 10 22  0   30  9 21  0             376215.7846  -0.0118  0.050  -0.0119 0.02  
  86: 31 10 22  0   30 10 21  0             376215.7846  -0.0118  0.050  -0.0119 0.48  
  87: 30 10 20  0   29 10 19  0             376275.8373   0.0158  0.050   0.0158 0.48  
  88: 30 10 20  0   29 11 19  0             376275.8373   0.0158  0.050   0.0158 0.02  
  89: 30 11 20  0   29 10 19  0             376275.8373   0.0158  0.050   0.0158 0.02  
  90: 30 11 20  0   29 11 19  0             376275.8373   0.0158  0.050   0.0158 0.48  
  91: 29 11 18  0   28 11 17  0             376375.6226  -0.0061  0.050  -0.0062 0.48  
  92: 29 11 18  0   28 12 17  0             376375.6226  -0.0061  0.050  -0.0062 0.02  
  93: 29 12 18  0   28 11 17  0             376375.6226  -0.0061  0.050  -0.0062 0.02  
  94: 29 12 18  0   28 12 17  0             376375.6226  -0.0061  0.050  -0.0062 0.48  
  95: 28 12 16  0   27 12 15  0             376550.6325   0.0623  0.050   0.0639 0.48  
  96: 28 12 16  0   27 13 15  0             376550.6325   0.0659  0.050   0.0639 0.02  
  97: 28 13 16  0   27 12 15  0             376550.6325   0.0619  0.050   0.0639 0.02  
  98: 28 13 16  0   27 13 15  0             376550.6325   0.0654  0.050   0.0639 0.48  
  99: 41  0 41  0   40  1 40  0             385360.9262  -0.0042  0.050  -0.0043 0.02  
 100: 41  0 41  0   40  0 40  0             385360.9262  -0.0042  0.050  -0.0043 0.48  
 101: 41  1 41  0   40  1 40  0             385360.9262  -0.0042  0.050  -0.0043 0.48  
 102: 41  1 41  0   40  0 40  0             385360.9262  -0.0042  0.050  -0.0043 0.02  
 103: 40  1 39  0   39  1 38  0             385369.6711   0.0214  0.050   0.0215 0.48  
 104: 40  1 39  0   39  2 38  0             385369.6711   0.0214  0.050   0.0215 0.02  
 105: 40  2 39  0   39  1 38  0             385369.6711   0.0214  0.050   0.0215 0.02  
 106: 40  2 39  0   39  2 38  0             385369.6711   0.0214  0.050   0.0215 0.48  
 107: 39  2 37  0   38  2 36  0             385377.8320   0.0239  0.050   0.0239 0.48  
 108: 39  2 37  0   38  3 36  0             385377.8320   0.0239  0.050   0.0239 0.02  
 109: 39  3 37  0   38  2 36  0             385377.8320   0.0239  0.050   0.0239 0.02  
 110: 39  3 37  0   38  3 36  0             385377.8320   0.0239  0.050   0.0239 0.48  
 111: 38  3 35  0   37  3 34  0             385385.8250   0.0121  0.050   0.0121 0.48  
 112: 38  3 35  0   37  4 34  0             385385.8250   0.0121  0.050   0.0121 0.02  
 113: 38  4 35  0   37  3 34  0             385385.8250   0.0121  0.050   0.0121 0.02  
 114: 38  4 35  0   37  4 34  0             385385.8250   0.0121  0.050   0.0121 0.48  
 115: 37  4 33  0   36  4 32  0             385394.2740   0.0584  0.050   0.0585 0.48  
 116: 37  4 33  0   36  5 32  0             385394.2740   0.0584  0.050   0.0585 0.02  
 117: 37  5 33  0   36  5 32  0             385394.2740   0.0584  0.050   0.0585 0.48  
 118: 37  5 33  0   36  4 32  0             385394.2740   0.0584  0.050   0.0585 0.02  
 119: 36  5 31  0   35  6 30  0             385403.8137   0.0194  0.050   0.0194 0.02  
 120: 36  5 31  0   35  5 30  0             385403.8137   0.0194  0.050   0.0194 0.48  
 121: 36  6 31  0   35  5 30  0             385403.8137   0.0194  0.050   0.0194 0.02  
 122: 36  6 31  0   35  6 30  0             385403.8137   0.0194  0.050   0.0194 0.48  
 123: 35  6 29  0   34  6 28  0             385415.7088   0.0181  0.050   0.0181 0.48  
 124: 35  6 29  0   34  7 28  0             385415.7088   0.0181  0.050   0.0181 0.02  
 125: 35  7 29  0   34  6 28  0             385415.7088   0.0181  0.050   0.0181 0.02  
 126: 35  7 29  0   34  7 28  0             385415.7088   0.0181  0.050   0.0181 0.48  
 127: 34  7 27  0   33  8 26  0             385431.6762   0.0331  0.050   0.0331 0.02  
 128: 34  7 27  0   33  7 26  0             385431.6762   0.0331  0.050   0.0331 0.48  
 129: 34  8 27  0   33  8 26  0             385431.6762   0.0331  0.050   0.0331 0.48  
 130: 34  8 27  0   33  7 26  0             385431.6762   0.0331  0.050   0.0331 0.02  
 131: 33  8 25  0   32  8 24  0             385454.4219   0.0204  0.050   0.0204 0.48  
 132: 33  8 25  0   32  9 24  0             385454.4219   0.0204  0.050   0.0204 0.02  
 133: 33  9 25  0   32  8 24  0             385454.4219   0.0204  0.050   0.0204 0.02  
 134: 33  9 25  0   32  9 24  0             385454.4219   0.0204  0.050   0.0204 0.48  
 135: 32  9 23  0   31  9 22  0             385488.5713   0.0775  0.050   0.0775 0.48  
 136: 32  9 23  0   31 10 22  0             385488.5713   0.0775  0.050   0.0775 0.02  
 137: 32 10 23  0   31  9 22  0             385488.5713   0.0775  0.050   0.0775 0.02  
 138: 32 10 23  0   31 10 22  0             385488.5713   0.0775  0.050   0.0775 0.48  
 139: 31 10 21  0   30 10 20  0             385541.7086  -0.0100  0.050  -0.0100 0.48  
 140: 31 10 21  0   30 11 20  0             385541.7086  -0.0100  0.050  -0.0100 0.02  
 141: 31 11 21  0   30 11 20  0             385541.7086  -0.0100  0.050  -0.0100 0.48  
 142: 31 11 21  0   30 10 20  0             385541.7086  -0.0100  0.050  -0.0100 0.02  
 143: 30 11 19  0   29 11 18  0             385628.3104   0.0642  0.050   0.0642 0.48  
 144: 30 11 19  0   29 12 18  0             385628.3104   0.0642  0.050   0.0642 0.02  
 145: 30 12 19  0   29 12 18  0             385628.3104   0.0642  0.050   0.0642 0.48  
 146: 30 12 19  0   29 11 18  0             385628.3104   0.0642  0.050   0.0642 0.02  
 147: 29 12 17  0   28 12 16  0             385775.5978  -0.0200  0.050  -0.0198 0.48  
 148: 29 12 17  0   28 13 16  0             385775.5978  -0.0195  0.050  -0.0198 0.02  
 149: 29 13 17  0   28 13 16  0             385775.5978  -0.0196  0.050  -0.0198 0.48  
 150: 29 13 17  0   28 12 16  0             385775.5978  -0.0200  0.050  -0.0198 0.02  
 151: 27 15 13  0   26 15 12  0             386567.8676  -0.0499  0.050               
 152: 42  0 42  0   41  1 41  0             394641.4918  -0.0331  0.050  -0.0331 0.02  
 153: 42  0 42  0   41  0 41  0             394641.4918  -0.0331  0.050  -0.0331 0.48  
 154: 42  1 42  0   41  0 41  0             394641.4918  -0.0331  0.050  -0.0331 0.02  
 155: 42  1 42  0   41  1 41  0             394641.4918  -0.0331  0.050  -0.0331 0.48  
 156: 41  1 40  0   40  2 39  0             394650.3001   0.0805  0.050   0.0805 0.02  
 157: 41  1 40  0   40  1 39  0             394650.3001   0.0805  0.050   0.0805 0.48  
 158: 41  2 40  0   40  2 39  0             394650.3001   0.0805  0.050   0.0805 0.48  
 159: 41  2 40  0   40  1 39  0             394650.3001   0.0805  0.050   0.0805 0.02  
 160: 40  2 38  0   39  3 37  0             394658.2849  -0.0300  0.050  -0.0300 0.02  
 161: 40  2 38  0   39  2 37  0             394658.2849  -0.0300  0.050  -0.0300 0.48  
 162: 40  3 38  0   39  2 37  0             394658.2849  -0.0300  0.050  -0.0300 0.02  
 163: 40  3 38  0   39  3 37  0             394658.2849  -0.0300  0.050  -0.0300 0.48  
 164: 39  3 36  0   38  4 35  0             394666.1555  -0.0444  0.050  -0.0444 0.02  
 165: 39  3 36  0   38  3 35  0             394666.1555  -0.0444  0.050  -0.0444 0.48  
 166: 39  4 36  0   38  3 35  0             394666.1555  -0.0444  0.050  -0.0444 0.02  
 167: 39  4 36  0   38  4 35  0             394666.1555  -0.0444  0.050  -0.0444 0.48  
 168: 38  4 34  0   37  5 33  0             394674.3705  -0.0235  0.050  -0.0235 0.02  
 169: 38  4 34  0   37  4 33  0             394674.3705  -0.0235  0.050  -0.0235 0.48  
 170: 38  5 34  0   37  5 33  0             394674.3705  -0.0235  0.050  -0.0235 0.48  
 171: 38  5 34  0   37  4 33  0             394674.3705  -0.0235  0.050  -0.0235 0.02  
 172: 37  5 32  0   36  6 31  0             394683.6236   0.0039  0.050   0.0039 0.02  
 173: 37  5 32  0   36  5 31  0             394683.6236   0.0039  0.050   0.0039 0.48  
 174: 37  6 32  0   36  5 31  0             394683.6236   0.0039  0.050   0.0039 0.02  
 175: 37  6 32  0   36  6 31  0             394683.6236   0.0039  0.050   0.0039 0.48  
 176: 36  6 30  0   35  7 29  0             394694.9248   0.0050  0.050   0.0050 0.02  
 177: 36  6 30  0   35  6 29  0             394694.9248   0.0050  0.050   0.0050 0.48  
 178: 36  7 30  0   35  7 29  0             394694.9248   0.0050  0.050   0.0050 0.48  
 179: 36  7 30  0   35  6 29  0             394694.9248   0.0050  0.050   0.0050 0.02  
 180: 35  7 28  0   34  8 27  0             394709.8051  -0.0504  0.050  -0.0504 0.02  
 181: 35  7 28  0   34  7 27  0             394709.8051  -0.0504  0.050  -0.0504 0.48  
 182: 35  8 28  0   34  8 27  0             394709.8051  -0.0504  0.050  -0.0504 0.48  
 183: 35  8 28  0   34  7 27  0             394709.8051  -0.0504  0.050  -0.0504 0.02  
 184: 34  8 26  0   33  9 25  0             394730.8545   0.0022  0.050   0.0022 0.02  
 185: 34  8 26  0   33  8 25  0             394730.8545   0.0022  0.050   0.0022 0.48  
 186: 34  9 26  0   33  8 25  0             394730.8545   0.0022  0.050   0.0022 0.02  
 187: 34  9 26  0   33  9 25  0             394730.8545   0.0022  0.050   0.0022 0.48  
 188: 33  9 24  0   32 10 23  0             394761.7791  -0.0435  0.050  -0.0436 0.02  
 189: 33  9 24  0   32  9 23  0             394761.7791  -0.0435  0.050  -0.0436 0.48  
 190: 33 10 24  0   32  9 23  0             394761.7791  -0.0435  0.050  -0.0436 0.02  
 191: 33 10 24  0   32 10 23  0             394761.7791  -0.0435  0.050  -0.0436 0.48  
 192: 30 12 18  0   29 13 17  0             395010.7530  -0.0788  0.050  -0.0789 0.02  
 193: 30 12 18  0   29 12 17  0             395010.7530  -0.0789  0.050  -0.0789 0.48  
 194: 30 13 18  0   29 13 17  0             395010.7530  -0.0788  0.050  -0.0789 0.48  
 195: 30 13 18  0   29 12 17  0             395010.7530  -0.0789  0.050  -0.0789 0.02  
 196: 29 13 16  0   28 14 15  0             395231.0158   0.0163  0.050   0.0099 0.02  
 197: 29 13 16  0   28 13 15  0             395231.0158   0.0049  0.050   0.0099 0.48  
 198: 29 14 16  0   28 14 15  0             395231.0158   0.0148  0.050   0.0099 0.48  
 199: 29 14 16  0   28 13 15  0             395231.0158   0.0034  0.050   0.0099 0.02  
 200: 43  0 43  0   42  1 42  0             403921.7061  -0.0492  0.050  -0.0493 0.02  
 201: 43  0 43  0   42  0 42  0             403921.7061  -0.0492  0.050  -0.0493 0.48  
 202: 43  1 43  0   42  0 42  0             403921.7061  -0.0492  0.050  -0.0493 0.02  
 203: 43  1 43  0   42  1 42  0             403921.7061  -0.0492  0.050  -0.0493 0.48  
 204: 42  1 41  0   41  1 40  0             403930.3596  -0.0663  0.050  -0.0664 0.48  
 205: 42  1 41  0   41  2 40  0             403930.3596  -0.0663  0.050  -0.0664 0.02  
 206: 42  2 41  0   41  1 40  0             403930.3596  -0.0663  0.050  -0.0664 0.02  
 207: 42  2 41  0   41  2 40  0             403930.3596  -0.0663  0.050  -0.0664 0.48  
 208: 41  2 39  0   40  2 38  0             403938.3753  -0.0844  0.050  -0.0845 0.48  
 209: 41  2 39  0   40  3 38  0             403938.3753  -0.0844  0.050  -0.0845 0.02  
 210: 41  3 39  0   40  2 38  0             403938.3753  -0.0844  0.050  -0.0845 0.02  
 211: 41  3 39  0   40  3 38  0             403938.3753  -0.0844  0.050  -0.0845 0.48  
 212: 40  3 37  0   39  4 36  0             403946.2465   0.0171  0.050   0.0172 0.02  
 213: 40  3 37  0   39  3 36  0             403946.2465   0.0171  0.050   0.0172 0.48  
 214: 40  4 37  0   39  3 36  0             403946.2465   0.0171  0.050   0.0172 0.02  
 215: 40  4 37  0   39  4 36  0             403946.2465   0.0171  0.050   0.0172 0.48  
 216: 39  4 35  0   38  5 34  0             403954.2790   0.0531  0.050   0.0532 0.02  
 217: 39  4 35  0   38  4 34  0             403954.2790   0.0531  0.050   0.0532 0.48  
 218: 39  5 35  0   38  5 34  0             403954.2790   0.0531  0.050   0.0532 0.48  
 219: 39  5 35  0   38  4 34  0             403954.2790   0.0531  0.050   0.0532 0.02  
 220: 38  5 33  0   37  6 32  0             403963.1389   0.0167  0.050   0.0167 0.02  
 221: 38  5 33  0   37  5 32  0             403963.1389   0.0167  0.050   0.0167 0.48  
 222: 38  6 33  0   37  5 32  0             403963.1389   0.0167  0.050   0.0167 0.02  
 223: 38  6 33  0   37  6 32  0             403963.1389   0.0167  0.050   0.0167 0.48  
 224: 37  6 31  0   36  7 30  0             403973.8730  -0.0024  0.050  -0.0024 0.02  
 225: 37  6 31  0   36  6 30  0             403973.8730  -0.0024  0.050  -0.0024 0.48  
 226: 37  7 31  0   36  6 30  0             403973.8730  -0.0024  0.050  -0.0024 0.02  
 227: 37  7 31  0   36  7 30  0             403973.8730  -0.0024  0.050  -0.0024 0.48  
 228: 36  7 29  0   35  8 28  0             403987.8791  -0.0166  0.050  -0.0166 0.02  
 229: 36  7 29  0   35  7 28  0             403987.8791  -0.0166  0.050  -0.0166 0.48  
 230: 36  8 29  0   35  7 28  0             403987.8791  -0.0166  0.050  -0.0166 0.02  
 231: 36  8 29  0   35  8 28  0             403987.8791  -0.0166  0.050  -0.0166 0.48  
 232: 35  8 27  0   34  9 26  0             404007.3985   0.0629  0.050   0.0630 0.02  
 233: 35  8 27  0   34  8 26  0             404007.3985   0.0629  0.050   0.0630 0.48  
 234: 35  9 27  0   34  8 26  0             404007.3985   0.0629  0.050   0.0630 0.02  
 235: 35  9 27  0   34  9 26  0             404007.3985   0.0629  0.050   0.0630 0.48  
 236: 34  9 25  0   33 10 24  0             404035.5624  -0.0399  0.050  -0.0399 0.02  
 237: 34  9 25  0   33  9 24  0             404035.5624  -0.0399  0.050  -0.0399 0.48  
 238: 34 10 25  0   33 10 24  0             404035.5624  -0.0399  0.050  -0.0399 0.48  
 239: 34 10 25  0   33  9 24  0             404035.5624  -0.0399  0.050  -0.0399 0.02  
 240: 33 10 23  0   32 11 22  0             404078.2591  -0.0488  0.050  -0.0488 0.02  
 241: 33 10 23  0   32 10 22  0             404078.2591  -0.0488  0.050  -0.0488 0.48  
 242: 33 11 23  0   32 11 22  0             404078.2591  -0.0488  0.050  -0.0488 0.48  
 243: 33 11 23  0   32 10 22  0             404078.2591  -0.0488  0.050  -0.0488 0.02  
 244: 32 11 21  0   31 11 20  0             404145.1574   0.0363  0.050   0.0363 0.48  
 245: 32 11 21  0   31 12 20  0             404145.1574   0.0363  0.050   0.0363 0.02  
 246: 32 12 21  0   31 12 20  0             404145.1574   0.0363  0.050   0.0363 0.48  
 247: 32 12 21  0   31 11 20  0             404145.1574   0.0363  0.050   0.0363 0.02  
 248: 30 13 17  0   29 14 16  0             404438.2295   0.0557  0.050   0.0549 0.02  
 249: 30 13 17  0   29 13 16  0             404438.2295   0.0542  0.050   0.0549 0.48  
 250: 30 14 17  0   29 14 16  0             404438.2295   0.0555  0.050   0.0549 0.48  
 251: 30 14 17  0   29 13 16  0             404438.2295   0.0540  0.050   0.0549 0.02  
 252: 29 14 15  0   28 15 14  0             404772.5010   0.1791  0.050   0.0404 0.02  
 253: 29 14 15  0   28 14 14  0             404772.5010  -0.0634  0.050   0.0404 0.48  
 254: 29 15 15  0   28 15 14  0             404772.5010   0.1442  0.050   0.0404 0.48  
 255: 29 15 15  0   28 14 14  0             404772.5010  -0.0982  0.050   0.0404 0.02  
 256: 44  0 44  0   43  1 43  0             413201.6174   0.0041  0.050   0.0041 0.02  
 257: 44  0 44  0   43  0 43  0             413201.6174   0.0041  0.050   0.0041 0.48  
 258: 44  1 44  0   43  1 43  0             413201.6174   0.0041  0.050   0.0041 0.48  
 259: 44  1 44  0   43  0 43  0             413201.6174   0.0041  0.050   0.0041 0.02  
 260: 43  1 42  0   42  2 41  0             413210.2630   0.0027  0.050   0.0028 0.02  
 261: 43  1 42  0   42  1 41  0             413210.2630   0.0027  0.050   0.0028 0.48  
 262: 43  2 42  0   42  1 41  0             413210.2630   0.0027  0.050   0.0028 0.02  
 263: 43  2 42  0   42  2 41  0             413210.2630   0.0027  0.050   0.0028 0.48  
 264: 42  2 40  0   41  3 39  0             413218.2668   0.0328  0.050   0.0328 0.02  
 265: 42  2 40  0   41  2 39  0             413218.2668   0.0328  0.050   0.0328 0.48  
 266: 42  3 40  0   41  3 39  0             413218.2668   0.0328  0.050   0.0328 0.48  
 267: 42  3 40  0   41  2 39  0             413218.2668   0.0328  0.050   0.0328 0.02  
 268: 41  3 38  0   40  4 37  0             413225.9091   0.0170  0.050   0.0170 0.02  
 269: 41  3 38  0   40  3 37  0             413225.9091   0.0170  0.050   0.0170 0.48  
 270: 41  4 38  0   40  4 37  0             413225.9091   0.0170  0.050   0.0170 0.48  
 271: 41  4 38  0   40  3 37  0             413225.9091   0.0170  0.050   0.0170 0.02  
 272: 40  4 36  0   39  5 35  0             413233.7198   0.0195  0.050   0.0195 0.02  
 273: 40  4 36  0   39  4 35  0             413233.7198   0.0195  0.050   0.0195 0.48  
 274: 40  5 36  0   39  4 35  0             413233.7198   0.0195  0.050   0.0195 0.02  
 275: 40  5 36  0   39  5 35  0             413233.7198   0.0195  0.050   0.0195 0.48  
 276: 37  7 30  0   36  8 29  0             413265.7247  -0.0031  0.050  -0.0031 0.02  
 277: 37  7 30  0   36  7 29  0             413265.7247  -0.0031  0.050  -0.0031 0.48  
 278: 37  8 30  0   36  8 29  0             413265.7247  -0.0031  0.050  -0.0031 0.48  
 279: 37  8 30  0   36  7 29  0             413265.7247  -0.0031  0.050  -0.0031 0.02  
 280: 36  8 28  0   35  9 27  0             413283.7515  -0.0304  0.050  -0.0304 0.02  
 281: 36  8 28  0   35  8 27  0             413283.7515  -0.0304  0.050  -0.0304 0.48  
 282: 36  9 28  0   35  8 27  0             413283.7515  -0.0304  0.050  -0.0304 0.02  
 283: 36  9 28  0   35  9 27  0             413283.7515  -0.0304  0.050  -0.0304 0.48  
 284: 35  9 26  0   34 10 25  0             413309.6702  -0.0180  0.050  -0.0181 0.02  
 285: 35  9 26  0   34  9 25  0             413309.6702  -0.0180  0.050  -0.0181 0.48  
 286: 35 10 26  0   34  9 25  0             413309.6702  -0.0180  0.050  -0.0181 0.02  
 287: 35 10 26  0   34 10 25  0             413309.6702  -0.0180  0.050  -0.0181 0.48  
 288: 32 12 20  0   31 13 19  0             413502.2420   0.0498  0.050   0.0498 0.02  
 289: 32 12 20  0   31 12 19  0             413502.2420   0.0498  0.050   0.0498 0.48  
 290: 32 13 20  0   31 12 19  0             413502.2420   0.0498  0.050   0.0498 0.02  
 291: 32 13 20  0   31 13 19  0             413502.2420   0.0498  0.050   0.0498 0.48  
 292: 31 13 18  0   30 14 17  0             413658.9155  -0.0271  0.050  -0.0272 0.02  
 293: 31 13 18  0   30 13 17  0             413658.9155  -0.0273  0.050  -0.0272 0.48  
 294: 31 14 18  0   30 14 17  0             413658.9155  -0.0271  0.050  -0.0272 0.48  
 295: 31 14 18  0   30 13 17  0             413658.9155  -0.0273  0.050  -0.0272 0.02  
 296: 30 14 16  0   29 15 15  0             413933.2318   0.0372  0.050   0.0175 0.02  
 297: 30 14 16  0   29 14 15  0             413933.2318   0.0024  0.050   0.0175 0.48  
 298: 30 15 16  0   29 15 15  0             413933.2318   0.0325  0.050   0.0175 0.48  
 299: 30 15 16  0   29 14 15  0             413933.2318  -0.0023  0.050   0.0175 0.02  
 300: 45  0 45  0   44  1 44  0             422481.1006   0.0106  0.050   0.0106 0.02  
 301: 45  0 45  0   44  0 44  0             422481.1006   0.0106  0.050   0.0106 0.48  
 302: 45  1 45  0   44  1 44  0             422481.1006   0.0106  0.050   0.0106 0.48  
 303: 45  1 45  0   44  0 44  0             422481.1006   0.0106  0.050   0.0106 0.02  
 304: 43  2 41  0   42  3 40  0             422497.7166   0.0879  0.050   0.0880 0.04  
 305: 43  2 41  0   42  2 40  0             422497.7166   0.0879  0.050   0.0880 0.92  
 306: 43  3 41  0   42  2 40  0             422497.7166   0.0879  0.050   0.0880 0.04  
 307: 42  3 39  0   41  4 38  0             422505.2276   0.0486  0.050   0.0486 0.04  
 308: 42  4 39  0   41  4 38  0             422505.2276   0.0486  0.050   0.0486 0.92  
 309: 42  4 39  0   41  3 38  0             422505.2276   0.0486  0.050   0.0486 0.04  
 310: 41  4 37  0   40  5 36  0             422512.8934   0.0860  0.050   0.0861 0.02  
 311: 41  4 37  0   40  4 36  0             422512.8934   0.0860  0.050   0.0861 0.48  
 312: 41  5 37  0   40  5 36  0             422512.8934   0.0860  0.050   0.0861 0.48  
 313: 41  5 37  0   40  4 36  0             422512.8934   0.0860  0.050   0.0861 0.02  
 314: 40  5 35  0   39  6 34  0             422521.0568  -0.0475  0.050  -0.0475 0.02  
 315: 40  5 35  0   39  5 34  0             422521.0568  -0.0475  0.050  -0.0475 0.48  
 316: 40  6 35  0   39  6 34  0             422521.0568  -0.0475  0.050  -0.0475 0.48  
 317: 40  6 35  0   39  5 34  0             422521.0568  -0.0475  0.050  -0.0475 0.02  
 318: 39  6 33  0   38  7 32  0             422530.8714  -0.0150  0.050  -0.0150 0.02  
 319: 39  6 33  0   38  6 32  0             422530.8714  -0.0150  0.050  -0.0150 0.48  
 320: 39  7 33  0   38  7 32  0             422530.8714  -0.0150  0.050  -0.0150 0.48  
 321: 39  7 33  0   38  6 32  0             422530.8714  -0.0150  0.050  -0.0150 0.02  
 322: 38  7 31  0   37  8 30  0             422543.3279   0.0070  0.050   0.0071 0.02  
 323: 38  7 31  0   37  7 30  0             422543.3279   0.0070  0.050   0.0071 0.48  
 324: 38  8 31  0   37  7 30  0             422543.3279   0.0070  0.050   0.0071 0.02  
 325: 38  8 31  0   37  8 30  0             422543.3279   0.0070  0.050   0.0071 0.48  
 326: 37  8 29  0   36  8 28  0             422560.0968  -0.0366  0.050  -0.0367 0.48  
 327: 37  8 29  0   36  9 28  0             422560.0968  -0.0366  0.050  -0.0367 0.02  
 328: 37  9 29  0   36  8 28  0             422560.0968  -0.0366  0.050  -0.0367 0.02  
 329: 37  9 29  0   36  9 28  0             422560.0968  -0.0366  0.050  -0.0367 0.48  
 330: 36  9 27  0   35 10 26  0             422584.0266   0.0637  0.050   0.0637 0.02  
 331: 36  9 27  0   35  9 26  0             422584.0266   0.0637  0.050   0.0637 0.48  
 332: 36 10 27  0   35 10 26  0             422584.0266   0.0637  0.050   0.0637 0.48  
 333: 36 10 27  0   35  9 26  0             422584.0266   0.0637  0.050   0.0637 0.02  
 334: 46  0 46  0   45  1 45  0             431760.1335  -0.0434  0.050  -0.0435 0.02  
 335: 46  0 46  0   45  0 45  0             431760.1335  -0.0434  0.050  -0.0435 0.48  
 336: 46  1 46  0   45  1 45  0             431760.1335  -0.0434  0.050  -0.0435 0.48  
 337: 46  1 46  0   45  0 45  0             431760.1335  -0.0434  0.050  -0.0435 0.02  
 338: 45  1 44  0   44  2 43  0             431768.7661  -0.0116  0.050  -0.0116 0.02  
 339: 45  1 44  0   44  1 43  0             431768.7661  -0.0116  0.050  -0.0116 0.48  
 340: 45  2 44  0   44  2 43  0             431768.7661  -0.0116  0.050  -0.0116 0.48  
 341: 45  2 44  0   44  1 43  0             431768.7661  -0.0116  0.050  -0.0116 0.02  
 342: 43  3 40  0   42  3 39  0             431784.1608   0.0799  0.050   0.0800 0.48  
 343: 43  3 40  0   42  4 39  0             431784.1608   0.0799  0.050   0.0800 0.02  
 344: 43  4 40  0   42  4 39  0             431784.1608   0.0799  0.050   0.0800 0.48  
 345: 43  4 40  0   42  3 39  0             431784.1608   0.0799  0.050   0.0800 0.02  
 346: 40  6 34  0   39  7 33  0             431808.9765   0.0703  0.050   0.0703 0.02  
 347: 40  6 34  0   39  6 33  0             431808.9765   0.0703  0.050   0.0703 0.48  
 348: 40  7 34  0   39  7 33  0             431808.9765   0.0703  0.050   0.0703 0.48  
 349: 40  7 34  0   39  6 33  0             431808.9765   0.0703  0.050   0.0703 0.02  
 350: 39  7 32  0   38  8 31  0             431820.6090  -0.0384  0.050  -0.0384 0.02  
 351: 39  7 32  0   38  7 31  0             431820.6090  -0.0384  0.050  -0.0384 0.48  
 352: 39  8 32  0   38  8 31  0             431820.6090  -0.0384  0.050  -0.0384 0.48  
 353: 39  8 32  0   38  7 31  0             431820.6090  -0.0384  0.050  -0.0384 0.02  
 354: 34 12 22  0   33 13 21  0             432011.5958   0.0374  0.050   0.0375 0.02  
 355: 34 12 22  0   33 12 21  0             432011.5958   0.0374  0.050   0.0375 0.48  
 356: 34 13 22  0   33 13 21  0             432011.5958   0.0374  0.050   0.0375 0.48  
 357: 34 13 22  0   33 12 21  0             432011.5958   0.0374  0.050   0.0375 0.02  
 358: 32 14 18  0   31 14 17  0             432321.9301   0.0313  0.050   0.0316 0.48  
 359: 32 14 18  0   31 15 17  0             432321.9301   0.0319  0.050   0.0316 0.02  
 360: 32 15 18  0   31 15 17  0             432321.9301   0.0319  0.050   0.0316 0.48  
 361: 32 15 18  0   31 14 17  0             432321.9301   0.0312  0.050   0.0316 0.02  
 362: 47  0 47  0   46  1 46  0             441038.8493  -0.0162  0.050  -0.0163 0.02  
 363: 47  0 47  0   46  0 46  0             441038.8493  -0.0162  0.050  -0.0163 0.48  
 364: 47  1 47  0   46  1 46  0             441038.8493  -0.0162  0.050  -0.0163 0.48  
 365: 47  1 47  0   46  0 46  0             441038.8493  -0.0162  0.050  -0.0163 0.02  
 366: 46  1 45  0   45  2 44  0             441047.4051  -0.0387  0.050  -0.0388 0.02  
 367: 46  1 45  0   45  1 44  0             441047.4051  -0.0387  0.050  -0.0388 0.48  
 368: 46  2 45  0   45  2 44  0             441047.4051  -0.0387  0.050  -0.0388 0.48  
 369: 46  2 45  0   45  1 44  0             441047.4051  -0.0387  0.050  -0.0388 0.02  
 370: 45  2 43  0   44  3 42  0             441055.3207   0.0759  0.050   0.0759 0.02  
 371: 45  2 43  0   44  2 42  0             441055.3207   0.0759  0.050   0.0759 0.48  
 372: 45  3 43  0   44  3 42  0             441055.3207   0.0759  0.050   0.0759 0.48  
 373: 45  3 43  0   44  2 42  0             441055.3207   0.0759  0.050   0.0759 0.02  
 374: 44  3 41  0   43  4 40  0             441062.6401   0.0513  0.050   0.0513 0.02  
 375: 44  3 41  0   43  3 40  0             441062.6401   0.0513  0.050   0.0513 0.48  
 376: 44  4 41  0   43  3 40  0             441062.6401   0.0513  0.050   0.0513 0.02  
 377: 44  4 41  0   43  4 40  0             441062.6401   0.0513  0.050   0.0513 0.48  
 378: 42  5 37  0   41  6 36  0             441077.5529  -0.0876  0.050  -0.0877 0.02  
 379: 42  5 37  0   41  5 36  0             441077.5529  -0.0876  0.050  -0.0877 0.48  
 380: 42  6 37  0   41  6 36  0             441077.5529  -0.0876  0.050  -0.0877 0.48  
 381: 42  6 37  0   41  5 36  0             441077.5529  -0.0876  0.050  -0.0877 0.02  
 382: 41  6 35  0   40  7 34  0             441086.5757  -0.0050  0.050  -0.0050 0.02  
 383: 41  6 35  0   40  6 34  0             441086.5757  -0.0050  0.050  -0.0050 0.48  
 384: 41  7 35  0   40  7 34  0             441086.5757  -0.0050  0.050  -0.0050 0.48  
 385: 41  7 35  0   40  6 34  0             441086.5757  -0.0050  0.050  -0.0050 0.02  
 386: 34 13 21  0   33 14 20  0             441372.9055  -0.0216  0.050  -0.0216 0.02  
 387: 34 13 21  0   33 13 20  0             441372.9055  -0.0216  0.050  -0.0216 0.48  
 388: 34 14 21  0   33 13 20  0             441372.9055  -0.0216  0.050  -0.0216 0.02  
 389: 34 14 21  0   33 14 20  0             441372.9055  -0.0216  0.050  -0.0216 0.48  
 390: 48  0 48  0   47  1 47  0             450317.2056   0.0582  0.050   0.0583 0.02  
 391: 48  0 48  0   47  0 47  0             450317.2056   0.0582  0.050   0.0583 0.48  
 392: 48  1 48  0   47  0 47  0             450317.2056   0.0582  0.050   0.0583 0.02  
 393: 48  1 48  0   47  1 47  0             450317.2056   0.0582  0.050   0.0583 0.48  
 394: 47  1 46  0   46  2 45  0             450325.6272  -0.0761  0.050  -0.0762 0.02  
 395: 47  1 46  0   46  1 45  0             450325.6272  -0.0761  0.050  -0.0762 0.48  
 396: 47  2 46  0   46  2 45  0             450325.6272  -0.0761  0.050  -0.0762 0.48  
 397: 47  2 46  0   46  1 45  0             450325.6272  -0.0761  0.050  -0.0762 0.02  
 398: 44  4 40  0   43  5 39  0             450347.8399   0.0158  0.050   0.0158 0.04  
 399: 44  5 40  0   43  5 39  0             450347.8399   0.0158  0.050   0.0158 0.92  
 400: 44  5 40  0   43  4 39  0             450347.8399   0.0158  0.050   0.0158 0.04  
 401: 40  8 32  0   39  9 31  0             450388.1545  -0.0043  0.050  -0.0043 0.02  
 402: 40  8 32  0   39  8 31  0             450388.1545  -0.0043  0.050  -0.0043 0.48  
 403: 40  9 32  0   39  8 31  0             450388.1545  -0.0043  0.050  -0.0043 0.02  
 404: 40  9 32  0   39  9 31  0             450388.1545  -0.0043  0.050  -0.0043 0.48  
 405: 36 12 24  0   35 13 23  0             450531.7960   0.0309  0.050   0.0309 0.02  
 406: 36 12 24  0   35 12 23  0             450531.7960   0.0309  0.050   0.0309 0.48  
 407: 36 13 24  0   35 13 23  0             450531.7960   0.0309  0.050   0.0309 0.48  
 408: 36 13 24  0   35 12 23  0             450531.7960   0.0309  0.050   0.0309 0.02  
 409: 35 13 22  0   34 14 21  0             450622.0481   0.0413  0.050   0.0413 0.02  
 410: 35 13 22  0   34 13 21  0             450622.0481   0.0413  0.050   0.0413 0.48  
 411: 35 14 22  0   34 13 21  0             450622.0481   0.0413  0.050   0.0413 0.02  
 412: 35 14 22  0   34 14 21  0             450622.0481   0.0413  0.050   0.0413 0.48  
 413: 49  0 49  0   48  1 48  0             459595.0165   0.0028  0.050   0.0028 0.04  
 414: 49  1 49  0   48  1 48  0             459595.0165   0.0028  0.050   0.0028 0.92  
 415: 49  1 49  0   48  0 48  0             459595.0165   0.0028  0.050   0.0028 0.04  
 416: 48  1 47  0   47  2 46  0             459603.5030  -0.0447  0.050  -0.0448 0.02  
 417: 48  1 47  0   47  1 46  0             459603.5030  -0.0447  0.050  -0.0448 0.48  
 418: 48  2 47  0   47  2 46  0             459603.5030  -0.0447  0.050  -0.0448 0.48  
 419: 48  2 47  0   47  1 46  0             459603.5030  -0.0447  0.050  -0.0448 0.02  
 420: 47  2 45  0   46  3 44  0             459611.3182   0.0795  0.050   0.0795 0.02  
 421: 47  2 45  0   46  2 44  0             459611.3182   0.0795  0.050   0.0795 0.48  
 422: 47  3 45  0   46  3 44  0             459611.3182   0.0795  0.050   0.0795 0.48  
 423: 47  3 45  0   46  2 44  0             459611.3182   0.0795  0.050   0.0795 0.02  
 424: 46  3 43  0   45  4 42  0             459618.3629  -0.0237  0.050  -0.0238 0.02  
 425: 46  3 43  0   45  3 42  0             459618.3629  -0.0237  0.050  -0.0238 0.48  
 426: 46  4 43  0   45  4 42  0             459618.3629  -0.0237  0.050  -0.0238 0.48  
 427: 46  4 43  0   45  3 42  0             459618.3629  -0.0237  0.050  -0.0238 0.02  
 428: 45  4 41  0   44  5 40  0             459625.4010   0.0383  0.050   0.0383 0.02  
 429: 45  4 41  0   44  4 40  0             459625.4010   0.0383  0.050   0.0383 0.48  
 430: 45  5 41  0   44  5 40  0             459625.4010   0.0383  0.050   0.0383 0.48  
 431: 45  5 41  0   44  4 40  0             459625.4010   0.0383  0.050   0.0383 0.02  
 432: 44  5 39  0   43  6 38  0             459632.6551   0.0163  0.050   0.0163 0.02  
 433: 44  5 39  0   43  5 38  0             459632.6551   0.0163  0.050   0.0163 0.48  
 434: 44  6 39  0   43  6 38  0             459632.6551   0.0163  0.050   0.0163 0.48  
 435: 44  6 39  0   43  5 38  0             459632.6551   0.0163  0.050   0.0163 0.02  
 436: 43  6 37  0   42  7 36  0             459640.7667  -0.0695  0.050  -0.0696 0.02  
 437: 43  6 37  0   42  6 36  0             459640.7667  -0.0695  0.050  -0.0696 0.48  
 438: 43  7 37  0   42  6 36  0             459640.7667  -0.0695  0.050  -0.0696 0.02  
 439: 43  7 37  0   42  7 36  0             459640.7667  -0.0695  0.050  -0.0696 0.48  
 440: 41  8 33  0   40  9 32  0             459663.6999  -0.0010  0.050  -0.0010 0.02  
 441: 41  8 33  0   40  8 32  0             459663.6999  -0.0010  0.050  -0.0010 0.48  
 442: 41  9 33  0   40  9 32  0             459663.6999  -0.0010  0.050  -0.0010 0.48  
 443: 41  9 33  0   40  8 32  0             459663.6999  -0.0010  0.050  -0.0010 0.02  
 444: 38 11 27  0   37 12 26  0             459741.5837  -0.0882  0.050  -0.0883 0.02  
 445: 38 11 27  0   37 11 26  0             459741.5837  -0.0882  0.050  -0.0883 0.48  
 446: 38 12 27  0   37 12 26  0             459741.5837  -0.0882  0.050  -0.0883 0.48  
 447: 38 12 27  0   37 11 26  0             459741.5837  -0.0882  0.050  -0.0883 0.02  
 448: 37 12 25  0   36 13 24  0             459794.5319  -0.0138  0.050  -0.0139 0.02  
 449: 37 12 25  0   36 12 24  0             459794.5319  -0.0138  0.050  -0.0139 0.48  
 450: 37 13 25  0   36 13 24  0             459794.5319  -0.0138  0.050  -0.0139 0.48  
 451: 37 13 25  0   36 12 24  0             459794.5319  -0.0138  0.050  -0.0139 0.02  
 452: 36 13 23  0   35 14 22  0             459874.6834   0.0037  0.050   0.0037 0.02  
 453: 36 13 23  0   35 13 22  0             459874.6834   0.0037  0.050   0.0037 0.48  
 454: 36 14 23  0   35 13 22  0             459874.6834   0.0037  0.050   0.0037 0.02  
 455: 36 14 23  0   35 14 22  0             459874.6834   0.0037  0.050   0.0037 0.48  
 456: 45  5 40  0   44  6 39  0             468909.4967  -0.0373  0.050  -0.0374 0.02  
 457: 45  5 40  0   44  5 39  0             468909.4967  -0.0373  0.050  -0.0374 0.48  
 458: 45  6 40  0   44  6 39  0             468909.4967  -0.0373  0.050  -0.0374 0.48  
 459: 45  6 40  0   44  5 39  0             468909.4967  -0.0373  0.050  -0.0374 0.02  
 460: 44  6 38  0   43  7 37  0             468917.3116  -0.0786  0.050  -0.0787 0.02  
 461: 44  6 38  0   43  6 37  0             468917.3116  -0.0786  0.050  -0.0787 0.48  
 462: 44  7 38  0   43  7 37  0             468917.3116  -0.0786  0.050  -0.0787 0.48  
 463: 44  7 38  0   43  6 37  0             468917.3116  -0.0786  0.050  -0.0787 0.02  
--------------------------------------------------------------------------------

PARAMETERS IN FIT (values truncated and Nlines statistics):

        1000000         A_gs  /MHz         9868.551(14)                        1
        2000000         B_gs  /MHz         8780.651(14)                        2
        3000000         C_gs  /MHz         4644.07564(66)                      3
          20000        DJ_gs  /kHz            1.67225(16)                      4
         110000       DJK_gs  /kHz          [-0.642376]                        5
         200000        DK_gs  /kHz            2.8196(67)                       6
        4010000         dJ_g  /kHz          [ 0.657663]                        7
        4100000         dK_g  /kHz            1.20614(72)                      8
          30000        HJ_gs  /Hz           [ 0.0006339]                       9
         120000       HJK_gs  /Hz           [-0.0005101]                      10
         210000       HKJ_gs  /Hz           [-0.0035218]                      11
         300000        HK_gs  /Hz           [ 0.005048]                       12
        4020000        hJ_gs  /Hz           [ 0.0003191]                      13
        4110000       hJK_gs  /Hz           [ 0.0002692]                      14
        4200000        hK_gs  /Hz           [ 0.0035554]                      15

 MICROWAVE AVG =       -0.000088 MHz, IR AVG =        0.00000                 
 MICROWAVE RMS =        0.044516 MHz, IR RMS =        0.00000                 
 END OF ITERATION  1 OLD, NEW RMS ERROR=        0.89032         0.89032       

  distinct frequency lines in fit:   118
       distinct parameters of fit:     6

MICROWAVE       lines fitted       lines    lines      RMS      RMS ERROR    J range  Ka range    freq. range
            total   dv=0 dv.ne.0   UNFITTD  e>900
v"= 0        118    118      0        0      0       0.044515     0.89030    26  49    0  15   357526   468917
--------------------------------------------------------------------------------------------
total:       118    118      0        0      0       0.044515     0.89030

NOTE: the RMS values above are for Nlines statistics, but the 'total' values may differ slightly from
      those in the .FIT file since the o-c values for this evaluation are as rounded in the .FIT.


 PARAMETERS IN FIT WITH STANDARD ERRORS ON THOSE THAT ARE FITTED:
 (values rounded and degrees of freedom, Ndegf=Nlines-Nconst, statistics)

        1000000         A_gs  /MHz       9868.551(13)                          1
        2000000         B_gs  /MHz       8780.652(13)                          2
        3000000         C_gs  /MHz       4644.07564(60)                        3
          20000        DJ_gs  /kHz          1.67226(15)                        4
         110000       DJK_gs  /kHz          [-0.642376]                        5
         200000        DK_gs  /kHz          2.8196(61)                         6
        4010000         dJ_g  /kHz          [ 0.657663]                        7
        4100000         dK_g  /kHz          1.20614(66)                        8
          30000        HJ_gs  /Hz           [ 0.0006339]                       9
         120000       HJK_gs  /Hz           [-0.0005101]                      10
         210000       HKJ_gs  /Hz           [-0.0035218]                      11
         300000        HK_gs  /Hz           [ 0.005048]                       12
        4020000        hJ_gs  /Hz           [ 0.0003191]                      13
        4110000       hJK_gs  /Hz           [ 0.0002692]                      14
        4200000        hK_gs  /Hz           [ 0.0035554]                      15

 CORRELATION COEFFICIENTS, C.ij:

           A_gs     B_gs     C_gs     -DJ_gs   -DK_gs   -dK_g   

A_gs        1.0000
B_gs       -0.9214   1.0000
C_gs        0.1542  -0.4043   1.0000
-DJ_gs     -0.2257   0.4545  -0.9702   1.0000
-DK_gs     -0.0430  -0.3398   0.6378  -0.5791   1.0000
-dK_g      -0.6128   0.7393  -0.2957   0.4422  -0.3219   1.0000

 Mean value of |C.ij|, i.ne.j =   0.4761
 Mean value of  C.ij,  i.ne.j =  -0.1524


 No correlations with absolute value greater than 0.9950


 Worst fitted lines (obs-calc/error):

     5:    1.8        444:   -1.8        304:    1.8        378:   -1.8
   310:    1.7        208:   -1.7        156:    1.6        342:    1.6
   420:    1.6        192:   -1.6         17:   -1.6        460:   -1.6
   135:    1.6        394:   -1.5         47:   -1.5        370:    1.5
   346:    1.4        436:   -1.4        204:   -1.3         21:   -1.3
   143:    1.3         95:    1.3        330:    1.3          9:   -1.3
   232:    1.3        115:    1.2        390:    1.2         28:   -1.1
   248:    1.1        216:    1.1        374:    1.0        180:   -1.0
   151:   -1.0        288:    1.0        200:   -1.0        240:   -1.0
   307:    1.0        314:   -1.0        416:   -0.9        164:   -0.9
    67:   -0.9        188:   -0.9        334:   -0.9         51:   -0.8
   409:    0.8        252:    0.8        236:   -0.8        366:   -0.8
   350:   -0.8        428:    0.8

     5: 36  2 34  0   35  2 33  0             357534.2942   0.0902  0.050   0.0903 0.48
   444: 38 11 27  0   37 12 26  0             459741.5837  -0.0882  0.050  -0.0883 0.02
   304: 43  2 41  0   42  3 40  0             422497.7166   0.0879  0.050   0.0880 0.04
   378: 42  5 37  0   41  6 36  0             441077.5529  -0.0876  0.050  -0.0877 0.02
   310: 41  4 37  0   40  5 36  0             422512.8934   0.0860  0.050   0.0861 0.02
   208: 41  2 39  0   40  2 38  0             403938.3753  -0.0844  0.050  -0.0845 0.48
   156: 41  1 40  0   40  2 39  0             394650.3001   0.0805  0.050   0.0805 0.02
   342: 43  3 40  0   42  3 39  0             431784.1608   0.0799  0.050   0.0800 0.48
   420: 47  2 45  0   46  3 44  0             459611.3182   0.0795  0.050   0.0795 0.02
   192: 30 12 18  0   29 13 17  0             395010.7530  -0.0788  0.050  -0.0789 0.02
                                           _____________________________________
__________________________________________/ SPFIT output reformatted with PIFORM
