# Supplementary material for: Improved Accuracy in Semi-Experimental Structure Determination by Resolving Problems Associated with Rotation of Principal Inertial Axes of Isotopologues: Structures of 1,3-Oxazole (c‑C3H3NO)
Source: J Phys Chem A. 2026 Apr 24;130(18):3623–41. doi: 10.1021/acs.jpca.6c01535 (PMC13158917; doi:10.1021/acs.jpca.6c01535)
Supplement: Supplementary file 2 [file jp6c01535_si_002.zip › Supporting Information/Least-Squares Fits/oxazole_027_A_I_r.res]

   [5-2H,15N]-oxazole GS                          SatSFri Oct 17 13:07:01 2025

-------------------------------------------------------------------------------------=========
                                              obs         o-c     error     blends     Notes
                                                                         o-c      wt
    / instead of : below denotes (o-c)>3*err
-------------------------------------------------------------------------------------=========
   1: 40  0 40  0   39  0 39  0             375138.6452  -0.0513  0.050  -0.0513 0.50  
   2: 40  1 40  0   39  1 39  0             375138.6452  -0.0513  0.050  -0.0513 0.50  
   3: 38  2 36  0   37  2 35  0             375155.6862  -0.0157  0.050  -0.0158 0.50  
   4: 38  3 36  0   37  3 35  0             375155.6862  -0.0157  0.050  -0.0158 0.50  
   5: 36  4 32  0   35  4 31  0             375172.5748  -0.0383  0.050  -0.0383 0.50  
   6: 36  5 32  0   35  5 31  0             375172.5748  -0.0383  0.050  -0.0383 0.50  
   7: 39  2 37  0   38  2 36  0             384413.3300  -0.0149  0.050  -0.0149 0.50  
   8: 39  3 37  0   38  3 36  0             384413.3300  -0.0149  0.050  -0.0149 0.50  
   9: 42  0 42  0   41  0 41  0             393653.8819   0.0558  0.050   0.0558 0.50  
  10: 42  1 42  0   41  1 41  0             393653.8819   0.0558  0.050   0.0558 0.50  
  11: 41  1 40  0   40  1 39  0             393662.5714   0.0460  0.050   0.0460 0.50  
  12: 41  2 40  0   40  2 39  0             393662.5714   0.0460  0.050   0.0460 0.50  
  13: 40  2 38  0   39  2 37  0             393670.6578   0.0207  0.050   0.0207 0.50  
  14: 40  3 38  0   39  3 37  0             393670.6578   0.0207  0.050   0.0207 0.50  
  15: 43  0 43  0   42  0 42  0             402910.8469  -0.0061  0.050  -0.0061 0.50  
  16: 43  1 43  0   42  1 42  0             402910.8469  -0.0061  0.050  -0.0061 0.50  
  17: 42  1 41  0   41  1 40  0             402919.5609   0.0366  0.050   0.0367 0.50  
  18: 42  2 41  0   41  2 40  0             402919.5609   0.0366  0.050   0.0367 0.50  
  19: 40  3 37  0   39  3 36  0             402935.3918   0.0174  0.050   0.0175 0.50  
  20: 40  4 37  0   39  4 36  0             402935.3918   0.0174  0.050   0.0175 0.50  
  21: 39  4 35  0   38  4 34  0             402943.5063   0.0594  0.050   0.0594 0.50  
  22: 39  5 35  0   38  5 34  0             402943.5063   0.0594  0.050   0.0594 0.50  
  23: 38  5 33  0   37  5 32  0             402952.4805  -0.0071  0.050  -0.0072 0.50  
  24: 38  6 33  0   37  6 32  0             402952.4805  -0.0071  0.050  -0.0072 0.50  
  25: 36  7 29  0   35  7 28  0             402977.9932   0.0497  0.050   0.0498 0.50  
  26: 36  8 29  0   35  8 28  0             402977.9932   0.0497  0.050   0.0498 0.50  
  27: 44  0 44  0   43  0 43  0             412167.5008  -0.0091  0.050  -0.0091 0.50  
  28: 44  1 44  0   43  1 43  0             412167.5008  -0.0091  0.050  -0.0091 0.50  
  29: 43  1 42  0   42  1 41  0             412176.1277  -0.0258  0.050  -0.0258 0.50  
  30: 43  2 42  0   42  2 41  0             412176.1277  -0.0258  0.050  -0.0258 0.50  
  31: 42  2 40  0   41  2 39  0             412184.0950  -0.0393  0.050  -0.0394 0.50  
  32: 42  3 40  0   41  3 39  0             412184.0950  -0.0393  0.050  -0.0394 0.50  
  33: 41  3 38  0   40  3 37  0             412191.8570   0.0355  0.050   0.0355 0.50  
  34: 41  4 38  0   40  4 37  0             412191.8570   0.0355  0.050   0.0355 0.50  
  35: 38  6 32  0   37  6 31  0             412218.8280  -0.0693  0.050  -0.0694 0.50  
  36: 38  7 32  0   37  7 31  0             412218.8280  -0.0693  0.050  -0.0694 0.50  
  37: 35  9 26  0   34  9 25  0             412278.1086  -0.0063  0.050  -0.0063 0.50  
  38: 35 10 26  0   34 10 25  0             412278.1086  -0.0063  0.050  -0.0063 0.50  
  39: 45  0 45  0   44  0 44  0             421423.8139   0.0255  0.050   0.0256 0.50  
  40: 45  1 45  0   44  1 44  0             421423.8139   0.0255  0.050   0.0256 0.50  
  41: 44  1 43  0   43  1 42  0             421432.3345  -0.0701  0.050  -0.0701 0.50  
  42: 44  2 43  0   43  2 42  0             421432.3345  -0.0701  0.050  -0.0701 0.50  
  43: 41  5 36  0   40  5 35  0             430719.2293   0.0059  0.050   0.0059 0.50  
  44: 41  6 36  0   40  6 35  0             430719.2293   0.0059  0.050   0.0059 0.50  
--------------------------------------------------------------------------------

PARAMETERS IN FIT (values truncated and Nlines statistics):

        1000000         A_gs  /MHz         9859.3(11)                          1
        2000000         B_gs  /MHz         8746.49(88)                         2
        3000000         C_gs  /MHz         4632.4463(31)                       3
          20000        DJ_gs  /kHz            1.66348(82)                      4
         110000       DJK_gs  /kHz           -0.603(15)                        5
         200000        DK_gs  /kHz            2.825(65)                        6
        4010000         dJ_g  /kHz          [ 0.654553]                        7
        4100000         dK_g  /kHz          [ 1.2197]                          8
          30000        HJ_gs  /Hz           [ 0.00063]                         9
         120000       HJK_gs  /Hz           [-0.0003358]                      10
         210000       HKJ_gs  /Hz           [-0.0039507]                      11
         300000        HK_gs  /Hz           [ 0.0052262]                      12
        4020000        hJ_gs  /Hz           [ 0.0003171]                      13
        4110000       hJK_gs  /Hz           [ 0.0003506]                      14
        4200000        hK_gs  /Hz           [ 0.0034882]                      15

 MICROWAVE AVG =       -0.000040 MHz, IR AVG =        0.00000                 
 MICROWAVE RMS =        0.038140 MHz, IR RMS =        0.00000                 
 END OF ITERATION  1 OLD, NEW RMS ERROR=        0.76280         0.76280       

  distinct frequency lines in fit:    22
       distinct parameters of fit:     6

MICROWAVE       lines fitted       lines    lines      RMS      RMS ERROR    J range  Ka range    freq. range
            total   dv=0 dv.ne.0   UNFITTD  e>900
v"= 0         22     22      0        0      0       0.038140     0.76280    34  45    0   9   375139   430719
--------------------------------------------------------------------------------------------
total:        22     22      0        0      0       0.038140     0.76280

NOTE: the RMS values above are for Nlines statistics, but the 'total' values may differ slightly from
      those in the .FIT file since the o-c values for this evaluation are as rounded in the .FIT.


 PARAMETERS IN FIT WITH STANDARD ERRORS ON THOSE THAT ARE FITTED:
 (values rounded and degrees of freedom, Ndegf=Nlines-Nconst, statistics)

        1000000         A_gs  /MHz       9859.38(98)                           1
        2000000         B_gs  /MHz       8746.49(79)                           2
        3000000         C_gs  /MHz       4632.4464(28)                         3
          20000        DJ_gs  /kHz          1.66348(73)                        4
         110000       DJK_gs  /kHz         -0.604(13)                          5
         200000        DK_gs  /kHz          2.825(58)                          6
        4010000         dJ_g  /kHz          [ 0.654553]                        7
        4100000         dK_g  /kHz          [ 1.2197]                          8
          30000        HJ_gs  /Hz           [ 0.00063]                         9
         120000       HJK_gs  /Hz           [-0.0003358]                      10
         210000       HKJ_gs  /Hz           [-0.0039507]                      11
         300000        HK_gs  /Hz           [ 0.0052262]                      12
        4020000        hJ_gs  /Hz           [ 0.0003171]                      13
        4110000       hJK_gs  /Hz           [ 0.0003506]                      14
        4200000        hK_gs  /Hz           [ 0.0034882]                      15

 CORRELATION COEFFICIENTS, C.ij:

           A_gs     B_gs     C_gs     -DJ_gs   -DJK_gs  -DK_gs  

A_gs        1.0000
B_gs       -0.9974   1.0000
C_gs        0.0484  -0.1037   1.0000
-DJ_gs     -0.1108   0.1653  -0.9935   1.0000
-DJK_gs     0.5289  -0.5862   0.6139  -0.6555   1.0000
-DK_gs     -0.5976   0.5418   0.5853  -0.5243   0.2478   1.0000

 Mean value of |C.ij|, i.ne.j =   0.4867
 Mean value of  C.ij,  i.ne.j =  -0.1225


 Worst correlations, with absolute value greater than 0.9950:

     2000000  B_gs      <->     1000000  A_gs         -0.997428


 Worst fitted lines (obs-calc/error):

    41:   -1.4         35:   -1.4         21:    1.2          9:    1.1
     1:   -1.0         25:    1.0         11:    0.9         31:   -0.8
     5:   -0.8         17:    0.7         33:    0.7         29:   -0.5
    39:    0.5         13:    0.4         19:    0.3          3:   -0.3
     7:   -0.3         27:   -0.2         23:   -0.1         37:   -0.1
    15:   -0.1         43:    0.1         44:    0.0         42:    0.0
    40:    0.0         38:    0.0         36:    0.0         34:    0.0
    32:    0.0         30:    0.0         28:    0.0         26:    0.0
    24:    0.0         22:    0.0         20:    0.0         18:    0.0
    16:    0.0         14:    0.0         12:    0.0         10:    0.0
     8:    0.0          6:    0.0          4:    0.0          2:    0.0

    41: 44  1 43  0   43  1 42  0             421432.3345  -0.0701  0.050  -0.0701 0.50
    35: 38  6 32  0   37  6 31  0             412218.8280  -0.0693  0.050  -0.0694 0.50
    21: 39  4 35  0   38  4 34  0             402943.5063   0.0594  0.050   0.0594 0.50
     9: 42  0 42  0   41  0 41  0             393653.8819   0.0558  0.050   0.0558 0.50
     1: 40  0 40  0   39  0 39  0             375138.6452  -0.0513  0.050  -0.0513 0.50
    25: 36  7 29  0   35  7 28  0             402977.9932   0.0497  0.050   0.0498 0.50
    11: 41  1 40  0   40  1 39  0             393662.5714   0.0460  0.050   0.0460 0.50
    31: 42  2 40  0   41  2 39  0             412184.0950  -0.0393  0.050  -0.0394 0.50
     5: 36  4 32  0   35  4 31  0             375172.5748  -0.0383  0.050  -0.0383 0.50
    17: 42  1 41  0   41  1 40  0             402919.5609   0.0366  0.050   0.0367 0.50
                                           _____________________________________
__________________________________________/ SPFIT output reformatted with PIFORM
