# Supplementary material for: Improved Accuracy in Semi-Experimental Structure Determination by Resolving Problems Associated with Rotation of Principal Inertial Axes of Isotopologues: Structures of 1,3-Oxazole (c‑C3H3NO)
Source: J Phys Chem A. 2026 Apr 24;130(18):3623–41. doi: 10.1021/acs.jpca.6c01535 (PMC13158917; doi:10.1021/acs.jpca.6c01535)
Supplement: Supplementary file 2 [file jp6c01535_si_002.zip › Supporting Information/Least-Squares Fits/oxazole_029_A_I_r.res]

   [2,4,5-2H, 13C2]-oxazole GS                        Fri Oct 17 14:13:54 2025

-------------------------------------------------------------------------------------=========
                                              obs         o-c     error     blends     Notes
                                                                         o-c      wt
    / instead of : below denotes (o-c)>3*err
-------------------------------------------------------------------------------------=========
   1: 20  0 20  0   19  1 19  0             174767.1853   0.0269  0.050   0.0269 0.38  
   2: 20  0 20  0   19  0 19  0             174767.1853   0.0269  0.050   0.0269 0.12  
   3: 20  1 20  0   19  0 19  0             174767.1853   0.0269  0.050   0.0269 0.38  
   4: 20  1 20  0   19  1 19  0             174767.1853   0.0269  0.050   0.0269 0.12  
   5: 19  2 17  0   18  3 16  0             183307.3389   0.0481  0.050   0.0481 0.37  
   6: 19  2 17  0   18  2 16  0             183307.3389   0.0481  0.050   0.0481 0.13  
   7: 19  3 17  0   18  2 16  0             183307.3389   0.0481  0.050   0.0481 0.37  
   8: 19  3 17  0   18  3 16  0             183307.3389   0.0481  0.050   0.0481 0.13  
   9: 18  3 15  0   17  3 14  0             183318.2796   0.0553  0.050   0.0553 0.13  
  10: 18  3 15  0   17  4 14  0             183318.2796   0.0553  0.050   0.0553 0.37  
  11: 18  4 15  0   17  3 14  0             183318.2796   0.0553  0.050   0.0553 0.37  
  12: 18  4 15  0   17  4 14  0             183318.2796   0.0553  0.050   0.0553 0.13  
  13: 16  5 11  0   15  6 10  0             183371.7889   0.0250  0.050   0.0234 0.37  
  14: 16  5 11  0   15  5 10  0             183371.7889   0.0220  0.050   0.0234 0.13  
  15: 16  6 11  0   15  6 10  0             183371.7889   0.0247  0.050   0.0234 0.13  
  16: 16  6 11  0   15  5 10  0             183371.7889   0.0217  0.050   0.0234 0.37  
  17: 21  1 20  0   20  2 19  0             191822.6629  -0.0325  0.050  -0.0326 0.38  
  18: 21  1 20  0   20  1 19  0             191822.6629  -0.0325  0.050  -0.0326 0.12  
  19: 21  2 20  0   20  1 19  0             191822.6629  -0.0325  0.050  -0.0326 0.38  
  20: 21  2 20  0   20  2 19  0             191822.6629  -0.0325  0.050  -0.0326 0.12  
  21: 20  2 18  0   19  3 17  0             191830.9536   0.0344  0.050   0.0344 0.38  
  22: 20  2 18  0   19  2 17  0             191830.9536   0.0344  0.050   0.0344 0.12  
  23: 20  3 18  0   19  3 17  0             191830.9536   0.0344  0.050   0.0344 0.12  
  24: 20  3 18  0   19  2 17  0             191830.9536   0.0344  0.050   0.0344 0.38  
  25: 18  4 14  0   17  5 13  0             191856.9741  -0.0892  0.050  -0.0892 0.37  
  26: 18  4 14  0   17  4 13  0             191856.9741  -0.0892  0.050  -0.0892 0.13  
  27: 18  5 14  0   17  5 13  0             191856.9741  -0.0892  0.050  -0.0892 0.13  
  28: 18  5 14  0   17  4 13  0             191856.9741  -0.0892  0.050  -0.0892 0.37  
  29: 17  5 12  0   16  6 11  0             191886.7658  -0.0632  0.050  -0.0634 0.37  
  30: 17  5 12  0   16  5 11  0             191886.7658  -0.0634  0.050  -0.0634 0.13  
  31: 17  6 12  0   16  6 11  0             191886.7658  -0.0632  0.050  -0.0634 0.13  
  32: 17  6 12  0   16  5 11  0             191886.7658  -0.0635  0.050  -0.0634 0.37  
  33: 16  6 10  0   15  7  9  0             191954.5951   0.1350  0.050   0.0651 0.36  
  34: 16  6 10  0   15  6  9  0             191954.5951   0.0080  0.050   0.0651 0.14  
  35: 16  7 10  0   15  7  9  0             191954.5951   0.1222  0.050   0.0651 0.14  
  36: 16  7 10  0   15  6  9  0             191954.5951  -0.0047  0.050   0.0651 0.36  
  37: 26  0 26  0   25  0 25  0             225908.8710  -0.0446  0.050  -0.0447 0.12  
  38: 26  0 26  0   25  1 25  0             225908.8710  -0.0446  0.050  -0.0447 0.38  
  39: 26  1 26  0   25  0 25  0             225908.8710  -0.0446  0.050  -0.0447 0.38  
  40: 26  1 26  0   25  1 25  0             225908.8710  -0.0446  0.050  -0.0447 0.12  
  41: 25  1 24  0   24  1 23  0             225916.3920  -0.0277  0.050  -0.0277 0.12  
  42: 25  1 24  0   24  2 23  0             225916.3920  -0.0277  0.050  -0.0277 0.38  
  43: 25  2 24  0   24  1 23  0             225916.3920  -0.0277  0.050  -0.0277 0.38  
  44: 25  2 24  0   24  2 23  0             225916.3920  -0.0277  0.050  -0.0277 0.12  
  45: 24  2 22  0   23  3 21  0             225924.0847  -0.0095  0.050  -0.0096 0.38  
  46: 24  2 22  0   23  2 21  0             225924.0847  -0.0095  0.050  -0.0096 0.12  
  47: 24  3 22  0   23  2 21  0             225924.0847  -0.0095  0.050  -0.0096 0.38  
  48: 24  3 22  0   23  3 21  0             225924.0847  -0.0095  0.050  -0.0096 0.12  
  49: 23  3 20  0   22  4 19  0             225932.7978  -0.0214  0.050  -0.0215 0.37  
  50: 23  3 20  0   22  3 19  0             225932.7978  -0.0214  0.050  -0.0215 0.13  
  51: 23  4 20  0   22  3 19  0             225932.7978  -0.0214  0.050  -0.0215 0.37  
  52: 23  4 20  0   22  4 19  0             225932.7978  -0.0214  0.050  -0.0215 0.13  
  53: 21  5 16  0   20  5 15  0             225961.6287  -0.0824  0.050  -0.0825 0.13  
  54: 21  5 16  0   20  6 15  0             225961.6287  -0.0824  0.050  -0.0825 0.37  
  55: 21  6 16  0   20  5 15  0             225961.6287  -0.0824  0.050  -0.0825 0.37  
  56: 21  6 16  0   20  6 15  0             225961.6287  -0.0824  0.050  -0.0825 0.13  
  57: 27  0 27  0   26  0 26  0             234431.9340  -0.0192  0.050  -0.0192 0.12  
  58: 27  0 27  0   26  1 26  0             234431.9340  -0.0192  0.050  -0.0192 0.38  
  59: 27  1 27  0   26  1 26  0             234431.9340  -0.0192  0.050  -0.0192 0.12  
  60: 27  1 27  0   26  0 26  0             234431.9340  -0.0192  0.050  -0.0192 0.38  
  61: 24  3 21  0   23  4 20  0             234455.3784  -0.0746  0.050  -0.0746 0.37  
  62: 24  3 21  0   23  3 20  0             234455.3784  -0.0746  0.050  -0.0746 0.13  
  63: 24  4 21  0   23  3 20  0             234455.3784  -0.0746  0.050  -0.0746 0.37  
  64: 24  4 21  0   23  4 20  0             234455.3784  -0.0746  0.050  -0.0746 0.13  
  65: 23  4 19  0   22  5 18  0             234466.1680  -0.0504  0.050  -0.0505 0.37  
  66: 23  4 19  0   22  4 18  0             234466.1680  -0.0504  0.050  -0.0505 0.13  
  67: 23  5 19  0   22  4 18  0             234466.1680  -0.0504  0.050  -0.0505 0.37  
  68: 23  5 19  0   22  5 18  0             234466.1680  -0.0504  0.050  -0.0505 0.13  
  69: 32  2 30  0   31  2 29  0             294102.0141   0.0746  0.050   0.0747 0.12  
  70: 32  2 30  0   31  3 29  0             294102.0141   0.0746  0.050   0.0747 0.38  
  71: 32  3 30  0   31  2 29  0             294102.0141   0.0746  0.050   0.0747 0.38  
  72: 32  3 30  0   31  3 29  0             294102.0141   0.0746  0.050   0.0747 0.12  
  73: 31  3 28  0   30  3 27  0             294109.0896  -0.0538  0.050  -0.0539 0.12  
  74: 31  3 28  0   30  4 27  0             294109.0896  -0.0538  0.050  -0.0539 0.38  
  75: 31  4 28  0   30  3 27  0             294109.0896  -0.0538  0.050  -0.0539 0.38  
  76: 31  4 28  0   30  4 27  0             294109.0896  -0.0538  0.050  -0.0539 0.12  
  77: 30  4 26  0   29  4 25  0             294117.1095  -0.0553  0.050  -0.0554 0.13  
  78: 30  4 26  0   29  5 25  0             294117.1095  -0.0553  0.050  -0.0554 0.37  
  79: 30  5 26  0   29  5 25  0             294117.1095  -0.0553  0.050  -0.0554 0.13  
  80: 30  5 26  0   29  4 25  0             294117.1095  -0.0553  0.050  -0.0554 0.37  
  81: 29  5 24  0   28  6 23  0             294127.0278  -0.0005  0.050  -0.0006 0.37  
  82: 29  5 24  0   28  5 23  0             294127.0278  -0.0005  0.050  -0.0006 0.13  
  83: 29  6 24  0   28  5 23  0             294127.0278  -0.0005  0.050  -0.0006 0.37  
  84: 29  6 24  0   28  6 23  0             294127.0278  -0.0005  0.050  -0.0006 0.13  
  85: 28  6 22  0   27  7 21  0             294140.4994   0.0553  0.050   0.0554 0.37  
  86: 28  6 22  0   27  6 21  0             294140.4994   0.0553  0.050   0.0554 0.13  
  87: 28  7 22  0   27  7 21  0             294140.4994   0.0553  0.050   0.0554 0.13  
  88: 28  7 22  0   27  6 21  0             294140.4994   0.0553  0.050   0.0554 0.37  
  89: 27  7 20  0   26  7 19  0             294160.3390  -0.0772  0.050  -0.0773 0.13  
  90: 27  7 20  0   26  8 19  0             294160.3390  -0.0772  0.050  -0.0773 0.37  
  91: 27  8 20  0   26  7 19  0             294160.3390  -0.0772  0.050  -0.0773 0.37  
  92: 27  8 20  0   26  8 19  0             294160.3390  -0.0772  0.050  -0.0773 0.13  
  93: 35  0 35  0   34  1 34  0             302608.9105  -0.0616  0.050  -0.0617 0.38  
  94: 35  0 35  0   34  0 34  0             302608.9105  -0.0616  0.050  -0.0617 0.12  
  95: 35  1 35  0   34  0 34  0             302608.9105  -0.0616  0.050  -0.0617 0.38  
  96: 35  1 35  0   34  1 34  0             302608.9105  -0.0616  0.050  -0.0617 0.12  
  97: 34  1 33  0   33  2 32  0             302616.2993   0.0587  0.050   0.0587 0.38  
  98: 34  1 33  0   33  1 32  0             302616.2993   0.0587  0.050   0.0587 0.12  
  99: 34  2 33  0   33  2 32  0             302616.2993   0.0587  0.050   0.0587 0.12  
 100: 34  2 33  0   33  1 32  0             302616.2993   0.0587  0.050   0.0587 0.38  
 101: 33  2 31  0   32  2 30  0             302623.2845   0.0721  0.050   0.0722 0.12  
 102: 33  2 31  0   32  3 30  0             302623.2845   0.0721  0.050   0.0722 0.38  
 103: 33  3 31  0   32  2 30  0             302623.2845   0.0721  0.050   0.0722 0.38  
 104: 33  3 31  0   32  3 30  0             302623.2845   0.0721  0.050   0.0722 0.12  
 105: 32  3 29  0   31  3 28  0             302630.2804  -0.0092  0.050  -0.0092 0.12  
 106: 32  3 29  0   31  4 28  0             302630.2804  -0.0092  0.050  -0.0092 0.38  
 107: 32  4 29  0   31  3 28  0             302630.2804  -0.0092  0.050  -0.0092 0.38  
 108: 32  4 29  0   31  4 28  0             302630.2804  -0.0092  0.050  -0.0092 0.12  
 109: 31  4 27  0   30  4 26  0             302638.0350  -0.0302  0.050  -0.0302 0.13  
 110: 31  4 27  0   30  5 26  0             302638.0350  -0.0302  0.050  -0.0302 0.37  
 111: 31  5 27  0   30  5 26  0             302638.0350  -0.0302  0.050  -0.0302 0.13  
 112: 31  5 27  0   30  4 26  0             302638.0350  -0.0302  0.050  -0.0302 0.37  
 113: 30  5 25  0   29  6 24  0             302647.4162  -0.0422  0.050  -0.0423 0.60  
 114: 30  5 25  0   29  5 24  0             302647.4162  -0.0422  0.050  -0.0423 0.20  
 115: 30  6 25  0   29  6 24  0             302647.4162  -0.0422  0.050  -0.0423 0.20  
 116: 29  6 23  0   28  7 22  0             302660.0102   0.0420  0.050   0.0421 0.37  
 117: 29  6 23  0   28  6 22  0             302660.0102   0.0420  0.050   0.0421 0.13  
 118: 29  7 23  0   28  6 22  0             302660.0102   0.0420  0.050   0.0421 0.37  
 119: 29  7 23  0   28  7 22  0             302660.0102   0.0420  0.050   0.0421 0.13  
 120: 28  7 21  0   27  7 20  0             302678.2380   0.0791  0.050   0.0791 0.13  
 121: 28  7 21  0   27  8 20  0             302678.2380   0.0791  0.050   0.0791 0.37  
 122: 28  8 21  0   27  8 20  0             302678.2380   0.0791  0.050   0.0791 0.13  
 123: 28  8 21  0   27  7 20  0             302678.2380   0.0791  0.050   0.0791 0.37  
 124: 36  0 36  0   35  0 35  0             311130.0885   0.0011  0.050   0.0011 0.12  
 125: 36  0 36  0   35  1 35  0             311130.0885   0.0011  0.050   0.0011 0.38  
 126: 36  1 36  0   35  0 35  0             311130.0885   0.0011  0.050   0.0011 0.38  
 127: 36  1 36  0   35  1 35  0             311130.0885   0.0011  0.050   0.0011 0.12  
 128: 29  7 22  0   28  8 21  0             311196.0934  -0.0239  0.050  -0.0239 0.37  
 129: 29  7 22  0   28  7 21  0             311196.0934  -0.0239  0.050  -0.0239 0.13  
 130: 29  8 22  0   28  7 21  0             311196.0934  -0.0239  0.050  -0.0239 0.37  
 131: 29  8 22  0   28  8 21  0             311196.0934  -0.0239  0.050  -0.0239 0.13  
 132: 28  8 20  0   27  8 19  0             311221.5600  -0.0681  0.050  -0.0682 0.13  
 133: 28  8 20  0   27  9 19  0             311221.5600  -0.0681  0.050  -0.0682 0.37  
 134: 28  9 20  0   27  8 19  0             311221.5600  -0.0681  0.050  -0.0682 0.37  
 135: 28  9 20  0   27  9 19  0             311221.5600  -0.0681  0.050  -0.0682 0.13  
 136: 34  3 31  0   33  3 30  0             319671.9287   0.0447  0.050   0.0447 0.12  
 137: 34  3 31  0   33  4 30  0             319671.9287   0.0447  0.050   0.0447 0.38  
 138: 34  4 31  0   33  4 30  0             319671.9287   0.0447  0.050   0.0447 0.12  
 139: 34  4 31  0   33  3 30  0             319671.9287   0.0447  0.050   0.0447 0.38  
 140: 33  4 29  0   32  4 28  0             319679.2142  -0.0105  0.050  -0.0106 0.12  
 141: 33  4 29  0   32  5 28  0             319679.2142  -0.0105  0.050  -0.0106 0.38  
 142: 33  5 29  0   32  5 28  0             319679.2142  -0.0105  0.050  -0.0106 0.12  
 143: 33  5 29  0   32  4 28  0             319679.2142  -0.0105  0.050  -0.0106 0.38  
 144: 38  0 38  0   37  0 37  0             328171.5952   0.0269  0.050   0.0269 0.12  
 145: 38  0 38  0   37  1 37  0             328171.5952   0.0269  0.050   0.0269 0.38  
 146: 38  1 38  0   37  0 37  0             328171.5952   0.0269  0.050   0.0269 0.38  
 147: 38  1 38  0   37  1 37  0             328171.5952   0.0269  0.050   0.0269 0.12  
 148: 36  3 33  0   35  3 32  0             336712.4952   0.0014  0.050   0.0014 0.12  
 149: 36  3 33  0   35  4 32  0             336712.4952   0.0014  0.050   0.0014 0.38  
 150: 36  4 33  0   35  4 32  0             336712.4952   0.0014  0.050   0.0014 0.12  
 151: 36  4 33  0   35  3 32  0             336712.4952   0.0014  0.050   0.0014 0.38  
 152: 36  4 32  0   35  5 31  0             345239.2802   0.0761  0.050   0.0762 0.37  
 153: 36  4 32  0   35  4 31  0             345239.2802   0.0761  0.050   0.0762 0.13  
 154: 36  5 32  0   35  5 31  0             345239.2802   0.0761  0.050   0.0762 0.13  
 155: 36  5 32  0   35  4 31  0             345239.2802   0.0761  0.050   0.0762 0.37  
 156: 40  1 39  0   39  1 38  0             353738.9478  -0.0129  0.050  -0.0129 0.12  
 157: 40  1 39  0   39  2 38  0             353738.9478  -0.0129  0.050  -0.0129 0.38  
 158: 40  2 39  0   39  1 38  0             353738.9478  -0.0129  0.050  -0.0129 0.38  
 159: 40  2 39  0   39  2 38  0             353738.9478  -0.0129  0.050  -0.0129 0.12  
 160: 39  2 37  0   38  3 36  0             353745.5706  -0.0403  0.050  -0.0403 0.38  
 161: 39  2 37  0   38  2 36  0             353745.5706  -0.0403  0.050  -0.0403 0.12  
 162: 39  3 37  0   38  2 36  0             353745.5706  -0.0403  0.050  -0.0403 0.38  
 163: 39  3 37  0   38  3 36  0             353745.5706  -0.0403  0.050  -0.0403 0.12  
 164: 37  4 33  0   36  4 32  0             353758.6974   0.0075  0.050   0.0075 0.12  
 165: 37  4 33  0   36  5 32  0             353758.6974   0.0075  0.050   0.0075 0.38  
 166: 37  5 33  0   36  4 32  0             353758.6974   0.0075  0.050   0.0075 0.38  
 167: 37  5 33  0   36  5 32  0             353758.6974   0.0075  0.050   0.0075 0.12  
 168: 36  5 31  0   35  5 30  0             353766.0297  -0.0200  0.050  -0.0200 0.13  
 169: 36  5 31  0   35  6 30  0             353766.0297  -0.0200  0.050  -0.0200 0.37  
 170: 36  6 31  0   35  6 30  0             353766.0297  -0.0200  0.050  -0.0200 0.13  
 171: 36  6 31  0   35  5 30  0             353766.0297  -0.0200  0.050  -0.0200 0.37  
 172: 35  6 29  0   34  7 28  0             353775.0110   0.0892  0.050   0.0892 0.37  
 173: 35  6 29  0   34  6 28  0             353775.0110   0.0892  0.050   0.0892 0.13  
 174: 35  7 29  0   34  7 28  0             353775.0110   0.0892  0.050   0.0892 0.13  
 175: 35  7 29  0   34  6 28  0             353775.0110   0.0892  0.050   0.0892 0.37  
 176: 34  7 27  0   33  7 26  0             353786.4529  -0.0361  0.050  -0.0362 0.13  
 177: 34  7 27  0   33  8 26  0             353786.4529  -0.0361  0.050  -0.0362 0.37  
 178: 34  8 27  0   33  8 26  0             353786.4529  -0.0361  0.050  -0.0362 0.13  
 179: 34  8 27  0   33  7 26  0             353786.4529  -0.0361  0.050  -0.0362 0.37  
 180: 32  9 23  0   31  9 22  0             353826.2549  -0.0622  0.050  -0.0623 0.13  
 181: 32  9 23  0   31 10 22  0             353826.2549  -0.0622  0.050  -0.0623 0.37  
 182: 32 10 23  0   31 10 22  0             353826.2549  -0.0622  0.050  -0.0623 0.13  
 183: 32 10 23  0   31  9 22  0             353826.2549  -0.0622  0.050  -0.0623 0.37  
 184: 30 11 19  0   29 11 18  0             353921.5454   0.0927  0.050   0.0927 0.14  
 185: 30 11 19  0   29 12 18  0             353921.5454   0.0927  0.050   0.0927 0.36  
 186: 30 12 19  0   29 11 18  0             353921.5454   0.0927  0.050   0.0927 0.36  
 187: 30 12 19  0   29 12 18  0             353921.5454   0.0927  0.050   0.0927 0.14  
 188: 43  0 43  0   42  0 42  0             370770.5810  -0.0005  0.050  -0.0006 0.12  
 189: 43  0 43  0   42  1 42  0             370770.5810  -0.0005  0.050  -0.0006 0.38  
 190: 43  1 43  0   42  1 42  0             370770.5810  -0.0005  0.050  -0.0006 0.12  
 191: 43  1 43  0   42  0 42  0             370770.5810  -0.0005  0.050  -0.0006 0.38  
 192: 41  2 39  0   40  3 38  0             370784.2167  -0.0290  0.050  -0.0290 0.38  
 193: 41  2 39  0   40  2 38  0             370784.2167  -0.0290  0.050  -0.0290 0.12  
 194: 41  3 39  0   40  3 38  0             370784.2167  -0.0290  0.050  -0.0290 0.12  
 195: 41  3 39  0   40  2 38  0             370784.2167  -0.0290  0.050  -0.0290 0.38  
 196: 39  4 35  0   38  5 34  0             370796.8221  -0.0264  0.050  -0.0265 0.38  
 197: 39  4 35  0   38  4 34  0             370796.8221  -0.0264  0.050  -0.0265 0.12  
 198: 39  5 35  0   38  5 34  0             370796.8221  -0.0264  0.050  -0.0265 0.12  
 199: 39  5 35  0   38  4 34  0             370796.8221  -0.0264  0.050  -0.0265 0.38  
 200: 38  5 33  0   37  6 32  0             370803.6748  -0.0420  0.050  -0.0420 0.37  
 201: 38  5 33  0   37  5 32  0             370803.6748  -0.0420  0.050  -0.0420 0.13  
 202: 38  6 33  0   37  6 32  0             370803.6748  -0.0420  0.050  -0.0420 0.13  
 203: 38  6 33  0   37  5 32  0             370803.6748  -0.0420  0.050  -0.0420 0.37  
 204: 37  6 31  0   36  7 30  0             370811.7993   0.0181  0.050   0.0181 0.37  
 205: 37  6 31  0   36  6 30  0             370811.7993   0.0181  0.050   0.0181 0.13  
 206: 37  7 31  0   36  6 30  0             370811.7993   0.0181  0.050   0.0181 0.37  
 207: 37  7 31  0   36  7 30  0             370811.7993   0.0181  0.050   0.0181 0.13  
 208: 35  8 27  0   34  9 26  0             370835.8513   0.0031  0.050   0.0032 0.37  
 209: 35  8 27  0   34  8 26  0             370835.8513   0.0031  0.050   0.0032 0.13  
 210: 35  9 27  0   34  8 26  0             370835.8513   0.0031  0.050   0.0032 0.37  
 211: 35  9 27  0   34  9 26  0             370835.8513   0.0031  0.050   0.0032 0.13  
 212: 34  9 25  0   33 10 24  0             370855.5986  -0.0036  0.050  -0.0036 0.37  
 213: 34  9 25  0   33  9 24  0             370855.5986  -0.0036  0.050  -0.0036 0.13  
 214: 34 10 25  0   33  9 24  0             370855.5986  -0.0036  0.050  -0.0036 0.37  
 215: 34 10 25  0   33 10 24  0             370855.5986  -0.0036  0.050  -0.0036 0.13  
 216: 33 10 23  0   32 11 22  0             370885.0115  -0.0074  0.050  -0.0074 0.37  
 217: 33 10 23  0   32 10 22  0             370885.0115  -0.0074  0.050  -0.0074 0.13  
 218: 33 11 23  0   32 11 22  0             370885.0115  -0.0074  0.050  -0.0074 0.13  
 219: 33 11 23  0   32 10 22  0             370885.0115  -0.0074  0.050  -0.0074 0.37  
 220: 32 11 21  0   31 12 20  0             370930.4907  -0.0260  0.050  -0.0260 0.37  
 221: 32 11 21  0   31 11 20  0             370930.4907  -0.0260  0.050  -0.0260 0.13  
 222: 32 12 21  0   31 12 20  0             370930.4907  -0.0260  0.050  -0.0260 0.13  
 223: 32 12 21  0   31 11 20  0             370930.4907  -0.0260  0.050  -0.0260 0.37  
 224: 30 13 17  0   29 14 16  0             371126.8725   0.0619  0.050   0.0619 0.36  
 225: 30 13 17  0   29 13 16  0             371126.8725   0.0618  0.050   0.0619 0.14  
 226: 30 14 17  0   29 14 16  0             371126.8725   0.0619  0.050   0.0619 0.14  
 227: 30 14 17  0   29 13 16  0             371126.8725   0.0618  0.050   0.0619 0.36  
 228: 21 21  1  0   20 20  0  0             374969.7729   0.0392  0.050   0.0327 0.50  
 229: 21 21  0  0   20 20  1  0             374969.7729   0.0261  0.050   0.0327 0.50  
 230: 44  0 44  0   43  1 43  0             379289.5580   0.0318  0.050   0.0319 0.38  
 231: 44  0 44  0   43  0 43  0             379289.5580   0.0318  0.050   0.0319 0.12  
 232: 44  1 44  0   43  1 43  0             379289.5580   0.0318  0.050   0.0319 0.12  
 233: 44  1 44  0   43  0 43  0             379289.5580   0.0318  0.050   0.0319 0.38  
 234: 43  1 42  0   42  1 41  0             379296.6297   0.0123  0.050   0.0123 0.12  
 235: 43  1 42  0   42  2 41  0             379296.6297   0.0123  0.050   0.0123 0.38  
 236: 43  2 42  0   42  2 41  0             379296.6297   0.0123  0.050   0.0123 0.12  
 237: 43  2 42  0   42  1 41  0             379296.6297   0.0123  0.050   0.0123 0.38  
 238: 42  2 40  0   41  2 39  0             379303.1427   0.0168  0.050   0.0169 0.12  
 239: 42  2 40  0   41  3 39  0             379303.1427   0.0168  0.050   0.0169 0.38  
 240: 42  3 40  0   41  2 39  0             379303.1427   0.0168  0.050   0.0169 0.38  
 241: 42  3 40  0   41  3 39  0             379303.1427   0.0168  0.050   0.0169 0.12  
 242: 39  5 34  0   38  5 33  0             379322.1189  -0.0303  0.050  -0.0304 0.13  
 243: 39  5 34  0   38  6 33  0             379322.1189  -0.0303  0.050  -0.0304 0.37  
 244: 39  6 34  0   38  5 33  0             379322.1189  -0.0303  0.050  -0.0304 0.37  
 245: 39  6 34  0   38  6 33  0             379322.1189  -0.0303  0.050  -0.0304 0.13  
 246: 38  6 32  0   37  6 31  0             379329.8372  -0.0177  0.050  -0.0178 0.13  
 247: 38  6 32  0   37  7 31  0             379329.8372  -0.0177  0.050  -0.0178 0.37  
 248: 38  7 32  0   37  6 31  0             379329.8372  -0.0177  0.050  -0.0178 0.37  
 249: 38  7 32  0   37  7 31  0             379329.8372  -0.0177  0.050  -0.0178 0.13  
 250: 36  8 28  0   35  8 27  0             379352.4115   0.0253  0.050   0.0254 0.13  
 251: 36  8 28  0   35  9 27  0             379352.4115   0.0253  0.050   0.0254 0.37  
 252: 36  9 28  0   35  8 27  0             379352.4115   0.0253  0.050   0.0254 0.37  
 253: 36  9 28  0   35  9 27  0             379352.4115   0.0253  0.050   0.0254 0.13  
 254: 35  9 26  0   34 10 25  0             379370.6077   0.0768  0.050   0.0768 0.37  
 255: 35  9 26  0   34  9 25  0             379370.6077   0.0768  0.050   0.0768 0.13  
 256: 35 10 26  0   34 10 25  0             379370.6077   0.0768  0.050   0.0768 0.13  
 257: 35 10 26  0   34  9 25  0             379370.6077   0.0768  0.050   0.0768 0.37  
 258: 33 11 22  0   32 11 21  0             379437.6623  -0.0214  0.050  -0.0214 0.13  
 259: 33 11 22  0   32 12 21  0             379437.6623  -0.0214  0.050  -0.0214 0.37  
 260: 33 12 22  0   32 11 21  0             379437.6623  -0.0214  0.050  -0.0214 0.37  
 261: 33 12 22  0   32 12 21  0             379437.6623  -0.0214  0.050  -0.0214 0.13  
 262: 45  0 45  0   44  1 44  0             387808.1789   0.0102  0.050   0.0102 0.38  
 263: 45  0 45  0   44  0 44  0             387808.1789   0.0102  0.050   0.0102 0.12  
 264: 45  1 45  0   44  1 44  0             387808.1789   0.0102  0.050   0.0102 0.12  
 265: 45  1 45  0   44  0 44  0             387808.1789   0.0102  0.050   0.0102 0.38  
 266: 44  1 43  0   43  2 42  0             387815.2315  -0.0106  0.050  -0.0106 0.38  
 267: 44  1 43  0   43  1 42  0             387815.2315  -0.0106  0.050  -0.0106 0.12  
 268: 44  2 43  0   43  2 42  0             387815.2315  -0.0106  0.050  -0.0106 0.12  
 269: 44  2 43  0   43  1 42  0             387815.2315  -0.0106  0.050  -0.0106 0.38  
 270: 43  2 41  0   42  3 40  0             387821.6831  -0.0221  0.050  -0.0222 0.38  
 271: 43  2 41  0   42  2 40  0             387821.6831  -0.0221  0.050  -0.0222 0.12  
 272: 43  3 41  0   42  3 40  0             387821.6831  -0.0221  0.050  -0.0222 0.12  
 273: 43  3 41  0   42  2 40  0             387821.6831  -0.0221  0.050  -0.0222 0.38  
 274: 41  4 37  0   40  4 36  0             387833.8506  -0.0181  0.050  -0.0182 0.12  
 275: 41  4 37  0   40  5 36  0             387833.8506  -0.0181  0.050  -0.0182 0.38  
 276: 41  5 37  0   40  5 36  0             387833.8506  -0.0181  0.050  -0.0182 0.12  
 277: 41  5 37  0   40  4 36  0             387833.8506  -0.0181  0.050  -0.0182 0.38  
 278: 40  5 35  0   39  5 34  0             387840.2979  -0.0034  0.050  -0.0034 0.13  
 279: 40  5 35  0   39  6 34  0             387840.2979  -0.0034  0.050  -0.0034 0.37  
 280: 40  6 35  0   39  6 34  0             387840.2979  -0.0034  0.050  -0.0034 0.13  
 281: 40  6 35  0   39  5 34  0             387840.2979  -0.0034  0.050  -0.0034 0.37  
 282: 39  6 33  0   38  7 32  0             387847.6807   0.0074  0.050   0.0075 0.37  
 283: 39  6 33  0   38  6 32  0             387847.6807   0.0074  0.050   0.0075 0.13  
 284: 39  7 33  0   38  7 32  0             387847.6807   0.0074  0.050   0.0075 0.13  
 285: 39  7 33  0   38  6 32  0             387847.6807   0.0074  0.050   0.0075 0.37  
 286: 38  7 31  0   37  8 30  0             387856.8163   0.0301  0.050   0.0302 0.37  
 287: 38  7 31  0   37  7 30  0             387856.8163   0.0301  0.050   0.0302 0.13  
 288: 38  8 31  0   37  8 30  0             387856.8163   0.0301  0.050   0.0302 0.13  
 289: 38  8 31  0   37  7 30  0             387856.8163   0.0301  0.050   0.0302 0.37  
 290: 37  8 29  0   36  9 28  0             387868.8486   0.0345  0.050   0.0345 0.37  
 291: 37  8 29  0   36  8 28  0             387868.8486   0.0345  0.050   0.0345 0.13  
 292: 37  9 29  0   36  9 28  0             387868.8486   0.0345  0.050   0.0345 0.13  
 293: 37  9 29  0   36  8 28  0             387868.8486   0.0345  0.050   0.0345 0.37  
 294: 36  9 27  0   35 10 26  0             387885.5716   0.0332  0.050   0.0332 0.37  
 295: 36  9 27  0   35  9 26  0             387885.5716   0.0332  0.050   0.0332 0.13  
 296: 36 10 27  0   35 10 26  0             387885.5716   0.0332  0.050   0.0332 0.13  
 297: 36 10 27  0   35  9 26  0             387885.5716   0.0332  0.050   0.0332 0.37  
 298: 35 10 25  0   34 11 24  0             387909.7668   0.0043  0.050   0.0044 0.37  
 299: 35 10 25  0   34 10 24  0             387909.7668   0.0043  0.050   0.0044 0.13  
 300: 35 11 25  0   34 11 24  0             387909.7668   0.0043  0.050   0.0044 0.13  
 301: 35 11 25  0   34 10 24  0             387909.7668   0.0043  0.050   0.0044 0.37  
 302: 33 12 21  0   32 12 20  0             388002.3186  -0.0100  0.050  -0.0100 0.14  
 303: 33 12 21  0   32 13 20  0             388002.3186  -0.0100  0.050  -0.0100 0.36  
 304: 33 13 21  0   32 12 20  0             388002.3186  -0.0100  0.050  -0.0100 0.36  
 305: 33 13 21  0   32 13 20  0             388002.3186  -0.0100  0.050  -0.0100 0.14  
 306: 31 14 17  0   30 15 16  0             388244.6969   0.0463  0.050   0.0461 0.36  
 307: 31 14 17  0   30 14 16  0             388244.6969   0.0459  0.050   0.0461 0.14  
 308: 31 15 17  0   30 15 16  0             388244.6969   0.0462  0.050   0.0461 0.14  
 309: 31 15 17  0   30 14 16  0             388244.6969   0.0458  0.050   0.0461 0.36  
 310: 30 15 15  0   29 16 14  0             388516.2594   0.0565  0.050   0.0138 0.35  
 311: 30 15 15  0   29 15 14  0             388516.2594  -0.0191  0.050   0.0138 0.15  
 312: 30 16 15  0   29 16 14  0             388516.2594   0.0467  0.050   0.0138 0.15  
 313: 30 16 15  0   29 15 14  0             388516.2594  -0.0288  0.050   0.0138 0.35  
 314: 22 22  1  0   21 21  0  0             392910.0112   0.0360  0.050   0.0333 0.50  
 315: 22 22  0  0   21 21  1  0             392910.0112   0.0304  0.050   0.0333 0.50  
 316: 46  0 46  0   45  1 45  0             396326.4672  -0.0355  0.050  -0.0355 0.38  
 317: 46  0 46  0   45  0 45  0             396326.4672  -0.0355  0.050  -0.0355 0.12  
 318: 46  1 46  0   45  0 45  0             396326.4672  -0.0355  0.050  -0.0355 0.38  
 319: 46  1 46  0   45  1 45  0             396326.4672  -0.0355  0.050  -0.0355 0.12  
 320: 45  1 44  0   44  2 43  0             396333.5790   0.0205  0.050   0.0205 0.38  
 321: 45  1 44  0   44  1 43  0             396333.5790   0.0205  0.050   0.0205 0.12  
 322: 45  2 44  0   44  2 43  0             396333.5790   0.0205  0.050   0.0205 0.12  
 323: 45  2 44  0   44  1 43  0             396333.5790   0.0205  0.050   0.0205 0.38  
 324: 44  2 42  0   43  3 41  0             396339.9244  -0.0527  0.050  -0.0528 0.38  
 325: 44  2 42  0   43  2 41  0             396339.9244  -0.0527  0.050  -0.0528 0.12  
 326: 44  3 42  0   43  3 41  0             396339.9244  -0.0527  0.050  -0.0528 0.12  
 327: 44  3 42  0   43  2 41  0             396339.9244  -0.0527  0.050  -0.0528 0.38  
 328: 43  3 40  0   42  4 39  0             396345.9977  -0.0032  0.050  -0.0032 0.38  
 329: 43  3 40  0   42  3 39  0             396345.9977  -0.0032  0.050  -0.0032 0.12  
 330: 43  4 40  0   42  4 39  0             396345.9977  -0.0032  0.050  -0.0032 0.12  
 331: 43  4 40  0   42  3 39  0             396345.9977  -0.0032  0.050  -0.0032 0.38  
 332: 42  4 38  0   41  5 37  0             396351.9844   0.0522  0.050   0.0522 0.38  
 333: 42  4 38  0   41  4 37  0             396351.9844   0.0522  0.050   0.0522 0.12  
 334: 42  5 38  0   41  5 37  0             396351.9844   0.0522  0.050   0.0522 0.12  
 335: 42  5 38  0   41  4 37  0             396351.9844   0.0522  0.050   0.0522 0.38  
 336: 41  5 36  0   40  5 35  0             396358.2348   0.0711  0.050   0.0711 0.12  
 337: 41  5 36  0   40  6 35  0             396358.2348   0.0711  0.050   0.0711 0.38  
 338: 41  6 36  0   40  6 35  0             396358.2348   0.0711  0.050   0.0711 0.12  
 339: 41  6 36  0   40  5 35  0             396358.2348   0.0711  0.050   0.0711 0.38  
 340: 47  0 47  0   46  1 46  0             404844.4550  -0.0661  0.050  -0.0662 0.38  
 341: 47  0 47  0   46  0 46  0             404844.4550  -0.0661  0.050  -0.0662 0.12  
 342: 47  1 47  0   46  1 46  0             404844.4550  -0.0661  0.050  -0.0662 0.12  
 343: 47  1 47  0   46  0 46  0             404844.4550  -0.0661  0.050  -0.0662 0.38  
 344: 45  2 43  0   44  3 42  0             404857.9774   0.0427  0.050   0.0428 0.38  
 345: 45  2 43  0   44  2 42  0             404857.9774   0.0427  0.050   0.0428 0.12  
 346: 45  3 43  0   44  3 42  0             404857.9774   0.0427  0.050   0.0428 0.12  
 347: 45  3 43  0   44  2 42  0             404857.9774   0.0427  0.050   0.0428 0.38  
 348: 44  3 41  0   43  4 40  0             404863.9265   0.0458  0.050   0.0459 0.38  
 349: 44  3 41  0   43  3 40  0             404863.9265   0.0458  0.050   0.0459 0.12  
 350: 44  4 41  0   43  4 40  0             404863.9265   0.0458  0.050   0.0459 0.12  
 351: 44  4 41  0   43  3 40  0             404863.9265   0.0458  0.050   0.0459 0.38  
 352: 42  5 37  0   41  6 36  0             404875.6628  -0.0647  0.050  -0.0647 0.38  
 353: 42  5 37  0   41  5 36  0             404875.6628  -0.0647  0.050  -0.0647 0.12  
 354: 42  6 37  0   41  6 36  0             404875.6628  -0.0647  0.050  -0.0647 0.12  
 355: 42  6 37  0   41  5 36  0             404875.6628  -0.0647  0.050  -0.0647 0.38  
 356: 39  8 31  0   38  9 30  0             404901.2391   0.0307  0.050   0.0308 0.37  
 357: 39  8 31  0   38  8 30  0             404901.2391   0.0307  0.050   0.0308 0.13  
 358: 39  9 31  0   38  9 30  0             404901.2391   0.0307  0.050   0.0308 0.13  
 359: 39  9 31  0   38  8 30  0             404901.2391   0.0307  0.050   0.0308 0.37  
 360: 38  9 29  0   37 10 28  0             404915.5567   0.0165  0.050   0.0165 0.37  
 361: 38  9 29  0   37  9 28  0             404915.5567   0.0165  0.050   0.0165 0.13  
 362: 38 10 29  0   37  9 28  0             404915.5567   0.0165  0.050   0.0165 0.37  
 363: 38 10 29  0   37 10 28  0             404915.5567   0.0165  0.050   0.0165 0.13  
 364: 37 10 27  0   36 11 26  0             404935.7663  -0.0518  0.050  -0.0519 0.37  
 365: 37 10 27  0   36 10 26  0             404935.7663  -0.0518  0.050  -0.0519 0.13  
 366: 37 11 27  0   36 10 26  0             404935.7663  -0.0518  0.050  -0.0519 0.37  
 367: 37 11 27  0   36 11 26  0             404935.7663  -0.0518  0.050  -0.0519 0.13  
 368: 36 11 25  0   35 12 24  0             404965.4120  -0.0269  0.050  -0.0269 0.37  
 369: 36 11 25  0   35 11 24  0             404965.4120  -0.0269  0.050  -0.0269 0.13  
 370: 36 12 25  0   35 12 24  0             404965.4120  -0.0269  0.050  -0.0269 0.13  
 371: 36 12 25  0   35 11 24  0             404965.4120  -0.0269  0.050  -0.0269 0.37  
 372: 35 12 23  0   34 13 22  0             405009.9415  -0.0239  0.050  -0.0239 0.37  
 373: 35 12 23  0   34 12 22  0             405009.9415  -0.0239  0.050  -0.0239 0.13  
 374: 35 13 23  0   34 12 22  0             405009.9415  -0.0239  0.050  -0.0239 0.37  
 375: 35 13 23  0   34 13 22  0             405009.9415  -0.0239  0.050  -0.0239 0.13  
 376: 23 22  2  0   22 21  1  0             406827.7412   0.0177  0.050  -0.0801 0.50  
 377: 23 22  1  0   22 21  2  0             406827.7412  -0.1780  0.050  -0.0801 0.50  
 378: 48  0 48  0   47  1 47  0             413362.3078   0.0903  0.050   0.0904 0.38  
 379: 48  0 48  0   47  0 47  0             413362.3078   0.0903  0.050   0.0904 0.12  
 380: 48  1 48  0   47  0 47  0             413362.3078   0.0903  0.050   0.0904 0.38  
 381: 48  1 48  0   47  1 47  0             413362.3078   0.0903  0.050   0.0904 0.12  
 382: 47  1 46  0   46  2 45  0             413369.2944   0.0555  0.050   0.0556 0.38  
 383: 47  1 46  0   46  1 45  0             413369.2944   0.0555  0.050   0.0556 0.12  
 384: 47  2 46  0   46  1 45  0             413369.2944   0.0555  0.050   0.0556 0.38  
 385: 47  2 46  0   46  2 45  0             413369.2944   0.0555  0.050   0.0556 0.12  
 386: 44  4 40  0   43  4 39  0             413387.1329   0.0053  0.050   0.0053 0.12  
 387: 44  4 40  0   43  5 39  0             413387.1329   0.0053  0.050   0.0053 0.38  
 388: 44  5 40  0   43  5 39  0             413387.1329   0.0053  0.050   0.0053 0.12  
 389: 44  5 40  0   43  4 39  0             413387.1329   0.0053  0.050   0.0053 0.38  
 390: 40  8 32  0   39  9 31  0             413417.0650  -0.0547  0.050  -0.0547 0.37  
 391: 40  8 32  0   39  8 31  0             413417.0650  -0.0547  0.050  -0.0547 0.13  
 392: 40  9 32  0   39  9 31  0             413417.0650  -0.0547  0.050  -0.0547 0.13  
 393: 40  9 32  0   39  8 31  0             413417.0650  -0.0547  0.050  -0.0547 0.37  
 394: 38 10 28  0   37 11 27  0             413449.0787   0.0009  0.050   0.0009 0.37  
 395: 38 10 28  0   37 10 27  0             413449.0787   0.0009  0.050   0.0009 0.13  
 396: 38 11 28  0   37 11 27  0             413449.0787   0.0009  0.050   0.0009 0.13  
 397: 38 11 28  0   37 10 27  0             413449.0787   0.0009  0.050   0.0009 0.37  
 398: 37 11 26  0   36 11 25  0             413476.0178   0.0103  0.050   0.0103 0.13  
 399: 37 11 26  0   36 12 25  0             413476.0178   0.0103  0.050   0.0103 0.37  
 400: 37 12 26  0   36 12 25  0             413476.0178   0.0103  0.050   0.0103 0.13  
 401: 37 12 26  0   36 11 25  0             413476.0178   0.0103  0.050   0.0103 0.37  
 402: 49  0 49  0   48  0 48  0             421879.6326   0.0479  0.050   0.0480 0.12  
 403: 49  0 49  0   48  1 48  0             421879.6326   0.0479  0.050   0.0480 0.38  
 404: 49  1 49  0   48  1 48  0             421879.6326   0.0479  0.050   0.0480 0.12  
 405: 49  1 49  0   48  0 48  0             421879.6326   0.0479  0.050   0.0480 0.38  
 406: 47  2 45  0   46  3 44  0             421892.8063  -0.0724  0.050  -0.0724 0.38  
 407: 47  2 45  0   46  2 44  0             421892.8063  -0.0724  0.050  -0.0724 0.12  
 408: 47  3 45  0   46  3 44  0             421892.8063  -0.0724  0.050  -0.0724 0.12  
 409: 47  3 45  0   46  2 44  0             421892.8063  -0.0724  0.050  -0.0724 0.38  
 410: 46  3 43  0   45  4 42  0             421898.7299   0.0554  0.050   0.0554 0.38  
 411: 46  3 43  0   45  3 42  0             421898.7299   0.0554  0.050   0.0554 0.12  
 412: 46  4 43  0   45  3 42  0             421898.7299   0.0554  0.050   0.0554 0.38  
 413: 46  4 43  0   45  4 42  0             421898.7299   0.0554  0.050   0.0554 0.12  
 414: 43  6 37  0   42  7 36  0             421916.1506  -0.0023  0.050  -0.0024 0.37  
 415: 43  6 37  0   42  6 36  0             421916.1506  -0.0023  0.050  -0.0024 0.13  
 416: 43  7 37  0   42  7 36  0             421916.1506  -0.0023  0.050  -0.0024 0.13  
 417: 43  7 37  0   42  6 36  0             421916.1506  -0.0023  0.050  -0.0024 0.37  
 418: 40  9 31  0   39  9 30  0             421945.2350   0.0334  0.050   0.0335 0.13  
 419: 40  9 31  0   39 10 30  0             421945.2350   0.0334  0.050   0.0335 0.37  
 420: 40 10 31  0   39 10 30  0             421945.2350   0.0334  0.050   0.0335 0.13  
 421: 40 10 31  0   39  9 30  0             421945.2350   0.0334  0.050   0.0335 0.37  
 422: 36 13 23  0   35 14 22  0             422077.1278  -0.0792  0.050  -0.0792 0.36  
 423: 36 13 23  0   35 13 22  0             422077.1278  -0.0792  0.050  -0.0792 0.14  
 424: 36 14 23  0   35 13 22  0             422077.1278  -0.0792  0.050  -0.0792 0.36  
 425: 36 14 23  0   35 14 22  0             422077.1278  -0.0792  0.050  -0.0792 0.14  
 426: 24 24  1  0   23 23  0  0             428785.5716  -0.0230  0.050  -0.0236 0.50  
 427: 24 24  0  0   23 23  1  0             428785.5716  -0.0241  0.050  -0.0236 0.50  
 428: 50  0 50  0   49  0 49  0             430396.6545   0.0385  0.050   0.0385 0.12  
 429: 50  0 50  0   49  1 49  0             430396.6545   0.0385  0.050   0.0385 0.38  
 430: 50  1 50  0   49  1 49  0             430396.6545   0.0385  0.050   0.0385 0.12  
 431: 50  1 50  0   49  0 49  0             430396.6545   0.0385  0.050   0.0385 0.38  
 432: 49  1 48  0   48  2 47  0             430403.6141   0.0102  0.050   0.0102 0.38  
 433: 49  1 48  0   48  1 47  0             430403.6141   0.0102  0.050   0.0102 0.12  
 434: 49  2 48  0   48  2 47  0             430403.6141   0.0102  0.050   0.0102 0.12  
 435: 49  2 48  0   48  1 47  0             430403.6141   0.0102  0.050   0.0102 0.38  
 436: 47  3 44  0   46  4 43  0             430415.5855   0.0110  0.050   0.0110 0.38  
 437: 47  3 44  0   46  3 43  0             430415.5855   0.0110  0.050   0.0110 0.12  
 438: 47  4 44  0   46  4 43  0             430415.5855   0.0110  0.050   0.0110 0.12  
 439: 47  4 44  0   46  3 43  0             430415.5855   0.0110  0.050   0.0110 0.38  
 440: 49  2 47  0   48  2 46  0             438926.4709  -0.0117  0.050  -0.0117 0.12  
 441: 49  2 47  0   48  3 46  0             438926.4709  -0.0117  0.050  -0.0117 0.38  
 442: 49  3 47  0   48  3 46  0             438926.4709  -0.0117  0.050  -0.0117 0.12  
 443: 49  3 47  0   48  2 46  0             438926.4709  -0.0117  0.050  -0.0117 0.38  
 444: 48  3 45  0   47  3 44  0             438932.1804   0.0464  0.050   0.0464 0.12  
 445: 48  3 45  0   47  4 44  0             438932.1804   0.0464  0.050   0.0464 0.38  
 446: 48  4 45  0   47  3 44  0             438932.1804   0.0464  0.050   0.0464 0.38  
 447: 48  4 45  0   47  4 44  0             438932.1804   0.0464  0.050   0.0464 0.12  
 448: 47  4 43  0   46  5 42  0             438937.5303   0.0499  0.050   0.0500 0.38  
 449: 47  4 43  0   46  4 42  0             438937.5303   0.0499  0.050   0.0500 0.12  
 450: 47  5 43  0   46  5 42  0             438937.5303   0.0499  0.050   0.0500 0.12  
 451: 47  5 43  0   46  4 42  0             438937.5303   0.0499  0.050   0.0500 0.38  
 452: 46  5 41  0   45  5 40  0             438942.8072  -0.0216  0.050  -0.0217 0.12  
 453: 46  5 41  0   45  6 40  0             438942.8072  -0.0216  0.050  -0.0217 0.38  
 454: 46  6 41  0   45  6 40  0             438942.8072  -0.0216  0.050  -0.0217 0.12  
 455: 46  6 41  0   45  5 40  0             438942.8072  -0.0216  0.050  -0.0217 0.38  
 456: 45  6 39  0   44  6 38  0             438948.5694  -0.0001  0.050  -0.0001 0.13  
 457: 45  6 39  0   44  7 38  0             438948.5694  -0.0001  0.050  -0.0001 0.37  
 458: 45  7 39  0   44  7 38  0             438948.5694  -0.0001  0.050  -0.0001 0.13  
 459: 45  7 39  0   44  6 38  0             438948.5694  -0.0001  0.050  -0.0001 0.37  
 460: 44  7 37  0   43  8 36  0             438955.1628  -0.0496  0.050  -0.0496 0.37  
 461: 44  7 37  0   43  7 36  0             438955.1628  -0.0496  0.050  -0.0496 0.13  
 462: 44  8 37  0   43  8 36  0             438955.1628  -0.0496  0.050  -0.0496 0.13  
 463: 44  8 37  0   43  7 36  0             438955.1628  -0.0496  0.050  -0.0496 0.37  
 464: 43  8 35  0   42  8 34  0             438963.4817   0.0357  0.050   0.0357 0.13  
 465: 43  8 35  0   42  9 34  0             438963.4817   0.0357  0.050   0.0357 0.37  
 466: 43  9 35  0   42  9 34  0             438963.4817   0.0357  0.050   0.0357 0.13  
 467: 43  9 35  0   42  8 34  0             438963.4817   0.0357  0.050   0.0357 0.37  
 468: 42  9 33  0   41 10 32  0             438974.2274  -0.0005  0.050  -0.0006 0.37  
 469: 42  9 33  0   41  9 32  0             438974.2274  -0.0005  0.050  -0.0006 0.13  
 470: 42 10 33  0   41 10 32  0             438974.2274  -0.0005  0.050  -0.0006 0.13  
 471: 42 10 33  0   41  9 32  0             438974.2274  -0.0005  0.050  -0.0006 0.37  
 472: 38 13 25  0   37 14 24  0             439082.8675   0.0118  0.050   0.0118 0.37  
 473: 38 13 25  0   37 13 24  0             439082.8675   0.0118  0.050   0.0118 0.13  
 474: 38 14 25  0   37 14 24  0             439082.8675   0.0118  0.050   0.0118 0.13  
 475: 38 14 25  0   37 13 24  0             439082.8675   0.0118  0.050   0.0118 0.37  
 476: 25 25  1  0   24 24  0  0             446720.8672   0.0309  0.050   0.0307 0.50  
 477: 25 25  0  0   24 24  1  0             446720.8672   0.0304  0.050   0.0307 0.50  
 478: 50  2 48  0   49  3 47  0             447442.7811   0.0160  0.050   0.0161 0.38  
 479: 50  2 48  0   49  2 47  0             447442.7811   0.0160  0.050   0.0161 0.12  
 480: 50  3 48  0   49  3 47  0             447442.7811   0.0160  0.050   0.0161 0.12  
 481: 50  3 48  0   49  2 47  0             447442.7811   0.0160  0.050   0.0161 0.38  
 482: 49  3 46  0   48  4 45  0             447448.4348   0.0886  0.050   0.0887 0.38  
 483: 49  3 46  0   48  3 45  0             447448.4348   0.0886  0.050   0.0887 0.12  
 484: 49  4 46  0   48  3 45  0             447448.4348   0.0886  0.050   0.0887 0.38  
 485: 49  4 46  0   48  4 45  0             447448.4348   0.0886  0.050   0.0887 0.12  
 486: 48  4 44  0   47  5 43  0             447453.5712  -0.0134  0.050  -0.0134 0.38  
 487: 48  4 44  0   47  4 43  0             447453.5712  -0.0134  0.050  -0.0134 0.12  
 488: 48  5 44  0   47  5 43  0             447453.5712  -0.0134  0.050  -0.0134 0.12  
 489: 48  5 44  0   47  4 43  0             447453.5712  -0.0134  0.050  -0.0134 0.38  
 490: 47  5 42  0   46  6 41  0             447458.7683  -0.0070  0.050  -0.0070 0.38  
 491: 47  5 42  0   46  5 41  0             447458.7683  -0.0070  0.050  -0.0070 0.12  
 492: 47  6 42  0   46  6 41  0             447458.7683  -0.0070  0.050  -0.0070 0.12  
 493: 47  6 42  0   46  5 41  0             447458.7683  -0.0070  0.050  -0.0070 0.38  
 494: 46  6 40  0   45  7 39  0             447464.2807  -0.0078  0.050  -0.0078 0.37  
 495: 46  6 40  0   45  6 39  0             447464.2807  -0.0078  0.050  -0.0078 0.13  
 496: 46  7 40  0   45  6 39  0             447464.2807  -0.0078  0.050  -0.0078 0.37  
 497: 46  7 40  0   45  7 39  0             447464.2807  -0.0078  0.050  -0.0078 0.13  
 498: 45  7 38  0   44  8 37  0             447470.5745  -0.0286  0.050  -0.0286 0.37  
 499: 45  7 38  0   44  7 37  0             447470.5745  -0.0286  0.050  -0.0286 0.13  
 500: 45  8 38  0   44  8 37  0             447470.5745  -0.0286  0.050  -0.0286 0.13  
 501: 45  8 38  0   44  7 37  0             447470.5745  -0.0286  0.050  -0.0286 0.37  
 502: 43  9 34  0   42 10 33  0             447488.4627   0.0314  0.050   0.0314 0.37  
 503: 43  9 34  0   42  9 33  0             447488.4627   0.0314  0.050   0.0314 0.13  
 504: 43 10 34  0   42 10 33  0             447488.4627   0.0314  0.050   0.0314 0.13  
 505: 43 10 34  0   42  9 33  0             447488.4627   0.0314  0.050   0.0314 0.37  
 506: 41 11 30  0   40 12 29  0             447521.0806   0.0171  0.050   0.0172 0.37  
 507: 41 11 30  0   40 11 29  0             447521.0806   0.0171  0.050   0.0172 0.13  
 508: 41 12 30  0   40 11 29  0             447521.0806   0.0171  0.050   0.0172 0.37  
 509: 41 12 30  0   40 12 29  0             447521.0806   0.0171  0.050   0.0172 0.13  
 510: 53  0 53  0   52  1 52  0             455945.5564  -0.0707  0.050  -0.0708 0.37  
 511: 53  0 53  0   52  0 52  0             455945.5564  -0.0707  0.050  -0.0708 0.13  
 512: 53  1 53  0   52  0 52  0             455945.5564  -0.0707  0.050  -0.0708 0.37  
 513: 53  1 53  0   52  1 52  0             455945.5564  -0.0707  0.050  -0.0708 0.13  
 514: 51  2 49  0   50  3 48  0             455958.6782  -0.0136  0.050  -0.0136 0.37  
 515: 51  2 49  0   50  2 48  0             455958.6782  -0.0136  0.050  -0.0136 0.13  
 516: 51  3 49  0   50  2 48  0             455958.6782  -0.0136  0.050  -0.0136 0.37  
 517: 51  3 49  0   50  3 48  0             455958.6782  -0.0136  0.050  -0.0136 0.13  
 518: 50  3 47  0   49  4 46  0             455964.1869  -0.0167  0.050  -0.0168 0.37  
 519: 50  3 47  0   49  3 46  0             455964.1869  -0.0167  0.050  -0.0168 0.13  
 520: 50  4 47  0   49  4 46  0             455964.1869  -0.0167  0.050  -0.0168 0.13  
 521: 50  4 47  0   49  3 46  0             455964.1869  -0.0167  0.050  -0.0168 0.37  
 522: 49  4 45  0   48  5 44  0             455969.3296  -0.0072  0.050  -0.0073 0.37  
 523: 49  4 45  0   48  4 44  0             455969.3296  -0.0072  0.050  -0.0073 0.13  
 524: 49  5 45  0   48  4 44  0             455969.3296  -0.0072  0.050  -0.0073 0.37  
 525: 49  5 45  0   48  5 44  0             455969.3296  -0.0072  0.050  -0.0073 0.13  
 526: 48  5 43  0   47  6 42  0             455974.4687   0.0940  0.050   0.0941 0.38  
 527: 48  5 43  0   47  5 42  0             455974.4687   0.0940  0.050   0.0941 0.12  
 528: 48  6 43  0   47  6 42  0             455974.4687   0.0940  0.050   0.0941 0.12  
 529: 48  6 43  0   47  5 42  0             455974.4687   0.0940  0.050   0.0941 0.38  
 530: 47  6 41  0   46  6 40  0             455979.6023  -0.0671  0.050  -0.0672 0.20  
 531: 47  7 41  0   46  7 40  0             455979.6023  -0.0671  0.050  -0.0672 0.20  
 532: 47  7 41  0   46  6 40  0             455979.6023  -0.0671  0.050  -0.0672 0.60  
 533: 54  0 54  0   53  1 53  0             464461.1602  -0.0871  0.050  -0.0872 0.37  
 534: 54  0 54  0   53  0 53  0             464461.1602  -0.0871  0.050  -0.0872 0.13  
 535: 54  1 54  0   53  1 53  0             464461.1602  -0.0871  0.050  -0.0872 0.13  
 536: 54  1 54  0   53  0 53  0             464461.1602  -0.0871  0.050  -0.0872 0.37  
 537: 53  1 52  0   52  1 51  0             464468.1396  -0.0310  0.050  -0.0311 0.13  
 538: 53  1 52  0   52  2 51  0             464468.1396  -0.0310  0.050  -0.0311 0.37  
 539: 53  2 52  0   52  2 51  0             464468.1396  -0.0310  0.050  -0.0311 0.13  
 540: 53  2 52  0   52  1 51  0             464468.1396  -0.0310  0.050  -0.0311 0.37  
 541: 50  4 46  0   49  4 45  0             464484.6746  -0.0552  0.050  -0.0553 0.20  
 542: 50  5 46  0   49  4 45  0             464484.6746  -0.0552  0.050  -0.0553 0.60  
 543: 50  5 46  0   49  5 45  0             464484.6746  -0.0552  0.050  -0.0553 0.20  
 544: 45  9 36  0   44 10 35  0             464516.0660  -0.0365  0.050  -0.0365 0.37  
 545: 45  9 36  0   44  9 35  0             464516.0660  -0.0365  0.050  -0.0365 0.13  
 546: 45 10 36  0   44  9 35  0             464516.0660  -0.0365  0.050  -0.0365 0.37  
 547: 45 10 36  0   44 10 35  0             464516.0660  -0.0365  0.050  -0.0365 0.13  
 548: 55  0 55  0   54  1 54  0             472976.5595   0.0617  0.050   0.0617 0.37  
 549: 55  0 55  0   54  0 54  0             472976.5595   0.0617  0.050   0.0617 0.13  
 550: 55  1 55  0   54  0 54  0             472976.5595   0.0617  0.050   0.0617 0.37  
 551: 55  1 55  0   54  1 54  0             472976.5595   0.0617  0.050   0.0617 0.13  
 552: 54  1 53  0   53  2 52  0             472983.3423  -0.0631  0.050  -0.0631 0.37  
 553: 54  1 53  0   53  1 52  0             472983.3423  -0.0631  0.050  -0.0631 0.13  
 554: 54  2 53  0   53  2 52  0             472983.3423  -0.0631  0.050  -0.0631 0.13  
 555: 54  2 53  0   53  1 52  0             472983.3423  -0.0631  0.050  -0.0631 0.37  
 556: 52  3 49  0   51  3 48  0             472994.8319   0.0038  0.050   0.0039 0.12  
 557: 52  3 49  0   51  4 48  0             472994.8319   0.0038  0.050   0.0039 0.38  
 558: 52  4 49  0   51  3 48  0             472994.8319   0.0038  0.050   0.0039 0.38  
 559: 52  4 49  0   51  4 48  0             472994.8319   0.0038  0.050   0.0039 0.12  
 560: 50  5 45  0   49  6 44  0             473004.4268  -0.0746  0.050  -0.0746 0.38  
 561: 50  5 45  0   49  5 44  0             473004.4268  -0.0746  0.050  -0.0746 0.12  
 562: 50  6 45  0   49  6 44  0             473004.4268  -0.0746  0.050  -0.0746 0.12  
 563: 50  6 45  0   49  5 44  0             473004.4268  -0.0746  0.050  -0.0746 0.38  
 564: 49  6 43  0   48  7 42  0             473009.3117  -0.0716  0.050  -0.0716 0.37  
 565: 49  6 43  0   48  6 42  0             473009.3117  -0.0716  0.050  -0.0716 0.13  
 566: 49  7 43  0   48  7 42  0             473009.3117  -0.0716  0.050  -0.0716 0.13  
 567: 49  7 43  0   48  6 42  0             473009.3117  -0.0716  0.050  -0.0716 0.37  
 568: 48  7 41  0   47  7 40  0             473014.8836   0.0772  0.050   0.0772 0.13  
 569: 48  7 41  0   47  8 40  0             473014.8836   0.0772  0.050   0.0772 0.37  
 570: 48  8 41  0   47  8 40  0             473014.8836   0.0772  0.050   0.0772 0.13  
 571: 48  8 41  0   47  7 40  0             473014.8836   0.0772  0.050   0.0772 0.37  
 572: 46  9 37  0   45  9 36  0             473029.5112  -0.0200  0.050  -0.0200 0.13  
 573: 46  9 37  0   45 10 36  0             473029.5112  -0.0200  0.050  -0.0200 0.37  
 574: 46 10 37  0   45 10 36  0             473029.5112  -0.0200  0.050  -0.0200 0.13  
 575: 46 10 37  0   45  9 36  0             473029.5112  -0.0200  0.050  -0.0200 0.37  
 576: 44 11 33  0   43 11 32  0             473055.4345   0.0089  0.050   0.0089 0.13  
 577: 44 11 33  0   43 12 32  0             473055.4345   0.0089  0.050   0.0089 0.37  
 578: 44 12 33  0   43 12 32  0             473055.4345   0.0089  0.050   0.0089 0.13  
 579: 44 12 33  0   43 11 32  0             473055.4345   0.0089  0.050   0.0089 0.37  
 580: 27 26  2  0   26 25  1  0             478570.3636   0.0451  0.050   0.0412 0.50  
 581: 27 26  1  0   26 25  2  0             478570.3636   0.0372  0.050   0.0412 0.50  
 582: 56  1 55  0   55  2 54  0             490012.7610   0.0221  0.050   0.0221 0.38  
 583: 56  1 55  0   55  1 54  0             490012.7610   0.0221  0.050   0.0221 0.12  
 584: 56  2 55  0   55  2 54  0             490012.7610   0.0221  0.050   0.0221 0.12  
 585: 56  2 55  0   55  1 54  0             490012.7610   0.0221  0.050   0.0221 0.38  
 586: 28 27  2  0   27 26  1  0             496501.0286  -0.0399  0.050  -0.0417 0.50  
 587: 28 27  1  0   27 26  2  0             496501.0286  -0.0434  0.050  -0.0417 0.50  
 588: 58  0 58  0   57  0 57  0             498519.9169  -0.0454  0.050  -0.0455 0.12  
 589: 58  0 58  0   57  1 57  0             498519.9169  -0.0454  0.050  -0.0455 0.38  
 590: 58  1 58  0   57  1 57  0             498519.9169  -0.0454  0.050  -0.0455 0.12  
 591: 58  1 58  0   57  0 57  0             498519.9169  -0.0454  0.050  -0.0455 0.38  
 592: 57  1 56  0   56  2 55  0             498526.8977   0.0736  0.050   0.0737 0.38  
 593: 57  1 56  0   56  1 55  0             498526.8977   0.0736  0.050   0.0737 0.12  
 594: 57  2 56  0   56  1 55  0             498526.8977   0.0736  0.050   0.0737 0.38  
 595: 57  2 56  0   56  2 55  0             498526.8977   0.0736  0.050   0.0737 0.12  
--------------------------------------------------------------------------------

PARAMETERS IN FIT (values truncated and Nlines statistics):

        1000000         A_gs  /MHz         8978.2920(27)                       1
        2000000         B_gs  /MHz         8123.2299(43)                       2
        3000000         C_gs  /MHz         4262.75618(33)                      3
          20000        DJ_gs  /kHz            1.28120(87)                      4
         110000       DJK_gs  /kHz          [-0.0171115]                       5
         200000        DK_gs  /kHz            1.7482(32)                       6
        4010000         dJ_g  /kHz            0.49925(45)                      7
        4100000         dK_g  /kHz            1.0953(16)                       8
          30000        HJ_gs  /Hz           [ 0.0003418]                       9
         120000       HJK_gs  /Hz           [ 0.0005532]                      10
         210000       HKJ_gs  /Hz           [-0.0036308]                      11
         300000        HK_gs  /Hz           [ 0.0041679]                      12
        4020000        hJ_gs  /Hz           [ 0.0001722]                      13
        4110000       hJK_gs  /Hz           [ 0.0005386]                      14
        4200000        hK_gs  /Hz           [ 0.0021749]                      15

 MICROWAVE AVG =       -0.000343 MHz, IR AVG =        0.00000                 
 MICROWAVE RMS =        0.045170 MHz, IR RMS =        0.00000                 
 END OF ITERATION  1 OLD, NEW RMS ERROR=        0.90340         0.90340       

  distinct frequency lines in fit:   153
       distinct parameters of fit:     7

MICROWAVE       lines fitted       lines    lines      RMS      RMS ERROR    J range  Ka range    freq. range
            total   dv=0 dv.ne.0   UNFITTD  e>900
v"= 0        153    153      0        0      0       0.045170     0.90341    15  58    0  27   174767   498527
--------------------------------------------------------------------------------------------
total:       153    153      0        0      0       0.045170     0.90341

NOTE: the RMS values above are for Nlines statistics, but the 'total' values may differ slightly from
      those in the .FIT file since the o-c values for this evaluation are as rounded in the .FIT.


 PARAMETERS IN FIT WITH STANDARD ERRORS ON THOSE THAT ARE FITTED:
 (values rounded and degrees of freedom, Ndegf=Nlines-Nconst, statistics)

        1000000         A_gs  /MHz       8978.2921(25)                         1
        2000000         B_gs  /MHz       8123.2299(40)                         2
        3000000         C_gs  /MHz       4262.75618(31)                        3
          20000        DJ_gs  /kHz          1.28120(80)                        4
         110000       DJK_gs  /kHz          [-0.0171115]                       5
         200000        DK_gs  /kHz          1.7482(30)                         6
        4010000         dJ_g  /kHz          0.49925(42)                        7
        4100000         dK_g  /kHz          1.0953(15)                         8
          30000        HJ_gs  /Hz           [ 0.0003418]                       9
         120000       HJK_gs  /Hz           [ 0.0005532]                      10
         210000       HKJ_gs  /Hz           [-0.0036308]                      11
         300000        HK_gs  /Hz           [ 0.0041679]                      12
        4020000        hJ_gs  /Hz           [ 0.0001722]                      13
        4110000       hJK_gs  /Hz           [ 0.0005386]                      14
        4200000        hK_gs  /Hz           [ 0.0021749]                      15

 CORRELATION COEFFICIENTS, C.ij:

           A_gs     B_gs     C_gs     -DJ_gs   -DK_gs   -dJ_g    -dK_g   

A_gs        1.0000
B_gs       -0.6257   1.0000
C_gs        0.0978  -0.6171   1.0000
-DJ_gs      0.5869  -0.9205   0.5055   1.0000
-DK_gs     -0.9466   0.7774  -0.2436  -0.7972   1.0000
-dJ_g       0.5756  -0.9332   0.5573   0.9978  -0.7868   1.0000
-dK_g       0.5452  -0.8427   0.5187   0.9755  -0.7629   0.9712   1.0000

 Mean value of |C.ij|, i.ne.j =   0.6945
 Mean value of  C.ij,  i.ne.j =  -0.0175


 Worst correlations, with absolute value greater than 0.9950:

     4010000  -dJ_g     <->       20000  -DJ_gs        0.997757


 Worst fitted lines (obs-calc/error):

   526:    1.9        184:    1.9        378:    1.8        172:    1.8
    25:   -1.8        482:    1.8        533:   -1.7         53:   -1.6
   376:   -1.6        422:   -1.6        120:    1.6         89:   -1.5
   568:    1.5        254:    1.5        152:    1.5         69:    1.5
   560:   -1.5         61:   -1.5        592:    1.5        406:   -1.4
   101:    1.4        564:   -1.4        336:    1.4        510:   -1.4
   132:   -1.4        530:   -1.3        340:   -1.3         33:    1.3
   352:   -1.3         29:   -1.3        552:   -1.3        180:   -1.2
   224:    1.2        548:    1.2         93:   -1.2         97:    1.2
   382:    1.1        410:    1.1         85:    1.1         77:   -1.1
     9:    1.1        541:   -1.1        390:   -1.1         73:   -1.1
   324:   -1.1        332:    1.0        364:   -1.0         65:   -1.0
   448:    1.0        460:   -1.0

   526: 48  5 43  0   47  6 42  0             455974.4687   0.0940  0.050   0.0941 0.38
   184: 30 11 19  0   29 11 18  0             353921.5454   0.0927  0.050   0.0927 0.14
   378: 48  0 48  0   47  1 47  0             413362.3078   0.0903  0.050   0.0904 0.38
   172: 35  6 29  0   34  7 28  0             353775.0110   0.0892  0.050   0.0892 0.37
    25: 18  4 14  0   17  5 13  0             191856.9741  -0.0892  0.050  -0.0892 0.37
   482: 49  3 46  0   48  4 45  0             447448.4348   0.0886  0.050   0.0887 0.38
   533: 54  0 54  0   53  1 53  0             464461.1602  -0.0871  0.050  -0.0872 0.37
    53: 21  5 16  0   20  5 15  0             225961.6287  -0.0824  0.050  -0.0825 0.13
   376: 23 22  2  0   22 21  1  0             406827.7412   0.0177  0.050  -0.0801 0.50
   422: 36 13 23  0   35 14 22  0             422077.1278  -0.0792  0.050  -0.0792 0.36
                                           _____________________________________
__________________________________________/ SPFIT output reformatted with PIFORM
