# Supplementary material for: Improved Accuracy in Semi-Experimental Structure Determination by Resolving Problems Associated with Rotation of Principal Inertial Axes of Isotopologues: Structures of 1,3-Oxazole (c‑C3H3NO)
Source: J Phys Chem A. 2026 Apr 24;130(18):3623–41. doi: 10.1021/acs.jpca.6c01535 (PMC13158917; doi:10.1021/acs.jpca.6c01535)
Supplement: Supplementary file 2 [file jp6c01535_si_002.zip › Supporting Information/Least-Squares Fits/oxazole_030_A_I_r.res]

   [2,4,5-2H, 13C4]-oxazole GS                        Fri Oct 17 13:50:10 2025

-------------------------------------------------------------------------------------=========
                                              obs         o-c     error     blends     Notes
                                                                         o-c      wt
    / instead of : below denotes (o-c)>3*err
-------------------------------------------------------------------------------------=========
   1: 22  0 22  0   21  0 21  0             191604.6725  -0.0009  0.050  -0.0009 0.07  
   2: 22  0 22  0   21  1 21  0             191604.6725  -0.0009  0.050  -0.0009 0.43  
   3: 22  1 22  0   21  0 21  0             191604.6725  -0.0009  0.050  -0.0009 0.43  
   4: 22  1 22  0   21  1 21  0             191604.6725  -0.0009  0.050  -0.0009 0.07  
   5: 23  1 22  0   22  1 21  0             208640.8599   0.0611  0.050   0.0611 0.07  
   6: 23  1 22  0   22  2 21  0             208640.8599   0.0611  0.050   0.0611 0.43  
   7: 23  2 22  0   22  1 21  0             208640.8599   0.0611  0.050   0.0611 0.43  
   8: 23  2 22  0   22  2 21  0             208640.8599   0.0611  0.050   0.0611 0.07  
   9: 21  3 18  0   20  3 17  0             208657.4259   0.0687  0.050   0.0687 0.07  
  10: 21  3 18  0   20  4 17  0             208657.4259   0.0687  0.050   0.0687 0.43  
  11: 21  4 18  0   20  3 17  0             208657.4259   0.0687  0.050   0.0687 0.43  
  12: 21  4 18  0   20  4 17  0             208657.4259   0.0687  0.050   0.0687 0.07  
  13: 23  2 21  0   22  2 20  0             217162.4384  -0.0002  0.050  -0.0003 0.07  
  14: 23  2 21  0   22  3 20  0             217162.4384  -0.0002  0.050  -0.0003 0.43  
  15: 23  3 21  0   22  2 20  0             217162.4384  -0.0002  0.050  -0.0003 0.43  
  16: 23  3 21  0   22  3 20  0             217162.4384  -0.0002  0.050  -0.0003 0.07  
  17: 21  4 17  0   20  4 16  0             217181.9893   0.0635  0.050   0.0635 0.07  
  18: 21  4 17  0   20  5 16  0             217181.9893   0.0635  0.050   0.0635 0.43  
  19: 21  5 17  0   20  4 16  0             217181.9893   0.0635  0.050   0.0635 0.43  
  20: 21  5 17  0   20  5 16  0             217181.9893   0.0635  0.050   0.0635 0.07  
  21: 19  6 13  0   18  6 12  0             217227.7430  -0.0728  0.050  -0.0728 0.07  
  22: 19  6 13  0   18  7 12  0             217227.7430  -0.0728  0.050  -0.0728 0.43  
  23: 19  7 13  0   18  6 12  0             217227.7430  -0.0728  0.050  -0.0728 0.43  
  24: 19  7 13  0   18  7 12  0             217227.7430  -0.0728  0.050  -0.0728 0.07  
  25: 26  0 26  0   25  0 25  0             225661.1334  -0.0321  0.050  -0.0321 0.07  
  26: 26  0 26  0   25  1 25  0             225661.1334  -0.0321  0.050  -0.0321 0.43  
  27: 26  1 26  0   25  0 25  0             225661.1334  -0.0321  0.050  -0.0321 0.43  
  28: 26  1 26  0   25  1 25  0             225661.1334  -0.0321  0.050  -0.0321 0.07  
  29: 20  6 14  0   19  6 13  0             225734.9247  -0.0495  0.050  -0.0495 0.07  
  30: 20  6 14  0   19  7 13  0             225734.9247  -0.0495  0.050  -0.0495 0.43  
  31: 20  7 14  0   19  6 13  0             225734.9247  -0.0495  0.050  -0.0495 0.43  
  32: 20  7 14  0   19  7 13  0             225734.9247  -0.0495  0.050  -0.0495 0.07  
  33: 19  7 12  0   18  7 11  0             225784.0229  -0.0206  0.050  -0.0201 0.08  
  34: 19  7 12  0   18  8 11  0             225784.0229  -0.0194  0.050  -0.0201 0.42  
  35: 19  8 12  0   18  7 11  0             225784.0229  -0.0207  0.050  -0.0201 0.42  
  36: 19  8 12  0   18  8 11  0             225784.0229  -0.0195  0.050  -0.0201 0.08  
  37: 27  0 27  0   26  0 26  0             234174.8545  -0.0029  0.050  -0.0029 0.07  
  38: 27  0 27  0   26  1 26  0             234174.8545  -0.0029  0.050  -0.0029 0.43  
  39: 27  1 27  0   26  0 26  0             234174.8545  -0.0029  0.050  -0.0029 0.43  
  40: 27  1 27  0   26  1 26  0             234174.8545  -0.0029  0.050  -0.0029 0.07  
  41: 29  5 24  0   28  5 23  0             293802.8428  -0.0153  0.050  -0.0153 0.07  
  42: 29  5 24  0   28  6 23  0             293802.8428  -0.0153  0.050  -0.0153 0.43  
  43: 29  6 24  0   28  5 23  0             293802.8428  -0.0153  0.050  -0.0153 0.43  
  44: 29  6 24  0   28  6 23  0             293802.8428  -0.0153  0.050  -0.0153 0.07  
  45: 35  0 35  0   34  0 34  0             302277.0729  -0.0530  0.050  -0.0530 0.07  
  46: 35  0 35  0   34  1 34  0             302277.0729  -0.0530  0.050  -0.0530 0.43  
  47: 35  1 35  0   34  0 34  0             302277.0729  -0.0530  0.050  -0.0530 0.43  
  48: 35  1 35  0   34  1 34  0             302277.0729  -0.0530  0.050  -0.0530 0.07  
  49: 33  2 31  0   32  2 30  0             302291.2307  -0.0699  0.050  -0.0699 0.07  
  50: 33  2 31  0   32  3 30  0             302291.2307  -0.0699  0.050  -0.0699 0.43  
  51: 33  3 31  0   32  2 30  0             302291.2307  -0.0699  0.050  -0.0699 0.43  
  52: 33  3 31  0   32  3 30  0             302291.2307  -0.0699  0.050  -0.0699 0.07  
  53: 32  3 29  0   31  3 28  0             302298.1358  -0.0548  0.050  -0.0548 0.07  
  54: 32  3 29  0   31  4 28  0             302298.1358  -0.0548  0.050  -0.0548 0.43  
  55: 32  4 29  0   31  3 28  0             302298.1358  -0.0548  0.050  -0.0548 0.43  
  56: 32  4 29  0   31  4 28  0             302298.1358  -0.0548  0.050  -0.0548 0.07  
  57: 31  4 27  0   30  4 26  0             302305.5876   0.0446  0.050   0.0446 0.07  
  58: 31  4 27  0   30  5 26  0             302305.5876   0.0446  0.050   0.0446 0.43  
  59: 31  5 27  0   30  4 26  0             302305.5876   0.0446  0.050   0.0446 0.43  
  60: 31  5 27  0   30  5 26  0             302305.5876   0.0446  0.050   0.0446 0.07  
  61: 29  6 23  0   28  6 22  0             302324.9753  -0.0373  0.050  -0.0373 0.07  
  62: 29  6 23  0   28  7 22  0             302324.9753  -0.0373  0.050  -0.0373 0.43  
  63: 29  7 23  0   28  6 22  0             302324.9753  -0.0373  0.050  -0.0373 0.43  
  64: 29  7 23  0   28  7 22  0             302324.9753  -0.0373  0.050  -0.0373 0.07  
  65: 36  0 36  0   35  0 35  0             310788.8564  -0.0430  0.050  -0.0430 0.07  
  66: 36  0 36  0   35  1 35  0             310788.8564  -0.0430  0.050  -0.0430 0.43  
  67: 36  1 36  0   35  0 35  0             310788.8564  -0.0430  0.050  -0.0430 0.43  
  68: 36  1 36  0   35  1 35  0             310788.8564  -0.0430  0.050  -0.0430 0.07  
  69: 34  2 32  0   33  2 31  0             310803.0577   0.0583  0.050   0.0583 0.07  
  70: 34  2 32  0   33  3 31  0             310803.0577   0.0583  0.050   0.0583 0.43  
  71: 34  3 32  0   33  2 31  0             310803.0577   0.0583  0.050   0.0583 0.43  
  72: 34  3 32  0   33  3 31  0             310803.0577   0.0583  0.050   0.0583 0.07  
  73: 33  3 30  0   32  3 29  0             310809.8318   0.0477  0.050   0.0477 0.07  
  74: 33  3 30  0   32  4 29  0             310809.8318   0.0477  0.050   0.0477 0.43  
  75: 33  4 30  0   32  3 29  0             310809.8318   0.0477  0.050   0.0477 0.43  
  76: 33  4 30  0   32  4 29  0             310809.8318   0.0477  0.050   0.0477 0.07  
  77: 31  5 26  0   30  5 25  0             310825.1288  -0.0158  0.050  -0.0159 0.07  
  78: 31  5 26  0   30  6 25  0             310825.1288  -0.0158  0.050  -0.0159 0.43  
  79: 31  6 26  0   30  5 25  0             310825.1288  -0.0158  0.050  -0.0159 0.43  
  80: 31  6 26  0   30  6 25  0             310825.1288  -0.0158  0.050  -0.0159 0.07  
  81: 38  0 38  0   37  0 37  0             327811.6738  -0.0245  0.050  -0.0246 0.07  
  82: 38  0 38  0   37  1 37  0             327811.6738  -0.0245  0.050  -0.0246 0.43  
  83: 38  1 38  0   37  0 37  0             327811.6738  -0.0245  0.050  -0.0246 0.43  
  84: 38  1 38  0   37  1 37  0             327811.6738  -0.0245  0.050  -0.0246 0.07  
  85: 29  9 20  0   28  9 19  0             327911.4959   0.0102  0.050   0.0102 0.07  
  86: 29  9 20  0   28 10 19  0             327911.4959   0.0102  0.050   0.0102 0.43  
  87: 29 10 20  0   28  9 19  0             327911.4959   0.0102  0.050   0.0102 0.43  
  88: 29 10 20  0   28 10 19  0             327911.4959   0.0102  0.050   0.0102 0.07  
  89: 39  0 39  0   38  0 38  0             336322.6326  -0.0777  0.050  -0.0777 0.07  
  90: 39  0 39  0   38  1 38  0             336322.6326  -0.0777  0.050  -0.0777 0.43  
  91: 39  1 39  0   38  0 38  0             336322.6326  -0.0777  0.050  -0.0777 0.43  
  92: 39  1 39  0   38  1 38  0             336322.6326  -0.0777  0.050  -0.0777 0.07  
  93: 37  2 35  0   36  2 34  0             336336.6929   0.0947  0.050   0.0947 0.07  
  94: 37  2 35  0   36  3 34  0             336336.6929   0.0947  0.050   0.0947 0.43  
  95: 37  3 35  0   36  2 34  0             336336.6929   0.0947  0.050   0.0947 0.43  
  96: 37  3 35  0   36  3 34  0             336336.6929   0.0947  0.050   0.0947 0.07  
  97: 34  5 29  0   33  5 28  0             336357.1132   0.0370  0.050   0.0370 0.07  
  98: 34  5 29  0   33  6 28  0             336357.1132   0.0370  0.050   0.0370 0.43  
  99: 34  6 29  0   33  5 28  0             336357.1132   0.0370  0.050   0.0370 0.43  
 100: 34  6 29  0   33  6 28  0             336357.1132   0.0370  0.050   0.0370 0.07  
 101: 33  6 27  0   32  6 26  0             336365.7920  -0.0382  0.050  -0.0382 0.07  
 102: 33  6 27  0   32  7 26  0             336365.7920  -0.0382  0.050  -0.0382 0.43  
 103: 33  7 27  0   32  6 26  0             336365.7920  -0.0382  0.050  -0.0382 0.43  
 104: 33  7 27  0   32  7 26  0             336365.7920  -0.0382  0.050  -0.0382 0.07  
 105: 32  7 25  0   31  7 24  0             336377.2349   0.0537  0.050   0.0538 0.07  
 106: 32  7 25  0   31  8 24  0             336377.2349   0.0537  0.050   0.0538 0.43  
 107: 32  8 25  0   31  7 24  0             336377.2349   0.0537  0.050   0.0538 0.43  
 108: 32  8 25  0   31  8 24  0             336377.2349   0.0537  0.050   0.0538 0.07  
 109: 30  9 21  0   29  9 20  0             336416.4849  -0.0728  0.050  -0.0728 0.07  
 110: 30  9 21  0   29 10 20  0             336416.4849  -0.0728  0.050  -0.0728 0.43  
 111: 30 10 21  0   29  9 20  0             336416.4849  -0.0728  0.050  -0.0728 0.43  
 112: 30 10 21  0   29 10 20  0             336416.4849  -0.0728  0.050  -0.0728 0.07  
 113: 40  0 40  0   39  0 39  0             344833.4388  -0.0160  0.050  -0.0160 0.07  
 114: 40  0 40  0   39  1 39  0             344833.4388  -0.0160  0.050  -0.0160 0.43  
 115: 40  1 40  0   39  0 39  0             344833.4388  -0.0160  0.050  -0.0160 0.43  
 116: 40  1 40  0   39  1 39  0             344833.4388  -0.0160  0.050  -0.0160 0.07  
 117: 38  2 36  0   37  2 35  0             344847.3576   0.0821  0.050   0.0822 0.07  
 118: 38  2 36  0   37  3 35  0             344847.3576   0.0821  0.050   0.0822 0.43  
 119: 38  3 36  0   37  2 35  0             344847.3576   0.0821  0.050   0.0822 0.43  
 120: 38  3 36  0   37  3 35  0             344847.3576   0.0821  0.050   0.0822 0.07  
 121: 35  5 30  0   34  5 29  0             344867.2941   0.0278  0.050   0.0279 0.07  
 122: 35  5 30  0   34  6 29  0             344867.2941   0.0278  0.050   0.0279 0.43  
 123: 35  6 30  0   34  5 29  0             344867.2941   0.0278  0.050   0.0279 0.43  
 124: 35  6 30  0   34  6 29  0             344867.2941   0.0278  0.050   0.0279 0.07  
 125: 41  0 41  0   40  0 40  0             353343.9027  -0.0226  0.050  -0.0226 0.07  
 126: 41  0 41  0   40  1 40  0             353343.9027  -0.0226  0.050  -0.0226 0.43  
 127: 41  1 41  0   40  0 40  0             353343.9027  -0.0226  0.050  -0.0226 0.43  
 128: 41  1 41  0   40  1 40  0             353343.9027  -0.0226  0.050  -0.0226 0.07  
 129: 38  3 35  0   37  3 34  0             353364.0019  -0.0006  0.050  -0.0007 0.07  
 130: 38  3 35  0   37  4 34  0             353364.0019  -0.0006  0.050  -0.0007 0.43  
 131: 38  4 35  0   37  3 34  0             353364.0019  -0.0006  0.050  -0.0007 0.43  
 132: 38  4 35  0   37  4 34  0             353364.0019  -0.0006  0.050  -0.0007 0.07  
 133: 37  4 33  0   36  4 32  0             353370.4386   0.0735  0.050   0.0735 0.07  
 134: 37  4 33  0   36  5 32  0             353370.4386   0.0735  0.050   0.0735 0.43  
 135: 37  5 33  0   36  4 32  0             353370.4386   0.0735  0.050   0.0735 0.43  
 136: 37  5 33  0   36  5 32  0             353370.4386   0.0735  0.050   0.0735 0.07  
 137: 36  5 31  0   35  5 30  0             353377.2914   0.0812  0.050   0.0813 0.07  
 138: 36  5 31  0   35  6 30  0             353377.2914   0.0812  0.050   0.0813 0.43  
 139: 36  6 31  0   35  5 30  0             353377.2914   0.0812  0.050   0.0813 0.43  
 140: 36  6 31  0   35  6 30  0             353377.2914   0.0812  0.050   0.0813 0.07  
 141: 32  9 23  0   31  9 22  0             353428.0233  -0.0062  0.050  -0.0062 0.07  
 142: 32  9 23  0   31 10 22  0             353428.0233  -0.0062  0.050  -0.0062 0.43  
 143: 32 10 23  0   31  9 22  0             353428.0233  -0.0062  0.050  -0.0062 0.43  
 144: 32 10 23  0   31 10 22  0             353428.0233  -0.0062  0.050  -0.0062 0.07  
 145: 38  4 34  0   37  4 33  0             361880.2508  -0.0200  0.050  -0.0200 0.07  
 146: 38  4 34  0   37  5 33  0             361880.2508  -0.0200  0.050  -0.0200 0.43  
 147: 38  5 34  0   37  4 33  0             361880.2508  -0.0200  0.050  -0.0200 0.43  
 148: 38  5 34  0   37  5 33  0             361880.2508  -0.0200  0.050  -0.0200 0.07  
 149: 43  0 43  0   42  0 42  0             370364.0522   0.0356  0.050   0.0356 0.07  
 150: 43  0 43  0   42  1 42  0             370364.0522   0.0356  0.050   0.0356 0.43  
 151: 43  1 43  0   42  0 42  0             370364.0522   0.0356  0.050   0.0356 0.43  
 152: 43  1 43  0   42  1 42  0             370364.0522   0.0356  0.050   0.0356 0.07  
 153: 42  1 41  0   41  1 40  0             370371.0625  -0.0628  0.050  -0.0629 0.07  
 154: 42  1 41  0   41  2 40  0             370371.0625  -0.0628  0.050  -0.0629 0.43  
 155: 42  2 41  0   41  1 40  0             370371.0625  -0.0628  0.050  -0.0629 0.43  
 156: 42  2 41  0   41  2 40  0             370371.0625  -0.0628  0.050  -0.0629 0.07  
 157: 41  2 39  0   40  2 38  0             370377.6292  -0.0134  0.050  -0.0134 0.07  
 158: 41  2 39  0   40  3 38  0             370377.6292  -0.0134  0.050  -0.0134 0.43  
 159: 41  3 39  0   40  2 38  0             370377.6292  -0.0134  0.050  -0.0134 0.43  
 160: 41  3 39  0   40  3 38  0             370377.6292  -0.0134  0.050  -0.0134 0.07  
 161: 40  3 37  0   39  3 36  0             370383.8382   0.0362  0.050   0.0362 0.07  
 162: 40  3 37  0   39  4 36  0             370383.8382   0.0362  0.050   0.0362 0.43  
 163: 40  4 37  0   39  3 36  0             370383.8382   0.0362  0.050   0.0362 0.43  
 164: 40  4 37  0   39  4 36  0             370383.8382   0.0362  0.050   0.0362 0.07  
 165: 39  4 35  0   38  4 34  0             370389.8723  -0.0255  0.050  -0.0255 0.07  
 166: 39  4 35  0   38  5 34  0             370389.8723  -0.0255  0.050  -0.0255 0.43  
 167: 39  5 35  0   38  4 34  0             370389.8723  -0.0255  0.050  -0.0255 0.43  
 168: 39  5 35  0   38  5 34  0             370389.8723  -0.0255  0.050  -0.0255 0.07  
 169: 38  5 33  0   37  5 32  0             370396.3218   0.0031  0.050   0.0032 0.07  
 170: 38  5 33  0   37  6 32  0             370396.3218   0.0031  0.050   0.0032 0.43  
 171: 38  6 33  0   37  5 32  0             370396.3218   0.0031  0.050   0.0032 0.43  
 172: 38  6 33  0   37  6 32  0             370396.3218   0.0031  0.050   0.0032 0.07  
 173: 37  6 31  0   36  6 30  0             370403.6341   0.0353  0.050   0.0354 0.07  
 174: 37  6 31  0   36  7 30  0             370403.6341   0.0353  0.050   0.0354 0.43  
 175: 37  7 31  0   36  6 30  0             370403.6341   0.0353  0.050   0.0354 0.43  
 176: 37  7 31  0   36  7 30  0             370403.6341   0.0353  0.050   0.0354 0.07  
 177: 36  7 29  0   35  7 28  0             370412.5020  -0.0031  0.050  -0.0032 0.07  
 178: 36  7 29  0   35  8 28  0             370412.5020  -0.0031  0.050  -0.0032 0.43  
 179: 36  8 29  0   35  7 28  0             370412.5020  -0.0031  0.050  -0.0032 0.43  
 180: 36  8 29  0   35  8 28  0             370412.5020  -0.0031  0.050  -0.0032 0.07  
 181: 35  8 27  0   34  8 26  0             370424.1375  -0.0466  0.050  -0.0467 0.07  
 182: 35  8 27  0   34  9 26  0             370424.1375  -0.0466  0.050  -0.0467 0.43  
 183: 35  9 27  0   34  8 26  0             370424.1375  -0.0466  0.050  -0.0467 0.43  
 184: 35  9 27  0   34  9 26  0             370424.1375  -0.0466  0.050  -0.0467 0.07  
 185: 34  9 25  0   33  9 24  0             370440.4289   0.0085  0.050   0.0086 0.07  
 186: 34  9 25  0   33 10 24  0             370440.4289   0.0085  0.050   0.0086 0.43  
 187: 34 10 25  0   33  9 24  0             370440.4289   0.0085  0.050   0.0086 0.43  
 188: 34 10 25  0   33 10 24  0             370440.4289   0.0085  0.050   0.0086 0.07  
 189: 33 10 23  0   32 10 22  0             370464.1927   0.0816  0.050   0.0817 0.07  
 190: 33 10 23  0   32 11 22  0             370464.1927   0.0816  0.050   0.0817 0.43  
 191: 33 11 23  0   32 10 22  0             370464.1927   0.0816  0.050   0.0817 0.43  
 192: 33 11 23  0   32 11 22  0             370464.1927   0.0816  0.050   0.0817 0.07  
 193: 31 12 19  0   30 12 18  0             370557.4531  -0.0053  0.050  -0.0054 0.08  
 194: 31 12 19  0   30 13 18  0             370557.4531  -0.0053  0.050  -0.0054 0.42  
 195: 31 13 19  0   30 12 18  0             370557.4531  -0.0053  0.050  -0.0054 0.42  
 196: 31 13 19  0   30 13 18  0             370557.4531  -0.0053  0.050  -0.0054 0.08  
 197: 21 21  0  0   20 20  1  0             372317.4623   0.0344  0.050   0.0541 0.50  
 198: 21 21  1  0   20 20  0  0             372317.4623   0.0736  0.050   0.0541 0.50  
 199: 44  0 44  0   43  0 43  0             378873.6318   0.0079  0.050   0.0079 0.07  
 200: 44  0 44  0   43  1 43  0             378873.6318   0.0079  0.050   0.0079 0.43  
 201: 44  1 44  0   43  0 43  0             378873.6318   0.0079  0.050   0.0079 0.43  
 202: 44  1 44  0   43  1 43  0             378873.6318   0.0079  0.050   0.0079 0.07  
 203: 43  1 42  0   42  1 41  0             378880.7118  -0.0026  0.050  -0.0027 0.07  
 204: 43  1 42  0   42  2 41  0             378880.7118  -0.0026  0.050  -0.0027 0.43  
 205: 43  2 42  0   42  1 41  0             378880.7118  -0.0026  0.050  -0.0027 0.43  
 206: 43  2 42  0   42  2 41  0             378880.7118  -0.0026  0.050  -0.0027 0.07  
 207: 41  3 38  0   40  3 37  0             378893.3178   0.0495  0.050   0.0495 0.07  
 208: 41  3 38  0   40  4 37  0             378893.3178   0.0495  0.050   0.0495 0.43  
 209: 41  4 38  0   40  3 37  0             378893.3178   0.0495  0.050   0.0495 0.43  
 210: 41  4 38  0   40  4 37  0             378893.3178   0.0495  0.050   0.0495 0.07  
 211: 40  4 36  0   39  4 35  0             378899.2258  -0.0126  0.050  -0.0127 0.07  
 212: 40  4 36  0   39  5 35  0             378899.2258  -0.0126  0.050  -0.0127 0.43  
 213: 40  5 36  0   39  4 35  0             378899.2258  -0.0126  0.050  -0.0127 0.43  
 214: 40  5 36  0   39  5 35  0             378899.2258  -0.0126  0.050  -0.0127 0.07  
 215: 39  5 34  0   38  5 33  0             378905.5097   0.0457  0.050   0.0457 0.07  
 216: 39  5 34  0   38  6 33  0             378905.5097   0.0457  0.050   0.0457 0.43  
 217: 39  6 34  0   38  5 33  0             378905.5097   0.0457  0.050   0.0457 0.43  
 218: 39  6 34  0   38  6 33  0             378905.5097   0.0457  0.050   0.0457 0.07  
 219: 38  6 32  0   37  6 31  0             378912.4964   0.0558  0.050   0.0559 0.07  
 220: 38  6 32  0   37  7 31  0             378912.4964   0.0558  0.050   0.0559 0.43  
 221: 38  7 32  0   37  6 31  0             378912.4964   0.0558  0.050   0.0559 0.43  
 222: 38  7 32  0   37  7 31  0             378912.4964   0.0558  0.050   0.0559 0.07  
 223: 37  7 30  0   36  7 29  0             378920.9429   0.0746  0.050   0.0747 0.07  
 224: 37  7 30  0   36  8 29  0             378920.9429   0.0746  0.050   0.0747 0.43  
 225: 37  8 30  0   36  7 29  0             378920.9429   0.0746  0.050   0.0747 0.43  
 226: 37  8 30  0   36  8 29  0             378920.9429   0.0746  0.050   0.0747 0.07  
 227: 35  9 26  0   34  9 25  0             378946.7093  -0.0246  0.050  -0.0247 0.07  
 228: 35  9 26  0   34 10 25  0             378946.7093  -0.0246  0.050  -0.0247 0.43  
 229: 35 10 26  0   34  9 25  0             378946.7093  -0.0246  0.050  -0.0247 0.43  
 230: 35 10 26  0   34 10 25  0             378946.7093  -0.0246  0.050  -0.0247 0.07  
 231: 34 10 24  0   33 10 23  0             378968.1508  -0.0922  0.050  -0.0922 0.07  
 232: 34 10 24  0   33 11 23  0             378968.1508  -0.0922  0.050  -0.0922 0.43  
 233: 34 11 24  0   33 10 23  0             378968.1508  -0.0922  0.050  -0.0922 0.43  
 234: 34 11 24  0   33 11 23  0             378968.1508  -0.0922  0.050  -0.0922 0.07  
 235: 33 11 22  0   32 11 21  0             379000.4735   0.0188  0.050   0.0189 0.07  
 236: 33 11 22  0   32 12 21  0             379000.4735   0.0188  0.050   0.0189 0.43  
 237: 33 12 22  0   32 11 21  0             379000.4735   0.0188  0.050   0.0189 0.43  
 238: 33 12 22  0   32 12 21  0             379000.4735   0.0188  0.050   0.0189 0.07  
 239: 31 13 18  0   30 13 17  0             379132.1034   0.0150  0.050   0.0151 0.08  
 240: 31 13 18  0   30 14 17  0             379132.1034   0.0150  0.050   0.0151 0.42  
 241: 31 14 18  0   30 13 17  0             379132.1034   0.0150  0.050   0.0151 0.42  
 242: 31 14 18  0   30 14 17  0             379132.1034   0.0150  0.050   0.0151 0.08  
 243: 29 15 14  0   28 15 13  0             379527.4248  -0.0126  0.050  -0.0235 0.17  
 244: 29 16 14  0   28 15 13  0             379527.4248  -0.0257  0.050  -0.0235 0.83  
 245: 44  1 43  0   43  1 42  0             387389.9922  -0.0104  0.050  -0.0104 0.07  
 246: 44  1 43  0   43  2 42  0             387389.9922  -0.0104  0.050  -0.0104 0.43  
 247: 44  2 43  0   43  1 42  0             387389.9922  -0.0104  0.050  -0.0104 0.43  
 248: 44  2 43  0   43  2 42  0             387389.9922  -0.0104  0.050  -0.0104 0.07  
 249: 43  2 41  0   42  2 40  0             387396.3632  -0.0686  0.050  -0.0686 0.07  
 250: 43  2 41  0   42  3 40  0             387396.3632  -0.0686  0.050  -0.0686 0.43  
 251: 43  3 41  0   42  2 40  0             387396.3632  -0.0686  0.050  -0.0686 0.43  
 252: 43  3 41  0   42  3 40  0             387396.3632  -0.0686  0.050  -0.0686 0.07  
 253: 42  3 39  0   41  3 38  0             387402.4449   0.0087  0.050   0.0088 0.07  
 254: 42  3 39  0   41  4 38  0             387402.4449   0.0087  0.050   0.0088 0.43  
 255: 42  4 39  0   41  3 38  0             387402.4449   0.0087  0.050   0.0088 0.43  
 256: 42  4 39  0   41  4 38  0             387402.4449   0.0087  0.050   0.0088 0.07  
 257: 41  4 37  0   40  4 36  0             387408.2417  -0.0433  0.050  -0.0433 0.07  
 258: 41  4 37  0   40  5 36  0             387408.2417  -0.0433  0.050  -0.0433 0.43  
 259: 41  5 37  0   40  4 36  0             387408.2417  -0.0433  0.050  -0.0433 0.43  
 260: 41  5 37  0   40  5 36  0             387408.2417  -0.0433  0.050  -0.0433 0.07  
 261: 40  5 35  0   39  5 34  0             387414.2778  -0.0467  0.050  -0.0468 0.07  
 262: 40  5 35  0   39  6 34  0             387414.2778  -0.0467  0.050  -0.0468 0.43  
 263: 40  6 35  0   39  5 34  0             387414.2778  -0.0467  0.050  -0.0468 0.43  
 264: 40  6 35  0   39  6 34  0             387414.2778  -0.0467  0.050  -0.0468 0.07  
 265: 39  6 33  0   38  6 32  0             387420.9764  -0.0402  0.050  -0.0403 0.07  
 266: 39  6 33  0   38  7 32  0             387420.9764  -0.0402  0.050  -0.0403 0.43  
 267: 39  7 33  0   38  6 32  0             387420.9764  -0.0402  0.050  -0.0403 0.43  
 268: 39  7 33  0   38  7 32  0             387420.9764  -0.0402  0.050  -0.0403 0.07  
 269: 37  8 29  0   36  8 28  0             387439.2253   0.0120  0.050   0.0120 0.07  
 270: 37  8 29  0   36  9 28  0             387439.2253   0.0120  0.050   0.0120 0.43  
 271: 37  9 29  0   36  8 28  0             387439.2253   0.0120  0.050   0.0120 0.43  
 272: 37  9 29  0   36  9 28  0             387439.2253   0.0120  0.050   0.0120 0.07  
 273: 36  9 27  0   35  9 26  0             387453.0372  -0.0015  0.050  -0.0016 0.07  
 274: 36  9 27  0   35 10 26  0             387453.0372  -0.0015  0.050  -0.0016 0.43  
 275: 36 10 27  0   35  9 26  0             387453.0372  -0.0015  0.050  -0.0016 0.43  
 276: 36 10 27  0   35 10 26  0             387453.0372  -0.0015  0.050  -0.0016 0.07  
 277: 35 10 25  0   34 10 24  0             387472.6210  -0.0329  0.050  -0.0329 0.07  
 278: 35 10 25  0   34 11 24  0             387472.6210  -0.0329  0.050  -0.0329 0.43  
 279: 35 11 25  0   34 10 24  0             387472.6210  -0.0329  0.050  -0.0329 0.43  
 280: 35 11 25  0   34 11 24  0             387472.6210  -0.0329  0.050  -0.0329 0.07  
 281: 34 11 23  0   33 11 22  0             387501.6556   0.0634  0.050   0.0635 0.07  
 282: 34 11 23  0   33 12 22  0             387501.6556   0.0634  0.050   0.0635 0.43  
 283: 34 12 23  0   33 11 22  0             387501.6556   0.0634  0.050   0.0635 0.43  
 284: 34 12 23  0   33 12 22  0             387501.6556   0.0634  0.050   0.0635 0.07  
 285: 33 12 21  0   32 12 20  0             387545.9259   0.0624  0.050   0.0624 0.08  
 286: 33 12 21  0   32 13 20  0             387545.9259   0.0624  0.050   0.0624 0.42  
 287: 33 13 21  0   32 12 20  0             387545.9259   0.0624  0.050   0.0624 0.42  
 288: 33 13 21  0   32 13 20  0             387545.9259   0.0624  0.050   0.0624 0.08  
 289: 31 14 17  0   30 14 16  0             387733.3495  -0.0333  0.050  -0.0333 0.08  
 290: 31 14 17  0   30 15 16  0             387733.3495  -0.0333  0.050  -0.0333 0.42  
 291: 31 15 17  0   30 14 16  0             387733.3495  -0.0333  0.050  -0.0333 0.42  
 292: 31 15 17  0   30 15 16  0             387733.3495  -0.0333  0.050  -0.0333 0.08  
 293: 30 15 15  0   29 15 14  0             387940.3675   0.0095  0.050   0.0153 0.08  
 294: 30 15 15  0   29 16 14  0             387940.3675   0.0225  0.050   0.0153 0.42  
 295: 30 16 15  0   29 15 14  0             387940.3675   0.0080  0.050   0.0153 0.42  
 296: 30 16 15  0   29 16 14  0             387940.3675   0.0210  0.050   0.0153 0.08  
 297: 22 22  0  0   21 21  1  0             390124.7241  -0.0754  0.050  -0.0664 0.50  
 298: 22 22  1  0   21 21  0  0             390124.7241  -0.0574  0.050  -0.0664 0.50  
 299: 45  1 44  0   44  1 43  0             395898.9655  -0.0174  0.050  -0.0174 0.07  
 300: 45  1 44  0   44  2 43  0             395898.9655  -0.0174  0.050  -0.0174 0.43  
 301: 45  2 44  0   44  1 43  0             395898.9655  -0.0174  0.050  -0.0174 0.43  
 302: 45  2 44  0   44  2 43  0             395898.9655  -0.0174  0.050  -0.0174 0.07  
 303: 44  2 42  0   43  2 41  0             395905.4040   0.0349  0.050   0.0350 0.07  
 304: 44  2 42  0   43  3 41  0             395905.4040   0.0349  0.050   0.0350 0.43  
 305: 44  3 42  0   43  2 41  0             395905.4040   0.0349  0.050   0.0350 0.43  
 306: 44  3 42  0   43  3 41  0             395905.4040   0.0349  0.050   0.0350 0.07  
 307: 43  3 40  0   42  3 39  0             395911.3030   0.0045  0.050   0.0045 0.07  
 308: 43  3 40  0   42  4 39  0             395911.3030   0.0045  0.050   0.0045 0.43  
 309: 43  4 40  0   42  3 39  0             395911.3030   0.0045  0.050   0.0045 0.43  
 310: 43  4 40  0   42  4 39  0             395911.3030   0.0045  0.050   0.0045 0.07  
 311: 42  4 38  0   41  4 37  0             395916.9588  -0.0712  0.050  -0.0712 0.07  
 312: 42  4 38  0   41  5 37  0             395916.9588  -0.0712  0.050  -0.0712 0.43  
 313: 42  5 38  0   41  4 37  0             395916.9588  -0.0712  0.050  -0.0712 0.43  
 314: 42  5 38  0   41  5 37  0             395916.9588  -0.0712  0.050  -0.0712 0.07  
 315: 41  5 36  0   40  5 35  0             395922.8365  -0.0554  0.050  -0.0554 0.07  
 316: 41  5 36  0   40  6 35  0             395922.8365  -0.0554  0.050  -0.0554 0.43  
 317: 41  6 36  0   40  5 35  0             395922.8365  -0.0554  0.050  -0.0554 0.43  
 318: 41  6 36  0   40  6 35  0             395922.8365  -0.0554  0.050  -0.0554 0.07  
 319: 40  6 34  0   39  6 33  0             395929.3442   0.0280  0.050   0.0280 0.07  
 320: 40  6 34  0   39  7 33  0             395929.3442   0.0280  0.050   0.0280 0.43  
 321: 40  7 34  0   39  6 33  0             395929.3442   0.0280  0.050   0.0280 0.43  
 322: 40  7 34  0   39  7 33  0             395929.3442   0.0280  0.050   0.0280 0.07  
 323: 37  9 28  0   36  9 27  0             395959.2849   0.0017  0.050   0.0018 0.07  
 324: 37  9 28  0   36 10 27  0             395959.2849   0.0017  0.050   0.0018 0.43  
 325: 37 10 28  0   36  9 27  0             395959.2849   0.0017  0.050   0.0018 0.43  
 326: 37 10 28  0   36 10 27  0             395959.2849   0.0017  0.050   0.0018 0.07  
 327: 47  0 47  0   46  0 46  0             404400.6472   0.0360  0.050   0.0361 0.07  
 328: 47  0 47  0   46  1 46  0             404400.6472   0.0360  0.050   0.0361 0.43  
 329: 47  1 47  0   46  0 46  0             404400.6472   0.0360  0.050   0.0361 0.43  
 330: 47  1 47  0   46  1 46  0             404400.6472   0.0360  0.050   0.0361 0.07  
 331: 46  1 45  0   45  1 44  0             404407.7130   0.0644  0.050   0.0644 0.07  
 332: 46  1 45  0   45  2 44  0             404407.7130   0.0644  0.050   0.0644 0.43  
 333: 46  2 45  0   45  1 44  0             404407.7130   0.0644  0.050   0.0644 0.43  
 334: 46  2 45  0   45  2 44  0             404407.7130   0.0644  0.050   0.0644 0.07  
 335: 44  3 41  0   43  3 40  0             404419.9122   0.0638  0.050   0.0639 0.07  
 336: 44  3 41  0   43  4 40  0             404419.9122   0.0638  0.050   0.0639 0.43  
 337: 44  4 41  0   43  3 40  0             404419.9122   0.0638  0.050   0.0639 0.43  
 338: 44  4 41  0   43  4 40  0             404419.9122   0.0638  0.050   0.0639 0.07  
 339: 43  4 39  0   42  4 38  0             404425.4512  -0.0148  0.050  -0.0148 0.07  
 340: 43  4 39  0   42  5 38  0             404425.4512  -0.0148  0.050  -0.0148 0.43  
 341: 43  5 39  0   42  4 38  0             404425.4512  -0.0148  0.050  -0.0148 0.43  
 342: 43  5 39  0   42  5 38  0             404425.4512  -0.0148  0.050  -0.0148 0.07  
 343: 42  5 37  0   41  5 36  0             404431.1135  -0.0439  0.050  -0.0440 0.07  
 344: 42  5 37  0   41  6 36  0             404431.1135  -0.0439  0.050  -0.0440 0.43  
 345: 42  6 37  0   41  5 36  0             404431.1135  -0.0439  0.050  -0.0440 0.43  
 346: 42  6 37  0   41  6 36  0             404431.1135  -0.0439  0.050  -0.0440 0.07  
 347: 40  7 33  0   39  7 32  0             404444.5339   0.0071  0.050   0.0072 0.07  
 348: 40  7 33  0   39  8 32  0             404444.5339   0.0071  0.050   0.0072 0.43  
 349: 40  8 33  0   39  7 32  0             404444.5339   0.0071  0.050   0.0072 0.43  
 350: 40  8 33  0   39  8 32  0             404444.5339   0.0071  0.050   0.0072 0.07  
 351: 39  8 31  0   38  8 30  0             404453.4892  -0.0308  0.050  -0.0308 0.07  
 352: 39  8 31  0   38  9 30  0             404453.4892  -0.0308  0.050  -0.0308 0.43  
 353: 39  9 31  0   38  8 30  0             404453.4892  -0.0308  0.050  -0.0308 0.43  
 354: 39  9 31  0   38  9 30  0             404453.4892  -0.0308  0.050  -0.0308 0.07  
 355: 38  9 29  0   37  9 28  0             404465.3481  -0.0756  0.050  -0.0756 0.07  
 356: 38  9 29  0   37 10 28  0             404465.3481  -0.0756  0.050  -0.0756 0.43  
 357: 38 10 29  0   37  9 28  0             404465.3481  -0.0756  0.050  -0.0756 0.43  
 358: 38 10 29  0   37 10 28  0             404465.3481  -0.0756  0.050  -0.0756 0.07  
 359: 36 11 25  0   35 11 24  0             404505.6029  -0.0234  0.050  -0.0235 0.07  
 360: 36 11 25  0   35 12 24  0             404505.6029  -0.0234  0.050  -0.0235 0.43  
 361: 36 12 25  0   35 11 24  0             404505.6029  -0.0234  0.050  -0.0235 0.43  
 362: 36 12 25  0   35 12 24  0             404505.6029  -0.0234  0.050  -0.0235 0.07  
 363: 33 14 19  0   32 14 18  0             404680.5406  -0.0093  0.050  -0.0094 0.08  
 364: 33 14 19  0   32 15 18  0             404680.5406  -0.0093  0.050  -0.0094 0.42  
 365: 33 15 19  0   32 14 18  0             404680.5406  -0.0093  0.050  -0.0094 0.42  
 366: 33 15 19  0   32 15 18  0             404680.5406  -0.0093  0.050  -0.0094 0.08  
 367: 32 15 17  0   31 15 16  0             404823.2495   0.0388  0.050   0.0389 0.08  
 368: 32 15 17  0   31 16 16  0             404823.2495   0.0390  0.050   0.0389 0.42  
 369: 32 16 17  0   31 15 16  0             404823.2495   0.0388  0.050   0.0389 0.42  
 370: 32 16 17  0   31 16 16  0             404823.2495   0.0389  0.050   0.0389 0.08  
 371: 23 23  0  0   22 22  1  0             407930.5866   0.0015  0.050   0.0057 0.50  
 372: 23 23  1  0   22 22  0  0             407930.5866   0.0097  0.050   0.0057 0.50  
 373: 48  0 48  0   47  0 47  0             412908.9858   0.0130  0.050   0.0131 0.07  
 374: 48  0 48  0   47  1 47  0             412908.9858   0.0130  0.050   0.0131 0.43  
 375: 48  1 48  0   47  0 47  0             412908.9858   0.0130  0.050   0.0131 0.43  
 376: 48  1 48  0   47  1 47  0             412908.9858   0.0130  0.050   0.0131 0.07  
 377: 47  1 46  0   46  1 45  0             412916.0229   0.0299  0.050   0.0299 0.07  
 378: 47  1 46  0   46  2 45  0             412916.0229   0.0299  0.050   0.0299 0.43  
 379: 47  2 46  0   46  1 45  0             412916.0229   0.0299  0.050   0.0299 0.43  
 380: 47  2 46  0   46  2 45  0             412916.0229   0.0299  0.050   0.0299 0.07  
 381: 46  2 44  0   45  2 43  0             412922.2882  -0.0063  0.050  -0.0064 0.07  
 382: 46  2 44  0   45  3 43  0             412922.2882  -0.0063  0.050  -0.0064 0.43  
 383: 46  3 44  0   45  2 43  0             412922.2882  -0.0063  0.050  -0.0064 0.43  
 384: 46  3 44  0   45  3 43  0             412922.2882  -0.0063  0.050  -0.0064 0.07  
 385: 45  3 42  0   44  3 41  0             412928.0638  -0.0149  0.050  -0.0149 0.07  
 386: 45  3 42  0   44  4 41  0             412928.0638  -0.0149  0.050  -0.0149 0.43  
 387: 45  4 42  0   44  3 41  0             412928.0638  -0.0149  0.050  -0.0149 0.43  
 388: 45  4 42  0   44  4 41  0             412928.0638  -0.0149  0.050  -0.0149 0.07  
 389: 44  4 40  0   43  4 39  0             412933.5712  -0.0145  0.050  -0.0145 0.07  
 390: 44  4 40  0   43  5 39  0             412933.5712  -0.0145  0.050  -0.0145 0.43  
 391: 44  5 40  0   43  4 39  0             412933.5712  -0.0145  0.050  -0.0145 0.43  
 392: 44  5 40  0   43  5 39  0             412933.5712  -0.0145  0.050  -0.0145 0.07  
 393: 43  5 38  0   42  5 37  0             412939.1016  -0.0115  0.050  -0.0116 0.07  
 394: 43  5 38  0   42  6 37  0             412939.1016  -0.0115  0.050  -0.0116 0.43  
 395: 43  6 38  0   42  5 37  0             412939.1016  -0.0115  0.050  -0.0116 0.43  
 396: 43  6 38  0   42  6 37  0             412939.1016  -0.0115  0.050  -0.0116 0.07  
 397: 42  6 36  0   41  6 35  0             412944.9876  -0.0559  0.050  -0.0559 0.07  
 398: 42  6 36  0   41  7 35  0             412944.9876  -0.0559  0.050  -0.0559 0.43  
 399: 42  7 36  0   41  6 35  0             412944.9876  -0.0559  0.050  -0.0559 0.43  
 400: 42  7 36  0   41  7 35  0             412944.9876  -0.0559  0.050  -0.0559 0.07  
 401: 41  7 34  0   40  7 33  0             412951.8523  -0.0337  0.050  -0.0337 0.07  
 402: 41  7 34  0   40  8 33  0             412951.8523  -0.0337  0.050  -0.0337 0.43  
 403: 41  8 34  0   40  7 33  0             412951.8523  -0.0337  0.050  -0.0337 0.43  
 404: 41  8 34  0   40  8 33  0             412951.8523  -0.0337  0.050  -0.0337 0.07  
 405: 40  8 32  0   39  8 31  0             412960.4043   0.0603  0.050   0.0604 0.07  
 406: 40  8 32  0   39  9 31  0             412960.4043   0.0603  0.050   0.0604 0.43  
 407: 40  9 32  0   39  8 31  0             412960.4043   0.0603  0.050   0.0604 0.43  
 408: 40  9 32  0   39  9 31  0             412960.4043   0.0603  0.050   0.0604 0.07  
 409: 38 10 28  0   37 10 27  0             412986.6060  -0.0102  0.050  -0.0102 0.07  
 410: 38 10 28  0   37 11 27  0             412986.6060  -0.0102  0.050  -0.0102 0.43  
 411: 38 11 28  0   37 10 27  0             412986.6060  -0.0102  0.050  -0.0102 0.43  
 412: 38 11 28  0   37 11 27  0             412986.6060  -0.0102  0.050  -0.0102 0.07  
 413: 37 11 26  0   36 11 25  0             413008.1880  -0.0227  0.050  -0.0227 0.07  
 414: 37 11 26  0   36 12 25  0             413008.1880  -0.0227  0.050  -0.0227 0.43  
 415: 37 12 26  0   36 11 25  0             413008.1880  -0.0227  0.050  -0.0227 0.43  
 416: 37 12 26  0   36 12 25  0             413008.1880  -0.0227  0.050  -0.0227 0.07  
 417: 36 12 24  0   35 12 23  0             413039.8685   0.0098  0.050   0.0098 0.07  
 418: 36 12 24  0   35 13 23  0             413039.8685   0.0098  0.050   0.0098 0.43  
 419: 36 13 24  0   35 12 23  0             413039.8685   0.0098  0.050   0.0098 0.43  
 420: 36 13 24  0   35 13 23  0             413039.8685   0.0098  0.050   0.0098 0.07  
 421: 49  0 49  0   48  0 48  0             421416.9942  -0.0118  0.050  -0.0118 0.07  
 422: 49  0 49  0   48  1 48  0             421416.9942  -0.0118  0.050  -0.0118 0.43  
 423: 49  1 49  0   48  0 48  0             421416.9942  -0.0118  0.050  -0.0118 0.43  
 424: 49  1 49  0   48  1 48  0             421416.9942  -0.0118  0.050  -0.0118 0.07  
 425: 47  2 45  0   46  2 44  0             421430.3362   0.0668  0.050   0.0669 0.07  
 426: 47  2 45  0   46  3 44  0             421430.3362   0.0668  0.050   0.0669 0.43  
 427: 47  3 45  0   46  2 44  0             421430.3362   0.0668  0.050   0.0669 0.43  
 428: 47  3 45  0   46  3 44  0             421430.3362   0.0668  0.050   0.0669 0.07  
 429: 41  8 33  0   40  8 32  0             421466.8682  -0.0540  0.050  -0.0540 0.07  
 430: 41  8 33  0   40  9 32  0             421466.8682  -0.0540  0.050  -0.0540 0.43  
 431: 41  9 33  0   40  8 32  0             421466.8682  -0.0540  0.050  -0.0540 0.43  
 432: 41  9 33  0   40  9 32  0             421466.8682  -0.0540  0.050  -0.0540 0.07  
 433: 40  9 31  0   39  9 30  0             421477.2536   0.0022  0.050   0.0022 0.07  
 434: 40  9 31  0   39 10 30  0             421477.2536   0.0022  0.050   0.0022 0.43  
 435: 40 10 31  0   39  9 30  0             421477.2536   0.0022  0.050   0.0022 0.43  
 436: 40 10 31  0   39 10 30  0             421477.2536   0.0022  0.050   0.0022 0.07  
 437: 39 10 29  0   38 10 28  0             421491.2284  -0.0504  0.050  -0.0505 0.07  
 438: 39 10 29  0   38 11 28  0             421491.2284  -0.0504  0.050  -0.0505 0.43  
 439: 39 11 29  0   38 10 28  0             421491.2284  -0.0504  0.050  -0.0505 0.43  
 440: 39 11 29  0   38 11 28  0             421491.2284  -0.0504  0.050  -0.0505 0.07  
 441: 49  1 48  0   48  1 47  0             429931.6482  -0.0422  0.050  -0.0422 0.07  
 442: 49  1 48  0   48  2 47  0             429931.6482  -0.0422  0.050  -0.0422 0.43  
 443: 49  2 48  0   48  1 47  0             429931.6482  -0.0422  0.050  -0.0422 0.43  
 444: 49  2 48  0   48  2 47  0             429931.6482  -0.0422  0.050  -0.0422 0.07  
 445: 46  4 42  0   45  4 41  0             429948.8978   0.0509  0.050   0.0510 0.07  
 446: 46  4 42  0   45  5 41  0             429948.8978   0.0509  0.050   0.0510 0.43  
 447: 46  5 42  0   45  4 41  0             429948.8978   0.0509  0.050   0.0510 0.43  
 448: 46  5 42  0   45  5 41  0             429948.8978   0.0509  0.050   0.0510 0.07  
 449: 45  5 40  0   44  5 39  0             429953.9754  -0.0876  0.050  -0.0877 0.07  
 450: 45  5 40  0   44  6 39  0             429953.9754  -0.0876  0.050  -0.0877 0.43  
 451: 45  6 40  0   44  5 39  0             429953.9754  -0.0876  0.050  -0.0877 0.43  
 452: 45  6 40  0   44  6 39  0             429953.9754  -0.0876  0.050  -0.0877 0.07  
 453: 43  7 36  0   42  7 35  0             429965.7448   0.0079  0.050   0.0079 0.07  
 454: 43  7 36  0   42  8 35  0             429965.7448   0.0079  0.050   0.0079 0.43  
 455: 43  8 36  0   42  7 35  0             429965.7448   0.0079  0.050   0.0079 0.43  
 456: 43  8 36  0   42  8 35  0             429965.7448   0.0079  0.050   0.0079 0.07  
 457: 41  9 32  0   40  9 31  0             429982.8592  -0.0201  0.050  -0.0201 0.07  
 458: 41  9 32  0   40 10 31  0             429982.8592  -0.0201  0.050  -0.0201 0.43  
 459: 41 10 32  0   40  9 31  0             429982.8592  -0.0201  0.050  -0.0201 0.43  
 460: 41 10 32  0   40 10 31  0             429982.8592  -0.0201  0.050  -0.0201 0.07  
 461: 38 12 26  0   37 12 25  0             430039.9166   0.0352  0.050   0.0353 0.07  
 462: 38 12 26  0   37 13 25  0             430039.9166   0.0352  0.050   0.0353 0.43  
 463: 38 13 26  0   37 12 25  0             430039.9166   0.0352  0.050   0.0353 0.43  
 464: 38 13 26  0   37 13 25  0             430039.9166   0.0352  0.050   0.0353 0.07  
 465: 48  3 45  0   47  3 44  0             438450.8181   0.0343  0.050   0.0343 0.07  
 466: 48  3 45  0   47  4 44  0             438450.8181   0.0343  0.050   0.0343 0.43  
 467: 48  4 45  0   47  3 44  0             438450.8181   0.0343  0.050   0.0343 0.43  
 468: 48  4 45  0   47  4 44  0             438450.8181   0.0343  0.050   0.0343 0.07  
 469: 47  4 43  0   46  4 42  0             438455.9775   0.0034  0.050   0.0035 0.07  
 470: 47  4 43  0   46  5 42  0             438455.9775   0.0034  0.050   0.0035 0.43  
 471: 47  5 43  0   46  4 42  0             438455.9775   0.0034  0.050   0.0035 0.43  
 472: 47  5 43  0   46  5 42  0             438455.9775   0.0034  0.050   0.0035 0.07  
 473: 45  6 39  0   44  6 38  0             438466.3167   0.0037  0.050   0.0038 0.07  
 474: 45  6 39  0   44  7 38  0             438466.3167   0.0037  0.050   0.0038 0.43  
 475: 45  7 39  0   44  6 38  0             438466.3167   0.0037  0.050   0.0038 0.43  
 476: 45  7 39  0   44  7 38  0             438466.3167   0.0037  0.050   0.0038 0.07  
 477: 44  7 37  0   43  7 36  0             438472.2824   0.0767  0.050   0.0767 0.07  
 478: 44  7 37  0   43  8 36  0             438472.2824   0.0767  0.050   0.0767 0.43  
 479: 44  8 37  0   43  7 36  0             438472.2824   0.0767  0.050   0.0767 0.43  
 480: 44  8 37  0   43  8 36  0             438472.2824   0.0767  0.050   0.0767 0.07  
 481: 43  8 35  0   42  8 34  0             438479.2812   0.0059  0.050   0.0060 0.07  
 482: 43  8 35  0   42  9 34  0             438479.2812   0.0059  0.050   0.0060 0.43  
 483: 43  9 35  0   42  8 34  0             438479.2812   0.0059  0.050   0.0060 0.43  
 484: 43  9 35  0   42  9 34  0             438479.2812   0.0059  0.050   0.0060 0.07  
 485: 39 12 27  0   38 12 26  0             438540.5955   0.0567  0.050   0.0567 0.07  
 486: 39 12 27  0   38 13 26  0             438540.5955   0.0567  0.050   0.0567 0.43  
 487: 39 13 27  0   38 12 26  0             438540.5955   0.0567  0.050   0.0567 0.43  
 488: 39 13 27  0   38 13 26  0             438540.5955   0.0567  0.050   0.0567 0.07  
 489: 37 14 23  0   36 14 22  0             438626.0759   0.0264  0.050   0.0265 0.08  
 490: 37 14 23  0   36 15 22  0             438626.0759   0.0264  0.050   0.0265 0.42  
 491: 37 15 23  0   36 14 22  0             438626.0759   0.0264  0.050   0.0265 0.42  
 492: 37 15 23  0   36 15 22  0             438626.0759   0.0264  0.050   0.0265 0.08  
 493: 25 25  0  0   24 24  1  0             443537.0832  -0.0305  0.050  -0.0297 0.50  
 494: 25 25  1  0   24 24  0  0             443537.0832  -0.0288  0.050  -0.0297 0.50  
 495: 50  2 48  0   49  2 47  0             446952.1058  -0.0535  0.050  -0.0535 0.07  
 496: 50  2 48  0   49  3 47  0             446952.1058  -0.0535  0.050  -0.0535 0.43  
 497: 50  3 48  0   49  2 47  0             446952.1058  -0.0535  0.050  -0.0535 0.43  
 498: 50  3 48  0   49  3 47  0             446952.1058  -0.0535  0.050  -0.0535 0.07  
 499: 48  4 44  0   47  4 43  0             446962.7634   0.0073  0.050   0.0074 0.07  
 500: 48  4 44  0   47  5 43  0             446962.7634   0.0073  0.050   0.0074 0.43  
 501: 48  5 44  0   47  4 43  0             446962.7634   0.0073  0.050   0.0074 0.43  
 502: 48  5 44  0   47  5 43  0             446962.7634   0.0073  0.050   0.0074 0.07  
 503: 46  6 40  0   45  6 39  0             446972.8132   0.0651  0.050   0.0652 0.07  
 504: 46  6 40  0   45  7 39  0             446972.8132   0.0651  0.050   0.0652 0.43  
 505: 46  7 40  0   45  6 39  0             446972.8132   0.0651  0.050   0.0652 0.43  
 506: 46  7 40  0   45  7 39  0             446972.8132   0.0651  0.050   0.0652 0.07  
 507: 42 10 32  0   41 10 31  0             447004.5586  -0.0401  0.050  -0.0401 0.07  
 508: 42 10 32  0   41 11 31  0             447004.5586  -0.0401  0.050  -0.0401 0.43  
 509: 42 11 32  0   41 10 31  0             447004.5586  -0.0401  0.050  -0.0401 0.43  
 510: 42 11 32  0   41 11 31  0             447004.5586  -0.0401  0.050  -0.0401 0.07  
 511: 38 14 24  0   37 14 23  0             447118.2216   0.0089  0.050   0.0090 0.08  
 512: 38 14 24  0   37 15 23  0             447118.2216   0.0089  0.050   0.0090 0.42  
 513: 38 15 24  0   37 14 23  0             447118.2216   0.0089  0.050   0.0090 0.42  
 514: 38 15 24  0   37 15 23  0             447118.2216   0.0089  0.050   0.0090 0.08  
 515: 37 15 22  0   36 15 21  0             447187.2233   0.0062  0.050   0.0062 0.08  
 516: 37 15 22  0   36 16 21  0             447187.2233   0.0062  0.050   0.0062 0.42  
 517: 37 16 22  0   36 15 21  0             447187.2233   0.0062  0.050   0.0062 0.42  
 518: 37 16 22  0   36 16 21  0             447187.2233   0.0062  0.050   0.0062 0.08  
 519: 53  0 53  0   52  0 52  0             455445.6732  -0.0470  0.050  -0.0470 0.07  
 520: 53  0 53  0   52  1 52  0             455445.6732  -0.0470  0.050  -0.0470 0.43  
 521: 53  1 53  0   52  0 52  0             455445.6732  -0.0470  0.050  -0.0470 0.43  
 522: 53  1 53  0   52  1 52  0             455445.6732  -0.0470  0.050  -0.0470 0.07  
 523: 50  3 47  0   49  3 46  0             455464.1133  -0.0828  0.050  -0.0828 0.07  
 524: 50  3 47  0   49  4 46  0             455464.1133  -0.0828  0.050  -0.0828 0.43  
 525: 50  4 47  0   49  3 46  0             455464.1133  -0.0828  0.050  -0.0828 0.43  
 526: 50  4 47  0   49  4 46  0             455464.1133  -0.0828  0.050  -0.0828 0.07  
 527: 49  4 45  0   48  4 44  0             455469.1872   0.0012  0.050   0.0012 0.07  
 528: 49  4 45  0   48  5 44  0             455469.1872   0.0012  0.050   0.0012 0.43  
 529: 49  5 45  0   48  4 44  0             455469.1872   0.0012  0.050   0.0012 0.43  
 530: 49  5 45  0   48  5 44  0             455469.1872   0.0012  0.050   0.0012 0.07  
 531: 26 26  0  0   25 25  1  0             461337.7743   0.0575  0.050   0.0579 0.50  
 532: 26 26  1  0   25 25  0  0             461337.7743   0.0582  0.050   0.0579 0.50  
 533: 54  0 54  0   53  0 53  0             463952.0590   0.0488  0.050   0.0488 0.07  
 534: 54  0 54  0   53  1 53  0             463952.0590   0.0488  0.050   0.0488 0.43  
 535: 54  1 54  0   53  0 53  0             463952.0590   0.0488  0.050   0.0488 0.43  
 536: 54  1 54  0   53  1 53  0             463952.0590   0.0488  0.050   0.0488 0.07  
 537: 53  1 52  0   52  1 51  0             463958.9319   0.0016  0.050   0.0016 0.07  
 538: 53  1 52  0   52  2 51  0             463958.9319   0.0016  0.050   0.0016 0.43  
 539: 53  2 52  0   52  1 51  0             463958.9319   0.0016  0.050   0.0016 0.43  
 540: 53  2 52  0   52  2 51  0             463958.9319   0.0016  0.050   0.0016 0.07  
 541: 52  2 50  0   51  2 49  0             463964.9916   0.0022  0.050   0.0022 0.07  
 542: 52  2 50  0   51  3 49  0             463964.9916   0.0022  0.050   0.0022 0.43  
 543: 52  3 50  0   51  2 49  0             463964.9916   0.0022  0.050   0.0022 0.43  
 544: 52  3 50  0   51  3 49  0             463964.9916   0.0022  0.050   0.0022 0.07  
 545: 51  3 48  0   50  3 47  0             463970.3952   0.0308  0.050   0.0308 0.07  
 546: 51  3 48  0   50  4 47  0             463970.3952   0.0308  0.050   0.0308 0.43  
 547: 51  4 48  0   50  3 47  0             463970.3952   0.0308  0.050   0.0308 0.43  
 548: 51  4 48  0   50  4 47  0             463970.3952   0.0308  0.050   0.0308 0.07  
 549: 49  5 44  0   48  5 43  0             463979.9524   0.0501  0.050   0.0502 0.07  
 550: 49  5 44  0   48  6 43  0             463979.9524   0.0501  0.050   0.0502 0.43  
 551: 49  6 44  0   48  5 43  0             463979.9524   0.0501  0.050   0.0502 0.43  
 552: 49  6 44  0   48  6 43  0             463979.9524   0.0501  0.050   0.0502 0.07  
 553: 48  6 42  0   47  6 41  0             463984.5397  -0.0460  0.050  -0.0461 0.07  
 554: 48  6 42  0   47  7 41  0             463984.5397  -0.0460  0.050  -0.0461 0.43  
 555: 48  7 42  0   47  6 41  0             463984.5397  -0.0460  0.050  -0.0461 0.43  
 556: 48  7 42  0   47  7 41  0             463984.5397  -0.0460  0.050  -0.0461 0.07  
 557: 42 12 30  0   41 12 29  0             464043.6556  -0.0515  0.050  -0.0516 0.07  
 558: 42 12 30  0   41 13 29  0             464043.6556  -0.0515  0.050  -0.0516 0.43  
 559: 42 13 30  0   41 12 29  0             464043.6556  -0.0515  0.050  -0.0516 0.43  
 560: 42 13 30  0   41 13 29  0             464043.6556  -0.0515  0.050  -0.0516 0.07  
 561: 27 27  0  0   26 26  1  0             479136.4285  -0.0236  0.050  -0.0234 0.50  
 562: 27 27  1  0   26 26  0  0             479136.4285  -0.0232  0.050  -0.0234 0.50  
 563: 54  2 52  0   53  2 51  0             480976.3343  -0.0110  0.050  -0.0111 0.07  
 564: 54  2 52  0   53  3 51  0             480976.3343  -0.0110  0.050  -0.0111 0.43  
 565: 54  3 52  0   53  2 51  0             480976.3343  -0.0110  0.050  -0.0111 0.43  
 566: 54  3 52  0   53  3 51  0             480976.3343  -0.0110  0.050  -0.0111 0.07  
 567: 52  4 48  0   51  4 47  0             480986.3024   0.0103  0.050   0.0103 0.07  
 568: 52  4 48  0   51  5 47  0             480986.3024   0.0103  0.050   0.0103 0.43  
 569: 52  5 48  0   51  4 47  0             480986.3024   0.0103  0.050   0.0103 0.43  
 570: 52  5 48  0   51  5 47  0             480986.3024   0.0103  0.050   0.0103 0.07  
 571: 51  5 46  0   50  5 45  0             480990.7022   0.0300  0.050   0.0300 0.07  
 572: 51  5 46  0   50  6 45  0             480990.7022   0.0300  0.050   0.0300 0.43  
 573: 51  6 46  0   50  5 45  0             480990.7022   0.0300  0.050   0.0300 0.43  
 574: 51  6 46  0   50  6 45  0             480990.7022   0.0300  0.050   0.0300 0.07  
 575: 48  8 40  0   47  8 39  0             481004.8037  -0.0231  0.050  -0.0231 0.07  
 576: 48  8 40  0   47  9 39  0             481004.8037  -0.0231  0.050  -0.0231 0.43  
 577: 48  9 40  0   47  8 39  0             481004.8037  -0.0231  0.050  -0.0231 0.43  
 578: 48  9 40  0   47  9 39  0             481004.8037  -0.0231  0.050  -0.0231 0.07  
 579: 56  1 55  0   55  1 54  0             489475.4635  -0.0474  0.050  -0.0475 0.07  
 580: 56  1 55  0   55  2 54  0             489475.4635  -0.0474  0.050  -0.0475 0.43  
 581: 56  2 55  0   55  1 54  0             489475.4635  -0.0474  0.050  -0.0475 0.43  
 582: 56  2 55  0   55  2 54  0             489475.4635  -0.0474  0.050  -0.0475 0.07  
 583: 55  2 53  0   54  2 52  0             489481.5120   0.0584  0.050   0.0584 0.07  
 584: 55  2 53  0   54  3 52  0             489481.5120   0.0584  0.050   0.0584 0.43  
 585: 55  3 53  0   54  2 52  0             489481.5120   0.0584  0.050   0.0584 0.43  
 586: 55  3 53  0   54  3 52  0             489481.5120   0.0584  0.050   0.0584 0.07  
 587: 28 28  0  0   27 27  1  0             496933.2516   0.0020  0.050   0.0021 0.50  
 588: 28 28  1  0   27 27  0  0             496933.2516   0.0021  0.050   0.0021 0.50  
--------------------------------------------------------------------------------

PARAMETERS IN FIT (values truncated and Nlines statistics):

        1000000         A_gs  /MHz         8911.8235(21)                       1
        2000000         B_gs  /MHz         8161.2702(41)                       2
        3000000         C_gs  /MHz         4258.08071(34)                      3
          20000        DJ_gs  /kHz            1.28728(75)                      4
         110000       DJK_gs  /kHz          [-0.024774]                        5
         200000        DK_gs  /kHz            1.7359(23)                       6
        4010000         dJ_g  /kHz            0.50259(39)                      7
        4100000         dK_g  /kHz            1.0812(13)                       8
          30000        HJ_gs  /Hz           [ 0.0003417]                       9
         120000       HJK_gs  /Hz           [ 0.0005184]                      10
         210000       HKJ_gs  /Hz           [-0.003388]                       11
         300000        HK_gs  /Hz           [ 0.0038859]                      12
        4020000        hJ_gs  /Hz           [ 0.0001721]                      13
        4110000       hJK_gs  /Hz           [ 0.0005217]                      14
        4200000        hK_gs  /Hz           [ 0.0021916]                      15

 MICROWAVE AVG =        0.000012 MHz, IR AVG =        0.00000                 
 MICROWAVE RMS =        0.042910 MHz, IR RMS =        0.00000                 
 END OF ITERATION  1 OLD, NEW RMS ERROR=        0.85821         0.85821       

  distinct frequency lines in fit:   151
       distinct parameters of fit:     7

MICROWAVE       lines fitted       lines    lines      RMS      RMS ERROR    J range  Ka range    freq. range
            total   dv=0 dv.ne.0   UNFITTD  e>900
v"= 0        151    151      0        0      0       0.042911     0.85821    18  56    0  28   191605   496933
--------------------------------------------------------------------------------------------
total:       151    151      0        0      0       0.042911     0.85821

NOTE: the RMS values above are for Nlines statistics, but the 'total' values may differ slightly from
      those in the .FIT file since the o-c values for this evaluation are as rounded in the .FIT.


 PARAMETERS IN FIT WITH STANDARD ERRORS ON THOSE THAT ARE FITTED:
 (values rounded and degrees of freedom, Ndegf=Nlines-Nconst, statistics)

        1000000         A_gs  /MHz       8911.8236(19)                         1
        2000000         B_gs  /MHz       8161.2702(36)                         2
        3000000         C_gs  /MHz       4258.08071(30)                        3
          20000        DJ_gs  /kHz          1.28728(66)                        4
         110000       DJK_gs  /kHz          [-0.024774]                        5
         200000        DK_gs  /kHz          1.7359(20)                         6
        4010000         dJ_g  /kHz          0.50259(34)                        7
        4100000         dK_g  /kHz          1.0812(11)                         8
          30000        HJ_gs  /Hz           [ 0.0003417]                       9
         120000       HJK_gs  /Hz           [ 0.0005184]                      10
         210000       HKJ_gs  /Hz           [-0.003388]                       11
         300000        HK_gs  /Hz           [ 0.0038859]                      12
        4020000        hJ_gs  /Hz           [ 0.0001721]                      13
        4110000       hJK_gs  /Hz           [ 0.0005217]                      14
        4200000        hK_gs  /Hz           [ 0.0021916]                      15

 CORRELATION COEFFICIENTS, C.ij:

           A_gs     B_gs     C_gs     -DJ_gs   -DK_gs   -dJ_g    -dK_g   

A_gs        1.0000
B_gs       -0.4963   1.0000
C_gs        0.0480  -0.6030   1.0000
-DJ_gs      0.4382  -0.9293   0.4925   1.0000
-DK_gs     -0.9250   0.7191  -0.2172  -0.7202   1.0000
-dJ_g       0.4272  -0.9446   0.5583   0.9963  -0.7091   1.0000
-dK_g       0.4008  -0.8270   0.5090   0.9597  -0.6814   0.9520   1.0000

 Mean value of |C.ij|, i.ne.j =   0.6455
 Mean value of  C.ij,  i.ne.j =  -0.0263


 Worst correlations, with absolute value greater than 0.9950:

     4010000  -dJ_g     <->       20000  -DJ_gs        0.996310


 Worst fitted lines (obs-calc/error):

    93:    1.9        231:   -1.8        449:   -1.8        523:   -1.7
   117:    1.6        189:    1.6        137:    1.6         89:   -1.6
   477:    1.5        355:   -1.5        223:    1.5        133:    1.5
   109:   -1.5         21:   -1.5        311:   -1.4         49:   -1.4
     9:    1.4        249:   -1.4        425:    1.3        297:   -1.3
   503:    1.3        331:    1.3        335:    1.3         17:    1.3
   281:    1.3        153:   -1.3        285:    1.2          5:    1.2
   405:    1.2        583:    1.2         69:    1.2        531:    1.2
   485:    1.1        397:   -1.1        219:    1.1        315:   -1.1
    53:   -1.1        197:    1.1        429:   -1.1        105:    1.1
   495:   -1.1         45:   -1.1        557:   -1.0        445:    1.0
   437:   -1.0        549:    1.0        207:    1.0         29:   -1.0
   533:    1.0         73:    1.0

    93: 37  2 35  0   36  2 34  0             336336.6929   0.0947  0.050   0.0947 0.07
   231: 34 10 24  0   33 10 23  0             378968.1508  -0.0922  0.050  -0.0922 0.07
   449: 45  5 40  0   44  5 39  0             429953.9754  -0.0876  0.050  -0.0877 0.07
   523: 50  3 47  0   49  3 46  0             455464.1133  -0.0828  0.050  -0.0828 0.07
   117: 38  2 36  0   37  2 35  0             344847.3576   0.0821  0.050   0.0822 0.07
   189: 33 10 23  0   32 10 22  0             370464.1927   0.0816  0.050   0.0817 0.07
   137: 36  5 31  0   35  5 30  0             353377.2914   0.0812  0.050   0.0813 0.07
    89: 39  0 39  0   38  0 38  0             336322.6326  -0.0777  0.050  -0.0777 0.07
   477: 44  7 37  0   43  7 36  0             438472.2824   0.0767  0.050   0.0767 0.07
   355: 38  9 29  0   37  9 28  0             404465.3481  -0.0756  0.050  -0.0756 0.07
                                           _____________________________________
__________________________________________/ SPFIT output reformatted with PIFORM
