# Supplementary material for: Improved Accuracy in Semi-Experimental Structure Determination by Resolving Problems Associated with Rotation of Principal Inertial Axes of Isotopologues: Structures of 1,3-Oxazole (c‑C3H3NO)
Source: J Phys Chem A. 2026 Apr 24;130(18):3623–41. doi: 10.1021/acs.jpca.6c01535 (PMC13158917; doi:10.1021/acs.jpca.6c01535)
Supplement: Supplementary file 2 [file jp6c01535_si_002.zip › Supporting Information/Least-Squares Fits/oxazole_031_S_III_l.res]

   [2,4,5-2H, 5-13C]-oxazole GS                       Fri Oct 17 14:32:08 2025

-------------------------------------------------------------------------------------=========
                                              obs         o-c     error     blends     Notes
                                                                         o-c      wt
    / instead of : below denotes (o-c)>3*err
-------------------------------------------------------------------------------------=========
   1: 19  1 18  0   18  1 17  0             174663.3479   0.0430  0.050   0.0430 0.17  
   2: 19  1 18  0   18  2 17  0             174663.3479   0.0430  0.050   0.0430 0.33  
   3: 19  2 18  0   18  1 17  0             174663.3479   0.0430  0.050   0.0430 0.33  
   4: 19  2 18  0   18  2 17  0             174663.3479   0.0430  0.050   0.0430 0.17  
   5: 21  0 21  0   20  0 20  0             183174.1770   0.0157  0.050   0.0157 0.17  
   6: 21  0 21  0   20  1 20  0             183174.1770   0.0157  0.050   0.0157 0.33  
   7: 21  1 21  0   20  0 20  0             183174.1770   0.0157  0.050   0.0157 0.33  
   8: 21  1 21  0   20  1 20  0             183174.1770   0.0157  0.050   0.0157 0.17  
   9: 20  1 19  0   19  1 18  0             183181.8300   0.0014  0.050   0.0015 0.17  
  10: 20  1 19  0   19  2 18  0             183181.8300   0.0014  0.050   0.0015 0.33  
  11: 20  2 19  0   19  1 18  0             183181.8300   0.0014  0.050   0.0015 0.33  
  12: 20  2 19  0   19  2 18  0             183181.8300   0.0014  0.050   0.0015 0.17  
  13: 17  4 13  0   16  4 12  0             183215.8769   0.0606  0.050   0.0606 0.18  
  14: 17  4 13  0   16  5 12  0             183215.8769   0.0606  0.050   0.0606 0.32  
  15: 17  5 13  0   16  4 12  0             183215.8769   0.0606  0.050   0.0606 0.32  
  16: 17  5 13  0   16  5 12  0             183215.8769   0.0606  0.050   0.0606 0.18  
  17: 22  0 22  0   21  0 21  0             191692.6337   0.0466  0.050   0.0466 0.17  
  18: 22  0 22  0   21  1 21  0             191692.6337   0.0466  0.050   0.0466 0.33  
  19: 22  1 22  0   21  0 21  0             191692.6337   0.0466  0.050   0.0466 0.33  
  20: 22  1 22  0   21  1 21  0             191692.6337   0.0466  0.050   0.0466 0.17  
  21: 20  2 18  0   19  2 17  0             191708.2333  -0.0022  0.050  -0.0022 0.17  
  22: 20  2 18  0   19  3 17  0             191708.2333  -0.0022  0.050  -0.0022 0.33  
  23: 20  3 18  0   19  2 17  0             191708.2333  -0.0022  0.050  -0.0022 0.33  
  24: 20  3 18  0   19  3 17  0             191708.2333  -0.0022  0.050  -0.0022 0.17  
  25: 19  3 16  0   18  3 15  0             191717.9330   0.0232  0.050   0.0232 0.18  
  26: 19  3 16  0   18  4 15  0             191717.9330   0.0232  0.050   0.0232 0.32  
  27: 19  4 16  0   18  3 15  0             191717.9330   0.0232  0.050   0.0232 0.32  
  28: 19  4 16  0   18  4 15  0             191717.9330   0.0232  0.050   0.0232 0.18  
  29: 20  4 16  0   19  4 15  0             208765.0616  -0.0507  0.050  -0.0507 0.18  
  30: 20  4 16  0   19  5 15  0             208765.0616  -0.0507  0.050  -0.0507 0.32  
  31: 20  5 16  0   19  4 15  0             208765.0616  -0.0507  0.050  -0.0507 0.32  
  32: 20  5 16  0   19  5 15  0             208765.0616  -0.0507  0.050  -0.0507 0.18  
  33: 25  0 25  0   24  0 24  0             217247.0060   0.0819  0.050   0.0820 0.17  
  34: 25  0 25  0   24  1 24  0             217247.0060   0.0819  0.050   0.0820 0.33  
  35: 25  1 25  0   24  0 24  0             217247.0060   0.0819  0.050   0.0820 0.33  
  36: 25  1 25  0   24  1 24  0             217247.0060   0.0819  0.050   0.0820 0.17  
  37: 24  1 23  0   23  1 22  0             217254.4221  -0.0177  0.050  -0.0178 0.17  
  38: 24  1 23  0   23  2 22  0             217254.4221  -0.0177  0.050  -0.0178 0.33  
  39: 24  2 23  0   23  1 22  0             217254.4221  -0.0177  0.050  -0.0178 0.33  
  40: 24  2 23  0   23  2 22  0             217254.4221  -0.0177  0.050  -0.0178 0.17  
  41: 23  2 21  0   22  2 20  0             217262.1259   0.0360  0.050   0.0360 0.17  
  42: 23  2 21  0   22  3 20  0             217262.1259   0.0360  0.050   0.0360 0.33  
  43: 23  3 21  0   22  2 20  0             217262.1259   0.0360  0.050   0.0360 0.33  
  44: 23  3 21  0   22  3 20  0             217262.1259   0.0360  0.050   0.0360 0.17  
  45: 26  0 26  0   25  0 25  0             225764.7098   0.0096  0.050   0.0097 0.17  
  46: 26  0 26  0   25  1 25  0             225764.7098   0.0096  0.050   0.0097 0.33  
  47: 26  1 26  0   25  0 25  0             225764.7098   0.0096  0.050   0.0097 0.33  
  48: 26  1 26  0   25  1 25  0             225764.7098   0.0096  0.050   0.0097 0.17  
  49: 25  1 24  0   24  1 23  0             225772.2118   0.0271  0.050   0.0272 0.17  
  50: 25  1 24  0   24  2 23  0             225772.2118   0.0271  0.050   0.0272 0.33  
  51: 25  2 24  0   24  1 23  0             225772.2118   0.0271  0.050   0.0272 0.33  
  52: 25  2 24  0   24  2 23  0             225772.2118   0.0271  0.050   0.0272 0.17  
  53: 24  2 22  0   23  2 21  0             225779.7276  -0.0072  0.050  -0.0073 0.17  
  54: 24  2 22  0   23  3 21  0             225779.7276  -0.0072  0.050  -0.0073 0.33  
  55: 24  3 22  0   23  2 21  0             225779.7276  -0.0072  0.050  -0.0073 0.33  
  56: 24  3 22  0   23  3 21  0             225779.7276  -0.0072  0.050  -0.0073 0.17  
  57: 23  3 20  0   22  3 19  0             225788.1317   0.0516  0.050   0.0517 0.18  
  58: 23  3 20  0   22  4 19  0             225788.1317   0.0516  0.050   0.0517 0.32  
  59: 23  4 20  0   22  3 19  0             225788.1317   0.0516  0.050   0.0517 0.32  
  60: 23  4 20  0   22  4 19  0             225788.1317   0.0516  0.050   0.0517 0.18  
  61: 22  4 18  0   21  4 17  0             225798.6164   0.0472  0.050   0.0473 0.18  
  62: 22  4 18  0   21  5 17  0             225798.6164   0.0472  0.050   0.0473 0.32  
  63: 22  5 18  0   21  4 17  0             225798.6164   0.0472  0.050   0.0473 0.32  
  64: 22  5 18  0   21  5 17  0             225798.6164   0.0472  0.050   0.0473 0.18  
  65: 20  6 14  0   19  6 13  0             225839.9721   0.0336  0.050   0.0337 0.18  
  66: 20  6 14  0   19  7 13  0             225839.9721   0.0336  0.050   0.0337 0.32  
  67: 20  7 14  0   19  6 13  0             225839.9721   0.0336  0.050   0.0337 0.32  
  68: 20  7 14  0   19  7 13  0             225839.9721   0.0336  0.050   0.0337 0.18  
  69: 19  7 12  0   18  7 11  0             225890.8562  -0.0401  0.050  -0.0394 0.19  
  70: 19  7 12  0   18  8 11  0             225890.8562  -0.0385  0.050  -0.0394 0.31  
  71: 19  8 12  0   18  7 11  0             225890.8562  -0.0402  0.050  -0.0394 0.31  
  72: 19  8 12  0   18  8 11  0             225890.8562  -0.0387  0.050  -0.0394 0.19  
  73: 27  0 27  0   26  0 26  0             234282.2978   0.0010  0.050   0.0011 0.17  
  74: 27  0 27  0   26  1 26  0             234282.2978   0.0010  0.050   0.0011 0.33  
  75: 27  1 27  0   26  0 26  0             234282.2978   0.0010  0.050   0.0011 0.33  
  76: 27  1 27  0   26  1 26  0             234282.2978   0.0010  0.050   0.0011 0.17  
  77: 26  1 25  0   25  1 24  0             234289.7322  -0.0194  0.050  -0.0194 0.17  
  78: 26  1 25  0   25  2 24  0             234289.7322  -0.0194  0.050  -0.0194 0.33  
  79: 26  2 25  0   25  1 24  0             234289.7322  -0.0194  0.050  -0.0194 0.33  
  80: 26  2 25  0   25  2 24  0             234289.7322  -0.0194  0.050  -0.0194 0.17  
  81: 25  2 23  0   24  2 22  0             234297.1873  -0.0235  0.050  -0.0235 0.17  
  82: 25  2 23  0   24  3 22  0             234297.1873  -0.0235  0.050  -0.0235 0.33  
  83: 25  3 23  0   24  2 22  0             234297.1873  -0.0235  0.050  -0.0235 0.33  
  84: 25  3 23  0   24  3 22  0             234297.1873  -0.0235  0.050  -0.0235 0.17  
  85: 24  3 21  0   23  3 20  0             234305.3287   0.0010  0.050   0.0010 0.18  
  86: 24  3 21  0   23  4 20  0             234305.3287   0.0010  0.050   0.0010 0.32  
  87: 24  4 21  0   23  3 20  0             234305.3287   0.0010  0.050   0.0010 0.32  
  88: 24  4 21  0   23  4 20  0             234305.3287   0.0010  0.050   0.0010 0.18  
  89: 23  4 19  0   22  4 18  0             234315.2864   0.0174  0.050   0.0175 0.18  
  90: 23  4 19  0   22  5 18  0             234315.2864   0.0174  0.050   0.0175 0.32  
  91: 23  5 19  0   22  4 18  0             234315.2864   0.0174  0.050   0.0175 0.32  
  92: 23  5 19  0   22  5 18  0             234315.2864   0.0174  0.050   0.0175 0.18  
  93: 21  6 15  0   20  6 14  0             234351.9958  -0.0087  0.050  -0.0087 0.18  
  94: 21  6 15  0   20  7 14  0             234351.9958  -0.0087  0.050  -0.0087 0.32  
  95: 21  7 15  0   20  6 14  0             234351.9958  -0.0087  0.050  -0.0087 0.32  
  96: 21  7 15  0   20  7 14  0             234351.9958  -0.0087  0.050  -0.0087 0.18  
  97: 20  7 13  0   19  7 12  0             234394.0836   0.0013  0.050   0.0014 0.19  
  98: 20  7 13  0   19  8 12  0             234394.0836   0.0014  0.050   0.0014 0.31  
  99: 20  8 13  0   19  7 12  0             234394.0836   0.0012  0.050   0.0014 0.31  
 100: 20  8 13  0   19  8 12  0             234394.0836   0.0014  0.050   0.0014 0.19  
 101: 27  7 20  0   26  7 19  0             293966.8747  -0.0414  0.050  -0.0415 0.18  
 102: 27  7 20  0   26  8 19  0             293966.8747  -0.0414  0.050  -0.0415 0.32  
 103: 27  8 20  0   26  7 19  0             293966.8747  -0.0414  0.050  -0.0415 0.32  
 104: 27  8 20  0   26  8 19  0             293966.8747  -0.0414  0.050  -0.0415 0.18  
 105: 35  0 35  0   34  0 34  0             302415.8080   0.0152  0.050   0.0152 0.17  
 106: 35  0 35  0   34  1 34  0             302415.8080   0.0152  0.050   0.0152 0.33  
 107: 35  1 35  0   34  0 34  0             302415.8080   0.0152  0.050   0.0152 0.33  
 108: 35  1 35  0   34  1 34  0             302415.8080   0.0152  0.050   0.0152 0.17  
 109: 34  1 33  0   33  1 32  0             302423.0512   0.0008  0.050   0.0008 0.17  
 110: 34  1 33  0   33  2 32  0             302423.0512   0.0008  0.050   0.0008 0.33  
 111: 34  2 33  0   33  1 32  0             302423.0512   0.0008  0.050   0.0008 0.33  
 112: 34  2 33  0   33  2 32  0             302423.0512   0.0008  0.050   0.0008 0.17  
 113: 32  3 29  0   31  3 28  0             302436.8468  -0.0274  0.050  -0.0275 0.17  
 114: 32  3 29  0   31  4 28  0             302436.8468  -0.0274  0.050  -0.0275 0.33  
 115: 32  4 29  0   31  3 28  0             302436.8468  -0.0274  0.050  -0.0275 0.33  
 116: 32  4 29  0   31  4 28  0             302436.8468  -0.0274  0.050  -0.0275 0.17  
 117: 31  4 27  0   30  4 26  0             302444.3182   0.0341  0.050   0.0341 0.17  
 118: 31  4 27  0   30  5 26  0             302444.3182   0.0341  0.050   0.0341 0.33  
 119: 31  5 27  0   30  4 26  0             302444.3182   0.0341  0.050   0.0341 0.33  
 120: 31  5 27  0   30  5 26  0             302444.3182   0.0341  0.050   0.0341 0.17  
 121: 30  5 25  0   29  5 24  0             302452.8601  -0.0926  0.050  -0.0926 0.18  
 122: 30  5 25  0   29  6 24  0             302452.8601  -0.0926  0.050  -0.0926 0.32  
 123: 30  6 25  0   29  5 24  0             302452.8601  -0.0926  0.050  -0.0926 0.32  
 124: 30  6 25  0   29  6 24  0             302452.8601  -0.0926  0.050  -0.0926 0.18  
 125: 29  6 23  0   28  6 22  0             302464.0578  -0.0471  0.050  -0.0471 0.18  
 126: 29  6 23  0   28  7 22  0             302464.0578  -0.0471  0.050  -0.0471 0.32  
 127: 29  7 23  0   28  6 22  0             302464.0578  -0.0471  0.050  -0.0471 0.32  
 128: 29  7 23  0   28  7 22  0             302464.0578  -0.0471  0.050  -0.0471 0.18  
 129: 28  7 21  0   27  7 20  0             302479.7902  -0.0290  0.050  -0.0290 0.18  
 130: 28  7 21  0   27  8 20  0             302479.7902  -0.0290  0.050  -0.0290 0.32  
 131: 28  8 21  0   27  7 20  0             302479.7902  -0.0290  0.050  -0.0290 0.32  
 132: 28  8 21  0   27  8 20  0             302479.7902  -0.0290  0.050  -0.0290 0.18  
 133: 27  8 19  0   26  8 18  0             302503.7745  -0.0485  0.050  -0.0485 0.18  
 134: 27  8 19  0   26  9 18  0             302503.7745  -0.0485  0.050  -0.0485 0.32  
 135: 27  9 19  0   26  8 18  0             302503.7745  -0.0485  0.050  -0.0485 0.32  
 136: 27  9 19  0   26  9 18  0             302503.7745  -0.0485  0.050  -0.0485 0.18  
 137: 26  9 17  0   25  9 16  0             302543.2981   0.0632  0.050   0.0633 0.19  
 138: 26  9 17  0   25 10 16  0             302543.2981   0.0632  0.050   0.0633 0.31  
 139: 26 10 17  0   25  9 16  0             302543.2981   0.0632  0.050   0.0633 0.31  
 140: 26 10 17  0   25 10 16  0             302543.2981   0.0632  0.050   0.0633 0.19  
 141: 25 10 15  0   24 10 14  0             302612.7460   0.0162  0.050   0.0163 0.19  
 142: 25 10 15  0   24 11 14  0             302612.7460   0.0163  0.050   0.0163 0.31  
 143: 25 11 15  0   24 10 14  0             302612.7460   0.0162  0.050   0.0163 0.31  
 144: 25 11 15  0   24 11 14  0             302612.7460   0.0163  0.050   0.0163 0.19  
 145: 36  0 36  0   35  0 35  0             310931.4419  -0.0265  0.050  -0.0265 0.17  
 146: 36  0 36  0   35  1 35  0             310931.4419  -0.0265  0.050  -0.0265 0.33  
 147: 36  1 36  0   35  0 35  0             310931.4419  -0.0265  0.050  -0.0265 0.33  
 148: 36  1 36  0   35  1 35  0             310931.4419  -0.0265  0.050  -0.0265 0.17  
 149: 35  1 34  0   34  1 33  0             310938.6315  -0.0728  0.050  -0.0729 0.17  
 150: 35  1 34  0   34  2 33  0             310938.6315  -0.0728  0.050  -0.0729 0.33  
 151: 35  2 34  0   34  1 33  0             310938.6315  -0.0728  0.050  -0.0729 0.33  
 152: 35  2 34  0   34  2 33  0             310938.6315  -0.0728  0.050  -0.0729 0.17  
 153: 34  2 32  0   33  2 31  0             310945.5944   0.0330  0.050   0.0331 0.17  
 154: 34  2 32  0   33  3 31  0             310945.5944   0.0330  0.050   0.0331 0.33  
 155: 34  3 32  0   33  2 31  0             310945.5944   0.0330  0.050   0.0331 0.33  
 156: 34  3 32  0   33  3 31  0             310945.5944   0.0330  0.050   0.0331 0.17  
 157: 33  3 30  0   32  3 29  0             310952.3876   0.0222  0.050   0.0222 0.17  
 158: 33  3 30  0   32  4 29  0             310952.3876   0.0222  0.050   0.0222 0.33  
 159: 33  4 30  0   32  3 29  0             310952.3876   0.0222  0.050   0.0222 0.33  
 160: 33  4 30  0   32  4 29  0             310952.3876   0.0222  0.050   0.0222 0.17  
 161: 31  5 26  0   30  5 25  0             310967.9524   0.0651  0.050   0.0651 0.18  
 162: 31  5 26  0   30  6 25  0             310967.9524   0.0651  0.050   0.0651 0.32  
 163: 31  6 26  0   30  5 25  0             310967.9524   0.0651  0.050   0.0651 0.32  
 164: 31  6 26  0   30  6 25  0             310967.9524   0.0651  0.050   0.0651 0.18  
 165: 30  6 24  0   29  6 23  0             310978.4021   0.0231  0.050   0.0231 0.18  
 166: 30  6 24  0   29  7 23  0             310978.4021   0.0231  0.050   0.0231 0.32  
 167: 30  7 24  0   29  6 23  0             310978.4021   0.0231  0.050   0.0231 0.32  
 168: 30  7 24  0   29  7 23  0             310978.4021   0.0231  0.050   0.0231 0.18  
 169: 28  8 20  0   27  8 19  0             311014.3775  -0.0450  0.050  -0.0450 0.18  
 170: 28  8 20  0   27  9 19  0             311014.3775  -0.0450  0.050  -0.0450 0.32  
 171: 28  9 20  0   27  8 19  0             311014.3775  -0.0450  0.050  -0.0450 0.32  
 172: 28  9 20  0   27  9 19  0             311014.3775  -0.0450  0.050  -0.0450 0.18  
 173: 37  0 37  0   36  0 36  0             319446.9007   0.0041  0.050   0.0041 0.17  
 174: 37  0 37  0   36  1 36  0             319446.9007   0.0041  0.050   0.0041 0.33  
 175: 37  1 37  0   36  0 36  0             319446.9007   0.0041  0.050   0.0041 0.33  
 176: 37  1 37  0   36  1 36  0             319446.9007   0.0041  0.050   0.0041 0.17  
 177: 38  0 38  0   37  0 37  0             327962.1047   0.0340  0.050   0.0341 0.17  
 178: 38  0 38  0   37  1 37  0             327962.1047   0.0340  0.050   0.0341 0.33  
 179: 38  1 38  0   37  0 37  0             327962.1047   0.0340  0.050   0.0341 0.33  
 180: 38  1 38  0   37  1 37  0             327962.1047   0.0340  0.050   0.0341 0.17  
 181: 37  1 36  0   36  1 35  0             327969.2261  -0.0386  0.050  -0.0387 0.17  
 182: 37  1 36  0   36  2 35  0             327969.2261  -0.0386  0.050  -0.0387 0.33  
 183: 37  2 36  0   36  1 35  0             327969.2261  -0.0386  0.050  -0.0387 0.33  
 184: 37  2 36  0   36  2 35  0             327969.2261  -0.0386  0.050  -0.0387 0.17  
 185: 34  4 30  0   33  4 29  0             327989.4429  -0.0333  0.050  -0.0334 0.17  
 186: 34  4 30  0   33  5 29  0             327989.4429  -0.0333  0.050  -0.0334 0.33  
 187: 34  5 30  0   33  4 29  0             327989.4429  -0.0333  0.050  -0.0334 0.33  
 188: 34  5 30  0   33  5 29  0             327989.4429  -0.0333  0.050  -0.0334 0.17  
 189: 30  8 22  0   29  8 21  0             328036.8811   0.0866  0.050   0.0867 0.18  
 190: 30  8 22  0   29  9 21  0             328036.8811   0.0866  0.050   0.0867 0.32  
 191: 30  9 22  0   29  8 21  0             328036.8811   0.0866  0.050   0.0867 0.32  
 192: 30  9 22  0   29  9 21  0             328036.8811   0.0866  0.050   0.0867 0.18  
 193: 31  8 23  0   30  8 22  0             336548.2699  -0.0440  0.050  -0.0440 0.18  
 194: 31  8 23  0   30  9 22  0             336548.2699  -0.0440  0.050  -0.0440 0.32  
 195: 31  9 23  0   30  8 22  0             336548.2699  -0.0440  0.050  -0.0440 0.32  
 196: 31  9 23  0   30  9 22  0             336548.2699  -0.0440  0.050  -0.0440 0.18  
 197: 32  8 24  0   31  8 23  0             345059.8938  -0.0380  0.050  -0.0380 0.18  
 198: 32  8 24  0   31  9 23  0             345059.8938  -0.0380  0.050  -0.0380 0.32  
 199: 32  9 24  0   31  8 23  0             345059.8938  -0.0380  0.050  -0.0380 0.32  
 200: 32  9 24  0   31  9 23  0             345059.8938  -0.0380  0.050  -0.0380 0.18  
 201: 41  0 41  0   40  0 40  0             353505.9179  -0.0819  0.050  -0.0819 0.17  
 202: 41  0 41  0   40  1 40  0             353505.9179  -0.0819  0.050  -0.0819 0.33  
 203: 41  1 41  0   40  0 40  0             353505.9179  -0.0819  0.050  -0.0819 0.33  
 204: 41  1 41  0   40  1 40  0             353505.9179  -0.0819  0.050  -0.0819 0.17  
 205: 39  2 37  0   38  2 36  0             353519.8079   0.0694  0.050   0.0694 0.17  
 206: 39  2 37  0   38  3 36  0             353519.8079   0.0694  0.050   0.0694 0.33  
 207: 39  3 37  0   38  2 36  0             353519.8079   0.0694  0.050   0.0694 0.33  
 208: 39  3 37  0   38  3 36  0             353519.8079   0.0694  0.050   0.0694 0.17  
 209: 37  4 33  0   36  4 32  0             353532.4268  -0.0380  0.050  -0.0380 0.17  
 210: 37  4 33  0   36  5 32  0             353532.4268  -0.0380  0.050  -0.0380 0.33  
 211: 37  5 33  0   36  4 32  0             353532.4268  -0.0380  0.050  -0.0380 0.33  
 212: 37  5 33  0   36  5 32  0             353532.4268  -0.0380  0.050  -0.0380 0.17  
 213: 36  5 31  0   35  5 30  0             353539.4103   0.0314  0.050   0.0314 0.18  
 214: 36  5 31  0   35  6 30  0             353539.4103   0.0314  0.050   0.0314 0.32  
 215: 36  6 31  0   35  5 30  0             353539.4103   0.0314  0.050   0.0314 0.32  
 216: 36  6 31  0   35  6 30  0             353539.4103   0.0314  0.050   0.0314 0.18  
 217: 32  9 23  0   31  9 22  0             353591.6211   0.0506  0.050   0.0506 0.18  
 218: 32  9 23  0   31 10 22  0             353591.6211   0.0506  0.050   0.0506 0.32  
 219: 32 10 23  0   31  9 22  0             353591.6211   0.0506  0.050   0.0506 0.32  
 220: 32 10 23  0   31 10 22  0             353591.6211   0.0506  0.050   0.0506 0.18  
 221: 43  0 43  0   42  0 42  0             370533.8617  -0.0290  0.050  -0.0290 0.17  
 222: 43  0 43  0   42  1 42  0             370533.8617  -0.0290  0.050  -0.0290 0.33  
 223: 43  1 43  0   42  0 42  0             370533.8617  -0.0290  0.050  -0.0290 0.33  
 224: 43  1 43  0   42  1 42  0             370533.8617  -0.0290  0.050  -0.0290 0.17  
 225: 42  1 41  0   41  1 40  0             370540.9888   0.0023  0.050   0.0023 0.17  
 226: 42  1 41  0   41  2 40  0             370540.9888   0.0023  0.050   0.0023 0.33  
 227: 42  2 41  0   41  1 40  0             370540.9888   0.0023  0.050   0.0023 0.33  
 228: 42  2 41  0   41  2 40  0             370540.9888   0.0023  0.050   0.0023 0.17  
 229: 41  2 39  0   40  2 38  0             370547.4848  -0.0129  0.050  -0.0129 0.17  
 230: 41  2 39  0   40  3 38  0             370547.4848  -0.0129  0.050  -0.0129 0.33  
 231: 41  3 39  0   40  2 38  0             370547.4848  -0.0129  0.050  -0.0129 0.33  
 232: 41  3 39  0   40  3 38  0             370547.4848  -0.0129  0.050  -0.0129 0.17  
 233: 40  3 37  0   39  3 36  0             370553.7091   0.0461  0.050   0.0462 0.17  
 234: 40  3 37  0   39  4 36  0             370553.7091   0.0461  0.050   0.0462 0.33  
 235: 40  4 37  0   39  3 36  0             370553.7091   0.0461  0.050   0.0462 0.33  
 236: 40  4 37  0   39  4 36  0             370553.7091   0.0461  0.050   0.0462 0.17  
 237: 39  4 35  0   38  4 34  0             370559.8069   0.0222  0.050   0.0222 0.17  
 238: 39  4 35  0   38  5 34  0             370559.8069   0.0222  0.050   0.0222 0.33  
 239: 39  5 35  0   38  4 34  0             370559.8069   0.0222  0.050   0.0222 0.33  
 240: 39  5 35  0   38  5 34  0             370559.8069   0.0222  0.050   0.0222 0.17  
 241: 38  5 33  0   37  5 32  0             370566.2275  -0.0358  0.050  -0.0358 0.18  
 242: 38  5 33  0   37  6 32  0             370566.2275  -0.0358  0.050  -0.0358 0.32  
 243: 38  6 33  0   37  5 32  0             370566.2275  -0.0358  0.050  -0.0358 0.32  
 244: 38  6 33  0   37  6 32  0             370566.2275  -0.0358  0.050  -0.0358 0.18  
 245: 37  6 31  0   36  6 30  0             370573.6496  -0.0025  0.050  -0.0026 0.18  
 246: 37  6 31  0   36  7 30  0             370573.6496  -0.0025  0.050  -0.0026 0.32  
 247: 37  7 31  0   36  6 30  0             370573.6496  -0.0025  0.050  -0.0026 0.32  
 248: 37  7 31  0   36  7 30  0             370573.6496  -0.0025  0.050  -0.0026 0.18  
 249: 36  7 29  0   35  7 28  0             370582.7353  -0.0115  0.050  -0.0115 0.18  
 250: 36  7 29  0   35  8 28  0             370582.7353  -0.0115  0.050  -0.0115 0.32  
 251: 36  8 29  0   35  7 28  0             370582.7353  -0.0115  0.050  -0.0115 0.32  
 252: 36  8 29  0   35  8 28  0             370582.7353  -0.0115  0.050  -0.0115 0.18  
 253: 35  8 27  0   34  8 26  0             370594.7384  -0.0009  0.050  -0.0010 0.18  
 254: 35  8 27  0   34  9 26  0             370594.7384  -0.0009  0.050  -0.0010 0.32  
 255: 35  9 27  0   34  8 26  0             370594.7384  -0.0009  0.050  -0.0010 0.32  
 256: 35  9 27  0   34  9 26  0             370594.7384  -0.0009  0.050  -0.0010 0.18  
 257: 34  9 25  0   33  9 24  0             370611.5341   0.0450  0.050   0.0450 0.18  
 258: 34  9 25  0   33 10 24  0             370611.5341   0.0450  0.050   0.0450 0.32  
 259: 34 10 25  0   33  9 24  0             370611.5341   0.0450  0.050   0.0450 0.32  
 260: 34 10 25  0   33 10 24  0             370611.5341   0.0450  0.050   0.0450 0.18  
 261: 44  0 44  0   43  0 43  0             379047.3967  -0.0005  0.050  -0.0006 0.17  
 262: 44  0 44  0   43  1 43  0             379047.3967  -0.0005  0.050  -0.0006 0.33  
 263: 44  1 44  0   43  0 43  0             379047.3967  -0.0005  0.050  -0.0006 0.33  
 264: 44  1 44  0   43  1 43  0             379047.3967  -0.0005  0.050  -0.0006 0.17  
 265: 43  1 42  0   42  1 41  0             379054.4923   0.0180  0.050   0.0181 0.17  
 266: 43  1 42  0   42  2 41  0             379054.4923   0.0180  0.050   0.0181 0.33  
 267: 43  2 42  0   42  1 41  0             379054.4923   0.0180  0.050   0.0181 0.33  
 268: 43  2 42  0   42  2 41  0             379054.4923   0.0180  0.050   0.0181 0.17  
 269: 42  2 40  0   41  2 39  0             379060.9005  -0.0395  0.050  -0.0395 0.17  
 270: 42  2 40  0   41  3 39  0             379060.9005  -0.0395  0.050  -0.0395 0.33  
 271: 42  3 40  0   41  2 39  0             379060.9005  -0.0395  0.050  -0.0395 0.33  
 272: 42  3 40  0   41  3 39  0             379060.9005  -0.0395  0.050  -0.0395 0.17  
 273: 40  4 36  0   39  4 35  0             379073.0245   0.0057  0.050   0.0057 0.17  
 274: 40  4 36  0   39  5 35  0             379073.0245   0.0057  0.050   0.0057 0.33  
 275: 40  5 36  0   39  4 35  0             379073.0245   0.0057  0.050   0.0057 0.33  
 276: 40  5 36  0   39  5 35  0             379073.0245   0.0057  0.050   0.0057 0.17  
 277: 39  5 34  0   38  5 33  0             379079.2613  -0.0360  0.050  -0.0360 0.17  
 278: 39  5 34  0   38  6 33  0             379079.2613  -0.0360  0.050  -0.0360 0.33  
 279: 39  6 34  0   38  5 33  0             379079.2613  -0.0360  0.050  -0.0360 0.33  
 280: 39  6 34  0   38  6 33  0             379079.2613  -0.0360  0.050  -0.0360 0.17  
 281: 38  6 32  0   37  6 31  0             379086.3708  -0.0031  0.050  -0.0031 0.18  
 282: 38  6 32  0   37  7 31  0             379086.3708  -0.0031  0.050  -0.0031 0.32  
 283: 38  7 32  0   37  6 31  0             379086.3708  -0.0031  0.050  -0.0031 0.32  
 284: 38  7 32  0   37  7 31  0             379086.3708  -0.0031  0.050  -0.0031 0.18  
 285: 36  8 28  0   35  8 27  0             379106.1586  -0.0091  0.050  -0.0092 0.18  
 286: 36  8 28  0   35  9 27  0             379106.1586  -0.0091  0.050  -0.0092 0.32  
 287: 36  9 28  0   35  8 27  0             379106.1586  -0.0091  0.050  -0.0092 0.32  
 288: 36  9 28  0   35  9 27  0             379106.1586  -0.0091  0.050  -0.0092 0.18  
 289: 35  9 26  0   34  9 25  0             379121.6456   0.0550  0.050   0.0551 0.18  
 290: 35  9 26  0   34 10 25  0             379121.6456   0.0550  0.050   0.0551 0.32  
 291: 35 10 26  0   34  9 25  0             379121.6456   0.0550  0.050   0.0551 0.32  
 292: 35 10 26  0   34 10 25  0             379121.6456   0.0550  0.050   0.0551 0.18  
 293: 33 11 22  0   32 11 21  0             379177.3028   0.0240  0.050   0.0240 0.18  
 294: 33 11 22  0   32 12 21  0             379177.3028   0.0240  0.050   0.0240 0.32  
 295: 33 12 22  0   32 11 21  0             379177.3028   0.0240  0.050   0.0240 0.32  
 296: 33 12 22  0   32 12 21  0             379177.3028   0.0240  0.050   0.0240 0.18  
 297: 45  0 45  0   44  0 44  0             387560.6193   0.0171  0.050   0.0171 0.17  
 298: 45  0 45  0   44  1 44  0             387560.6193   0.0171  0.050   0.0171 0.33  
 299: 45  1 45  0   44  0 44  0             387560.6193   0.0171  0.050   0.0171 0.33  
 300: 45  1 45  0   44  1 44  0             387560.6193   0.0171  0.050   0.0171 0.17  
 301: 44  1 43  0   43  1 42  0             387567.6008  -0.0597  0.050  -0.0597 0.17  
 302: 44  1 43  0   43  2 42  0             387567.6008  -0.0597  0.050  -0.0597 0.33  
 303: 44  2 43  0   43  1 42  0             387567.6008  -0.0597  0.050  -0.0597 0.33  
 304: 44  2 43  0   43  2 42  0             387567.6008  -0.0597  0.050  -0.0597 0.17  
 305: 43  2 41  0   42  3 40  0             387574.1583   0.0766  0.050   0.0767 0.49  
 306: 43  2 41  0   42  2 40  0             387574.1583   0.0766  0.050   0.0767 0.26  
 307: 43  3 41  0   42  3 40  0             387574.1583   0.0766  0.050   0.0767 0.26  
 308: 40  5 35  0   39  5 34  0             387592.0805   0.0336  0.050   0.0336 0.17  
 309: 40  5 35  0   39  6 34  0             387592.0805   0.0336  0.050   0.0336 0.33  
 310: 40  6 35  0   39  5 34  0             387592.0805   0.0336  0.050   0.0336 0.33  
 311: 40  6 35  0   39  6 34  0             387592.0805   0.0336  0.050   0.0336 0.17  
 312: 38  7 31  0   37  7 30  0             387607.0279   0.0509  0.050   0.0510 0.18  
 313: 38  7 31  0   37  8 30  0             387607.0279   0.0509  0.050   0.0510 0.32  
 314: 38  8 31  0   37  7 30  0             387607.0279   0.0509  0.050   0.0510 0.32  
 315: 38  8 31  0   37  8 30  0             387607.0279   0.0509  0.050   0.0510 0.18  
 316: 30 15 15  0   29 15 14  0             388139.8849  -0.0301  0.050  -0.0225 0.20  
 317: 30 15 15  0   29 16 14  0             388139.8849  -0.0128  0.050  -0.0225 0.30  
 318: 30 16 15  0   29 15 14  0             388139.8849  -0.0321  0.050  -0.0225 0.30  
 319: 30 16 15  0   29 16 14  0             388139.8849  -0.0148  0.050  -0.0225 0.20  
 320: 46  0 46  0   45  0 45  0             396073.5044   0.0057  0.050   0.0057 0.17  
 321: 46  0 46  0   45  1 45  0             396073.5044   0.0057  0.050   0.0057 0.33  
 322: 46  1 46  0   45  0 45  0             396073.5044   0.0057  0.050   0.0057 0.33  
 323: 46  1 46  0   45  1 45  0             396073.5044   0.0057  0.050   0.0057 0.17  
 324: 45  1 44  0   44  1 43  0             396080.6172   0.0786  0.050   0.0787 0.17  
 325: 45  1 44  0   44  2 43  0             396080.6172   0.0786  0.050   0.0787 0.33  
 326: 45  2 44  0   44  1 43  0             396080.6172   0.0786  0.050   0.0787 0.33  
 327: 45  2 44  0   44  2 43  0             396080.6172   0.0786  0.050   0.0787 0.17  
 328: 44  2 42  0   43  2 41  0             396086.8754  -0.0402  0.050  -0.0402 0.17  
 329: 44  2 42  0   43  3 41  0             396086.8754  -0.0402  0.050  -0.0402 0.33  
 330: 44  3 42  0   43  2 41  0             396086.8754  -0.0402  0.050  -0.0402 0.33  
 331: 44  3 42  0   43  3 41  0             396086.8754  -0.0402  0.050  -0.0402 0.17  
 332: 40  6 34  0   39  6 33  0             396110.9325  -0.0799  0.050  -0.0799 0.18  
 333: 40  6 34  0   39  7 33  0             396110.9325  -0.0799  0.050  -0.0799 0.32  
 334: 40  7 34  0   39  6 33  0             396110.9325  -0.0799  0.050  -0.0799 0.32  
 335: 40  7 34  0   39  7 33  0             396110.9325  -0.0799  0.050  -0.0799 0.18  
 336: 39  7 32  0   38  7 31  0             396118.7686   0.0311  0.050   0.0311 0.18  
 337: 39  7 32  0   38  8 31  0             396118.7686   0.0311  0.050   0.0311 0.32  
 338: 39  8 32  0   38  7 31  0             396118.7686   0.0311  0.050   0.0311 0.32  
 339: 39  8 32  0   38  8 31  0             396118.7686   0.0311  0.050   0.0311 0.18  
 340: 37  9 28  0   36  9 27  0             396141.8089   0.0582  0.050   0.0583 0.18  
 341: 37  9 28  0   36 10 27  0             396141.8089   0.0582  0.050   0.0583 0.32  
 342: 37 10 28  0   36  9 27  0             396141.8089   0.0582  0.050   0.0583 0.32  
 343: 37 10 28  0   36 10 27  0             396141.8089   0.0582  0.050   0.0583 0.18  
 344: 36 10 26  0   35 10 25  0             396160.2649  -0.0511  0.050  -0.0511 0.18  
 345: 36 10 26  0   35 11 25  0             396160.2649  -0.0511  0.050  -0.0511 0.32  
 346: 36 11 26  0   35 10 25  0             396160.2649  -0.0511  0.050  -0.0511 0.32  
 347: 36 11 26  0   35 11 25  0             396160.2649  -0.0511  0.050  -0.0511 0.18  
 348: 35 11 24  0   34 11 23  0             396187.4153   0.0011  0.050   0.0011 0.18  
 349: 35 11 24  0   34 12 23  0             396187.4153   0.0011  0.050   0.0011 0.32  
 350: 35 12 24  0   34 11 23  0             396187.4153   0.0011  0.050   0.0011 0.32  
 351: 35 12 24  0   34 12 23  0             396187.4153   0.0011  0.050   0.0011 0.18  
 352: 33 13 20  0   32 13 19  0             396292.1416  -0.0690  0.050  -0.0691 0.19  
 353: 33 13 20  0   32 14 19  0             396292.1416  -0.0690  0.050  -0.0691 0.31  
 354: 33 14 20  0   32 13 19  0             396292.1416  -0.0690  0.050  -0.0691 0.31  
 355: 33 14 20  0   32 14 19  0             396292.1416  -0.0690  0.050  -0.0691 0.19  
 356: 32 14 18  0   31 14 17  0             396396.2572   0.0906  0.050   0.0906 0.19  
 357: 32 14 18  0   31 15 17  0             396396.2572   0.0906  0.050   0.0906 0.31  
 358: 32 15 18  0   31 14 17  0             396396.2572   0.0906  0.050   0.0906 0.31  
 359: 32 15 18  0   31 15 17  0             396396.2572   0.0906  0.050   0.0906 0.19  
 360: 31 15 16  0   30 15 15  0             396574.2267  -0.0641  0.050  -0.0633 0.20  
 361: 31 15 16  0   30 16 15  0             396574.2267  -0.0621  0.050  -0.0633 0.30  
 362: 31 16 16  0   30 15 15  0             396574.2267  -0.0644  0.050  -0.0633 0.30  
 363: 31 16 16  0   30 16 15  0             396574.2267  -0.0624  0.050  -0.0633 0.20  
 364: 46  1 45  0   45  1 44  0             404593.0994  -0.0021  0.050  -0.0022 0.17  
 365: 46  1 45  0   45  2 44  0             404593.0994  -0.0021  0.050  -0.0022 0.33  
 366: 46  2 45  0   45  1 44  0             404593.0994  -0.0021  0.050  -0.0022 0.33  
 367: 46  2 45  0   45  2 44  0             404593.0994  -0.0021  0.050  -0.0022 0.17  
 368: 45  2 43  0   44  2 42  0             404599.3737  -0.0615  0.050  -0.0616 0.17  
 369: 45  2 43  0   44  3 42  0             404599.3737  -0.0615  0.050  -0.0616 0.33  
 370: 45  3 43  0   44  2 42  0             404599.3737  -0.0615  0.050  -0.0616 0.33  
 371: 45  3 43  0   44  3 42  0             404599.3737  -0.0615  0.050  -0.0616 0.17  
 372: 44  3 41  0   43  3 40  0             404605.2874  -0.0041  0.050  -0.0041 0.17  
 373: 44  3 41  0   43  4 40  0             404605.2874  -0.0041  0.050  -0.0041 0.33  
 374: 44  4 41  0   43  3 40  0             404605.2874  -0.0041  0.050  -0.0041 0.33  
 375: 44  4 41  0   43  4 40  0             404605.2874  -0.0041  0.050  -0.0041 0.17  
 376: 43  4 39  0   42  4 38  0             404610.8587  -0.0667  0.050  -0.0668 0.17  
 377: 43  4 39  0   42  5 38  0             404610.8587  -0.0667  0.050  -0.0668 0.33  
 378: 43  5 39  0   42  4 38  0             404610.8587  -0.0667  0.050  -0.0668 0.33  
 379: 43  5 39  0   42  5 38  0             404610.8587  -0.0667  0.050  -0.0668 0.17  
 380: 42  5 37  0   41  5 36  0             404616.6264  -0.0313  0.050  -0.0314 0.17  
 381: 42  5 37  0   41  6 36  0             404616.6264  -0.0313  0.050  -0.0314 0.33  
 382: 42  6 37  0   41  5 36  0             404616.6264  -0.0313  0.050  -0.0314 0.33  
 383: 42  6 37  0   41  6 36  0             404616.6264  -0.0313  0.050  -0.0314 0.17  
 384: 40  7 33  0   39  7 32  0             404630.2917   0.0507  0.050   0.0508 0.18  
 385: 40  7 33  0   39  8 32  0             404630.2917   0.0507  0.050   0.0508 0.32  
 386: 40  8 33  0   39  7 32  0             404630.2917   0.0507  0.050   0.0508 0.32  
 387: 40  8 33  0   39  8 32  0             404630.2917   0.0507  0.050   0.0508 0.18  
 388: 36 11 25  0   35 11 24  0             404693.2693  -0.0610  0.050  -0.0610 0.18  
 389: 36 11 25  0   35 12 24  0             404693.2693  -0.0610  0.050  -0.0610 0.32  
 390: 36 12 25  0   35 11 24  0             404693.2693  -0.0610  0.050  -0.0610 0.32  
 391: 36 12 25  0   35 12 24  0             404693.2693  -0.0610  0.050  -0.0610 0.18  
 392: 35 12 23  0   34 12 22  0             404729.8768  -0.0173  0.050  -0.0174 0.18  
 393: 35 12 23  0   34 13 22  0             404729.8768  -0.0173  0.050  -0.0174 0.32  
 394: 35 13 23  0   34 12 22  0             404729.8768  -0.0173  0.050  -0.0174 0.32  
 395: 35 13 23  0   34 13 22  0             404729.8768  -0.0173  0.050  -0.0174 0.18  
 396: 32 15 17  0   31 15 16  0             405024.4931   0.0850  0.050   0.0852 0.20  
 397: 32 15 17  0   31 16 16  0             405024.4931   0.0852  0.050   0.0852 0.30  
 398: 32 16 17  0   31 15 16  0             405024.4931   0.0850  0.050   0.0852 0.30  
 399: 32 16 17  0   31 16 16  0             405024.4931   0.0852  0.050   0.0852 0.20  
 400: 31 16 15  0   30 16 14  0             405288.2204  -0.0157  0.050   0.0048 0.20  
 401: 31 16 15  0   30 17 14  0             405288.2204   0.0309  0.050   0.0048 0.30  
 402: 31 17 15  0   30 16 14  0             405288.2204  -0.0213  0.050   0.0048 0.30  
 403: 31 17 15  0   30 17 14  0             405288.2204   0.0253  0.050   0.0048 0.20  
 404: 48  0 48  0   47  0 47  0             413098.2487  -0.0904  0.050  -0.0905 0.17  
 405: 48  0 48  0   47  1 47  0             413098.2487  -0.0904  0.050  -0.0905 0.33  
 406: 48  1 48  0   47  0 47  0             413098.2487  -0.0904  0.050  -0.0905 0.33  
 407: 48  1 48  0   47  1 47  0             413098.2487  -0.0904  0.050  -0.0905 0.17  
 408: 46  2 44  0   45  2 43  0             413111.6032  -0.0304  0.050  -0.0304 0.17  
 409: 46  2 44  0   45  3 43  0             413111.6032  -0.0304  0.050  -0.0304 0.33  
 410: 46  3 44  0   45  2 43  0             413111.6032  -0.0304  0.050  -0.0304 0.33  
 411: 46  3 44  0   45  3 43  0             413111.6032  -0.0304  0.050  -0.0304 0.17  
 412: 45  3 42  0   44  3 41  0             413117.4369   0.0202  0.050   0.0203 0.17  
 413: 45  3 42  0   44  4 41  0             413117.4369   0.0202  0.050   0.0203 0.33  
 414: 45  4 42  0   44  3 41  0             413117.4369   0.0202  0.050   0.0203 0.33  
 415: 45  4 42  0   44  4 41  0             413117.4369   0.0202  0.050   0.0203 0.17  
 416: 43  5 38  0   42  5 37  0             413128.5050   0.0024  0.050   0.0024 0.17  
 417: 43  5 38  0   42  6 37  0             413128.5050   0.0024  0.050   0.0024 0.33  
 418: 43  6 38  0   42  5 37  0             413128.5050   0.0024  0.050   0.0024 0.33  
 419: 43  6 38  0   42  6 37  0             413128.5050   0.0024  0.050   0.0024 0.17  
 420: 42  6 36  0   41  6 35  0             413134.4545  -0.0509  0.050  -0.0510 0.18  
 421: 42  6 36  0   41  7 35  0             413134.4545  -0.0509  0.050  -0.0510 0.32  
 422: 42  7 36  0   41  6 35  0             413134.4545  -0.0509  0.050  -0.0510 0.32  
 423: 42  7 36  0   41  7 35  0             413134.4545  -0.0509  0.050  -0.0510 0.18  
 424: 41  7 34  0   40  7 33  0             413141.4972   0.0239  0.050   0.0240 0.18  
 425: 41  7 34  0   40  8 33  0             413141.4972   0.0239  0.050   0.0240 0.32  
 426: 41  8 34  0   40  7 33  0             413141.4972   0.0239  0.050   0.0240 0.32  
 427: 41  8 34  0   40  8 33  0             413141.4972   0.0239  0.050   0.0240 0.18  
 428: 40  8 32  0   39  8 31  0             413150.1785   0.0432  0.050   0.0433 0.18  
 429: 40  8 32  0   39  9 31  0             413150.1785   0.0432  0.050   0.0433 0.32  
 430: 40  9 32  0   39  8 31  0             413150.1785   0.0432  0.050   0.0433 0.32  
 431: 40  9 32  0   39  9 31  0             413150.1785   0.0432  0.050   0.0433 0.18  
 432: 36 12 24  0   35 12 23  0             413232.4132  -0.0600  0.050  -0.0600 0.18  
 433: 36 12 24  0   35 13 23  0             413232.4132  -0.0600  0.050  -0.0600 0.32  
 434: 36 13 24  0   35 12 23  0             413232.4132  -0.0600  0.050  -0.0600 0.32  
 435: 36 13 24  0   35 13 23  0             413232.4132  -0.0600  0.050  -0.0600 0.18  
 436: 35 13 22  0   34 13 21  0             413282.1285  -0.0500  0.050  -0.0500 0.19  
 437: 35 13 22  0   34 14 21  0             413282.1285  -0.0500  0.050  -0.0500 0.31  
 438: 35 14 22  0   34 13 21  0             413282.1285  -0.0500  0.050  -0.0500 0.31  
 439: 35 14 22  0   34 14 21  0             413282.1285  -0.0500  0.050  -0.0500 0.19  
 440: 47  2 45  0   46  2 44  0             421623.4101  -0.0937  0.050  -0.0938 0.17  
 441: 47  2 45  0   46  3 44  0             421623.4101  -0.0937  0.050  -0.0938 0.33  
 442: 47  3 45  0   46  2 44  0             421623.4101  -0.0937  0.050  -0.0938 0.33  
 443: 47  3 45  0   46  3 44  0             421623.4101  -0.0937  0.050  -0.0938 0.17  
 444: 46  3 43  0   45  3 42  0             421629.2339   0.0190  0.050   0.0190 0.17  
 445: 46  3 43  0   45  4 42  0             421629.2339   0.0190  0.050   0.0190 0.33  
 446: 46  4 43  0   45  3 42  0             421629.2339   0.0190  0.050   0.0190 0.33  
 447: 46  4 43  0   45  4 42  0             421629.2339   0.0190  0.050   0.0190 0.17  
 448: 45  4 41  0   44  4 40  0             421634.6015  -0.0244  0.050  -0.0244 0.17  
 449: 45  4 41  0   44  5 40  0             421634.6015  -0.0244  0.050  -0.0244 0.33  
 450: 45  5 41  0   44  4 40  0             421634.6015  -0.0244  0.050  -0.0244 0.33  
 451: 45  5 41  0   44  5 40  0             421634.6015  -0.0244  0.050  -0.0244 0.17  
 452: 44  5 39  0   43  5 38  0             421639.9844  -0.0450  0.050  -0.0450 0.17  
 453: 44  5 39  0   43  6 38  0             421639.9844  -0.0450  0.050  -0.0450 0.33  
 454: 44  6 39  0   43  5 38  0             421639.9844  -0.0450  0.050  -0.0450 0.33  
 455: 44  6 39  0   43  6 38  0             421639.9844  -0.0450  0.050  -0.0450 0.17  
 456: 43  6 37  0   42  6 36  0             421645.7519  -0.0456  0.050  -0.0456 0.18  
 457: 43  6 37  0   42  7 36  0             421645.7519  -0.0456  0.050  -0.0456 0.32  
 458: 43  7 37  0   42  6 36  0             421645.7519  -0.0456  0.050  -0.0456 0.32  
 459: 43  7 37  0   42  7 36  0             421645.7519  -0.0456  0.050  -0.0456 0.18  
 460: 40  9 31  0   39  9 30  0             421671.1357  -0.0626  0.050  -0.0627 0.18  
 461: 40  9 31  0   39 10 30  0             421671.1357  -0.0626  0.050  -0.0627 0.32  
 462: 40 10 31  0   39  9 30  0             421671.1357  -0.0626  0.050  -0.0627 0.32  
 463: 40 10 31  0   39 10 30  0             421671.1357  -0.0626  0.050  -0.0627 0.18  
 464: 35 14 21  0   34 14 20  0             421848.0416  -0.0429  0.050  -0.0430 0.19  
 465: 35 14 21  0   34 15 20  0             421848.0416  -0.0429  0.050  -0.0430 0.31  
 466: 35 15 21  0   34 14 20  0             421848.0416  -0.0429  0.050  -0.0430 0.31  
 467: 35 15 21  0   34 15 20  0             421848.0416  -0.0429  0.050  -0.0430 0.19  
 468: 49  1 48  0   48  1 47  0             430128.8740   0.0414  0.050   0.0414 0.17  
 469: 49  1 48  0   48  2 47  0             430128.8740   0.0414  0.050   0.0414 0.33  
 470: 49  2 48  0   48  1 47  0             430128.8740   0.0414  0.050   0.0414 0.33  
 471: 49  2 48  0   48  2 47  0             430128.8740   0.0414  0.050   0.0414 0.17  
 472: 48  2 46  0   47  2 45  0             430135.0537   0.0145  0.050   0.0145 0.17  
 473: 48  2 46  0   47  3 45  0             430135.0537   0.0145  0.050   0.0145 0.33  
 474: 48  3 46  0   47  2 45  0             430135.0537   0.0145  0.050   0.0145 0.33  
 475: 48  3 46  0   47  3 45  0             430135.0537   0.0145  0.050   0.0145 0.17  
 476: 45  5 40  0   44  5 39  0             430151.2343   0.0039  0.050   0.0039 0.17  
 477: 45  5 40  0   44  6 39  0             430151.2343   0.0039  0.050   0.0039 0.33  
 478: 45  6 40  0   44  5 39  0             430151.2343   0.0039  0.050   0.0039 0.33  
 479: 45  6 40  0   44  6 39  0             430151.2343   0.0039  0.050   0.0039 0.17  
 480: 44  6 38  0   43  6 37  0             430156.7644  -0.0097  0.050  -0.0097 0.18  
 481: 44  6 38  0   43  7 37  0             430156.7644  -0.0097  0.050  -0.0097 0.32  
 482: 44  7 38  0   43  6 37  0             430156.7644  -0.0097  0.050  -0.0097 0.32  
 483: 44  7 38  0   43  7 37  0             430156.7644  -0.0097  0.050  -0.0097 0.18  
 484: 42  8 34  0   41  8 33  0             430170.7680   0.0183  0.050   0.0184 0.18  
 485: 42  8 34  0   41  9 33  0             430170.7680   0.0183  0.050   0.0184 0.32  
 486: 42  9 34  0   41  8 33  0             430170.7680   0.0183  0.050   0.0184 0.32  
 487: 42  9 34  0   41  9 33  0             430170.7680   0.0183  0.050   0.0184 0.18  
 488: 41  9 32  0   40  9 31  0             430180.5731  -0.0916  0.050  -0.0917 0.18  
 489: 41  9 32  0   40 10 31  0             430180.5731  -0.0916  0.050  -0.0917 0.32  
 490: 41 10 32  0   40  9 31  0             430180.5731  -0.0916  0.050  -0.0917 0.32  
 491: 41 10 32  0   40 10 31  0             430180.5731  -0.0916  0.050  -0.0917 0.18  
 492: 39 11 28  0   38 11 27  0             430212.8534   0.0575  0.050   0.0576 0.18  
 493: 39 11 28  0   38 12 27  0             430212.8534   0.0575  0.050   0.0576 0.32  
 494: 39 12 28  0   38 11 27  0             430212.8534   0.0575  0.050   0.0576 0.32  
 495: 39 12 28  0   38 12 27  0             430212.8534   0.0575  0.050   0.0576 0.18  
 496: 51  0 51  0   50  0 50  0             438633.1199   0.0028  0.050   0.0029 0.17  
 497: 51  0 51  0   50  1 50  0             438633.1199   0.0028  0.050   0.0029 0.33  
 498: 51  1 51  0   50  0 50  0             438633.1199   0.0028  0.050   0.0029 0.33  
 499: 51  1 51  0   50  1 50  0             438633.1199   0.0028  0.050   0.0029 0.17  
 500: 50  1 49  0   49  1 48  0             438640.0770   0.0093  0.050   0.0094 0.17  
 501: 50  1 49  0   49  2 48  0             438640.0770   0.0093  0.050   0.0094 0.33  
 502: 50  2 49  0   49  1 48  0             438640.0770   0.0093  0.050   0.0094 0.33  
 503: 50  2 49  0   49  2 48  0             438640.0770   0.0093  0.050   0.0094 0.17  
 504: 49  2 47  0   48  2 46  0             438646.3219   0.0892  0.050   0.0892 0.17  
 505: 49  2 47  0   48  3 46  0             438646.3219   0.0892  0.050   0.0892 0.33  
 506: 49  3 47  0   48  2 46  0             438646.3219   0.0892  0.050   0.0892 0.33  
 507: 49  3 47  0   48  3 46  0             438646.3219   0.0892  0.050   0.0892 0.17  
 508: 48  3 45  0   47  3 44  0             438651.7824  -0.0206  0.050  -0.0207 0.17  
 509: 48  3 45  0   47  4 44  0             438651.7824  -0.0206  0.050  -0.0207 0.33  
 510: 48  4 45  0   47  3 44  0             438651.7824  -0.0206  0.050  -0.0207 0.33  
 511: 48  4 45  0   47  4 44  0             438651.7824  -0.0206  0.050  -0.0207 0.17  
 512: 46  5 41  0   45  5 40  0             438662.1648   0.0670  0.050   0.0670 0.17  
 513: 46  5 41  0   45  6 40  0             438662.1648   0.0670  0.050   0.0670 0.33  
 514: 46  6 41  0   45  5 40  0             438662.1648   0.0670  0.050   0.0670 0.33  
 515: 46  6 41  0   45  6 40  0             438662.1648   0.0670  0.050   0.0670 0.17  
 516: 45  6 39  0   44  6 38  0             438667.4004  -0.0258  0.050  -0.0259 0.18  
 517: 45  6 39  0   44  7 38  0             438667.4004  -0.0258  0.050  -0.0259 0.32  
 518: 45  7 39  0   44  6 38  0             438667.4004  -0.0258  0.050  -0.0259 0.32  
 519: 45  7 39  0   44  7 38  0             438667.4004  -0.0258  0.050  -0.0259 0.18  
 520: 44  7 37  0   43  7 36  0             438673.3661  -0.0530  0.050  -0.0530 0.18  
 521: 44  7 37  0   43  8 36  0             438673.3661  -0.0530  0.050  -0.0530 0.32  
 522: 44  8 37  0   43  7 36  0             438673.3661  -0.0530  0.050  -0.0530 0.32  
 523: 44  8 37  0   43  8 36  0             438673.3661  -0.0530  0.050  -0.0530 0.18  
 524: 39 12 27  0   38 12 26  0             438744.1232   0.0935  0.050   0.0935 0.18  
 525: 39 12 27  0   38 13 26  0             438744.1232   0.0935  0.050   0.0935 0.32  
 526: 39 13 27  0   38 12 26  0             438744.1232   0.0935  0.050   0.0935 0.32  
 527: 39 13 27  0   38 13 26  0             438744.1232   0.0935  0.050   0.0935 0.18  
 528: 51  1 50  0   50  1 49  0             447150.8747  -0.0789  0.050  -0.0790 0.17  
 529: 51  1 50  0   50  2 49  0             447150.8747  -0.0789  0.050  -0.0790 0.33  
 530: 51  2 50  0   50  1 49  0             447150.8747  -0.0789  0.050  -0.0790 0.33  
 531: 51  2 50  0   50  2 49  0             447150.8747  -0.0789  0.050  -0.0790 0.17  
 532: 50  2 48  0   49  2 47  0             447157.1220   0.0443  0.050   0.0443 0.17  
 533: 50  2 48  0   49  3 47  0             447157.1220   0.0443  0.050   0.0443 0.33  
 534: 50  3 48  0   49  2 47  0             447157.1220   0.0443  0.050   0.0443 0.33  
 535: 50  3 48  0   49  3 47  0             447157.1220   0.0443  0.050   0.0443 0.17  
 536: 48  4 44  0   47  4 43  0             447167.6463  -0.0287  0.050  -0.0288 0.17  
 537: 48  4 44  0   47  5 43  0             447167.6463  -0.0287  0.050  -0.0288 0.33  
 538: 48  5 44  0   47  4 43  0             447167.6463  -0.0287  0.050  -0.0288 0.33  
 539: 48  5 44  0   47  5 43  0             447167.6463  -0.0287  0.050  -0.0288 0.17  
 540: 47  6 42  0   46  6 41  0             447172.6073  -0.0167  0.050  -0.0167 0.26  
 541: 47  5 42  0   46  5 41  0             447172.6073  -0.0167  0.050  -0.0167 0.26  
 542: 47  5 42  0   46  6 41  0             447172.6073  -0.0167  0.050  -0.0167 0.48  
 543: 45  7 38  0   44  7 37  0             447183.4680   0.0216  0.050   0.0216 0.18  
 544: 45  7 38  0   44  8 37  0             447183.4680   0.0216  0.050   0.0216 0.32  
 545: 45  8 38  0   44  7 37  0             447183.4680   0.0216  0.050   0.0216 0.32  
 546: 45  8 38  0   44  8 37  0             447183.4680   0.0216  0.050   0.0216 0.18  
 547: 43  9 34  0   42  9 33  0             447198.8846  -0.0329  0.050  -0.0329 0.18  
 548: 43  9 34  0   42 10 33  0             447198.8846  -0.0329  0.050  -0.0329 0.32  
 549: 43 10 34  0   42  9 33  0             447198.8846  -0.0329  0.050  -0.0329 0.32  
 550: 43 10 34  0   42 10 33  0             447198.8846  -0.0329  0.050  -0.0329 0.18  
 551: 42 10 32  0   41 10 31  0             447210.3700  -0.0614  0.050  -0.0615 0.18  
 552: 42 10 32  0   41 11 31  0             447210.3700  -0.0614  0.050  -0.0615 0.32  
 553: 42 11 32  0   41 10 31  0             447210.3700  -0.0614  0.050  -0.0615 0.32  
 554: 42 11 32  0   41 11 31  0             447210.3700  -0.0614  0.050  -0.0615 0.18  
 555: 38 14 24  0   37 14 23  0             447328.4902   0.0189  0.050   0.0189 0.19  
 556: 38 14 24  0   37 15 23  0             447328.4902   0.0189  0.050   0.0189 0.31  
 557: 38 15 24  0   37 14 23  0             447328.4902   0.0189  0.050   0.0189 0.31  
 558: 38 15 24  0   37 15 23  0             447328.4902   0.0189  0.050   0.0189 0.19  
 559: 35 17 18  0   34 17 17  0             447694.2696  -0.0484  0.050  -0.0484 0.20  
 560: 35 17 18  0   34 18 17  0             447694.2696  -0.0482  0.050  -0.0484 0.30  
 561: 35 18 18  0   34 17 17  0             447694.2696  -0.0484  0.050  -0.0484 0.30  
 562: 35 18 18  0   34 18 17  0             447694.2696  -0.0482  0.050  -0.0484 0.20  
 563: 52  1 51  0   51  1 50  0             455661.4958   0.0118  0.050   0.0118 0.17  
 564: 52  1 51  0   51  2 50  0             455661.4958   0.0118  0.050   0.0118 0.33  
 565: 52  2 51  0   51  1 50  0             455661.4958   0.0118  0.050   0.0118 0.33  
 566: 52  2 51  0   51  2 50  0             455661.4958   0.0118  0.050   0.0118 0.17  
 567: 51  2 49  0   50  2 48  0             455667.5867   0.0194  0.050   0.0194 0.17  
 568: 51  2 49  0   50  3 48  0             455667.5867   0.0194  0.050   0.0194 0.33  
 569: 51  3 49  0   50  2 48  0             455667.5867   0.0194  0.050   0.0194 0.33  
 570: 51  3 49  0   50  3 48  0             455667.5867   0.0194  0.050   0.0194 0.17  
 571: 50  3 47  0   49  3 46  0             455673.0089   0.0079  0.050   0.0080 0.17  
 572: 50  3 47  0   49  4 46  0             455673.0089   0.0079  0.050   0.0080 0.33  
 573: 50  4 47  0   49  3 46  0             455673.0089   0.0079  0.050   0.0080 0.33  
 574: 50  4 47  0   49  4 46  0             455673.0089   0.0079  0.050   0.0080 0.17  
 575: 49  4 45  0   48  4 44  0             455678.0667   0.0708  0.050   0.0709 0.17  
 576: 49  4 45  0   48  5 44  0             455678.0667   0.0708  0.050   0.0709 0.33  
 577: 49  5 45  0   48  4 44  0             455678.0667   0.0708  0.050   0.0709 0.33  
 578: 49  5 45  0   48  5 44  0             455678.0667   0.0708  0.050   0.0709 0.17  
 579: 48  5 43  0   47  5 42  0             455682.8811   0.0795  0.050   0.0795 0.17  
 580: 48  5 43  0   47  6 42  0             455682.8811   0.0795  0.050   0.0795 0.33  
 581: 48  6 43  0   47  5 42  0             455682.8811   0.0795  0.050   0.0795 0.33  
 582: 48  6 43  0   47  6 42  0             455682.8811   0.0795  0.050   0.0795 0.17  
 583: 46  7 39  0   45  7 38  0             455693.1268  -0.0189  0.050  -0.0190 0.18  
 584: 46  7 39  0   45  8 38  0             455693.1268  -0.0189  0.050  -0.0190 0.32  
 585: 46  8 39  0   45  7 38  0             455693.1268  -0.0189  0.050  -0.0190 0.32  
 586: 46  8 39  0   45  8 38  0             455693.1268  -0.0189  0.050  -0.0190 0.18  
 587: 42 11 31  0   41 11 30  0             455732.9698   0.0090  0.050   0.0090 0.18  
 588: 42 11 31  0   41 12 30  0             455732.9698   0.0090  0.050   0.0090 0.32  
 589: 42 12 31  0   41 11 30  0             455732.9698   0.0090  0.050   0.0090 0.32  
 590: 42 12 31  0   41 12 30  0             455732.9698   0.0090  0.050   0.0090 0.18  
 591: 36 17 19  0   35 17 18  0             456141.5538   0.0399  0.050   0.0400 0.20  
 592: 36 17 19  0   35 18 18  0             456141.5538   0.0400  0.050   0.0400 0.30  
 593: 36 18 19  0   35 17 18  0             456141.5538   0.0399  0.050   0.0400 0.30  
 594: 36 18 19  0   35 18 18  0             456141.5538   0.0400  0.050   0.0400 0.20  
 595: 53  1 52  0   52  1 51  0             464171.6731   0.0214  0.050   0.0214 0.17  
 596: 53  1 52  0   52  2 51  0             464171.6731   0.0214  0.050   0.0214 0.33  
 597: 53  2 52  0   52  1 51  0             464171.6731   0.0214  0.050   0.0214 0.33  
 598: 53  2 52  0   52  2 51  0             464171.6731   0.0214  0.050   0.0214 0.17  
 599: 52  2 50  0   51  2 49  0             464177.6933  -0.0012  0.050  -0.0013 0.17  
 600: 52  2 50  0   51  3 49  0             464177.6933  -0.0012  0.050  -0.0013 0.33  
 601: 52  3 50  0   51  2 49  0             464177.6933  -0.0012  0.050  -0.0013 0.33  
 602: 52  3 50  0   51  3 49  0             464177.6933  -0.0012  0.050  -0.0013 0.17  
 603: 49  5 44  0   48  5 43  0             464192.6629   0.0399  0.050   0.0399 0.17  
 604: 49  5 44  0   48  6 43  0             464192.6629   0.0399  0.050   0.0399 0.33  
 605: 49  6 44  0   48  5 43  0             464192.6629   0.0399  0.050   0.0399 0.33  
 606: 49  6 44  0   48  6 43  0             464192.6629   0.0399  0.050   0.0399 0.17  
 607: 48  6 42  0   47  6 41  0             464197.3766   0.0248  0.050   0.0249 0.17  
 608: 48  6 42  0   47  7 41  0             464197.3766   0.0248  0.050   0.0249 0.33  
 609: 48  7 42  0   47  6 41  0             464197.3766   0.0248  0.050   0.0249 0.33  
 610: 48  7 42  0   47  7 41  0             464197.3766   0.0248  0.050   0.0249 0.17  
 611: 47  7 40  0   46  7 39  0             464202.5445   0.0369  0.050   0.0369 0.18  
 612: 47  7 40  0   46  8 39  0             464202.5445   0.0369  0.050   0.0369 0.32  
 613: 47  8 40  0   46  7 39  0             464202.5445   0.0369  0.050   0.0369 0.32  
 614: 47  8 40  0   46  8 39  0             464202.5445   0.0369  0.050   0.0369 0.18  
 615: 44 10 34  0   43 10 33  0             464226.0409  -0.0180  0.050  -0.0180 0.18  
 616: 44 10 34  0   43 11 33  0             464226.0409  -0.0180  0.050  -0.0180 0.32  
 617: 44 11 34  0   43 10 33  0             464226.0409  -0.0180  0.050  -0.0180 0.32  
 618: 44 11 34  0   43 11 33  0             464226.0409  -0.0180  0.050  -0.0180 0.18  
 619: 42 12 30  0   41 12 29  0             464258.3187  -0.0020  0.050  -0.0021 0.18  
 620: 42 12 30  0   41 13 29  0             464258.3187  -0.0020  0.050  -0.0021 0.32  
 621: 42 13 30  0   41 12 29  0             464258.3187  -0.0020  0.050  -0.0021 0.32  
 622: 42 13 30  0   41 13 29  0             464258.3187  -0.0020  0.050  -0.0021 0.18  
 623: 41 13 28  0   40 13 27  0             464284.9801   0.0214  0.050   0.0215 0.18  
 624: 41 13 28  0   40 14 27  0             464284.9801   0.0214  0.050   0.0215 0.32  
 625: 41 14 28  0   40 13 27  0             464284.9801   0.0214  0.050   0.0215 0.32  
 626: 41 14 28  0   40 14 27  0             464284.9801   0.0214  0.050   0.0215 0.18  
 627: 39 15 24  0   38 15 23  0             464380.2092   0.0446  0.050   0.0447 0.19  
 628: 39 15 24  0   38 16 23  0             464380.2092   0.0446  0.050   0.0447 0.31  
 629: 39 16 24  0   38 15 23  0             464380.2092   0.0446  0.050   0.0447 0.31  
 630: 39 16 24  0   38 16 23  0             464380.2092   0.0446  0.050   0.0447 0.19  
 631: 53  2 51  0   52  2 50  0             472687.4793   0.0263  0.050   0.0264 0.17  
 632: 53  2 51  0   52  3 50  0             472687.4793   0.0263  0.050   0.0264 0.33  
 633: 53  3 51  0   52  2 50  0             472687.4793   0.0263  0.050   0.0264 0.33  
 634: 53  3 51  0   52  3 50  0             472687.4793   0.0263  0.050   0.0264 0.17  
 635: 52  4 49  0   51  3 48  0             472692.7710   0.0178  0.050   0.0178 0.40  
 636: 52  3 49  0   51  3 48  0             472692.7710   0.0178  0.050   0.0178 0.21  
 637: 52  3 49  0   51  4 48  0             472692.7710   0.0178  0.050   0.0178 0.40  
 638: 41 14 27  0   40 14 26  0             472822.4312   0.0534  0.050   0.0535 0.18  
 639: 41 14 27  0   40 15 26  0             472822.4312   0.0534  0.050   0.0535 0.32  
 640: 41 15 27  0   40 14 26  0             472822.4312   0.0534  0.050   0.0535 0.32  
 641: 41 15 27  0   40 15 26  0             472822.4312   0.0534  0.050   0.0535 0.18  
 642: 42 14 28  0   41 14 27  0             481321.9300  -0.0547  0.050  -0.0547 0.18  
 643: 42 14 28  0   41 15 27  0             481321.9300  -0.0547  0.050  -0.0547 0.32  
 644: 42 15 28  0   41 14 27  0             481321.9300  -0.0547  0.050  -0.0547 0.32  
 645: 42 15 28  0   41 15 27  0             481321.9300  -0.0547  0.050  -0.0547 0.18  
 646: 51  6 45  0   50  6 44  0             489724.0340  -0.0256  0.050  -0.0256 0.17  
 647: 51  6 45  0   50  7 44  0             489724.0340  -0.0256  0.050  -0.0256 0.33  
 648: 51  7 45  0   50  6 44  0             489724.0340  -0.0256  0.050  -0.0256 0.33  
 649: 51  7 45  0   50  7 44  0             489724.0340  -0.0256  0.050  -0.0256 0.17  
--------------------------------------------------------------------------------

PARAMETERS IN FIT (values truncated and Nlines statistics):

        1000000         A_gs  /MHz         8924.645(16)                        1
        2000000         B_gs  /MHz         8157.699(14)                        2
        3000000         C_gs  /MHz         4260.03513(31)                      3
          20000        DJ_gs  /kHz            2.65125(84)                      4
         110000       DJK_gs  /kHz           -4.1555(19)                       5
         200000        DK_gs  /kHz            1.7868(11)                       6
        4010000        d1_gs  /kHz          [ 0.144311]                        7
        5000000        d2_gs  /kHz          [ 0.0143822]                       8
          30000        HJ_gs  /Hz           [ 0.001028]                        9
         120000       HJK_gs  /Hz           [-0.004071]                       10
         210000       HKJ_gs  /Hz           [ 0.0050818]                      11
         300000        HK_gs  /Hz           [-0.0020414]                      12
        4020000        h1_gs  /Hz           [-0.0001891]                      13
        5010000        h2_gs  /Hz           [-0.0000093]                      14
        6000000        h3_gs  /Hz           [-0.0000032]                      15

 MICROWAVE AVG =        0.000607 MHz, IR AVG =        0.00000                 
 MICROWAVE RMS =        0.043717 MHz, IR RMS =        0.00000                 
 END OF ITERATION  1 OLD, NEW RMS ERROR=        0.87434         0.87434       

  distinct frequency lines in fit:   163
       distinct parameters of fit:     6

MICROWAVE       lines fitted       lines    lines      RMS      RMS ERROR    J range  Ka range    freq. range
            total   dv=0 dv.ne.0   UNFITTD  e>900
v"= 0        163    163      0        0      0       0.043717     0.87434    16  53    0  17   174663   489724
--------------------------------------------------------------------------------------------
total:       163    163      0        0      0       0.043717     0.87434

NOTE: the RMS values above are for Nlines statistics, but the 'total' values may differ slightly from
      those in the .FIT file since the o-c values for this evaluation are as rounded in the .FIT.


 PARAMETERS IN FIT WITH STANDARD ERRORS ON THOSE THAT ARE FITTED:
 (values rounded and degrees of freedom, Ndegf=Nlines-Nconst, statistics)

        1000000         A_gs  /MHz       8924.645(14)                          1
        2000000         B_gs  /MHz       8157.699(13)                          2
        3000000         C_gs  /MHz       4260.03514(28)                        3
          20000        DJ_gs  /kHz          2.65125(75)                        4
         110000       DJK_gs  /kHz         -4.1556(16)                         5
         200000        DK_gs  /kHz          1.78682(94)                        6
        4010000        d1_gs  /kHz          [ 0.144311]                        7
        5000000        d2_gs  /kHz          [ 0.0143822]                       8
          30000        HJ_gs  /Hz           [ 0.001028]                        9
         120000       HJK_gs  /Hz           [-0.004071]                       10
         210000       HKJ_gs  /Hz           [ 0.0050818]                      11
         300000        HK_gs  /Hz           [-0.0020414]                      12
        4020000        h1_gs  /Hz           [-0.0001891]                      13
        5010000        h2_gs  /Hz           [-0.0000093]                      14
        6000000        h3_gs  /Hz           [-0.0000032]                      15

 CORRELATION COEFFICIENTS, C.ij:

           A_gs     B_gs     C_gs     -DJ_gs   -DJK_gs  -DK_gs  

A_gs        1.0000
B_gs       -0.9818   1.0000
C_gs        0.2121  -0.3367   1.0000
-DJ_gs     -0.4138   0.2570   0.3962   1.0000
-DJK_gs     0.5098  -0.3730  -0.3456  -0.9808   1.0000
-DK_gs     -0.5971   0.4882   0.2286   0.9233  -0.9794   1.0000

 Mean value of |C.ij|, i.ne.j =   0.5349
 Mean value of  C.ij,  i.ne.j =  -0.1329


 No correlations with absolute value greater than 0.9950


 Worst fitted lines (obs-calc/error):

   440:   -1.9        524:    1.9        121:   -1.9        488:   -1.8
   356:    1.8        404:   -1.8        504:    1.8        189:    1.7
   396:    1.7         33:    1.6        201:   -1.6        332:   -1.6
   579:    1.6        528:   -1.6        324:    1.6        305:    1.5
   149:   -1.5        575:    1.4        205:    1.4        352:   -1.4
   512:    1.3        376:   -1.3        161:    1.3        360:   -1.3
   137:    1.3        460:   -1.3        368:   -1.2        551:   -1.2
   388:   -1.2         13:    1.2        432:   -1.2        301:   -1.2
   340:    1.2        492:    1.2        289:    1.1        642:   -1.1
   638:    1.1        520:   -1.1         57:    1.0        344:   -1.0
   420:   -1.0        312:    1.0        384:    1.0         29:   -1.0
   217:    1.0        436:   -1.0        133:   -1.0        559:   -1.0
    61:    0.9        125:   -0.9

   440: 47  2 45  0   46  2 44  0             421623.4101  -0.0937  0.050  -0.0938 0.17
   524: 39 12 27  0   38 12 26  0             438744.1232   0.0935  0.050   0.0935 0.18
   121: 30  5 25  0   29  5 24  0             302452.8601  -0.0926  0.050  -0.0926 0.18
   488: 41  9 32  0   40  9 31  0             430180.5731  -0.0916  0.050  -0.0917 0.18
   356: 32 14 18  0   31 14 17  0             396396.2572   0.0906  0.050   0.0906 0.19
   404: 48  0 48  0   47  0 47  0             413098.2487  -0.0904  0.050  -0.0905 0.17
   504: 49  2 47  0   48  2 46  0             438646.3219   0.0892  0.050   0.0892 0.17
   189: 30  8 22  0   29  8 21  0             328036.8811   0.0866  0.050   0.0867 0.18
   396: 32 15 17  0   31 15 16  0             405024.4931   0.0850  0.050   0.0852 0.20
    33: 25  0 25  0   24  0 24  0             217247.0060   0.0819  0.050   0.0820 0.17
                                           _____________________________________
__________________________________________/ SPFIT output reformatted with PIFORM
