# Supplementary material for: Improved Accuracy in Semi-Experimental Structure Determination by Resolving Problems Associated with Rotation of Principal Inertial Axes of Isotopologues: Structures of 1,3-Oxazole (c‑C3H3NO)
Source: J Phys Chem A. 2026 Apr 24;130(18):3623–41. doi: 10.1021/acs.jpca.6c01535 (PMC13158917; doi:10.1021/acs.jpca.6c01535)
Supplement: Supplementary file 2 [file jp6c01535_si_002.zip › Supporting Information/Least-Squares Fits/oxazole_HFS_A_I.res]

oxazole    HFS                                Tue JWeFSun Dec 21 21:07:53 2025

-------------------------------------------------------------------------------------=========
                                              obs         o-c     error     blends     Notes
                                                                         o-c      wt
    / instead of : below denotes (o-c)>3*err
-------------------------------------------------------------------------------------=========
    1:  7  7  0  0  8    7  6  1  0  8        12589.1691  -0.0445  0.030               
    2:  7  7  0  0  7    7  6  1  0  7        12590.8128  -0.0004  0.030               
    3:  4  3  1  0  4    4  3  2  0  4        12809.4802   0.0032  0.030               
    4:  4  3  1  0  5    4  3  2  0  5        12809.9588  -0.0336  0.030               
    5: 39 33  6  0 40   39 33  7  0 40        12950.9279  -0.0074  0.030  -0.0121 0.51  
    6: 39 33  6  0 38   39 33  7  0 38        12950.9279  -0.0169  0.030  -0.0121 0.49  
    7: 13 11  2  0 14   13 11  3  0 14        13017.9490   0.0152  0.030  -0.0080 0.54  
    8: 13 11  2  0 12   13 11  3  0 12        13017.9490  -0.0348  0.030  -0.0080 0.46  
    9: 20 17  3  0 21   20 17  4  0 21        13099.1785  -0.0102  0.030  -0.0235 0.52  
   10: 20 17  3  0 19   20 17  4  0 19        13099.1785  -0.0380  0.030  -0.0235 0.48  
   11:  9  8  1  0 10    9  7  2  0 10        13282.2469   0.0223  0.030   0.0478 0.55  
   12:  9  8  1  0  8    9  7  2  0  8        13282.2469   0.0794  0.030   0.0478 0.45  
   13:  9  8  1  0  9    9  7  2  0  9        13282.6857  -0.0499  0.030               
   14: 10  9  1  0  9   10  8  2  0  9        14414.9012   0.0310  0.030  -0.0061 0.45  
   15: 10  9  1  0 11   10  8  2  0 11        14414.9012  -0.0366  0.030  -0.0061 0.55  
   16: 10  9  1  0 10   10  8  2  0 10        14415.6224   0.0107  0.030               
   17:  1  0  1  0  1    0  0  0  0  1        14564.1226   0.0117  0.030               
   18:  1  0  1  0  2    0  0  0  0  1        14565.3169  -0.0146  0.030               
   19: 26 22  4  0 26   26 22  5  0 26        14578.7745   0.0554  0.030               
   20: 26 22  4  0 27   26 22  5  0 27        14579.2332   0.0043  0.030  -0.0051 0.52  
   21: 26 22  4  0 25   26 22  5  0 25        14579.2332  -0.0152  0.030  -0.0051 0.48  
   22: 12 10  2  0 12   12 10  3  0 12        14984.1564   0.0033  0.030               
   23: 12 10  2  0 13   12 10  3  0 13        14984.8528   0.0286  0.030   0.0028 0.54  
   24: 12 10  2  0 11   12 10  3  0 11        14984.8528  -0.0275  0.030   0.0028 0.46  
   25: 32 27  5  0 33   32 27  6  0 33        15583.7661  -0.0027  0.030  -0.0098 0.52  
   26: 32 27  5  0 31   32 27  6  0 31        15583.7661  -0.0173  0.030  -0.0098 0.48  
   27: 19 16  3  0 19   19 16  4  0 19        15624.5824   0.0138  0.030               
   28: 19 16  3  0 20   19 16  4  0 20        15625.1655  -0.0057  0.030  -0.0208 0.53  
   29: 19 16  3  0 18   19 16  4  0 18        15625.1655  -0.0374  0.030  -0.0208 0.47  
   30: 11  9  2  0 11   11  9  3  0 11        16874.3954  -0.0316  0.030               
   31: 11  9  2  0 10   11  9  3  0 10        16875.1330  -0.0259  0.030   0.0074 0.46  
   32: 11  9  2  0 12   11  9  3  0 12        16875.1330   0.0353  0.030   0.0074 0.54  
   33:  4  4  1  0  5    4  2  2  0  5        17223.4978  -0.0200  0.030               
   34:  4  4  1  0  4    4  2  2  0  4        17225.2279  -0.0026  0.030               
   35:  9  9  0  0 10    9  8  1  0 10        18103.9703  -0.0256  0.030               
   36: 13  9  4  0 12   13  9  5  0 12        43057.5996   0.0242  0.050   0.0401 0.31  
   37: 13  9  4  0 14   13  9  5  0 14        43057.5996   0.0274  0.050   0.0401 0.36  
   38: 13  9  4  0 13   13  9  5  0 13        43057.5996   0.0684  0.050   0.0401 0.33  
   39: 13  9  4  0 12   13  8  5  0 12        43094.9252   0.0000  0.050   0.0121 0.31  
   40: 13  9  4  0 14   13  8  5  0 14        43094.9252   0.0024  0.050   0.0121 0.36  
   41: 13  9  4  0 13   13  8  5  0 13        43094.9252   0.0337  0.050   0.0121 0.33  
   42: 12  8  4  0 12   12  8  5  0 12        43473.8759   0.0183  0.050   0.0349 0.33  
   43: 12  8  4  0 13   12  8  5  0 13        43473.8759   0.0421  0.050   0.0349 0.36  
   44: 12  8  4  0 11   12  8  5  0 11        43473.8759   0.0441  0.050   0.0349 0.31  
   45: 12  8  4  0 12   12  7  5  0 12        43490.6917   0.0353  0.050   0.0554 0.33  
   46: 12  8  4  0 13   12  7  5  0 13        43490.6917   0.0642  0.050   0.0554 0.36  
   47: 12  8  4  0 11   12  7  5  0 11        43490.6917   0.0666  0.050   0.0554 0.31  
   48: 15 12  4  0 15   15 11  5  0 15        43588.8186  -0.0324  0.050   0.0137 0.48  
   49: 15 12  4  0 16   15 11  5  0 16        43588.8186   0.0567  0.050   0.0137 0.52  
   50: 16 13  4  0 17   16 12  5  0 17        43593.0821   0.0459  0.050   0.0150 0.35  
   51: 16 13  4  0 15   16 12  5  0 15        43593.0821   0.0521  0.050   0.0150 0.31  
   52: 16 13  4  0 16   16 12  5  0 16        43593.0821  -0.0530  0.050   0.0150 0.33  
   53: 23 21  2  0 24   23 20  3  0 24        43613.5299  -0.0090  0.050   0.0084 0.52  
   54: 23 21  2  0 22   23 20  3  0 22        43613.5299   0.0274  0.050   0.0084 0.48  
   55: 23 21  2  0 23   23 20  3  0 23        43614.3789   0.0008  0.050               
   56: 14 11  4  0 15   14 10  5  0 15        43644.4521   0.0266  0.050  -0.0004 0.36  
   57: 14 11  4  0 13   14 10  5  0 13        43644.4521   0.0329  0.050  -0.0004 0.31  
   58: 14 11  4  0 14   14 10  5  0 14        43644.4521  -0.0608  0.050  -0.0004 0.33  
   59: 38 32  6  0 39   38 31  7  0 39        43667.6877   0.0952  0.050   0.0110 0.34  
   60: 38 32  6  0 37   38 31  7  0 37        43667.6877   0.1020  0.050   0.0110 0.32  
   61: 38 32  6  0 38   38 31  7  0 38        43667.6877  -0.1641  0.050   0.0110 0.33  
   62: 17 14  4  0 18   17 13  5  0 18        43684.8167   0.0452  0.050   0.0088 0.35  
   63: 17 14  4  0 16   17 13  5  0 16        43684.8167   0.0521  0.050   0.0088 0.31  
   64: 17 14  4  0 17   17 13  5  0 17        43684.8167  -0.0710  0.050   0.0088 0.33  
   65:  3  2  2  0  2    2  2  1  0  2        43694.2141   0.0295  0.050   0.0296 0.11  
   66:  3  2  2  0  3    2  2  1  0  2        43694.2141   0.0295  0.050   0.0296 0.89  
   67:  3  2  2  0  4    2  2  1  0  3        43695.4896  -0.0026  0.050  -0.0027 0.92  
   68:  3  2  2  0  3    2  2  1  0  3        43695.4896  -0.0026  0.050  -0.0027 0.08  
   69:  3  2  2  0  2    2  2  1  0  3        43695.4896  -0.0027  0.050  -0.0027 0.00  
   70:  3  2  2  0  2    2  2  1  0  1        43696.2212   0.0022  0.050               
   71: 14 11  4  0 14   14  9  5  0 14        43722.1889  -0.0420  0.050   0.0303 0.33  
   72: 14 11  4  0 15   14  9  5  0 15        43722.1889   0.0628  0.050   0.0303 0.36  
   73: 14 11  4  0 13   14  9  5  0 13        43722.1889   0.0703  0.050   0.0303 0.31  
   74: 13 10  4  0 14   13  9  5  0 14        43735.8439   0.0352  0.050   0.0060 0.36  
   75: 13 10  4  0 12   13  9  5  0 12        43735.8439   0.0425  0.050   0.0060 0.31  
   76: 13 10  4  0 13   13  9  5  0 13        43735.8439  -0.0594  0.050   0.0060 0.33  
   77: 15 12  4  0 16   15 10  5  0 16        43741.3602   0.0357  0.050  -0.0013 0.36  
   78: 15 12  4  0 14   15 10  5  0 14        43741.3602   0.0436  0.050  -0.0013 0.31  
   79: 15 12  4  0 15   15 10  5  0 15        43741.3602  -0.0830  0.050  -0.0013 0.33  
   80: 11  7  4  0 11   11  7  5  0 11        43762.7270  -0.0346  0.050   0.0240 0.33  
   81: 11  7  4  0 12   11  7  5  0 12        43762.7270   0.0496  0.050   0.0240 0.36  
   82: 11  7  4  0 10   11  7  5  0 10        43762.7270   0.0573  0.050   0.0240 0.30  
   83: 11  7  4  0 11   11  6  5  0 11        43769.7131  -0.0286  0.050   0.0318 0.33  
   84: 11  7  4  0 12   11  6  5  0 12        43769.7131   0.0581  0.050   0.0318 0.36  
   85: 11  7  4  0 10   11  6  5  0 10        43769.7131   0.0660  0.050   0.0318 0.31  
   86: 13 10  4  0 13   13  8  5  0 13        43773.2123  -0.0512  0.050   0.0209 0.33  
   87: 13 10  4  0 14   13  8  5  0 14        43773.2123   0.0530  0.050   0.0209 0.36  
   88: 13 10  4  0 12   13  8  5  0 12        43773.2123   0.0611  0.050   0.0209 0.31  
   89: 33 27  6  0 34   33 26  7  0 34        43809.7608  -0.0371  0.050   0.0340 0.34  
   90: 33 27  6  0 32   33 26  7  0 32        43809.7608  -0.0438  0.050   0.0340 0.32  
   91: 33 27  6  0 33   33 26  7  0 33        43809.7608   0.1830  0.050   0.0340 0.33  
   92: 12  9  4  0 13   12  8  5  0 13        43843.0880   0.0198  0.050  -0.0141 0.36  
   93: 12  9  4  0 11   12  8  5  0 11        43843.0880   0.0291  0.050  -0.0141 0.31  
   94: 12  9  4  0 12   12  8  5  0 12        43843.0880  -0.0911  0.050  -0.0141 0.33  
   95: 12  9  4  0 13   12  7  5  0 13        43859.9025   0.0406  0.050   0.0051 0.36  
   96: 12  9  4  0 11   12  7  5  0 11        43859.9025   0.0503  0.050   0.0051 0.31  
   97: 12  9  4  0 12   12  7  5  0 12        43859.9025  -0.0754  0.050   0.0051 0.33  
   98: 16 13  4  0 17   16 11  5  0 17        43877.7415   0.0514  0.050   0.0053 0.35  
   99: 16 13  4  0 15   16 11  5  0 15        43877.7415   0.0606  0.050   0.0053 0.31  
  100: 16 13  4  0 16   16 11  5  0 16        43877.7415  -0.0959  0.050   0.0053 0.33  
  101: 18 15  4  0 19   18 14  5  0 19        43893.2858   0.0148  0.050  -0.0294 0.35  
  102: 18 15  4  0 17   18 14  5  0 17        43893.2858   0.0226  0.050  -0.0294 0.32  
  103: 18 15  4  0 18   18 14  5  0 18        43893.2858  -0.1254  0.050  -0.0294 0.33  
  104: 11  8  4  0 12   11  7  5  0 12        43951.3133   0.0641  0.050   0.0224 0.36  
  105: 11  8  4  0 11   11  7  5  0 11        43951.3133  -0.0732  0.050   0.0224 0.33  
  106: 11  8  4  0 10   11  7  5  0 10        43951.3133   0.0767  0.050   0.0224 0.30  
  107: 11  8  4  0 11   11  6  5  0 11        43958.3049  -0.0616  0.050   0.0357 0.33  
  108: 11  8  4  0 12   11  6  5  0 12        43958.3049   0.0782  0.050   0.0357 0.36  
  109: 11  8  4  0 10   11  6  5  0 10        43958.3049   0.0910  0.050   0.0357 0.30  
  110: 10  6  4  0 10   10  6  5  0 10        43960.9183  -0.0604  0.050   0.0407 0.33  
  111: 10  6  4  0 11   10  6  5  0 11        43960.9183   0.0842  0.050   0.0407 0.37  
  112: 10  6  4  0  9   10  6  5  0  9        43960.9183   0.0988  0.050   0.0407 0.30  
  113: 10  6  4  0 10   10  5  5  0 10        43963.5677  -0.0467  0.050   0.0552 0.33  
  114: 10  6  4  0 11   10  5  5  0 11        43963.5677   0.0991  0.050   0.0552 0.37  
  115: 10  6  4  0  9   10  5  5  0  9        43963.5677   0.1137  0.050   0.0552 0.30  
  116: 10  7  4  0 11   10  6  5  0 11        44050.3046   0.0633  0.050   0.0106 0.37  
  117: 10  7  4  0  9   10  6  5  0  9        44050.3046   0.0809  0.050   0.0106 0.30  
  118: 10  7  4  0 10   10  6  5  0 10        44050.3046  -0.1116  0.050   0.0106 0.33  
  119: 10  7  4  0 11   10  5  5  0 11        44052.9604   0.0845  0.050   0.0315 0.37  
  120: 10  7  4  0 10   10  5  5  0 10        44052.9604  -0.0916  0.050   0.0315 0.33  
  121: 10  7  4  0  9   10  5  5  0  9        44052.9604   0.1022  0.050   0.0315 0.30  
  122: 31 25  6  0 31   31 25  7  0 31        44055.5160  -0.0063  0.050               
  123: 31 25  6  0 30   31 25  7  0 30        44056.1169   0.0414  0.050   0.0503 0.48  
  124: 31 25  6  0 32   31 25  7  0 32        44056.1169   0.0587  0.050   0.0503 0.52  
  125:  9  5  4  0 10    9  5  5  0 10        44095.5686   0.0688  0.050   0.0058 0.36  
  126:  9  5  4  0  8    9  5  5  0  8        44095.5686   0.0923  0.050   0.0058 0.29  
  127:  9  5  4  0 10    9  5  5  0  9        44095.5686   0.1203  0.050   0.0058 0.00  
  128:  9  5  4  0  9    9  5  5  0  9        44095.5686  -0.1414  0.050   0.0058 0.33  
  129:  9  5  4  0  8    9  5  5  0  9        44095.5686   0.1496  0.050   0.0058 0.00  
  130:  9  5  4  0  9    9  5  5  0 10        44095.5686  -0.1930  0.050   0.0058 0.00  
  131:  9  5  4  0  9    9  5  5  0  8        44095.5686  -0.1987  0.050   0.0058 0.00  
  132:  9  5  4  0 10    9  4  5  0 10        44096.4710   0.0885  0.050   0.0253 0.36  
  133:  9  5  4  0  8    9  4  5  0  8        44096.4710   0.1121  0.050   0.0253 0.29  
  134:  9  5  4  0  9    9  4  5  0  9        44096.4710  -0.1222  0.050   0.0253 0.33  
  135:  9  5  4  0 10    9  4  5  0  9        44096.4710   0.1396  0.050   0.0253 0.00  
  136:  9  5  4  0  8    9  4  5  0  9        44096.4710   0.1689  0.050   0.0253 0.00  
  137:  9  5  4  0  9    9  4  5  0 10        44096.4710  -0.1732  0.050   0.0253 0.00  
  138:  9  5  4  0  9    9  4  5  0  8        44096.4710  -0.1789  0.050   0.0253 0.00  
  139:  9  6  4  0 10    9  5  5  0 10        44134.2986   0.0322  0.050  -0.0362 0.37  
  140:  9  6  4  0  8    9  5  5  0  8        44134.2986   0.0575  0.050  -0.0362 0.30  
  141:  9  6  4  0 10    9  5  5  0  9        44134.2986   0.0837  0.050  -0.0362 0.00  
  142:  9  6  4  0  9    9  5  5  0  9        44134.2986  -0.1941  0.050  -0.0362 0.33  
  143:  9  6  4  0  9    9  5  5  0 10        44134.2986  -0.2457  0.050  -0.0362 0.00  
  144:  9  6  4  0  9    9  5  5  0  8        44134.2986  -0.2514  0.050  -0.0362 0.00  
  145:  9  6  4  0 10    9  4  5  0 10        44135.1948   0.0457  0.050  -0.0224 0.36  
  146:  9  6  4  0  8    9  4  5  0  8        44135.1948   0.0711  0.050  -0.0224 0.29  
  147:  9  6  4  0 10    9  4  5  0  9        44135.1948   0.0968  0.050  -0.0224 0.00  
  148:  9  6  4  0  8    9  4  5  0  9        44135.1948   0.1278  0.050  -0.0224 0.00  
  149:  9  6  4  0  9    9  4  5  0  9        44135.1948  -0.1811  0.050  -0.0224 0.33  
  150:  9  6  4  0  9    9  4  5  0 10        44135.1948  -0.2322  0.050  -0.0224 0.00  
  151:  9  6  4  0  9    9  4  5  0  8        44135.1948  -0.2378  0.050  -0.0224 0.00  
  152:  8  4  4  0  7    8  4  5  0  8        44186.1021  -0.0143  0.050  -0.0110 0.00  
  153:  8  4  4  0  9    8  4  5  0  8        44186.1021  -0.0360  0.050  -0.0110 0.00  
  154:  8  4  4  0  8    8  4  5  0  7        44186.1021  -0.0783  0.050  -0.0110 0.00  
  155:  8  4  4  0  9    8  4  5  0  9        44186.1021   0.0797  0.050  -0.0110 0.36  
  156:  8  4  4  0  8    8  4  5  0  9        44186.1021  -0.0929  0.050  -0.0110 0.00  
  157:  8  4  4  0  7    8  4  5  0  7        44186.1021   0.1160  0.050  -0.0110 0.28  
  158:  8  4  4  0  7    8  3  5  0  7        44186.1021  -0.1370  0.050  -0.0110 0.01  
  159:  8  4  4  0  9    8  3  5  0  9        44186.1021  -0.1733  0.050  -0.0110 0.02  
  160:  8  4  4  0  8    8  4  5  0  8        44186.1021  -0.2087  0.050  -0.0110 0.31  
  161:  8  4  4  0  7    8  3  5  0  8        44186.1021  -0.2676  0.050  -0.0110 0.00  
  162:  8  4  4  0  9    8  3  5  0  8        44186.1021  -0.2893  0.050  -0.0110 0.00  
  163:  8  4  4  0  8    8  3  5  0  7        44186.1021  -0.3314  0.050  -0.0110 0.00  
  164: 17 14  4  0 18   17 12  5  0 18        44192.1235   0.0766  0.050   0.0163 0.35  
  165: 17 14  4  0 16   17 12  5  0 16        44192.1235   0.0879  0.050   0.0163 0.31  
  166: 17 14  4  0 17   17 12  5  0 17        44192.1235  -0.1155  0.050   0.0163 0.33  
  167:  8  5  4  0  7    8  3  5  0  8        44201.3810  -0.0229  0.050  -0.0167 0.00  
  168:  8  5  4  0  8    8  4  5  0  8        44201.3810   0.0272  0.050  -0.0167 0.02  
  169:  8  5  4  0  9    8  3  5  0  8        44201.3810  -0.0456  0.050  -0.0167 0.00  
  170:  8  5  4  0  9    8  3  5  0  9        44201.3810   0.0703  0.050  -0.0167 0.36  
  171:  8  5  4  0  8    8  3  5  0  7        44201.3810  -0.0954  0.050  -0.0167 0.00  
  172:  8  5  4  0  7    8  3  5  0  7        44201.3810   0.1077  0.050  -0.0167 0.28  
  173:  8  5  4  0  8    8  3  5  0  9        44201.3810  -0.1100  0.050  -0.0167 0.00  
  174:  8  5  4  0  8    8  4  5  0  9        44201.3810   0.1430  0.050  -0.0167 0.00  
  175:  8  5  4  0  8    8  4  5  0  7        44201.3810   0.1576  0.050  -0.0167 0.00  
  176:  8  5  4  0  8    8  3  5  0  8        44201.3810  -0.2260  0.050  -0.0167 0.32  
  177:  7  3  4  0  7    7  3  5  0  8        44245.8988   0.0023  0.050   0.0526 0.01  
  178:  7  3  4  0  7    7  2  5  0  6        44245.8988  -0.0041  0.050   0.0526 0.00  
  179:  7  3  4  0  8    7  2  5  0  8        44245.8988  -0.0268  0.050   0.0526 0.03  
  180:  7  3  4  0  6    7  2  5  0  6        44245.8988   0.0294  0.050   0.0526 0.02  
  181:  7  3  4  0  8    7  3  5  0  8        44245.8988   0.0317  0.050   0.0526 0.53  
  182:  7  3  4  0  7    7  3  5  0  6        44245.8988   0.0544  0.050   0.0526 0.01  
  183:  7  3  4  0  7    7  2  5  0  8        44245.8988  -0.0561  0.050   0.0526 0.00  
  184:  7  3  4  0  6    7  3  5  0  6        44245.8988   0.0879  0.050   0.0526 0.40  
  185:  7  3  4  0  7    7  3  5  0  7        44246.2108  -0.0462  0.050  -0.0492 0.95  
  186:  7  3  4  0  6    7  2  5  0  7        44246.2108  -0.0713  0.050  -0.0492 0.00  
  187:  7  3  4  0  8    7  2  5  0  7        44246.2108  -0.0755  0.050  -0.0492 0.00  
  188:  7  3  4  0  7    7  2  5  0  7        44246.2108  -0.1048  0.050  -0.0492 0.05  
  189:  7  3  4  0  8    7  3  5  0  7        44246.2743   0.0465  0.050   0.0486 0.50  
  190:  7  3  4  0  6    7  3  5  0  7        44246.2743   0.0507  0.050   0.0486 0.50  
  191: 19 16  4  0 20   19 15  5  0 20        44247.8715   0.0588  0.050   0.0053 0.35  
  192: 19 16  4  0 18   19 15  5  0 18        44247.8715   0.0678  0.050   0.0053 0.32  
  193: 19 16  4  0 19   19 15  5  0 19        44247.8715  -0.1105  0.050   0.0053 0.33  
  194:  7  4  4  0  7    7  3  5  0  8        44250.9412   0.0006  0.050   0.0016 0.00  
  195:  7  4  4  0  7    7  2  5  0  6        44250.9412  -0.0058  0.050   0.0016 0.01  
  196:  7  4  4  0  8    7  2  5  0  8        44250.9412  -0.0252  0.050   0.0016 0.53  
  197:  7  4  4  0  6    7  2  5  0  6        44250.9412   0.0314  0.050   0.0016 0.40  
  198:  7  4  4  0  8    7  3  5  0  8        44250.9412   0.0333  0.050   0.0016 0.03  
  199:  7  4  4  0  7    7  3  5  0  6        44250.9412   0.0526  0.050   0.0016 0.00  
  200:  7  4  4  0  7    7  2  5  0  8        44250.9412  -0.0579  0.050   0.0016 0.01  
  201:  7  4  4  0  6    7  3  5  0  6        44250.9412   0.0900  0.050   0.0016 0.02  
  202:  7  4  4  0  7    7  2  5  0  7        44251.3475  -0.0123  0.050  -0.0081 0.92  
  203:  7  4  4  0  8    7  2  5  0  7        44251.3475   0.0203  0.050  -0.0081 0.02  
  204:  7  4  4  0  6    7  2  5  0  7        44251.3475   0.0250  0.050  -0.0081 0.02  
  205:  7  4  4  0  7    7  3  5  0  7        44251.3475   0.0463  0.050  -0.0081 0.05  
  206:  7  4  4  0  8    7  3  5  0  7        44251.3475   0.0789  0.050  -0.0081 0.00  
  207:  7  4  4  0  6    7  3  5  0  7        44251.3475   0.0836  0.050  -0.0081 0.00  
  208:  4  0  4  0  3    3  1  3  0  2        44279.7369   0.0303  0.050   0.0062 0.01  
  209:  4  0  4  0  5    3  1  3  0  4        44279.7369  -0.0324  0.050   0.0062 0.02  
  210:  4  0  4  0  4    3  1  3  0  3        44279.7369   0.1135  0.050   0.0062 0.01  
  211:  4  0  4  0  4    3  0  3  0  4        44279.7369   0.2316  0.050   0.0062 0.02  
  212:  4  1  4  0  3    3  1  3  0  2        44279.7369  -0.0004  0.050   0.0062 0.23  
  213:  4  1  4  0  5    3  1  3  0  4        44279.7369  -0.0632  0.050   0.0062 0.40  
  214:  4  1  4  0  4    3  1  3  0  3        44279.7369   0.0827  0.050   0.0062 0.31  
  215:  4  1  4  0  4    3  0  3  0  4        44279.7369   0.2007  0.050   0.0062 0.00  
  216:  4  0  4  0  3    3  0  3  0  2        44280.6896   0.0215  0.050   0.0194 0.24  
  217:  4  0  4  0  5    3  0  3  0  4        44280.6896  -0.0420  0.050   0.0194 0.41  
  218:  4  0  4  0  4    3  0  3  0  3        44280.6896   0.1019  0.050   0.0194 0.31  
  219:  4  1  4  0  3    3  0  3  0  2        44280.6896  -0.0092  0.050   0.0194 0.01  
  220:  4  1  4  0  4    3  0  3  0  3        44280.6896   0.0710  0.050   0.0194 0.01  
  221:  4  1  4  0  5    3  0  3  0  4        44280.6896  -0.0727  0.050   0.0194 0.02  
  222:  6  2  4  0  7    6  2  5  0  7        44284.3361  -0.0285  0.050   0.0089 0.55  
  223:  6  2  4  0  7    6  1  5  0  7        44284.3361  -0.0383  0.050   0.0089 0.03  
  224:  6  2  4  0  5    6  1  5  0  5        44284.3361   0.0516  0.050   0.0089 0.02  
  225:  6  2  4  0  5    6  2  5  0  5        44284.3361   0.0614  0.050   0.0089 0.40  
  226:  6  2  4  0  6    6  1  5  0  6        44284.9186   0.0111  0.050               
  227:  6  3  4  0  7    6  2  5  0  7        44285.7282  -0.0164  0.050  -0.0258 0.05  
  228:  6  3  4  0  7    6  1  5  0  7        44285.7282  -0.0262  0.050  -0.0258 0.95  
  229:  6  3  4  0  5    6  1  5  0  5        44285.7293   0.0651  0.050               
  230:  6  3  4  0  6    6  1  5  0  6        44286.3412   0.0525  0.050   0.0530 0.95  
  231:  6  3  4  0  6    6  2  5  0  6        44286.3412   0.0623  0.050   0.0530 0.05  
  232:  5  1  4  0  6    5  0  5  0  6        44308.1160   0.0545  0.050  -0.0211 0.01  
  233:  5  1  4  0  6    5  1  5  0  6        44308.1160   0.0554  0.050  -0.0211 0.28  
  234:  5  1  4  0  4    5  0  5  0  4        44308.1160   0.2077  0.050  -0.0211 0.01  
  235:  5  1  4  0  4    5  1  5  0  4        44308.1160   0.2086  0.050  -0.0211 0.19  
  236:  5  2  4  0  4    5  1  5  0  4        44308.1160  -0.0679  0.050  -0.0211 0.01  
  237:  5  2  4  0  4    5  0  5  0  4        44308.1160  -0.0688  0.050  -0.0211 0.19  
  238:  5  2  4  0  6    5  1  5  0  6        44308.1160  -0.2212  0.050  -0.0211 0.01  
  239:  5  2  4  0  6    5  0  5  0  6        44308.1160  -0.2221  0.050  -0.0211 0.28  
  240:  5  1  4  0  5    5  0  5  0  5        44309.0297   0.2159  0.050   0.0779 0.02  
  241:  5  1  4  0  5    5  1  5  0  5        44309.0297   0.2168  0.050   0.0779 0.48  
  242:  5  2  4  0  5    5  1  5  0  5        44309.0297  -0.0601  0.050   0.0779 0.02  
  243:  5  2  4  0  5    5  0  5  0  5        44309.0297  -0.0610  0.050   0.0779 0.48  
  244: 19 18  2  0 20   19 17  3  0 20        44329.7887  -0.0137  0.050   0.0041 0.53  
  245: 19 18  2  0 18   19 17  3  0 18        44329.7887   0.0238  0.050   0.0041 0.47  
  246: 19 18  2  0 19   19 17  3  0 19        44330.5009  -0.0145  0.050               
  247: 14  9  5  0 14   14  9  6  0 14        53515.5626   0.0141  0.050   0.0644 0.33  
  248: 14  9  5  0 15   14  9  6  0 15        53515.5626   0.0870  0.050   0.0644 0.36  
  249: 14  9  5  0 13   14  9  6  0 13        53515.5626   0.0922  0.050   0.0644 0.31  
  250: 14  9  5  0 14   14  8  6  0 14        53518.5095   0.0060  0.050   0.0568 0.33  
  251: 14  9  5  0 15   14  8  6  0 15        53518.5095   0.0796  0.050   0.0568 0.36  
  252: 14  9  5  0 13   14  8  6  0 13        53518.5095   0.0849  0.050   0.0568 0.31  
  253: 33 29  4  0 34   33 28  5  0 34        53521.1140   0.0021  0.050   0.0120 0.51  
  254: 33 29  4  0 32   33 28  5  0 32        53521.1140   0.0223  0.050   0.0120 0.49  
  255: 33 29  4  0 33   33 28  5  0 33        53521.8546   0.0765  0.050               
  256: 26 22  5  0 27   26 21  6  0 27        53572.6905   0.0465  0.050  -0.0059 0.35  
  257: 26 22  5  0 25   26 21  6  0 25        53572.6905   0.0528  0.050  -0.0059 0.32  
  258: 26 22  5  0 26   26 21  6  0 26        53572.6905  -0.1170  0.050  -0.0059 0.33  
  259: 14 10  5  0 15   14  9  6  0 15        53593.2198   0.0436  0.050   0.0157 0.36  
  260: 14 10  5  0 14   14  9  6  0 14        53593.2198  -0.0465  0.050   0.0157 0.33  
  261: 14 10  5  0 13   14  9  6  0 13        53593.2198   0.0500  0.050   0.0157 0.31  
  262: 14 10  5  0 14   14  8  6  0 14        53596.1852  -0.0362  0.050   0.0266 0.33  
  263: 14 10  5  0 15   14  8  6  0 15        53596.1852   0.0547  0.050   0.0266 0.36  
  264: 14 10  5  0 13   14  8  6  0 13        53596.1852   0.0612  0.050   0.0266 0.31  
  265: 13  8  5  0 13   13  8  6  0 13        53695.0202  -0.0336  0.050   0.0401 0.33  
  266: 13  8  5  0 14   13  8  6  0 14        53695.0202   0.0730  0.050   0.0401 0.36  
  267: 13  8  5  0 12   13  8  6  0 12        53695.0202   0.0812  0.050   0.0401 0.31  
  268: 13  8  5  0 13   13  7  6  0 13        53696.2444  -0.0004  0.050   0.0736 0.33  
  269: 13  8  5  0 14   13  7  6  0 14        53696.2444   0.1065  0.050   0.0736 0.36  
  270: 13  8  5  0 12   13  7  6  0 12        53696.2444   0.1148  0.050   0.0736 0.31  
  271: 13  9  5  0 14   13  8  6  0 14        53732.3129   0.0151  0.050  -0.0207 0.36  
  272: 13  9  5  0 12   13  8  6  0 12        53732.3129   0.0241  0.050  -0.0207 0.31  
  273: 13  9  5  0 13   13  8  6  0 13        53732.3129  -0.1011  0.050  -0.0207 0.33  
  274: 13  9  5  0 14   13  7  6  0 14        53733.5340   0.0456  0.050   0.0096 0.36  
  275: 13  9  5  0 12   13  7  6  0 12        53733.5340   0.0546  0.050   0.0096 0.31  
  276: 13  9  5  0 13   13  7  6  0 13        53733.5340  -0.0710  0.050   0.0096 0.33  
  277: 12  7  5  0 13   12  7  6  0 13        53831.1226   0.0618  0.050  -0.0059 0.34  
  278: 12  7  5  0 11   12  7  6  0 11        53831.1226   0.0738  0.050  -0.0059 0.29  
  279: 12  7  5  0 12   12  7  6  0 12        53831.1226  -0.0811  0.050  -0.0059 0.31  
  280: 12  7  5  0 11   12  6  6  0 12        53831.1226  -0.1938  0.050  -0.0059 0.00  
  281: 12  7  5  0 13   12  6  6  0 12        53831.1226  -0.2191  0.050  -0.0059 0.00  
  282: 12  7  5  0 12   12  7  6  0 13        53831.1226  -0.2415  0.050  -0.0059 0.00  
  283: 12  7  5  0 12   12  7  6  0 11        53831.1226  -0.2549  0.050  -0.0059 0.00  
  284: 12  7  5  0 11   12  6  6  0 11        53831.1226  -0.3674  0.050  -0.0059 0.02  
  285: 12  7  5  0 13   12  6  6  0 13        53831.1226  -0.3794  0.050  -0.0059 0.02  
  286: 12  7  5  0 12   12  6  6  0 12        53831.1226  -0.5225  0.050  -0.0059 0.02  
  287: 12  8  5  0 13   12  6  6  0 13        53848.3496   0.0538  0.050   0.0310 0.34  
  288: 12  8  5  0 11   12  6  6  0 11        53848.3496   0.0662  0.050   0.0310 0.29  
  289: 12  8  5  0 12   12  6  6  0 12        53848.3496  -0.0944  0.050   0.0310 0.31  
  290: 12  8  5  0 12   12  7  6  0 11        53848.3496   0.1732  0.050   0.0310 0.00  
  291: 12  8  5  0 12   12  7  6  0 13        53848.3496   0.1866  0.050   0.0310 0.00  
  292: 12  8  5  0 13   12  6  6  0 12        53848.3496   0.2141  0.050   0.0310 0.00  
  293: 12  8  5  0 11   12  6  6  0 12        53848.3496   0.2398  0.050   0.0310 0.00  
  294: 12  8  5  0 12   12  6  6  0 13        53848.3496  -0.2546  0.050   0.0310 0.00  
  295: 12  8  5  0 12   12  6  6  0 11        53848.3496  -0.2680  0.050   0.0310 0.00  
  296: 12  8  5  0 12   12  7  6  0 12        53848.3496   0.3470  0.050   0.0310 0.02  
  297: 12  8  5  0 13   12  7  6  0 13        53848.3496   0.4951  0.050   0.0310 0.02  
  298: 12  8  5  0 11   12  7  6  0 11        53848.3496   0.5075  0.050   0.0310 0.02  
  299: 11  6  5  0 12   11  5  6  0 11        53934.1457  -0.0051  0.050   0.0151 0.00  
  300: 11  6  5  0 10   11  5  6  0 11        53934.1457   0.0175  0.050   0.0151 0.00  
  301: 11  6  5  0 10   11  5  6  0 10        53934.1457  -0.0518  0.050   0.0151 0.02  
  302: 11  6  5  0 12   11  5  6  0 12        53934.1457  -0.0687  0.050   0.0151 0.02  
  303: 11  6  5  0 12   11  6  6  0 12        53934.1457   0.0790  0.050   0.0151 0.34  
  304: 11  6  5  0 10   11  6  6  0 10        53934.1457   0.0959  0.050   0.0151 0.29  
  305: 11  6  5  0 11   11  6  6  0 11        53934.1457  -0.1054  0.050   0.0151 0.31  
  306: 11  6  5  0 12   11  6  6  0 11        53934.1457   0.1427  0.050   0.0151 0.00  
  307: 11  6  5  0 10   11  6  6  0 11        53934.1457   0.1653  0.050   0.0151 0.00  
  308: 11  6  5  0 11   11  6  6  0 12        53934.1457  -0.1690  0.050   0.0151 0.00  
  309: 11  6  5  0 11   11  6  6  0 10        53934.1457  -0.1748  0.050   0.0151 0.00  
  310: 11  6  5  0 11   11  5  6  0 11        53934.1457  -0.2532  0.050   0.0151 0.02  
  311: 11  6  5  0 11   11  5  6  0 12        53934.1457  -0.3168  0.050   0.0151 0.00  
  312: 11  6  5  0 11   11  5  6  0 10        53934.1457  -0.3226  0.050   0.0151 0.00  
  313: 11  7  5  0 11   11  6  6  0 11        53941.2243  -0.0068  0.050  -0.0173 0.02  
  314: 11  7  5  0 12   11  5  6  0 12        53941.2243   0.0323  0.050  -0.0173 0.34  
  315: 11  7  5  0 10   11  5  6  0 10        53941.2243   0.0494  0.050  -0.0173 0.29  
  316: 11  7  5  0 11   11  6  6  0 12        53941.2243  -0.0704  0.050  -0.0173 0.00  
  317: 11  7  5  0 11   11  6  6  0 10        53941.2243  -0.0762  0.050  -0.0173 0.00  
  318: 11  7  5  0 12   11  5  6  0 11        53941.2243   0.0959  0.050  -0.0173 0.00  
  319: 11  7  5  0 10   11  5  6  0 11        53941.2243   0.1188  0.050  -0.0173 0.00  
  320: 11  7  5  0 11   11  5  6  0 11        53941.2243  -0.1546  0.050  -0.0173 0.31  
  321: 11  7  5  0 12   11  6  6  0 12        53941.2243   0.1801  0.050  -0.0173 0.02  
  322: 11  7  5  0 10   11  6  6  0 10        53941.2243   0.1972  0.050  -0.0173 0.02  
  323: 11  7  5  0 11   11  5  6  0 12        53941.2243  -0.2182  0.050  -0.0173 0.00  
  324: 11  7  5  0 11   11  5  6  0 10        53941.2243  -0.2240  0.050  -0.0173 0.00  
  325: 10  5  5  0  9   10  5  6  0 10        54011.4741   0.0082  0.050  -0.0146 0.00  
  326: 10  5  5  0 11   10  5  6  0 10        54011.4741  -0.0085  0.050  -0.0146 0.00  
  327: 10  5  5  0 11   10  4  6  0 11        54011.4741   0.0149  0.050  -0.0146 0.02  
  328: 10  5  5  0  9   10  4  6  0 10        54011.4741  -0.0354  0.050  -0.0146 0.00  
  329: 10  5  5  0  9   10  4  6  0  9        54011.4741   0.0385  0.050  -0.0146 0.02  
  330: 10  5  5  0 11   10  4  6  0 10        54011.4741  -0.0522  0.050  -0.0146 0.00  
  331: 10  5  5  0 11   10  5  6  0 11        54011.4741   0.0586  0.050  -0.0146 0.34  
  332: 10  5  5  0  9   10  5  6  0  9        54011.4741   0.0821  0.050  -0.0146 0.28  
  333: 10  5  5  0 10   10  5  6  0  9        54011.4741  -0.1018  0.050  -0.0146 0.00  
  334: 10  5  5  0 10   10  5  6  0 11        54011.4741  -0.1086  0.050  -0.0146 0.00  
  335: 10  5  5  0 10   10  4  6  0  9        54011.4741  -0.1454  0.050  -0.0146 0.00  
  336: 10  5  5  0 10   10  4  6  0 11        54011.4741  -0.1522  0.050  -0.0146 0.00  
  337: 10  5  5  0 10   10  5  6  0 10        54011.4741  -0.1757  0.050  -0.0146 0.31  
  338: 10  5  5  0 10   10  4  6  0 10        54011.4741  -0.2194  0.050  -0.0146 0.02  
  339: 10  6  5  0 11   10  5  6  0 10        54014.1309   0.0136  0.050  -0.0320 0.00  
  340: 10  6  5  0  9   10  4  6  0 10        54014.1309  -0.0130  0.050  -0.0320 0.00  
  341: 10  6  5  0  9   10  5  6  0 10        54014.1309   0.0305  0.050  -0.0320 0.00  
  342: 10  6  5  0 11   10  4  6  0 10        54014.1309  -0.0299  0.050  -0.0320 0.00  
  343: 10  6  5  0 11   10  4  6  0 11        54014.1309   0.0371  0.050  -0.0320 0.34  
  344: 10  6  5  0  9   10  4  6  0  9        54014.1309   0.0608  0.050  -0.0320 0.28  
  345: 10  6  5  0 10   10  5  6  0  9        54014.1309  -0.0807  0.050  -0.0320 0.00  
  346: 10  6  5  0 11   10  5  6  0 11        54014.1309   0.0808  0.050  -0.0320 0.02  
  347: 10  6  5  0 10   10  5  6  0 11        54014.1309  -0.0875  0.050  -0.0320 0.00  
  348: 10  6  5  0  9   10  5  6  0  9        54014.1309   0.1044  0.050  -0.0320 0.02  
  349: 10  6  5  0 10   10  4  6  0  9        54014.1309  -0.1243  0.050  -0.0320 0.00  
  350: 10  6  5  0 10   10  4  6  0 11        54014.1309  -0.1311  0.050  -0.0320 0.00  
  351: 10  6  5  0 10   10  5  6  0 10        54014.1309  -0.1546  0.050  -0.0320 0.02  
  352: 10  6  5  0 10   10  4  6  0 10        54014.1309  -0.1983  0.050  -0.0320 0.31  
  353:  9  4  5  0  9    9  4  6  0  8        54068.6933  -0.0020  0.050  -0.0682 0.00  
  354:  9  4  5  0 10    9  3  6  0 10        54068.6933   0.0105  0.050  -0.0682 0.02  
  355:  9  4  5  0  9    9  3  6  0  8        54068.6933  -0.0129  0.050  -0.0682 0.00  
  356:  9  4  5  0 10    9  4  6  0 10        54068.6933   0.0215  0.050  -0.0682 0.35  
  357:  9  4  5  0  9    9  4  6  0 10        54068.6933  -0.0295  0.050  -0.0682 0.00  
  358:  9  4  5  0  9    9  3  6  0 10        54068.6933  -0.0404  0.050  -0.0682 0.00  
  359:  9  4  5  0  8    9  3  6  0  8        54068.6933   0.0437  0.050  -0.0682 0.01  
  360:  9  4  5  0  8    9  4  6  0  8        54068.6933   0.0547  0.050  -0.0682 0.28  
  361:  9  4  5  0  8    9  4  6  0  9        54068.6933  -0.2189  0.050  -0.0682 0.00  
  362:  9  4  5  0 10    9  4  6  0  9        54068.6933  -0.2246  0.050  -0.0682 0.00  
  363:  9  4  5  0  8    9  3  6  0  9        54068.6933  -0.2299  0.050  -0.0682 0.00  
  364:  9  4  5  0 10    9  3  6  0  9        54068.6933  -0.2355  0.050  -0.0682 0.00  
  365:  9  4  5  0  9    9  4  6  0  9        54068.6933  -0.2757  0.050  -0.0682 0.31  
  366:  9  4  5  0  9    9  3  6  0  9        54068.6933  -0.2866  0.050  -0.0682 0.02  
  367:  9  5  5  0  9    9  3  6  0 10        54069.6124  -0.0045  0.050  -0.0417 0.00  
  368:  9  5  5  0  9    9  4  6  0 10        54069.6124   0.0063  0.050  -0.0417 0.00  
  369:  9  5  5  0  9    9  3  6  0  8        54069.6124   0.0229  0.050  -0.0417 0.00  
  370:  9  5  5  0  9    9  4  6  0  8        54069.6124   0.0339  0.050  -0.0417 0.00  
  371:  9  5  5  0 10    9  3  6  0 10        54069.6124   0.0469  0.050  -0.0417 0.35  
  372:  9  5  5  0 10    9  4  6  0 10        54069.6124   0.0579  0.050  -0.0417 0.02  
  373:  9  5  5  0  8    9  3  6  0  8        54069.6124   0.0802  0.050  -0.0417 0.28  
  374:  9  5  5  0  8    9  4  6  0  8        54069.6124   0.0911  0.050  -0.0417 0.01  
  375:  9  5  5  0  8    9  4  6  0  9        54069.6124  -0.1825  0.050  -0.0417 0.00  
  376:  9  5  5  0 10    9  4  6  0  9        54069.6124  -0.1882  0.050  -0.0417 0.00  
  377:  9  5  5  0  8    9  3  6  0  9        54069.6124  -0.1934  0.050  -0.0417 0.00  
  378:  9  5  5  0 10    9  3  6  0  9        54069.6124  -0.1991  0.050  -0.0417 0.00  
  379:  9  5  5  0  9    9  4  6  0  9        54069.6124  -0.2397  0.050  -0.0417 0.02  
  380:  9  5  5  0  9    9  3  6  0  9        54069.6124  -0.2507  0.050  -0.0417 0.31  
  381:  4  1  3  0  5    3  2  2  0  4        54072.8312   0.0015  0.050  -0.0352 0.61  
  382:  4  1  3  0  3    3  2  2  0  2        54072.8312  -0.0929  0.050  -0.0352 0.36  
  383:  4  1  3  0  3    3  2  2  0  3        54072.8312  -0.0929  0.050  -0.0352 0.03  
  384:  4  2  3  0  5    3  2  2  0  4        54079.5957   0.0435  0.050   0.0077 0.61  
  385:  4  2  3  0  3    3  2  2  0  2        54079.5957  -0.0486  0.050   0.0077 0.36  
  386:  4  2  3  0  3    3  2  2  0  3        54079.5957  -0.0486  0.050   0.0077 0.03  
  387:  4  2  3  0  3    3  2  2  0  4        54079.5957  -0.0486  0.050   0.0077 0.00  
  388:  8  3  5  0  9    8  2  6  0  9        54110.2853   0.1434  0.050  -0.0150 0.01  
  389:  8  3  5  0  9    8  3  6  0  9        54110.2853   0.1456  0.050  -0.0150 0.21  
  390:  8  3  5  0  7    8  2  6  0  7        54110.2853   0.1912  0.050  -0.0150 0.01  
  391:  8  3  5  0  7    8  3  6  0  7        54110.2853   0.1934  0.050  -0.0150 0.17  
  392:  8  3  5  0  8    8  3  6  0  8        54110.2853  -0.2344  0.050  -0.0150 0.18  
  393:  8  3  5  0  8    8  2  6  0  8        54110.2853  -0.2366  0.050  -0.0150 0.01  
  394:  8  3  5  0  8    8  2  6  0  9        54110.2853   0.2593  0.050  -0.0150 0.00  
  395:  8  3  5  0  8    8  3  6  0  9        54110.2853   0.2615  0.050  -0.0150 0.00  
  396:  8  3  5  0  8    8  2  6  0  7        54110.2853   0.3218  0.050  -0.0150 0.00  
  397:  8  3  5  0  8    8  3  6  0  7        54110.2853   0.3240  0.050  -0.0150 0.00  
  398:  8  3  5  0  9    8  3  6  0  8        54110.2853  -0.3504  0.050  -0.0150 0.00  
  399:  8  3  5  0  9    8  2  6  0  8        54110.2853  -0.3526  0.050  -0.0150 0.00  
  400:  8  3  5  0  7    8  3  6  0  8        54110.2853  -0.3650  0.050  -0.0150 0.00  
  401:  8  3  5  0  7    8  2  6  0  8        54110.2853  -0.3672  0.050  -0.0150 0.00  
  402:  8  4  5  0  8    8  2  6  0  9        54110.2853   0.0061  0.050  -0.0150 0.00  
  403:  8  4  5  0  8    8  3  6  0  9        54110.2853   0.0083  0.050  -0.0150 0.00  
  404:  8  4  5  0  7    8  3  6  0  7        54110.2853  -0.0596  0.050  -0.0150 0.01  
  405:  8  4  5  0  7    8  2  6  0  7        54110.2853  -0.0618  0.050  -0.0150 0.17  
  406:  8  4  5  0  8    8  2  6  0  7        54110.2853   0.0686  0.050  -0.0150 0.00  
  407:  8  4  5  0  8    8  3  6  0  7        54110.2853   0.0707  0.050  -0.0150 0.00  
  408:  8  4  5  0  9    8  3  6  0  9        54110.2853  -0.1075  0.050  -0.0150 0.01  
  409:  8  4  5  0  9    8  2  6  0  9        54110.2853  -0.1097  0.050  -0.0150 0.21  
  410:  5  0  5  0  4    4  1  4  0  3        54118.6989   0.0041  0.050  -0.0129 0.01  
  411:  5  0  5  0  4    4  0  4  0  3        54118.6989  -0.0266  0.050  -0.0129 0.13  
  412:  5  0  5  0  5    4  0  4  0  4        54118.6989   0.0259  0.050  -0.0129 0.16  
  413:  5  0  5  0  6    4  1  4  0  5        54118.6989  -0.0414  0.050  -0.0129 0.01  
  414:  5  0  5  0  5    4  1  4  0  4        54118.6989   0.0567  0.050  -0.0129 0.01  
  415:  5  0  5  0  6    4  0  4  0  5        54118.6989  -0.0721  0.050  -0.0129 0.19  
  416:  5  1  5  0  4    4  1  4  0  3        54118.6989   0.0032  0.050  -0.0129 0.13  
  417:  5  1  5  0  5    4  0  4  0  4        54118.6989   0.0250  0.050  -0.0129 0.01  
  418:  5  1  5  0  4    4  0  4  0  3        54118.6989  -0.0275  0.050  -0.0129 0.01  
  419:  5  1  5  0  6    4  1  4  0  5        54118.6989  -0.0423  0.050  -0.0129 0.19  
  420:  5  1  5  0  5    4  1  4  0  4        54118.6989   0.0558  0.050  -0.0129 0.16  
  421:  5  1  5  0  6    4  0  4  0  5        54118.6989  -0.0730  0.050  -0.0129 0.01  
  422:  7  2  5  0  8    7  1  6  0  8        54139.3084   0.0394  0.050   0.0411 0.01  
  423:  7  2  5  0  8    7  2  6  0  8        54139.3084   0.0397  0.050   0.0411 0.27  
  424:  7  2  5  0  6    7  1  6  0  6        54139.3084   0.1107  0.050   0.0411 0.01  
  425:  7  2  5  0  6    7  2  6  0  6        54139.3084   0.1110  0.050   0.0411 0.21  
  426:  7  3  5  0  8    7  2  6  0  8        54139.3084  -0.0188  0.050   0.0411 0.01  
  427:  7  3  5  0  8    7  1  6  0  8        54139.3084  -0.0191  0.050   0.0411 0.27  
  428:  7  3  5  0  6    7  1  6  0  6        54139.3084   0.0521  0.050   0.0411 0.21  
  429:  7  3  5  0  6    7  2  6  0  6        54139.3084   0.0525  0.050   0.0411 0.01  
  430:  7  2  5  0  7    7  1  6  0  7        54139.8742   0.1104  0.050   0.0813 0.02  
  431:  7  2  5  0  7    7  2  6  0  7        54139.8742   0.1107  0.050   0.0813 0.48  
  432:  7  3  5  0  7    7  1  6  0  7        54139.8742   0.0518  0.050   0.0813 0.48  
  433:  7  3  5  0  7    7  2  6  0  7        54139.8742   0.0521  0.050   0.0813 0.02  
  434:  6  1  5  0  5    6  0  6  0  5        54158.8379   0.0492  0.050  -0.0203 0.01  
  435:  6  1  5  0  5    6  1  6  0  5        54158.8379   0.0492  0.050  -0.0203 0.20  
  436:  6  1  5  0  7    6  1  6  0  7        54158.8379  -0.0625  0.050  -0.0203 0.28  
  437:  6  1  5  0  7    6  0  6  0  7        54158.8379  -0.0625  0.050  -0.0203 0.01  
  438:  6  2  5  0  5    6  0  6  0  5        54158.8379   0.0394  0.050  -0.0203 0.20  
  439:  6  2  5  0  5    6  1  6  0  5        54158.8379   0.0394  0.050  -0.0203 0.01  
  440:  6  2  5  0  7    6  1  6  0  7        54158.8379  -0.0722  0.050  -0.0203 0.01  
  441:  6  2  5  0  7    6  0  6  0  7        54158.8379  -0.0723  0.050  -0.0203 0.28  
  442:  6  1  5  0  6    6  1  6  0  6        54159.5522  -0.0101  0.050  -0.0150 0.48  
  443:  6  1  5  0  6    6  0  6  0  6        54159.5522  -0.0101  0.050  -0.0150 0.02  
  444:  6  2  5  0  6    6  0  6  0  6        54159.5522  -0.0199  0.050  -0.0150 0.48  
  445:  6  2  5  0  6    6  1  6  0  6        54159.5522  -0.0198  0.050  -0.0150 0.02  
  446: 49 41  8  0 50   49 40  9  0 50        54190.6254   0.1028  0.050   0.0321 0.34  
  447: 49 41  8  0 48   49 40  9  0 48        54190.6254   0.1072  0.050   0.0321 0.33  
  448: 49 41  8  0 49   49 40  9  0 49        54190.6254  -0.1133  0.050   0.0321 0.33  
  449:  4  1  3  0  5    3  1  2  0  4        54196.8927  -0.0577  0.050  -0.0057 0.41  
  450:  4  1  3  0  3    3  1  2  0  2        54196.8927  -0.0878  0.050  -0.0057 0.24  
  451:  4  1  3  0  4    3  1  2  0  3        54196.8927   0.1258  0.050  -0.0057 0.31  
  452:  4  1  3  0  3    3  1  2  0  4        54196.8927  -0.1522  0.050  -0.0057 0.00  
  453:  4  1  3  0  4    3  1  2  0  4        54196.8927   0.3097  0.050  -0.0057 0.02  
  454:  4  1  3  0  3    3  1  2  0  3        54196.8927  -0.3361  0.050  -0.0057 0.02  
  455:  4  2  3  0  5    3  1  2  0  4        54203.6107  -0.0622  0.050  -0.0122 0.43  
  456:  4  2  3  0  3    3  1  2  0  2        54203.6107  -0.0900  0.050  -0.0122 0.25  
  457:  4  2  3  0  4    3  1  2  0  3        54203.6107   0.1122  0.050  -0.0122 0.33  
  458: 24 20  5  0 25   24 18  6  0 25        54214.9145   0.0413  0.050  -0.0364 0.35  
  459: 24 20  5  0 23   24 18  6  0 23        54214.9145   0.0514  0.050  -0.0364 0.32  
  460: 24 20  5  0 24   24 18  6  0 24        54214.9145  -0.2017  0.050  -0.0364 0.33  
  461: 27 23  5  0 28   27 22  6  0 28        54354.0451   0.0366  0.050  -0.0263 0.35  
  462: 27 23  5  0 26   27 22  6  0 26        54354.0451   0.0439  0.050  -0.0263 0.32  
  463: 27 23  5  0 27   27 22  6  0 27        54354.0451  -0.1594  0.050  -0.0263 0.33  
  464: 28 22  6  0 29   28 21  7  0 29        54370.9660  -0.0207  0.050   0.0730 0.35  
  465: 28 22  6  0 27   28 21  7  0 27        54370.9660  -0.0311  0.050   0.0730 0.32  
  466: 28 22  6  0 28   28 21  7  0 28        54370.9660   0.2706  0.050   0.0730 0.33  
  467: 30 25  6  0 31   30 23  7  0 31        63611.0940   0.0753  0.050  -0.0051 0.34  
  468: 30 25  6  0 29   30 23  7  0 29        63611.0940   0.0836  0.050  -0.0051 0.32  
  469: 30 25  6  0 30   30 23  7  0 30        63611.0940  -0.1744  0.050  -0.0051 0.33  
  470: 25 22  4  0 24   25 20  5  0 24        63645.3495  -0.0207  0.050  -0.0423 0.48  
  471: 25 22  4  0 26   25 20  5  0 26        63645.3495  -0.0621  0.050  -0.0423 0.52  
  472: 25 22  4  0 25   25 20  5  0 25        63646.4044  -0.0417  0.050               
  473: 14  8  6  0 15   14  7  7  0 15        63662.1286   0.0090  0.050   0.0357 0.02  
  474: 14  8  6  0 13   14  7  7  0 13        63662.1286   0.0184  0.050   0.0357 0.02  
  475: 14  8  6  0 14   14  8  7  0 14        63662.1286  -0.0500  0.050   0.0357 0.31  
  476: 14  8  6  0 15   14  8  7  0 15        63662.1286   0.0807  0.050   0.0357 0.34  
  477: 14  8  6  0 13   14  8  7  0 13        63662.1286   0.0900  0.050   0.0357 0.29  
  478: 14  8  6  0 14   14  7  7  0 14        63662.1286  -0.1217  0.050   0.0357 0.02  
  479: 14  8  6  0 14   14  8  7  0 15        63662.1286  -0.2039  0.050   0.0357 0.00  
  480: 14  8  6  0 14   14  8  7  0 13        63662.1286  -0.2149  0.050   0.0357 0.00  
  481: 14  9  6  0 14   14  8  7  0 14        63665.1313  -0.0024  0.050   0.0202 0.02  
  482: 14  9  6  0 15   14  7  7  0 15        63665.1313   0.0574  0.050   0.0202 0.34  
  483: 14  9  6  0 13   14  7  7  0 13        63665.1313   0.0669  0.050   0.0202 0.29  
  484: 14  9  6  0 14   14  7  7  0 14        63665.1313  -0.0741  0.050   0.0202 0.31  
  485: 14  9  6  0 15   14  8  7  0 15        63665.1313   0.1291  0.050   0.0202 0.02  
  486: 14  9  6  0 13   14  8  7  0 13        63665.1313   0.1386  0.050   0.0202 0.02  
  487: 14  9  6  0 14   14  8  7  0 15        63665.1313  -0.1563  0.050   0.0202 0.00  
  488: 14  9  6  0 14   14  8  7  0 13        63665.1313  -0.1673  0.050   0.0202 0.00  
  489: 14  9  6  0 15   14  7  7  0 14        63665.1313   0.2113  0.050   0.0202 0.00  
  490: 14  9  6  0 14   14  7  7  0 15        63665.1313  -0.2280  0.050   0.0202 0.00  
  491: 14  9  6  0 13   14  7  7  0 14        63665.1313   0.2318  0.050   0.0202 0.00  
  492: 14  9  6  0 14   14  7  7  0 13        63665.1313  -0.2390  0.050   0.0202 0.00  
  493: 14  9  6  0 15   14  8  7  0 14        63665.1313   0.2830  0.050   0.0202 0.00  
  494: 32 25  7  0 32   32 25  8  0 33        63730.6732  -0.0962  0.050   0.0192 0.00  
  495: 32 25  7  0 32   32 25  8  0 31        63730.6732  -0.1058  0.050   0.0192 0.00  
  496: 32 25  7  0 33   32 25  8  0 33        63730.6732  -0.0724  0.050   0.0192 0.34  
  497: 32 25  7  0 31   32 25  8  0 31        63730.6732  -0.0812  0.050   0.0192 0.32  
  498: 32 25  7  0 31   32 25  8  0 32        63730.6732   0.2356  0.050   0.0192 0.00  
  499: 32 25  7  0 33   32 25  8  0 32        63730.6732   0.2349  0.050   0.0192 0.00  
  500: 32 25  7  0 32   32 25  8  0 32        63730.6732   0.2110  0.050   0.0192 0.33  
  501: 13  7  6  0 14   13  6  7  0 14        63755.2732   0.0566  0.050   0.0297 0.02  
  502: 13  7  6  0 12   13  6  7  0 12        63755.2732   0.0690  0.050   0.0297 0.02  
  503: 13  7  6  0 13   13  7  7  0 13        63755.2732  -0.0797  0.050   0.0297 0.31  
  504: 13  7  6  0 14   13  7  7  0 14        63755.2732   0.0806  0.050   0.0297 0.34  
  505: 13  7  6  0 12   13  7  7  0 12        63755.2732   0.0930  0.050   0.0297 0.29  
  506: 13  7  6  0 13   13  6  7  0 13        63755.2732  -0.1037  0.050   0.0297 0.02  
  507: 13  7  6  0 14   13  6  7  0 13        63755.2732   0.1281  0.050   0.0297 0.00  
  508: 13  7  6  0 12   13  6  7  0 13        63755.2732   0.1460  0.050   0.0297 0.00  
  509: 13  7  6  0 13   13  7  7  0 14        63755.2732  -0.1513  0.050   0.0297 0.00  
  510: 13  7  6  0 14   13  7  7  0 13        63755.2732   0.1521  0.050   0.0297 0.00  
  511: 13  7  6  0 13   13  7  7  0 12        63755.2732  -0.1568  0.050   0.0297 0.00  
  512: 13  7  6  0 12   13  7  7  0 13        63755.2732   0.1700  0.050   0.0297 0.00  
  513: 13  7  6  0 13   13  6  7  0 14        63755.2732  -0.1753  0.050   0.0297 0.00  
  514: 13  7  6  0 13   13  6  7  0 12        63755.2732  -0.1808  0.050   0.0297 0.00  
  515: 13  8  6  0 13   13  7  7  0 13        63756.4853  -0.0587  0.050   0.0294 0.02  
  516: 13  8  6  0 14   13  6  7  0 14        63756.4853   0.0780  0.050   0.0294 0.34  
  517: 13  8  6  0 13   13  6  7  0 13        63756.4853  -0.0827  0.050   0.0294 0.31  
  518: 13  8  6  0 12   13  6  7  0 12        63756.4853   0.0904  0.050   0.0294 0.29  
  519: 13  8  6  0 14   13  7  7  0 14        63756.4853   0.1020  0.050   0.0294 0.02  
  520: 13  8  6  0 12   13  7  7  0 12        63756.4853   0.1144  0.050   0.0294 0.02  
  521: 13  8  6  0 13   13  7  7  0 14        63756.4853  -0.1303  0.050   0.0294 0.00  
  522: 13  8  6  0 13   13  7  7  0 12        63756.4853  -0.1358  0.050   0.0294 0.00  
  523: 13  8  6  0 14   13  6  7  0 13        63756.4853   0.1495  0.050   0.0294 0.00  
  524: 13  8  6  0 13   13  6  7  0 14        63756.4853  -0.1543  0.050   0.0294 0.00  
  525: 13  8  6  0 13   13  6  7  0 12        63756.4853  -0.1598  0.050   0.0294 0.00  
  526: 13  8  6  0 12   13  6  7  0 13        63756.4853   0.1674  0.050   0.0294 0.00  
  527: 13  8  6  0 14   13  7  7  0 13        63756.4853   0.1735  0.050   0.0294 0.00  
  528: 13  8  6  0 12   13  7  7  0 13        63756.4853   0.1914  0.050   0.0294 0.00  
  529: 12  6  6  0 13   12  5  7  0 12        63829.3842   0.0235  0.050   0.0056 0.00  
  530: 12  6  6  0 13   12  6  7  0 12        63829.3842   0.0307  0.050   0.0056 0.00  
  531: 12  6  6  0 11   12  5  7  0 12        63829.3842   0.0369  0.050   0.0056 0.00  
  532: 12  6  6  0 11   12  6  7  0 12        63829.3842   0.0441  0.050   0.0056 0.00  
  533: 12  6  6  0 13   12  5  7  0 13        63829.3842   0.0588  0.050   0.0056 0.02  
  534: 12  6  6  0 13   12  6  7  0 13        63829.3842   0.0660  0.050   0.0056 0.34  
  535: 12  6  6  0 11   12  5  7  0 11        63829.3842   0.0751  0.050   0.0056 0.02  
  536: 12  6  6  0 11   12  6  7  0 11        63829.3842   0.0824  0.050   0.0056 0.29  
  537: 12  6  6  0 12   12  6  7  0 11        63829.3842  -0.0912  0.050   0.0056 0.00  
  538: 12  6  6  0 12   12  6  7  0 13        63829.3842  -0.0942  0.050   0.0056 0.00  
  539: 12  6  6  0 12   12  5  7  0 11        63829.3842  -0.0984  0.050   0.0056 0.00  
  540: 12  6  6  0 12   12  5  7  0 13        63829.3842  -0.1014  0.050   0.0056 0.00  
  541: 12  6  6  0 12   12  6  7  0 12        63829.3842  -0.1295  0.050   0.0056 0.31  
  542: 12  6  6  0 12   12  5  7  0 12        63829.3842  -0.1367  0.050   0.0056 0.02  
  543: 12  7  6  0 11   12  6  7  0 12        63829.7773  -0.0040  0.050  -0.0491 0.00  
  544: 12  7  6  0 13   12  5  7  0 13        63829.7773   0.0106  0.050  -0.0491 0.34  
  545: 12  7  6  0 11   12  5  7  0 12        63829.7773  -0.0112  0.050  -0.0491 0.00  
  546: 12  7  6  0 13   12  6  7  0 13        63829.7773   0.0178  0.050  -0.0491 0.02  
  547: 12  7  6  0 13   12  6  7  0 12        63829.7773  -0.0174  0.050  -0.0491 0.00  
  548: 12  7  6  0 11   12  5  7  0 11        63829.7773   0.0270  0.050  -0.0491 0.29  
  549: 12  7  6  0 13   12  5  7  0 12        63829.7773  -0.0246  0.050  -0.0491 0.00  
  550: 12  7  6  0 11   12  6  7  0 11        63829.7773   0.0342  0.050  -0.0491 0.02  
  551: 12  7  6  0 12   12  6  7  0 11        63829.7773  -0.1395  0.050  -0.0491 0.00  
  552: 12  7  6  0 12   12  6  7  0 13        63829.7773  -0.1425  0.050  -0.0491 0.00  
  553: 12  7  6  0 12   12  5  7  0 11        63829.7773  -0.1468  0.050  -0.0491 0.00  
  554: 12  7  6  0 12   12  5  7  0 13        63829.7773  -0.1497  0.050  -0.0491 0.00  
  555: 12  7  6  0 12   12  6  7  0 12        63829.7773  -0.1778  0.050  -0.0491 0.02  
  556: 12  7  6  0 12   12  5  7  0 12        63829.7773  -0.1850  0.050  -0.0491 0.31  
  557: 26 25  1  0 27   26 24  2  0 27        63837.0433   0.0422  0.050   0.0536 0.52  
  558: 26 25  1  0 25   26 24  2  0 25        63837.0433   0.0658  0.050   0.0536 0.48  
  559: 11  5  6  0 10   11  5  7  0 11        63887.6340  -0.0420  0.050  -0.0208 0.00  
  560: 11  5  6  0 10   11  4  7  0 11        63887.6340  -0.0439  0.050  -0.0208 0.00  
  561: 11  5  6  0 12   11  5  7  0 11        63887.6340  -0.0478  0.050  -0.0208 0.00  
  562: 11  5  6  0 12   11  4  7  0 11        63887.6340  -0.0497  0.050  -0.0208 0.00  
  563: 11  5  6  0 11   11  4  7  0 12        63887.6340   0.0615  0.050  -0.0208 0.00  
  564: 11  5  6  0 11   11  5  7  0 12        63887.6340   0.0634  0.050  -0.0208 0.00  
  565: 11  5  6  0 11   11  4  7  0 10        63887.6340   0.0774  0.050  -0.0208 0.00  
  566: 11  5  6  0 11   11  5  7  0 10        63887.6340   0.0793  0.050  -0.0208 0.00  
  567: 11  5  6  0 11   11  5  7  0 11        63887.6340  -0.1114  0.050  -0.0208 0.16  
  568: 11  5  6  0 11   11  4  7  0 11        63887.6340  -0.1133  0.050  -0.0208 0.01  
  569: 11  5  6  0 12   11  4  7  0 12        63887.6340   0.1251  0.050  -0.0208 0.01  
  570: 11  5  6  0 12   11  5  7  0 12        63887.6340   0.1270  0.050  -0.0208 0.17  
  571: 11  5  6  0 10   11  4  7  0 10        63887.6340   0.1468  0.050  -0.0208 0.01  
  572: 11  5  6  0 10   11  5  7  0 10        63887.6340   0.1487  0.050  -0.0208 0.14  
  573: 11  6  6  0 10   11  5  7  0 10        63887.6340   0.0009  0.050  -0.0208 0.01  
  574: 11  6  6  0 10   11  4  7  0 10        63887.6340  -0.0009  0.050  -0.0208 0.14  
  575: 11  6  6  0 12   11  5  7  0 12        63887.6340  -0.0207  0.050  -0.0208 0.01  
  576: 11  6  6  0 12   11  4  7  0 12        63887.6340  -0.0227  0.050  -0.0208 0.17  
  577: 11  6  6  0 11   11  5  7  0 10        63887.6340  -0.0684  0.050  -0.0208 0.00  
  578: 11  6  6  0 11   11  4  7  0 10        63887.6340  -0.0703  0.050  -0.0208 0.00  
  579: 11  6  6  0 11   11  5  7  0 12        63887.6340  -0.0844  0.050  -0.0208 0.00  
  580: 11  6  6  0 11   11  4  7  0 12        63887.6340  -0.0863  0.050  -0.0208 0.00  
  581: 11  6  6  0 10   11  5  7  0 11        63887.6340  -0.1898  0.050  -0.0208 0.00  
  582: 11  6  6  0 10   11  4  7  0 11        63887.6340  -0.1917  0.050  -0.0208 0.00  
  583: 11  6  6  0 12   11  5  7  0 11        63887.6340  -0.1956  0.050  -0.0208 0.00  
  584: 11  6  6  0 12   11  4  7  0 11        63887.6340  -0.1975  0.050  -0.0208 0.00  
  585: 11  6  6  0 11   11  5  7  0 11        63887.6340  -0.2593  0.050  -0.0208 0.01  
  586: 11  6  6  0 11   11  4  7  0 11        63887.6340  -0.2612  0.050  -0.0208 0.16  
  587: 10  4  6  0 11   10  3  7  0 11        63932.4441   0.0470  0.050  -0.0631 0.01  
  588: 10  4  6  0 11   10  4  7  0 11        63932.4441   0.0474  0.050  -0.0631 0.17  
  589: 10  4  6  0  9   10  3  7  0  9        63932.4441   0.0764  0.050  -0.0631 0.01  
  590: 10  4  6  0  9   10  4  7  0  9        63932.4441   0.0768  0.050  -0.0631 0.14  
  591: 10  4  6  0 10   10  3  7  0 11        63932.4441   0.1141  0.050  -0.0631 0.00  
  592: 10  4  6  0 10   10  4  7  0 11        63932.4441   0.1146  0.050  -0.0631 0.00  
  593: 10  4  6  0 10   10  3  7  0  9        63932.4441   0.1503  0.050  -0.0631 0.00  
  594: 10  4  6  0 10   10  4  7  0  9        63932.4441   0.1507  0.050  -0.0631 0.00  
  595: 10  4  6  0 10   10  4  7  0 10        63932.4441  -0.2450  0.050  -0.0631 0.16  
  596: 10  4  6  0 10   10  3  7  0 10        63932.4441  -0.2454  0.050  -0.0631 0.01  
  597: 10  4  6  0 11   10  4  7  0 10        63932.4441  -0.3121  0.050  -0.0631 0.00  
  598: 10  4  6  0 11   10  3  7  0 10        63932.4441  -0.3126  0.050  -0.0631 0.00  
  599: 10  4  6  0  9   10  4  7  0 10        63932.4441  -0.3189  0.050  -0.0631 0.00  
  600: 10  4  6  0  9   10  3  7  0 10        63932.4441  -0.3193  0.050  -0.0631 0.00  
  601: 10  5  6  0 11   10  3  7  0 11        63932.4441   0.0033  0.050  -0.0631 0.17  
  602: 10  5  6  0 11   10  4  7  0 11        63932.4441   0.0038  0.050  -0.0631 0.01  
  603: 10  5  6  0  9   10  3  7  0  9        63932.4441   0.0327  0.050  -0.0631 0.14  
  604: 10  5  6  0  9   10  4  7  0  9        63932.4441   0.0332  0.050  -0.0631 0.01  
  605: 10  5  6  0 10   10  3  7  0 11        63932.4441   0.0705  0.050  -0.0631 0.00  
  606: 10  5  6  0 10   10  4  7  0 11        63932.4441   0.0709  0.050  -0.0631 0.00  
  607: 10  5  6  0 10   10  3  7  0  9        63932.4441   0.1067  0.050  -0.0631 0.00  
  608: 10  5  6  0 10   10  4  7  0  9        63932.4441   0.1071  0.050  -0.0631 0.00  
  609: 10  5  6  0 10   10  4  7  0 10        63932.4441  -0.2886  0.050  -0.0631 0.01  
  610: 10  5  6  0 10   10  3  7  0 10        63932.4441  -0.2890  0.050  -0.0631 0.16  
  611: 10  5  6  0 11   10  4  7  0 10        63932.4441  -0.3558  0.050  -0.0631 0.00  
  612: 10  5  6  0 11   10  3  7  0 10        63932.4441  -0.3562  0.050  -0.0631 0.00  
  613: 10  5  6  0  9   10  4  7  0 10        63932.4441  -0.3625  0.050  -0.0631 0.00  
  614: 10  5  6  0  9   10  3  7  0 10        63932.4441  -0.3630  0.050  -0.0631 0.00  
  615: 33 29  5  0 34   33 28  6  0 34        63944.7959   0.0135  0.050   0.0188 0.52  
  616: 33 29  5  0 32   33 28  6  0 32        63944.7959   0.0244  0.050   0.0188 0.48  
  617:  6  0  6  0  7    5  1  5  0  6        63957.2928  -0.0092  0.050   0.0227 0.01  
  618:  6  0  6  0  7    5  0  5  0  6        63957.2928  -0.0101  0.050   0.0227 0.19  
  619:  6  0  6  0  5    5  0  5  0  4        63957.2928   0.0243  0.050   0.0227 0.13  
  620:  6  0  6  0  5    5  1  5  0  4        63957.2928   0.0252  0.050   0.0227 0.01  
  621:  6  0  6  0  6    5  0  5  0  5        63957.2928   0.0590  0.050   0.0227 0.16  
  622:  6  0  6  0  6    5  1  5  0  5        63957.2928   0.0599  0.050   0.0227 0.01  
  623:  6  1  6  0  7    5  1  5  0  6        63957.2928  -0.0092  0.050   0.0227 0.19  
  624:  6  1  6  0  7    5  0  5  0  6        63957.2928  -0.0101  0.050   0.0227 0.01  
  625:  6  1  6  0  5    5  0  5  0  4        63957.2928   0.0243  0.050   0.0227 0.01  
  626:  6  1  6  0  5    5  1  5  0  4        63957.2928   0.0252  0.050   0.0227 0.13  
  627:  6  1  6  0  6    5  0  5  0  5        63957.2928   0.0590  0.050   0.0227 0.01  
  628:  6  1  6  0  6    5  1  5  0  5        63957.2928   0.0599  0.050   0.0227 0.16  
  629:  5  1  4  0  4    4  2  3  0  3        63967.7544   0.1646  0.050  -0.0181 0.01  
  630:  5  1  4  0  6    4  2  3  0  5        63967.7544   0.1890  0.050  -0.0181 0.02  
  631:  5  2  4  0  6    4  2  3  0  5        63967.7544  -0.0876  0.050  -0.0181 0.39  
  632:  5  2  4  0  4    4  2  3  0  3        63967.7544  -0.1119  0.050  -0.0181 0.26  
  633:  5  2  4  0  5    4  2  3  0  4        63967.7544   0.1258  0.050  -0.0181 0.32  
  634:  5  1  4  0  6    4  1  3  0  5        63974.2371  -0.0508  0.050   0.0089 0.40  
  635:  5  1  4  0  4    4  1  3  0  3        63974.2371  -0.0729  0.050   0.0089 0.26  
  636:  5  1  4  0  5    4  1  3  0  4        63974.2371   0.1538  0.050   0.0089 0.33  
  637:  5  2  4  0  5    4  1  3  0  4        63974.2371  -0.1231  0.050   0.0089 0.01  
  638:  8  2  6  0  9    8  2  7  0  9        63991.1815  -0.0160  0.050   0.0082 0.27  
  639:  8  2  6  0  9    8  1  7  0  9        63991.1815  -0.0160  0.050   0.0082 0.01  
  640:  8  2  6  0  7    8  2  7  0  7        63991.1815   0.0414  0.050   0.0082 0.21  
  641:  8  2  6  0  7    8  1  7  0  7        63991.1815   0.0414  0.050   0.0082 0.01  
  642:  8  3  6  0  9    8  2  7  0  9        63991.1815  -0.0182  0.050   0.0082 0.01  
  643:  8  3  6  0  9    8  1  7  0  9        63991.1815  -0.0182  0.050   0.0082 0.27  
  644:  8  3  6  0  7    8  1  7  0  7        63991.1815   0.0392  0.050   0.0082 0.21  
  645:  8  3  6  0  7    8  2  7  0  7        63991.1815   0.0392  0.050   0.0082 0.01  
  646:  8  2  6  0  8    8  1  7  0  8        63991.6922   0.0382  0.050   0.0372 0.02  
  647:  8  2  6  0  8    8  2  7  0  8        63991.6922   0.0382  0.050   0.0372 0.48  
  648:  8  3  6  0  8    8  2  7  0  8        63991.6922   0.0360  0.050   0.0372 0.02  
  649:  8  3  6  0  8    8  1  7  0  8        63991.6922   0.0360  0.050   0.0372 0.48  
  650:  7  1  6  0  8    7  1  7  0  8        64008.8786  -0.0359  0.050   0.0006 0.27  
  651:  7  1  6  0  8    7  0  7  0  8        64008.8786  -0.0359  0.050   0.0006 0.01  
  652:  7  1  6  0  6    7  1  7  0  6        64008.8786   0.0489  0.050   0.0006 0.21  
  653:  7  1  6  0  6    7  0  7  0  6        64008.8786   0.0489  0.050   0.0006 0.01  
  654:  7  2  6  0  8    7  0  7  0  8        64008.8786  -0.0362  0.050   0.0006 0.27  
  655:  7  2  6  0  8    7  1  7  0  8        64008.8786  -0.0362  0.050   0.0006 0.01  
  656:  7  2  6  0  6    7  1  7  0  6        64008.8786   0.0485  0.050   0.0006 0.01  
  657:  7  2  6  0  6    7  0  7  0  6        64008.8786   0.0485  0.050   0.0006 0.21  
  658:  7  1  6  0  7    7  1  7  0  7        64009.5371   0.0343  0.050   0.0342 0.48  
  659:  7  1  6  0  7    7  0  7  0  7        64009.5371   0.0343  0.050   0.0342 0.02  
  660:  7  2  6  0  7    7  1  7  0  7        64009.5371   0.0340  0.050   0.0342 0.02  
  661:  7  2  6  0  7    7  0  7  0  7        64009.5371   0.0340  0.050   0.0342 0.48  
  662: 34 29  6  0 35   34 28  7  0 35        64051.8567   0.0436  0.050  -0.0219 0.34  
  663: 34 29  6  0 33   34 28  7  0 33        64051.8567   0.0496  0.050  -0.0219 0.32  
  664: 34 29  6  0 34   34 28  7  0 34        64051.8567  -0.1588  0.050  -0.0219 0.33  
  665: 16  9  7  0 17   16  8  8  0 17        73482.0042   0.0380  0.050   0.0119 0.02  
  666: 16  9  7  0 15   16  8  8  0 15        73482.0042   0.0455  0.050   0.0119 0.02  
  667: 16  9  7  0 17   16  9  8  0 17        73482.0042   0.0494  0.050   0.0119 0.34  
  668: 16  9  7  0 15   16  9  8  0 15        73482.0042   0.0568  0.050   0.0119 0.30  
  669: 16  9  7  0 16   16  9  8  0 16        73482.0042  -0.0689  0.050   0.0119 0.32  
  670: 16  9  7  0 16   16  8  8  0 16        73482.0042  -0.0802  0.050   0.0119 0.02  
  671: 16 10  7  0 16   16  9  8  0 16        73482.5420  -0.0289  0.050   0.0417 0.02  
  672: 16 10  7  0 16   16  8  8  0 16        73482.5420  -0.0403  0.050   0.0417 0.32  
  673: 16 10  7  0 17   16  8  8  0 17        73482.5420   0.0782  0.050   0.0417 0.34  
  674: 16 10  7  0 15   16  8  8  0 15        73482.5420   0.0856  0.050   0.0417 0.30  
  675: 16 10  7  0 17   16  9  8  0 17        73482.5420   0.0895  0.050   0.0417 0.02  
  676: 16 10  7  0 15   16  9  8  0 15        73482.5420   0.0970  0.050   0.0417 0.02  
  677: 15  8  7  0 15   15  7  8  0 15        73571.1241   0.0158  0.050   0.0536 0.01  
  678: 15  8  7  0 15   15  8  8  0 15        73571.1241   0.0196  0.050   0.0536 0.19  
  679: 15  8  7  0 16   15  7  8  0 16        73571.1241   0.1567  0.050   0.0536 0.01  
  680: 15  8  7  0 16   15  8  8  0 16        73571.1241   0.1605  0.050   0.0536 0.20  
  681: 15  8  7  0 14   15  7  8  0 14        73571.1241   0.1661  0.050   0.0536 0.01  
  682: 15  8  7  0 14   15  8  8  0 14        73571.1241   0.1699  0.050   0.0536 0.18  
  683: 15  9  7  0 14   15  8  8  0 14        73571.1241  -0.0261  0.050   0.0536 0.01  
  684: 15  9  7  0 14   15  7  8  0 14        73571.1241  -0.0299  0.050   0.0536 0.18  
  685: 15  9  7  0 16   15  8  8  0 16        73571.1241  -0.0355  0.050   0.0536 0.01  
  686: 15  9  7  0 16   15  7  8  0 16        73571.1241  -0.0393  0.050   0.0536 0.20  
  687: 15  9  7  0 15   15  8  8  0 15        73571.1241  -0.1764  0.050   0.0536 0.01  
  688: 45 36  9  0 46   45 35 10  0 46        73597.9749  -0.0366  0.050  -0.0398 0.51  
  689: 45 36  9  0 44   45 35 10  0 44        73597.9749  -0.0431  0.050  -0.0398 0.49  
  690: 14  7  7  0 15   14  6  8  0 15        73644.3285   0.0611  0.050  -0.0259 0.01  
  691: 14  7  7  0 15   14  7  8  0 15        73644.3285   0.0623  0.050  -0.0259 0.17  
  692: 14  7  7  0 13   14  6  8  0 13        73644.3285   0.0731  0.050  -0.0259 0.01  
  693: 14  7  7  0 13   14  7  8  0 13        73644.3285   0.0742  0.050  -0.0259 0.15  
  694: 14  7  7  0 14   14  7  8  0 14        73644.3285  -0.1047  0.050  -0.0259 0.16  
  695: 14  7  7  0 14   14  6  8  0 14        73644.3285  -0.1059  0.050  -0.0259 0.01  
  696: 14  8  7  0 13   14  6  8  0 13        73644.3285   0.0014  0.050  -0.0259 0.15  
  697: 14  8  7  0 13   14  7  8  0 13        73644.3285   0.0025  0.050  -0.0259 0.01  
  698: 14  8  7  0 15   14  7  8  0 15        73644.3285  -0.0093  0.050  -0.0259 0.01  
  699: 14  8  7  0 15   14  6  8  0 15        73644.3285  -0.0105  0.050  -0.0259 0.17  
  700: 14  8  7  0 14   14  7  8  0 14        73644.3285  -0.1764  0.050  -0.0259 0.01  
  701: 14  8  7  0 14   14  6  8  0 14        73644.3285  -0.1776  0.050  -0.0259 0.16  
  702:  5  2  3  0  6    4  3  2  0  5        73653.3746  -0.0008  0.050  -0.0395 0.60  
  703:  5  2  3  0  4    4  3  2  0  3        73653.3746  -0.0983  0.050  -0.0395 0.40  
  704:  5  3  3  0  5    4  3  2  0  5        73680.1603  -0.0024  0.050  -0.0327 0.02  
  705:  5  3  3  0  6    4  3  2  0  5        73680.1603   0.0034  0.050  -0.0327 0.59  
  706:  5  3  3  0  4    4  3  2  0  3        73680.1603  -0.0890  0.050  -0.0327 0.39  
  707: 13  6  7  0 14   13  5  8  0 14        73704.0362   0.0722  0.050  -0.0007 0.01  
  708: 13  6  7  0 14   13  6  8  0 14        73704.0362   0.0725  0.050  -0.0007 0.17  
  709: 13  6  7  0 12   13  5  8  0 12        73704.0362   0.0875  0.050  -0.0007 0.01  
  710: 13  6  7  0 12   13  6  8  0 12        73704.0362   0.0878  0.050  -0.0007 0.15  
  711: 13  6  7  0 13   13  6  8  0 13        73704.0362  -0.1256  0.050  -0.0007 0.16  
  712: 13  6  7  0 13   13  5  8  0 13        73704.0362  -0.1259  0.050  -0.0007 0.01  
  713: 13  7  7  0 14   13  5  8  0 14        73704.0362   0.0482  0.050  -0.0007 0.17  
  714: 13  7  7  0 14   13  6  8  0 14        73704.0362   0.0485  0.050  -0.0007 0.01  
  715: 13  7  7  0 12   13  5  8  0 12        73704.0362   0.0635  0.050  -0.0007 0.15  
  716: 13  7  7  0 12   13  6  8  0 12        73704.0362   0.0638  0.050  -0.0007 0.01  
  717: 13  7  7  0 13   13  6  8  0 13        73704.0362  -0.1496  0.050  -0.0007 0.01  
  718: 13  7  7  0 13   13  5  8  0 13        73704.0362  -0.1499  0.050  -0.0007 0.16  
  719: 12  5  7  0 13   12  4  8  0 13        73752.0250   0.0802  0.050   0.0043 0.01  
  720: 12  5  7  0 13   12  5  8  0 13        73752.0250   0.0803  0.050   0.0043 0.17  
  721: 12  5  7  0 11   12  4  8  0 11        73752.0250   0.0999  0.050   0.0043 0.01  
  722: 12  5  7  0 11   12  5  8  0 11        73752.0250   0.1000  0.050   0.0043 0.15  
  723: 12  5  7  0 12   12  5  8  0 12        73752.0250  -0.1556  0.050   0.0043 0.16  
  724: 12  5  7  0 12   12  4  8  0 12        73752.0250  -0.1557  0.050   0.0043 0.01  
  725: 12  6  7  0 13   12  4  8  0 13        73752.0250   0.0730  0.050   0.0043 0.17  
  726: 12  6  7  0 13   12  5  8  0 13        73752.0250   0.0731  0.050   0.0043 0.01  
  727: 12  6  7  0 11   12  4  8  0 11        73752.0250   0.0927  0.050   0.0043 0.15  
  728: 12  6  7  0 11   12  5  8  0 11        73752.0250   0.0928  0.050   0.0043 0.01  
  729: 12  6  7  0 12   12  5  8  0 12        73752.0250  -0.1629  0.050   0.0043 0.01  
  730: 12  6  7  0 12   12  4  8  0 12        73752.0250  -0.1629  0.050   0.0043 0.16  
  731: 11  4  7  0 12   11  3  8  0 12        73789.9517   0.0344  0.050  -0.0527 0.01  
  732: 11  4  7  0 12   11  4  8  0 12        73789.9517   0.0344  0.050  -0.0527 0.17  
  733: 11  4  7  0 10   11  3  8  0 10        73789.9517   0.0602  0.050  -0.0527 0.01  
  734: 11  4  7  0 10   11  4  8  0 10        73789.9517   0.0602  0.050  -0.0527 0.15  
  735: 11  4  7  0 11   11  4  8  0 11        73789.9517  -0.2485  0.050  -0.0527 0.16  
  736: 11  4  7  0 11   11  3  8  0 11        73789.9517  -0.2485  0.050  -0.0527 0.01  
  737: 11  5  7  0 12   11  4  8  0 12        73789.9517   0.0325  0.050  -0.0527 0.01  
  738: 11  5  7  0 12   11  3  8  0 12        73789.9517   0.0325  0.050  -0.0527 0.17  
  739: 11  5  7  0 10   11  3  8  0 10        73789.9517   0.0583  0.050  -0.0527 0.15  
  740: 11  5  7  0 10   11  4  8  0 10        73789.9517   0.0583  0.050  -0.0527 0.01  
  741: 11  5  7  0 11   11  4  8  0 11        73789.9517  -0.2504  0.050  -0.0527 0.01  
  742: 11  5  7  0 11   11  3  8  0 11        73789.9517  -0.2504  0.050  -0.0527 0.16  
  743:  7  0  7  0  6    6  1  6  0  5        73795.7874  -0.0085  0.050  -0.0114 0.01  
  744:  7  0  7  0  6    6  0  6  0  5        73795.7874  -0.0085  0.050  -0.0114 0.14  
  745:  7  0  7  0  7    6  0  6  0  6        73795.7874   0.0142  0.050  -0.0114 0.16  
  746:  7  0  7  0  7    6  1  6  0  6        73795.7874   0.0142  0.050  -0.0114 0.01  
  747:  7  0  7  0  8    6  0  6  0  7        73795.7874  -0.0356  0.050  -0.0114 0.18  
  748:  7  0  7  0  8    6  1  6  0  7        73795.7874  -0.0356  0.050  -0.0114 0.01  
  749:  7  1  7  0  6    6  1  6  0  5        73795.7874  -0.0085  0.050  -0.0114 0.14  
  750:  7  1  7  0  6    6  0  6  0  5        73795.7874  -0.0085  0.050  -0.0114 0.01  
  751:  7  1  7  0  7    6  0  6  0  6        73795.7874   0.0142  0.050  -0.0114 0.01  
  752:  7  1  7  0  7    6  1  6  0  6        73795.7874   0.0142  0.050  -0.0114 0.16  
  753:  7  1  7  0  8    6  1  6  0  7        73795.7874  -0.0356  0.050  -0.0114 0.18  
  754:  7  1  7  0  8    6  0  6  0  7        73795.7874  -0.0356  0.050  -0.0114 0.01  
  755:  6  1  5  0  6    5  1  4  0  5        73807.9754  -0.0069  0.050   0.0187 0.16  
  756:  6  1  5  0  7    5  2  4  0  6        73807.9754   0.1102  0.050   0.0187 0.01  
  757:  6  1  5  0  7    5  1  4  0  6        73807.9754  -0.1664  0.050   0.0187 0.19  
  758:  6  1  5  0  5    5  1  4  0  4        73807.9754  -0.1734  0.050   0.0187 0.14  
  759:  6  2  5  0  5    5  2  4  0  4        73807.9754   0.0934  0.050   0.0187 0.14  
  760:  6  2  5  0  7    5  2  4  0  6        73807.9754   0.1004  0.050   0.0187 0.19  
  761:  6  2  5  0  6    5  2  4  0  5        73807.9754   0.2602  0.050   0.0187 0.16  
  762: 10  3  7  0 11   10  2  8  0 11        73819.4614   0.0333  0.050  -0.0709 0.01  
  763: 10  3  7  0 11   10  3  8  0 11        73819.4614   0.0333  0.050  -0.0709 0.18  
  764: 10  3  7  0  9   10  3  8  0  9        73819.4614   0.0678  0.050  -0.0709 0.14  
  765: 10  3  7  0 10   10  2  8  0 10        73819.4614  -0.3094  0.050  -0.0709 0.01  
  766: 10  3  7  0 10   10  3  8  0 10        73819.4614  -0.3093  0.050  -0.0709 0.16  
  767: 10  4  7  0 11   10  3  8  0 11        73819.4614   0.0329  0.050  -0.0709 0.01  
  768: 10  4  7  0 11   10  2  8  0 11        73819.4614   0.0329  0.050  -0.0709 0.18  
  769: 10  4  7  0  9   10  2  8  0  9        73819.4614   0.0674  0.050  -0.0709 0.14  
  770: 10  4  7  0  9   10  3  8  0  9        73819.4614   0.0674  0.050  -0.0709 0.01  
  771: 10  4  7  0 10   10  2  8  0 10        73819.4614  -0.3098  0.050  -0.0709 0.16  
  772: 10  4  7  0 10   10  3  8  0 10        73819.4614  -0.3098  0.050  -0.0709 0.01  
  773:  9  2  7  0  8    9  2  8  0  8        73841.8427   0.0143  0.050  -0.0117 0.21  
  774:  9  2  7  0  8    9  1  8  0  8        73841.8427   0.0143  0.050  -0.0117 0.01  
  775:  9  2  7  0 10    9  2  8  0 10        73841.8427  -0.0327  0.050  -0.0117 0.26  
  776:  9  2  7  0 10    9  1  8  0 10        73841.8427  -0.0327  0.050  -0.0117 0.01  
  777:  9  3  7  0  8    9  2  8  0  8        73841.8427   0.0142  0.050  -0.0117 0.01  
  778:  9  3  7  0  8    9  1  8  0  8        73841.8427   0.0142  0.050  -0.0117 0.21  
  779:  9  3  7  0 10    9  2  8  0 10        73841.8427  -0.0328  0.050  -0.0117 0.01  
  780:  9  3  7  0 10    9  1  8  0 10        73841.8427  -0.0328  0.050  -0.0117 0.26  
  781:  8  1  7  0  9    8  1  8  0  9        73858.4947  -0.0231  0.050   0.0060 0.27  
  782:  8  1  7  0  9    8  0  8  0  9        73858.4947  -0.0231  0.050   0.0060 0.01  
  783:  8  1  7  0  7    8  0  8  0  7        73858.4947   0.0431  0.050   0.0060 0.01  
  784:  8  1  7  0  7    8  1  8  0  7        73858.4947   0.0431  0.050   0.0060 0.21  
  785:  8  2  7  0  9    8  0  8  0  9        73858.4947  -0.0232  0.050   0.0060 0.27  
  786:  8  2  7  0  9    8  1  8  0  9        73858.4947  -0.0232  0.050   0.0060 0.01  
  787:  8  2  7  0  7    8  0  8  0  7        73858.4947   0.0431  0.050   0.0060 0.21  
  788:  8  2  7  0  7    8  1  8  0  7        73858.4947   0.0431  0.050   0.0060 0.01  
  789:  8  1  7  0  8    8  0  8  0  8        73859.1024   0.0573  0.050   0.0574 0.02  
  790:  8  1  7  0  8    8  1  8  0  8        73859.1024   0.0573  0.050   0.0574 0.48  
  791:  8  2  7  0  8    8  1  8  0  8        73859.1024   0.0573  0.050   0.0574 0.02  
  792:  8  2  7  0  8    8  0  8  0  8        73859.1024   0.0573  0.050   0.0574 0.48  
  793: 35 27  8  0 36   35 27  9  0 36        75616.9572  -0.0496  0.050   0.0045 0.34  
  794: 35 27  8  0 34   35 27  9  0 34        75616.9572  -0.0544  0.050   0.0045 0.32  
  795: 35 27  8  0 35   35 27  9  0 35        75616.9572   0.1175  0.050   0.0045 0.33  
  796: 30 29  1  0 30   30 28  2  0 30        75720.3656  -0.4091  0.050  -0.0919 0.35  
  797: 42 36  7  0 43   42 35  8  0 43        75720.3656   0.0769  0.050  -0.0919 0.33  
  798: 42 36  7  0 41   42 35  8  0 41        75720.3656   0.0826  0.050  -0.0919 0.32  
  799:  4  4  1  0  5    3  3  0  0  4        75821.2947  -0.0420  0.050  -0.0098 0.63  
  800:  4  4  1  0  3    3  3  0  0  2        75821.2947   0.0455  0.050  -0.0098 0.37  
  801:  4  4  1  0  4    3  3  0  0  3        75822.0384  -0.0116  0.050               
  802: 42 37  5  0 43   42 36  6  0 43        75836.7152   0.0073  0.050   0.0134 0.51  
  803: 42 37  5  0 41   42 36  6  0 41        75836.7152   0.0196  0.050   0.0134 0.49  
  804: 42 37  5  0 42   42 36  6  0 42        75837.2404   0.0157  0.050               
  805: 35 27  8  0 36   35 26  9  0 36        75911.5454  -0.0409  0.050   0.0070 0.34  
  806: 35 27  8  0 34   35 26  9  0 34        75911.5454  -0.0451  0.050   0.0070 0.32  
  807: 35 27  8  0 35   35 26  9  0 35        75911.5454   0.1068  0.050   0.0070 0.33  
  808: 35 32  4  0 34   35 31  5  0 34        75993.9148  -0.0312  0.050  -0.0378 0.49  
  809: 35 32  4  0 36   35 31  5  0 36        75993.9148  -0.0440  0.050  -0.0378 0.51  
  810: 40 33  8  0 41   40 32  9  0 41        76831.7653   0.0131  0.050   0.0035 0.34  
  811: 40 33  8  0 39   40 32  9  0 39        76831.7653   0.0139  0.050   0.0035 0.33  
  812: 40 33  8  0 40   40 32  9  0 40        76831.7653  -0.0166  0.050   0.0035 0.33  
  813: 20 19  2  0 19   20 17  3  0 19        76845.8457  -0.0098  0.050  -0.0558 0.48  
  814: 20 19  2  0 21   20 17  3  0 21        76845.8457  -0.0976  0.050  -0.0558 0.52  
  815: 20 19  2  0 20   20 17  3  0 20        76847.6576  -0.0402  0.050               
  816: 39 32  8  0 38   39 31  9  0 38        76884.4689  -0.0063  0.050  -0.0105 0.32  
  817: 39 32  8  0 40   39 31  9  0 40        76884.4689  -0.0066  0.050  -0.0105 0.34  
  818: 39 32  8  0 39   39 31  9  0 39        76884.4689  -0.0184  0.050  -0.0105 0.33  
  819: 34 26  8  0 35   34 26  9  0 35        76942.8830  -0.0470  0.050  -0.0047 0.34  
  820: 34 26  8  0 33   34 26  9  0 33        76942.8830  -0.0508  0.050  -0.0047 0.32  
  821: 34 26  8  0 34   34 26  9  0 34        76942.8830   0.0836  0.050  -0.0047 0.33  
  822: 41 34  8  0 40   41 33  9  0 40        76950.2699  -0.0127  0.050  -0.0305 0.33  
  823: 41 34  8  0 42   41 33  9  0 42        76950.2699  -0.0140  0.050  -0.0305 0.34  
  824: 41 34  8  0 41   41 33  9  0 41        76950.2699  -0.0646  0.050  -0.0305 0.33  
  825: 38 34  5  0 38   38 33  6  0 38        77067.2799  -0.0157  0.050               
  826: 38 31  8  0 37   38 30  9  0 37        77078.0234   0.0059  0.050   0.0069 0.32  
  827: 38 31  8  0 39   38 30  9  0 39        77078.0234   0.0060  0.050   0.0069 0.34  
  828: 38 31  8  0 38   38 30  9  0 38        77078.0234   0.0089  0.050   0.0069 0.33  
  829: 34 26  8  0 35   34 25  9  0 35        77123.3007  -0.0149  0.050   0.0233 0.34  
  830: 34 26  8  0 33   34 25  9  0 33        77123.3007  -0.0183  0.050   0.0233 0.32  
  831: 34 26  8  0 34   34 25  9  0 34        77123.3007   0.1030  0.050   0.0233 0.33  
  832: 31 27  5  0 30   31 25  6  0 30        77252.2117  -0.0076  0.050  -0.0237 0.48  
  833: 31 27  5  0 32   31 25  6  0 32        77252.2117  -0.0388  0.050  -0.0237 0.52  
  834: 31 27  5  0 31   31 25  6  0 31        77253.1953  -0.0228  0.050               
  835: 42 35  8  0 43   42 34  9  0 43        77268.4555   0.0173  0.050  -0.0067 0.34  
  836: 42 35  8  0 41   42 34  9  0 41        77268.4555   0.0191  0.050  -0.0067 0.33  
  837: 42 35  8  0 42   42 34  9  0 42        77268.4555  -0.0564  0.050  -0.0067 0.33  
  838: 37 30  8  0 37   37 29  9  0 37        77381.5061  -0.0322  0.050  -0.0420 0.33  
  839: 37 30  8  0 38   37 29  9  0 38        77381.5061  -0.0466  0.050  -0.0420 0.34  
  840: 37 30  8  0 36   37 29  9  0 36        77381.5061  -0.0470  0.050  -0.0420 0.32  
  841: 33 31  3  0 32   33 30  4  0 32        77601.2318  -0.0179  0.050  -0.0254 0.49  
  842: 33 31  3  0 34   33 30  4  0 34        77601.2318  -0.0325  0.050  -0.0254 0.51  
  843: 43 37  7  0 44   43 36  8  0 44        77664.4293   0.0445  0.050   0.0475 0.51  
  844: 43 37  7  0 42   43 36  8  0 42        77664.4293   0.0506  0.050   0.0475 0.49  
  845: 43 34  9  0 44   43 34 10  0 44        77670.4279  -0.0435  0.050  -0.0468 0.51  
  846: 43 34  9  0 42   43 34 10  0 42        77670.4279  -0.0502  0.050  -0.0468 0.49  
  847: 36 29  8  0 36   36 28  9  0 36        77765.4181   0.0048  0.050  -0.0104 0.33  
  848: 36 29  8  0 37   36 28  9  0 37        77765.4181  -0.0176  0.050  -0.0104 0.34  
  849: 36 29  8  0 35   36 28  9  0 35        77765.4181  -0.0182  0.050  -0.0104 0.32  
  850: 43 36  8  0 44   43 35  9  0 44        77810.8761   0.0045  0.050  -0.0275 0.34  
  851: 43 36  8  0 42   43 35  9  0 42        77810.8761   0.0068  0.050  -0.0275 0.33  
  852: 43 36  8  0 43   43 35  9  0 43        77810.8761  -0.0940  0.050  -0.0275 0.33  
  853: 38 32  7  0 39   38 30  8  0 39        78001.3350   0.0388  0.050   0.0445 0.51  
  854: 38 32  7  0 37   38 30  8  0 37        78001.3350   0.0504  0.050   0.0445 0.49  
  855: 33 25  8  0 33   33 25  9  0 33        78017.8307   0.0432  0.050  -0.0247 0.33  
  856: 33 25  8  0 34   33 25  9  0 34        78017.8307  -0.0572  0.050  -0.0247 0.34  
  857: 33 25  8  0 32   33 25  9  0 32        78017.8307  -0.0603  0.050  -0.0247 0.32  
  858: 37 30  8  0 38   37 28  9  0 38        78123.0879   0.0114  0.050   0.0023 0.34  
  859: 37 30  8  0 36   37 28  9  0 36        78123.0879   0.0122  0.050   0.0023 0.32  
  860: 37 30  8  0 37   37 28  9  0 37        78123.0879  -0.0168  0.050   0.0023 0.33  
  861: 33 25  8  0 34   33 24  9  0 34        78126.1531  -0.0191  0.050   0.0107 0.34  
  862: 33 25  8  0 32   33 24  9  0 32        78126.1531  -0.0219  0.050   0.0107 0.32  
  863: 33 25  8  0 33   33 24  9  0 33        78126.1531   0.0732  0.050   0.0107 0.33  
  864: 41 36  6  0 42   41 35  7  0 42        78188.3825   0.0031  0.050   0.0072 0.51  
  865: 41 36  6  0 40   41 35  7  0 40        78188.3825   0.0115  0.050   0.0072 0.49  
  866: 35 28  8  0 35   35 27  9  0 35        78202.4433  -0.0391  0.050  -0.0577 0.33  
  867: 35 28  8  0 36   35 27  9  0 36        78202.4433  -0.0666  0.050  -0.0577 0.34  
  868: 35 28  8  0 34   35 27  9  0 34        78202.4433  -0.0674  0.050  -0.0577 0.32  
  869: 17 16  1  0 16   17 14  4  0 16        78205.2019  -0.0156  0.050  -0.0486 0.47  
  870: 17 16  1  0 18   17 14  4  0 18        78205.2019  -0.0779  0.050  -0.0486 0.53  
  871: 38 31  8  0 39   38 29  9  0 39        78221.5874   0.0040  0.050  -0.0150 0.34  
  872: 38 31  8  0 37   38 29  9  0 37        78221.5874   0.0055  0.050  -0.0150 0.32  
  873: 38 31  8  0 38   38 29  9  0 38        78221.5874  -0.0546  0.050  -0.0150 0.33  
  874: 36 29  8  0 35   36 27  9  0 35        78237.2193  -0.0552  0.050  -0.0575 0.32  
  875: 36 29  8  0 37   36 27  9  0 37        78237.2193  -0.0554  0.050  -0.0575 0.34  
  876: 36 29  8  0 36   36 27  9  0 36        78237.2193  -0.0619  0.050  -0.0575 0.33  
  877: 16 16  0  0 17   16 14  3  0 17        78820.3699   0.0449  0.050   0.0925 0.53  
  878: 16 16  0  0 15   16 14  3  0 15        78820.3699   0.1464  0.050   0.0925 0.47  
  879: 34 27  8  0 34   34 25  9  0 34        78849.4368   0.0039  0.050  -0.0076 0.33  
  880: 34 27  8  0 35   34 25  9  0 35        78849.4368  -0.0130  0.050  -0.0076 0.34  
  881: 34 27  8  0 33   34 25  9  0 33        78849.4368  -0.0135  0.050  -0.0076 0.32  
  882: 32 24  8  0 32   32 24  9  0 32        78895.1626   0.0256  0.050  -0.0257 0.33  
  883: 32 24  8  0 33   32 24  9  0 33        78895.1626  -0.0502  0.050  -0.0257 0.34  
  884: 32 24  8  0 31   32 24  9  0 31        78895.1626  -0.0526  0.050  -0.0257 0.32  
  885: 32 24  8  0 32   32 23  9  0 32        78958.8441   0.0230  0.050  -0.0249 0.33  
  886: 32 24  8  0 33   32 23  9  0 33        78958.8441  -0.0477  0.050  -0.0249 0.34  
  887: 32 24  8  0 31   32 23  9  0 31        78958.8441  -0.0499  0.050  -0.0249 0.32  
  888: 35 30  6  0 36   35 28  7  0 36        79142.9110   0.0005  0.050   0.0109 0.51  
  889: 35 30  6  0 34   35 28  7  0 34        79142.9110   0.0217  0.050   0.0109 0.49  
  890: 35 30  6  0 35   35 28  7  0 35        79143.6841   0.0299  0.050               
  891: 33 26  8  0 32   33 25  9  0 32        79145.3960   0.0098  0.050   0.0202 0.32  
  892: 33 26  8  0 34   33 25  9  0 34        79145.3960   0.0107  0.050   0.0202 0.34  
  893: 33 26  8  0 33   33 25  9  0 33        79145.3960   0.0399  0.050   0.0202 0.33  
  894: 33 26  8  0 32   33 24  9  0 32        79253.7165   0.0462  0.050   0.0537 0.32  
  895: 33 26  8  0 34   33 24  9  0 34        79253.7165   0.0468  0.050   0.0537 0.34  
  896: 33 26  8  0 33   33 24  9  0 33        79253.7165   0.0680  0.050   0.0537 0.33  
  897: 40 33  8  0 41   40 31  9  0 41        79400.5962   0.0626  0.050   0.0139 0.34  
  898: 40 33  8  0 39   40 31  9  0 39        79400.5962   0.0664  0.050   0.0139 0.33  
  899: 40 33  8  0 40   40 31  9  0 40        79400.5962  -0.0873  0.050   0.0139 0.33  
  900: 32 25  8  0 31   32 24  9  0 31        79615.9503   0.0321  0.050   0.0416 0.32  
  901: 32 25  8  0 33   32 24  9  0 33        79615.9503   0.0329  0.050   0.0416 0.34  
  902: 32 25  8  0 32   32 24  9  0 32        79615.9503   0.0596  0.050   0.0416 0.33  
  903: 31 23  8  0 30   31 23  9  0 30        79618.3454   0.0296  0.050   0.0495 0.32  
  904: 31 23  8  0 32   31 23  9  0 32        79618.3454   0.0314  0.050   0.0495 0.34  
  905: 31 23  8  0 31   31 23  9  0 31        79618.3454   0.0871  0.050   0.0495 0.33  
  906: 45 38  8  0 45   45 37  9  0 45        79640.3617  -0.0682  0.050   0.0331 0.33  
  907: 45 38  8  0 46   45 37  9  0 46        79640.3617   0.0820  0.050   0.0331 0.34  
  908: 45 38  8  0 44   45 37  9  0 44        79640.3617   0.0854  0.050   0.0331 0.33  
  909: 31 23  8  0 32   31 22  9  0 32        79654.9590  -0.0092  0.050   0.0077 0.34  
  910: 31 23  8  0 30   31 22  9  0 30        79654.9590  -0.0109  0.050   0.0077 0.32  
  911: 31 23  8  0 31   31 22  9  0 31        79654.9590   0.0432  0.050   0.0077 0.33  
  912: 32 25  8  0 31   32 23  9  0 31        79679.6104   0.0133  0.050   0.0210 0.32  
  913: 32 25  8  0 33   32 23  9  0 33        79679.6104   0.0140  0.050   0.0210 0.34  
  914: 32 25  8  0 32   32 23  9  0 32        79679.6104   0.0356  0.050   0.0210 0.33  
  915: 31 24  8  0 30   31 23  9  0 30        80069.1249   0.0344  0.050   0.0425 0.32  
  916: 31 24  8  0 32   31 23  9  0 32        80069.1249   0.0352  0.050   0.0425 0.35  
  917: 31 24  8  0 31   31 23  9  0 31        80069.1249   0.0577  0.050   0.0425 0.33  
  918: 31 24  8  0 30   31 22  9  0 30        80105.7531   0.0086  0.050   0.0155 0.32  
  919: 31 24  8  0 32   31 22  9  0 32        80105.7531   0.0092  0.050   0.0155 0.34  
  920: 31 24  8  0 31   31 22  9  0 31        80105.7531   0.0286  0.050   0.0155 0.33  
  921: 42 33  9  0 43   42 33 10  0 43        80195.2295  -0.0715  0.050   0.0064 0.34  
  922: 42 33  9  0 41   42 33 10  0 41        80195.2295  -0.0772  0.050   0.0064 0.33  
  923: 42 33  9  0 42   42 33 10  0 42        80195.2295   0.1679  0.050   0.0064 0.33  
  924: 30 22  8  0 29   30 22  9  0 29        80221.1524   0.0323  0.050   0.0461 0.32  
  925: 30 22  8  0 31   30 22  9  0 31        80221.1524   0.0335  0.050   0.0461 0.34  
  926: 30 22  8  0 30   30 22  9  0 30        80221.1524   0.0723  0.050   0.0461 0.33  
  927: 30 22  8  0 30   30 21  9  0 30        80241.7291   0.0169  0.050  -0.0081 0.33  
  928: 30 22  8  0 31   30 21  9  0 31        80241.7291  -0.0200  0.050  -0.0081 0.34  
  929: 30 22  8  0 29   30 21  9  0 29        80241.7291  -0.0212  0.050  -0.0081 0.32  
  930: 24 22  3  0 25   24 20  4  0 25        80303.1325  -0.0220  0.050   0.0078 0.52  
  931: 24 22  3  0 23   24 20  4  0 23        80303.1325   0.0401  0.050   0.0078 0.48  
  932: 24 22  3  0 24   24 20  4  0 24        80304.6556   0.0077  0.050               
  933: 30 23  8  0 29   30 22  9  0 29        80496.9337   0.0331  0.050   0.0392 0.32  
  934: 30 23  8  0 31   30 22  9  0 31        80496.9337   0.0337  0.050   0.0392 0.34  
  935: 30 23  8  0 30   30 22  9  0 30        80496.9337   0.0507  0.050   0.0392 0.33  
  936: 30 23  8  0 29   30 21  9  0 29        80517.5330   0.0022  0.050   0.0076 0.32  
  937: 30 23  8  0 31   30 21  9  0 31        80517.5330   0.0027  0.050   0.0076 0.34  
  938: 30 23  8  0 30   30 21  9  0 30        80517.5330   0.0178  0.050   0.0076 0.33  
  939: 41 34  8  0 42   41 32  9  0 42        80688.6349   0.0183  0.050  -0.0509 0.34  
  940: 41 34  8  0 40   41 32  9  0 40        80688.6349   0.0235  0.050  -0.0509 0.33  
  941: 41 34  8  0 41   41 32  9  0 41        80688.6349  -0.1945  0.050  -0.0509 0.33  
  942: 29 21  8  0 29   29 21  9  0 29        80729.3928  -0.0097  0.050  -0.0263 0.33  
  943: 29 21  8  0 30   29 21  9  0 30        80729.3928  -0.0341  0.050  -0.0263 0.34  
  944: 29 21  8  0 28   29 21  9  0 28        80729.3928  -0.0350  0.050  -0.0263 0.32  
  945: 29 21  8  0 30   29 20  9  0 30        80740.7650  -0.0022  0.050   0.0052 0.34  
  946: 29 21  8  0 28   29 20  9  0 28        80740.7650  -0.0030  0.050   0.0052 0.32  
  947: 29 21  8  0 29   29 20  9  0 29        80740.7650   0.0210  0.050   0.0052 0.33  
  948:  5  3  2  0  5    4  4  1  0  4        80839.6351   0.0672  0.050               
  949: 29 22  8  0 29   29 21  9  0 29        80894.3420  -0.0033  0.050  -0.0103 0.33  
  950: 29 22  8  0 30   29 21  9  0 30        80894.3420  -0.0136  0.050  -0.0103 0.35  
  951: 29 22  8  0 28   29 21  9  0 28        80894.3420  -0.0140  0.050  -0.0103 0.32  
  952: 29 22  8  0 28   29 20  9  0 28        80905.7025   0.0063  0.050   0.0096 0.32  
  953: 29 22  8  0 30   29 20  9  0 30        80905.7025   0.0066  0.050   0.0096 0.34  
  954: 29 22  8  0 29   29 20  9  0 29        80905.7025   0.0158  0.050   0.0096 0.33  
  955: 42 33  9  0 43   42 32 10  0 43        80940.6078  -0.0665  0.050  -0.0006 0.34  
  956: 42 33  9  0 41   42 32 10  0 41        80940.6078  -0.0713  0.050  -0.0006 0.33  
  957: 42 33  9  0 42   42 32 10  0 42        80940.6078   0.1358  0.050  -0.0006 0.33  
  958: 46 39  8  0 47   46 38  9  0 47        80946.6955   0.0197  0.050  -0.0375 0.34  
  959: 46 39  8  0 45   46 38  9  0 45        80946.6955   0.0235  0.050  -0.0375 0.33  
  960: 46 39  8  0 46   46 38  9  0 46        80946.6955  -0.1558  0.050  -0.0375 0.33  
  961: 28 20  8  0 27   28 20  9  0 27        81162.5696   0.0383  0.050   0.0426 0.32  
  962: 28 20  8  0 29   28 20  9  0 29        81162.5696   0.0387  0.050   0.0426 0.35  
  963: 28 20  8  0 28   28 20  9  0 28        81162.5696   0.0505  0.050   0.0426 0.33  
  964: 28 21  8  0 27   28 20  9  0 27        81258.8837   0.0199  0.050   0.0210 0.32  
  965: 28 21  8  0 29   28 20  9  0 29        81258.8837   0.0200  0.050   0.0210 0.35  
  966: 28 21  8  0 28   28 20  9  0 28        81258.8837   0.0229  0.050   0.0210 0.33  
  967: 28 21  8  0 28   28 19  9  0 28        81264.9268  -0.0140  0.050  -0.0156 0.33  
  968: 28 21  8  0 29   28 19  9  0 29        81264.9268  -0.0163  0.050  -0.0156 0.35  
  969: 28 21  8  0 27   28 19  9  0 27        81264.9268  -0.0164  0.050  -0.0156 0.32  
  970: 40 36  4  0 41   40 35  5  0 41        81520.8221   0.0104  0.050               
  971: 27 19  8  0 26   27 19  9  0 26        81534.7909   0.0418  0.050   0.0420 0.32  
  972: 27 19  8  0 28   27 19  9  0 28        81534.7909   0.0418  0.050   0.0420 0.35  
  973: 27 19  8  0 27   27 19  9  0 27        81534.7909   0.0421  0.050   0.0420 0.33  
  974: 27 19  8  0 26   27 18  9  0 26        81537.9772   0.0546  0.050   0.0546 0.32  
  975: 27 19  8  0 28   27 18  9  0 28        81537.9772   0.0546  0.050   0.0546 0.35  
  976: 27 19  8  0 27   27 18  9  0 27        81537.9772   0.0545  0.050   0.0546 0.33  
  977: 27 20  8  0 27   27 19  9  0 27        81589.6593   0.0128  0.050   0.0163 0.33  
  978: 27 20  8  0 28   27 19  9  0 28        81589.6593   0.0179  0.050   0.0163 0.34  
  979: 27 20  8  0 26   27 19  9  0 26        81589.6593   0.0181  0.050   0.0163 0.32  
  980: 27 20  8  0 26   27 18  9  0 26        81592.8132  -0.0015  0.050  -0.0035 0.32  
  981: 27 20  8  0 28   27 18  9  0 28        81592.8132  -0.0017  0.050  -0.0035 0.35  
  982: 27 20  8  0 27   27 18  9  0 27        81592.8132  -0.0071  0.050  -0.0035 0.33  
  983: 32 31  2  0 33   32 30  3  0 33        81609.2182   0.0513  0.050   0.0588 0.51  
  984: 32 31  2  0 31   32 30  3  0 31        81609.2182   0.0668  0.050   0.0588 0.49  
  985:  5  4  2  0  5    4  4  1  0  4        81680.8018   0.0113  0.050               
  986:  5  4  2  0  6    4  4  1  0  5        81682.0236   0.0609  0.050  -0.0711 0.60  
  987:  5  4  2  0  4    4  4  1  0  3        81682.0236  -0.2712  0.050  -0.0711 0.40  
  988: 39 33  7  0 40   39 31  8  0 40        81695.1671  -0.0036  0.050   0.0031 0.51  
  989: 39 33  7  0 38   39 31  8  0 38        81695.1671   0.0102  0.050   0.0031 0.49  
  990: 18 17  1  0 19   18 15  4  0 19        81777.5596   0.0363  0.050   0.0657 0.53  
  991: 18 17  1  0 17   18 15  4  0 17        81777.5596   0.0983  0.050   0.0657 0.47  
  992: 26 18  8  0 25   26 18  9  0 25        81856.6874  -0.0343  0.050  -0.0381 0.32  
  993: 26 18  8  0 27   26 18  9  0 27        81856.6874  -0.0347  0.050  -0.0381 0.35  
  994: 26 18  8  0 26   26 18  9  0 26        81856.6874  -0.0452  0.050  -0.0381 0.33  
  995: 26 18  8  0 25   26 17  9  0 25        81858.2981  -0.0336  0.050  -0.0375 0.32  
  996: 26 18  8  0 27   26 17  9  0 27        81858.2981  -0.0340  0.050  -0.0375 0.35  
  997: 26 18  8  0 26   26 17  9  0 26        81858.2981  -0.0447  0.050  -0.0375 0.33  
  998: 26 19  8  0 26   26 18  9  0 26        81887.2175   0.0088  0.050   0.0181 0.33  
  999: 26 19  8  0 27   26 18  9  0 27        81887.2175   0.0225  0.050   0.0181 0.35  
 1000: 26 19  8  0 25   26 18  9  0 25        81887.2175   0.0230  0.050   0.0181 0.32  
 1001: 26 19  8  0 25   26 17  9  0 25        81888.8040  -0.0004  0.050  -0.0055 0.32  
 1002: 26 19  8  0 27   26 17  9  0 27        81888.8040  -0.0009  0.050  -0.0055 0.35  
 1003: 26 19  8  0 26   26 17  9  0 26        81888.8040  -0.0149  0.050  -0.0055 0.33  
 1004: 37 34  4  0 38   37 33  5  0 38        81961.8265   0.0202  0.050   0.0259 0.51  
 1005: 37 34  4  0 36   37 33  5  0 36        81961.8265   0.0319  0.050   0.0259 0.49  
 1006: 25 17  8  0 24   25 17  9  0 24        82136.4331  -0.0008  0.050  -0.0084 0.32  
 1007: 25 17  8  0 26   25 17  9  0 26        82136.4331  -0.0017  0.050  -0.0084 0.35  
 1008: 25 17  8  0 25   25 17  9  0 25        82136.4331  -0.0226  0.050  -0.0084 0.33  
 1009: 25 17  8  0 25   25 16  9  0 25        82137.2683   0.0202  0.050   0.0345 0.33  
 1010: 25 17  8  0 26   25 16  9  0 26        82137.2683   0.0412  0.050   0.0345 0.35  
 1011: 25 17  8  0 24   25 16  9  0 24        82137.2683   0.0421  0.050   0.0345 0.32  
 1012: 25 18  8  0 25   25 17  9  0 25        82152.9286   0.0174  0.050   0.0330 0.33  
 1013: 25 18  8  0 26   25 17  9  0 26        82152.9286   0.0402  0.050   0.0330 0.35  
 1014: 25 18  8  0 24   25 17  9  0 24        82152.9286   0.0411  0.050   0.0330 0.32  
 1015: 25 18  8  0 25   25 16  9  0 25        82153.7623   0.0589  0.050   0.0745 0.33  
 1016: 25 18  8  0 26   25 16  9  0 26        82153.7623   0.0818  0.050   0.0745 0.35  
 1017: 25 18  8  0 24   25 16  9  0 24        82153.7623   0.0827  0.050   0.0745 0.32  
 1018: 41 32  9  0 42   41 32 10  0 42        82276.4466  -0.0027  0.050   0.0606 0.34  
 1019: 41 32  9  0 40   41 32 10  0 40        82276.4466  -0.0075  0.050   0.0606 0.33  
 1020: 41 32  9  0 41   41 32 10  0 41        82276.4466   0.1921  0.050   0.0606 0.33  
 1021: 28 25  4  0 29   28 23  5  0 29        82365.9345   0.0152  0.050   0.0370 0.52  
 1022: 28 25  4  0 27   28 23  5  0 27        82365.9345   0.0604  0.050   0.0370 0.48  
 1023: 28 25  4  0 28   28 23  5  0 28        82367.2155   0.0311  0.050               
 1024: 24 16  8  0 24   24 16  9  0 24        82380.0290   0.0124  0.050   0.0338 0.33  
 1025: 24 16  8  0 25   24 16  9  0 25        82380.0290   0.0437  0.050   0.0338 0.35  
 1026: 24 16  8  0 23   24 16  9  0 23        82380.0290   0.0450  0.050   0.0338 0.32  
 1027: 24 17  8  0 23   24 15  9  0 23        82388.9591  -0.0257  0.050  -0.0374 0.32  
 1028: 24 17  8  0 25   24 15  9  0 25        82388.9591  -0.0270  0.050  -0.0374 0.35  
 1029: 24 17  8  0 24   24 15  9  0 24        82388.9591  -0.0595  0.050  -0.0374 0.33  
 1030: 47 40  8  0 48   47 39  9  0 48        82515.3028   0.0679  0.050   0.0029 0.34  
 1031: 47 40  8  0 46   47 39  9  0 46        82515.3028   0.0722  0.050   0.0029 0.33  
 1032: 47 40  8  0 47   47 39  9  0 47        82515.3028  -0.1316  0.050   0.0029 0.33  
 1033: 23 15  8  0 23   23 15  9  0 23        82592.1797  -0.0067  0.050   0.0124 0.31  
 1034: 23 15  8  0 24   23 15  9  0 24        82592.1797   0.0352  0.050   0.0124 0.33  
 1035: 23 15  8  0 22   23 15  9  0 22        82592.1797   0.0371  0.050   0.0124 0.30  
 1036: 23 15  8  0 22   23 14  9  0 22        82592.1797  -0.1360  0.050   0.0124 0.02  
 1037: 23 15  8  0 24   23 14  9  0 24        82592.1797  -0.1378  0.050   0.0124 0.02  
 1038: 23 15  8  0 23   23 14  9  0 23        82592.1797  -0.1798  0.050   0.0124 0.02  
 1039: 23 16  8  0 22   23 14  9  0 22        82596.6595  -0.0338  0.050  -0.0399 0.30  
 1040: 23 16  8  0 24   23 14  9  0 24        82596.6595  -0.0357  0.050  -0.0399 0.33  
 1041: 23 16  8  0 23   23 14  9  0 23        82596.6595  -0.0783  0.050  -0.0399 0.31  
 1042: 23 16  8  0 23   23 15  9  0 23        82596.6595   0.0947  0.050  -0.0399 0.02  
 1043: 23 16  8  0 24   23 15  9  0 24        82596.6595   0.1373  0.050  -0.0399 0.02  
 1044: 23 16  8  0 22   23 15  9  0 22        82596.6595   0.1392  0.050  -0.0399 0.02  
 1045: 42 35  8  0 43   42 33  9  0 43        82597.9088   0.0720  0.050  -0.0214 0.34  
 1046: 42 35  8  0 41   42 33  9  0 41        82597.9088   0.0788  0.050  -0.0214 0.33  
 1047: 42 35  8  0 42   42 33  9  0 42        82597.9088  -0.2150  0.050  -0.0214 0.33  
 1048: 41 32  9  0 42   41 31 10  0 42        82757.0361  -0.0279  0.050   0.0273 0.34  
 1049: 41 32  9  0 40   41 31 10  0 40        82757.0361  -0.0320  0.050   0.0273 0.33  
 1050: 41 32  9  0 41   41 31 10  0 41        82757.0361   0.1415  0.050   0.0273 0.33  
 1051: 22 14  8  0 21   22 13  9  0 21        82776.8225  -0.0039  0.050   0.0145 0.02  
 1052: 22 14  8  0 23   22 13  9  0 23        82776.8225  -0.0063  0.050   0.0145 0.02  
 1053: 22 14  8  0 22   22 14  9  0 22        82776.8225   0.0169  0.050   0.0145 0.32  
 1054: 22 14  8  0 23   22 14  9  0 23        82776.8225   0.0700  0.050   0.0145 0.33  
 1055: 22 14  8  0 21   22 14  9  0 21        82776.8225   0.0724  0.050   0.0145 0.30  
 1056: 22 15  8  0 21   22 14  9  0 21        82776.8225  -2.0738  0.050   0.0145 0.02  
 1057: 22 15  8  0 23   22 13  9  0 23        82779.0140   0.0388  0.050   0.0427 0.49  
 1058: 22 15  8  0 21   22 13  9  0 21        82779.0140   0.0412  0.050   0.0427 0.45  
 1059: 22 15  8  0 22   22 14  9  0 22        82779.0140   0.0617  0.050   0.0427 0.03  
 1060: 22 15  8  0 23   22 14  9  0 23        82779.0140   0.1152  0.050   0.0427 0.03  
 1061: 49 39 10  0 50   49 39 11  0 50        82786.8897  -0.0106  0.050   0.0927 0.34  
 1062: 49 39 10  0 48   49 39 11  0 48        82786.8897  -0.0171  0.050   0.0927 0.33  
 1063: 49 39 10  0 49   49 39 11  0 49        82786.8897   0.3060  0.050   0.0927 0.33  
 1064: 21 13  8  0 21   21 13  9  0 21        82937.0450  -0.0120  0.050   0.0305 0.32  
 1065: 21 13  8  0 22   21 12  9  0 22        82937.0450   0.0206  0.050   0.0305 0.02  
 1066: 21 13  8  0 20   21 12  9  0 20        82937.0450   0.0237  0.050   0.0305 0.02  
 1067: 21 13  8  0 21   21 12  9  0 21        82937.0450  -0.0443  0.050   0.0305 0.02  
 1068: 21 13  8  0 22   21 13  9  0 22        82937.0450   0.0529  0.050   0.0305 0.33  
 1069: 21 13  8  0 20   21 13  9  0 20        82937.0450   0.0559  0.050   0.0305 0.30  
 1070: 21 14  8  0 21   21 12  9  0 21        82938.0901  -0.0124  0.050   0.0337 0.32  
 1071: 21 14  8  0 21   21 13  9  0 21        82938.0901   0.0197  0.050   0.0337 0.02  
 1072: 21 14  8  0 22   21 12  9  0 22        82938.0901   0.0526  0.050   0.0337 0.33  
 1073: 21 14  8  0 20   21 12  9  0 20        82938.0901   0.0557  0.050   0.0337 0.30  
 1074: 21 14  8  0 22   21 13  9  0 22        82938.0901   0.0849  0.050   0.0337 0.02  
 1075: 21 14  8  0 20   21 13  9  0 20        82938.0901   0.0880  0.050   0.0337 0.02  
 1076: 20 13  8  0 19   20 12  9  0 19        83076.0207  -0.0093  0.050  -0.0503 0.02  
 1077: 20 13  8  0 21   20 12  9  0 21        83076.0207  -0.0132  0.050  -0.0503 0.02  
 1078: 20 13  8  0 19   20 11  9  0 19        83076.0207  -0.0223  0.050  -0.0503 0.30  
 1079: 20 13  8  0 21   20 11  9  0 21        83076.0207  -0.0262  0.050  -0.0503 0.33  
 1080: 20 13  8  0 20   20 12  9  0 20        83076.0207  -0.0910  0.050  -0.0503 0.02  
 1081: 20 13  8  0 20   20 11  9  0 20        83076.0207  -0.1040  0.050  -0.0503 0.32  
 1082: 19 11  8  0 19   19 10  9  0 19        83195.0106   0.0456  0.050   0.0118 0.01  
 1083: 19 11  8  0 19   19 11  9  0 19        83195.0106   0.0506  0.050   0.0118 0.16  
 1084: 19 11  8  0 20   19 10  9  0 20        83195.0106   0.1374  0.050   0.0118 0.01  
 1085: 19 11  8  0 18   19 10  9  0 18        83195.0106   0.1422  0.050   0.0118 0.01  
 1086: 19 11  8  0 20   19 11  9  0 20        83195.0106   0.1423  0.050   0.0118 0.17  
 1087: 19 11  8  0 18   19 11  9  0 18        83195.0106   0.1472  0.050   0.0118 0.15  
 1088: 19 12  8  0 18   19 11  9  0 18        83195.0106  -0.0510  0.050   0.0118 0.01  
 1089: 19 12  8  0 20   19 11  9  0 20        83195.0106  -0.0558  0.050   0.0118 0.01  
 1090: 19 12  8  0 18   19 10  9  0 18        83195.0106  -0.0559  0.050   0.0118 0.15  
 1091: 19 12  8  0 20   19 10  9  0 20        83195.0106  -0.0608  0.050   0.0118 0.17  
 1092: 19 12  8  0 19   19 11  9  0 19        83195.0106  -0.1476  0.050   0.0118 0.01  
 1093: 19 12  8  0 19   19 10  9  0 19        83195.0106  -0.1526  0.050   0.0118 0.16  
 1094: 18 10  8  0 18   18 10  9  0 18        83297.0483  -0.0335  0.050  -0.0016 0.16  
 1095: 18 10  8  0 18   18  9  9  0 18        83297.0483  -0.0353  0.050  -0.0016 0.01  
 1096: 18 10  8  0 19   18  9  9  0 19        83297.0483   0.0720  0.050  -0.0016 0.01  
 1097: 18 10  8  0 19   18 10  9  0 19        83297.0483   0.0738  0.050  -0.0016 0.17  
 1098: 18 10  8  0 17   18  9  9  0 17        83297.0483   0.0779  0.050  -0.0016 0.01  
 1099: 18 10  8  0 17   18 10  9  0 17        83297.0483   0.0797  0.050  -0.0016 0.15  
 1100: 18 11  8  0 17   18 10  9  0 17        83297.0483  -0.0015  0.050  -0.0016 0.01  
 1101: 18 11  8  0 17   18  9  9  0 17        83297.0483  -0.0033  0.050  -0.0016 0.15  
 1102: 18 11  8  0 19   18 10  9  0 19        83297.0483  -0.0075  0.050  -0.0016 0.01  
 1103: 18 11  8  0 19   18  9  9  0 19        83297.0483  -0.0093  0.050  -0.0016 0.17  
 1104: 18 11  8  0 18   18 10  9  0 18        83297.0483  -0.1149  0.050  -0.0016 0.01  
 1105: 18 11  8  0 18   18  9  9  0 18        83297.0483  -0.1167  0.050  -0.0016 0.16  
 1106: 17  9  8  0 17   17  9  9  0 17        83383.8766  -0.0385  0.050   0.0312 0.16  
 1107: 17  9  8  0 17   17  8  9  0 17        83383.8766  -0.0391  0.050   0.0312 0.01  
 1108: 17  9  8  0 18   17  8  9  0 18        83383.8766   0.0859  0.050   0.0312 0.01  
 1109: 17  9  8  0 18   17  9  9  0 18        83383.8766   0.0865  0.050   0.0312 0.17  
 1110: 17  9  8  0 16   17  8  9  0 16        83383.8766   0.0932  0.050   0.0312 0.01  
 1111: 17  9  8  0 16   17  9  9  0 16        83383.8766   0.0938  0.050   0.0312 0.15  
 1112: 17 10  8  0 18   17  8  9  0 18        83383.8766   0.0544  0.050   0.0312 0.17  
 1113: 17 10  8  0 18   17  9  9  0 18        83383.8766   0.0550  0.050   0.0312 0.01  
 1114: 17 10  8  0 16   17  8  9  0 16        83383.8766   0.0618  0.050   0.0312 0.15  
 1115: 17 10  8  0 16   17  9  9  0 16        83383.8766   0.0624  0.050   0.0312 0.01  
 1116: 17 10  8  0 17   17  9  9  0 17        83383.8766  -0.0700  0.050   0.0312 0.01  
 1117: 17 10  8  0 17   17  8  9  0 17        83383.8766  -0.0705  0.050   0.0312 0.16  
 1118: 16  8  8  0 17   16  7  9  0 17        83457.1082   0.0671  0.050   0.0161 0.01  
 1119: 16  8  8  0 17   16  8  9  0 17        83457.1082   0.0672  0.050   0.0161 0.17  
 1120: 16  8  8  0 15   16  7  9  0 15        83457.1082   0.0762  0.050   0.0161 0.01  
 1121: 16  8  8  0 15   16  8  9  0 15        83457.1082   0.0763  0.050   0.0161 0.15  
 1122: 16  8  8  0 16   16  8  9  0 16        83457.1082  -0.0779  0.050   0.0161 0.16  
 1123: 16  8  8  0 16   16  7  9  0 16        83457.1082  -0.0781  0.050   0.0161 0.01  
 1124: 16  9  8  0 17   16  7  9  0 17        83457.1082   0.0557  0.050   0.0161 0.17  
 1125: 16  9  8  0 17   16  8  9  0 17        83457.1082   0.0559  0.050   0.0161 0.01  
 1126: 16  9  8  0 15   16  7  9  0 15        83457.1082   0.0648  0.050   0.0161 0.15  
 1127: 16  9  8  0 15   16  8  9  0 15        83457.1082   0.0650  0.050   0.0161 0.01  
 1128: 16  9  8  0 16   16  8  9  0 16        83457.1082  -0.0893  0.050   0.0161 0.01  
 1129: 16  9  8  0 16   16  7  9  0 16        83457.1082  -0.0895  0.050   0.0161 0.16  
 1130: 15  7  8  0 16   15  6  9  0 16        83518.3513   0.0442  0.050  -0.0102 0.01  
 1131: 15  7  8  0 16   15  7  9  0 16        83518.3513   0.0443  0.050  -0.0102 0.17  
 1132: 15  7  8  0 14   15  6  9  0 14        83518.3513   0.0555  0.050  -0.0102 0.01  
 1133: 15  7  8  0 14   15  7  9  0 14        83518.3513   0.0556  0.050  -0.0102 0.15  
 1134: 15  7  8  0 15   15  7  9  0 15        83518.3513  -0.1244  0.050  -0.0102 0.16  
 1135: 15  7  8  0 15   15  6  9  0 15        83518.3513  -0.1245  0.050  -0.0102 0.01  
 1136: 15  8  8  0 16   15  6  9  0 16        83518.3513   0.0404  0.050  -0.0102 0.17  
 1137: 15  8  8  0 16   15  7  9  0 16        83518.3513   0.0405  0.050  -0.0102 0.01  
 1138: 15  8  8  0 14   15  6  9  0 14        83518.3513   0.0517  0.050  -0.0102 0.15  
 1139: 15  8  8  0 14   15  7  9  0 14        83518.3513   0.0518  0.050  -0.0102 0.01  
 1140: 15  8  8  0 15   15  7  9  0 15        83518.3513  -0.1282  0.050  -0.0102 0.01  
 1141: 15  8  8  0 15   15  6  9  0 15        83518.3513  -0.1283  0.050  -0.0102 0.16  
 1142: 14  6  8  0 15   14  5  9  0 15        83569.0840   0.0436  0.050   0.0077 0.01  
 1143: 14  6  8  0 15   14  6  9  0 15        83569.0840   0.0436  0.050   0.0077 0.20  
 1144: 14  6  8  0 13   14  5  9  0 13        83569.0840   0.0577  0.050   0.0077 0.01  
 1145: 14  6  8  0 13   14  6  9  0 13        83569.0840   0.0577  0.050   0.0077 0.18  
 1146: 14  6  8  0 14   14  6  9  0 14        83569.0840  -0.1530  0.050   0.0077 0.19  
 1147: 14  6  8  0 14   14  5  9  0 14        83569.0840  -0.1530  0.050   0.0077 0.01  
 1148: 14  7  8  0 15   14  5  9  0 15        83569.0840   0.0425  0.050   0.0077 0.20  
 1149: 14  7  8  0 15   14  6  9  0 15        83569.0840   0.0425  0.050   0.0077 0.01  
 1150: 14  7  8  0 13   14  5  9  0 13        83569.0840   0.0565  0.050   0.0077 0.18  
 1151: 14  7  8  0 13   14  6  9  0 13        83569.0840   0.0566  0.050   0.0077 0.01  
 1152: 14  7  8  0 14   14  6  9  0 14        83569.0840  -0.1541  0.050   0.0077 0.01  
 1153: 13  5  8  0 14   13  5  9  0 14        83610.6308   0.0541  0.050  -0.0170 0.17  
 1154: 13  5  8  0 14   13  4  9  0 14        83610.6308   0.0541  0.050  -0.0170 0.01  
 1155: 13  5  8  0 12   13  4  9  0 12        83610.6308   0.0719  0.050  -0.0170 0.01  
 1156: 13  5  8  0 12   13  5  9  0 12        83610.6308   0.0719  0.050  -0.0170 0.15  
 1157: 13  5  8  0 13   13  5  9  0 13        83610.6308  -0.1760  0.050  -0.0170 0.16  
 1158: 13  5  8  0 13   13  4  9  0 13        83610.6308  -0.1760  0.050  -0.0170 0.01  
 1159: 13  6  8  0 14   13  4  9  0 14        83610.6308   0.0538  0.050  -0.0170 0.17  
 1160: 13  6  8  0 14   13  5  9  0 14        83610.6308   0.0538  0.050  -0.0170 0.01  
 1161: 13  6  8  0 12   13  4  9  0 12        83610.6308   0.0716  0.050  -0.0170 0.15  
 1162: 13  6  8  0 12   13  5  9  0 12        83610.6308   0.0716  0.050  -0.0170 0.01  
 1163: 13  6  8  0 13   13  4  9  0 13        83610.6308  -0.1764  0.050  -0.0170 0.16  
 1164: 13  6  8  0 13   13  5  9  0 13        83610.6308  -0.1764  0.050  -0.0170 0.01  
 1165:  8  0  8  0  8    7  0  7  0  8        83632.8034  -0.0040  0.050  -0.0040 0.50  
 1166:  8  1  8  0  8    7  1  7  0  8        83632.8034  -0.0040  0.050  -0.0040 0.50  
 1167:  8  0  8  0  9    7  0  7  0  8        83634.2824  -0.0046  0.050   0.0075 0.17  
 1168:  8  0  8  0  9    7  1  7  0  8        83634.2824  -0.0046  0.050   0.0075 0.01  
 1169:  8  0  8  0  7    7  1  7  0  6        83634.2824   0.0172  0.050   0.0075 0.01  
 1170:  8  0  8  0  7    7  0  7  0  6        83634.2824   0.0172  0.050   0.0075 0.14  
 1171:  8  0  8  0  8    7  0  7  0  7        83634.2824   0.0314  0.050   0.0075 0.15  
 1172:  8  0  8  0  8    7  1  7  0  7        83634.2824   0.0314  0.050   0.0075 0.01  
 1173:  8  1  8  0  9    7  0  7  0  8        83634.2824  -0.0046  0.050   0.0075 0.01  
 1174:  8  1  8  0  9    7  1  7  0  8        83634.2824  -0.0046  0.050   0.0075 0.17  
 1175:  8  1  8  0  7    7  0  7  0  6        83634.2824   0.0172  0.050   0.0075 0.01  
 1176:  8  1  8  0  7    7  1  7  0  6        83634.2824   0.0172  0.050   0.0075 0.14  
 1177:  8  1  8  0  8    7  1  7  0  7        83634.2824   0.0314  0.050   0.0075 0.15  
 1178:  8  1  8  0  8    7  0  7  0  7        83634.2824   0.0314  0.050   0.0075 0.01  
 1179: 32 28  5  0 31   32 26  6  0 31        83634.2824  -0.1844  0.050   0.0075 0.01  
 1180: 32 28  5  0 33   32 26  6  0 33        83634.2824  -0.2172  0.050   0.0075 0.01  
 1181: 12  4  8  0 13   12  4  9  0 13        83644.2183   0.0740  0.050  -0.0092 0.17  
 1182: 12  4  8  0 13   12  3  9  0 13        83644.2183   0.0740  0.050  -0.0092 0.01  
 1183: 12  4  8  0 11   12  3  9  0 11        83644.2183   0.0967  0.050  -0.0092 0.01  
 1184: 12  4  8  0 11   12  4  9  0 11        83644.2183   0.0967  0.050  -0.0092 0.15  
 1185: 12  4  8  0 12   12  4  9  0 12        83644.2183  -0.1974  0.050  -0.0092 0.16  
 1186: 12  4  8  0 12   12  3  9  0 12        83644.2183  -0.1974  0.050  -0.0092 0.01  
 1187: 12  5  8  0 13   12  4  9  0 13        83644.2183   0.0739  0.050  -0.0092 0.01  
 1188: 12  5  8  0 13   12  3  9  0 13        83644.2183   0.0739  0.050  -0.0092 0.17  
 1189: 12  5  8  0 11   12  3  9  0 11        83644.2183   0.0966  0.050  -0.0092 0.15  
 1190: 12  5  8  0 11   12  4  9  0 11        83644.2183   0.0966  0.050  -0.0092 0.01  
 1191: 12  5  8  0 12   12  4  9  0 12        83644.2183  -0.1974  0.050  -0.0092 0.01  
 1192: 12  5  8  0 12   12  3  9  0 12        83644.2183  -0.1974  0.050  -0.0092 0.16  
 1193:  7  1  6  0  6    6  2  5  0  5        83645.8132  -0.0141  0.050   0.0217 0.01  
 1194:  7  1  6  0  8    6  2  5  0  7        83645.8132  -0.0142  0.050   0.0217 0.01  
 1195:  7  1  6  0  6    6  1  5  0  5        83645.8132  -0.0238  0.050   0.0217 0.14  
 1196:  7  1  6  0  8    6  1  5  0  7        83645.8132  -0.0240  0.050   0.0217 0.18  
 1197:  7  1  6  0  7    6  1  5  0  6        83645.8132   0.0996  0.050   0.0217 0.16  
 1198:  7  1  6  0  7    6  2  5  0  6        83645.8132   0.1094  0.050   0.0217 0.01  
 1199:  7  2  6  0  6    6  2  5  0  5        83645.8132  -0.0144  0.050   0.0217 0.14  
 1200:  7  2  6  0  8    6  2  5  0  7        83645.8132  -0.0145  0.050   0.0217 0.18  
 1201:  7  2  6  0  6    6  1  5  0  5        83645.8132  -0.0241  0.050   0.0217 0.01  
 1202:  7  2  6  0  8    6  1  5  0  7        83645.8132  -0.0243  0.050   0.0217 0.01  
 1203:  7  2  6  0  7    6  1  5  0  6        83645.8132   0.0993  0.050   0.0217 0.01  
 1204:  7  2  6  0  7    6  2  5  0  6        83645.8132   0.1091  0.050   0.0217 0.16  
 1205:  6  2  4  0  7    5  3  3  0  6        83653.9806  -0.0384  0.050   0.0194 0.39  
 1206:  6  2  4  0  5    5  3  3  0  4        83653.9806  -0.0731  0.050   0.0194 0.28  
 1207:  6  2  4  0  6    5  3  3  0  5        83653.9806   0.1661  0.050   0.0194 0.33  
 1208:  6  3  4  0  7    5  3  3  0  6        83655.3815  -0.0175  0.050   0.0407 0.38  
 1209:  6  3  4  0  5    5  3  3  0  5        83655.3815  -0.0449  0.050   0.0407 0.01  
 1210:  6  3  4  0  5    5  3  3  0  4        83655.3815  -0.0520  0.050   0.0407 0.27  
 1211:  6  3  4  0  6    5  3  3  0  6        83655.3815   0.1798  0.050   0.0407 0.01  
 1212:  6  3  4  0  6    5  3  3  0  5        83655.3815   0.1858  0.050   0.0407 0.32  
 1213: 11  3  8  0 12   11  3  9  0 12        83670.8999   0.0289  0.050  -0.0691 0.17  
 1214: 11  3  8  0 12   11  2  9  0 12        83670.8999   0.0289  0.050  -0.0691 0.01  
 1215: 11  3  8  0 10   11  2  9  0 10        83670.8999   0.0584  0.050  -0.0691 0.01  
 1216: 11  3  8  0 10   11  3  9  0 10        83670.8999   0.0584  0.050  -0.0691 0.15  
 1217: 11  3  8  0 11   11  2  9  0 11        83670.8999  -0.2939  0.050  -0.0691 0.01  
 1218: 11  3  8  0 11   11  3  9  0 11        83670.8999  -0.2939  0.050  -0.0691 0.16  
 1219: 11  4  8  0 12   11  3  9  0 12        83670.8999   0.0289  0.050  -0.0691 0.01  
 1220: 11  4  8  0 12   11  2  9  0 12        83670.8999   0.0289  0.050  -0.0691 0.17  
 1221: 11  4  8  0 10   11  3  9  0 10        83670.8999   0.0584  0.050  -0.0691 0.01  
 1222: 11  4  8  0 10   11  2  9  0 10        83670.8999   0.0584  0.050  -0.0691 0.15  
 1223: 11  4  8  0 11   11  2  9  0 11        83670.8999  -0.2940  0.050  -0.0691 0.16  
 1224: 11  4  8  0 11   11  3  9  0 11        83670.8999  -0.2940  0.050  -0.0691 0.01  
 1225:  6  2  4  0  7    5  2  3  0  6        83680.7587  -0.0416  0.050   0.0100 0.38  
 1226:  6  2  4  0  5    5  2  3  0  4        83680.7587  -0.0713  0.050   0.0100 0.27  
 1227:  6  2  4  0  5    5  2  3  0  5        83680.7587  -0.0937  0.050   0.0100 0.01  
 1228:  6  2  4  0  6    5  2  3  0  5        83680.7587   0.1384  0.050   0.0100 0.32  
 1229:  6  2  4  0  6    5  2  3  0  6        83680.7587   0.1570  0.050   0.0100 0.01  
 1230:  6  3  4  0  7    5  2  3  0  6        83682.1532  -0.0270  0.050   0.0237 0.39  
 1231:  6  3  4  0  5    5  2  3  0  4        83682.1532  -0.0566  0.050   0.0237 0.28  
 1232:  6  3  4  0  6    5  2  3  0  5        83682.1532   0.1517  0.050   0.0237 0.33  
 1233: 10  2  8  0 11   10  2  9  0 11        83691.8325   0.0448  0.050   0.0625 0.26  
 1234: 10  2  8  0 11   10  1  9  0 11        83691.8325   0.0448  0.050   0.0625 0.01  
 1235: 10  2  8  0  9   10  1  9  0  9        83691.8325   0.0839  0.050   0.0625 0.01  
 1236: 10  2  8  0  9   10  2  9  0  9        83691.8325   0.0839  0.050   0.0625 0.21  
 1237: 10  3  8  0 11   10  1  9  0 11        83691.8325   0.0448  0.050   0.0625 0.26  
 1238: 10  3  8  0 11   10  2  9  0 11        83691.8325   0.0448  0.050   0.0625 0.01  
 1239: 10  3  8  0  9   10  2  9  0  9        83691.8325   0.0838  0.050   0.0625 0.01  
 1240: 10  3  8  0  9   10  1  9  0  9        83691.8325   0.0838  0.050   0.0625 0.21  
 1241: 43 38  6  0 44   43 37  7  0 44        83766.4405   0.0536  0.050   0.0577 0.51  
 1242: 43 38  6  0 42   43 37  7  0 42        83766.4405   0.0619  0.050   0.0577 0.49  
 1243: 44 39  5  0 45   44 38  6  0 45        83884.0734   0.0542  0.050  -0.0942 0.34  
 1244: 44 39  5  0 43   44 38  6  0 43        83884.0734   0.0646  0.050  -0.0942 0.33  
 1245: 44 39  5  0 44   44 38  6  0 44        83884.0734  -0.4013  0.050  -0.0942 0.33  
 1246: 17 17  0  0 18   17 15  3  0 18        83908.3408   0.0044  0.050   0.0486 0.53  
 1247: 17 17  0  0 16   17 15  3  0 16        83908.3408   0.0981  0.050   0.0486 0.47  
 1248: 21 20  2  0 20   21 18  3  0 20        83956.5956   0.0306  0.050  -0.0119 0.48  
 1249: 21 20  2  0 22   21 18  3  0 22        83956.5956  -0.0505  0.050  -0.0119 0.52  
 1250: 21 20  2  0 21   21 18  3  0 21        83958.3329  -0.0161  0.050               
 1251: 40 31  9  0 41   40 31 10  0 41        83981.1708  -0.0311  0.050   0.0198 0.34  
 1252: 40 31  9  0 39   40 31 10  0 39        83981.1708  -0.0350  0.050   0.0198 0.33  
 1253: 40 31  9  0 40   40 31 10  0 40        83981.1708   0.1256  0.050   0.0198 0.33  
 1254: 40 31  9  0 39   40 30 10  0 39        84285.9744   0.0149  0.050   0.0638 0.33  
 1255: 40 31  9  0 41   40 30 10  0 41        84285.9744   0.0183  0.050   0.0638 0.34  
 1256: 40 31  9  0 40   40 30 10  0 40        84285.9744   0.1580  0.050   0.0638 0.33  
 1257: 48 41  8  0 49   48 40  9  0 49        84337.9610   0.0495  0.050  -0.0229 0.34  
 1258: 48 41  8  0 47   48 40  9  0 47        84337.9610   0.0542  0.050  -0.0229 0.33  
 1259: 48 41  8  0 48   48 40  9  0 48        84337.9610  -0.1720  0.050  -0.0229 0.33  
 1260: 46 38  9  0 47   46 37 10  0 47        84576.4108   0.0066  0.050  -0.0031 0.34  
 1261: 46 38  9  0 45   46 37 10  0 45        84576.4108   0.0072  0.050  -0.0031 0.33  
 1262: 46 38  9  0 46   46 37 10  0 46        84576.4108  -0.0230  0.050  -0.0031 0.33  
 1263: 45 37  9  0 44   45 36 10  0 44        84600.7745  -0.0009  0.050  -0.0049 0.33  
 1264: 45 37  9  0 46   45 36 10  0 46        84600.7745  -0.0012  0.050  -0.0049 0.34  
 1265: 45 37  9  0 45   45 36 10  0 45        84600.7745  -0.0125  0.050  -0.0049 0.33  
 1266: 36 31  6  0 35   36 29  7  0 35        84743.8207   0.0052  0.050  -0.0068 0.49  
 1267: 36 31  6  0 37   36 29  7  0 37        84743.8207  -0.0181  0.050  -0.0068 0.51  
 1268: 36 31  6  0 36   36 29  7  0 36        84744.6438  -0.0359  0.050  -0.0045 0.84  
 1269: 47 39  9  0 47   47 38 10  0 47        84744.6438   0.1226  0.050  -0.0045 0.05  
 1270: 47 39  9  0 48   47 38 10  0 48        84744.6438   0.1729  0.050  -0.0045 0.06  
 1271: 47 39  9  0 46   47 38 10  0 46        84744.6438   0.1739  0.050  -0.0045 0.05  
 1272: 46 40  7  0 47   46 39  8  0 47        84748.1699   0.0521  0.050  -0.0474 0.34  
 1273: 46 40  7  0 45   46 39  8  0 45        84748.1699   0.0587  0.050  -0.0474 0.33  
 1274: 46 40  7  0 46   46 39  8  0 46        84748.1699  -0.2532  0.050  -0.0474 0.33  
 1275: 44 36  9  0 43   44 35 10  0 43        84787.7419   0.0472  0.050   0.0487 0.33  
 1276: 44 36  9  0 45   44 35 10  0 45        84787.7419   0.0473  0.050   0.0487 0.34  
 1277: 44 36  9  0 44   44 35 10  0 44        84787.7419   0.0514  0.050   0.0487 0.33  
 1278: 18 18  1  0 19   18 16  2  0 19        84827.4925  -0.0126  0.050   0.0365 0.53  
 1279: 18 18  1  0 17   18 16  2  0 17        84827.4925   0.0913  0.050   0.0365 0.47  
 1280:  5  3  2  0  6    4  3  1  0  5        84886.6725   0.0272  0.050  -0.0333 0.39  
 1281:  5  3  2  0  5    4  3  1  0  5        84886.6725  -0.0450  0.050  -0.0333 0.01  
 1282:  5  3  2  0  4    4  3  1  0  3        84886.6725   0.0808  0.050  -0.0333 0.26  
 1283:  5  3  2  0  4    4  3  1  0  4        84886.6725  -0.1091  0.050  -0.0333 0.01  
 1284:  5  3  2  0  5    4  3  1  0  4        84886.6725  -0.1961  0.050  -0.0333 0.32  
 1285: 43 35  9  0 42   43 34 10  0 42        85106.0073   0.0442  0.050   0.0500 0.33  
 1286: 43 35  9  0 44   43 34 10  0 44        85106.0073   0.0445  0.050   0.0500 0.34  
 1287: 43 35  9  0 43   43 34 10  0 43        85106.0073   0.0612  0.050   0.0500 0.33  
 1288: 48 40  9  0 49   48 39 10  0 49        85131.9045   0.0070  0.050  -0.0168 0.34  
 1289: 48 40  9  0 47   48 39 10  0 47        85131.9045   0.0085  0.050  -0.0168 0.33  
 1290: 48 40  9  0 48   48 39 10  0 48        85131.9045  -0.0658  0.050  -0.0168 0.33  
 1291: 48 42  6  0 47   48 41  7  0 47        85214.0727  -0.0202  0.050  -0.0252 0.49  
 1292: 48 42  6  0 49   48 41  7  0 49        85214.0727  -0.0300  0.050  -0.0252 0.51  
 1293: 43 36  8  0 44   43 34  9  0 44        85246.4075   0.0446  0.050  -0.0764 0.34  
 1294: 43 36  8  0 42   43 34  9  0 42        85246.4075   0.0532  0.050  -0.0764 0.33  
 1295: 43 36  8  0 43   43 34  9  0 43        85246.4075  -0.3268  0.050  -0.0764 0.33  
 1296:  4  4  0  0  5    3  2  1  0  4        85282.3791  -0.0144  0.050  -0.0126 0.95  
 1297:  4  4  0  0  3    3  2  1  0  3        85282.3791   0.0229  0.050  -0.0126 0.05  
 1298:  4  4  0  0  4    3  2  1  0  3        85283.8673   0.0038  0.050               
 1299: 39 30  9  0 40   39 30 10  0 40        85377.2095  -0.0255  0.050   0.0151 0.34  
 1300: 39 30  9  0 38   39 30 10  0 38        85377.2095  -0.0287  0.050   0.0151 0.33  
 1301: 39 30  9  0 39   39 30 10  0 39        85377.2095   0.0994  0.050   0.0151 0.33  
 1302: 42 34  9  0 41   42 33 10  0 41        85524.7219   0.0215  0.050   0.0307 0.33  
 1303: 42 34  9  0 43   42 33 10  0 43        85524.7219   0.0222  0.050   0.0307 0.34  
 1304: 42 34  9  0 42   42 33 10  0 42        85524.7219   0.0483  0.050   0.0307 0.33  
 1305: 39 30  9  0 38   39 29 10  0 38        85567.2442   0.0064  0.050   0.0463 0.32  
 1306: 39 30  9  0 40   39 29 10  0 40        85567.2442   0.0093  0.050   0.0463 0.34  
 1307: 39 30  9  0 39   39 29 10  0 39        85567.2442   0.1230  0.050   0.0463 0.33  
 1308:  5  4  2  0  6    4  3  1  0  5        85727.3213  -0.0448  0.050   0.0169 0.60  
 1309:  5  4  2  0  4    4  3  1  0  3        85727.3213   0.1109  0.050   0.0169 0.40  
 1310:  5  4  2  0  5    4  3  1  0  4        85728.1437   0.0524  0.050               
 1311: 19 18  1  0 18   19 16  4  0 18        85761.2583  -0.0257  0.050  -0.0267 0.40  
 1312: 19 18  1  0 20   19 16  4  0 20        85761.2583  -0.0866  0.050  -0.0267 0.44  
 1313: 49 41  9  0 49   49 40 10  0 49        85761.2583   0.0750  0.050  -0.0267 0.05  
 1314: 49 41  9  0 50   49 40 10  0 50        85761.2583   0.1717  0.050  -0.0267 0.05  
 1315: 49 41  9  0 48   49 40 10  0 48        85761.2583   0.1737  0.050  -0.0267 0.05  
 1316: 19 18  1  0 19   19 16  4  0 19        85762.5091   0.0090  0.050               
 1317: 48 38 10  0 49   48 38 11  0 49        85859.8923  -0.0101  0.050   0.0768 0.34  
 1318: 48 38 10  0 47   48 38 11  0 47        85859.8923  -0.0157  0.050   0.0768 0.33  
 1319: 48 38 10  0 48   48 38 11  0 48        85859.8923   0.2564  0.050   0.0768 0.33  
 1320: 41 37  5  0 42   41 36  6  0 42        85967.2648   0.0627  0.050   0.0674 0.51  
 1321: 41 37  5  0 40   41 36  6  0 40        85967.2648   0.0723  0.050   0.0674 0.49  
 1322: 41 33  9  0 40   41 32 10  0 40        86014.7978   0.0149  0.050   0.0264 0.33  
 1323: 41 33  9  0 42   41 32 10  0 42        86014.7978   0.0157  0.050   0.0264 0.34  
 1324: 41 33  9  0 41   41 32 10  0 41        86014.7978   0.0484  0.050   0.0264 0.33  
 1325: 43 35  9  0 43   43 33 10  0 43        86242.8238   0.0029  0.050   0.0277 0.33  
 1326: 43 35  9  0 44   43 33 10  0 44        86242.8238   0.0396  0.050   0.0277 0.34  
 1327: 43 35  9  0 42   43 33 10  0 42        86242.8238   0.0405  0.050   0.0277 0.33  
 1328: 42 34  9  0 42   42 32 10  0 42        86270.0911   0.0071  0.050   0.0145 0.33  
 1329: 42 34  9  0 43   42 32 10  0 43        86270.0911   0.0181  0.050   0.0145 0.34  
 1330: 42 34  9  0 41   42 32 10  0 41        86270.0911   0.0183  0.050   0.0145 0.33  
 1331: 40 34  7  0 41   40 32  8  0 41        86291.3755  -0.0078  0.050   0.0000 0.51  
 1332: 40 34  7  0 39   40 32  8  0 39        86291.3755   0.0081  0.050   0.0000 0.49  
 1333: 40 34  7  0 40   40 32  8  0 40        86292.0982   0.0724  0.050               
 1334: 49 42  8  0 50   49 41  9  0 50        86400.3884   0.0501  0.050               
 1335: 49 42  8  0 49   49 41  9  0 49        86400.5229  -0.0566  0.050               
 1336: 36 34  2  0 37   36 33  3  0 37        86433.4237   0.0430  0.050   0.0491 0.51  
 1337: 36 34  2  0 35   36 33  3  0 35        86433.4237   0.0555  0.050   0.0491 0.49  
 1338: 36 34  3  0 37   36 33  4  0 37        86487.1959   0.0386  0.050   0.0447 0.51  
 1339: 36 34  3  0 35   36 33  4  0 35        86487.1959   0.0510  0.050   0.0447 0.49  
 1340: 44 36  9  0 44   44 34 10  0 44        86492.6079  -0.0157  0.050   0.0321 0.33  
 1341: 44 36  9  0 45   44 34 10  0 45        86492.6079   0.0552  0.050   0.0321 0.34  
 1342: 44 36  9  0 43   44 34 10  0 43        86492.6079   0.0568  0.050   0.0321 0.33  
 1343: 41 33  9  0 40   41 31 10  0 40        86495.4359   0.0390  0.050   0.0416 0.33  
 1344: 41 33  9  0 42   41 31 10  0 42        86495.4359   0.0392  0.050   0.0416 0.34  
 1345: 41 33  9  0 41   41 31 10  0 41        86495.4359   0.0465  0.050   0.0416 0.33  
 1346: 38 29  9  0 39   38 29 10  0 39        86525.9535  -0.0209  0.050   0.0112 0.34  
 1347: 38 29  9  0 37   38 29 10  0 37        86525.9535  -0.0235  0.050   0.0112 0.32  
 1348: 38 29  9  0 38   38 29 10  0 38        86525.9535   0.0779  0.050   0.0112 0.33  
 1349: 40 32  9  0 39   40 31 10  0 39        86549.9884   0.0042  0.050   0.0170 0.33  
 1350: 40 32  9  0 41   40 31 10  0 41        86549.9884   0.0051  0.050   0.0170 0.34  
 1351: 40 32  9  0 40   40 31 10  0 40        86549.9884   0.0416  0.050   0.0170 0.33  
 1352: 38 29  9  0 39   38 28 10  0 39        86642.3764  -0.0298  0.050  -0.0001 0.34  
 1353: 38 29  9  0 37   38 28 10  0 37        86642.3764  -0.0322  0.050  -0.0001 0.32  
 1354: 38 29  9  0 38   38 28 10  0 38        86642.3764   0.0617  0.050  -0.0001 0.33  
 1355: 50 42  9  0 51   50 41 10  0 51        86648.6786   0.0533  0.050   0.0138 0.34  
 1356: 50 42  9  0 49   50 41 10  0 49        86648.6786   0.0557  0.050   0.0138 0.33  
 1357: 50 42  9  0 50   50 41 10  0 50        86648.6786  -0.0677  0.050   0.0138 0.33  
 1358: 44 39  6  0 45   44 38  7  0 45        86692.9444   0.0619  0.050  -0.0548 0.34  
 1359: 44 39  6  0 43   44 38  7  0 43        86692.9444   0.0700  0.050  -0.0548 0.33  
 1360: 44 39  6  0 44   44 38  7  0 44        86692.9444  -0.2966  0.050  -0.0548 0.33  
 1361: 40 32  9  0 40   40 30 10  0 40        86854.7250   0.0071  0.050  -0.0060 0.33  
 1362: 40 32  9  0 41   40 30 10  0 41        86854.7250  -0.0123  0.050  -0.0060 0.34  
 1363: 40 32  9  0 39   40 30 10  0 39        86854.7250  -0.0128  0.050  -0.0060 0.33  
 1364: 48 38 10  0 49   48 37 11  0 49        86972.7860  -0.0997  0.050  -0.0279 0.34  
 1365: 48 38 10  0 47   48 37 11  0 47        86972.7860  -0.1043  0.050  -0.0279 0.33  
 1366: 48 38 10  0 48   48 37 11  0 48        86972.7860   0.1204  0.050  -0.0279 0.33  
 1367: 39 31  9  0 38   39 30 10  0 38        87107.7570   0.0142  0.050   0.0275 0.32  
 1368: 39 31  9  0 40   39 30 10  0 40        87107.7570   0.0151  0.050   0.0275 0.34  
 1369: 39 31  9  0 39   39 30 10  0 39        87107.7570   0.0531  0.050   0.0275 0.33  
 1370: 45 37  9  0 45   45 35 10  0 45        87113.9349  -0.0565  0.050   0.0211 0.33  
 1371: 45 37  9  0 46   45 35 10  0 46        87113.9349   0.0587  0.050   0.0211 0.34  
 1372: 45 37  9  0 44   45 35 10  0 44        87113.9349   0.0612  0.050   0.0211 0.33  
 1373: 39 31  9  0 40   39 29 10  0 40        87297.7418   0.0001  0.050   0.0088 0.34  
 1374: 39 31  9  0 38   39 29 10  0 38        87297.7418  -0.0005  0.050   0.0088 0.32  
 1375: 39 31  9  0 39   39 29 10  0 39        87297.7418   0.0268  0.050   0.0088 0.33  
 1376: 55 44 11  0 56   55 44 12  0 56        87304.3957  -0.1183  0.050  -0.0062 0.34  
 1377: 55 44 11  0 54   55 44 12  0 54        87304.3957  -0.1246  0.050  -0.0062 0.33  
 1378: 55 44 11  0 55   55 44 12  0 55        87304.3957   0.2241  0.050  -0.0062 0.33  
 1379: 37 28  9  0 36   37 28 10  0 36        87479.4290   0.0219  0.050   0.0492 0.32  
 1380: 37 28  9  0 38   37 28 10  0 38        87479.4290   0.0240  0.050   0.0492 0.34  
 1381: 37 28  9  0 37   37 28 10  0 37        87479.4290   0.1017  0.050   0.0492 0.33  
 1382: 37 28  9  0 38   37 27 10  0 38        87549.4681  -0.0363  0.050  -0.0126 0.34  
 1383: 37 28  9  0 37   37 27 10  0 37        87549.4681   0.0366  0.050  -0.0126 0.33  
 1384: 37 28  9  0 36   37 27 10  0 36        87549.4681  -0.0383  0.050  -0.0126 0.32  
 1385: 45 40  5  0 46   45 39  6  0 46        87641.2253   0.0409  0.050               
 1386: 25 23  3  0 26   25 21  4  0 26        87661.4410   0.0068  0.050   0.0355 0.52  
 1387: 25 23  3  0 24   25 21  4  0 24        87661.4410   0.0664  0.050   0.0355 0.48  
 1388: 25 23  3  0 25   25 21  4  0 25        87662.9418   0.0184  0.050               
 1389: 38 30  9  0 37   38 29 10  0 37        87669.5523   0.0109  0.050   0.0241 0.32  
 1390: 38 30  9  0 39   38 29 10  0 39        87669.5523   0.0119  0.050   0.0241 0.34  
 1391: 38 30  9  0 38   38 29 10  0 38        87669.5523   0.0492  0.050   0.0241 0.33  
 1392: 17 15  2  0 17   17 13  5  0 17        87693.4586  -0.0502  0.050   0.0319 0.33  
 1393: 17 15  2  0 18   17 13  5  0 18        87693.4586   0.0693  0.050   0.0319 0.35  
 1394: 17 15  2  0 16   17 13  5  0 16        87693.4586   0.0764  0.050   0.0319 0.32  
 1395: 39 36  3  0 40   39 35  4  0 40        87754.4676   0.0740  0.050   0.0793 0.51  
 1396: 39 36  3  0 38   39 35  4  0 38        87754.4676   0.0849  0.050   0.0793 0.49  
 1397: 38 30  9  0 37   38 28 10  0 37        87786.0098   0.0368  0.050   0.0474 0.32  
 1398: 38 30  9  0 39   38 28 10  0 39        87786.0098   0.0376  0.050   0.0474 0.34  
 1399: 38 30  9  0 38   38 28 10  0 38        87786.0098   0.0676  0.050   0.0474 0.33  
 1400: 18 16  2  0 19   18 14  5  0 19        87856.5264   0.0701  0.050  -0.0119 0.35  
 1401: 18 16  2  0 17   18 14  5  0 17        87856.5264   0.0846  0.050  -0.0119 0.32  
 1402: 18 16  2  0 18   18 14  5  0 18        87856.5264  -0.1901  0.050  -0.0119 0.33  
 1403: 16 14  2  0 15   16 12  5  0 15        88102.3279   0.0210  0.050   0.0272 0.31  
 1404: 16 14  2  0 17   16 12  5  0 17        88102.3279   0.0220  0.050   0.0272 0.35  
 1405: 16 14  2  0 16   16 12  5  0 16        88102.3279   0.0385  0.050   0.0272 0.33  
 1406: 46 38  9  0 45   46 36 10  0 45        88215.6067  -0.0115  0.050  -0.0708 0.33  
 1407: 46 38  9  0 47   46 36 10  0 47        88215.6067  -0.0152  0.050  -0.0708 0.34  
 1408: 46 38  9  0 46   46 36 10  0 46        88215.6067  -0.1854  0.050  -0.0708 0.33  
 1409: 37 29  9  0 38   37 28 10  0 38        88220.9245  -0.0040  0.050   0.0073 0.34  
 1410: 37 29  9  0 36   37 28 10  0 36        88220.9245  -0.0049  0.050   0.0073 0.32  
 1411: 37 29  9  0 37   37 28 10  0 37        88220.9245   0.0309  0.050   0.0073 0.33  
 1412: 36 27  9  0 35   36 27 10  0 35        88279.4705   0.0468  0.050   0.0478 0.49  
 1413: 36 27  9  0 37   36 27 10  0 37        88279.4705   0.0485  0.050   0.0478 0.51  
 1414: 42 38  4  0 43   42 37  5  0 43        88284.7816   0.0797  0.050   0.0846 0.51  
 1415: 42 38  4  0 41   42 37  5  0 41        88284.7816   0.0896  0.050   0.0846 0.49  
 1416: 37 29  9  0 38   37 27 10  0 38        88291.0198  -0.0082  0.050   0.0016 0.34  
 1417: 37 29  9  0 36   37 27 10  0 36        88291.0198  -0.0090  0.050   0.0016 0.32  
 1418: 37 29  9  0 37   37 27 10  0 37        88291.0198   0.0220  0.050   0.0016 0.33  
 1419: 36 27  9  0 35   36 26 10  0 35        88320.8893   0.0234  0.050   0.0437 0.32  
 1420: 36 27  9  0 37   36 26 10  0 37        88320.8893   0.0250  0.050   0.0437 0.34  
 1421: 36 27  9  0 36   36 26 10  0 36        88320.8893   0.0824  0.050   0.0437 0.33  
 1422: 47 37 10  0 48   47 37 11  0 48        88426.2205  -0.0856  0.050  -0.0136 0.34  
 1423: 47 37 10  0 46   47 37 11  0 46        88426.2205  -0.0903  0.050  -0.0136 0.33  
 1424: 47 37 10  0 47   47 37 11  0 47        88426.2205   0.1351  0.050  -0.0136 0.33  
 1425: 19 17  2  0 20   19 15  5  0 20        88638.8265   0.0627  0.050   0.0726 0.53  
 1426: 19 17  2  0 18   19 15  5  0 18        88638.8265   0.0835  0.050   0.0726 0.47  
 1427: 44 37  8  0 45   44 35  9  0 45        88739.6604   0.0460  0.050   0.0512 0.51  
 1428: 44 37  8  0 43   44 35  9  0 43        88739.6604   0.0565  0.050   0.0512 0.49  
 1429: 36 28  9  0 36   36 27 10  0 36        88751.2154  -0.0142  0.050  -0.0354 0.33  
 1430: 36 28  9  0 37   36 27 10  0 37        88751.2154  -0.0455  0.050  -0.0354 0.34  
 1431: 36 28  9  0 35   36 27 10  0 35        88751.2154  -0.0464  0.050  -0.0354 0.32  
 1432: 36 28  9  0 36   36 26 10  0 36        88792.6446  -0.0303  0.050  -0.0495 0.33  
 1433: 36 28  9  0 37   36 26 10  0 37        88792.6446  -0.0586  0.050  -0.0495 0.34  
 1434: 36 28  9  0 35   36 26 10  0 35        88792.6446  -0.0594  0.050  -0.0495 0.32  
 1435: 35 26  9  0 35   35 26 10  0 35        88958.6089  -0.0056  0.050  -0.0367 0.33  
 1436: 35 26  9  0 36   35 26 10  0 36        88958.6089  -0.0515  0.050  -0.0367 0.34  
 1437: 35 26  9  0 34   35 26 10  0 34        88958.6089  -0.0529  0.050  -0.0367 0.32  
 1438: 35 26  9  0 34   35 25 10  0 34        88982.7395   0.0357  0.050   0.0513 0.32  
 1439: 35 26  9  0 36   35 25 10  0 36        88982.7395   0.0370  0.050   0.0513 0.34  
 1440: 35 26  9  0 35   35 25 10  0 35        88982.7395   0.0811  0.050   0.0513 0.33  
 1441: 42 38  5  0 43   42 37  6  0 43        88997.1658   0.0045  0.050   0.0091 0.51  
 1442: 42 38  5  0 41   42 37  6  0 41        88997.1658   0.0137  0.050   0.0091 0.49  
 1443: 15 13  2  0 16   15 11  5  0 16        89003.5950  -0.0619  0.050  -0.0189 0.36  
 1444: 15 13  2  0 14   15 11  5  0 14        89003.5950  -0.0711  0.050  -0.0189 0.31  
 1445: 15 13  2  0 15   15 11  5  0 15        89003.5950   0.0761  0.050  -0.0189 0.33  
 1446: 47 37 10  0 48   47 36 11  0 48        89162.4541  -0.0771  0.050  -0.0158 0.34  
 1447: 47 37 10  0 46   47 36 11  0 46        89162.4541  -0.0811  0.050  -0.0158 0.33  
 1448: 47 37 10  0 47   47 36 11  0 47        89162.4541   0.1113  0.050  -0.0158 0.33  
 1449: 18 18  0  0 19   18 16  3  0 19        89179.9317   0.0133  0.050   0.0542 0.53  
 1450: 18 18  0  0 17   18 16  3  0 17        89179.9317   0.0997  0.050   0.0542 0.47  
 1451: 18 18  0  0 18   18 16  3  0 18        89181.4370  -0.0341  0.050               
 1452: 35 27  9  0 36   35 26 10  0 36        89253.2284  -0.0117  0.050  -0.0031 0.34  
 1453: 35 27  9  0 34   35 26 10  0 34        89253.2284  -0.0124  0.050  -0.0031 0.32  
 1454: 35 27  9  0 35   35 26 10  0 35        89253.2284   0.0148  0.050  -0.0031 0.33  
 1455: 35 27  9  0 34   35 25 10  0 34        89277.2948   0.0121  0.050   0.0208 0.32  
 1456: 35 27  9  0 36   35 25 10  0 36        89277.2948   0.0128  0.050   0.0208 0.34  
 1457: 35 27  9  0 35   35 25 10  0 35        89277.2948   0.0375  0.050   0.0208 0.33  
 1458: 37 35  2  0 38   37 34  3  0 38        89409.1984   0.0384  0.050   0.0442 0.51  
 1459: 37 35  2  0 36   37 34  3  0 36        89409.1984   0.0502  0.050   0.0442 0.49  
 1460: 49 43  6  0 50   49 42  7  0 50        89410.4153   0.0348  0.050   0.0392 0.51  
 1461: 49 43  6  0 48   49 42  7  0 48        89410.4153   0.0437  0.050   0.0392 0.49  
 1462: 37 35  3  0 38   37 34  4  0 38        89444.2593   0.0162  0.050   0.0220 0.51  
 1463: 37 35  3  0 36   37 34  4  0 36        89444.2593   0.0280  0.050   0.0220 0.49  
 1464: 34 25  9  0 35   34 25 10  0 35        89541.9667  -0.0044  0.050   0.0065 0.34  
 1465: 34 25  9  0 33   34 25 10  0 33        89541.9667  -0.0054  0.050   0.0065 0.32  
 1466: 34 25  9  0 34   34 25 10  0 34        89541.9667   0.0292  0.050   0.0065 0.33  
 1467: 34 25  9  0 33   34 24 10  0 33        89555.6815   0.0337  0.050   0.0452 0.32  
 1468: 34 25  9  0 35   34 24 10  0 35        89555.6815   0.0346  0.050   0.0452 0.34  
 1469: 34 25  9  0 34   34 24 10  0 34        89555.6815   0.0673  0.050   0.0452 0.33  
 1470: 34 26  9  0 33   34 25 10  0 33        89722.3732   0.0158  0.050   0.0232 0.32  
 1471: 34 26  9  0 35   34 25 10  0 35        89722.3732   0.0164  0.050   0.0232 0.34  
 1472: 34 26  9  0 34   34 25 10  0 34        89722.3732   0.0375  0.050   0.0232 0.33  
 1473: 29 26  4  0 30   29 24  5  0 30        89724.0900  -0.0124  0.050   0.0092 0.52  
 1474: 29 26  4  0 28   29 24  5  0 28        89724.0900   0.0324  0.050   0.0092 0.48  
 1475: 29 26  4  0 29   29 24  5  0 29        89725.3929  -0.0084  0.050               
 1476: 34 26  9  0 35   34 24 10  0 35        89736.0272  -0.0052  0.050   0.0012 0.34  
 1477: 34 26  9  0 33   34 24 10  0 33        89736.0272  -0.0058  0.050   0.0012 0.32  
 1478: 34 26  9  0 34   34 24 10  0 34        89736.0272   0.0147  0.050   0.0012 0.33  
 1479: 47 39  9  0 48   47 37 10  0 48        89917.4378   0.0415  0.050  -0.0356 0.34  
 1480: 47 39  9  0 46   47 37 10  0 46        89917.4378   0.0465  0.050  -0.0356 0.33  
 1481: 47 39  9  0 47   47 37 10  0 47        89917.4378  -0.1945  0.050  -0.0356 0.33  
 1482: 33 24  9  0 32   33 24 10  0 32        90048.0510   0.0278  0.050   0.0360 0.32  
 1483: 33 24  9  0 34   33 24 10  0 34        90048.0510   0.0285  0.050   0.0360 0.34  
 1484: 33 24  9  0 33   33 24 10  0 33        90048.0510   0.0516  0.050   0.0360 0.33  
 1485: 20 18  2  0 21   20 16  5  0 21        90053.9037   0.0079  0.050   0.0204 0.52  
 1486: 20 18  2  0 19   20 16  5  0 19        90053.9037   0.0340  0.050   0.0204 0.48  
 1487: 33 24  9  0 32   33 23 10  0 32        90055.6532   0.0093  0.050   0.0174 0.32  
 1488: 33 24  9  0 34   33 23 10  0 34        90055.6532   0.0100  0.050   0.0174 0.34  
 1489: 33 24  9  0 33   33 23 10  0 33        90055.6532   0.0325  0.050   0.0174 0.33  
 1490: 20 19  1  0 21   20 17  4  0 21        90109.7718  -0.0226  0.050               
 1491: 20 19  1  0 19   20 17  4  0 19        90109.7745   0.0392  0.050               
 1492: 20 19  1  0 20   20 17  4  0 20        90110.9904   0.0136  0.050               
 1493: 33 25  9  0 34   33 24 10  0 34        90156.3060  -0.0008  0.050   0.0040 0.34  
 1494: 33 25  9  0 32   33 24 10  0 32        90156.3060  -0.0013  0.050   0.0040 0.32  
 1495: 33 25  9  0 33   33 24 10  0 33        90156.3060   0.0141  0.050   0.0040 0.33  
 1496: 33 25  9  0 32   33 23 10  0 32        90163.9517   0.0237  0.050   0.0288 0.32  
 1497: 33 25  9  0 34   33 23 10  0 34        90163.9517   0.0241  0.050   0.0288 0.34  
 1498: 33 25  9  0 33   33 23 10  0 33        90163.9517   0.0385  0.050   0.0288 0.33  
 1499: 48 42  7  0 49   48 41  8  0 49        90269.6033   0.0310  0.050  -0.0736 0.34  
 1500: 48 42  7  0 47   48 41  8  0 47        90269.6033   0.0376  0.050  -0.0736 0.33  
 1501: 48 42  7  0 48   48 41  8  0 48        90269.6033  -0.2900  0.050  -0.0736 0.33  
 1502:  5  4  1  0  4    4  4  0  0  4        90333.0095  -0.0252  0.050   0.0380 0.04  
 1503:  5  4  1  0  5    4  4  0  0  4        90333.0095   0.0406  0.050   0.0380 0.96  
 1504:  5  4  1  0  6    4  4  0  0  5        90334.3529   0.1302  0.050   0.0070 0.59  
 1505:  5  4  1  0  4    4  4  0  0  3        90334.3529  -0.1891  0.050   0.0070 0.39  
 1506:  5  4  1  0  5    4  4  0  0  5        90334.3529   0.1849  0.050   0.0070 0.02  
 1507: 35 34  2  0 36   35 33  3  0 36        90364.1240   0.0231  0.050   0.0295 0.51  
 1508: 35 34  2  0 34   35 33  3  0 34        90364.1240   0.0362  0.050   0.0295 0.49  
 1509: 32 23  9  0 31   32 23 10  0 31        90490.7796   0.0154  0.050   0.0204 0.32  
 1510: 32 23  9  0 33   32 23 10  0 33        90490.7796   0.0159  0.050   0.0204 0.34  
 1511: 32 23  9  0 32   32 23 10  0 32        90490.7796   0.0296  0.050   0.0204 0.33  
 1512: 32 23  9  0 31   32 22 10  0 31        90494.9495   0.0297  0.050   0.0344 0.32  
 1513: 32 23  9  0 33   32 22 10  0 33        90494.9495   0.0301  0.050   0.0344 0.34  
 1514: 32 23  9  0 32   32 22 10  0 32        90494.9495   0.0434  0.050   0.0344 0.33  
 1515: 46 36 10  0 47   46 36 11  0 47        90551.1460  -0.0152  0.050   0.0438 0.34  
 1516: 46 36 10  0 45   46 36 11  0 45        90551.1460  -0.0191  0.050   0.0438 0.33  
 1517: 46 36 10  0 46   46 36 11  0 46        90551.1460   0.1656  0.050   0.0438 0.33  
 1518: 32 24  9  0 31   32 23 10  0 31        90554.4618   0.0189  0.050   0.0219 0.32  
 1519: 32 24  9  0 33   32 23 10  0 33        90554.4618   0.0191  0.050   0.0219 0.34  
 1520: 32 24  9  0 32   32 23 10  0 32        90554.4618   0.0277  0.050   0.0219 0.33  
 1521: 32 24  9  0 31   32 22 10  0 31        90558.6111   0.0125  0.050   0.0154 0.32  
 1522: 32 24  9  0 33   32 22 10  0 33        90558.6111   0.0127  0.050   0.0154 0.34  
 1523: 32 24  9  0 32   32 22 10  0 32        90558.6111   0.0209  0.050   0.0154 0.33  
 1524: 33 29  5  0 32   33 27  6  0 32        90689.3619   0.0086  0.050  -0.0088 0.48  
 1525: 33 29  5  0 34   33 27  6  0 34        90689.3619  -0.0251  0.050  -0.0088 0.52  
 1526: 33 29  5  0 33   33 27  6  0 33        90690.4875  -0.0127  0.050               
 1527: 31 22  9  0 30   31 22 10  0 30        90880.6565   0.0157  0.050   0.0175 0.32  
 1528: 31 22  9  0 32   31 22 10  0 32        90880.6565   0.0159  0.050   0.0175 0.34  
 1529: 31 22  9  0 31   31 22 10  0 31        90880.6565   0.0208  0.050   0.0175 0.33  
 1530: 31 22  9  0 30   31 21 10  0 30        90882.8615   0.0056  0.050   0.0057 0.48  
 1531: 31 22  9  0 32   31 21 10  0 32        90882.8615   0.0057  0.050   0.0057 0.52  
 1532: 31 23  9  0 30   31 22 10  0 30        90917.3144   0.0195  0.050   0.0202 0.32  
 1533: 31 23  9  0 32   31 22 10  0 32        90917.3144   0.0196  0.050   0.0202 0.34  
 1534: 31 23  9  0 31   31 22 10  0 31        90917.3144   0.0214  0.050   0.0202 0.33  
 1535: 31 23  9  0 30   31 21 10  0 30        90919.5159   0.0059  0.050   0.0065 0.32  
 1536: 31 23  9  0 32   31 21 10  0 32        90919.5159   0.0059  0.050   0.0065 0.34  
 1537: 31 23  9  0 31   31 21 10  0 31        90919.5159   0.0076  0.050   0.0065 0.33  
 1538: 54 43 11  0 55   54 43 12  0 55        90963.9956  -0.0797  0.050   0.0163 0.34  
 1539: 54 43 11  0 53   54 43 12  0 53        90963.9956  -0.0852  0.050   0.0163 0.33  
 1540: 54 43 11  0 54   54 43 12  0 54        90963.9956   0.2129  0.050   0.0163 0.33  
 1541: 40 37  4  0 41   40 36  5  0 41        90972.9466   0.0443  0.050   0.0493 0.51  
 1542: 40 37  4  0 39   40 36  5  0 39        90972.9466   0.0544  0.050   0.0493 0.49  
 1543: 40 37  4  0 40   40 36  5  0 40        90973.2112  -0.0966  0.050               
 1544: 46 36 10  0 46   46 35 11  0 46        91030.8179   0.0736  0.050  -0.0332 0.33  
 1545: 46 36 10  0 47   46 35 11  0 47        91030.8179  -0.0849  0.050  -0.0332 0.34  
 1546: 46 36 10  0 45   46 35 11  0 45        91030.8179  -0.0884  0.050  -0.0332 0.33  
 1547: 22 21  2  0 23   22 19  3  0 23        91106.3883  -0.0169  0.050   0.0186 0.52  
 1548: 22 21  2  0 21   22 19  3  0 21        91106.3883   0.0573  0.050   0.0186 0.48  
 1549: 22 21  2  0 22   22 19  3  0 22        91108.0296  -0.0093  0.050               
 1550: 37 32  6  0 36   37 30  7  0 36        91173.6699   0.0064  0.050  -0.0064 0.49  
 1551: 37 32  6  0 38   37 30  7  0 38        91173.6699  -0.0185  0.050  -0.0064 0.51  
 1552: 37 32  6  0 37   37 30  7  0 37        91174.6194   0.0052  0.050               
 1553: 30 21  9  0 29   30 21 10  0 29        91225.5589   0.0076  0.050   0.0065 0.32  
 1554: 30 21  9  0 31   30 21 10  0 31        91225.5589   0.0075  0.050   0.0065 0.34  
 1555: 30 21  9  0 30   30 21 10  0 30        91225.5589   0.0042  0.050   0.0065 0.33  
 1556: 30 21  9  0 29   30 20 10  0 29        91226.7197   0.0159  0.050   0.0148 0.32  
 1557: 30 21  9  0 31   30 20 10  0 31        91226.7197   0.0158  0.050   0.0148 0.34  
 1558: 30 21  9  0 30   30 20 10  0 30        91226.7197   0.0124  0.050   0.0148 0.33  
 1559: 30 22  9  0 30   30 21 10  0 30        91246.1875   0.0006  0.050   0.0042 0.33  
 1560: 30 22  9  0 29   30 21 10  0 29        91246.1875   0.0060  0.050   0.0042 0.32  
 1561: 30 22  9  0 31   30 21 10  0 31        91246.1875   0.0058  0.050   0.0042 0.34  
 1562: 30 22  9  0 30   30 20 10  0 30        91247.3495   0.0100  0.050   0.0136 0.33  
 1563: 30 22  9  0 31   30 20 10  0 31        91247.3495   0.0153  0.050   0.0136 0.34  
 1564: 30 22  9  0 29   30 20 10  0 29        91247.3495   0.0155  0.050   0.0136 0.32  
 1565: 19 19  1  0 18   19 17  2  0 18        91380.7313   0.0125  0.050  -0.0360 0.47  
 1566: 19 19  1  0 20   19 17  2  0 20        91380.7313  -0.0798  0.050  -0.0360 0.53  
 1567: 19 19  1  0 19   19 17  2  0 19        91382.5427  -0.0221  0.050               
 1568: 29 20  9  0 29   29 20 10  0 29        91531.5911   0.0141  0.050   0.0218 0.33  
 1569: 29 20  9  0 30   29 20 10  0 30        91531.5911   0.0254  0.050   0.0218 0.34  
 1570: 29 20  9  0 28   29 20 10  0 28        91531.5911   0.0258  0.050   0.0218 0.32  
 1571: 29 21  9  0 29   29 19 10  0 29        91543.5084   0.0055  0.050   0.0140 0.33  
 1572: 29 21  9  0 30   29 19 10  0 30        91543.5084   0.0180  0.050   0.0140 0.34  
 1573: 29 21  9  0 28   29 19 10  0 28        91543.5084   0.0184  0.050   0.0140 0.32  
 1574: 43 39  4  0 44   43 38  5  0 44        91546.3168   0.0379  0.050  -0.0929 0.34  
 1575: 43 39  4  0 42   43 38  5  0 42        91546.3168   0.0473  0.050  -0.0929 0.33  
 1576: 43 39  4  0 43   43 38  5  0 43        91546.3168  -0.3636  0.050  -0.0929 0.33  
 1577:  4  3  1  0  5    3  2  2  0  4        91615.4217  -0.0288  0.050  -0.0432 0.63  
 1578:  4  3  1  0  3    3  2  2  0  2        91615.4217  -0.0676  0.050  -0.0432 0.37  
 1579:  4  3  1  0  4    3  1  2  0  3        91739.6209   0.0168  0.050   0.0453 0.33  
 1580:  4  3  1  0  5    3  1  2  0  4        91739.6209   0.0496  0.050   0.0453 0.43  
 1581:  4  3  1  0  3    3  1  2  0  2        91739.6209   0.0751  0.050   0.0453 0.25  
 1582: 28 19  9  0 28   28 19 10  0 28        91803.5173   0.0455  0.050   0.0425 0.31  
 1583: 28 19  9  0 29   28 19 10  0 29        91803.5173   0.0648  0.050   0.0425 0.33  
 1584: 28 19  9  0 27   28 19 10  0 27        91803.5173   0.0655  0.050   0.0425 0.30  
 1585: 28 19  9  0 27   28 18 10  0 27        91803.5173  -0.2227  0.050   0.0425 0.02  
 1586: 28 19  9  0 29   28 18 10  0 29        91803.5173  -0.2234  0.050   0.0425 0.02  
 1587: 28 19  9  0 28   28 18 10  0 28        91803.5173  -0.2428  0.050   0.0425 0.02  
 1588: 28 20  9  0 27   28 18 10  0 27        91809.8193  -0.0002  0.050   0.0076 0.29  
 1589: 28 20  9  0 29   28 18 10  0 29        91809.8193  -0.0009  0.050   0.0076 0.31  
 1590: 28 20  9  0 28   28 18 10  0 28        91809.8193  -0.0209  0.050   0.0076 0.30  
 1591: 28 20  9  0 28   28 19 10  0 28        91809.8193   0.2674  0.050   0.0076 0.02  
 1592: 28 20  9  0 29   28 19 10  0 29        91809.8193   0.2873  0.050   0.0076 0.02  
 1593: 28 20  9  0 27   28 19 10  0 27        91809.8193   0.2880  0.050   0.0076 0.02  
 1594: 41 35  7  0 41   41 33  8  0 41        91809.8193  -0.0213  0.050   0.0076 0.04  
 1595: 13 11  2  0 14   13  9  5  0 14        91859.4823   0.0114  0.050   0.0006 0.54  
 1596: 13 11  2  0 12   13  9  5  0 12        91859.4823  -0.0120  0.050   0.0006 0.46  
 1597: 27 18  9  0 28   27 18 10  0 28        92045.0649   0.0091  0.050  -0.0073 0.33  
 1598: 27 18  9  0 26   27 18 10  0 26        92045.0649   0.0101  0.050  -0.0073 0.30  
 1599: 27 18  9  0 27   27 18 10  0 27        92045.0649  -0.0182  0.050  -0.0073 0.31  
 1600: 27 18  9  0 26   27 17 10  0 26        92045.0649  -0.1279  0.050  -0.0073 0.02  
 1601: 27 18  9  0 28   27 17 10  0 28        92045.0649  -0.1289  0.050  -0.0073 0.02  
 1602: 27 18  9  0 27   27 17 10  0 27        92045.0649  -0.1563  0.050  -0.0073 0.02  
 1603: 27 19  9  0 26   27 17 10  0 26        92048.3352  -0.0311  0.050  -0.0335 0.30  
 1604: 27 19  9  0 28   27 17 10  0 28        92048.3352  -0.0322  0.050  -0.0335 0.33  
 1605: 27 19  9  0 27   27 17 10  0 27        92048.3352  -0.0599  0.050  -0.0335 0.31  
 1606: 27 19  9  0 27   27 18 10  0 27        92048.3352   0.0781  0.050  -0.0335 0.02  
 1607: 27 19  9  0 28   27 18 10  0 28        92048.3352   0.1059  0.050  -0.0335 0.02  
 1608: 27 19  9  0 26   27 18 10  0 26        92048.3352   0.1069  0.050  -0.0335 0.02  
 1609: 21 19  2  0 20   21 17  5  0 20        92087.1413   0.0096  0.050  -0.0060 0.48  
 1610: 21 19  2  0 22   21 17  5  0 22        92087.1413  -0.0203  0.050  -0.0060 0.52  
 1611: 21 19  2  0 21   21 17  5  0 21        92087.8334   0.0419  0.050               
 1612: 51 42 10  0 51   51 41 11  0 51        92152.3901   0.0320  0.050   0.0406 0.33  
 1613: 51 42 10  0 52   51 41 11  0 52        92152.3901   0.0448  0.050   0.0406 0.34  
 1614: 51 42 10  0 50   51 41 11  0 50        92152.3901   0.0451  0.050   0.0406 0.33  
 1615: 52 43 10  0 52   52 42 11  0 52        92173.0698  -0.0034  0.050   0.0177 0.33  
 1616: 52 43 10  0 53   52 42 11  0 53        92173.0698   0.0279  0.050   0.0177 0.34  
 1617: 52 43 10  0 51   52 42 11  0 51        92173.0698   0.0285  0.050   0.0177 0.33  
 1618: 26 17  9  0 26   26 17 10  0 26        92259.5882  -0.0071  0.050   0.0135 0.32  
 1619: 26 17  9  0 27   26 17 10  0 27        92259.5882   0.0284  0.050   0.0135 0.33  
 1620: 26 17  9  0 25   26 17 10  0 25        92259.5882   0.0298  0.050   0.0135 0.30  
 1621: 26 17  9  0 25   26 16 10  0 25        92259.5882  -0.0342  0.050   0.0135 0.02  
 1622: 26 17  9  0 27   26 16 10  0 27        92259.5882  -0.0356  0.050   0.0135 0.02  
 1623: 26 17  9  0 26   26 16 10  0 26        92259.5882  -0.0713  0.050   0.0135 0.02  
 1624: 26 18  9  0 25   26 16 10  0 25        92261.2278  -0.0047  0.050  -0.0141 0.30  
 1625: 26 18  9  0 27   26 16 10  0 27        92261.2278  -0.0061  0.050  -0.0141 0.33  
 1626: 26 18  9  0 26   26 17 10  0 26        92261.2278   0.0221  0.050  -0.0141 0.02  
 1627: 26 18  9  0 26   26 16 10  0 26        92261.2278  -0.0419  0.050  -0.0141 0.32  
 1628: 26 18  9  0 27   26 17 10  0 27        92261.2278   0.0580  0.050  -0.0141 0.02  
 1629: 26 18  9  0 25   26 17 10  0 25        92261.2278   0.0593  0.050  -0.0141 0.02  
 1630: 45 35 10  0 46   45 35 11  0 46        92305.5575  -0.0379  0.050   0.0100 0.34  
 1631: 45 35 10  0 44   45 35 11  0 44        92305.5575  -0.0412  0.050   0.0100 0.33  
 1632: 45 35 10  0 45   45 35 11  0 45        92305.5575   0.1090  0.050   0.0100 0.33  
 1633: 50 41 10  0 49   50 40 11  0 49        92315.8491   0.0224  0.050   0.0235 0.33  
 1634: 50 41 10  0 51   50 40 11  0 51        92315.8491   0.0224  0.050   0.0235 0.34  
 1635: 50 41 10  0 50   50 40 11  0 50        92315.8491   0.0257  0.050   0.0235 0.33  
 1636: 48 40  9  0 49   48 38 10  0 49        92342.5058   0.0752  0.050  -0.0267 0.34  
 1637: 48 40  9  0 47   48 38 10  0 47        92342.5058   0.0817  0.050  -0.0267 0.33  
 1638: 48 40  9  0 48   48 38 10  0 48        92342.5058  -0.2370  0.050  -0.0267 0.33  
 1639: 38 36  3  0 39   38 35  4  0 39        92397.5752   0.0466  0.050  -0.0910 0.34  
 1640: 38 36  3  0 37   38 35  4  0 37        92397.5752   0.0578  0.050  -0.0910 0.32  
 1641: 38 36  3  0 38   38 35  4  0 38        92397.5752  -0.3774  0.050  -0.0910 0.33  
 1642: 53 44 10  0 53   53 43 11  0 53        92406.8058  -0.0225  0.050   0.0123 0.33  
 1643: 53 44 10  0 54   53 43 11  0 54        92406.8058   0.0292  0.050   0.0123 0.34  
 1644: 53 44 10  0 52   53 43 11  0 52        92406.8058   0.0302  0.050   0.0123 0.33  
 1645: 25 16  9  0 26   25 16 10  0 26        92449.6757   0.0042  0.050  -0.0115 0.33  
 1646: 25 16  9  0 24   25 16 10  0 24        92449.6757   0.0059  0.050  -0.0115 0.30  
 1647: 25 16  9  0 24   25 15 10  0 24        92449.6757  -0.0227  0.050  -0.0115 0.02  
 1648: 25 16  9  0 26   25 15 10  0 26        92449.6757  -0.0245  0.050  -0.0115 0.02  
 1649: 25 16  9  0 25   25 16 10  0 25        92449.6757  -0.0400  0.050  -0.0115 0.31  
 1650: 25 16  9  0 25   25 15 10  0 25        92449.6757  -0.0688  0.050  -0.0115 0.02  
 1651: 25 17  9  0 25   25 16 10  0 25        92450.5085   0.0004  0.050   0.0035 0.02  
 1652: 25 17  9  0 26   25 15 10  0 26        92450.5085   0.0161  0.050   0.0035 0.33  
 1653: 25 17  9  0 24   25 15 10  0 24        92450.5085   0.0178  0.050   0.0035 0.30  
 1654: 25 17  9  0 25   25 15 10  0 25        92450.5085  -0.0282  0.050   0.0035 0.31  
 1655: 25 17  9  0 26   25 16 10  0 26        92450.5085   0.0448  0.050   0.0035 0.02  
 1656: 25 17  9  0 24   25 16 10  0 24        92450.5085   0.0466  0.050   0.0035 0.02  
 1657: 54 43 11  0 53   54 42 12  0 53        92557.8353   0.0059  0.050   0.0878 0.33  
 1658: 54 43 11  0 55   54 42 12  0 55        92557.8353   0.0103  0.050   0.0878 0.34  
 1659: 54 43 11  0 54   54 42 12  0 54        92557.8353   0.2463  0.050   0.0878 0.33  
 1660: 45 35 10  0 46   45 34 11  0 46        92613.5351  -0.0224  0.050   0.0205 0.34  
 1661: 45 35 10  0 44   45 34 11  0 44        92613.5351  -0.0254  0.050   0.0205 0.33  
 1662: 45 35 10  0 45   45 34 11  0 45        92613.5351   0.1094  0.050   0.0205 0.33  
 1663: 49 40 10  0 50   49 39 11  0 50        92632.4047  -0.0018  0.050   0.0036 0.34  
 1664: 49 40 10  0 48   49 39 11  0 48        92632.4047  -0.0021  0.050   0.0036 0.33  
 1665: 49 40 10  0 49   49 39 11  0 49        92632.4047   0.0147  0.050   0.0036 0.33  
 1666: 46 41  6  0 47   46 40  7  0 47        92717.6224   0.0645  0.050   0.0683 0.51  
 1667: 46 41  6  0 45   46 40  7  0 45        92717.6224   0.0723  0.050   0.0683 0.49  
 1668: 23 14  9  0 23   23 13 10  0 23        92766.0485   0.1093  0.050   0.0683 0.01  
 1669: 23 14  9  0 23   23 14 10  0 23        92766.0485   0.1144  0.050   0.0683 0.16  
 1670: 23 14  9  0 24   23 13 10  0 24        92766.0485   0.1724  0.050   0.0683 0.01  
 1671: 23 14  9  0 22   23 13 10  0 22        92766.0485   0.1752  0.050   0.0683 0.01  
 1672: 23 14  9  0 24   23 14 10  0 24        92766.0485   0.1776  0.050   0.0683 0.16  
 1673: 23 14  9  0 22   23 14 10  0 22        92766.0485   0.1803  0.050   0.0683 0.15  
 1674: 23 15  9  0 22   23 13 10  0 22        92766.0485   0.0021  0.050   0.0683 0.15  
 1675: 23 15  9  0 24   23 13 10  0 24        92766.0485  -0.0006  0.050   0.0683 0.16  
 1676: 23 15  9  0 24   23 14 10  0 24        92766.0485   0.0045  0.050   0.0683 0.01  
 1677: 23 15  9  0 22   23 14 10  0 22        92766.0485   0.0072  0.050   0.0683 0.01  
 1678: 23 15  9  0 23   23 14 10  0 23        92766.0485  -0.0586  0.050   0.0683 0.01  
 1679: 23 15  9  0 23   23 13 10  0 23        92766.0485  -0.0637  0.050   0.0683 0.16  
 1680: 54 46  9  0 55   54 45 10  0 55        92870.9933   0.0504  0.050  -0.0186 0.34  
 1681: 54 46  9  0 53   54 45 10  0 53        92870.9933   0.0543  0.050  -0.0186 0.33  
 1682: 54 46  9  0 54   54 45 10  0 54        92870.9933  -0.1604  0.050  -0.0186 0.33  
 1683: 54 45 10  0 54   54 44 11  0 54        92878.6289  -0.0221  0.050   0.0275 0.33  
 1684: 54 45 10  0 55   54 44 11  0 55        92878.6289   0.0516  0.050   0.0275 0.34  
 1685: 54 45 10  0 53   54 44 11  0 53        92878.6289   0.0530  0.050   0.0275 0.33  
 1686: 22 13  9  0 22   22 12 10  0 22        92896.0142   0.0119  0.050   0.0250 0.01  
 1687: 22 13  9  0 22   22 13 10  0 22        92896.0142   0.0140  0.050   0.0250 0.16  
 1688: 22 13  9  0 23   22 12 10  0 23        92896.0142   0.0856  0.050   0.0250 0.01  
 1689: 22 13  9  0 23   22 13 10  0 23        92896.0142   0.0876  0.050   0.0250 0.17  
 1690: 22 13  9  0 21   22 12 10  0 21        92896.0142   0.0889  0.050   0.0250 0.01  
 1691: 22 13  9  0 21   22 13 10  0 21        92896.0142   0.0910  0.050   0.0250 0.15  
 1692: 22 14  9  0 23   22 12 10  0 23        92896.0142   0.0092  0.050   0.0250 0.17  
 1693: 22 14  9  0 23   22 13 10  0 23        92896.0142   0.0112  0.050   0.0250 0.01  
 1694: 22 14  9  0 21   22 12 10  0 21        92896.0142   0.0125  0.050   0.0250 0.15  
 1695: 22 14  9  0 21   22 13 10  0 21        92896.0142   0.0146  0.050   0.0250 0.01  
 1696: 22 14  9  0 22   22 13 10  0 22        92896.0142  -0.0623  0.050   0.0250 0.01  
 1697: 22 14  9  0 22   22 12 10  0 22        92896.0142  -0.0644  0.050   0.0250 0.16  
 1698: 21 12  9  0 21   21 12 10  0 21        93009.7049  -0.0041  0.050   0.0374 0.16  
 1699: 21 12  9  0 21   21 11 10  0 21        93009.7049  -0.0049  0.050   0.0374 0.01  
 1700: 21 12  9  0 22   21 11 10  0 22        93009.7049   0.0801  0.050   0.0374 0.01  
 1701: 21 12  9  0 22   21 12 10  0 22        93009.7049   0.0809  0.050   0.0374 0.17  
 1702: 21 12  9  0 20   21 11 10  0 20        93009.7049   0.0842  0.050   0.0374 0.01  
 1703: 21 12  9  0 20   21 12 10  0 20        93009.7049   0.0850  0.050   0.0374 0.15  
 1704: 21 13  9  0 21   21 12 10  0 21        93009.7049  -0.0364  0.050   0.0374 0.01  
 1705: 21 13  9  0 21   21 11 10  0 21        93009.7049  -0.0372  0.050   0.0374 0.16  
 1706: 21 13  9  0 22   21 11 10  0 22        93009.7049   0.0479  0.050   0.0374 0.17  
 1707: 21 13  9  0 22   21 12 10  0 22        93009.7049   0.0486  0.050   0.0374 0.01  
 1708: 21 13  9  0 20   21 11 10  0 20        93009.7049   0.0519  0.050   0.0374 0.15  
 1709: 21 13  9  0 20   21 12 10  0 20        93009.7049   0.0527  0.050   0.0374 0.01  
 1710: 48 39 10  0 48   48 38 11  0 48        93070.4160   0.0076  0.050  -0.0107 0.33  
 1711: 48 39 10  0 49   48 38 11  0 49        93070.4160  -0.0195  0.050  -0.0107 0.34  
 1712: 48 39 10  0 47   48 38 11  0 47        93070.4160  -0.0201  0.050  -0.0107 0.33  
 1713: 20 11  9  0 21   20 10 10  0 21        93108.5710   0.0373  0.050   0.0000 0.01  
 1714: 20 11  9  0 21   20 11 10  0 21        93108.5710   0.0376  0.050   0.0000 0.17  
 1715: 20 11  9  0 19   20 10 10  0 19        93108.5710   0.0422  0.050   0.0000 0.01  
 1716: 20 11  9  0 19   20 11 10  0 19        93108.5710   0.0425  0.050   0.0000 0.15  
 1717: 20 11  9  0 20   20 11 10  0 20        93108.5710  -0.0601  0.050   0.0000 0.16  
 1718: 20 11  9  0 20   20 10 10  0 20        93108.5710  -0.0604  0.050   0.0000 0.01  
 1719: 20 12  9  0 21   20 10 10  0 21        93108.5710   0.0243  0.050   0.0000 0.17  
 1720: 20 12  9  0 21   20 11 10  0 21        93108.5710   0.0246  0.050   0.0000 0.01  
 1721: 20 12  9  0 19   20 10 10  0 19        93108.5710   0.0292  0.050   0.0000 0.15  
 1722: 20 12  9  0 19   20 11 10  0 19        93108.5710   0.0295  0.050   0.0000 0.01  
 1723: 20 12  9  0 20   20 11 10  0 20        93108.5710  -0.0731  0.050   0.0000 0.01  
 1724: 20 12  9  0 20   20 10 10  0 20        93108.5710  -0.0734  0.050   0.0000 0.16  
 1725: 45 38  8  0 46   45 36  9  0 46        93156.1386  -0.0058  0.050   0.0003 0.51  
 1726: 45 38  8  0 44   45 36  9  0 44        93156.1386   0.0065  0.050   0.0003 0.49  
 1727: 19 10  9  0 20   19  9 10  0 20        93194.1385   0.0342  0.050  -0.0036 0.01  
 1728: 19 10  9  0 20   19 10 10  0 20        93194.1385   0.0343  0.050  -0.0036 0.17  
 1729: 19 10  9  0 18   19  9 10  0 18        93194.1385   0.0401  0.050  -0.0036 0.01  
 1730: 19 10  9  0 18   19 10 10  0 18        93194.1385   0.0402  0.050  -0.0036 0.15  
 1731: 19 10  9  0 19   19 10 10  0 19        93194.1385  -0.0777  0.050  -0.0036 0.16  
 1732: 19 10  9  0 19   19  9 10  0 19        93194.1385  -0.0777  0.050  -0.0036 0.01  
 1733: 19 11  9  0 20   19  9 10  0 20        93194.1385   0.0292  0.050  -0.0036 0.17  
 1734: 19 11  9  0 20   19 10 10  0 20        93194.1385   0.0293  0.050  -0.0036 0.01  
 1735: 19 11  9  0 18   19  9 10  0 18        93194.1385   0.0351  0.050  -0.0036 0.15  
 1736: 19 11  9  0 18   19 10 10  0 18        93194.1385   0.0352  0.050  -0.0036 0.01  
 1737: 19 11  9  0 19   19 10 10  0 19        93194.1385  -0.0826  0.050  -0.0036 0.01  
 1738: 19 11  9  0 19   19  9 10  0 19        93194.1385  -0.0827  0.050  -0.0036 0.16  
 1739: 18  9  9  0 18   18  9 10  0 18        93267.7453  -0.0617  0.050   0.0251 0.16  
 1740: 18  9  9  0 18   18  8 10  0 18        93267.7453  -0.0617  0.050   0.0251 0.01  
 1741: 18  9  9  0 19   18  8 10  0 19        93267.7453   0.0663  0.050   0.0251 0.01  
 1742: 18  9  9  0 19   18  9 10  0 19        93267.7453   0.0663  0.050   0.0251 0.17  
 1743: 18  9  9  0 17   18  8 10  0 17        93267.7453   0.0734  0.050   0.0251 0.01  
 1744: 18  9  9  0 17   18  9 10  0 17        93267.7453   0.0734  0.050   0.0251 0.15  
 1745: 18 10  9  0 18   18  9 10  0 18        93267.7453  -0.0634  0.050   0.0251 0.01  
 1746: 18 10  9  0 18   18  8 10  0 18        93267.7453  -0.0635  0.050   0.0251 0.16  
 1747: 18 10  9  0 19   18  8 10  0 19        93267.7453   0.0645  0.050   0.0251 0.17  
 1748: 18 10  9  0 19   18  9 10  0 19        93267.7453   0.0645  0.050   0.0251 0.01  
 1749: 18 10  9  0 17   18  8 10  0 17        93267.7453   0.0716  0.050   0.0251 0.15  
 1750: 18 10  9  0 17   18  9 10  0 17        93267.7453   0.0717  0.050   0.0251 0.01  
 1751: 36 35  1  0 37   36 34  2  0 37        93275.2161   0.0840  0.050  -0.0610 0.34  
 1752: 36 35  1  0 35   36 34  2  0 35        93275.2161   0.0964  0.050  -0.0610 0.32  
 1753: 36 35  1  0 36   36 34  2  0 36        93275.2161  -0.3631  0.050  -0.0610 0.33  
 1754: 17  8  9  0 18   17  7 10  0 18        93330.5370   0.0328  0.050  -0.0134 0.01  
 1755: 17  8  9  0 18   17  8 10  0 18        93330.5370   0.0328  0.050  -0.0134 0.17  
 1756: 17  8  9  0 16   17  7 10  0 16        93330.5370   0.0414  0.050  -0.0134 0.01  
 1757: 17  8  9  0 16   17  8 10  0 16        93330.5370   0.0414  0.050  -0.0134 0.15  
 1758: 17  8  9  0 17   17  7 10  0 17        93330.5370  -0.1136  0.050  -0.0134 0.01  
 1759: 17  8  9  0 17   17  8 10  0 17        93330.5370  -0.1136  0.050  -0.0134 0.16  
 1760: 17  9  9  0 18   17  8 10  0 18        93330.5370   0.0322  0.050  -0.0134 0.01  
 1761: 17  9  9  0 18   17  7 10  0 18        93330.5370   0.0322  0.050  -0.0134 0.17  
 1762: 17  9  9  0 16   17  7 10  0 16        93330.5370   0.0408  0.050  -0.0134 0.15  
 1763: 17  9  9  0 16   17  8 10  0 16        93330.5370   0.0408  0.050  -0.0134 0.01  
 1764: 17  9  9  0 17   17  8 10  0 17        93330.5370  -0.1142  0.050  -0.0134 0.01  
 1765: 17  9  9  0 17   17  7 10  0 17        93330.5370  -0.1142  0.050  -0.0134 0.16  
 1766: 16  7  9  0 17   16  7 10  0 17        93383.8193   0.0805  0.050   0.0280 0.17  
 1767: 16  7  9  0 17   16  6 10  0 17        93383.8193   0.0805  0.050   0.0280 0.01  
 1768: 16  7  9  0 16   16  6 10  0 16        93383.8193  -0.0872  0.050   0.0280 0.01  
 1769: 16  7  9  0 16   16  7 10  0 16        93383.8193  -0.0872  0.050   0.0280 0.16  
 1770: 16  7  9  0 15   16  6 10  0 15        93383.8193   0.0910  0.050   0.0280 0.01  
 1771: 16  7  9  0 15   16  7 10  0 15        93383.8193   0.0910  0.050   0.0280 0.15  
 1772: 16  8  9  0 17   16  7 10  0 17        93383.8193   0.0803  0.050   0.0280 0.01  
 1773: 16  8  9  0 17   16  6 10  0 17        93383.8193   0.0803  0.050   0.0280 0.17  
 1774: 16  8  9  0 16   16  6 10  0 16        93383.8193  -0.0873  0.050   0.0280 0.16  
 1775: 16  8  9  0 16   16  7 10  0 16        93383.8193  -0.0873  0.050   0.0280 0.01  
 1776: 16  8  9  0 15   16  6 10  0 15        93383.8193   0.0908  0.050   0.0280 0.15  
 1777: 16  8  9  0 15   16  7 10  0 15        93383.8193   0.0908  0.050   0.0280 0.01  
 1778: 15  6  9  0 16   15  6 10  0 16        93428.5418   0.0821  0.050   0.0219 0.17  
 1779: 15  6  9  0 16   15  5 10  0 16        93428.5418   0.0821  0.050   0.0219 0.01  
 1780: 15  6  9  0 14   15  6 10  0 14        93428.5418   0.0950  0.050   0.0219 0.15  
 1781: 15  6  9  0 14   15  5 10  0 14        93428.5418   0.0950  0.050   0.0219 0.01  
 1782: 15  6  9  0 15   15  5 10  0 15        93428.5418  -0.1107  0.050   0.0219 0.01  
 1783: 15  6  9  0 15   15  6 10  0 15        93428.5418  -0.1107  0.050   0.0219 0.16  
 1784: 15  6  9  0 15   15  6 10  0 16        93428.5418   0.1742  0.050   0.0219 0.00  
 1785: 15  6  9  0 15   15  6 10  0 14        93428.5418   0.1933  0.050   0.0219 0.00  
 1786: 15  6  9  0 16   15  6 10  0 15        93428.5418  -0.2028  0.050   0.0219 0.00  
 1787: 15  6  9  0 14   15  6 10  0 15        93428.5418  -0.2090  0.050   0.0219 0.00  
 1788: 15  7  9  0 16   15  6 10  0 16        93428.5418   0.0820  0.050   0.0219 0.01  
 1789: 15  7  9  0 16   15  5 10  0 16        93428.5418   0.0820  0.050   0.0219 0.17  
 1790: 15  7  9  0 14   15  5 10  0 14        93428.5418   0.0949  0.050   0.0219 0.15  
 1791: 15  7  9  0 14   15  6 10  0 14        93428.5418   0.0949  0.050   0.0219 0.01  
 1792: 15  7  9  0 15   15  6 10  0 15        93428.5418  -0.1107  0.050   0.0219 0.01  
 1793: 15  7  9  0 15   15  5 10  0 15        93428.5418  -0.1107  0.050   0.0219 0.16  
 1794: 15  7  9  0 15   15  5 10  0 16        93428.5418   0.1742  0.050   0.0219 0.00  
 1795: 15  7  9  0 15   15  5 10  0 14        93428.5418   0.1932  0.050   0.0219 0.00  
 1796: 15  7  9  0 16   15  5 10  0 15        93428.5418  -0.2029  0.050   0.0219 0.00  
 1797: 15  7  9  0 14   15  5 10  0 15        93428.5418  -0.2090  0.050   0.0219 0.00  
 1798: 14  5  9  0 15   14  5 10  0 15        93465.7650   0.0969  0.050   0.0279 0.17  
 1799: 14  5  9  0 15   14  4 10  0 15        93465.7650   0.0969  0.050   0.0279 0.01  
 1800: 14  5  9  0 13   14  4 10  0 13        93465.7650   0.1129  0.050   0.0279 0.01  
 1801: 14  5  9  0 13   14  5 10  0 13        93465.7650   0.1129  0.050   0.0279 0.15  
 1802: 14  5  9  0 14   14  4 10  0 14        93465.7650  -0.1257  0.050   0.0279 0.01  
 1803: 14  5  9  0 14   14  5 10  0 14        93465.7650  -0.1257  0.050   0.0279 0.16  
 1804: 14  6  9  0 15   14  5 10  0 15        93465.7650   0.0969  0.050   0.0279 0.01  
 1805: 14  6  9  0 15   14  4 10  0 15        93465.7650   0.0969  0.050   0.0279 0.17  
 1806: 14  6  9  0 13   14  4 10  0 13        93465.7650   0.1129  0.050   0.0279 0.15  
 1807: 14  6  9  0 13   14  5 10  0 13        93465.7650   0.1129  0.050   0.0279 0.01  
 1808: 14  6  9  0 14   14  5 10  0 14        93465.7650  -0.1257  0.050   0.0279 0.01  
 1809: 14  6  9  0 14   14  4 10  0 14        93465.7650  -0.1257  0.050   0.0279 0.16  
 1810:  9  0  9  0 10    8  0  8  0  9        93472.6887   0.0123  0.050   0.0263 0.16  
 1811:  9  0  9  0 10    8  1  8  0  9        93472.6887   0.0123  0.050   0.0263 0.03  
 1812:  9  0  9  0  8    8  1  8  0  7        93472.6887   0.0304  0.050   0.0263 0.01  
 1813:  9  0  9  0  8    8  0  8  0  7        93472.6887   0.0304  0.050   0.0263 0.14  
 1814:  9  0  9  0  9    8  0  8  0  8        93472.6887   0.0382  0.050   0.0263 0.12  
 1815:  9  0  9  0  9    8  1  8  0  8        93472.6887   0.0382  0.050   0.0263 0.04  
 1816:  9  1  9  0 10    8  1  8  0  9        93472.6887   0.0123  0.050   0.0263 0.16  
 1817:  9  1  9  0 10    8  0  8  0  9        93472.6887   0.0123  0.050   0.0263 0.03  
 1818:  9  1  9  0  8    8  0  8  0  7        93472.6887   0.0304  0.050   0.0263 0.01  
 1819:  9  1  9  0  8    8  1  8  0  7        93472.6887   0.0304  0.050   0.0263 0.14  
 1820:  9  1  9  0  9    8  0  8  0  8        93472.6887   0.0382  0.050   0.0263 0.04  
 1821:  9  1  9  0  9    8  1  8  0  8        93472.6887   0.0382  0.050   0.0263 0.12  
 1822:  8  1  7  0  7    7  2  6  0  6        93483.8455  -0.0411  0.050  -0.0115 0.01  
 1823:  8  1  7  0  7    7  1  6  0  6        93483.8455  -0.0414  0.050  -0.0115 0.14  
 1824:  8  1  7  0  9    7  2  6  0  8        93483.8455  -0.0445  0.050  -0.0115 0.01  
 1825:  8  1  7  0  9    7  1  6  0  8        93483.8455  -0.0448  0.050  -0.0115 0.18  
 1826:  8  1  7  0  8    7  1  6  0  7        93483.8455   0.0523  0.050  -0.0115 0.16  
 1827:  8  1  7  0  8    7  2  6  0  7        93483.8455   0.0526  0.050  -0.0115 0.01  
 1828:  8  2  7  0  7    7  2  6  0  6        93483.8455  -0.0411  0.050  -0.0115 0.14  
 1829:  8  2  7  0  7    7  1  6  0  6        93483.8455  -0.0414  0.050  -0.0115 0.01  
 1830:  8  2  7  0  9    7  2  6  0  8        93483.8455  -0.0445  0.050  -0.0115 0.18  
 1831:  8  2  7  0  9    7  1  6  0  8        93483.8455  -0.0448  0.050  -0.0115 0.01  
 1832:  8  2  7  0  8    7  1  6  0  7        93483.8455   0.0523  0.050  -0.0115 0.01  
 1833:  8  2  7  0  8    7  2  6  0  7        93483.8455   0.0526  0.050  -0.0115 0.16  
 1834: 13  4  9  0 14   13  3 10  0 14        93496.3159   0.0240  0.050  -0.0559 0.01  
 1835: 13  4  9  0 14   13  4 10  0 14        93496.3159   0.0240  0.050  -0.0559 0.17  
 1836: 13  4  9  0 12   13  3 10  0 12        93496.3159   0.0440  0.050  -0.0559 0.01  
 1837: 13  4  9  0 12   13  4 10  0 12        93496.3159   0.0440  0.050  -0.0559 0.15  
 1838: 13  4  9  0 13   13  4 10  0 13        93496.3159  -0.2349  0.050  -0.0559 0.16  
 1839: 13  4  9  0 13   13  3 10  0 13        93496.3159  -0.2349  0.050  -0.0559 0.01  
 1840: 13  5  9  0 14   13  3 10  0 14        93496.3159   0.0240  0.050  -0.0559 0.17  
 1841: 13  5  9  0 14   13  4 10  0 14        93496.3159   0.0240  0.050  -0.0559 0.01  
 1842: 13  5  9  0 12   13  4 10  0 12        93496.3159   0.0440  0.050  -0.0559 0.01  
 1843: 13  5  9  0 12   13  3 10  0 12        93496.3159   0.0440  0.050  -0.0559 0.15  
 1844: 13  5  9  0 13   13  3 10  0 13        93496.3159  -0.2349  0.050  -0.0559 0.16  
 1845: 13  5  9  0 13   13  4 10  0 13        93496.3159  -0.2349  0.050  -0.0559 0.01  
 1846:  7  2  5  0  8    6  3  4  0  7        93499.3386  -0.0132  0.050  -0.0207 0.02  
 1847:  7  2  5  0  6    6  3  4  0  5        93499.3386  -0.0319  0.050  -0.0207 0.01  
 1848:  7  2  5  0  7    6  3  4  0  6        93499.3386   0.1500  0.050  -0.0207 0.01  
 1849:  7  3  5  0  8    6  3  4  0  7        93499.3386  -0.0718  0.050  -0.0207 0.37  
 1850:  7  3  5  0  6    6  3  4  0  5        93499.3386  -0.0905  0.050  -0.0207 0.27  
 1851:  7  3  5  0  7    6  3  4  0  6        93499.3386   0.0914  0.050  -0.0207 0.32  
 1852:  7  2  5  0  8    6  2  4  0  7        93500.7025  -0.0293  0.050   0.0165 0.37  
 1853:  7  2  5  0  6    6  2  4  0  5        93500.7025  -0.0478  0.050   0.0165 0.27  
 1854:  7  2  5  0  7    6  2  4  0  6        93500.7025   0.1327  0.050   0.0165 0.32  
 1855:  7  3  5  0  7    6  2  4  0  6        93500.7025   0.0740  0.050   0.0165 0.01  
 1856:  7  3  5  0  8    6  2  4  0  7        93500.7025  -0.0879  0.050   0.0165 0.02  
 1857:  7  3  5  0  6    6  2  4  0  5        93500.7025  -0.1064  0.050   0.0165 0.01  
 1858: 12  3  9  0 13   12  2 10  0 13        93521.2346   0.0444  0.050  -0.0488 0.01  
 1859: 12  3  9  0 13   12  3 10  0 13        93521.2346   0.0444  0.050  -0.0488 0.17  
 1860: 12  3  9  0 11   12  3 10  0 11        93521.2346   0.0698  0.050  -0.0488 0.15  
 1861: 12  3  9  0 11   12  2 10  0 11        93521.2346   0.0698  0.050  -0.0488 0.01  
 1862: 12  3  9  0 12   12  2 10  0 12        93521.2346  -0.2591  0.050  -0.0488 0.01  
 1863: 12  3  9  0 12   12  3 10  0 12        93521.2346  -0.2591  0.050  -0.0488 0.16  
 1864: 12  4  9  0 13   12  2 10  0 13        93521.2346   0.0444  0.050  -0.0488 0.17  
 1865: 12  4  9  0 13   12  3 10  0 13        93521.2346   0.0444  0.050  -0.0488 0.01  
 1866: 12  4  9  0 11   12  2 10  0 11        93521.2346   0.0698  0.050  -0.0488 0.15  
 1867: 12  4  9  0 11   12  3 10  0 11        93521.2346   0.0698  0.050  -0.0488 0.01  
 1868: 12  4  9  0 12   12  2 10  0 12        93521.2346  -0.2591  0.050  -0.0488 0.16  
 1869: 12  4  9  0 12   12  3 10  0 12        93521.2346  -0.2591  0.050  -0.0488 0.01  
 1870: 11  2  9  0 12   11  2 10  0 12        93541.1989   0.0440  0.050  -0.0652 0.07  
 1871: 11  2  9  0 12   11  1 10  0 12        93541.1989   0.0440  0.050  -0.0652 0.12  
 1872: 11  2  9  0 10   11  2 10  0 10        93541.1989   0.0769  0.050  -0.0652 0.15  
 1873: 11  2  9  0 10   11  1 10  0 10        93541.1989   0.0769  0.050  -0.0652 0.01  
 1874: 11  2  9  0 11   11  1 10  0 11        93541.1989  -0.3157  0.050  -0.0652 0.03  
 1875: 11  2  9  0 11   11  2 10  0 11        93541.1989  -0.3157  0.050  -0.0652 0.14  
 1876: 11  3  9  0 12   11  2 10  0 12        93541.1989   0.0440  0.050  -0.0652 0.12  
 1877: 11  3  9  0 12   11  1 10  0 12        93541.1989   0.0440  0.050  -0.0652 0.07  
 1878: 11  3  9  0 10   11  1 10  0 10        93541.1989   0.0769  0.050  -0.0652 0.15  
 1879: 11  3  9  0 10   11  2 10  0 10        93541.1989   0.0769  0.050  -0.0652 0.01  
 1880: 11  3  9  0 11   11  1 10  0 11        93541.1989  -0.3157  0.050  -0.0652 0.14  
 1881: 11  3  9  0 11   11  2 10  0 11        93541.1989  -0.3157  0.050  -0.0652 0.03  
 1882: 47 38 10  0 48   47 37 11  0 48        93599.2305  -0.0010  0.050   0.0104 0.34  
 1883: 47 38 10  0 46   47 37 11  0 46        93599.2305  -0.0017  0.050   0.0104 0.33  
 1884: 47 38 10  0 47   47 37 11  0 47        93599.2305   0.0339  0.050   0.0104 0.33  
 1885: 55 46 10  0 56   55 45 11  0 56        93608.2344   0.0260  0.050  -0.0057 0.34  
 1886: 55 46 10  0 54   55 45 11  0 54        93608.2344   0.0277  0.050  -0.0057 0.33  
 1887: 55 46 10  0 55   55 45 11  0 55        93608.2344  -0.0707  0.050  -0.0057 0.33  
 1888: 44 34 10  0 45   44 34 11  0 45        93757.9629  -0.0054  0.050   0.0333 0.34  
 1889: 44 34 10  0 43   44 34 11  0 43        93757.9629  -0.0081  0.050   0.0333 0.33  
 1890: 44 34 10  0 44   44 34 11  0 44        93757.9629   0.1136  0.050   0.0333 0.33  
 1891: 41 38  3  0 42   41 37  4  0 42        93879.0389   0.0828  0.050  -0.0477 0.34  
 1892: 41 38  3  0 40   41 37  4  0 40        93879.0389   0.0926  0.050  -0.0477 0.33  
 1893: 41 38  3  0 41   41 37  4  0 41        93879.0389  -0.3187  0.050  -0.0477 0.33  
 1894: 44 34 10  0 45   44 33 11  0 45        93952.6859  -0.0174  0.050   0.0181 0.34  
 1895: 44 34 10  0 43   44 33 11  0 43        93952.6859  -0.0199  0.050   0.0181 0.33  
 1896: 44 34 10  0 44   44 33 11  0 44        93952.6859   0.0915  0.050   0.0181 0.33  
 1897:  6  3  3  0  7    5  3  2  0  6        93969.6386   0.0326  0.050   0.0069 0.38  
 1898:  6  3  3  0  5    5  3  2  0  4        93969.6386   0.0449  0.050   0.0069 0.27  
 1899:  6  3  3  0  6    5  3  2  0  5        93969.6386  -0.0555  0.050   0.0069 0.32  
 1900:  6  3  3  0  6    5  3  2  0  6        93969.6386  -0.1277  0.050   0.0069 0.01  
 1901:  6  3  3  0  5    5  3  2  0  5        93969.6386   0.1319  0.050   0.0069 0.01  
 1902:  6  4  3  0  7    5  3  2  0  6        94049.4296   0.0583  0.050   0.0179 0.39  
 1903:  6  4  3  0  5    5  3  2  0  4        94049.4296   0.0796  0.050   0.0179 0.28  
 1904:  6  4  3  0  6    5  3  2  0  5        94049.4296  -0.0822  0.050   0.0179 0.33  
 1905: 53 42 11  0 54   53 42 12  0 54        94058.4734  -0.0420  0.050   0.0384 0.34  
 1906: 53 42 11  0 52   53 42 12  0 52        94058.4734  -0.0466  0.050   0.0384 0.33  
 1907: 53 42 11  0 53   53 42 12  0 53        94058.4734   0.2039  0.050   0.0384 0.33  
 1908: 48 39 10  0 48   48 37 11  0 48        94183.4381   0.0001  0.050   0.0130 0.33  
 1909: 48 39 10  0 49   48 37 11  0 49        94183.4381   0.0192  0.050   0.0130 0.34  
 1910: 48 39 10  0 47   48 37 11  0 47        94183.4381   0.0196  0.050   0.0130 0.33  
 1911: 46 37 10  0 47   46 36 11  0 47        94190.3785  -0.0005  0.050   0.0125 0.34  
 1912: 46 37 10  0 45   46 36 11  0 45        94190.3785  -0.0014  0.050   0.0125 0.33  
 1913: 46 37 10  0 46   46 36 11  0 46        94190.3785   0.0396  0.050   0.0125 0.33  
 1914: 49 40 10  0 49   49 38 11  0 49        94289.5774  -0.0226  0.050   0.0102 0.33  
 1915: 49 40 10  0 50   49 38 11  0 50        94289.5774   0.0260  0.050   0.0102 0.34  
 1916: 49 40 10  0 48   49 38 11  0 48        94289.5774   0.0270  0.050   0.0102 0.33  
 1917: 47 38 10  0 46   47 36 11  0 46        94335.4849   0.0282  0.050   0.0291 0.33  
 1918: 47 38 10  0 48   47 36 11  0 48        94335.4849   0.0282  0.050   0.0291 0.34  
 1919: 47 38 10  0 47   47 36 11  0 47        94335.4849   0.0309  0.050   0.0291 0.33  
 1920: 19 19  0  0 20   19 17  3  0 20        94600.2059   0.0320  0.050   0.0698 0.53  
 1921: 19 19  0  0 18   19 17  3  0 18        94600.2059   0.1117  0.050   0.0698 0.47  
 1922: 19 19  0  0 19   19 17  3  0 19        94601.6913   0.0058  0.050               
 1923: 46 37 10  0 45   46 35 11  0 45        94670.1229   0.0017  0.050   0.0080 0.33  
 1924: 46 37 10  0 47   46 35 11  0 47        94670.1229   0.0021  0.050   0.0080 0.34  
 1925: 46 37 10  0 46   46 35 11  0 46        94670.1229   0.0201  0.050   0.0080 0.33  
 1926: 22 20  2  0 23   22 18  5  0 23        94704.1491  -0.0134  0.050   0.0022 0.52  
 1927: 22 20  2  0 21   22 18  5  0 21        94704.1491   0.0193  0.050   0.0022 0.48  
 1928: 22 20  2  0 22   22 18  5  0 22        94704.9387   0.0543  0.050               
 1929: 47 42  5  0 48   47 41  6  0 48        94742.4490   0.0699  0.050  -0.0574 0.34  
 1930: 47 42  5  0 46   47 41  6  0 46        94742.4490   0.0782  0.050  -0.0574 0.33  
 1931: 47 42  5  0 47   47 41  6  0 47        94742.4490  -0.3200  0.050  -0.0574 0.33  
 1932: 50 41 10  0 50   50 39 11  0 50        94745.1092  -0.0433  0.050   0.0152 0.33  
 1933: 50 41 10  0 51   50 39 11  0 51        94745.1092   0.0436  0.050   0.0152 0.34  
 1934: 50 41 10  0 49   50 39 11  0 49        94745.1092   0.0453  0.050   0.0152 0.33  
 1935: 44 40  4  0 45   44 39  5  0 45        94749.9332   0.0614  0.050  -0.0650 0.34  
 1936: 44 40  4  0 43   44 39  5  0 43        94749.9332   0.0702  0.050  -0.0650 0.33  
 1937: 44 40  4  0 44   44 39  5  0 44        94749.9332  -0.3270  0.050  -0.0650 0.33  
 1938: 21 20  1  0 22   21 18  4  0 22        94775.9704  -0.0156  0.050   0.0116 0.52  
 1939: 21 20  1  0 20   21 18  4  0 20        94775.9704   0.0414  0.050   0.0116 0.48  
 1940: 21 20  1  0 21   21 18  4  0 21        94777.2098   0.0264  0.050               
 1941: 45 36 10  0 44   45 35 11  0 44        94818.7037   0.0068  0.050   0.0218 0.33  
 1942: 45 36 10  0 46   45 35 11  0 46        94818.7037   0.0077  0.050   0.0218 0.34  
 1943: 45 36 10  0 45   45 35 11  0 45        94818.7037   0.0508  0.050   0.0218 0.33  
 1944: 43 33 10  0 44   43 33 11  0 44        94968.6312  -0.0130  0.050   0.0183 0.34  
 1945: 43 33 10  0 42   43 33 11  0 42        94968.6312  -0.0153  0.050   0.0183 0.33  
 1946: 43 33 10  0 43   43 33 11  0 43        94968.6312   0.0832  0.050   0.0183 0.33  
 1947: 43 33 10  0 44   43 32 11  0 44        95089.8959  -0.0221  0.050   0.0020 0.22  
 1948: 43 33 10  0 42   43 32 11  0 42        95089.8959  -0.0242  0.050   0.0020 0.21  
 1949: 43 33 10  0 43   43 32 11  0 43        95089.8959   0.0676  0.050   0.0020 0.21  
 1950: 44 40  5  0 45   44 39  6  0 45        95089.8959   0.1150  0.050   0.0020 0.13  
 1951: 44 40  5  0 43   44 39  6  0 43        95089.8959   0.1235  0.050   0.0020 0.12  
 1952: 44 40  5  0 44   44 39  6  0 44        95089.8959  -0.2591  0.050   0.0020 0.12  
 1953: 45 36 10  0 46   45 34 11  0 46        95126.6541  -0.0039  0.050   0.0052 0.34  
 1954: 45 36 10  0 44   45 34 11  0 44        95126.6541  -0.0045  0.050   0.0052 0.33  
 1955: 45 36 10  0 45   45 34 11  0 45        95126.6541   0.0241  0.050   0.0052 0.33  
 1956: 53 42 11  0 54   53 41 12  0 54        95135.1664  -0.0522  0.050   0.0150 0.34  
 1957: 53 42 11  0 52   53 41 12  0 52        95135.1664  -0.0561  0.050   0.0150 0.33  
 1958: 53 42 11  0 53   53 41 12  0 53        95135.1664   0.1533  0.050   0.0150 0.33  
 1959: 26 24  3  0 25   26 22  4  0 25        95206.2664   0.0173  0.050  -0.0118 0.48  
 1960: 26 24  3  0 27   26 22  4  0 27        95206.2664  -0.0389  0.050  -0.0118 0.52  
 1961: 26 24  3  0 26   26 22  4  0 26        95207.7419  -0.0266  0.050               
 1962: 39 37  2  0 40   39 36  3  0 40        95332.1516   0.0715  0.050  -0.0632 0.34  
 1963: 39 37  2  0 38   39 36  3  0 38        95332.1516   0.0822  0.050  -0.0632 0.32  
 1964: 39 37  2  0 39   39 36  3  0 39        95332.1516  -0.3435  0.050  -0.0632 0.33  
 1965: 44 35 10  0 45   44 34 11  0 45        95462.8263  -0.0001  0.050   0.0141 0.34  
 1966: 44 35 10  0 43   44 34 11  0 43        95462.8263  -0.0011  0.050   0.0141 0.33  
 1967: 44 35 10  0 44   44 34 11  0 44        95462.8263   0.0437  0.050   0.0141 0.33  
 1968: 21 19  2  0 22   21 16  5  0 22        95516.9322   0.0119  0.050               
 1969: 49 41  9  0 50   49 39 10  0 50        95606.6433   0.0504  0.050   0.0544 0.51  
 1970: 49 41  9  0 48   49 39 10  0 48        95606.6433   0.0585  0.050   0.0544 0.49  
 1971: 51 42 10  0 52   51 40 11  0 52        95656.4618   0.0142  0.050  -0.0300 0.34  
 1972: 51 42 10  0 50   51 40 11  0 50        95656.4618   0.0168  0.050  -0.0300 0.33  
 1973: 51 42 10  0 51   51 40 11  0 51        95656.4618  -0.1209  0.050  -0.0300 0.33  
 1974: 44 35 10  0 45   44 33 11  0 45        95657.5447  -0.0168  0.050  -0.0058 0.34  
 1975: 44 35 10  0 43   44 33 11  0 43        95657.5447  -0.0175  0.050  -0.0058 0.33  
 1976: 44 35 10  0 44   44 33 11  0 44        95657.5447   0.0170  0.050  -0.0058 0.33  
 1977:  4  4  1  0  5    3  2  2  0  4        95660.8367  -0.0172  0.050               
 1978:  4  4  1  0  4    3  2  2  0  4        95662.5694  -0.0308  0.050  -0.0308 0.06  
 1979:  4  4  1  0  4    3  2  2  0  3        95662.5694  -0.0308  0.050  -0.0308 0.94  
 1980: 47 42  6  0 48   47 41  7  0 48        95783.2445   0.0466  0.050  -0.0683 0.34  
 1981: 47 42  6  0 46   47 41  7  0 46        95783.2445   0.0541  0.050  -0.0683 0.33  
 1982: 47 42  6  0 47   47 41  7  0 47        95783.2445  -0.3056  0.050  -0.0683 0.33  
 1983: 42 32 10  0 43   42 32 11  0 43        95987.8605  -0.0329  0.050  -0.0076 0.34  
 1984: 42 32 10  0 41   42 32 11  0 41        95987.8605  -0.0347  0.050  -0.0076 0.33  
 1985: 42 32 10  0 42   42 32 11  0 42        95987.8605   0.0448  0.050  -0.0076 0.33  
 1986: 42 32 10  0 41   42 31 11  0 41        96062.2722   0.0163  0.050   0.0421 0.33  
 1987: 42 32 10  0 43   42 31 11  0 43        96062.2722   0.0181  0.050   0.0421 0.34  
 1988: 42 32 10  0 42   42 31 11  0 42        96062.2722   0.0917  0.050   0.0421 0.33  
 1989: 43 34 10  0 42   43 33 11  0 42        96105.4831   0.0164  0.050   0.0314 0.33  
 1990: 43 34 10  0 44   43 33 11  0 44        96105.4831   0.0174  0.050   0.0314 0.34  
 1991: 43 34 10  0 43   43 33 11  0 43        96105.4831   0.0604  0.050   0.0314 0.33  
 1992: 37 36  1  0 38   37 35  2  0 38        96187.8489   0.1064  0.050  -0.0350 0.34  
 1993: 37 36  1  0 36   37 35  2  0 36        96187.8489   0.1182  0.050  -0.0350 0.32  
 1994: 37 36  1  0 37   37 35  2  0 37        96187.8489  -0.3298  0.050  -0.0350 0.33  
 1995: 50 44  7  0 51   50 43  8  0 51        96193.7921   0.0803  0.050  -0.0261 0.34  
 1996: 50 44  7  0 49   50 43  8  0 49        96193.7921   0.0868  0.050  -0.0261 0.33  
 1997: 50 44  7  0 50   50 43  8  0 50        96193.7921  -0.2458  0.050  -0.0261 0.33  
 1998: 43 34 10  0 42   43 32 11  0 42        96226.7594   0.0191  0.050   0.0318 0.33  
 1999: 43 34 10  0 44   43 32 11  0 44        96226.7594   0.0199  0.050   0.0318 0.34  
 2000: 43 34 10  0 43   43 32 11  0 43        96226.7594   0.0563  0.050   0.0318 0.33  
 2001:  5  5  1  0  6    4  4  0  0  5        96385.8169  -0.0232  0.050   0.0045 0.60  
 2002:  5  5  1  0  4    4  4  0  0  3        96385.8169   0.0467  0.050   0.0045 0.40  
 2003:  5  5  1  0  5    4  4  0  0  4        96386.5865   0.0884  0.050               
 2004: 35 35  1  0 34   35 34  2  0 34        96572.1113   0.0057  0.050  -0.0924 0.16  
 2005: 35 35  1  0 36   35 34  2  0 36        96572.1113  -0.0075  0.050  -0.0924 0.17  
 2006: 35 35  0  0 36   35 34  1  0 36        96572.1113   0.1232  0.050  -0.0924 0.17  
 2007: 35 35  0  0 34   35 34  1  0 34        96572.1113   0.1364  0.050  -0.0924 0.16  
 2008: 35 35  0  0 35   35 34  1  0 35        96572.1113  -0.3404  0.050  -0.0924 0.17  
 2009: 35 35  1  0 35   35 34  2  0 35        96572.1113  -0.4711  0.050  -0.0924 0.17  
 2010: 53 46  8  0 54   53 45  9  0 54        96605.6220   0.0577  0.050  -0.0375 0.34  
 2011: 53 46  8  0 52   53 45  9  0 52        96605.6220   0.0632  0.050  -0.0375 0.33  
 2012: 53 46  8  0 53   53 45  9  0 53        96605.6220  -0.2333  0.050  -0.0375 0.33  
 2013: 52 41 11  0 53   52 41 12  0 53        96646.4224  -0.0649  0.050   0.0019 0.34  
 2014: 52 41 11  0 51   52 41 12  0 51        96646.4224  -0.0688  0.050   0.0019 0.33  
 2015: 52 41 11  0 52   52 41 12  0 52        96646.4224   0.1392  0.050   0.0019 0.33  
 2016: 42 33 10  0 43   42 32 11  0 43        96733.2474  -0.0193  0.050  -0.0061 0.34  
 2017: 42 33 10  0 41   42 32 11  0 41        96733.2474  -0.0203  0.050  -0.0061 0.33  
 2018: 42 33 10  0 42   42 32 11  0 42        96733.2474   0.0213  0.050  -0.0061 0.33  
 2019: 42 33 10  0 43   42 31 11  0 43        96807.6240  -0.0033  0.050   0.0086 0.34  
 2020: 42 33 10  0 41   42 31 11  0 41        96807.6240  -0.0041  0.050   0.0086 0.33  
 2021: 42 33 10  0 42   42 31 11  0 42        96807.6240   0.0331  0.050   0.0086 0.33  
 2022: 41 31 10  0 41   41 31 11  0 41        96855.8582   0.0285  0.050  -0.0138 0.33  
 2023: 41 31 10  0 42   41 31 11  0 42        96855.8582  -0.0341  0.050  -0.0138 0.34  
 2024: 41 31 10  0 40   41 31 11  0 40        96855.8582  -0.0356  0.050  -0.0138 0.33  
 2025: 41 31 10  0 42   41 30 11  0 42        96900.7399  -0.0280  0.050  -0.0086 0.34  
 2026: 41 31 10  0 40   41 30 11  0 40        96900.7399  -0.0295  0.050  -0.0086 0.33  
 2027: 41 31 10  0 41   41 30 11  0 41        96900.7399   0.0319  0.050  -0.0086 0.33  
 2028: 42 39  3  0 43   42 38  4  0 43        96908.9365   0.0776  0.050  -0.0498 0.34  
 2029: 42 39  3  0 41   42 38  4  0 41        96908.9365   0.0870  0.050  -0.0498 0.33  
 2030: 42 39  3  0 42   42 38  4  0 42        96908.9365  -0.3138  0.050  -0.0498 0.33  
 2031: 42 39  4  0 43   42 38  5  0 43        96972.5990   0.0361  0.050  -0.0902 0.34  
 2032: 42 39  4  0 41   42 38  5  0 41        96972.5990   0.0453  0.050  -0.0902 0.33  
 2033: 42 39  4  0 42   42 38  5  0 42        96972.5990  -0.3523  0.050  -0.0902 0.33  
 2034: 52 43 10  0 53   52 41 11  0 53        97143.0026   0.0612  0.050  -0.0021 0.34  
 2035: 52 43 10  0 51   52 41 11  0 51        97143.0026   0.0649  0.050  -0.0021 0.33  
 2036: 52 43 10  0 52   52 41 11  0 52        97143.0026  -0.1324  0.050  -0.0021 0.33  
 2037: 51 45  6  0 52   51 44  7  0 52        97221.8034   0.0669  0.050  -0.0604 0.34  
 2038: 51 45  6  0 50   51 44  7  0 50        97221.8034   0.0746  0.050  -0.0604 0.33  
 2039: 51 45  6  0 51   51 44  7  0 51        97221.8034  -0.3226  0.050  -0.0604 0.33  
 2040: 41 32 10  0 40   41 31 11  0 40        97336.5245   0.0166  0.050   0.0296 0.33  
 2041: 41 32 10  0 42   41 31 11  0 42        97336.5245   0.0175  0.050   0.0296 0.34  
 2042: 41 32 10  0 41   41 31 11  0 41        97336.5245   0.0548  0.050   0.0296 0.33  
 2043: 52 41 11  0 51   52 40 12  0 51        97363.8756   0.0042  0.050   0.0653 0.33  
 2044: 52 41 11  0 53   52 40 12  0 53        97363.8756   0.0076  0.050   0.0653 0.34  
 2045: 52 41 11  0 52   52 40 12  0 52        97363.8756   0.1835  0.050   0.0653 0.33  
 2046: 41 32 10  0 40   41 30 11  0 40        97381.4017   0.0182  0.050   0.0303 0.33  
 2047: 41 32 10  0 42   41 30 11  0 42        97381.4017   0.0190  0.050   0.0303 0.34  
 2048: 41 32 10  0 41   41 30 11  0 41        97381.4017   0.0536  0.050   0.0303 0.33  
 2049: 30 27  4  0 31   30 25  5  0 31        97450.3027  -0.0130  0.050   0.0081 0.52  
 2050: 30 27  4  0 29   30 25  5  0 29        97450.3027   0.0306  0.050   0.0081 0.48  
 2051: 30 27  4  0 30   30 25  5  0 30        97451.6182  -0.0082  0.050               
 2052: 40 30 10  0 40   40 30 11  0 40        97603.8055   0.0082  0.050  -0.0256 0.33  
 2053: 40 30 10  0 41   40 30 11  0 41        97603.8055  -0.0419  0.050  -0.0256 0.34  
 2054: 40 30 10  0 39   40 30 11  0 39        97603.8055  -0.0432  0.050  -0.0256 0.32  
 2055: 40 30 10  0 39   40 29 11  0 39        97630.5094   0.0181  0.050   0.0352 0.33  
 2056: 40 30 10  0 41   40 29 11  0 41        97630.5094   0.0193  0.050   0.0352 0.34  
 2057: 40 30 10  0 40   40 29 11  0 40        97630.5094   0.0678  0.050   0.0352 0.33  
 2058: 20 20  1  0 19   20 18  2  0 19        97810.2695   0.0139  0.050  -0.0293 0.48  
 2059: 20 20  1  0 21   20 18  2  0 21        97810.2695  -0.0685  0.050  -0.0293 0.52  
 2060: 20 20  1  0 20   20 18  2  0 20        97811.9481  -0.0361  0.050               
 2061: 23 21  2  0 24   23 19  5  0 24        97858.8669  -0.0157  0.050   0.0008 0.52  
 2062: 23 21  2  0 22   23 19  5  0 22        97858.8669   0.0188  0.050   0.0008 0.48  
 2063: 23 21  2  0 23   23 19  5  0 23        97859.7182   0.0384  0.050               
 2064: 40 31 10  0 39   40 30 11  0 39        97908.6380   0.0355  0.050   0.0472 0.33  
 2065: 40 31 10  0 41   40 30 11  0 41        97908.6380   0.0363  0.050   0.0472 0.34  
 2066: 40 31 10  0 40   40 30 11  0 40        97908.6380   0.0695  0.050   0.0472 0.33  
 2067: 40 31 10  0 40   40 29 11  0 40        97935.2194   0.0067  0.050  -0.0145 0.33  
 2068: 40 31 10  0 41   40 29 11  0 41        97935.2194  -0.0247  0.050  -0.0145 0.34  
 2069: 40 31 10  0 39   40 29 11  0 39        97935.2194  -0.0254  0.050  -0.0145 0.32  
 2070: 48 43  5  0 49   48 42  6  0 49        98135.5621   0.0717  0.050  -0.0507 0.34  
 2071: 48 43  5  0 47   48 42  6  0 47        98135.5621   0.0795  0.050  -0.0507 0.33  
 2072: 48 43  5  0 48   48 42  6  0 48        98135.5621  -0.3027  0.050  -0.0507 0.33  
 2073: 45 41  5  0 46   45 40  6  0 46        98140.0850   0.0387  0.050  -0.0810 0.34  
 2074: 45 41  5  0 44   45 40  6  0 44        98140.0850   0.0469  0.050  -0.0810 0.33  
 2075: 45 41  5  0 45   45 40  6  0 45        98140.0850  -0.3285  0.050  -0.0810 0.33  
 2076: 23 22  2  0 24   23 20  3  0 24        98201.9302  -0.0260  0.050   0.0063 0.52  
 2077: 23 22  2  0 22   23 20  3  0 22        98201.9302   0.0415  0.050   0.0063 0.48  
 2078: 23 22  2  0 23   23 20  3  0 23        98203.4825  -0.0270  0.050               
 2079: 42 36  7  0 41   42 34  8  0 41        98222.2849  -0.0037  0.050  -0.0138 0.49  
 2080: 42 36  7  0 43   42 34  8  0 43        98222.2849  -0.0234  0.050  -0.0138 0.51  
 2081: 42 36  7  0 42   42 34  8  0 42        98223.1212  -0.0114  0.050               
 2082: 39 29 10  0 40   39 29 11  0 40        98255.5424  -0.0060  0.050   0.0068 0.34  
 2083: 39 29 10  0 38   39 29 11  0 38        98255.5424  -0.0070  0.050   0.0068 0.32  
 2084: 39 29 10  0 39   39 29 11  0 39        98255.5424   0.0335  0.050   0.0068 0.33  
 2085: 39 29 10  0 40   39 28 11  0 40        98271.0941  -0.0068  0.050   0.0057 0.34  
 2086: 39 29 10  0 38   39 28 11  0 38        98271.0941  -0.0078  0.050   0.0057 0.32  
 2087: 39 29 10  0 39   39 28 11  0 39        98271.0941   0.0317  0.050   0.0057 0.33  
 2088: 40 38  3  0 41   40 37  4  0 41        98292.0344   0.0634  0.050  -0.0685 0.34  
 2089: 40 38  3  0 39   40 37  4  0 39        98292.0344   0.0735  0.050  -0.0685 0.33  
 2090: 40 38  3  0 40   40 37  4  0 40        98292.0344  -0.3416  0.050  -0.0685 0.33  
 2091: 34 30  5  0 33   34 28  6  0 33        98307.4490   0.0013  0.050  -0.0162 0.48  
 2092: 34 30  5  0 35   34 28  6  0 35        98307.4490  -0.0326  0.050  -0.0162 0.52  
 2093: 34 30  5  0 34   34 28  6  0 34        98308.6197  -0.0188  0.050               
 2094: 38 33  6  0 39   38 31  7  0 39        98353.5250  -0.0127  0.050   0.0000 0.51  
 2095: 38 33  6  0 37   38 31  7  0 37        98353.5250   0.0134  0.050   0.0000 0.49  
 2096: 38 33  6  0 38   38 31  7  0 38        98354.5236  -0.0089  0.050               
 2097: 39 30 10  0 38   39 29 11  0 38        98445.5762   0.0272  0.050   0.0372 0.33  
 2098: 39 30 10  0 40   39 29 11  0 40        98445.5762   0.0279  0.050   0.0372 0.34  
 2099: 39 30 10  0 39   39 29 11  0 39        98445.5762   0.0563  0.050   0.0372 0.33  
 2100: 39 30 10  0 38   39 28 11  0 38        98461.1038   0.0023  0.050   0.0119 0.32  
 2101: 39 30 10  0 40   39 28 11  0 40        98461.1038   0.0030  0.050   0.0119 0.34  
 2102: 39 30 10  0 39   39 28 11  0 39        98461.1038   0.0303  0.050   0.0119 0.33  
 2103: 46 39  8  0 47   46 37  9  0 47        98535.2459  -0.0043  0.050   0.0026 0.51  
 2104: 46 39  8  0 45   46 37  9  0 45        98535.2459   0.0098  0.050   0.0026 0.49  
 2105: 46 39  8  0 46   46 37  9  0 46        98535.9620   0.0601  0.050               
 2106:  6  4  2  0  6    5  5  1  0  5        98750.1148   0.0173  0.050               
 2107:  6  4  2  0  7    5  5  1  0  6        98751.9777   0.0614  0.050  -0.0926 0.59  
 2108:  6  4  2  0  5    5  5  1  0  4        98751.9777  -0.3103  0.050  -0.0926 0.41  
 2109: 51 40 11  0 52   51 40 12  0 52        98799.3956  -0.0542  0.050   0.0007 0.34  
 2110: 51 40 11  0 50   51 40 12  0 50        98799.3956  -0.0575  0.050   0.0007 0.33  
 2111: 51 40 11  0 51   51 40 12  0 51        98799.3956   0.1139  0.050   0.0007 0.33  
 2112: 38 28 10  0 37   38 28 11  0 37        98828.9497   0.0114  0.050   0.0221 0.32  
 2113: 38 28 10  0 39   38 28 11  0 39        98828.9497   0.0122  0.050   0.0221 0.34  
 2114: 38 28 10  0 38   38 28 11  0 38        98828.9497   0.0427  0.050   0.0221 0.33  
 2115: 38 28 10  0 39   38 27 11  0 39        98837.8510  -0.0076  0.050   0.0021 0.34  
 2116: 38 28 10  0 37   38 27 11  0 37        98837.8510  -0.0084  0.050   0.0021 0.32  
 2117: 38 28 10  0 38   38 27 11  0 38        98837.8510   0.0222  0.050   0.0021 0.33  
 2118: 48 43  6  0 49   48 42  7  0 49        98867.7496   0.0677  0.050  -0.0460 0.34  
 2119: 48 43  6  0 47   48 42  7  0 47        98867.7496   0.0750  0.050  -0.0460 0.33  
 2120: 48 43  6  0 48   48 42  7  0 48        98867.7496  -0.2800  0.050  -0.0460 0.33  
 2121: 38 29 10  0 37   38 28 11  0 37        98945.3890   0.0191  0.050   0.0273 0.32  
 2122: 38 29 10  0 39   38 28 11  0 39        98945.3890   0.0198  0.050   0.0273 0.34  
 2123: 38 29 10  0 38   38 28 11  0 38        98945.3890   0.0429  0.050   0.0273 0.33  
 2124: 38 29 10  0 39   38 27 11  0 39        98954.2841  -0.0062  0.050   0.0011 0.34  
 2125: 38 29 10  0 37   38 27 11  0 37        98954.2841  -0.0068  0.050   0.0011 0.32  
 2126: 38 29 10  0 38   38 27 11  0 38        98954.2841   0.0162  0.050   0.0011 0.33  
 2127: 38 37  1  0 39   38 36  2  0 39        99098.0743   0.0944  0.050  -0.0440 0.34  
 2128: 38 37  1  0 37   38 36  2  0 37        99098.0743   0.1056  0.050  -0.0440 0.32  
 2129: 38 37  1  0 38   38 36  2  0 38        99098.0743  -0.3316  0.050  -0.0440 0.33  
 2130: 38 37  2  0 39   38 36  3  0 39        99099.0949   0.0624  0.050  -0.0759 0.34  
 2131: 38 37  2  0 37   38 36  3  0 37        99099.0949   0.0736  0.050  -0.0759 0.32  
 2132: 38 37  2  0 38   38 36  3  0 38        99099.0949  -0.3635  0.050  -0.0759 0.33  
 2133: 59 47 12  0 60   59 47 13  0 60        99159.5400  -0.0552  0.050   0.0336 0.34  
 2134: 59 47 12  0 58   59 47 13  0 58        99159.5400  -0.0598  0.050   0.0336 0.33  
 2135: 59 47 12  0 59   59 47 13  0 59        99159.5400   0.2157  0.050   0.0336 0.33  
 2136: 51 40 11  0 52   51 39 12  0 52        99270.9180  -0.0185  0.050   0.0300 0.34  
 2137: 51 40 11  0 50   51 39 12  0 50        99270.9180  -0.0215  0.050   0.0300 0.33  
 2138: 51 40 11  0 51   51 39 12  0 51        99270.9180   0.1301  0.050   0.0300 0.33  
 2139: 53 44 10  0 54   53 42 11  0 54        99330.9466   0.0279  0.050  -0.0577 0.34  
 2140: 53 44 10  0 52   53 42 11  0 52        99330.9466   0.0328  0.050  -0.0577 0.33  
 2141: 53 44 10  0 53   53 42 11  0 53        99330.9466  -0.2345  0.050  -0.0577 0.33  
 2142: 37 27 10  0 38   37 27 11  0 38        99337.4952  -0.0046  0.050   0.0026 0.34  
 2143: 37 27 10  0 36   37 27 11  0 36        99337.4952  -0.0052  0.050   0.0026 0.32  
 2144: 37 27 10  0 37   37 27 11  0 37        99337.4952   0.0177  0.050   0.0026 0.33  
 2145: 37 27 10  0 36   37 26 11  0 36        99342.5399   0.0146  0.050   0.0224 0.32  
 2146: 37 27 10  0 38   37 26 11  0 38        99342.5399   0.0152  0.050   0.0224 0.34  
 2147: 37 27 10  0 37   37 26 11  0 37        99342.5399   0.0372  0.050   0.0224 0.33  
 2148: 37 28 10  0 36   37 27 11  0 36        99407.6070   0.0071  0.050   0.0134 0.32  
 2149: 37 28 10  0 38   37 27 11  0 38        99407.6070   0.0076  0.050   0.0134 0.34  
 2150: 37 28 10  0 37   37 27 11  0 37        99407.6070   0.0253  0.050   0.0134 0.33  
 2151: 37 28 10  0 38   37 26 11  0 38        99412.6188  -0.0054  0.050   0.0002 0.34  
 2152: 37 28 10  0 36   37 26 11  0 36        99412.6188  -0.0059  0.050   0.0002 0.32  
 2153: 37 28 10  0 37   37 26 11  0 37        99412.6188   0.0118  0.050   0.0002 0.33  
 2154: 36 36  1  0 37   36 35  2  0 37        99462.9171   0.0463  0.050  -0.0605 0.17  
 2155: 36 36  1  0 35   36 35  2  0 35        99462.9171   0.0589  0.050  -0.0605 0.16  
 2156: 36 36  0  0 37   36 35  1  0 37        99462.9171   0.1253  0.050  -0.0605 0.17  
 2157: 36 36  0  0 35   36 35  1  0 35        99462.9171   0.1379  0.050  -0.0605 0.16  
 2158: 36 36  0  0 36   36 35  1  0 36        99462.9171  -0.3268  0.050  -0.0605 0.17  
 2159: 36 36  1  0 36   36 35  2  0 36        99462.9171  -0.4058  0.050  -0.0605 0.17  
 2160: 56 46 11  0 55   56 45 12  0 55        99689.9507   0.0150  0.050   0.0154 0.33  
 2161: 56 46 11  0 57   56 45 12  0 57        99689.9507   0.0151  0.050   0.0154 0.34  
 2162: 56 46 11  0 56   56 45 12  0 56        99689.9507   0.0159  0.050   0.0154 0.33  
 2163: 22 21  1  0 23   22 19  4  0 23        99714.1176  -0.0037  0.050   0.0223 0.52  
 2164: 22 21  1  0 21   22 19  4  0 21        99714.1176   0.0508  0.050   0.0223 0.48  
 2165: 22 21  1  0 22   22 19  4  0 22        99715.3482   0.0250  0.050               
 2166: 36 26 10  0 35   36 26 11  0 35        99791.4208   0.0163  0.050   0.0216 0.32  
 2167: 36 26 10  0 37   36 26 11  0 37        99791.4208   0.0167  0.050   0.0216 0.34  
 2168: 36 26 10  0 36   36 26 11  0 36        99791.4208   0.0317  0.050   0.0216 0.33  
 2169: 36 26 10  0 35   36 25 11  0 35        99794.1941   0.0126  0.050   0.0179 0.32  
 2170: 36 26 10  0 37   36 25 11  0 37        99794.1941   0.0130  0.050   0.0179 0.34  
 2171: 36 26 10  0 36   36 25 11  0 36        99794.1941   0.0278  0.050   0.0179 0.33  
 2172: 50 42  9  0 51   50 40 10  0 51        99804.5626   0.0476  0.050   0.0524 0.51  
 2173: 50 42  9  0 49   50 40 10  0 49        99804.5626   0.0574  0.050   0.0524 0.49  
 2174: 36 27 10  0 35   36 26 11  0 35        99832.8708   0.0240  0.050   0.0284 0.32  
 2175: 36 27 10  0 37   36 26 11  0 37        99832.8708   0.0244  0.050   0.0284 0.34  
 2176: 36 27 10  0 36   36 26 11  0 36        99832.8708   0.0365  0.050   0.0284 0.33  
 2177: 36 27 10  0 35   36 25 11  0 35        99835.6638   0.0401  0.050   0.0444 0.32  
 2178: 36 27 10  0 37   36 25 11  0 37        99835.6638   0.0405  0.050   0.0444 0.34  
 2179: 36 27 10  0 36   36 25 11  0 36        99835.6638   0.0523  0.050   0.0444 0.33  
 2180: 43 40  3  0 44   43 39  4  0 44        99922.9675   0.1225  0.050  -0.0018 0.34  
 2181: 43 40  3  0 42   43 39  4  0 42        99922.9675   0.1314  0.050  -0.0018 0.33  
 2182: 43 40  3  0 43   43 39  4  0 43        99922.9675  -0.2597  0.050  -0.0018 0.33  
 2183: 43 40  4  0 44   43 39  5  0 44        99964.9657   0.0691  0.050  -0.0546 0.34  
 2184: 43 40  4  0 42   43 39  5  0 42        99964.9657   0.0780  0.050  -0.0546 0.33  
 2185: 43 40  4  0 43   43 39  5  0 43        99964.9657  -0.3111  0.050  -0.0546 0.33  
 2186: 55 45 11  0 56   55 44 12  0 56        99988.3929  -0.0067  0.050  -0.0018 0.34  
 2187: 55 45 11  0 54   55 44 12  0 54        99988.3929  -0.0069  0.050  -0.0018 0.33  
 2188: 55 45 11  0 55   55 44 12  0 55        99988.3929   0.0082  0.050  -0.0018 0.33  
 2189: 20 20  0  0 21   20 18  3  0 21       100137.7165   0.0264  0.050   0.0613 0.52  
 2190: 20 20  0  0 19   20 18  3  0 19       100137.7165   0.0998  0.050   0.0613 0.48  
 2191: 20 20  0  0 20   20 18  3  0 20       100139.2072   0.0494  0.050               
 2192: 35 25 10  0 35   35 25 11  0 35       100198.3651  -0.0192  0.050  -0.0247 0.33  
 2193: 35 25 10  0 36   35 25 11  0 36       100198.3651  -0.0273  0.050  -0.0247 0.34  
 2194: 35 25 10  0 34   35 25 11  0 34       100198.3651  -0.0275  0.050  -0.0247 0.32  
 2195: 35 25 10  0 35   35 24 11  0 35       100199.8853  -0.0034  0.050  -0.0089 0.33  
 2196: 35 25 10  0 36   35 24 11  0 36       100199.8853  -0.0114  0.050  -0.0089 0.34  
 2197: 35 25 10  0 34   35 24 11  0 34       100199.8853  -0.0117  0.050  -0.0089 0.32  
 2198: 35 26 10  0 34   35 25 11  0 34       100222.4858   0.0513  0.050   0.0535 0.32  
 2199: 35 26 10  0 36   35 25 11  0 36       100222.4858   0.0514  0.050   0.0535 0.34  
 2200: 35 26 10  0 35   35 25 11  0 35       100222.4858   0.0578  0.050   0.0535 0.33  
 2201: 35 26 10  0 34   35 24 11  0 34       100223.9711   0.0322  0.050   0.0344 0.32  
 2202: 35 26 10  0 36   35 24 11  0 36       100223.9711   0.0323  0.050   0.0344 0.34  
 2203: 35 26 10  0 35   35 24 11  0 35       100223.9711   0.0385  0.050   0.0344 0.33  
 2204:  6  5  2  0  6    5  5  1  0  5       100375.7255   0.0331  0.050               
 2205:  6  5  2  0  5    5  5  1  0  4       100376.9851  -0.1031  0.050   0.0474 0.41  
 2206:  6  5  2  0  7    5  5  1  0  6       100376.9851   0.1539  0.050   0.0474 0.59  
 2207: 54 44 11  0 53   54 43 12  0 53       100429.9246   0.0131  0.050   0.0223 0.33  
 2208: 54 44 11  0 55   54 43 12  0 55       100429.9246   0.0136  0.050   0.0223 0.34  
 2209: 54 44 11  0 54   54 43 12  0 54       100429.9246   0.0401  0.050   0.0223 0.33  
 2210: 34 24 10  0 34   34 24 11  0 34       100564.4284  -0.0230  0.050  -0.0241 0.33  
 2211: 34 24 10  0 35   34 24 11  0 35       100564.4284  -0.0246  0.050  -0.0241 0.34  
 2212: 34 24 10  0 33   34 24 11  0 33       100564.4284  -0.0246  0.050  -0.0241 0.32  
 2213: 34 24 10  0 33   34 23 11  0 33       100565.2665   0.0154  0.050   0.0160 0.32  
 2214: 34 24 10  0 35   34 23 11  0 35       100565.2665   0.0154  0.050   0.0160 0.34  
 2215: 34 24 10  0 34   34 23 11  0 34       100565.2665   0.0169  0.050   0.0160 0.33  
 2216: 34 25 10  0 34   34 24 11  0 34       100578.1113  -0.0168  0.050  -0.0172 0.33  
 2217: 34 25 10  0 35   34 24 11  0 35       100578.1113  -0.0173  0.050  -0.0172 0.34  
 2218: 34 25 10  0 33   34 24 11  0 33       100578.1113  -0.0173  0.050  -0.0172 0.32  
 2219: 34 25 10  0 33   34 23 11  0 33       100578.9376   0.0109  0.050   0.0110 0.32  
 2220: 34 25 10  0 35   34 23 11  0 35       100578.9376   0.0109  0.050   0.0110 0.34  
 2221: 34 25 10  0 34   34 23 11  0 34       100578.9376   0.0113  0.050   0.0110 0.33  
 2222: 50 39 11  0 49   50 39 12  0 49       100590.9039   0.0286  0.050   0.0765 0.33  
 2223: 50 39 11  0 51   50 39 12  0 51       100590.9039   0.0314  0.050   0.0765 0.34  
 2224: 50 39 11  0 50   50 39 12  0 50       100590.9039   0.1696  0.050   0.0765 0.33  
 2225: 33 23 10  0 34   33 23 11  0 34       100894.3080  -0.0048  0.050  -0.0065 0.34  
 2226: 33 23 10  0 32   33 23 11  0 32       100894.3080  -0.0047  0.050  -0.0065 0.32  
 2227: 33 23 10  0 33   33 23 11  0 33       100894.3080  -0.0097  0.050  -0.0065 0.33  
 2228: 33 24 10  0 32   33 22 11  0 32       100902.2986  -0.0487  0.050  -0.0507 0.32  
 2229: 33 24 10  0 34   33 22 11  0 34       100902.2986  -0.0489  0.050  -0.0507 0.34  
 2230: 33 24 10  0 33   33 22 11  0 33       100902.2986  -0.0544  0.050  -0.0507 0.33  
 2231: 53 43 11  0 54   53 42 12  0 54       100982.6472  -0.0103  0.050   0.0012 0.34  
 2232: 53 43 11  0 52   53 42 12  0 52       100982.6472  -0.0110  0.050   0.0012 0.33  
 2233: 53 43 11  0 53   53 42 12  0 53       100982.6472   0.0250  0.050   0.0012 0.33  
 2234: 46 42  4  0 47   46 41  5  0 47       101030.3130   0.0820  0.050  -0.0376 0.34  
 2235: 46 42  4  0 45   46 41  5  0 45       101030.3130   0.0900  0.050  -0.0376 0.33  
 2236: 46 42  4  0 46   46 41  5  0 46       101030.3130  -0.2848  0.050  -0.0376 0.33  
 2237: 46 42  5  0 47   46 41  6  0 47       101187.6470   0.0433  0.050  -0.0741 0.34  
 2238: 46 42  5  0 45   46 41  6  0 45       101187.6470   0.0511  0.050  -0.0741 0.33  
 2239: 46 42  5  0 46   46 41  6  0 46       101187.6470  -0.3170  0.050  -0.0741 0.33  
 2240: 32 22 10  0 32   32 22 11  0 32       101191.8255   0.0203  0.050   0.0159 0.31  
 2241: 32 22 10  0 33   32 22 11  0 33       101191.8255   0.0314  0.050   0.0159 0.32  
 2242: 32 22 10  0 31   32 22 11  0 31       101191.8255   0.0318  0.050   0.0159 0.30  
 2243: 32 22 10  0 31   32 21 11  0 31       101191.8255  -0.1780  0.050   0.0159 0.02  
 2244: 32 22 10  0 33   32 21 11  0 33       101191.8255  -0.1784  0.050   0.0159 0.02  
 2245: 32 22 10  0 32   32 21 11  0 32       101191.8255  -0.1896  0.050   0.0159 0.02  
 2246: 32 23 10  0 31   32 21 11  0 31       101196.1359  -0.0233  0.050  -0.0155 0.30  
 2247: 32 23 10  0 33   32 21 11  0 33       101196.1359  -0.0237  0.050  -0.0155 0.32  
 2248: 32 23 10  0 32   32 21 11  0 32       101196.1359  -0.0353  0.050  -0.0155 0.31  
 2249: 32 23 10  0 32   32 22 11  0 32       101196.1359   0.1746  0.050  -0.0155 0.02  
 2250: 32 23 10  0 33   32 22 11  0 33       101196.1359   0.1861  0.050  -0.0155 0.02  
 2251: 32 23 10  0 31   32 22 11  0 31       101196.1359   0.1865  0.050  -0.0155 0.02  
 2252: 41 39  2  0 42   41 38  3  0 42       101227.2192   0.0574  0.050  -0.0714 0.34  
 2253: 41 39  2  0 40   41 38  3  0 40       101227.2192   0.0671  0.050  -0.0714 0.33  
 2254: 41 39  2  0 41   41 38  3  0 41       101227.2192  -0.3390  0.050  -0.0714 0.33  
 2255: 41 39  3  0 42   41 38  4  0 42       101233.2349   0.0274  0.050   0.0321 0.51  
 2256: 41 39  3  0 40   41 38  4  0 40       101233.2349   0.0370  0.050   0.0321 0.49  
 2257: 49 44  5  0 50   49 43  6  0 50       101451.3136   0.0954  0.050  -0.0226 0.34  
 2258: 49 44  5  0 48   49 43  6  0 48       101451.3136   0.1028  0.050  -0.0226 0.33  
 2259: 49 44  5  0 49   49 43  6  0 49       101451.3136  -0.2660  0.050  -0.0226 0.33  
 2260: 31 21 10  0 30   31 20 11  0 30       101460.1345  -0.0338  0.050   0.0579 0.02  
 2261: 31 21 10  0 32   31 20 11  0 32       101460.1345  -0.0344  0.050   0.0579 0.02  
 2262: 31 21 10  0 31   31 20 11  0 31       101460.1345  -0.0519  0.050   0.0579 0.02  
 2263: 31 21 10  0 31   31 21 11  0 31       101460.1345   0.0518  0.050   0.0579 0.31  
 2264: 31 21 10  0 32   31 21 11  0 32       101460.1345   0.0693  0.050   0.0579 0.32  
 2265: 31 21 10  0 30   31 21 11  0 30       101460.1345   0.0699  0.050   0.0579 0.30  
 2266: 31 22 10  0 31   31 20 11  0 31       101462.4033   0.0015  0.050   0.0194 0.31  
 2267: 31 22 10  0 32   31 20 11  0 32       101462.4033   0.0192  0.050   0.0194 0.32  
 2268: 31 22 10  0 30   31 20 11  0 30       101462.4033   0.0198  0.050   0.0194 0.30  
 2269: 31 22 10  0 31   31 21 11  0 31       101462.4033   0.1053  0.050   0.0194 0.02  
 2270: 31 22 10  0 32   31 21 11  0 32       101462.4033   0.1230  0.050   0.0194 0.02  
 2271: 31 22 10  0 30   31 21 11  0 30       101462.4033   0.1236  0.050   0.0194 0.02  
 2272: 24 22  2  0 25   24 20  5  0 25       101499.5632  -0.0034  0.050   0.0137 0.52  
 2273: 24 22  2  0 23   24 20  5  0 23       101499.5632   0.0322  0.050   0.0137 0.48  
 2274: 24 22  2  0 24   24 20  5  0 24       101500.4350   0.0115  0.050               
 2275: 52 42 11  0 51   52 41 12  0 51       101616.4049   0.0173  0.050   0.0318 0.33  
 2276: 52 42 11  0 53   52 41 12  0 53       101616.4049   0.0181  0.050   0.0318 0.34  
 2277: 52 42 11  0 52   52 41 12  0 52       101616.4049   0.0599  0.050   0.0318 0.33  
 2278: 30 20 10  0 31   30 19 11  0 31       101701.8718   0.0034  0.050   0.0429 0.02  
 2279: 30 20 10  0 29   30 19 11  0 29       101701.8718   0.0042  0.050   0.0429 0.02  
 2280: 30 20 10  0 30   30 19 11  0 30       101701.8718  -0.0205  0.050   0.0429 0.02  
 2281: 30 20 10  0 30   30 20 11  0 30       101701.8718   0.0294  0.050   0.0429 0.31  
 2282: 30 20 10  0 31   30 20 11  0 31       101701.8718   0.0534  0.050   0.0429 0.33  
 2283: 30 20 10  0 29   30 20 11  0 29       101701.8718   0.0542  0.050   0.0429 0.30  
 2284: 30 21 10  0 30   30 19 11  0 30       101703.0662   0.0212  0.050   0.0403 0.31  
 2285: 30 21 10  0 31   30 19 11  0 31       101703.0662   0.0453  0.050   0.0403 0.33  
 2286: 30 21 10  0 29   30 19 11  0 29       101703.0662   0.0461  0.050   0.0403 0.30  
 2287: 30 21 10  0 30   30 20 11  0 30       101703.0662   0.0712  0.050   0.0403 0.02  
 2288: 30 21 10  0 31   30 20 11  0 31       101703.0662   0.0953  0.050   0.0403 0.02  
 2289: 30 21 10  0 29   30 20 11  0 29       101703.0662   0.0961  0.050   0.0403 0.02  
 2290: 29 19 10  0 28   29 19 11  0 28       101919.3898  -0.0006  0.050  -0.0129 0.30  
 2291: 29 19 10  0 30   29 19 11  0 30       101919.3898  -0.0017  0.050  -0.0129 0.33  
 2292: 29 19 10  0 28   29 18 11  0 28       101919.3898  -0.0240  0.050  -0.0129 0.02  
 2293: 29 19 10  0 30   29 18 11  0 30       101919.3898  -0.0251  0.050  -0.0129 0.02  
 2294: 29 19 10  0 29   29 19 11  0 29       101919.3898  -0.0323  0.050  -0.0129 0.31  
 2295: 29 19 10  0 29   29 18 11  0 29       101919.3898  -0.0557  0.050  -0.0129 0.02  
 2296: 29 20 10  0 29   29 18 11  0 29       101920.0608   0.0307  0.050   0.0529 0.31  
 2297: 29 20 10  0 29   29 19 11  0 29       101920.0608   0.0541  0.050   0.0529 0.02  
 2298: 29 20 10  0 30   29 18 11  0 30       101920.0608   0.0615  0.050   0.0529 0.33  
 2299: 29 20 10  0 28   29 18 11  0 28       101920.0608   0.0625  0.050   0.0529 0.30  
 2300: 29 20 10  0 30   29 19 11  0 30       101920.0608   0.0849  0.050   0.0529 0.02  
 2301: 29 20 10  0 28   29 19 11  0 28       101920.0608   0.0859  0.050   0.0529 0.02  
 2302: 49 44  6  0 50   49 43  7  0 50       101961.9950   0.0812  0.050  -0.0307 0.34  
 2303: 49 44  6  0 48   49 43  7  0 48       101961.9950   0.0882  0.050  -0.0307 0.33  
 2304: 49 44  6  0 49   49 43  7  0 49       101961.9950  -0.2614  0.050  -0.0307 0.33  
 2305: 39 38  2  0 38   39 37  3  0 38       102006.7601  -0.0048  0.050  -0.0103 0.49  
 2306: 39 38  2  0 40   39 37  3  0 40       102006.7601  -0.0155  0.050  -0.0103 0.51  
 2307: 54 44 11  0 54   54 42 12  0 54       102023.7014   0.0104  0.050   0.0308 0.33  
 2308: 54 44 11  0 55   54 42 12  0 55       102023.7014   0.0407  0.050   0.0308 0.34  
 2309: 54 44 11  0 53   54 42 12  0 53       102023.7014   0.0413  0.050   0.0308 0.33  
 2310: 53 43 11  0 53   53 41 12  0 53       102059.3639  -0.0019  0.050   0.0014 0.33  
 2311: 53 43 11  0 54   53 41 12  0 54       102059.3639   0.0030  0.050   0.0014 0.34  
 2312: 53 43 11  0 52   53 41 12  0 52       102059.3639   0.0031  0.050   0.0014 0.33  
 2313: 49 38 11  0 50   49 38 12  0 50       102088.7920  -0.0187  0.050   0.0183 0.34  
 2314: 49 38 11  0 48   49 38 12  0 48       102088.7920  -0.0210  0.050   0.0183 0.33  
 2315: 49 38 11  0 49   49 38 12  0 49       102088.7920   0.0947  0.050   0.0183 0.33  
 2316: 28 18 10  0 28   28 17 11  0 28       102115.0289   0.1274  0.050  -0.0668 0.01  
 2317: 28 18 10  0 28   28 18 11  0 28       102115.0289   0.1380  0.050  -0.0668 0.24  
 2318: 28 19 10  0 27   28 18 11  0 27       102115.0289  -0.1114  0.050  -0.0668 0.01  
 2319: 28 19 10  0 29   28 18 11  0 29       102115.0289  -0.1127  0.050  -0.0668 0.01  
 2320: 28 19 10  0 27   28 17 11  0 27       102115.0289  -0.1220  0.050  -0.0668 0.23  
 2321: 28 19 10  0 29   28 17 11  0 29       102115.0289  -0.1233  0.050  -0.0668 0.24  
 2322: 28 19 10  0 28   28 18 11  0 28       102115.0289  -0.1503  0.050  -0.0668 0.01  
 2323: 28 19 10  0 28   28 17 11  0 28       102115.0289  -0.1609  0.050  -0.0668 0.24  
 2324: 58 46 12  0 59   58 46 13  0 59       102254.7241   0.0019  0.050   0.0764 0.34  
 2325: 58 46 12  0 57   58 46 13  0 57       102254.7241  -0.0020  0.050   0.0764 0.33  
 2326: 58 46 12  0 58   58 46 13  0 58       102254.7241   0.2294  0.050   0.0764 0.33  
 2327: 49 38 11  0 48   49 37 12  0 48       102284.3397   0.0009  0.050   0.0373 0.33  
 2328: 49 38 11  0 50   49 37 12  0 50       102284.3397   0.0031  0.050   0.0373 0.34  
 2329: 49 38 11  0 49   49 37 12  0 49       102284.3397   0.1076  0.050   0.0373 0.33  
 2330: 27 17 10  0 27   27 16 11  0 27       102290.1649   0.0527  0.050   0.0164 0.01  
 2331: 27 17 10  0 27   27 17 11  0 27       102290.1649   0.0574  0.050   0.0164 0.16  
 2332: 27 17 10  0 28   27 16 11  0 28       102290.1649   0.0975  0.050   0.0164 0.01  
 2333: 27 17 10  0 26   27 16 11  0 26       102290.1649   0.0992  0.050   0.0164 0.01  
 2334: 27 17 10  0 28   27 17 11  0 28       102290.1649   0.1022  0.050   0.0164 0.16  
 2335: 27 17 10  0 26   27 17 11  0 26       102290.1649   0.1038  0.050   0.0164 0.15  
 2336: 27 18 10  0 26   27 17 11  0 26       102290.1649  -0.0342  0.050   0.0164 0.01  
 2337: 27 18 10  0 28   27 17 11  0 28       102290.1649  -0.0359  0.050   0.0164 0.01  
 2338: 27 18 10  0 26   27 16 11  0 26       102290.1649  -0.0389  0.050   0.0164 0.15  
 2339: 27 18 10  0 28   27 16 11  0 28       102290.1649  -0.0405  0.050   0.0164 0.16  
 2340: 27 18 10  0 27   27 17 11  0 27       102290.1649  -0.0807  0.050   0.0164 0.01  
 2341: 27 18 10  0 27   27 16 11  0 27       102290.1649  -0.0853  0.050   0.0164 0.16  
 2342: 51 41 11  0 52   51 40 12  0 52       102303.5513  -0.0009  0.050   0.0141 0.34  
 2343: 51 41 11  0 50   51 40 12  0 50       102303.5513  -0.0018  0.050   0.0141 0.33  
 2344: 51 41 11  0 51   51 40 12  0 51       102303.5513   0.0449  0.050   0.0141 0.33  
 2345: 55 45 11  0 55   55 43 12  0 55       102314.2208  -0.0269  0.050   0.0159 0.33  
 2346: 55 45 11  0 56   55 43 12  0 56       102314.2208   0.0366  0.050   0.0159 0.34  
 2347: 55 45 11  0 54   55 43 12  0 54       102314.2208   0.0378  0.050   0.0159 0.33  
 2348: 52 42 11  0 51   52 40 12  0 51       102333.7843   0.0166  0.050   0.0213 0.33  
 2349: 52 42 11  0 53   52 40 12  0 53       102333.7843   0.0168  0.050   0.0213 0.34  
 2350: 52 42 11  0 52   52 40 12  0 52       102333.7843   0.0304  0.050   0.0213 0.33  
 2351: 54 45 10  0 55   54 43 11  0 55       102344.4683   0.0554  0.050  -0.0559 0.34  
 2352: 54 45 10  0 53   54 43 11  0 53       102344.4683   0.0617  0.050  -0.0559 0.33  
 2353: 54 45 10  0 54   54 43 11  0 54       102344.4683  -0.2847  0.050  -0.0559 0.33  
 2354: 52 46  7  0 53   52 45  8  0 53       102349.0613   0.0487  0.050  -0.0572 0.34  
 2355: 52 46  7  0 51   52 45  8  0 51       102349.0613   0.0550  0.050  -0.0572 0.33  
 2356: 52 46  7  0 52   52 45  8  0 52       102349.0613  -0.2753  0.050  -0.0572 0.33  
 2357: 37 37  1  0 38   37 36  2  0 38       102353.0956   0.0595  0.050  -0.0595 0.17  
 2358: 37 37  1  0 36   37 36  2  0 36       102353.0956   0.0715  0.050  -0.0595 0.16  
 2359: 37 37  0  0 38   37 36  1  0 38       102353.0956   0.1072  0.050  -0.0595 0.17  
 2360: 37 37  0  0 36   37 36  1  0 36       102353.0956   0.1191  0.050  -0.0595 0.16  
 2361: 37 37  0  0 37   37 36  1  0 37       102353.0956  -0.3341  0.050  -0.0595 0.17  
 2362: 37 37  1  0 37   37 36  2  0 37       102353.0956  -0.3817  0.050  -0.0595 0.17  
 2363: 26 16 10  0 26   26 15 11  0 26       102446.7679   0.0040  0.050   0.0086 0.01  
 2364: 26 16 10  0 26   26 16 11  0 26       102446.7679   0.0060  0.050   0.0086 0.16  
 2365: 26 16 10  0 27   26 15 11  0 27       102446.7679   0.0565  0.050   0.0086 0.01  
 2366: 26 16 10  0 25   26 15 11  0 25       102446.7679   0.0585  0.050   0.0086 0.01  
 2367: 26 16 10  0 27   26 16 11  0 27       102446.7679   0.0584  0.050   0.0086 0.16  
 2368: 26 16 10  0 25   26 16 11  0 25       102446.7679   0.0605  0.050   0.0086 0.15  
 2369: 26 17 10  0 25   26 16 11  0 25       102446.7679  -0.0035  0.050   0.0086 0.01  
 2370: 26 17 10  0 27   26 16 11  0 27       102446.7679  -0.0056  0.050   0.0086 0.01  
 2371: 26 17 10  0 25   26 15 11  0 25       102446.7679  -0.0055  0.050   0.0086 0.15  
 2372: 26 17 10  0 27   26 15 11  0 27       102446.7679  -0.0075  0.050   0.0086 0.16  
 2373: 26 17 10  0 26   26 16 11  0 26       102446.7679  -0.0580  0.050   0.0086 0.01  
 2374: 26 17 10  0 26   26 15 11  0 26       102446.7679  -0.0600  0.050   0.0086 0.16  
 2375: 25 15 10  0 25   25 15 11  0 25       102586.3950  -0.0091  0.050   0.0172 0.16  
 2376: 25 15 10  0 25   25 14 11  0 25       102586.3950  -0.0099  0.050   0.0172 0.01  
 2377: 25 15 10  0 26   25 14 11  0 26       102586.3950   0.0506  0.050   0.0172 0.01  
 2378: 25 15 10  0 26   25 15 11  0 26       102586.3950   0.0514  0.050   0.0172 0.16  
 2379: 25 15 10  0 24   25 14 11  0 24       102586.3950   0.0530  0.050   0.0172 0.01  
 2380: 25 15 10  0 24   25 15 11  0 24       102586.3950   0.0538  0.050   0.0172 0.15  
 2381: 25 16 10  0 26   25 14 11  0 26       102586.3950   0.0218  0.050   0.0172 0.16  
 2382: 25 16 10  0 26   25 15 11  0 26       102586.3950   0.0226  0.050   0.0172 0.01  
 2383: 25 16 10  0 24   25 14 11  0 24       102586.3950   0.0242  0.050   0.0172 0.15  
 2384: 25 16 10  0 24   25 15 11  0 24       102586.3950   0.0251  0.050   0.0172 0.01  
 2385: 25 16 10  0 25   25 15 11  0 25       102586.3950  -0.0379  0.050   0.0172 0.01  
 2386: 25 16 10  0 25   25 14 11  0 25       102586.3950  -0.0387  0.050   0.0172 0.16  
 2387: 24 14 10  0 24   24 14 11  0 24       102710.4633  -0.0028  0.050   0.0380 0.16  
 2388: 24 14 10  0 24   24 13 11  0 24       102710.4633  -0.0031  0.050   0.0380 0.01  
 2389: 24 14 10  0 25   24 13 11  0 25       102710.4633   0.0662  0.050   0.0380 0.01  
 2390: 24 14 10  0 25   24 14 11  0 25       102710.4633   0.0665  0.050   0.0380 0.16  
 2391: 24 14 10  0 23   24 13 11  0 23       102710.4633   0.0691  0.050   0.0380 0.01  
 2392: 24 14 10  0 23   24 14 11  0 23       102710.4633   0.0694  0.050   0.0380 0.15  
 2393: 24 15 10  0 24   24 14 11  0 24       102710.4633  -0.0152  0.050   0.0380 0.01  
 2394: 24 15 10  0 24   24 13 11  0 24       102710.4633  -0.0155  0.050   0.0380 0.16  
 2395: 24 15 10  0 25   24 13 11  0 25       102710.4633   0.0538  0.050   0.0380 0.16  
 2396: 24 15 10  0 25   24 14 11  0 25       102710.4633   0.0541  0.050   0.0380 0.01  
 2397: 24 15 10  0 23   24 13 11  0 23       102710.4633   0.0567  0.050   0.0380 0.15  
 2398: 24 15 10  0 23   24 14 11  0 23       102710.4633   0.0570  0.050   0.0380 0.01  
 2399: 51 41 11  0 52   51 39 12  0 52       102775.0250  -0.0139  0.050  -0.0053 0.34  
 2400: 51 41 11  0 51   51 39 12  0 51       102775.0250   0.0124  0.050  -0.0053 0.33  
 2401: 51 41 11  0 50   51 39 12  0 50       102775.0250  -0.0144  0.050  -0.0053 0.33  
 2402: 27 25  3  0 26   27 23  4  0 26       102816.4515   0.0109  0.050  -0.0162 0.48  
 2403: 27 25  3  0 28   27 23  4  0 28       102816.4515  -0.0415  0.050  -0.0162 0.52  
 2404: 27 25  3  0 27   27 23  4  0 27       102817.9107  -0.0007  0.050               
 2405: 23 13 10  0 24   23 12 11  0 24       102820.2226   0.0250  0.050  -0.0027 0.01  
 2406: 23 13 10  0 24   23 13 11  0 24       102820.2226   0.0251  0.050  -0.0027 0.16  
 2407: 23 13 10  0 22   23 12 11  0 22       102820.2226   0.0284  0.050  -0.0027 0.01  
 2408: 23 13 10  0 22   23 13 11  0 22       102820.2226   0.0285  0.050  -0.0027 0.15  
 2409: 23 13 10  0 23   23 13 11  0 23       102820.2226  -0.0538  0.050  -0.0027 0.16  
 2410: 23 13 10  0 23   23 12 11  0 23       102820.2226  -0.0539  0.050  -0.0027 0.01  
 2411: 23 14 10  0 24   23 12 11  0 24       102820.2226   0.0198  0.050  -0.0027 0.16  
 2412: 23 14 10  0 24   23 13 11  0 24       102820.2226   0.0199  0.050  -0.0027 0.01  
 2413: 23 14 10  0 22   23 12 11  0 22       102820.2226   0.0233  0.050  -0.0027 0.15  
 2414: 23 14 10  0 22   23 13 11  0 22       102820.2226   0.0234  0.050  -0.0027 0.01  
 2415: 23 14 10  0 23   23 13 11  0 23       102820.2226  -0.0589  0.050  -0.0027 0.01  
 2416: 23 14 10  0 23   23 12 11  0 23       102820.2226  -0.0591  0.050  -0.0027 0.16  
 2417: 22 12 10  0 22   22 12 11  0 22       102917.0558  -0.0168  0.050   0.0431 0.16  
 2418: 22 12 10  0 22   22 11 11  0 22       102917.0558  -0.0169  0.050   0.0431 0.01  
 2419: 22 12 10  0 23   22 11 11  0 23       102917.0558   0.0725  0.050   0.0431 0.01  
 2420: 22 12 10  0 23   22 12 11  0 23       102917.0558   0.0726  0.050   0.0431 0.17  
 2421: 22 12 10  0 21   22 11 11  0 21       102917.0558   0.0766  0.050   0.0431 0.01  
 2422: 22 12 10  0 21   22 12 11  0 21       102917.0558   0.0766  0.050   0.0431 0.15  
 2423: 22 13 10  0 22   22 12 11  0 22       102917.0558  -0.0189  0.050   0.0431 0.01  
 2424: 22 13 10  0 22   22 11 11  0 22       102917.0558  -0.0189  0.050   0.0431 0.16  
 2425: 22 13 10  0 23   22 11 11  0 23       102917.0558   0.0705  0.050   0.0431 0.17  
 2426: 22 13 10  0 23   22 12 11  0 23       102917.0558   0.0705  0.050   0.0431 0.01  
 2427: 22 13 10  0 21   22 11 11  0 21       102917.0558   0.0745  0.050   0.0431 0.15  
 2428: 22 13 10  0 21   22 12 11  0 21       102917.0558   0.0746  0.050   0.0431 0.01  
 2429: 44 41  4  0 45   44 40  5  0 45       102951.5327   0.0650  0.050   0.0692 0.51  
 2430: 44 41  4  0 43   44 40  5  0 43       102951.5327   0.0735  0.050   0.0692 0.49  
 2431: 21 11 10  0 21   21 10 11  0 21       103001.9684  -0.0420  0.050   0.0265 0.01  
 2432: 21 11 10  0 21   21 11 11  0 21       103001.9684  -0.0420  0.050   0.0265 0.16  
 2433: 21 11 10  0 22   21 11 11  0 22       103001.9684   0.0590  0.050   0.0265 0.17  
 2434: 21 11 10  0 22   21 10 11  0 22       103001.9684   0.0590  0.050   0.0265 0.01  
 2435: 21 11 10  0 20   21 11 11  0 20       103001.9684   0.0638  0.050   0.0265 0.15  
 2436: 21 11 10  0 20   21 10 11  0 20       103001.9684   0.0638  0.050   0.0265 0.01  
 2437: 21 12 10  0 21   21 11 11  0 21       103001.9684  -0.0427  0.050   0.0265 0.01  
 2438: 21 12 10  0 21   21 10 11  0 21       103001.9684  -0.0428  0.050   0.0265 0.16  
 2439: 21 12 10  0 22   21 10 11  0 22       103001.9684   0.0582  0.050   0.0265 0.17  
 2440: 21 12 10  0 22   21 11 11  0 22       103001.9684   0.0583  0.050   0.0265 0.01  
 2441: 21 12 10  0 20   21 10 11  0 20       103001.9684   0.0631  0.050   0.0265 0.15  
 2442: 21 12 10  0 20   21 11 11  0 20       103001.9684   0.0631  0.050   0.0265 0.01  
 2443: 50 40 11  0 51   50 39 12  0 51       103020.0974  -0.0140  0.050   0.0016 0.34  
 2444: 50 40 11  0 49   50 39 12  0 49       103020.0974  -0.0150  0.050   0.0016 0.33  
 2445: 50 40 11  0 50   50 39 12  0 50       103020.0974   0.0339  0.050   0.0016 0.33  
 2446: 56 46 11  0 56   56 44 12  0 56       103034.4085  -0.0199  0.050   0.0513 0.33  
 2447: 56 46 11  0 57   56 44 12  0 57       103034.4085   0.0860  0.050   0.0513 0.34  
 2448: 56 46 11  0 55   56 44 12  0 55       103034.4085   0.0879  0.050   0.0513 0.33  
 2449: 20 10 10  0 20   20 10 11  0 20       103076.1267  -0.0439  0.050   0.0338 0.16  
 2450: 20 10 10  0 20   20  9 11  0 20       103076.1267  -0.0440  0.050   0.0338 0.01  
 2451: 20 10 10  0 21   20  9 11  0 21       103076.1267   0.0701  0.050   0.0338 0.01  
 2452: 20 10 10  0 21   20 10 11  0 21       103076.1267   0.0701  0.050   0.0338 0.17  
 2453: 20 10 10  0 19   20  9 11  0 19       103076.1267   0.0758  0.050   0.0338 0.01  
 2454: 20 10 10  0 19   20 10 11  0 19       103076.1267   0.0758  0.050   0.0338 0.15  
 2455: 20 11 10  0 20   20  9 11  0 20       103076.1267  -0.0442  0.050   0.0338 0.16  
 2456: 20 11 10  0 20   20 10 11  0 20       103076.1267  -0.0442  0.050   0.0338 0.01  
 2457: 20 11 10  0 21   20  9 11  0 21       103076.1267   0.0698  0.050   0.0338 0.17  
 2458: 20 11 10  0 21   20 10 11  0 21       103076.1267   0.0698  0.050   0.0338 0.01  
 2459: 20 11 10  0 19   20  9 11  0 19       103076.1267   0.0755  0.050   0.0338 0.15  
 2460: 20 11 10  0 19   20 10 11  0 19       103076.1267   0.0755  0.050   0.0338 0.01  
 2461:  4  2  2  0  4    3  0  3  0  3       103098.8907  -0.0078  0.050               
 2462: 19  9 10  0 20   19  9 11  0 20       103140.4870   0.0496  0.050   0.0090 0.17  
 2463: 19  9 10  0 20   19  8 11  0 20       103140.4870   0.0496  0.050   0.0090 0.01  
 2464: 19  9 10  0 18   19  8 11  0 18       103140.4870   0.0564  0.050   0.0090 0.01  
 2465: 19  9 10  0 18   19  9 11  0 18       103140.4870   0.0564  0.050   0.0090 0.15  
 2466: 19  9 10  0 19   19  8 11  0 19       103140.4870  -0.0791  0.050   0.0090 0.01  
 2467: 19  9 10  0 19   19  9 11  0 19       103140.4870  -0.0791  0.050   0.0090 0.16  
 2468: 19 10 10  0 20   19  8 11  0 20       103140.4870   0.0495  0.050   0.0090 0.17  
 2469: 19 10 10  0 20   19  9 11  0 20       103140.4870   0.0495  0.050   0.0090 0.01  
 2470: 19 10 10  0 18   19  8 11  0 18       103140.4870   0.0563  0.050   0.0090 0.15  
 2471: 19 10 10  0 18   19  9 11  0 18       103140.4870   0.0563  0.050   0.0090 0.01  
 2472: 19 10 10  0 19   19  8 11  0 19       103140.4870  -0.0792  0.050   0.0090 0.16  
 2473: 19 10 10  0 19   19  9 11  0 19       103140.4870  -0.0792  0.050   0.0090 0.01  
 2474: 18  8 10  0 18   18  8 11  0 19       103196.0632   0.0492  0.050   0.0177 0.00  
 2475: 18  8 10  0 18   18  8 11  0 17       103196.0632   0.0565  0.050   0.0177 0.00  
 2476: 18  8 10  0 19   18  8 11  0 19       103196.0632   0.0637  0.050   0.0177 0.17  
 2477: 18  8 10  0 19   18  7 11  0 19       103196.0632   0.0637  0.050   0.0177 0.01  
 2478: 18  8 10  0 17   18  8 11  0 18       103196.0632  -0.0664  0.050   0.0177 0.00  
 2479: 18  8 10  0 19   18  8 11  0 18       103196.0632  -0.0672  0.050   0.0177 0.00  
 2480: 18  8 10  0 17   18  8 11  0 17       103196.0632   0.0718  0.050   0.0177 0.15  
 2481: 18  8 10  0 17   18  7 11  0 17       103196.0632   0.0718  0.050   0.0177 0.01  
 2482: 18  8 10  0 18   18  7 11  0 18       103196.0632  -0.0818  0.050   0.0177 0.01  
 2483: 18  8 10  0 18   18  8 11  0 18       103196.0632  -0.0817  0.050   0.0177 0.16  
 2484: 18  9 10  0 18   18  7 11  0 19       103196.0632   0.0491  0.050   0.0177 0.00  
 2485: 18  9 10  0 18   18  7 11  0 17       103196.0632   0.0564  0.050   0.0177 0.00  
 2486: 18  9 10  0 19   18  7 11  0 19       103196.0632   0.0637  0.050   0.0177 0.17  
 2487: 18  9 10  0 19   18  8 11  0 19       103196.0632   0.0637  0.050   0.0177 0.01  
 2488: 18  9 10  0 17   18  7 11  0 18       103196.0632  -0.0664  0.050   0.0177 0.00  
 2489: 18  9 10  0 19   18  7 11  0 18       103196.0632  -0.0672  0.050   0.0177 0.00  
 2490: 18  9 10  0 17   18  8 11  0 17       103196.0632   0.0718  0.050   0.0177 0.01  
 2491: 18  9 10  0 17   18  7 11  0 17       103196.0632   0.0718  0.050   0.0177 0.15  
 2492: 18  9 10  0 18   18  7 11  0 18       103196.0632  -0.0818  0.050   0.0177 0.16  
 2493: 18  9 10  0 18   18  8 11  0 18       103196.0632  -0.0818  0.050   0.0177 0.01  
 2494: 17  7 10  0 17   17  7 11  0 17       103243.7209  -0.0753  0.050   0.0377 0.16  
 2495: 17  7 10  0 17   17  6 11  0 17       103243.7209  -0.0753  0.050   0.0377 0.01  
 2496: 17  7 10  0 18   17  6 11  0 18       103243.7209   0.0895  0.050   0.0377 0.01  
 2497: 17  7 10  0 18   17  7 11  0 18       103243.7209   0.0895  0.050   0.0377 0.17  
 2498: 17  7 10  0 16   17  6 11  0 16       103243.7209   0.0992  0.050   0.0377 0.01  
 2499: 17  7 10  0 16   17  7 11  0 16       103243.7209   0.0992  0.050   0.0377 0.15  
 2500: 17  8 10  0 17   17  7 11  0 17       103243.7209  -0.0753  0.050   0.0377 0.01  
 2501: 17  8 10  0 17   17  6 11  0 17       103243.7209  -0.0753  0.050   0.0377 0.16  
 2502: 17  8 10  0 18   17  6 11  0 18       103243.7209   0.0895  0.050   0.0377 0.17  
 2503: 17  8 10  0 18   17  7 11  0 18       103243.7209   0.0895  0.050   0.0377 0.01  
 2504: 17  8 10  0 16   17  7 11  0 16       103243.7209   0.0992  0.050   0.0377 0.01  
 2505: 17  8 10  0 16   17  6 11  0 16       103243.7209   0.0992  0.050   0.0377 0.15  
 2506: 16  6 10  0 17   16  6 11  0 17       103284.2370   0.0726  0.050   0.0138 0.17  
 2507: 16  6 10  0 17   16  5 11  0 17       103284.2370   0.0726  0.050   0.0138 0.01  
 2508: 16  6 10  0 15   16  5 11  0 15       103284.2370   0.0843  0.050   0.0138 0.01  
 2509: 16  6 10  0 15   16  6 11  0 15       103284.2370   0.0843  0.050   0.0138 0.15  
 2510: 16  6 10  0 16   16  5 11  0 16       103284.2370  -0.1148  0.050   0.0138 0.01  
 2511: 16  6 10  0 16   16  6 11  0 16       103284.2370  -0.1148  0.050   0.0138 0.15  
 2512: 16  6 10  0 17   16  6 11  0 16       103284.2370  -0.2798  0.050   0.0138 0.00  
 2513: 16  7 10  0 17   16  6 11  0 17       103284.2370   0.0726  0.050   0.0138 0.01  
 2514: 16  7 10  0 17   16  5 11  0 17       103284.2370   0.0726  0.050   0.0138 0.17  
 2515: 16  7 10  0 15   16  6 11  0 15       103284.2370   0.0843  0.050   0.0138 0.01  
 2516: 16  7 10  0 15   16  5 11  0 15       103284.2370   0.0843  0.050   0.0138 0.15  
 2517: 16  7 10  0 16   16  5 11  0 16       103284.2370  -0.1148  0.050   0.0138 0.15  
 2518: 16  7 10  0 16   16  6 11  0 16       103284.2370  -0.1148  0.050   0.0138 0.01  
 2519: 10  0 10  0 10    9  1  9  0  9       103310.9470  -0.0126  0.050  -0.0200 0.00  
 2520: 10  0 10  0 10    9  0  9  0  9       103310.9470  -0.0126  0.050  -0.0200 0.17  
 2521: 10  0 10  0  9    9  1  9  0  8       103310.9470  -0.0152  0.050  -0.0200 0.01  
 2522: 10  0 10  0  9    9  0  9  0  8       103310.9470  -0.0152  0.050  -0.0200 0.14  
 2523: 10  0 10  0 11    9  0  9  0 10       103310.9470  -0.0304  0.050  -0.0200 0.18  
 2524: 10  0 10  0 11    9  1  9  0 10       103310.9470  -0.0304  0.050  -0.0200 0.00  
 2525: 10  1 10  0 10    9  0  9  0  9       103310.9470  -0.0126  0.050  -0.0200 0.00  
 2526: 10  1 10  0 10    9  1  9  0  9       103310.9470  -0.0126  0.050  -0.0200 0.17  
 2527: 10  1 10  0  9    9  1  9  0  8       103310.9470  -0.0152  0.050  -0.0200 0.14  
 2528: 10  1 10  0  9    9  0  9  0  8       103310.9470  -0.0152  0.050  -0.0200 0.01  
 2529: 10  1 10  0 11    9  1  9  0 10       103310.9470  -0.0304  0.050  -0.0200 0.18  
 2530: 10  1 10  0 11    9  0  9  0 10       103310.9470  -0.0304  0.050  -0.0200 0.00  
 2531: 15  5 10  0 16   15  4 11  0 16       103318.4239   0.0476  0.050  -0.0191 0.01  
 2532: 15  5 10  0 16   15  5 11  0 16       103318.4239   0.0476  0.050  -0.0191 0.17  
 2533: 15  5 10  0 14   15  5 11  0 14       103318.4239   0.0619  0.050  -0.0191 0.15  
 2534: 15  5 10  0 14   15  4 11  0 14       103318.4239   0.0619  0.050  -0.0191 0.01  
 2535: 15  5 10  0 15   15  4 11  0 15       103318.4239  -0.1666  0.050  -0.0191 0.01  
 2536: 15  5 10  0 15   15  5 11  0 15       103318.4239  -0.1666  0.050  -0.0191 0.16  
 2537: 15  6 10  0 16   15  5 11  0 16       103318.4239   0.0476  0.050  -0.0191 0.01  
 2538: 15  6 10  0 16   15  4 11  0 16       103318.4239   0.0476  0.050  -0.0191 0.17  
 2539: 15  6 10  0 14   15  4 11  0 14       103318.4239   0.0619  0.050  -0.0191 0.15  
 2540: 15  6 10  0 14   15  5 11  0 14       103318.4239   0.0619  0.050  -0.0191 0.01  
 2541: 15  6 10  0 15   15  5 11  0 15       103318.4239  -0.1666  0.050  -0.0191 0.01  
 2542: 15  6 10  0 15   15  4 11  0 15       103318.4239  -0.1666  0.050  -0.0191 0.16  
 2543:  9  1  8  0  9    8  1  7  0  8       103321.9473   0.0333  0.050  -0.0168 0.16  
 2544:  9  1  8  0  9    8  2  7  0  8       103321.9473   0.0333  0.050  -0.0168 0.01  
 2545:  9  1  8  0  8    8  2  7  0  7       103321.9473  -0.0389  0.050  -0.0168 0.01  
 2546:  9  1  8  0  8    8  1  7  0  7       103321.9473  -0.0390  0.050  -0.0168 0.14  
 2547:  9  1  8  0 10    8  2  7  0  9       103321.9473  -0.0438  0.050  -0.0168 0.01  
 2548:  9  1  8  0 10    8  1  7  0  9       103321.9473  -0.0438  0.050  -0.0168 0.18  
 2549:  9  2  8  0  9    8  1  7  0  8       103321.9473   0.0333  0.050  -0.0168 0.01  
 2550:  9  2  8  0  9    8  2  7  0  8       103321.9473   0.0333  0.050  -0.0168 0.16  
 2551:  9  2  8  0  8    8  1  7  0  7       103321.9473  -0.0390  0.050  -0.0168 0.01  
 2552:  9  2  8  0  8    8  2  7  0  7       103321.9473  -0.0389  0.050  -0.0168 0.14  
 2553:  9  2  8  0 10    8  1  7  0  9       103321.9473  -0.0438  0.050  -0.0168 0.01  
 2554:  9  2  8  0 10    8  2  7  0  9       103321.9473  -0.0438  0.050  -0.0168 0.18  
 2555: 50 40 11  0 51   50 38 12  0 51       103325.8096   0.0014  0.050   0.0128 0.34  
 2556: 50 40 11  0 49   50 38 12  0 49       103325.8096   0.0007  0.050   0.0128 0.33  
 2557: 50 40 11  0 50   50 38 12  0 50       103325.8096   0.0361  0.050   0.0128 0.33  
 2558:  8  2  6  0  7    7  3  5  0  6       103335.7722   0.0015  0.050   0.0234 0.01  
 2559:  8  2  6  0  9    7  3  5  0  8       103335.7722   0.0119  0.050   0.0234 0.01  
 2560:  8  2  6  0  9    7  2  5  0  8       103335.7722  -0.0466  0.050   0.0234 0.18  
 2561:  8  2  6  0  7    7  2  5  0  6       103335.7722  -0.0570  0.050   0.0234 0.14  
 2562:  8  2  6  0  8    7  2  5  0  7       103335.7722   0.0887  0.050   0.0234 0.16  
 2563:  8  2  6  0  8    7  3  5  0  7       103335.7722   0.1473  0.050   0.0234 0.01  
 2564:  8  3  6  0  7    7  3  5  0  6       103335.7722  -0.0006  0.050   0.0234 0.14  
 2565:  8  3  6  0  9    7  3  5  0  8       103335.7722   0.0097  0.050   0.0234 0.18  
 2566:  8  3  6  0  9    7  2  5  0  8       103335.7722  -0.0488  0.050   0.0234 0.01  
 2567:  8  3  6  0  7    7  2  5  0  6       103335.7722  -0.0592  0.050   0.0234 0.01  
 2568:  8  3  6  0  8    7  2  5  0  7       103335.7722   0.0865  0.050   0.0234 0.01  
 2569:  8  3  6  0  8    7  3  5  0  7       103335.7722   0.1451  0.050   0.0234 0.16  
 2570:  7  4  4  0  8    6  4  3  0  7       103339.8402  -0.0248  0.050   0.0264 0.38  
 2571:  7  4  4  0  6    6  4  3  0  5       103339.8402  -0.0561  0.050   0.0264 0.28  
 2572:  7  4  4  0  7    6  4  3  0  7       103339.8402  -0.0575  0.050   0.0264 0.01  
 2573:  7  4  4  0  7    6  4  3  0  6       103339.8402   0.1553  0.050   0.0264 0.33  
 2574:  7  4  4  0  6    6  4  3  0  6       103339.8402   0.1927  0.050   0.0264 0.01  
 2575: 14  4 10  0 15   14  4 11  0 15       103347.0437   0.0509  0.050  -0.0253 0.16  
 2576: 14  4 10  0 15   14  3 11  0 15       103347.0437   0.0509  0.050  -0.0253 0.02  
 2577: 14  4 10  0 13   14  3 11  0 13       103347.0437   0.0686  0.050  -0.0253 0.01  
 2578: 14  4 10  0 13   14  4 11  0 13       103347.0437   0.0686  0.050  -0.0253 0.15  
 2579: 14  4 10  0 14   14  4 11  0 14       103347.0437  -0.1952  0.050  -0.0253 0.17  
 2580: 14  5 10  0 15   14  4 11  0 15       103347.0437   0.0509  0.050  -0.0253 0.02  
 2581: 14  5 10  0 15   14  3 11  0 15       103347.0437   0.0509  0.050  -0.0253 0.16  
 2582: 14  5 10  0 13   14  4 11  0 13       103347.0437   0.0686  0.050  -0.0253 0.01  
 2583: 14  5 10  0 13   14  3 11  0 13       103347.0437   0.0686  0.050  -0.0253 0.15  
 2584: 14  5 10  0 14   14  3 11  0 14       103347.0437  -0.1952  0.050  -0.0253 0.17  
 2585: 48 37 11  0 49   48 37 12  0 49       103351.9791  -0.0350  0.050  -0.0046 0.34  
 2586: 48 37 11  0 47   48 37 12  0 47       103351.9791  -0.0369  0.050  -0.0046 0.33  
 2587: 48 37 11  0 48   48 37 12  0 48       103351.9791   0.0583  0.050  -0.0046 0.33  
 2588: 13  3 10  0 14   13  3 11  0 14       103370.7530   0.0638  0.050  -0.0266 0.16  
 2589: 13  3 10  0 12   13  3 11  0 12       103370.7530   0.0858  0.050  -0.0266 0.15  
 2590: 13  3 10  0 12   13  2 11  0 12       103370.7530   0.0858  0.050  -0.0266 0.01  
 2591: 13  3 10  0 13   13  3 11  0 13       103370.7530  -0.2214  0.050  -0.0266 0.17  
 2592: 13  4 10  0 14   13  3 11  0 14       103370.7530   0.0638  0.050  -0.0266 0.03  
 2593: 13  4 10  0 14   13  2 11  0 14       103370.7530   0.0638  0.050  -0.0266 0.16  
 2594: 13  4 10  0 12   13  2 11  0 12       103370.7530   0.0858  0.050  -0.0266 0.15  
 2595: 13  4 10  0 12   13  3 11  0 12       103370.7530   0.0858  0.050  -0.0266 0.01  
 2596: 13  4 10  0 13   13  2 11  0 13       103370.7530  -0.2214  0.050  -0.0266 0.17  
 2597: 12  2 10  0 13   12  2 11  0 13       103390.1262   0.0332  0.050  -0.0687 0.14  
 2598: 12  2 10  0 13   12  1 11  0 13       103390.1262   0.0332  0.050  -0.0687 0.05  
 2599: 12  2 10  0 11   12  1 11  0 11       103390.1262   0.0611  0.050  -0.0687 0.01  
 2600: 12  2 10  0 11   12  2 11  0 11       103390.1262   0.0611  0.050  -0.0687 0.15  
 2601: 12  2 10  0 12   12  2 11  0 12       103390.1262  -0.3001  0.050  -0.0687 0.17  
 2602: 12  3 10  0 13   12  2 11  0 13       103390.1262   0.0332  0.050  -0.0687 0.05  
 2603: 12  3 10  0 13   12  1 11  0 13       103390.1262   0.0332  0.050  -0.0687 0.14  
 2604: 12  3 10  0 11   12  1 11  0 11       103390.1262   0.0611  0.050  -0.0687 0.15  
 2605: 12  3 10  0 11   12  2 11  0 11       103390.1262   0.0611  0.050  -0.0687 0.01  
 2606: 12  3 10  0 12   12  1 11  0 12       103390.1262  -0.3001  0.050  -0.0687 0.17  
 2607: 11  1 10  0 12   11  0 11  0 12       103405.8271   0.0437  0.050  -0.0760 0.05  
 2608: 11  1 10  0 12   11  1 11  0 12       103405.8271   0.0437  0.050  -0.0760 0.13  
 2609: 11  1 10  0 10   11  1 11  0 10       103405.8271   0.0797  0.050  -0.0760 0.15  
 2610: 11  1 10  0 10   11  0 11  0 10       103405.8271   0.0797  0.050  -0.0760 0.01  
 2611: 11  1 10  0 11   11  0 11  0 11       103405.8271  -0.3504  0.050  -0.0760 0.02  
 2612: 11  1 10  0 11   11  1 11  0 11       103405.8271  -0.3504  0.050  -0.0760 0.15  
 2613: 11  2 10  0 12   11  1 11  0 12       103405.8271   0.0437  0.050  -0.0760 0.05  
 2614: 11  2 10  0 12   11  0 11  0 12       103405.8271   0.0437  0.050  -0.0760 0.13  
 2615: 11  2 10  0 10   11  1 11  0 10       103405.8271   0.0797  0.050  -0.0760 0.01  
 2616: 11  2 10  0 10   11  0 11  0 10       103405.8271   0.0797  0.050  -0.0760 0.15  
 2617: 11  2 10  0 11   11  1 11  0 11       103405.8271  -0.3504  0.050  -0.0760 0.02  
 2618: 11  2 10  0 11   11  0 11  0 11       103405.8271  -0.3504  0.050  -0.0760 0.15  
 2619:  7  3  4  0  8    6  3  3  0  7       103414.5817  -0.0078  0.050   0.0294 0.38  
 2620:  7  3  4  0  6    6  3  3  0  5       103414.5817  -0.0307  0.050   0.0294 0.28  
 2621:  7  3  4  0  7    6  3  3  0  7       103414.5817  -0.0371  0.050   0.0294 0.01  
 2622:  7  3  4  0  7    6  3  3  0  6       103414.5817   0.1232  0.050   0.0294 0.33  
 2623:  7  3  4  0  6    6  3  3  0  6       103414.5817   0.1567  0.050   0.0294 0.01  
 2624:  7  4  4  0  8    6  3  3  0  7       103419.6150  -0.0152  0.050   0.0207 0.38  
 2625:  7  4  4  0  6    6  3  3  0  5       103419.6150  -0.0376  0.050   0.0207 0.29  
 2626:  7  4  4  0  7    6  3  3  0  6       103419.6150   0.1125  0.050   0.0207 0.33  
 2627:  4  3  2  0  5    3  1  3  0  4       103464.9663   0.0239  0.050               
 2628:  4  3  2  0  4    3  1  3  0  3       103466.3158  -0.0713  0.050               
 2629: 48 37 11  0 49   48 36 12  0 49       103475.3536  -0.0174  0.050   0.0111 0.34  
 2630: 48 37 11  0 47   48 36 12  0 47       103475.3536  -0.0192  0.050   0.0111 0.33  
 2631: 48 37 11  0 48   48 36 12  0 48       103475.3536   0.0700  0.050   0.0111 0.33  
 2632: 49 39 11  0 48   49 38 12  0 48       103745.9631   0.0066  0.050   0.0233 0.33  
 2633: 49 39 11  0 50   49 38 12  0 50       103745.9631   0.0075  0.050   0.0233 0.34  
 2634: 49 39 11  0 49   49 38 12  0 49       103745.9631   0.0558  0.050   0.0233 0.33  
 2635: 49 39 11  0 50   49 37 12  0 50       103941.4665  -0.0148  0.050  -0.0020 0.34  
 2636: 49 39 11  0 48   49 37 12  0 48       103941.4665  -0.0156  0.050  -0.0020 0.33  
 2637: 49 39 11  0 49   49 37 12  0 49       103941.4665   0.0244  0.050  -0.0020 0.33  
 2638: 21 21  1  0 20   21 19  2  0 20       104115.7759   0.0305  0.050  -0.0081 0.48  
 2639: 21 21  1  0 22   21 19  2  0 22       104115.7759  -0.0433  0.050  -0.0081 0.52  
 2640: 21 21  1  0 21   21 19  2  0 21       104117.3760   0.0066  0.050               
 2641: 47 43  4  0 48   47 42  5  0 48       104124.1544   0.1282  0.050   0.0112 0.34  
 2642: 47 43  4  0 46   47 42  5  0 46       104124.1544   0.1358  0.050   0.0112 0.33  
 2643: 47 43  4  0 47   47 42  5  0 47       104124.1544  -0.2296  0.050   0.0112 0.33  
 2644: 42 40  2  0 43   42 39  3  0 43       104166.9444   0.1296  0.050   0.0035 0.34  
 2645: 42 40  2  0 41   42 39  3  0 41       104166.9444   0.1389  0.050   0.0035 0.33  
 2646: 42 40  2  0 42   42 39  3  0 42       104166.9444  -0.2583  0.050   0.0035 0.33  
 2647: 42 40  3  0 43   42 39  4  0 43       104170.7732   0.1053  0.050  -0.0208 0.34  
 2648: 42 40  3  0 41   42 39  4  0 41       104170.7732   0.1145  0.050  -0.0208 0.33  
 2649: 42 40  3  0 42   42 39  4  0 42       104170.7732  -0.2824  0.050  -0.0208 0.33  
 2650: 47 43  5  0 48   47 42  6  0 48       104230.1357   0.0634  0.050   0.0671 0.51  
 2651: 47 43  5  0 46   47 42  6  0 46       104230.1357   0.0709  0.050   0.0671 0.49  
 2652: 57 47 11  0 58   57 45 12  0 58       104301.8344   0.0505  0.050  -0.0012 0.34  
 2653: 57 47 11  0 56   57 45 12  0 56       104301.8344   0.0533  0.050  -0.0012 0.33  
 2654: 57 47 11  0 57   57 45 12  0 57       104301.8344  -0.1074  0.050  -0.0012 0.33  
 2655: 47 36 11  0 48   47 36 12  0 48       104428.7321  -0.0241  0.050   0.0010 0.34  
 2656: 47 36 11  0 46   47 36 12  0 46       104428.7321  -0.0258  0.050   0.0010 0.33  
 2657: 47 36 11  0 47   47 36 12  0 47       104428.7321   0.0529  0.050   0.0010 0.33  
 2658: 53 47  6  0 54   53 46  7  0 54       104431.6741   0.0702  0.050  -0.0458 0.34  
 2659: 53 47  6  0 52   53 46  7  0 52       104431.6741   0.0769  0.050  -0.0458 0.33  
 2660: 53 47  6  0 53   53 46  7  0 53       104431.6741  -0.2845  0.050  -0.0458 0.33  
 2661: 48 38 11  0 47   48 37 12  0 47       104465.0077   0.0093  0.050   0.0257 0.33  
 2662: 48 38 11  0 49   48 37 12  0 49       104465.0077   0.0103  0.050   0.0257 0.34  
 2663: 48 38 11  0 48   48 37 12  0 48       104465.0077   0.0574  0.050   0.0257 0.33  
 2664: 47 36 11  0 48   47 35 12  0 48       104505.5054  -0.0027  0.050   0.0211 0.34  
 2665: 47 36 11  0 46   47 35 12  0 46       104505.5054  -0.0043  0.050   0.0211 0.33  
 2666: 47 36 11  0 47   47 35 12  0 47       104505.5054   0.0704  0.050   0.0211 0.33  
 2667: 48 38 11  0 47   48 36 12  0 47       104588.3570   0.0018  0.050   0.0161 0.33  
 2668: 48 38 11  0 49   48 36 12  0 49       104588.3570   0.0026  0.050   0.0161 0.34  
 2669: 48 38 11  0 48   48 36 12  0 48       104588.3570   0.0438  0.050   0.0161 0.33  
 2670: 50 45  5  0 51   50 44  6  0 51       104705.7739   0.1198  0.050   0.0052 0.34  
 2671: 50 45  5  0 49   50 44  6  0 49       104705.7739   0.1268  0.050   0.0052 0.33  
 2672: 50 45  5  0 50   50 44  6  0 50       104705.7739  -0.2304  0.050   0.0052 0.33  
 2673:  6  4  2  0  7    5  4  1  0  6       104803.5277  -0.0060  0.050  -0.0321 0.39  
 2674:  6  4  2  0  5    5  4  1  0  4       104803.5277   0.0115  0.050  -0.0321 0.27  
 2675:  6  4  2  0  6    5  4  1  0  6       104803.5277  -0.0441  0.050  -0.0321 0.01  
 2676:  6  4  2  0  5    5  4  1  0  5       104803.5277  -0.0543  0.050  -0.0321 0.01  
 2677:  6  4  2  0  6    5  4  1  0  5       104803.5277  -0.0988  0.050  -0.0321 0.32  
 2678: 57 45 12  0 58   57 45 13  0 58       104848.7759  -0.0870  0.050  -0.0250 0.34  
 2679: 57 45 12  0 56   57 45 13  0 56       104848.7759  -0.0903  0.050  -0.0250 0.33  
 2680: 57 45 12  0 57   57 45 13  0 57       104848.7759   0.1023  0.050  -0.0250 0.33  
 2681: 47 40  8  0 48   47 38  9  0 48       104870.0461   0.0348  0.050   0.0425 0.51  
 2682: 47 40  8  0 46   47 38  9  0 46       104870.0461   0.0505  0.050   0.0425 0.49  
 2683: 47 40  8  0 47   47 38  9  0 47       104870.7918   0.0418  0.050               
 2684: 23 22  1  0 24   23 20  4  0 24       104880.3986  -0.0041  0.050   0.0208 0.52  
 2685: 23 22  1  0 22   23 20  4  0 22       104880.3986   0.0479  0.050   0.0208 0.48  
 2686: 23 22  1  0 23   23 20  4  0 23       104881.6177   0.0172  0.050               
 2687: 40 39  2  0 39   40 38  3  0 39       104912.7653  -0.0223  0.050   0.0375 0.16  
 2688: 40 39  1  0 40   40 38  2  0 40       104912.7653  -0.0348  0.050   0.0375 0.17  
 2689: 40 39  2  0 41   40 38  3  0 41       104912.7653  -0.0325  0.050   0.0375 0.17  
 2690: 40 39  1  0 41   40 38  2  0 41       104912.7653   0.3723  0.050   0.0375 0.17  
 2691: 40 39  1  0 39   40 38  2  0 39       104912.7653   0.3825  0.050   0.0375 0.16  
 2692: 40 39  2  0 40   40 38  3  0 40       104912.7653  -0.4397  0.050   0.0375 0.17  
 2693: 51 43  9  0 52   51 41 10  0 52       104995.6676   0.0190  0.050   0.0246 0.51  
 2694: 51 43  9  0 50   51 41 10  0 50       104995.6676   0.0303  0.050   0.0246 0.49  
 2695: 50 45  6  0 51   50 44  7  0 51       105059.1648   0.0510  0.050  -0.0590 0.34  
 2696: 50 45  6  0 49   50 44  7  0 49       105059.1648   0.0577  0.050  -0.0590 0.33  
 2697: 50 45  6  0 50   50 44  7  0 50       105059.1648  -0.2862  0.050  -0.0590 0.33  
 2698: 47 37 11  0 46   47 36 12  0 46       105164.9949   0.0126  0.050   0.0282 0.33  
 2699: 47 37 11  0 48   47 36 12  0 48       105164.9949   0.0135  0.050   0.0282 0.34  
 2700: 47 37 11  0 47   47 36 12  0 47       105164.9949   0.0582  0.050   0.0282 0.33  
 2701: 24 23  2  0 23   24 21  3  0 23       105175.8106   0.0136  0.050  -0.0182 0.48  
 2702: 24 23  2  0 25   24 21  3  0 25       105175.8106  -0.0476  0.050  -0.0182 0.52  
 2703: 24 23  2  0 24   24 21  3  0 24       105177.2808  -0.0459  0.050               
 2704: 47 37 11  0 46   47 35 12  0 46       105241.7582   0.0241  0.050   0.0384 0.33  
 2705: 47 37 11  0 48   47 35 12  0 48       105241.7582   0.0250  0.050   0.0384 0.34  
 2706: 47 37 11  0 47   47 35 12  0 47       105241.7582   0.0659  0.050   0.0384 0.33  
 2707: 46 35 11  0 45   46 35 12  0 45       105357.3614   0.0087  0.050   0.0309 0.33  
 2708: 46 35 11  0 47   46 35 12  0 47       105357.3614   0.0101  0.050   0.0309 0.34  
 2709: 46 35 11  0 46   46 35 12  0 46       105357.3614   0.0739  0.050   0.0309 0.33  
 2710: 46 35 11  0 45   46 34 12  0 45       105404.4484   0.0121  0.050   0.0334 0.33  
 2711: 46 35 11  0 47   46 34 12  0 47       105404.4484   0.0134  0.050   0.0334 0.34  
 2712: 46 35 11  0 46   46 34 12  0 46       105404.4484   0.0747  0.050   0.0334 0.33  
 2713: 31 28  4  0 32   31 26  5  0 32       105413.6245   0.0082  0.050   0.0285 0.52  
 2714: 31 28  4  0 30   31 26  5  0 30       105413.6245   0.0502  0.050   0.0285 0.48  
 2715: 31 28  4  0 31   31 26  5  0 31       105414.9241   0.0063  0.050               
 2716: 43 37  7  0 44   43 35  8  0 44       105463.0768  -0.0073  0.050   0.0029 0.51  
 2717: 43 37  7  0 42   43 35  8  0 42       105463.0768   0.0135  0.050   0.0029 0.49  
 2718: 43 37  7  0 43   43 35  8  0 43       105463.9577  -0.0241  0.050               
 2719: 53 47  7  0 54   53 46  8  0 54       105472.4995   0.0875  0.050  -0.0172 0.34  
 2720: 53 47  7  0 52   53 46  8  0 52       105472.4995   0.0936  0.050  -0.0172 0.33  
 2721: 53 47  7  0 53   53 46  8  0 53       105472.4995  -0.2336  0.050  -0.0172 0.33  
 2722: 25 23  2  0 26   25 21  5  0 26       105572.3784   0.0118  0.050   0.0292 0.52  
 2723: 25 23  2  0 24   25 21  5  0 24       105572.3784   0.0479  0.050   0.0292 0.48  
 2724: 25 23  2  0 25   25 21  5  0 25       105573.3012   0.0322  0.050               
 2725: 21 21  0  0 22   21 19  3  0 22       105765.0652  -0.0317  0.050   0.0006 0.52  
 2726: 21 21  0  0 20   21 19  3  0 20       105765.0652   0.0360  0.050   0.0006 0.48  
 2727: 46 36 11  0 47   46 35 12  0 47       105837.0814  -0.0114  0.050   0.0021 0.34  
 2728: 46 36 11  0 45   46 35 12  0 45       105837.0814  -0.0123  0.050   0.0021 0.33  
 2729: 46 36 11  0 46   46 35 12  0 46       105837.0814   0.0301  0.050   0.0021 0.33  
 2730: 46 36 11  0 46   46 34 12  0 46       105884.1392   0.0015  0.050  -0.0247 0.33  
 2731: 46 36 11  0 47   46 34 12  0 47       105884.1392  -0.0374  0.050  -0.0247 0.34  
 2732: 46 36 11  0 45   46 34 12  0 45       105884.1392  -0.0383  0.050  -0.0247 0.33  
 2733: 45 42  3  0 46   45 41  4  0 46       105914.1856   0.0850  0.050  -0.0344 0.34  
 2734: 45 42  3  0 44   45 41  4  0 44       105914.1856   0.0931  0.050  -0.0344 0.33  
 2735: 45 42  3  0 45   45 41  4  0 45       105914.1856  -0.2808  0.050  -0.0344 0.33  
 2736: 45 42  4  0 46   45 41  5  0 46       105932.2005   0.0551  0.050  -0.0639 0.34  
 2737: 45 42  4  0 44   45 41  5  0 44       105932.2005   0.0632  0.050  -0.0639 0.33  
 2738: 45 42  4  0 45   45 41  5  0 45       105932.2005  -0.3099  0.050  -0.0639 0.33  
 2739: 45 34 11  0 46   45 34 12  0 46       106167.4756  -0.0153  0.050   0.0019 0.34  
 2740: 45 34 11  0 44   45 34 12  0 44       106167.4756  -0.0164  0.050   0.0019 0.33  
 2741: 45 34 11  0 45   45 34 12  0 45       106167.4756   0.0374  0.050   0.0019 0.33  
 2742: 39 34  6  0 38   39 32  7  0 38       106175.6470  -0.0047  0.050  -0.0185 0.49  
 2743: 39 34  6  0 40   39 32  7  0 40       106175.6470  -0.0315  0.050  -0.0185 0.51  
 2744: 39 34  6  0 39   39 32  7  0 39       106176.6819  -0.0427  0.050               
 2745: 45 34 11  0 44   45 33 12  0 44       106195.9751   0.0140  0.050   0.0318 0.33  
 2746: 45 34 11  0 46   45 33 12  0 46       106195.9751   0.0151  0.050   0.0318 0.34  
 2747: 45 34 11  0 45   45 33 12  0 45       106195.9751   0.0663  0.050   0.0318 0.33  
 2748:  5  5  0  0  6    4  3  1  0  5       106208.5956  -0.0550  0.050   0.0722 0.59  
 2749:  5  5  0  0  4    4  3  1  0  4       106208.5956   0.0755  0.050   0.0722 0.02  
 2750:  5  5  0  0  4    4  3  1  0  3       106208.5956   0.2655  0.050   0.0722 0.39  
 2751:  5  5  0  0  5    4  3  1  0  4       106210.1751  -0.0095  0.050  -0.0035 0.96  
 2752:  5  5  0  0  5    4  3  1  0  5       106210.1751   0.1415  0.050  -0.0035 0.04  
 2753: 58 48 11  0 59   58 46 12  0 59       106244.3712   0.0446  0.050  -0.0274 0.34  
 2754: 58 48 11  0 57   58 46 12  0 57       106244.3712   0.0484  0.050  -0.0274 0.33  
 2755: 58 48 11  0 58   58 46 12  0 58       106244.3712  -0.1752  0.050  -0.0274 0.33  
 2756: 35 31  5  0 36   35 29  6  0 36       106362.1870   0.0133  0.050   0.0298 0.51  
 2757: 35 31  5  0 34   35 29  6  0 34       106362.1870   0.0471  0.050   0.0298 0.49  
 2758: 35 31  5  0 35   35 29  6  0 35       106363.3730   0.0190  0.050               
 2759:  6  5  2  0  7    5  4  1  0  6       106428.3829  -0.0657  0.050  -0.0109 0.59  
 2760:  6  5  2  0  5    5  4  1  0  4       106428.3829   0.0666  0.050  -0.0109 0.41  
 2761:  6  5  2  0  6    5  4  1  0  5       106429.2435   0.0219  0.050               
 2762: 45 35 11  0 44   45 34 12  0 44       106475.4628   0.0089  0.050   0.0221 0.33  
 2763: 45 35 11  0 46   45 34 12  0 46       106475.4628   0.0098  0.050   0.0221 0.34  
 2764: 45 35 11  0 45   45 34 12  0 45       106475.4628   0.0475  0.050   0.0221 0.33  
 2765: 45 35 11  0 45   45 33 12  0 45       106503.8889   0.0029  0.050  -0.0213 0.33  
 2766: 45 35 11  0 46   45 33 12  0 46       106503.8889  -0.0331  0.050  -0.0213 0.34  
 2767: 45 35 11  0 44   45 33 12  0 44       106503.8889  -0.0339  0.050  -0.0213 0.33  
 2768: 23 20  3  0 23   23 18  6  0 23       106664.5403  -0.0135  0.050   0.0120 0.33  
 2769: 23 20  3  0 24   23 18  6  0 24       106664.5403   0.0239  0.050   0.0120 0.35  
 2770: 23 20  3  0 22   23 18  6  0 22       106664.5403   0.0255  0.050   0.0120 0.32  
 2771: 24 21  3  0 25   24 19  6  0 25       106671.9914   0.0210  0.050  -0.0326 0.35  
 2772: 24 21  3  0 23   24 19  6  0 23       106671.9914   0.0280  0.050  -0.0326 0.32  
 2773: 24 21  3  0 24   24 19  6  0 24       106671.9914  -0.1464  0.050  -0.0326 0.33  
 2774: 44 33 11  0 44   44 33 12  0 44       106881.7917  -0.0003  0.050  -0.0297 0.33  
 2775: 44 33 11  0 45   44 33 12  0 45       106881.7917  -0.0438  0.050  -0.0297 0.34  
 2776: 44 33 11  0 43   44 33 12  0 43       106881.7917  -0.0448  0.050  -0.0297 0.33  
 2777: 44 33 11  0 43   44 32 12  0 43       106898.8300   0.0333  0.050   0.0482 0.33  
 2778: 44 33 11  0 45   44 32 12  0 45       106898.8300   0.0343  0.050   0.0482 0.34  
 2779: 44 33 11  0 44   44 32 12  0 44       106898.8300   0.0767  0.050   0.0482 0.33  
 2780: 56 44 12  0 57   56 44 13  0 57       107018.0411  -0.0111  0.050   0.0402 0.34  
 2781: 56 44 12  0 55   56 44 13  0 55       107018.0411  -0.0139  0.050   0.0402 0.33  
 2782: 56 44 12  0 56   56 44 13  0 56       107018.0411   0.1459  0.050   0.0402 0.33  
 2783: 44 34 11  0 45   44 33 12  0 45       107076.5667  -0.0038  0.050   0.0070 0.34  
 2784: 44 34 11  0 43   44 33 12  0 43       107076.5667  -0.0046  0.050   0.0070 0.33  
 2785: 44 34 11  0 44   44 33 12  0 44       107076.5667   0.0295  0.050   0.0070 0.33  
 2786: 44 34 11  0 45   44 32 12  0 45       107093.5169  -0.0138  0.050  -0.0033 0.34  
 2787: 44 34 11  0 43   44 32 12  0 43       107093.5169  -0.0146  0.050  -0.0033 0.33  
 2788: 44 34 11  0 44   44 32 12  0 44       107093.5169   0.0185  0.050  -0.0033 0.33  
 2789: 43 41  2  0 44   43 40  3  0 44       107102.2638   0.1407  0.050   0.0168 0.34  
 2790: 43 41  2  0 42   43 40  3  0 42       107102.2638   0.1495  0.050   0.0168 0.33  
 2791: 43 41  2  0 43   43 40  3  0 43       107102.2638  -0.2392  0.050   0.0168 0.33  
 2792: 43 41  3  0 44   43 40  4  0 44       107104.6301   0.0605  0.050   0.0649 0.51  
 2793: 43 41  3  0 42   43 40  4  0 42       107104.6301   0.0694  0.050   0.0649 0.49  
 2794: 48 44  4  0 49   48 43  5  0 49       107195.0662   0.1204  0.050   0.0065 0.34  
 2795: 48 44  4  0 47   48 43  5  0 47       107195.0662   0.1277  0.050   0.0065 0.33  
 2796: 48 44  4  0 48   48 43  5  0 48       107195.0662  -0.2292  0.050   0.0065 0.33  
 2797: 48 44  5  0 49   48 43  6  0 49       107266.0866   0.0969  0.050  -0.0163 0.34  
 2798: 48 44  5  0 47   48 43  6  0 47       107266.0866   0.1042  0.050  -0.0163 0.33  
 2799: 48 44  5  0 48   48 43  6  0 48       107266.0866  -0.2498  0.050  -0.0163 0.33  
 2800: 22 19  3  0 23   22 17  6  0 23       107327.4563  -0.0189  0.050   0.0103 0.35  
 2801: 22 19  3  0 21   22 17  6  0 21       107327.4563  -0.0231  0.050   0.0103 0.32  
 2802: 22 19  3  0 22   22 17  6  0 22       107327.4563   0.0728  0.050   0.0103 0.33  
 2803: 25 22  3  0 26   25 20  6  0 26       107380.0603   0.0319  0.050  -0.0613 0.35  
 2804: 25 22  3  0 24   25 20  6  0 24       107380.0603   0.0435  0.050  -0.0613 0.32  
 2805: 25 22  3  0 25   25 20  6  0 25       107380.0603  -0.2592  0.050  -0.0613 0.33  
 2806: 56 44 12  0 55   56 43 13  0 55       107475.8295   0.0283  0.050   0.0767 0.33  
 2807: 56 44 12  0 57   56 43 13  0 57       107475.8295   0.0308  0.050   0.0767 0.34  
 2808: 56 44 12  0 56   56 43 13  0 56       107475.8295   0.1707  0.050   0.0767 0.33  
 2809: 43 32 11  0 42   43 32 12  0 42       107517.5811   0.0431  0.050   0.0555 0.33  
 2810: 43 32 11  0 44   43 32 12  0 44       107517.5811   0.0439  0.050   0.0555 0.34  
 2811: 43 32 11  0 43   43 32 12  0 43       107517.5811   0.0793  0.050   0.0555 0.33  
 2812: 43 32 11  0 42   43 31 12  0 42       107527.5016   0.0129  0.050   0.0251 0.33  
 2813: 43 32 11  0 44   43 31 12  0 44       107527.5016   0.0138  0.050   0.0251 0.34  
 2814: 43 32 11  0 43   43 31 12  0 43       107527.5016   0.0485  0.050   0.0251 0.33  
 2815: 43 33 11  0 42   43 32 12  0 42       107638.8293   0.0177  0.050   0.0278 0.33  
 2816: 43 33 11  0 44   43 32 12  0 44       107638.8293   0.0184  0.050   0.0278 0.34  
 2817: 43 33 11  0 43   43 32 12  0 43       107638.8293   0.0472  0.050   0.0278 0.33  
 2818: 43 33 11  0 42   43 31 12  0 42       107648.7831   0.0208  0.050   0.0307 0.33  
 2819: 43 33 11  0 44   43 31 12  0 44       107648.7831   0.0215  0.050   0.0307 0.34  
 2820: 43 33 11  0 43   43 31 12  0 43       107648.7831   0.0497  0.050   0.0307 0.33  
 2821: 23 20  3  0 24   23 17  6  0 24       107662.4309   0.0351  0.050  -0.0077 0.35  
 2822: 23 20  3  0 22   23 17  6  0 22       107662.4309   0.0409  0.050  -0.0077 0.32  
 2823: 23 20  3  0 23   23 17  6  0 23       107662.4309  -0.0993  0.050  -0.0077 0.33  
 2824: 41 40  2  0 40   41 39  3  0 40       107817.2197   0.0010  0.050  -0.0134 0.16  
 2825: 41 40  2  0 42   41 39  3  0 42       107817.2197  -0.0087  0.050  -0.0134 0.17  
 2826: 41 40  1  0 41   41 39  2  0 41       107817.2197  -0.1572  0.050  -0.0134 0.17  
 2827: 41 40  1  0 42   41 39  2  0 42       107817.2197   0.2413  0.050  -0.0134 0.17  
 2828: 41 40  1  0 40   41 39  2  0 40       107817.2197   0.2510  0.050  -0.0134 0.16  
 2829: 41 40  2  0 41   41 39  3  0 41       107817.2197  -0.4072  0.050  -0.0134 0.17  
 2830: 54 48  6  0 55   54 47  7  0 55       107875.4422   0.0381  0.050  -0.0736 0.34  
 2831: 54 48  6  0 53   54 47  7  0 53       107875.4422   0.0445  0.050  -0.0736 0.33  
 2832: 54 48  6  0 54   54 47  7  0 54       107875.4422  -0.3032  0.050  -0.0736 0.33  
 2833: 51 46  5  0 52   51 45  6  0 52       107911.5957   0.0898  0.050  -0.0215 0.34  
 2834: 51 46  5  0 50   51 45  6  0 50       107911.5957   0.0965  0.050  -0.0215 0.33  
 2835: 51 46  5  0 51   51 45  6  0 51       107911.5957  -0.2508  0.050  -0.0215 0.33  
 2836: 42 31 11  0 41   42 31 12  0 41       108087.5632   0.0064  0.050   0.0163 0.33  
 2837: 42 31 11  0 43   42 31 12  0 43       108087.5632   0.0071  0.050   0.0163 0.34  
 2838: 42 31 11  0 42   42 31 12  0 42       108087.5632   0.0354  0.050   0.0163 0.33  
 2839: 42 31 11  0 41   42 30 12  0 41       108093.3200   0.0165  0.050   0.0263 0.33  
 2840: 42 31 11  0 43   42 30 12  0 43       108093.3200   0.0172  0.050   0.0263 0.34  
 2841: 42 31 11  0 42   42 30 12  0 42       108093.3200   0.0451  0.050   0.0263 0.33  
 2842: 39 39  1  0 40   39 38  2  0 40       108131.8612   0.0869  0.050  -0.0417 0.17  
 2843: 39 39  1  0 38   39 38  2  0 38       108131.8612   0.0977  0.050  -0.0417 0.16  
 2844: 39 39  0  0 40   39 38  1  0 40       108131.8612   0.1042  0.050  -0.0417 0.17  
 2845: 39 39  0  0 38   39 38  1  0 38       108131.8612   0.1150  0.050  -0.0417 0.16  
 2846: 39 39  0  0 39   39 38  1  0 39       108131.8612  -0.3171  0.050  -0.0417 0.17  
 2847: 39 39  1  0 39   39 38  2  0 39       108131.8612  -0.3344  0.050  -0.0417 0.17  
 2848: 51 46  6  0 52   51 45  7  0 52       108154.5131   0.0943  0.050  -0.0141 0.34  
 2849: 51 46  6  0 50   51 45  7  0 50       108154.5131   0.1008  0.050  -0.0141 0.33  
 2850: 51 46  6  0 51   51 45  7  0 51       108154.5131  -0.2373  0.050  -0.0141 0.33  
 2851: 42 32 11  0 41   42 31 12  0 41       108161.9198   0.0026  0.050   0.0111 0.33  
 2852: 42 32 11  0 43   42 31 12  0 43       108161.9198   0.0032  0.050   0.0111 0.34  
 2853: 42 32 11  0 42   42 31 12  0 42       108161.9198   0.0272  0.050   0.0111 0.33  
 2854: 42 32 11  0 41   42 30 12  0 41       108167.6681   0.0041  0.050   0.0124 0.33  
 2855: 42 32 11  0 43   42 30 12  0 43       108167.6681   0.0047  0.050   0.0124 0.34  
 2856: 42 32 11  0 42   42 30 12  0 42       108167.6681   0.0284  0.050   0.0124 0.33  
 2857: 24 21  3  0 25   24 18  6  0 25       108257.8478   0.0845  0.050  -0.0135 0.35  
 2858: 24 21  3  0 23   24 18  6  0 23       108257.8478   0.0973  0.050  -0.0135 0.32  
 2859: 24 21  3  0 24   24 18  6  0 24       108257.8478  -0.2218  0.050  -0.0135 0.33  
 2860:  6  5  1  0  6    5  5  0  0  5       108566.9761  -0.0121  0.050  -0.0108 0.97  
 2861:  6  5  1  0  5    5  5  0  0  5       108566.9761   0.0367  0.050  -0.0108 0.03  
 2862:  6  5  1  0  6    5  5  0  0  6       108568.4070   0.0358  0.050  -0.0352 0.01  
 2863:  6  5  1  0  7    5  5  0  0  6       108568.4070   0.0777  0.050  -0.0352 0.58  
 2864:  6  5  1  0  5    5  5  0  0  4       108568.4070  -0.1969  0.050  -0.0352 0.41  
 2865: 21 18  3  0 22   21 16  6  0 22       108594.5017  -0.0209  0.050   0.0464 0.35  
 2866: 21 18  3  0 20   21 16  6  0 20       108594.5017  -0.0311  0.050   0.0464 0.32  
 2867: 21 18  3  0 21   21 16  6  0 21       108594.5017   0.1918  0.050   0.0464 0.33  
 2868: 41 30 11  0 40   41 30 12  0 40       108601.7360   0.0083  0.050   0.0160 0.32  
 2869: 41 30 11  0 42   41 30 12  0 42       108601.7360   0.0088  0.050   0.0160 0.34  
 2870: 41 30 11  0 41   41 30 12  0 41       108601.7360   0.0307  0.050   0.0160 0.33  
 2871: 41 30 11  0 40   41 29 12  0 40       108605.0036   0.0109  0.050   0.0185 0.33  
 2872: 41 30 11  0 42   41 29 12  0 42       108605.0036   0.0114  0.050   0.0185 0.34  
 2873: 41 30 11  0 41   41 29 12  0 41       108605.0036   0.0331  0.050   0.0185 0.33  
 2874: 41 31 11  0 40   41 30 12  0 40       108646.6204   0.0171  0.050   0.0239 0.33  
 2875: 41 31 11  0 42   41 30 12  0 42       108646.6204   0.0176  0.050   0.0239 0.34  
 2876: 41 31 11  0 41   41 30 12  0 41       108646.6204   0.0368  0.050   0.0239 0.33  
 2877: 41 31 11  0 40   41 29 12  0 40       108649.8763   0.0080  0.050   0.0146 0.32  
 2878: 41 31 11  0 42   41 29 12  0 42       108649.8763   0.0084  0.050   0.0146 0.34  
 2879: 41 31 11  0 41   41 29 12  0 41       108649.8763   0.0274  0.050   0.0146 0.33  
 2880: 26 23  3  0 27   26 21  6  0 27       108785.1219   0.0370  0.050   0.0445 0.52  
 2881: 26 23  3  0 25   26 21  6  0 25       108785.1219   0.0525  0.050   0.0445 0.48  
 2882: 55 43 12  0 56   55 43 13  0 56       108836.7445  -0.0077  0.050   0.0348 0.34  
 2883: 55 43 12  0 54   55 43 13  0 54       108836.7445  -0.0101  0.050   0.0348 0.33  
 2884: 55 43 12  0 55   55 43 13  0 55       108836.7445   0.1224  0.050   0.0348 0.33  
 2885: 46 43  3  0 47   46 42  4  0 47       108895.3689   0.0980  0.050  -0.0189 0.34  
 2886: 46 43  3  0 45   46 42  4  0 45       108895.3689   0.1058  0.050  -0.0189 0.33  
 2887: 46 43  3  0 46   46 42  4  0 46       108895.3689  -0.2604  0.050  -0.0189 0.33  
 2888: 46 43  4  0 47   46 42  5  0 47       108907.0829   0.0740  0.050  -0.0427 0.34  
 2889: 46 43  4  0 45   46 42  5  0 45       108907.0829   0.0818  0.050  -0.0427 0.33  
 2890: 46 43  4  0 46   46 42  5  0 46       108907.0829  -0.2838  0.050  -0.0427 0.33  
 2891: 59 49 11  0 60   59 47 12  0 60       108991.9299   0.0507  0.050  -0.0447 0.34  
 2892: 59 49 11  0 58   59 47 12  0 58       108991.9299   0.0556  0.050  -0.0447 0.33  
 2893: 59 49 11  0 59   59 47 12  0 59       108991.9299  -0.2405  0.050  -0.0447 0.33  
 2894: 40 29 11  0 41   40 29 12  0 41       109067.5817  -0.0072  0.050  -0.0020 0.34  
 2895: 40 29 11  0 39   40 29 12  0 39       109067.5817  -0.0076  0.050  -0.0020 0.33  
 2896: 40 29 11  0 40   40 29 12  0 40       109067.5817   0.0087  0.050  -0.0020 0.33  
 2897: 40 29 11  0 39   40 28 12  0 39       109069.4147   0.0016  0.050   0.0072 0.33  
 2898: 40 29 11  0 41   40 28 12  0 41       109069.4147   0.0020  0.050   0.0072 0.34  
 2899: 40 29 11  0 40   40 28 12  0 40       109069.4147   0.0178  0.050   0.0072 0.33  
 2900: 40 30 11  0 39   40 29 12  0 39       109094.2429   0.0111  0.050   0.0162 0.33  
 2901: 40 30 11  0 41   40 29 12  0 41       109094.2429   0.0115  0.050   0.0162 0.34  
 2902: 40 30 11  0 40   40 29 12  0 40       109094.2429   0.0257  0.050   0.0162 0.33  
 2903: 40 30 11  0 39   40 28 12  0 39       109096.0577   0.0021  0.050   0.0071 0.33  
 2904: 40 30 11  0 41   40 28 12  0 41       109096.0577   0.0025  0.050   0.0071 0.34  
 2905: 40 30 11  0 40   40 28 12  0 40       109096.0577   0.0166  0.050   0.0071 0.33  
 2906: 55 43 12  0 56   55 42 13  0 56       109135.9834  -0.0175  0.050   0.0211 0.34  
 2907: 55 43 12  0 54   55 42 13  0 54       109135.9834  -0.0196  0.050   0.0211 0.33  
 2908: 55 43 12  0 55   55 42 13  0 55       109135.9834   0.1009  0.050   0.0211 0.33  
 2909:  8  5  3  0  8    7  7  0  0  7       109396.8359   0.0393  0.050               
 2910:  8  5  3  0  9    7  7  0  0  8       109398.3471   0.0670  0.050  -0.0285 0.56  
 2911:  8  5  3  0  7    7  7  0  0  6       109398.3471  -0.1517  0.050  -0.0285 0.44  
 2912: 39 28 11  0 38   39 28 12  0 38       109491.0230   0.0144  0.050   0.0181 0.32  
 2913: 39 28 11  0 40   39 28 12  0 40       109491.0230   0.0146  0.050   0.0181 0.34  
 2914: 39 28 11  0 39   39 28 12  0 39       109491.0230   0.0250  0.050   0.0181 0.33  
 2915: 39 28 11  0 38   39 27 12  0 38       109492.0353   0.0258  0.050   0.0294 0.32  
 2916: 39 28 11  0 40   39 27 12  0 40       109492.0353   0.0261  0.050   0.0294 0.34  
 2917: 39 28 11  0 39   39 27 12  0 39       109492.0353   0.0363  0.050   0.0294 0.33  
 2918: 39 29 11  0 39   39 28 12  0 39       109506.5432  -0.0083  0.050  -0.0146 0.33  
 2919: 39 29 11  0 40   39 28 12  0 40       109506.5432  -0.0176  0.050  -0.0146 0.34  
 2920: 39 29 11  0 38   39 28 12  0 38       109506.5432  -0.0179  0.050  -0.0146 0.33  
 2921: 39 29 11  0 39   39 27 12  0 39       109507.5557   0.0032  0.050  -0.0030 0.33  
 2922: 39 29 11  0 40   39 27 12  0 40       109507.5557  -0.0060  0.050  -0.0030 0.34  
 2923: 39 29 11  0 38   39 27 12  0 38       109507.5557  -0.0062  0.050  -0.0030 0.32  
 2924: 57 46 12  0 56   57 45 13  0 56       109584.1891   0.0024  0.050   0.0187 0.33  
 2925: 57 46 12  0 58   57 45 13  0 58       109584.1891   0.0032  0.050   0.0187 0.34  
 2926: 57 46 12  0 57   57 45 13  0 57       109584.1891   0.0504  0.050   0.0187 0.33  
 2927: 59 48 12  0 59   59 46 13  0 59       109708.0028   0.0031  0.050   0.0133 0.33  
 2928: 59 48 12  0 60   59 46 13  0 60       109708.0028   0.0183  0.050   0.0133 0.34  
 2929: 59 48 12  0 58   59 46 13  0 58       109708.0028   0.0185  0.050   0.0133 0.33  
 2930: 60 49 12  0 59   60 47 13  0 59       109836.2202  -0.0020  0.050  -0.0172 0.33  
 2931: 60 49 12  0 61   60 47 13  0 61       109836.2202  -0.0027  0.050  -0.0172 0.34  
 2932: 60 49 12  0 60   60 47 13  0 60       109836.2202  -0.0468  0.050  -0.0172 0.33  
 2933: 38 27 11  0 38   38 27 12  0 38       109876.6312  -0.0055  0.050  -0.0089 0.33  
 2934: 38 27 11  0 39   38 27 12  0 39       109876.6312  -0.0104  0.050  -0.0089 0.34  
 2935: 38 27 11  0 37   38 27 12  0 37       109876.6312  -0.0106  0.050  -0.0089 0.33  
 2936: 58 47 12  0 58   58 45 13  0 58       109882.3014  -0.0184  0.050  -0.0229 0.33  
 2937: 58 47 12  0 59   58 45 13  0 59       109882.3014  -0.0250  0.050  -0.0229 0.34  
 2938: 58 47 12  0 57   58 45 13  0 57       109882.3014  -0.0251  0.050  -0.0229 0.33  
 2939: 38 28 11  0 38   38 26 12  0 38       109886.0927  -0.0050  0.050  -0.0079 0.33  
 2940: 38 28 11  0 39   38 26 12  0 39       109886.0927  -0.0093  0.050  -0.0079 0.34  
 2941: 38 28 11  0 37   38 26 12  0 37       109886.0927  -0.0094  0.050  -0.0079 0.33  
 2942: 26 24  2  0 27   26 22  5  0 27       110023.4666   0.0011  0.050   0.0185 0.52  
 2943: 26 24  2  0 25   26 22  5  0 25       110023.4666   0.0371  0.050   0.0185 0.48  
 2944: 26 24  2  0 26   26 22  5  0 26       110024.4174   0.0165  0.050               
 2945: 44 42  2  0 45   44 41  3  0 45       110033.6799   0.0834  0.050  -0.0377 0.34  
 2946: 44 42  2  0 43   44 41  3  0 43       110033.6799   0.0919  0.050  -0.0377 0.33  
 2947: 44 42  2  0 44   44 41  3  0 44       110033.6799  -0.2888  0.050  -0.0377 0.33  
 2948: 44 42  3  0 45   44 41  4  0 45       110035.1807   0.0365  0.050  -0.0846 0.34  
 2949: 44 42  3  0 43   44 41  4  0 43       110035.1807   0.0450  0.050  -0.0846 0.33  
 2950: 44 42  3  0 44   44 41  4  0 44       110035.1807  -0.3356  0.050  -0.0846 0.33  
 2951: 37 26 11  0 36   37 26 12  0 36       110228.3424   0.0746  0.050   0.0580 0.31  
 2952: 37 26 11  0 38   37 26 12  0 38       110228.3424   0.0746  0.050   0.0580 0.32  
 2953: 37 26 11  0 37   37 26 12  0 37       110228.3424   0.0743  0.050   0.0580 0.31  
 2954: 37 26 11  0 37   37 25 12  0 37       110228.3424  -0.2105  0.050   0.0580 0.02  
 2955: 37 26 11  0 38   37 25 12  0 38       110228.3424  -0.2102  0.050   0.0580 0.02  
 2956: 37 26 11  0 36   37 25 12  0 36       110228.3424  -0.2102  0.050   0.0580 0.02  
 2957: 37 27 11  0 36   37 25 12  0 36       110233.5901   0.0125  0.050   0.0123 0.32  
 2958: 37 27 11  0 38   37 25 12  0 38       110233.5901   0.0125  0.050   0.0123 0.34  
 2959: 37 27 11  0 37   37 25 12  0 37       110233.5901   0.0118  0.050   0.0123 0.33  
 2960: 24 23  1  0 24   24 21  4  0 24       110235.1229   0.0420  0.050               
 2961: 49 45  4  0 50   49 44  5  0 50       110247.3182   0.0969  0.050  -0.0724 0.51  
 2962: 49 45  4  0 49   49 44  5  0 49       110247.3182  -0.2454  0.050  -0.0724 0.49  
 2963: 57 46 12  0 56   57 44 13  0 56       110275.7433   0.0178  0.050   0.0256 0.33  
 2964: 57 46 12  0 58   57 44 13  0 58       110275.7433   0.0182  0.050   0.0256 0.34  
 2965: 57 46 12  0 57   57 44 13  0 57       110275.7433   0.0406  0.050   0.0256 0.33  
 2966: 49 45  5  0 50   49 44  6  0 50       110294.6015   0.0431  0.050  -0.0679 0.34  
 2967: 49 45  5  0 48   49 44  6  0 48       110294.6015   0.0500  0.050  -0.0679 0.33  
 2968: 49 45  5  0 49   49 44  6  0 49       110294.6015  -0.2972  0.050  -0.0679 0.33  
 2969: 22 22  1  0 21   22 20  2  0 21       110310.3576   0.0302  0.050  -0.0046 0.48  
 2970: 22 22  1  0 23   22 20  2  0 23       110310.3576  -0.0364  0.050  -0.0046 0.52  
 2971: 22 22  1  0 22   22 20  2  0 22       110311.8316  -0.0277  0.050               
 2972: 56 45 12  0 57   56 44 13  0 57       110362.4183  -0.0207  0.050  -0.0043 0.34  
 2973: 56 45 12  0 55   56 44 13  0 55       110362.4183  -0.0216  0.050  -0.0043 0.33  
 2974: 56 45 12  0 56   56 44 13  0 56       110362.4183   0.0295  0.050  -0.0043 0.33  
 2975: 61 50 12  0 61   61 48 13  0 61       110366.8348  -0.0199  0.050   0.0347 0.33  
 2976: 61 50 12  0 62   61 48 13  0 62       110366.8348   0.0613  0.050   0.0347 0.34  
 2977: 61 50 12  0 60   61 48 13  0 60       110366.8348   0.0627  0.050   0.0347 0.33  
 2978: 54 42 12  0 55   54 42 13  0 55       110371.8658  -0.0273  0.050   0.0080 0.34  
 2979: 54 42 12  0 53   54 42 13  0 53       110371.8658  -0.0293  0.050   0.0080 0.33  
 2980: 54 42 12  0 54   54 42 13  0 54       110371.8658   0.0808  0.050   0.0080 0.33  
 2981: 28 26  3  0 27   28 24  4  0 27       110382.9166   0.0127  0.050  -0.0123 0.48  
 2982: 28 26  3  0 29   28 24  4  0 29       110382.9166  -0.0358  0.050  -0.0123 0.52  
 2983: 28 26  3  0 28   28 24  4  0 28       110384.2918  -0.0204  0.050               
 2984:  5  4  1  0  6    4  3  2  0  5       110398.3011   0.0487  0.050   0.0071 0.60  
 2985:  5  4  1  0  4    4  3  2  0  3       110398.3011  -0.0561  0.050   0.0071 0.40  
 2986: 63 50 13  0 64   63 50 14  0 64       110438.4057   0.0047  0.050   0.0739 0.34  
 2987: 63 50 13  0 62   63 50 14  0 62       110438.4057   0.0013  0.050   0.0739 0.33  
 2988: 63 50 13  0 63   63 50 14  0 63       110438.4057   0.2157  0.050   0.0739 0.33  
 2989: 36 25 11  0 36   36 25 12  0 36       110549.0674   0.0354  0.050   0.0307 0.31  
 2990: 36 25 11  0 35   36 25 12  0 35       110549.0674   0.0411  0.050   0.0307 0.31  
 2991: 36 25 11  0 37   36 25 12  0 37       110549.0674   0.0409  0.050   0.0307 0.32  
 2992: 36 25 11  0 37   36 24 12  0 37       110549.0674  -0.1065  0.050   0.0307 0.02  
 2993: 36 25 11  0 35   36 24 12  0 35       110549.0674  -0.1063  0.050   0.0307 0.02  
 2994: 36 25 11  0 36   36 24 12  0 36       110549.0674  -0.1120  0.050   0.0307 0.02  
 2995: 36 26 11  0 37   36 24 12  0 37       110551.9362  -0.0147  0.050  -0.0081 0.32  
 2996: 36 26 11  0 35   36 24 12  0 35       110551.9362  -0.0145  0.050  -0.0081 0.31  
 2997: 36 26 11  0 36   36 24 12  0 36       110551.9362  -0.0204  0.050  -0.0081 0.31  
 2998: 36 26 11  0 36   36 25 12  0 36       110551.9362   0.1270  0.050  -0.0081 0.02  
 2999: 36 26 11  0 35   36 25 12  0 35       110551.9362   0.1329  0.050  -0.0081 0.02  
 3000: 36 26 11  0 37   36 25 12  0 37       110551.9362   0.1327  0.050  -0.0081 0.02  
 3001: 54 42 12  0 53   54 41 13  0 53       110565.1400   0.0277  0.050               
 3002: 54 42 12  0 55   54 41 13  0 55       110565.1419   0.0314  0.050   0.0812 0.50  
 3003: 54 42 12  0 54   54 41 13  0 54       110565.1419   0.1317  0.050   0.0812 0.50  
 3004: 42 41  2  0 43   42 40  3  0 43       110720.2563   0.0688  0.050   0.0190 0.17  
 3005: 42 41  2  0 41   42 40  3  0 41       110720.2563   0.0781  0.050   0.0190 0.16  
 3006: 42 41  1  0 42   42 40  2  0 42       110720.2563  -0.1674  0.050   0.0190 0.17  
 3007: 42 41  1  0 43   42 40  2  0 43       110720.2563   0.2228  0.050   0.0190 0.17  
 3008: 42 41  1  0 41   42 40  2  0 41       110720.2563   0.2321  0.050   0.0190 0.16  
 3009: 42 41  2  0 42   42 40  3  0 42       110720.2563  -0.3213  0.050   0.0190 0.17  
 3010:  5  4  1  0  6    4  2  2  0  5       110766.3796   0.0053  0.050   0.0295 0.39  
 3011:  5  4  1  0  4    4  2  2  0  3       110766.3796  -0.0144  0.050   0.0295 0.26  
 3012:  5  4  1  0  4    4  2  2  0  4       110766.3796   0.0276  0.050   0.0295 0.01  
 3013:  5  4  1  0  5    4  2  2  0  5       110766.3796   0.0600  0.050   0.0295 0.01  
 3014:  5  4  1  0  5    4  2  2  0  4       110766.3796   0.0935  0.050   0.0295 0.32  
 3015: 56 45 12  0 57   56 43 13  0 57       110820.1865   0.0009  0.050   0.0118 0.34  
 3016: 56 45 12  0 55   56 43 13  0 55       110820.1865   0.0003  0.050   0.0118 0.33  
 3017: 56 45 12  0 56   56 43 13  0 56       110820.1865   0.0340  0.050   0.0118 0.33  
 3018: 35 24 11  0 35   35 24 12  0 35       110841.6155   0.0177  0.050   0.0207 0.31  
 3019: 35 24 11  0 36   35 24 12  0 36       110841.6155   0.0283  0.050   0.0207 0.32  
 3020: 35 24 11  0 34   35 24 12  0 34       110841.6155   0.0286  0.050   0.0207 0.31  
 3021: 35 24 11  0 34   35 23 12  0 34       110841.6155  -0.0460  0.050   0.0207 0.02  
 3022: 35 24 11  0 36   35 23 12  0 36       110841.6155  -0.0463  0.050   0.0207 0.02  
 3023: 35 24 11  0 35   35 23 12  0 35       110841.6155  -0.0570  0.050   0.0207 0.02  
 3024: 35 25 11  0 34   35 23 12  0 34       110843.1614  -0.0044  0.050  -0.0040 0.31  
 3025: 35 25 11  0 36   35 23 12  0 36       110843.1614  -0.0047  0.050  -0.0040 0.32  
 3026: 35 25 11  0 35   35 23 12  0 35       110843.1614  -0.0155  0.050  -0.0040 0.31  
 3027: 35 25 11  0 35   35 24 12  0 35       110843.1614   0.0591  0.050  -0.0040 0.02  
 3028: 35 25 11  0 36   35 24 12  0 36       110843.1614   0.0699  0.050  -0.0040 0.02  
 3029: 35 25 11  0 34   35 24 12  0 34       110843.1614   0.0702  0.050  -0.0040 0.02  
 3030: 27 24  3  0 28   27 22  6  0 28       110857.3679   0.0220  0.050   0.0311 0.52  
 3031: 27 24  3  0 26   27 22  6  0 26       110857.3679   0.0406  0.050   0.0311 0.48  
 3032: 52 47  5  0 53   52 46  6  0 53       111078.7164   0.0820  0.050  -0.0266 0.34  
 3033: 52 47  5  0 51   52 46  6  0 51       111078.7164   0.0884  0.050  -0.0266 0.33  
 3034: 52 47  5  0 52   52 46  6  0 52       111078.7164  -0.2501  0.050  -0.0266 0.33  
 3035: 34 23 11  0 34   34 23 12  0 34       111108.2853   0.0025  0.050   0.0112 0.31  
 3036: 34 23 11  0 35   34 23 12  0 35       111108.2853   0.0183  0.050   0.0112 0.32  
 3037: 34 23 11  0 33   34 23 12  0 33       111108.2853   0.0188  0.050   0.0112 0.31  
 3038: 34 23 11  0 33   34 22 12  0 33       111108.2853  -0.0181  0.050   0.0112 0.02  
 3039: 34 23 11  0 35   34 22 12  0 35       111108.2853  -0.0186  0.050   0.0112 0.02  
 3040: 34 23 11  0 34   34 22 12  0 34       111108.2853  -0.0345  0.050   0.0112 0.02  
 3041: 34 24 11  0 34   34 22 12  0 34       111109.1230   0.0051  0.050   0.0180 0.31  
 3042: 34 24 11  0 35   34 22 12  0 35       111109.1230   0.0210  0.050   0.0180 0.32  
 3043: 34 24 11  0 33   34 22 12  0 33       111109.1230   0.0215  0.050   0.0180 0.31  
 3044: 34 24 11  0 34   34 23 12  0 34       111109.1230   0.0421  0.050   0.0180 0.02  
 3045: 34 24 11  0 35   34 23 12  0 35       111109.1230   0.0580  0.050   0.0180 0.02  
 3046: 34 24 11  0 33   34 23 12  0 33       111109.1230   0.0585  0.050   0.0180 0.02  
 3047: 55 49  6  0 56   55 48  7  0 56       111239.6682   0.0229  0.050  -0.0852 0.34  
 3048: 55 49  6  0 54   55 48  7  0 54       111239.6682   0.0289  0.050  -0.0852 0.33  
 3049: 55 49  6  0 55   55 48  7  0 55       111239.6682  -0.3072  0.050  -0.0852 0.33  
 3050: 52 47  6  0 53   52 46  7  0 53       111244.5260   0.0324  0.050  -0.0740 0.34  
 3051: 52 47  6  0 51   52 46  7  0 51       111244.5260   0.0386  0.050  -0.0740 0.33  
 3052: 52 47  6  0 52   52 46  7  0 52       111244.5260  -0.2936  0.050  -0.0740 0.33  
 3053: 56 47 10  0 57   56 45 11  0 57       111252.6567   0.0026  0.050   0.0071 0.51  
 3054: 56 47 10  0 55   56 45 11  0 55       111252.6567   0.0117  0.050   0.0071 0.49  
 3055: 33 23 11  0 32   33 22 12  0 32       111351.4780  -0.0493  0.050  -0.0738 0.02  
 3056: 33 23 11  0 34   33 22 12  0 34       111351.4780  -0.0500  0.050  -0.0738 0.02  
 3057: 33 23 11  0 33   33 22 12  0 33       111351.4780  -0.0712  0.050  -0.0738 0.02  
 3058: 33 23 11  0 32   33 21 12  0 32       111351.4780  -0.0672  0.050  -0.0738 0.31  
 3059: 33 23 11  0 34   33 21 12  0 34       111351.4780  -0.0679  0.050  -0.0738 0.32  
 3060: 33 23 11  0 33   33 21 12  0 33       111351.4780  -0.0891  0.050  -0.0738 0.31  
 3061: 22 22  0  0 23   22 20  3  0 23       111459.3152  -0.0122  0.050   0.0176 0.52  
 3062: 22 22  0  0 21   22 20  3  0 21       111459.3152   0.0503  0.050   0.0176 0.48  
 3063: 22 22  0  0 22   22 20  3  0 22       111460.7091   0.0055  0.050               
 3064: 55 44 12  0 56   55 42 13  0 56       111461.7746  -0.0108  0.050   0.0022 0.34  
 3065: 55 44 12  0 54   55 42 13  0 54       111461.7746  -0.0115  0.050   0.0022 0.33  
 3066: 55 44 12  0 55   55 42 13  0 55       111461.7746   0.0290  0.050   0.0022 0.33  
 3067: 32 21 11  0 32   32 20 12  0 32       111572.0698   0.0688  0.050  -0.0138 0.01  
 3068: 32 21 11  0 32   32 21 12  0 32       111572.0698   0.0773  0.050  -0.0138 0.16  
 3069: 32 21 11  0 33   32 20 12  0 33       111572.0698   0.0955  0.050  -0.0138 0.01  
 3070: 32 21 11  0 31   32 20 12  0 31       111572.0698   0.0963  0.050  -0.0138 0.01  
 3071: 32 21 11  0 33   32 21 12  0 33       111572.0698   0.1039  0.050  -0.0138 0.16  
 3072: 32 21 11  0 31   32 21 12  0 31       111572.0698   0.1048  0.050  -0.0138 0.15  
 3073: 32 22 11  0 31   32 21 12  0 31       111572.0698  -0.1051  0.050  -0.0138 0.01  
 3074: 32 22 11  0 33   32 21 12  0 33       111572.0698  -0.1059  0.050  -0.0138 0.01  
 3075: 32 22 11  0 31   32 20 12  0 31       111572.0698  -0.1135  0.050  -0.0138 0.15  
 3076: 32 22 11  0 33   32 20 12  0 33       111572.0698  -0.1143  0.050  -0.0138 0.16  
 3077: 32 22 11  0 32   32 21 12  0 32       111572.0698  -0.1326  0.050  -0.0138 0.01  
 3078: 32 22 11  0 32   32 20 12  0 32       111572.0698  -0.1410  0.050  -0.0138 0.16  
 3079: 53 41 12  0 54   53 41 13  0 54       111680.1684  -0.0102  0.050   0.0194 0.34  
 3080: 53 41 12  0 52   53 41 13  0 52       111680.1684  -0.0119  0.050   0.0194 0.33  
 3081: 53 41 12  0 53   53 41 13  0 53       111680.1684   0.0801  0.050   0.0194 0.33  
 3082: 31 20 11  0 31   31 19 12  0 31       111772.5612   0.0340  0.050   0.0060 0.01  
 3083: 31 20 11  0 31   31 20 12  0 31       111772.5612   0.0379  0.050   0.0060 0.16  
 3084: 31 20 11  0 32   31 19 12  0 32       111772.5612   0.0663  0.050   0.0060 0.01  
 3085: 31 20 11  0 30   31 19 12  0 30       111772.5612   0.0674  0.050   0.0060 0.01  
 3086: 31 20 11  0 32   31 20 12  0 32       111772.5612   0.0702  0.050   0.0060 0.16  
 3087: 31 20 11  0 30   31 20 12  0 30       111772.5612   0.0712  0.050   0.0060 0.15  
 3088: 31 21 11  0 30   31 20 12  0 30       111772.5612  -0.0325  0.050   0.0060 0.01  
 3089: 31 21 11  0 32   31 20 12  0 32       111772.5612  -0.0335  0.050   0.0060 0.01  
 3090: 31 21 11  0 30   31 19 12  0 30       111772.5612  -0.0363  0.050   0.0060 0.15  
 3091: 31 21 11  0 32   31 19 12  0 32       111772.5612  -0.0374  0.050   0.0060 0.16  
 3092: 31 21 11  0 31   31 20 12  0 31       111772.5612  -0.0658  0.050   0.0060 0.01  
 3093: 31 21 11  0 31   31 19 12  0 31       111772.5612  -0.0697  0.050   0.0060 0.16  
 3094: 47 44  3  0 48   47 43  4  0 48       111868.7355   0.0733  0.050               
 3095: 47 44  3  0 47   47 43  4  0 47       111868.9460  -0.0676  0.050               
 3096: 47 44  4  0 48   47 43  5  0 48       111876.3464   0.0815  0.050  -0.0328 0.34  
 3097: 47 44  4  0 46   47 43  5  0 46       111876.3464   0.0890  0.050  -0.0328 0.33  
 3098: 47 44  4  0 47   47 43  5  0 47       111876.3464  -0.2695  0.050  -0.0328 0.33  
 3099: 30 19 11  0 30   30 18 12  0 30       111954.2581   0.0000  0.050   0.0018 0.01  
 3100: 30 19 11  0 30   30 19 12  0 30       111954.2581   0.0017  0.050   0.0018 0.16  
 3101: 30 19 11  0 31   30 18 12  0 31       111954.2581   0.0381  0.050   0.0018 0.01  
 3102: 30 19 11  0 29   30 18 12  0 29       111954.2581   0.0394  0.050   0.0018 0.01  
 3103: 30 19 11  0 31   30 19 12  0 31       111954.2581   0.0398  0.050   0.0018 0.16  
 3104: 30 19 11  0 29   30 19 12  0 29       111954.2581   0.0411  0.050   0.0018 0.15  
 3105: 30 20 11  0 29   30 19 12  0 29       111954.2581  -0.0088  0.050   0.0018 0.01  
 3106: 30 20 11  0 31   30 19 12  0 31       111954.2581  -0.0100  0.050   0.0018 0.01  
 3107: 30 20 11  0 29   30 18 12  0 29       111954.2581  -0.0105  0.050   0.0018 0.15  
 3108: 30 20 11  0 31   30 18 12  0 31       111954.2581  -0.0118  0.050   0.0018 0.16  
 3109: 30 20 11  0 30   30 19 12  0 30       111954.2581  -0.0482  0.050   0.0018 0.01  
 3110: 30 20 11  0 30   30 18 12  0 30       111954.2581  -0.0499  0.050   0.0018 0.16  
 3111: 54 43 12  0 55   54 42 13  0 55       111965.6314  -0.0114  0.050   0.0054 0.34  
 3112: 54 43 12  0 53   54 42 13  0 53       111965.6314  -0.0123  0.050   0.0054 0.33  
 3113: 54 43 12  0 54   54 42 13  0 54       111965.6314   0.0400  0.050   0.0054 0.33  
 3114: 25 24  2  0 24   25 22  3  0 24       111990.8291   0.0076  0.050  -0.0212 0.48  
 3115: 25 24  2  0 26   25 22  3  0 26       111990.8291  -0.0478  0.050  -0.0212 0.52  
 3116: 25 24  2  0 25   25 22  3  0 25       111992.2235  -0.0393  0.050               
 3117: 48 41  8  0 49   48 39  9  0 49       112107.4242   0.0151  0.050   0.0234 0.51  
 3118: 48 41  8  0 47   48 39  9  0 47       112107.4242   0.0321  0.050   0.0234 0.49  
 3119: 48 41  8  0 48   48 39  9  0 48       112108.2457   0.0216  0.050               
 3120: 29 18 11  0 29   29 18 12  0 29       112118.5829  -0.0200  0.050  -0.0021 0.16  
 3121: 29 18 11  0 29   29 17 12  0 29       112118.5829  -0.0208  0.050  -0.0021 0.01  
 3122: 29 18 11  0 30   29 17 12  0 30       112118.5829   0.0235  0.050  -0.0021 0.01  
 3123: 29 18 11  0 30   29 18 12  0 30       112118.5829   0.0242  0.050  -0.0021 0.16  
 3124: 29 18 11  0 28   29 17 12  0 28       112118.5829   0.0250  0.050  -0.0021 0.01  
 3125: 29 18 11  0 28   29 18 12  0 28       112118.5829   0.0257  0.050  -0.0021 0.15  
 3126: 29 19 11  0 28   29 17 12  0 28       112118.5829   0.0016  0.050  -0.0021 0.15  
 3127: 29 19 11  0 30   29 18 12  0 30       112118.5829   0.0008  0.050  -0.0021 0.01  
 3128: 29 19 11  0 28   29 18 12  0 28       112118.5829   0.0024  0.050  -0.0021 0.01  
 3129: 29 19 11  0 30   29 17 12  0 30       112118.5829   0.0001  0.050  -0.0021 0.16  
 3130: 29 19 11  0 29   29 18 12  0 29       112118.5829  -0.0434  0.050  -0.0021 0.01  
 3131: 29 19 11  0 29   29 17 12  0 29       112118.5829  -0.0442  0.050  -0.0021 0.16  
 3132: 54 43 12  0 54   54 41 13  0 54       112158.8366   0.0200  0.050  -0.0093 0.33  
 3133: 54 43 12  0 55   54 41 13  0 55       112158.8366  -0.0235  0.050  -0.0093 0.34  
 3134: 54 43 12  0 53   54 41 13  0 53       112158.8366  -0.0243  0.050  -0.0093 0.33  
 3135: 28 17 11  0 28   28 17 12  0 28       112266.8648  -0.0081  0.050   0.0209 0.16  
 3136: 28 17 11  0 28   28 16 12  0 28       112266.8648  -0.0084  0.050   0.0209 0.01  
 3137: 28 17 11  0 29   28 16 12  0 29       112266.8648   0.0424  0.050   0.0209 0.01  
 3138: 28 17 11  0 29   28 17 12  0 29       112266.8648   0.0427  0.050   0.0209 0.16  
 3139: 28 17 11  0 27   28 16 12  0 27       112266.8648   0.0442  0.050   0.0209 0.01  
 3140: 28 17 11  0 27   28 17 12  0 27       112266.8648   0.0445  0.050   0.0209 0.15  
 3141: 28 18 11  0 28   28 17 12  0 28       112266.8648  -0.0187  0.050   0.0209 0.01  
 3142: 28 18 11  0 28   28 16 12  0 28       112266.8648  -0.0190  0.050   0.0209 0.16  
 3143: 28 18 11  0 29   28 16 12  0 29       112266.8648   0.0317  0.050   0.0209 0.16  
 3144: 28 18 11  0 29   28 17 12  0 29       112266.8648   0.0321  0.050   0.0209 0.01  
 3145: 28 18 11  0 27   28 16 12  0 27       112266.8648   0.0336  0.050   0.0209 0.15  
 3146: 28 18 11  0 27   28 17 12  0 27       112266.8648   0.0339  0.050   0.0209 0.01  
 3147: 27 16 11  0 28   27 15 12  0 28       112400.2395   0.0100  0.050  -0.0107 0.01  
 3148: 27 16 11  0 28   27 16 12  0 28       112400.2395   0.0102  0.050  -0.0107 0.16  
 3149: 27 16 11  0 26   27 15 12  0 26       112400.2395   0.0122  0.050  -0.0107 0.01  
 3150: 27 16 11  0 26   27 16 12  0 26       112400.2395   0.0123  0.050  -0.0107 0.15  
 3151: 27 16 11  0 27   27 16 12  0 27       112400.2395  -0.0475  0.050  -0.0107 0.16  
 3152: 27 16 11  0 27   27 15 12  0 27       112400.2395  -0.0477  0.050  -0.0107 0.01  
 3153: 27 17 11  0 28   27 15 12  0 28       112400.2395   0.0054  0.050  -0.0107 0.16  
 3154: 27 17 11  0 28   27 16 12  0 28       112400.2395   0.0055  0.050  -0.0107 0.01  
 3155: 27 17 11  0 26   27 15 12  0 26       112400.2395   0.0075  0.050  -0.0107 0.15  
 3156: 27 17 11  0 26   27 16 12  0 26       112400.2395   0.0076  0.050  -0.0107 0.01  
 3157: 27 17 11  0 27   27 16 12  0 27       112400.2395  -0.0522  0.050  -0.0107 0.01  
 3158: 27 17 11  0 27   27 15 12  0 27       112400.2395  -0.0523  0.050  -0.0107 0.16  
 3159:  7  4  3  0  8    6  5  2  0  7       112443.3643   0.0308  0.050  -0.0059 0.57  
 3160:  7  4  3  0  6    6  5  2  0  5       112443.3643  -0.0552  0.050  -0.0059 0.43  
 3161: 26 15 11  0 27   26 14 12  0 27       112519.9409   0.0191  0.050  -0.0028 0.01  
 3162: 26 15 11  0 27   26 15 12  0 27       112519.9409   0.0191  0.050  -0.0028 0.16  
 3163: 26 15 11  0 25   26 14 12  0 25       112519.9409   0.0216  0.050  -0.0028 0.01  
 3164: 26 15 11  0 25   26 15 12  0 25       112519.9409   0.0216  0.050  -0.0028 0.15  
 3165: 26 15 11  0 26   26 15 12  0 26       112519.9409  -0.0461  0.050  -0.0028 0.16  
 3166: 26 15 11  0 26   26 14 12  0 26       112519.9409  -0.0461  0.050  -0.0028 0.01  
 3167: 26 16 11  0 27   26 14 12  0 27       112519.9409   0.0171  0.050  -0.0028 0.16  
 3168: 26 16 11  0 27   26 15 12  0 27       112519.9409   0.0171  0.050  -0.0028 0.01  
 3169: 26 16 11  0 25   26 14 12  0 25       112519.9409   0.0196  0.050  -0.0028 0.15  
 3170: 26 16 11  0 25   26 15 12  0 25       112519.9409   0.0197  0.050  -0.0028 0.01  
 3171: 26 16 11  0 26   26 15 12  0 26       112519.9409  -0.0480  0.050  -0.0028 0.01  
 3172: 26 16 11  0 26   26 14 12  0 26       112519.9409  -0.0481  0.050  -0.0028 0.16  
 3173: 25 14 11  0 25   25 14 12  0 25       112627.0257  -0.0173  0.050   0.0321 0.16  
 3174: 25 14 11  0 25   25 13 12  0 25       112627.0257  -0.0173  0.050   0.0321 0.01  
 3175: 25 14 11  0 26   25 13 12  0 26       112627.0257   0.0560  0.050   0.0321 0.01  
 3176: 25 14 11  0 26   25 14 12  0 26       112627.0257   0.0560  0.050   0.0321 0.16  
 3177: 25 14 11  0 24   25 13 12  0 24       112627.0257   0.0589  0.050   0.0321 0.01  
 3178: 25 14 11  0 24   25 14 12  0 24       112627.0257   0.0589  0.050   0.0321 0.15  
 3179: 25 15 11  0 25   25 14 12  0 25       112627.0257  -0.0181  0.050   0.0321 0.01  
 3180: 25 15 11  0 25   25 13 12  0 25       112627.0257  -0.0181  0.050   0.0321 0.16  
 3181: 25 15 11  0 26   25 13 12  0 26       112627.0257   0.0552  0.050   0.0321 0.16  
 3182: 25 15 11  0 26   25 14 12  0 26       112627.0257   0.0552  0.050   0.0321 0.01  
 3183: 25 15 11  0 24   25 13 12  0 24       112627.0257   0.0581  0.050   0.0321 0.15  
 3184: 25 15 11  0 24   25 14 12  0 24       112627.0257   0.0581  0.050   0.0321 0.01  
 3185: 24 13 11  0 25   24 12 12  0 25       112722.4093   0.0310  0.050   0.0047 0.01  
 3186: 24 13 11  0 25   24 13 12  0 25       112722.4093   0.0310  0.050   0.0047 0.16  
 3187: 24 13 11  0 23   24 12 12  0 23       112722.4093   0.0345  0.050   0.0047 0.01  
 3188: 24 13 11  0 23   24 13 12  0 23       112722.4093   0.0345  0.050   0.0047 0.15  
 3189: 24 13 11  0 24   24 13 12  0 24       112722.4093  -0.0510  0.050   0.0047 0.16  
 3190: 24 13 11  0 24   24 12 12  0 24       112722.4093  -0.0510  0.050   0.0047 0.01  
 3191: 24 14 11  0 25   24 12 12  0 25       112722.4093   0.0307  0.050   0.0047 0.16  
 3192: 24 14 11  0 25   24 13 12  0 25       112722.4093   0.0307  0.050   0.0047 0.01  
 3193: 24 14 11  0 23   24 12 12  0 23       112722.4093   0.0341  0.050   0.0047 0.15  
 3194: 24 14 11  0 23   24 13 12  0 23       112722.4093   0.0341  0.050   0.0047 0.01  
 3195: 24 14 11  0 24   24 13 12  0 24       112722.4093  -0.0513  0.050   0.0047 0.01  
 3196: 24 14 11  0 24   24 12 12  0 24       112722.4093  -0.0513  0.050   0.0047 0.16  
 3197: 53 42 12  0 52   53 41 13  0 52       112756.8951   0.0122  0.050   0.0296 0.33  
 3198: 53 42 12  0 54   53 41 13  0 54       112756.8951   0.0132  0.050   0.0296 0.34  
 3199: 53 42 12  0 53   53 41 13  0 53       112756.8951   0.0632  0.050   0.0296 0.33  
 3200: 23 12 11  0 24   23 11 12  0 24       112807.1301   0.0369  0.050   0.0076 0.01  
 3201: 23 12 11  0 24   23 12 12  0 24       112807.1301   0.0369  0.050   0.0076 0.17  
 3202: 23 12 11  0 22   23 12 12  0 22       112807.1301   0.0409  0.050   0.0076 0.15  
 3203: 23 12 11  0 22   23 11 12  0 22       112807.1301   0.0409  0.050   0.0076 0.01  
 3204: 23 12 11  0 23   23 11 12  0 23       112807.1301  -0.0548  0.050   0.0076 0.01  
 3205: 23 12 11  0 23   23 12 12  0 23       112807.1301  -0.0548  0.050   0.0076 0.16  
 3206: 23 13 11  0 24   23 12 12  0 24       112807.1301   0.0368  0.050   0.0076 0.01  
 3207: 23 13 11  0 24   23 11 12  0 24       112807.1301   0.0368  0.050   0.0076 0.17  
 3208: 23 13 11  0 22   23 12 12  0 22       112807.1301   0.0408  0.050   0.0076 0.01  
 3209: 23 13 11  0 22   23 11 12  0 22       112807.1301   0.0408  0.050   0.0076 0.15  
 3210: 23 13 11  0 23   23 11 12  0 23       112807.1301  -0.0549  0.050   0.0076 0.16  
 3211: 23 13 11  0 23   23 12 12  0 23       112807.1301  -0.0549  0.050   0.0076 0.01  
 3212: 53 42 12  0 52   53 40 13  0 52       112880.1222   0.0304  0.050   0.0459 0.33  
 3213: 53 42 12  0 54   53 40 13  0 54       112880.1222   0.0312  0.050   0.0459 0.34  
 3214: 53 42 12  0 53   53 40 13  0 53       112880.1222   0.0760  0.050   0.0459 0.33  
 3215: 22 11 11  0 22   22 11 12  0 22       112882.0639  -0.0433  0.050   0.0265 0.16  
 3216: 22 11 11  0 22   22 10 12  0 22       112882.0639  -0.0433  0.050   0.0265 0.01  
 3217: 22 11 11  0 23   22 10 12  0 23       112882.0639   0.0591  0.050   0.0265 0.01  
 3218: 22 11 11  0 23   22 11 12  0 23       112882.0639   0.0591  0.050   0.0265 0.17  
 3219: 22 11 11  0 21   22 11 12  0 21       112882.0639   0.0638  0.050   0.0265 0.15  
 3220: 22 11 11  0 21   22 10 12  0 21       112882.0639   0.0638  0.050   0.0265 0.01  
 3221: 22 12 11  0 22   22 11 12  0 22       112882.0639  -0.0433  0.050   0.0265 0.01  
 3222: 22 12 11  0 22   22 10 12  0 22       112882.0639  -0.0433  0.050   0.0265 0.16  
 3223: 22 12 11  0 23   22 10 12  0 23       112882.0639   0.0591  0.050   0.0265 0.17  
 3224: 22 12 11  0 23   22 11 12  0 23       112882.0639   0.0591  0.050   0.0265 0.01  
 3225: 22 12 11  0 21   22 11 12  0 21       112882.0639   0.0638  0.050   0.0265 0.01  
 3226: 22 12 11  0 21   22 10 12  0 21       112882.0639   0.0638  0.050   0.0265 0.15  
 3227: 52 40 12  0 53   52 39 13  0 53       112885.2572  -0.0136  0.050   0.0100 0.34  
 3228: 52 40 12  0 51   52 39 13  0 51       112885.2572  -0.0150  0.050   0.0100 0.33  
 3229: 52 40 12  0 52   52 39 13  0 52       112885.2572   0.0588  0.050   0.0100 0.33  
 3230: 21 10 11  0 22   21 10 12  0 22       112947.9971   0.0448  0.050   0.0084 0.17  
 3231: 21 10 11  0 22   21  9 12  0 22       112947.9971   0.0448  0.050   0.0084 0.01  
 3232: 21 10 11  0 20   21 10 12  0 20       112947.9971   0.0502  0.050   0.0084 0.15  
 3233: 21 10 11  0 20   21  9 12  0 20       112947.9971   0.0502  0.050   0.0084 0.01  
 3234: 21 10 11  0 21   21  9 12  0 21       112947.9971  -0.0696  0.050   0.0084 0.01  
 3235: 21 10 11  0 21   21 10 12  0 21       112947.9971  -0.0696  0.050   0.0084 0.16  
 3236: 21 11 11  0 22   21 10 12  0 22       112947.9971   0.0447  0.050   0.0084 0.01  
 3237: 21 11 11  0 22   21  9 12  0 22       112947.9971   0.0447  0.050   0.0084 0.17  
 3238: 21 11 11  0 20   21 10 12  0 20       112947.9971   0.0502  0.050   0.0084 0.01  
 3239: 21 11 11  0 20   21  9 12  0 20       112947.9971   0.0502  0.050   0.0084 0.15  
 3240: 21 11 11  0 21   21  9 12  0 21       112947.9971  -0.0696  0.050   0.0084 0.16  
 3241: 21 11 11  0 21   21 10 12  0 21       112947.9971  -0.0696  0.050   0.0084 0.01  
 3242: 20  9 11  0 21   20  8 12  0 21       113005.7668   0.0402  0.050  -0.0003 0.01  
 3243: 20  9 11  0 21   20  9 12  0 21       113005.7668   0.0402  0.050  -0.0003 0.17  
 3244: 20  9 11  0 19   20  8 12  0 19       113005.7668   0.0466  0.050  -0.0003 0.01  
 3245: 20  9 11  0 19   20  9 12  0 19       113005.7668   0.0466  0.050  -0.0003 0.15  
 3246: 20  9 11  0 20   20  8 12  0 20       113005.7668  -0.0877  0.050  -0.0003 0.01  
 3247: 20  9 11  0 20   20  9 12  0 20       113005.7668  -0.0877  0.050  -0.0003 0.16  
 3248: 20 10 11  0 21   20  9 12  0 21       113005.7668   0.0402  0.050  -0.0003 0.01  
 3249: 20 10 11  0 21   20  8 12  0 21       113005.7668   0.0402  0.050  -0.0003 0.17  
 3250: 20 10 11  0 19   20  9 12  0 19       113005.7668   0.0466  0.050  -0.0003 0.01  
 3251: 20 10 11  0 19   20  8 12  0 19       113005.7668   0.0466  0.050  -0.0003 0.15  
 3252: 20 10 11  0 20   20  8 12  0 20       113005.7668  -0.0877  0.050  -0.0003 0.16  
 3253: 20 10 11  0 20   20  9 12  0 20       113005.7668  -0.0877  0.050  -0.0003 0.01  
 3254: 19  8 11  0 20   19  8 12  0 20       113056.1237   0.0507  0.050   0.0054 0.17  
 3255: 19  8 11  0 20   19  7 12  0 20       113056.1237   0.0507  0.050   0.0054 0.01  
 3256: 19  8 11  0 18   19  8 12  0 18       113056.1237   0.0582  0.050   0.0054 0.15  
 3257: 19  8 11  0 18   19  7 12  0 18       113056.1237   0.0582  0.050   0.0054 0.01  
 3258: 19  8 11  0 19   19  7 12  0 19       113056.1237  -0.0925  0.050   0.0054 0.01  
 3259: 19  8 11  0 19   19  8 12  0 19       113056.1237  -0.0925  0.050   0.0054 0.16  
 3260: 19  9 11  0 20   19  7 12  0 20       113056.1237   0.0507  0.050   0.0054 0.17  
 3261: 19  9 11  0 20   19  8 12  0 20       113056.1237   0.0507  0.050   0.0054 0.01  
 3262: 19  9 11  0 18   19  7 12  0 18       113056.1237   0.0582  0.050   0.0054 0.15  
 3263: 19  9 11  0 18   19  8 12  0 18       113056.1237   0.0582  0.050   0.0054 0.01  
 3264: 19  9 11  0 19   19  7 12  0 19       113056.1237  -0.0925  0.050   0.0054 0.16  
 3265: 19  9 11  0 19   19  8 12  0 19       113056.1237  -0.0925  0.050   0.0054 0.01  
 3266: 18  7 11  0 19   18  6 12  0 19       113099.7450   0.0514  0.050   0.0008 0.02  
 3267: 18  7 11  0 19   18  7 12  0 19       113099.7450   0.0514  0.050   0.0008 0.16  
 3268: 18  7 11  0 17   18  6 12  0 17       113099.7450   0.0604  0.050   0.0008 0.01  
 3269: 18  7 11  0 17   18  7 12  0 17       113099.7450   0.0604  0.050   0.0008 0.15  
 3270: 18  7 11  0 18   18  7 12  0 18       113099.7450  -0.1094  0.050   0.0008 0.16  
 3271: 18  7 11  0 18   18  6 12  0 18       113099.7450  -0.1094  0.050   0.0008 0.00  
 3272: 18  8 11  0 19   18  6 12  0 19       113099.7450   0.0514  0.050   0.0008 0.16  
 3273: 18  8 11  0 19   18  7 12  0 19       113099.7450   0.0514  0.050   0.0008 0.02  
 3274: 18  8 11  0 17   18  7 12  0 17       113099.7450   0.0604  0.050   0.0008 0.01  
 3275: 18  8 11  0 17   18  6 12  0 17       113099.7450   0.0604  0.050   0.0008 0.15  
 3276: 18  8 11  0 18   18  7 12  0 18       113099.7450  -0.1094  0.050   0.0008 0.00  
 3277: 18  8 11  0 18   18  6 12  0 18       113099.7450  -0.1094  0.050   0.0008 0.16  
 3278: 17  6 11  0 18   17  6 12  0 18       113137.3010   0.0521  0.050  -0.0048 0.17  
 3279: 17  6 11  0 18   17  5 12  0 18       113137.3010   0.0521  0.050  -0.0048 0.01  
 3280: 17  6 11  0 16   17  6 12  0 16       113137.3010   0.0628  0.050  -0.0048 0.15  
 3281: 17  6 11  0 16   17  5 12  0 16       113137.3010   0.0628  0.050  -0.0048 0.01  
 3282: 17  6 11  0 17   17  6 12  0 17       113137.3010  -0.1291  0.050  -0.0048 0.16  
 3283: 17  6 11  0 17   17  5 12  0 17       113137.3010  -0.1291  0.050  -0.0048 0.01  
 3284: 17  7 11  0 18   17  6 12  0 18       113137.3010   0.0521  0.050  -0.0048 0.01  
 3285: 17  7 11  0 18   17  5 12  0 18       113137.3010   0.0521  0.050  -0.0048 0.17  
 3286: 17  7 11  0 16   17  5 12  0 16       113137.3010   0.0628  0.050  -0.0048 0.15  
 3287: 17  7 11  0 16   17  6 12  0 16       113137.3010   0.0628  0.050  -0.0048 0.01  
 3288: 17  7 11  0 17   17  6 12  0 17       113137.3010  -0.1291  0.050  -0.0048 0.01  
 3289: 17  7 11  0 17   17  5 12  0 17       113137.3010  -0.1291  0.050  -0.0048 0.16  
 3290: 11  0 11  0 10   10  1 10  0  9       113149.1453  -0.0203  0.050  -0.0256 0.01  
 3291: 11  0 11  0 10   10  0 10  0  9       113149.1453  -0.0203  0.050  -0.0256 0.14  
 3292: 11  0 11  0 11   10  0 10  0 10       113149.1453  -0.0219  0.050  -0.0256 0.16  
 3293: 11  0 11  0 11   10  1 10  0 10       113149.1453  -0.0219  0.050  -0.0256 0.01  
 3294: 11  0 11  0 12   10  0 10  0 11       113149.1453  -0.0333  0.050  -0.0256 0.18  
 3295: 11  0 11  0 12   10  1 10  0 11       113149.1453  -0.0333  0.050  -0.0256 0.00  
 3296: 11  1 11  0 10   10  1 10  0  9       113149.1453  -0.0203  0.050  -0.0256 0.14  
 3297: 11  1 11  0 10   10  0 10  0  9       113149.1453  -0.0203  0.050  -0.0256 0.01  
 3298: 11  1 11  0 11   10  0 10  0 10       113149.1453  -0.0219  0.050  -0.0256 0.01  
 3299: 11  1 11  0 11   10  1 10  0 10       113149.1453  -0.0219  0.050  -0.0256 0.16  
 3300: 11  1 11  0 12   10  1 10  0 11       113149.1453  -0.0333  0.050  -0.0256 0.18  
 3301: 11  1 11  0 12   10  0 10  0 11       113149.1453  -0.0333  0.050  -0.0256 0.00  
 3302: 10  1  9  0 11    9  2  8  0 10       113160.0603   0.0028  0.050   0.0249 0.01  
 3303: 10  1  9  0 11    9  1  8  0 10       113160.0603   0.0028  0.050   0.0249 0.17  
 3304: 10  1  9  0  9    9  2  8  0  8       113160.0603   0.0082  0.050   0.0249 0.01  
 3305: 10  1  9  0  9    9  1  8  0  8       113160.0603   0.0082  0.050   0.0249 0.14  
 3306: 10  1  9  0 10    9  2  8  0  9       113160.0603   0.0644  0.050   0.0249 0.01  
 3307: 10  1  9  0 10    9  1  8  0  9       113160.0603   0.0644  0.050   0.0249 0.16  
 3308: 10  2  9  0 11    9  1  8  0 10       113160.0603   0.0028  0.050   0.0249 0.01  
 3309: 10  2  9  0 11    9  2  8  0 10       113160.0603   0.0028  0.050   0.0249 0.17  
 3310: 10  2  9  0  9    9  1  8  0  8       113160.0603   0.0082  0.050   0.0249 0.01  
 3311: 10  2  9  0  9    9  2  8  0  8       113160.0603   0.0082  0.050   0.0249 0.14  
 3312: 10  2  9  0 10    9  1  8  0  9       113160.0603   0.0644  0.050   0.0249 0.01  
 3313: 10  2  9  0 10    9  2  8  0  9       113160.0603   0.0644  0.050   0.0249 0.16  
 3314: 16  5 11  0 17   16  5 12  0 17       113169.4321   0.0720  0.050   0.0078 0.07  
 3315: 16  5 11  0 17   16  4 12  0 17       113169.4321   0.0720  0.050   0.0078 0.11  
 3316: 16  5 11  0 15   16  5 12  0 15       113169.4321   0.0849  0.050   0.0078 0.15  
 3317: 16  5 11  0 15   16  4 12  0 15       113169.4321   0.0849  0.050   0.0078 0.01  
 3318: 16  5 11  0 16   16  4 12  0 16       113169.4321  -0.1331  0.050   0.0078 0.01  
 3319: 16  5 11  0 16   16  5 12  0 16       113169.4321  -0.1331  0.050   0.0078 0.16  
 3320: 16  6 11  0 17   16  5 12  0 17       113169.4321   0.0720  0.050   0.0078 0.11  
 3321: 16  6 11  0 17   16  4 12  0 17       113169.4321   0.0720  0.050   0.0078 0.07  
 3322: 16  6 11  0 15   16  5 12  0 15       113169.4321   0.0849  0.050   0.0078 0.01  
 3323: 16  6 11  0 15   16  4 12  0 15       113169.4321   0.0849  0.050   0.0078 0.15  
 3324: 16  6 11  0 16   16  5 12  0 16       113169.4321  -0.1331  0.050   0.0078 0.01  
 3325: 16  6 11  0 16   16  4 12  0 16       113169.4321  -0.1331  0.050   0.0078 0.16  
 3326:  9  2  7  0 10    8  3  6  0  9       113172.6391  -0.0277  0.050   0.0068 0.01  
 3327:  9  2  7  0 10    8  2  6  0  9       113172.6391  -0.0299  0.050   0.0068 0.18  
 3328:  9  2  7  0  8    8  3  6  0  7       113172.6391  -0.0333  0.050   0.0068 0.01  
 3329:  9  2  7  0  8    8  2  6  0  7       113172.6391  -0.0355  0.050   0.0068 0.14  
 3330:  9  2  7  0  9    8  2  6  0  8       113172.6391   0.0825  0.050   0.0068 0.16  
 3331:  9  2  7  0  9    8  3  6  0  8       113172.6391   0.0847  0.050   0.0068 0.01  
 3332:  9  3  7  0 10    8  3  6  0  9       113172.6391  -0.0278  0.050   0.0068 0.18  
 3333:  9  3  7  0 10    8  2  6  0  9       113172.6391  -0.0300  0.050   0.0068 0.01  
 3334:  9  3  7  0  8    8  3  6  0  7       113172.6391  -0.0333  0.050   0.0068 0.14  
 3335:  9  3  7  0  8    8  2  6  0  7       113172.6391  -0.0355  0.050   0.0068 0.01  
 3336:  9  3  7  0  9    8  2  6  0  8       113172.6391   0.0825  0.050   0.0068 0.01  
 3337:  9  3  7  0  9    8  3  6  0  8       113172.6391   0.0847  0.050   0.0068 0.16  
 3338:  8  4  5  0  8    7  4  4  0  7       113195.1685   0.0694  0.050  -0.0354 0.33  
 3339:  8  4  5  0  9    7  4  4  0  8       113195.1685  -0.0790  0.050  -0.0354 0.38  
 3340:  8  4  5  0  7    7  4  4  0  6       113195.1685  -0.0982  0.050  -0.0354 0.29  
 3341: 15  4 11  0 16   15  3 12  0 16       113196.6763   0.0669  0.050  -0.0056 0.05  
 3342: 15  4 11  0 16   15  4 12  0 16       113196.6763   0.0669  0.050  -0.0056 0.13  
 3343: 15  4 11  0 14   15  3 12  0 14       113196.6763   0.0825  0.050  -0.0056 0.01  
 3344: 15  4 11  0 14   15  4 12  0 14       113196.6763   0.0825  0.050  -0.0056 0.15  
 3345: 15  4 11  0 15   15  4 12  0 15       113196.6763  -0.1666  0.050  -0.0056 0.17  
 3346: 15  5 11  0 16   15  4 12  0 16       113196.6763   0.0669  0.050  -0.0056 0.05  
 3347: 15  5 11  0 16   15  3 12  0 16       113196.6763   0.0669  0.050  -0.0056 0.13  
 3348: 15  5 11  0 14   15  4 12  0 14       113196.6763   0.0825  0.050  -0.0056 0.01  
 3349: 15  5 11  0 14   15  3 12  0 14       113196.6763   0.0825  0.050  -0.0056 0.15  
 3350: 15  5 11  0 15   15  3 12  0 15       113196.6763  -0.1666  0.050  -0.0056 0.17  
 3351:  8  3  5  0  7    7  3  4  0  6       113200.0711   0.0171  0.050   0.0786 0.29  
 3352:  8  3  5  0  9    7  3  4  0  8       113200.0711   0.0359  0.050   0.0786 0.38  
 3353:  8  3  5  0  8    7  3  4  0  7       113200.0711   0.1812  0.050   0.0786 0.33  
 3354: 14  3 11  0 15   14  2 12  0 15       113219.5880   0.0460  0.050  -0.0371 0.11  
 3355: 14  3 11  0 15   14  3 12  0 15       113219.5880   0.0460  0.050  -0.0371 0.06  
 3356: 14  3 11  0 13   14  2 12  0 13       113219.5880   0.0652  0.050  -0.0371 0.01  
 3357: 14  3 11  0 13   14  3 12  0 13       113219.5880   0.0652  0.050  -0.0371 0.15  
 3358: 14  3 11  0 14   14  2 12  0 14       113219.5880  -0.2217  0.050  -0.0371 0.01  
 3359: 14  3 11  0 14   14  3 12  0 14       113219.5880  -0.2217  0.050  -0.0371 0.15  
 3360: 14  4 11  0 15   14  3 12  0 15       113219.5880   0.0460  0.050  -0.0371 0.11  
 3361: 14  4 11  0 15   14  2 12  0 15       113219.5880   0.0460  0.050  -0.0371 0.06  
 3362: 14  4 11  0 13   14  3 12  0 13       113219.5880   0.0652  0.050  -0.0371 0.01  
 3363: 14  4 11  0 13   14  2 12  0 13       113219.5880   0.0652  0.050  -0.0371 0.15  
 3364: 14  4 11  0 14   14  2 12  0 14       113219.5880  -0.2217  0.050  -0.0371 0.15  
 3365: 14  4 11  0 14   14  3 12  0 14       113219.5880  -0.2217  0.050  -0.0371 0.01  
 3366: 13  2 11  0 14   13  1 12  0 14       113238.7089   0.0423  0.050  -0.0531 0.00  
 3367: 13  2 11  0 14   13  2 12  0 14       113238.7089   0.0423  0.050  -0.0531 0.18  
 3368: 13  2 11  0 12   13  1 12  0 12       113238.7089   0.0661  0.050  -0.0531 0.01  
 3369: 13  2 11  0 12   13  2 12  0 12       113238.7089   0.0661  0.050  -0.0531 0.15  
 3370: 13  2 11  0 13   13  1 12  0 13       113238.7089  -0.2671  0.050  -0.0531 0.09  
 3371: 13  2 11  0 13   13  2 12  0 13       113238.7089  -0.2671  0.050  -0.0531 0.08  
 3372: 13  3 11  0 14   13  2 12  0 14       113238.7089   0.0423  0.050  -0.0531 0.00  
 3373: 13  3 11  0 14   13  1 12  0 14       113238.7089   0.0423  0.050  -0.0531 0.18  
 3374: 13  3 11  0 12   13  1 12  0 12       113238.7089   0.0661  0.050  -0.0531 0.15  
 3375: 13  3 11  0 12   13  2 12  0 12       113238.7089   0.0661  0.050  -0.0531 0.01  
 3376: 13  3 11  0 13   13  2 12  0 13       113238.7089  -0.2671  0.050  -0.0531 0.09  
 3377: 13  3 11  0 13   13  1 12  0 13       113238.7089  -0.2671  0.050  -0.0531 0.08  
 3378: 12  1 11  0 13   12  0 12  0 13       113254.4937   0.0377  0.050  -0.0728 0.16  
 3379: 12  1 11  0 13   12  1 12  0 13       113254.4937   0.0377  0.050  -0.0728 0.02  
 3380: 12  1 11  0 11   12  0 12  0 11       113254.4937   0.0679  0.050  -0.0728 0.01  
 3381: 12  1 11  0 11   12  1 12  0 11       113254.4937   0.0679  0.050  -0.0728 0.15  
 3382: 12  1 11  0 12   12  0 12  0 12       113254.4937  -0.3233  0.050  -0.0728 0.01  
 3383: 12  1 11  0 12   12  1 12  0 12       113254.4937  -0.3233  0.050  -0.0728 0.16  
 3384: 12  2 11  0 13   12  0 12  0 13       113254.4937   0.0377  0.050  -0.0728 0.02  
 3385: 12  2 11  0 13   12  1 12  0 13       113254.4937   0.0377  0.050  -0.0728 0.16  
 3386: 12  2 11  0 11   12  1 12  0 11       113254.4937   0.0679  0.050  -0.0728 0.01  
 3387: 12  2 11  0 11   12  0 12  0 11       113254.4937   0.0679  0.050  -0.0728 0.15  
 3388: 12  2 11  0 12   12  1 12  0 12       113254.4937  -0.3233  0.050  -0.0728 0.01  
 3389: 12  2 11  0 12   12  0 12  0 12       113254.4937  -0.3233  0.050  -0.0728 0.16  
 3390: 50 46  4  0 50   50 45  5  0 50       113284.2385  -0.1621  0.050   0.0637 0.33  
 3391: 50 46  4  0 51   50 45  5  0 51       113284.2385   0.1733  0.050   0.0637 0.34  
 3392: 50 46  4  0 49   50 45  5  0 49       113284.2385   0.1800  0.050   0.0637 0.33  
 3393: 50 46  5  0 51   50 45  6  0 51       113315.5886   0.1419  0.050   0.0327 0.34  
 3394: 50 46  5  0 49   50 45  6  0 49       113315.5886   0.1486  0.050   0.0327 0.33  
 3395: 50 46  5  0 50   50 45  6  0 50       113315.5886  -0.1922  0.050   0.0327 0.33  
 3396: 44 38  7  0 45   44 36  8  0 45       113429.0157  -0.0009  0.050   0.0097 0.51  
 3397: 44 38  7  0 43   44 36  8  0 43       113429.0157   0.0207  0.050   0.0097 0.49  
 3398: 44 38  7  0 44   44 36  8  0 44       113429.9759   0.0040  0.050               
 3399: 32 29  4  0 31   32 27  5  0 31       113481.4898   0.0074  0.050  -0.0131 0.48  
 3400: 32 29  4  0 33   32 27  5  0 33       113481.4898  -0.0324  0.050  -0.0131 0.52  
 3401: 32 29  4  0 32   32 27  5  0 32       113482.7676  -0.0281  0.050               
 3402: 52 41 12  0 51   52 40 13  0 51       113525.0756   0.0070  0.050   0.0235 0.33  
 3403: 52 41 12  0 53   52 40 13  0 53       113525.0756   0.0079  0.050   0.0235 0.34  
 3404: 52 41 12  0 52   52 40 13  0 52       113525.0756   0.0555  0.050   0.0235 0.33  
 3405: 28 25  3  0 29   28 23  6  0 29       113549.9545  -0.0102  0.050  -0.0002 0.52  
 3406: 28 25  3  0 27   28 23  6  0 27       113549.9545   0.0106  0.050  -0.0002 0.48  
 3407: 28 25  3  0 28   28 23  6  0 28       113550.6354   0.0849  0.050               
 3408: 52 41 12  0 53   52 39 13  0 53       113602.6374  -0.0141  0.050   0.0003 0.34  
 3409: 52 41 12  0 51   52 39 13  0 51       113602.6374  -0.0149  0.050   0.0003 0.33  
 3410: 52 41 12  0 52   52 39 13  0 52       113602.6374   0.0300  0.050   0.0003 0.33  
 3411: 43 42  2  0 44   43 41  3  0 44       113621.8645   0.0797  0.050   0.0027 0.17  
 3412: 43 42  2  0 42   43 41  3  0 42       113621.8645   0.0886  0.050   0.0027 0.16  
 3413: 43 42  1  0 44   43 41  2  0 44       113621.8645   0.1743  0.050   0.0027 0.17  
 3414: 43 42  1  0 42   43 41  2  0 42       113621.8645   0.1832  0.050   0.0027 0.16  
 3415: 43 42  1  0 43   43 41  2  0 43       113621.8645  -0.2080  0.050   0.0027 0.17  
 3416: 43 42  2  0 43   43 41  3  0 43       113621.8645  -0.3026  0.050   0.0027 0.17  
 3417: 51 39 12  0 50   51 39 13  0 50       113790.7970   0.0125  0.050   0.0348 0.33  
 3418: 51 39 12  0 52   51 39 13  0 52       113790.7970   0.0138  0.050   0.0348 0.34  
 3419: 51 39 12  0 51   51 39 13  0 51       113790.7970   0.0779  0.050   0.0348 0.33  
 3420: 51 39 12  0 52   51 38 13  0 52       113838.9999  -0.0178  0.050   0.0024 0.34  
 3421: 51 39 12  0 50   51 38 13  0 50       113838.9999  -0.0190  0.050   0.0024 0.33  
 3422: 51 39 12  0 51   51 38 13  0 51       113838.9999   0.0440  0.050   0.0024 0.33  
 3423: 41 41  1  0 42   41 40  2  0 42       113908.7647   0.1370  0.050   0.0089 0.17  
 3424: 41 41  0  0 42   41 40  1  0 42       113908.7647   0.1432  0.050   0.0089 0.17  
 3425: 41 41  1  0 40   41 40  2  0 40       113908.7647   0.1469  0.050   0.0089 0.16  
 3426: 41 41  0  0 40   41 40  1  0 40       113908.7647   0.1530  0.050   0.0089 0.16  
 3427: 41 41  0  0 41   41 40  1  0 41       113908.7647  -0.2601  0.050   0.0089 0.17  
 3428: 41 41  1  0 41   41 40  2  0 41       113908.7647  -0.2663  0.050   0.0089 0.17  
 3429:  7  4  3  0  8    6  4  2  0  7       114068.2954   0.0469  0.050  -0.0133 0.38  
 3430:  7  4  3  0  6    6  4  2  0  5       114068.2954   0.0757  0.050  -0.0133 0.28  
 3431:  7  4  3  0  6    6  4  2  0  6       114068.2954   0.1202  0.050  -0.0133 0.01  
 3432:  7  4  3  0  7    6  4  2  0  6       114068.2954  -0.1590  0.050  -0.0133 0.33  
 3433:  7  4  3  0  7    6  4  2  0  7       114068.2954  -0.1971  0.050  -0.0133 0.01  
 3434: 53 48  5  0 54   53 47  6  0 54       114214.6789   0.0666  0.050  -0.0395 0.34  
 3435: 53 48  5  0 52   53 47  6  0 52       114214.6789   0.0728  0.050  -0.0395 0.33  
 3436: 53 48  5  0 53   53 47  6  0 53       114214.6789  -0.2579  0.050  -0.0395 0.33  
 3437: 51 40 12  0 52   51 39 13  0 52       114262.2566  -0.0133  0.050   0.0013 0.34  
 3438: 51 40 12  0 50   51 39 13  0 50       114262.2566  -0.0141  0.050   0.0013 0.33  
 3439: 51 40 12  0 51   51 39 13  0 51       114262.2566   0.0312  0.050   0.0013 0.33  
 3440:  7  5  3  0  8    6  4  2  0  7       114265.3471   0.0216  0.050  -0.0667 0.38  
 3441:  7  5  3  0  6    6  4  2  0  5       114265.3471   0.0644  0.050  -0.0667 0.29  
 3442:  7  5  3  0  7    6  4  2  0  6       114265.3471  -0.2816  0.050  -0.0667 0.33  
 3443: 51 40 12  0 50   51 38 13  0 50       114310.5202   0.0149  0.050   0.0296 0.33  
 3444: 51 40 12  0 52   51 38 13  0 52       114310.5202   0.0157  0.050   0.0296 0.34  
 3445: 51 40 12  0 51   51 38 13  0 51       114310.5202   0.0580  0.050   0.0296 0.33  
 3446: 53 48  6  0 54   53 47  7  0 54       114327.2499   0.0691  0.050  -0.0354 0.34  
 3447: 53 48  6  0 52   53 47  7  0 52       114327.2499   0.0752  0.050  -0.0354 0.33  
 3448: 53 48  6  0 53   53 47  7  0 53       114327.2499  -0.2513  0.050  -0.0354 0.33  
 3449: 40 35  6  0 41   40 33  7  0 41       114511.2065  -0.0051  0.050   0.0080 0.51  
 3450: 40 35  6  0 39   40 33  7  0 39       114511.2065   0.0218  0.050   0.0080 0.49  
 3451: 40 35  6  0 40   40 33  7  0 40       114512.2731  -0.0171  0.050               
 3452: 50 38 12  0 49   50 38 13  0 49       114657.6090   0.0071  0.050   0.0260 0.33  
 3453: 50 38 12  0 51   50 38 13  0 51       114657.6090   0.0082  0.050   0.0260 0.34  
 3454: 50 38 12  0 50   50 38 13  0 50       114657.6090   0.0625  0.050   0.0260 0.33  
 3455: 50 38 12  0 49   50 37 13  0 49       114687.2106   0.0078  0.050   0.0261 0.33  
 3456: 50 38 12  0 51   50 37 13  0 51       114687.2106   0.0089  0.050   0.0261 0.34  
 3457: 50 38 12  0 50   50 37 13  0 50       114687.2106   0.0617  0.050   0.0261 0.33  
 3458: 36 32  5  0 37   36 30  6  0 37       114715.5036  -0.0030  0.050   0.0129 0.51  
 3459: 36 32  5  0 35   36 30  6  0 35       114715.5036   0.0298  0.050   0.0129 0.49  
 3460: 36 32  5  0 36   36 30  6  0 36       114716.6882  -0.0020  0.050               
 3461: 27 25  2  0 28   27 23  5  0 28       114800.3680  -0.0170  0.050   0.0000 0.52  
 3462: 27 25  2  0 26   27 23  5  0 26       114800.3680   0.0184  0.050   0.0000 0.48  
 3463: 27 25  2  0 27   27 23  5  0 27       114801.3450   0.0023  0.050               
 3464: 48 45  3  0 48   48 44  4  0 48       114835.4641  -0.1695  0.050   0.0627 0.33  
 3465: 48 45  3  0 49   48 44  4  0 49       114835.4641   0.1752  0.050   0.0627 0.34  
 3466: 48 45  3  0 47   48 44  4  0 47       114835.4641   0.1824  0.050   0.0627 0.33  
 3467: 48 45  4  0 49   48 44  5  0 49       114840.3132   0.1199  0.050   0.0075 0.34  
 3468: 48 45  4  0 47   48 44  5  0 47       114840.3132   0.1271  0.050   0.0075 0.33  
 3469: 48 45  4  0 48   48 44  5  0 48       114840.3132  -0.2246  0.050   0.0075 0.33  
 3470: 50 39 12  0 50   50 38 13  0 50       114963.2717   0.0152  0.050  -0.0123 0.33  
 3471: 50 39 12  0 51   50 38 13  0 51       114963.2717  -0.0257  0.050  -0.0123 0.34  
 3472: 50 39 12  0 49   50 38 13  0 49       114963.2717  -0.0265  0.050  -0.0123 0.33  
 3473: 15 14  2  0 14   15 10  5  0 14       114973.6908   0.0009  0.050  -0.0396 0.47  
 3474: 15 14  2  0 16   15 10  5  0 16       114973.6908  -0.0753  0.050  -0.0396 0.53  
 3475: 15 14  2  0 15   15 10  5  0 15       114974.9503   0.0425  0.050               
 3476: 50 39 12  0 49   50 37 13  0 49       114992.9015   0.0024  0.050   0.0161 0.33  
 3477: 50 39 12  0 51   50 37 13  0 51       114992.9015   0.0032  0.050   0.0161 0.34  
 3478: 50 39 12  0 50   50 37 13  0 50       114992.9015   0.0427  0.050   0.0161 0.33  
 3479: 61 48 13  0 60   61 48 14  0 60       115203.8033   0.0275  0.050   0.0782 0.33  
 3480: 61 48 13  0 62   61 48 14  0 62       115203.8033   0.0300  0.050   0.0782 0.34  
 3481: 61 48 13  0 61   61 48 14  0 61       115203.8033   0.1770  0.050   0.0782 0.33  
 3482: 49 37 12  0 48   49 37 13  0 48       115429.6746   0.0367  0.050   0.0527 0.33  
 3483: 49 37 12  0 50   49 37 13  0 50       115429.6746   0.0376  0.050   0.0527 0.34  
 3484: 49 37 12  0 49   49 37 13  0 49       115429.6746   0.0836  0.050   0.0527 0.33  
 3485: 49 37 12  0 49   49 36 13  0 49       115447.5361   0.0177  0.050  -0.0126 0.33  
 3486: 49 37 12  0 50   49 36 13  0 50       115447.5361  -0.0272  0.050  -0.0126 0.34  
 3487: 49 37 12  0 48   49 36 13  0 48       115447.5361  -0.0282  0.050  -0.0126 0.33  
 3488: 49 38 12  0 48   49 37 13  0 48       115625.1936   0.0299  0.050   0.0428 0.33  
 3489: 49 38 12  0 50   49 37 13  0 50       115625.1936   0.0307  0.050   0.0428 0.34  
 3490: 49 38 12  0 49   49 37 13  0 49       115625.1936   0.0677  0.050   0.0428 0.33  
 3491: 49 38 12  0 48   49 36 13  0 48       115643.1238   0.0338  0.050   0.0464 0.33  
 3492: 49 38 12  0 50   49 36 13  0 50       115643.1238   0.0345  0.050   0.0464 0.34  
 3493: 49 38 12  0 49   49 36 13  0 49       115643.1238   0.0706  0.050   0.0464 0.33  
 3494: 25 24  1  0 26   25 22  4  0 26       115737.2903   0.0004  0.050   0.0229 0.52  
 3495: 25 24  1  0 24   25 22  4  0 24       115737.2903   0.0472  0.050   0.0229 0.48  
 3496: 25 24  1  0 25   25 22  4  0 25       115738.4821   0.0227  0.050               
 3497:  7  5  2  0  7    6  6  1  0  6       116085.5307   0.0289  0.050               
 3498:  7  5  2  0  8    6  6  1  0  7       116087.5700   0.1031  0.050  -0.0386 0.57  
 3499:  7  5  2  0  6    6  6  1  0  5       116087.5700  -0.2282  0.050  -0.0386 0.43  
 3500: 48 36 12  0 47   48 36 13  0 47       116123.2300   0.0095  0.050   0.0230 0.33  
 3501: 48 36 12  0 49   48 36 13  0 49       116123.2300   0.0103  0.050   0.0230 0.34  
 3502: 48 36 12  0 48   48 36 13  0 48       116123.2300   0.0491  0.050   0.0230 0.33  
 3503: 48 36 12  0 47   48 35 13  0 47       116133.9594   0.0291  0.050   0.0424 0.33  
 3504: 48 36 12  0 49   48 35 13  0 49       116133.9594   0.0299  0.050   0.0424 0.34  
 3505: 48 36 12  0 48   48 35 13  0 48       116133.9594   0.0681  0.050   0.0424 0.33  
 3506: 27 24  3  0 28   27 21  6  0 28       116166.0646   0.0004  0.050   0.0154 0.52  
 3507: 27 24  3  0 26   27 21  6  0 26       116166.0646   0.0314  0.050   0.0154 0.48  
 3508: 48 37 12  0 49   48 36 13  0 49       116246.5705  -0.0060  0.050   0.0046 0.34  
 3509: 48 37 12  0 47   48 36 13  0 47       116246.5705  -0.0067  0.050   0.0046 0.33  
 3510: 48 37 12  0 48   48 36 13  0 48       116246.5705   0.0267  0.050   0.0046 0.33  
 3511: 48 37 12  0 47   48 35 13  0 47       116257.2922   0.0051  0.050   0.0163 0.33  
 3512: 48 37 12  0 49   48 35 13  0 49       116257.2922   0.0057  0.050   0.0163 0.34  
 3513: 48 37 12  0 48   48 35 13  0 48       116257.2922   0.0381  0.050   0.0163 0.33  
 3514: 51 47  5  0 52   51 46  6  0 52       116328.7142   0.0775  0.050  -0.0297 0.34  
 3515: 51 47  5  0 50   51 46  6  0 50       116328.7142   0.0840  0.050  -0.0297 0.33  
 3516: 51 47  5  0 51   51 46  6  0 51       116328.7142  -0.2506  0.050  -0.0297 0.33  
 3517: 23 23  1  0 22   23 21  2  0 22       116412.7273  -0.0434  0.050  -0.0751 0.48  
 3518: 23 23  1  0 24   23 21  2  0 24       116412.7273  -0.1040  0.050  -0.0751 0.52  
 3519: 23 23  1  0 23   23 21  2  0 23       116414.2019  -0.0210  0.050               
 3520:  5  5  1  0  6    4  3  2  0  5       116449.8265  -0.0433  0.050   0.0696 0.60  
 3521:  5  5  1  0  4    4  3  2  0  3       116449.8265   0.2411  0.050   0.0696 0.40  
 3522:  5  5  1  0  5    4  3  2  0  4       116451.3491  -0.0131  0.050               
 3523: 44 43  1  0 45   44 42  2  0 45       116522.1879   0.1255  0.050   0.0034 0.34  
 3524: 44 43  1  0 43   44 42  2  0 43       116522.1879   0.1341  0.050   0.0034 0.33  
 3525: 44 43  1  0 44   44 42  2  0 44       116522.1879  -0.2493  0.050   0.0034 0.33  
 3526: 47 35 12  0 46   47 35 13  0 46       116750.7555   0.0067  0.050   0.0181 0.33  
 3527: 47 35 12  0 48   47 35 13  0 48       116750.7555   0.0074  0.050   0.0181 0.34  
 3528: 47 35 12  0 47   47 35 13  0 47       116750.7555   0.0399  0.050   0.0181 0.33  
 3529: 47 35 12  0 46   47 34 13  0 46       116757.0749   0.0163  0.050   0.0275 0.33  
 3530: 47 35 12  0 48   47 34 13  0 48       116757.0749   0.0170  0.050   0.0275 0.34  
 3531: 47 35 12  0 47   47 34 13  0 47       116757.0749   0.0491  0.050   0.0275 0.33  
 3532: 42 42  1  0 43   42 41  2  0 43       116796.5440   0.1211  0.050  -0.0052 0.17  
 3533: 42 42  0  0 43   42 41  1  0 43       116796.5440   0.1248  0.050  -0.0052 0.17  
 3534: 42 42  1  0 41   42 41  2  0 41       116796.5440   0.1305  0.050  -0.0052 0.16  
 3535: 42 42  0  0 41   42 41  1  0 41       116796.5440   0.1342  0.050  -0.0052 0.16  
 3536: 42 42  0  0 42   42 41  1  0 42       116796.5440  -0.2701  0.050  -0.0052 0.17  
 3537: 42 42  1  0 42   42 41  2  0 42       116796.5440  -0.2738  0.050  -0.0052 0.17  
 3538: 29 26  3  0 28   29 24  6  0 28       116806.8000   0.0048  0.050  -0.0068 0.48  
 3539: 29 26  3  0 30   29 24  6  0 30       116806.8000  -0.0177  0.050  -0.0068 0.52  
 3540: 29 26  3  0 29   29 24  6  0 29       116807.5254   0.0527  0.050               
 3541:  5  5  1  0  6    4  2  2  0  5       116817.9734  -0.0183  0.050               
 3542:  5  5  1  0  5    4  2  2  0  4       116819.7851  -0.0301  0.050               
 3543: 47 36 12  0 46   47 35 13  0 46       116827.5154   0.0149  0.050   0.0249 0.33  
 3544: 47 36 12  0 48   47 35 13  0 48       116827.5154   0.0155  0.050   0.0249 0.34  
 3545: 47 36 12  0 47   47 35 13  0 47       116827.5154   0.0441  0.050   0.0249 0.33  
 3546: 47 36 12  0 46   47 34 13  0 46       116833.8428   0.0324  0.050   0.0423 0.33  
 3547: 47 36 12  0 48   47 34 13  0 48       116833.8428   0.0330  0.050   0.0423 0.34  
 3548: 47 36 12  0 47   47 34 13  0 47       116833.8428   0.0613  0.050   0.0423 0.33  
 3549:  6  6  1  0  7    5  5  0  0  6       116998.4768  -0.0070  0.050   0.0126 0.58  
 3550:  6  6  1  0  5    5  5  0  0  4       116998.4768   0.0400  0.050   0.0126 0.42  
 3551: 60 47 13  0 61   60 47 14  0 61       117042.4463  -0.0019  0.050   0.0384 0.34  
 3552: 60 47 13  0 59   60 47 14  0 59       117042.4463  -0.0039  0.050   0.0384 0.33  
 3553: 60 47 13  0 60   60 47 14  0 60       117042.4463   0.1210  0.050   0.0384 0.33  
 3554: 23 23  0  0 24   23 21  3  0 24       117201.6269   0.0454  0.050   0.0732 0.52  
 3555: 23 23  0  0 22   23 21  3  0 22       117201.6269   0.1034  0.050   0.0732 0.48  
 3556: 23 23  0  0 23   23 21  3  0 23       117202.9652   0.0532  0.050               
 3557: 57 48 10  0 58   57 46 11  0 58       117262.2003   0.0622  0.050   0.0674 0.51  
 3558: 57 48 10  0 56   57 46 11  0 56       117262.2003   0.0726  0.050   0.0674 0.49  
 3559: 46 34 12  0 47   46 34 13  0 47       117321.6743  -0.0135  0.050  -0.0048 0.34  
 3560: 46 34 12  0 45   46 34 13  0 45       117321.6743  -0.0140  0.050  -0.0048 0.33  
 3561: 46 34 12  0 46   46 34 13  0 46       117321.6743   0.0132  0.050  -0.0048 0.33  
 3562: 46 34 12  0 47   46 33 13  0 47       117325.3443  -0.0079  0.050   0.0028 0.28  
 3563: 46 34 12  0 45   46 33 13  0 45       117325.3443  -0.0085  0.050   0.0028 0.27  
 3564: 46 34 12  0 46   46 33 13  0 46       117325.3443   0.0185  0.050   0.0028 0.27  
 3565: 54 49  5  0 55   54 48  6  0 55       117325.3443   0.1166  0.050   0.0028 0.06  
 3566: 54 49  5  0 53   54 48  6  0 53       117325.3443   0.1224  0.050   0.0028 0.06  
 3567: 54 49  5  0 54   54 48  6  0 54       117325.3443  -0.2012  0.050   0.0028 0.06  
 3568: 64 52 13  0 63   64 50 14  0 63       117352.1536   0.0261  0.050   0.0253 0.33  
 3569: 64 52 13  0 65   64 50 14  0 65       117352.1536   0.0260  0.050   0.0253 0.34  
 3570: 64 52 13  0 64   64 50 14  0 64       117352.1536   0.0236  0.050   0.0253 0.33  
 3571: 46 35 12  0 45   46 34 13  0 45       117368.7771   0.0049  0.050   0.0134 0.33  
 3572: 46 35 12  0 47   46 34 13  0 47       117368.7771   0.0054  0.050   0.0134 0.34  
 3573: 46 35 12  0 46   46 34 13  0 46       117368.7771   0.0297  0.050   0.0134 0.33  
 3574: 46 35 12  0 45   46 33 13  0 45       117372.4544   0.0178  0.050   0.0262 0.33  
 3575: 46 35 12  0 47   46 33 13  0 47       117372.4544   0.0183  0.050   0.0262 0.34  
 3576: 46 35 12  0 46   46 33 13  0 46       117372.4544   0.0424  0.050   0.0262 0.33  
 3577: 54 49  6  0 55   54 48  7  0 55       117401.2397   0.0382  0.050   0.0411 0.51  
 3578: 54 49  6  0 53   54 48  7  0 53       117401.2397   0.0440  0.050   0.0411 0.49  
 3579: 54 49  6  0 54   54 48  7  0 54       117401.4527  -0.0638  0.050               
 3580: 17 14  3  0 16   17 12  6  0 16       117512.1841   0.0514  0.050   0.0666 0.47  
 3581: 17 14  3  0 18   17 12  6  0 18       117512.1841   0.0801  0.050   0.0666 0.53  
 3582: 63 51 13  0 64   63 49 14  0 64       117660.8800  -0.0015  0.050   0.0038 0.34  
 3583: 63 51 13  0 62   63 49 14  0 62       117660.8800  -0.0018  0.050   0.0038 0.33  
 3584: 63 51 13  0 63   63 49 14  0 63       117660.8800   0.0147  0.050   0.0038 0.33  
 3585: 29 27  3  0 28   29 25  4  0 28       117819.9352   0.0076  0.050  -0.0154 0.48  
 3586: 29 27  3  0 30   29 25  4  0 30       117819.9352  -0.0370  0.050  -0.0154 0.52  
 3587: 29 27  3  0 29   29 25  4  0 29       117821.2352  -0.0302  0.050               
 3588: 45 33 12  0 44   45 33 13  0 44       117843.3560   0.0144  0.050   0.0219 0.33  
 3589: 45 33 12  0 46   45 33 13  0 46       117843.3560   0.0148  0.050   0.0219 0.34  
 3590: 45 33 12  0 45   45 33 13  0 45       117843.3560   0.0364  0.050   0.0219 0.33  
 3591: 45 33 12  0 44   45 32 13  0 44       117845.4447   0.0062  0.050   0.0137 0.33  
 3592: 45 33 12  0 46   45 32 13  0 46       117845.4447   0.0067  0.050   0.0137 0.34  
 3593: 45 33 12  0 45   45 32 13  0 45       117845.4447   0.0281  0.050   0.0137 0.33  
 3594: 45 34 12  0 44   45 33 13  0 44       117871.8305   0.0199  0.050   0.0268 0.33  
 3595: 45 34 12  0 46   45 33 13  0 46       117871.8305   0.0203  0.050   0.0268 0.34  
 3596: 45 34 12  0 45   45 33 13  0 45       117871.8305   0.0403  0.050   0.0268 0.33  
 3597: 45 34 12  0 44   45 32 13  0 44       117873.9291   0.0215  0.050   0.0285 0.33  
 3598: 45 34 12  0 46   45 32 13  0 46       117873.9291   0.0220  0.050   0.0285 0.34  
 3599: 45 34 12  0 45   45 32 13  0 45       117873.9291   0.0418  0.050   0.0285 0.33  
 3600: 62 50 13  0 61   62 48 14  0 61       118169.2315   0.0577  0.050   0.0679 0.33  
 3601: 62 50 13  0 63   62 48 14  0 63       118169.2315   0.0582  0.050   0.0679 0.34  
 3602: 62 50 13  0 62   62 48 14  0 62       118169.2315   0.0878  0.050   0.0679 0.33  
 3603: 44 32 12  0 43   44 32 13  0 43       118321.4344   0.0074  0.050   0.0133 0.33  
 3604: 44 32 12  0 45   44 32 13  0 45       118321.4344   0.0078  0.050   0.0133 0.34  
 3605: 44 32 12  0 44   44 32 13  0 44       118321.4344   0.0244  0.050   0.0133 0.33  
 3606: 44 32 12  0 43   44 31 13  0 43       118322.6311   0.0226  0.050   0.0284 0.33  
 3607: 44 32 12  0 45   44 31 13  0 45       118322.6311   0.0230  0.050   0.0284 0.34  
 3608: 44 32 12  0 44   44 31 13  0 44       118322.6311   0.0395  0.050   0.0284 0.33  
 3609: 44 33 12  0 45   44 32 13  0 45       118338.3816  -0.0051  0.050  -0.0001 0.34  
 3610: 44 33 12  0 43   44 32 13  0 43       118338.3816  -0.0054  0.050  -0.0001 0.33  
 3611: 44 33 12  0 44   44 32 13  0 44       118338.3816   0.0105  0.050  -0.0001 0.33  
 3612: 44 33 12  0 43   44 31 13  0 43       118339.5812   0.0125  0.050   0.0179 0.33  
 3613: 44 33 12  0 45   44 31 13  0 45       118339.5812   0.0128  0.050   0.0179 0.34  
 3614: 44 33 12  0 44   44 31 13  0 44       118339.5812   0.0284  0.050   0.0179 0.33  
 3615: 53 45  9  0 54   53 43 10  0 54       118365.1946   0.0018  0.050   0.0087 0.51  
 3616: 53 45  9  0 52   53 43 10  0 52       118365.1946   0.0158  0.050   0.0087 0.49  
 3617: 53 45  9  0 53   53 43 10  0 53       118365.9832   0.0479  0.050               
 3618: 59 46 13  0 59   59 46 14  0 59       118608.2921   0.0308  0.050  -0.0387 0.33  
 3619: 59 46 13  0 60   59 46 14  0 60       118608.2921  -0.0725  0.050  -0.0387 0.34  
 3620: 59 46 13  0 58   59 46 14  0 58       118608.2921  -0.0743  0.050  -0.0387 0.33  
 3621: 26 25  2  0 27   26 23  3  0 27       118637.2582   0.0024  0.050   0.0267 0.52  
 3622: 26 25  2  0 25   26 23  3  0 25       118637.2582   0.0528  0.050   0.0267 0.48  
 3623: 26 25  2  0 26   26 23  3  0 26       118638.5293  -0.0356  0.050               
 3624: 43 31 12  0 44   43 31 13  0 44       118760.5025  -0.0048  0.050  -0.0010 0.34  
 3625: 43 31 12  0 42   43 31 13  0 42       118760.5025  -0.0051  0.050  -0.0010 0.33  
 3626: 43 31 12  0 43   43 31 13  0 43       118760.5025   0.0070  0.050  -0.0010 0.33  
 3627: 43 31 12  0 42   43 30 13  0 42       118761.2418   0.0788  0.050   0.0830 0.33  
 3628: 43 31 12  0 44   43 30 13  0 44       118761.2418   0.0791  0.050   0.0830 0.34  
 3629: 43 31 12  0 43   43 30 13  0 43       118761.2418   0.0910  0.050   0.0830 0.33  
 3630: 43 32 12  0 43   43 31 13  0 43       118770.3832  -0.0635  0.050  -0.0712 0.33  
 3631: 43 32 12  0 44   43 31 13  0 44       118770.3832  -0.0748  0.050  -0.0712 0.34  
 3632: 43 32 12  0 42   43 31 13  0 42       118770.3832  -0.0751  0.050  -0.0712 0.33  
 3633: 43 32 12  0 44   43 30 13  0 44       118771.1112  -0.0021  0.050   0.0015 0.34  
 3634: 43 32 12  0 42   43 30 13  0 42       118771.1112  -0.0024  0.050   0.0015 0.33  
 3635: 43 32 12  0 43   43 30 13  0 43       118771.1112   0.0091  0.050   0.0015 0.33  
 3636: 61 49 13  0 62   61 47 14  0 62       118812.9102  -0.0188  0.050  -0.0062 0.34  
 3637: 61 49 13  0 60   61 47 14  0 60       118812.9102  -0.0194  0.050  -0.0062 0.33  
 3638: 61 49 13  0 61   61 47 14  0 61       118812.9102   0.0197  0.050  -0.0062 0.33  
 3639:  7  6  2  0  7    6  6  1  0  6       118873.5088   0.0018  0.050               
 3640:  7  6  2  0  8    6  6  1  0  7       118874.7137   0.0904  0.050   0.0011 0.57  
 3641:  7  6  2  0  6    6  6  1  0  5       118874.7137  -0.1184  0.050   0.0011 0.43  
 3642: 42 30 12  0 41   42 30 13  0 41       119164.3663   0.0626  0.050   0.0440 0.31  
 3643: 42 30 12  0 43   42 30 13  0 43       119164.3663   0.0627  0.050   0.0440 0.32  
 3644: 42 30 12  0 42   42 30 13  0 42       119164.3663   0.0702  0.050   0.0440 0.31  
 3645: 42 30 12  0 42   42 29 13  0 42       119164.3663  -0.2872  0.050   0.0440 0.02  
 3646: 42 30 12  0 43   42 29 13  0 43       119164.3663  -0.2946  0.050   0.0440 0.02  
 3647: 42 30 12  0 41   42 29 13  0 41       119164.3663  -0.2948  0.050   0.0440 0.02  
 3648: 42 31 12  0 41   42 29 13  0 41       119170.4107   0.0028  0.050   0.0053 0.32  
 3649: 42 31 12  0 43   42 29 13  0 43       119170.4107   0.0030  0.050   0.0053 0.34  
 3650: 42 31 12  0 42   42 29 13  0 42       119170.4107   0.0100  0.050   0.0053 0.33  
 3651: 52 48  4  0 53   52 47  5  0 53       119320.7416   0.0285  0.050  -0.0773 0.34  
 3652: 52 48  4  0 51   52 47  5  0 51       119320.7416   0.0348  0.050  -0.0773 0.33  
 3653: 52 48  4  0 52   52 47  5  0 52       119320.7416  -0.2944  0.050  -0.0773 0.33  
 3654: 52 48  5  0 53   52 47  6  0 53       119334.3847   0.0717  0.050  -0.0340 0.34  
 3655: 52 48  5  0 51   52 47  6  0 51       119334.3847   0.0779  0.050  -0.0340 0.33  
 3656: 52 48  5  0 52   52 47  6  0 52       119334.3847  -0.2507  0.050  -0.0340 0.33  
 3657: 45 44  2  0 46   45 43  3  0 46       119421.3656   0.0813  0.050  -0.0209 0.17  
 3658: 45 44  2  0 44   45 43  3  0 44       119421.3656   0.0895  0.050  -0.0209 0.16  
 3659: 45 44  1  0 46   45 43  2  0 46       119421.3656   0.1167  0.050  -0.0209 0.17  
 3660: 45 44  1  0 44   45 43  2  0 44       119421.3656   0.1249  0.050  -0.0209 0.16  
 3661: 45 44  1  0 45   45 43  2  0 45       119421.3656  -0.2510  0.050  -0.0209 0.17  
 3662: 45 44  2  0 45   45 43  3  0 45       119421.3656  -0.2864  0.050  -0.0209 0.17  
 3663: 41 29 12  0 40   41 29 13  0 40       119535.9748   0.0598  0.050   0.0496 0.31  
 3664: 41 29 12  0 42   41 29 13  0 42       119535.9748   0.0598  0.050   0.0496 0.32  
 3665: 41 29 12  0 41   41 29 13  0 41       119535.9748   0.0629  0.050   0.0496 0.31  
 3666: 41 29 12  0 41   41 28 13  0 41       119535.9748  -0.1287  0.050   0.0496 0.02  
 3667: 41 29 12  0 42   41 28 13  0 42       119535.9748  -0.1317  0.050   0.0496 0.02  
 3668: 41 29 12  0 40   41 28 13  0 40       119535.9748  -0.1318  0.050   0.0496 0.02  
 3669: 41 30 12  0 41   41 28 13  0 41       119539.3632  -0.0056  0.050   0.0037 0.31  
 3670: 41 30 12  0 42   41 28 13  0 42       119539.3632  -0.0084  0.050   0.0037 0.32  
 3671: 41 30 12  0 40   41 28 13  0 40       119539.3632  -0.0085  0.050   0.0037 0.31  
 3672: 41 30 12  0 40   41 29 13  0 40       119539.3632   0.1831  0.050   0.0037 0.02  
 3673: 41 30 12  0 42   41 29 13  0 42       119539.3632   0.1831  0.050   0.0037 0.02  
 3674: 41 30 12  0 41   41 29 13  0 41       119539.3632   0.1859  0.050   0.0037 0.02  
 3675: 60 48 13  0 61   60 46 14  0 61       119541.6723  -0.0046  0.050   0.0098 0.34  
 3676: 60 48 13  0 59   60 46 14  0 59       119541.6723  -0.0054  0.050   0.0098 0.33  
 3677: 60 48 13  0 60   60 46 14  0 60       119541.6723   0.0394  0.050   0.0098 0.33  
 3678: 28 26  2  0 27   28 24  5  0 27       119852.9152   0.0102  0.050  -0.0077 0.48  
 3679: 28 26  2  0 29   28 24  5  0 29       119852.9152  -0.0244  0.050  -0.0077 0.52  
 3680: 28 26  2  0 28   28 24  5  0 28       119853.8851  -0.0248  0.050               
 3681: 40 28 12  0 40   40 27 13  0 40       119878.0376  -0.0463  0.050   0.0495 0.02  
 3682: 40 28 12  0 41   40 27 13  0 41       119878.0376  -0.0450  0.050   0.0495 0.02  
 3683: 40 28 12  0 39   40 27 13  0 39       119878.0376  -0.0450  0.050   0.0495 0.02  
 3684: 40 28 12  0 39   40 28 13  0 39       119878.0376   0.0558  0.050   0.0495 0.31  
 3685: 40 28 12  0 41   40 28 13  0 41       119878.0376   0.0558  0.050   0.0495 0.32  
 3686: 40 28 12  0 40   40 28 13  0 40       119878.0376   0.0545  0.050   0.0495 0.31  
 3687: 40 29 12  0 39   40 27 13  0 39       119879.9180   0.0116  0.050   0.0169 0.31  
 3688: 40 29 12  0 41   40 27 13  0 41       119879.9180   0.0115  0.050   0.0169 0.32  
 3689: 40 29 12  0 40   40 27 13  0 40       119879.9180   0.0101  0.050   0.0169 0.31  
 3690: 40 29 12  0 39   40 28 13  0 39       119879.9180   0.1125  0.050   0.0169 0.02  
 3691: 40 29 12  0 41   40 28 13  0 41       119879.9180   0.1124  0.050   0.0169 0.02  
 3692: 40 29 12  0 40   40 28 13  0 40       119879.9180   0.1110  0.050   0.0169 0.02  
 3693: 58 45 13  0 59   58 45 14  0 59       119955.8468  -0.0201  0.050   0.0086 0.34  
 3694: 58 45 13  0 57   58 45 14  0 57       119955.8468  -0.0216  0.050   0.0086 0.33  
 3695: 58 45 13  0 58   58 45 14  0 58       119955.8468   0.0674  0.050   0.0086 0.33  
 3696: 58 45 13  0 57   58 44 14  0 57       120077.1916   0.0147  0.050   0.0432 0.33  
 3697: 58 45 13  0 59   58 44 14  0 59       120077.1916   0.0161  0.050   0.0432 0.34  
 3698: 58 45 13  0 58   58 44 14  0 58       120077.1916   0.0990  0.050   0.0432 0.33  
 3699: 16 13  3  0 15   16 11  6  0 15       120086.7659   0.0241  0.050   0.0403 0.47  
 3700: 16 13  3  0 17   16 11  6  0 17       120086.7659   0.0545  0.050   0.0403 0.53  
 3701: 49 42  8  0 50   49 40  9  0 50       120154.2445   0.0517  0.050   0.0605 0.51  
 3702: 49 42  8  0 48   49 40  9  0 48       120154.2445   0.0696  0.050   0.0605 0.49  
 3703: 49 42  8  0 49   49 40  9  0 49       120155.0769   0.0064  0.050               
 3704: 39 27 12  0 39   39 27 13  0 39       120192.7995  -0.0029  0.050  -0.0022 0.31  
 3705: 39 27 12  0 38   39 27 13  0 38       120192.7995   0.0028  0.050  -0.0022 0.31  
 3706: 39 27 12  0 40   39 27 13  0 40       120192.7995   0.0026  0.050  -0.0022 0.32  
 3707: 39 27 12  0 40   39 26 13  0 40       120192.7995  -0.0494  0.050  -0.0022 0.02  
 3708: 39 27 12  0 38   39 26 13  0 38       120192.7995  -0.0493  0.050  -0.0022 0.02  
 3709: 39 27 12  0 39   39 26 13  0 39       120192.7995  -0.0551  0.050  -0.0022 0.02  
 3710: 39 28 12  0 39   39 26 13  0 39       120193.8582   0.0026  0.050   0.0095 0.31  
 3711: 39 28 12  0 38   39 26 13  0 38       120193.8582   0.0084  0.050   0.0095 0.31  
 3712: 39 28 12  0 40   39 26 13  0 40       120193.8582   0.0083  0.050   0.0095 0.32  
 3713: 39 28 12  0 39   39 27 13  0 39       120193.8582   0.0547  0.050   0.0095 0.02  
 3714: 39 28 12  0 38   39 27 13  0 38       120193.8582   0.0606  0.050   0.0095 0.02  
 3715: 39 28 12  0 40   39 27 13  0 40       120193.8582   0.0604  0.050   0.0095 0.02  
 3716: 59 47 13  0 58   59 45 14  0 58       120316.6675   0.0110  0.050   0.0272 0.33  
 3717: 59 47 13  0 60   59 45 14  0 60       120316.6675   0.0118  0.050   0.0272 0.34  
 3718: 59 47 13  0 59   59 45 14  0 59       120316.6675   0.0586  0.050   0.0272 0.33  
 3719: 38 26 12  0 39   38 26 13  0 39       120482.3908   0.0039  0.050  -0.0030 0.47  
 3720: 38 26 12  0 38   38 26 13  0 38       120482.3908  -0.0060  0.050  -0.0030 0.45  
 3721: 38 26 12  0 37   38 25 13  0 37       120482.3908  -0.0222  0.050  -0.0030 0.03  
 3722: 38 26 12  0 39   38 25 13  0 39       120482.3908  -0.0224  0.050  -0.0030 0.03  
 3723: 38 26 12  0 38   38 25 13  0 38       120482.3908  -0.0324  0.050  -0.0030 0.03  
 3724: 38 27 12  0 38   38 25 13  0 38       120483.0052   0.0427  0.050   0.0510 0.31  
 3725: 38 27 12  0 39   38 25 13  0 39       120483.0052   0.0527  0.050   0.0510 0.32  
 3726: 38 27 12  0 37   38 25 13  0 37       120483.0052   0.0529  0.050   0.0510 0.31  
 3727: 38 27 12  0 38   38 26 13  0 38       120483.0052   0.0691  0.050   0.0510 0.02  
 3728: 38 27 12  0 39   38 26 13  0 39       120483.0052   0.0791  0.050   0.0510 0.02  
 3729: 38 27 12  0 37   38 26 13  0 37       120483.0052   0.0793  0.050   0.0510 0.02  
 3730: 30 27  3  0 29   30 25  6  0 29       120567.8731   0.0081  0.050  -0.0041 0.48  
 3731: 30 27  3  0 31   30 25  6  0 31       120567.8731  -0.0155  0.050  -0.0041 0.52  
 3732: 30 27  3  0 30   30 25  6  0 30       120568.6433   0.0440  0.050               
 3733: 37 25 12  0 37   37 24 13  0 37       120748.7395   0.1435  0.050   0.0173 0.01  
 3734: 37 25 12  0 38   37 24 13  0 38       120748.7395   0.1578  0.050   0.0173 0.01  
 3735: 37 25 12  0 36   37 24 13  0 36       120748.7395   0.1582  0.050   0.0173 0.01  
 3736: 37 25 12  0 37   37 25 13  0 37       120748.7395   0.1566  0.050   0.0173 0.16  
 3737: 37 25 12  0 38   37 25 13  0 38       120748.7395   0.1709  0.050   0.0173 0.16  
 3738: 37 25 12  0 36   37 25 13  0 36       120748.7395   0.1713  0.050   0.0173 0.15  
 3739: 37 26 12  0 36   37 25 13  0 36       120748.7395  -0.1135  0.050   0.0173 0.01  
 3740: 37 26 12  0 38   37 25 13  0 38       120748.7395  -0.1139  0.050   0.0173 0.01  
 3741: 37 26 12  0 37   37 25 13  0 37       120748.7395  -0.1282  0.050   0.0173 0.01  
 3742: 37 26 12  0 36   37 24 13  0 36       120748.7395  -0.1266  0.050   0.0173 0.15  
 3743: 37 26 12  0 38   37 24 13  0 38       120748.7395  -0.1270  0.050   0.0173 0.16  
 3744: 37 26 12  0 37   37 24 13  0 37       120748.7395  -0.1413  0.050   0.0173 0.16  
 3745: 58 46 13  0 59   58 45 14  0 59       120987.5692  -0.0189  0.050  -0.0019 0.34  
 3746: 58 46 13  0 57   58 45 14  0 57       120987.5692  -0.0198  0.050  -0.0019 0.33  
 3747: 58 46 13  0 58   58 45 14  0 58       120987.5692   0.0332  0.050  -0.0019 0.33  
 3748: 36 24 12  0 36   36 23 13  0 36       120993.0723   0.0573  0.050  -0.0013 0.01  
 3749: 36 24 12  0 36   36 24 13  0 36       120993.0723   0.0636  0.050  -0.0013 0.16  
 3750: 36 24 12  0 35   36 23 13  0 35       120993.0723   0.0766  0.050  -0.0013 0.01  
 3751: 36 24 12  0 37   36 24 13  0 37       120993.0723   0.0824  0.050  -0.0013 0.16  
 3752: 36 24 12  0 35   36 24 13  0 35       120993.0723   0.0829  0.050  -0.0013 0.15  
 3753: 36 25 12  0 35   36 24 13  0 35       120993.0723  -0.0645  0.050  -0.0013 0.01  
 3754: 36 25 12  0 37   36 24 13  0 37       120993.0723  -0.0650  0.050  -0.0013 0.01  
 3755: 36 25 12  0 35   36 23 13  0 35       120993.0723  -0.0708  0.050  -0.0013 0.15  
 3756: 36 25 12  0 37   36 23 13  0 37       120993.0723  -0.0713  0.050  -0.0013 0.16  
 3757: 36 25 12  0 36   36 24 13  0 36       120993.0723  -0.0838  0.050  -0.0013 0.01  
 3758: 36 25 12  0 36   36 23 13  0 36       120993.0723  -0.0901  0.050  -0.0013 0.16  
 3759: 28 25  3  0 29   28 22  6  0 29       121022.6880  -0.0110  0.050   0.0063 0.52  
 3760: 28 25  3  0 27   28 22  6  0 27       121022.6880   0.0247  0.050   0.0063 0.48  
 3761: 28 25  3  0 28   28 22  6  0 28       121023.7480   0.0476  0.050               
 3762: 58 46 13  0 58   58 44 14  0 58       121108.8539   0.0047  0.050  -0.0272 0.33  
 3763: 58 46 13  0 59   58 44 14  0 59       121108.8539  -0.0427  0.050  -0.0272 0.34  
 3764: 58 46 13  0 57   58 44 14  0 57       121108.8539  -0.0435  0.050  -0.0272 0.33  
 3765: 57 44 13  0 57   57 44 14  0 57       121128.6720   0.0325  0.050  -0.0177 0.33  
 3766: 57 44 13  0 58   57 44 14  0 58       121128.6720  -0.0420  0.050  -0.0177 0.34  
 3767: 57 44 13  0 56   57 44 14  0 56       121128.6720  -0.0433  0.050  -0.0177 0.33  
 3768: 67 53 14  0 66   67 53 15  0 66       121176.0471   0.0094  0.050   0.0659 0.33  
 3769: 67 53 14  0 68   67 53 15  0 68       121176.0471   0.0119  0.050   0.0659 0.34  
 3770: 67 53 14  0 67   67 53 15  0 67       121176.0471   0.1765  0.050   0.0659 0.33  
 3771: 35 23 12  0 35   35 22 13  0 35       121217.1953   0.0090  0.050  -0.0110 0.01  
 3772: 35 23 12  0 35   35 23 13  0 35       121217.1953   0.0120  0.050  -0.0110 0.16  
 3773: 35 23 12  0 36   35 22 13  0 36       121217.1953   0.0324  0.050  -0.0110 0.01  
 3774: 35 23 12  0 34   35 22 13  0 34       121217.1953   0.0330  0.050  -0.0110 0.01  
 3775: 35 23 12  0 36   35 23 13  0 36       121217.1953   0.0354  0.050  -0.0110 0.16  
 3776: 35 23 12  0 34   35 23 13  0 34       121217.1953   0.0361  0.050  -0.0110 0.15  
 3777: 35 24 12  0 34   35 23 13  0 34       121217.1953  -0.0386  0.050  -0.0110 0.01  
 3778: 35 24 12  0 36   35 23 13  0 36       121217.1953  -0.0392  0.050  -0.0110 0.01  
 3779: 35 24 12  0 34   35 22 13  0 34       121217.1953  -0.0416  0.050  -0.0110 0.15  
 3780: 35 24 12  0 36   35 22 13  0 36       121217.1953  -0.0423  0.050  -0.0110 0.16  
 3781: 35 24 12  0 35   35 23 13  0 35       121217.1953  -0.0626  0.050  -0.0110 0.01  
 3782: 35 24 12  0 35   35 22 13  0 35       121217.1953  -0.0656  0.050  -0.0110 0.16  
 3783: 26 25  1  0 27   26 23  4  0 27       121357.5761   0.0658  0.050   0.0871 0.52  
 3784: 26 25  1  0 25   26 23  4  0 25       121357.5761   0.1100  0.050   0.0871 0.48  
 3785: 26 25  1  0 26   26 23  4  0 26       121358.6876   0.0290  0.050               
 3786: 34 22 12  0 34   34 21 13  0 34       121422.5048   0.0052  0.050   0.0065 0.01  
 3787: 34 22 12  0 34   34 22 13  0 34       121422.5048   0.0066  0.050   0.0065 0.16  
 3788: 34 22 12  0 35   34 21 13  0 35       121422.5048   0.0333  0.050   0.0065 0.01  
 3789: 34 22 12  0 33   34 21 13  0 33       121422.5048   0.0341  0.050   0.0065 0.01  
 3790: 34 22 12  0 35   34 22 13  0 35       121422.5048   0.0347  0.050   0.0065 0.16  
 3791: 34 22 12  0 33   34 22 13  0 33       121422.5048   0.0355  0.050   0.0065 0.15  
 3792: 34 23 12  0 33   34 22 13  0 33       121422.5048  -0.0014  0.050   0.0065 0.01  
 3793: 34 23 12  0 35   34 22 13  0 35       121422.5048  -0.0022  0.050   0.0065 0.01  
 3794: 34 23 12  0 33   34 21 13  0 33       121422.5048  -0.0028  0.050   0.0065 0.15  
 3795: 34 23 12  0 35   34 21 13  0 35       121422.5048  -0.0036  0.050   0.0065 0.16  
 3796: 34 23 12  0 34   34 22 13  0 34       121422.5048  -0.0303  0.050   0.0065 0.01  
 3797: 34 23 12  0 34   34 21 13  0 34       121422.5048  -0.0317  0.050   0.0065 0.16  
 3798: 33 30  4  0 32   33 28  5  0 32       121529.9642   0.0050  0.050  -0.0141 0.49  
 3799: 33 30  4  0 34   33 28  5  0 34       121529.9642  -0.0322  0.050  -0.0141 0.51  
 3800:  6  6  0  0  7    5  5  1  0  6       121531.2299   0.0067  0.050   0.0496 0.27  
 3801:  6  6  0  0  5    5  5  1  0  4       121531.2299  -0.1062  0.050   0.0496 0.19  
 3802:  6  6  0  0  6    5  5  1  0  5       121531.2299   0.2924  0.050   0.0496 0.23  
 3803: 33 30  4  0 33   33 28  5  0 33       121531.2299   0.0032  0.050   0.0496 0.30  
 3804: 33 21 12  0 33   33 21 13  0 33       121610.2296  -0.0150  0.050  -0.0020 0.16  
 3805: 33 21 12  0 33   33 20 13  0 33       121610.2296  -0.0156  0.050  -0.0020 0.01  
 3806: 33 21 12  0 34   33 20 13  0 34       121610.2296   0.0172  0.050  -0.0020 0.01  
 3807: 33 21 12  0 34   33 21 13  0 34       121610.2296   0.0178  0.050  -0.0020 0.16  
 3808: 33 21 12  0 32   33 20 13  0 32       121610.2296   0.0182  0.050  -0.0020 0.01  
 3809: 33 21 12  0 32   33 21 13  0 32       121610.2296   0.0188  0.050  -0.0020 0.15  
 3810: 33 22 12  0 32   33 21 13  0 32       121610.2296   0.0009  0.050  -0.0020 0.01  
 3811: 33 22 12  0 32   33 20 13  0 32       121610.2296   0.0003  0.050  -0.0020 0.15  
 3812: 33 22 12  0 34   33 21 13  0 34       121610.2296   0.0000  0.050  -0.0020 0.01  
 3813: 33 22 12  0 34   33 20 13  0 34       121610.2296  -0.0006  0.050  -0.0020 0.16  
 3814: 33 22 12  0 33   33 21 13  0 33       121610.2296  -0.0329  0.050  -0.0020 0.01  
 3815: 33 22 12  0 33   33 20 13  0 33       121610.2296  -0.0335  0.050  -0.0020 0.16  
 3816: 48 46  3  0 47   48 45  4  0 47       121728.6392  -0.0030  0.050  -0.0029 0.16  
 3817: 48 46  3  0 49   48 45  4  0 49       121728.6392  -0.0102  0.050  -0.0029 0.17  
 3818: 48 46  2  0 48   48 45  3  0 48       121728.6392  -0.1154  0.050  -0.0029 0.17  
 3819: 48 46  2  0 49   48 45  3  0 49       121728.6392   0.2298  0.050  -0.0029 0.17  
 3820: 48 46  2  0 47   48 45  3  0 47       121728.6392   0.2370  0.050  -0.0029 0.16  
 3821: 48 46  3  0 48   48 45  4  0 48       121728.6392  -0.3555  0.050  -0.0029 0.17  
 3822: 32 20 12  0 32   32 20 13  0 32       121781.6080  -0.0179  0.050   0.0034 0.16  
 3823: 32 20 12  0 32   32 19 13  0 32       121781.6080  -0.0182  0.050   0.0034 0.01  
 3824: 32 20 12  0 33   32 19 13  0 33       121781.6080   0.0197  0.050   0.0034 0.01  
 3825: 32 20 12  0 33   32 20 13  0 33       121781.6080   0.0200  0.050   0.0034 0.16  
 3826: 32 20 12  0 31   32 19 13  0 31       121781.6080   0.0209  0.050   0.0034 0.01  
 3827: 32 20 12  0 31   32 20 13  0 31       121781.6080   0.0212  0.050   0.0034 0.15  
 3828: 32 21 12  0 33   32 19 13  0 33       121781.6080   0.0113  0.050   0.0034 0.16  
 3829: 32 21 12  0 33   32 20 13  0 33       121781.6080   0.0116  0.050   0.0034 0.01  
 3830: 32 21 12  0 31   32 19 13  0 31       121781.6080   0.0125  0.050   0.0034 0.15  
 3831: 32 21 12  0 31   32 20 13  0 31       121781.6080   0.0128  0.050   0.0034 0.01  
 3832: 32 21 12  0 32   32 20 13  0 32       121781.6080  -0.0263  0.050   0.0034 0.01  
 3833: 32 21 12  0 32   32 19 13  0 32       121781.6080  -0.0266  0.050   0.0034 0.16  
 3834: 57 45 13  0 57   57 44 14  0 57       121820.2071   0.0036  0.050  -0.0298 0.33  
 3835: 57 45 13  0 58   57 44 14  0 58       121820.2071  -0.0461  0.050  -0.0298 0.34  
 3836: 57 45 13  0 56   57 44 14  0 56       121820.2071  -0.0469  0.050  -0.0298 0.33  
 3837: 17 16  2  0 17   17 12  5  0 17       121822.1882  -0.0567  0.050               
 3838: 57 45 13  0 56   57 43 14  0 56       121897.4401   0.0309  0.050   0.0470 0.33  
 3839: 57 45 13  0 58   57 43 14  0 58       121897.4401   0.0317  0.050   0.0470 0.34  
 3840: 57 45 13  0 57   57 43 14  0 57       121897.4401   0.0784  0.050   0.0470 0.33  
 3841: 31 19 12  0 31   31 19 13  0 31       121937.7390  -0.0283  0.050  -0.0303 0.47  
 3842: 31 19 12  0 31   31 18 13  0 31       121937.7390  -0.0284  0.050  -0.0303 0.03  
 3843: 31 20 12  0 31   31 19 13  0 31       121937.7390  -0.0322  0.050  -0.0303 0.03  
 3844: 31 20 12  0 31   31 18 13  0 31       121937.7390  -0.0323  0.050  -0.0303 0.47  
 3845: 31 19 12  0 32   31 18 13  0 32       121937.7395   0.0153  0.050   0.0142 0.01  
 3846: 31 19 12  0 32   31 19 13  0 32       121937.7395   0.0154  0.050   0.0142 0.24  
 3847: 31 19 12  0 30   31 18 13  0 30       121937.7395   0.0167  0.050   0.0142 0.01  
 3848: 31 19 12  0 30   31 19 13  0 30       121937.7395   0.0168  0.050   0.0142 0.23  
 3849: 31 20 12  0 32   31 18 13  0 32       121937.7395   0.0115  0.050   0.0142 0.24  
 3850: 31 20 12  0 32   31 19 13  0 32       121937.7395   0.0116  0.050   0.0142 0.01  
 3851: 31 20 12  0 30   31 18 13  0 30       121937.7395   0.0129  0.050   0.0142 0.23  
 3852: 31 20 12  0 30   31 19 13  0 30       121937.7395   0.0130  0.050   0.0142 0.01  
 3853: 45 39  7  0 46   45 37  8  0 46       121991.6078   0.0013  0.050   0.0121 0.51  
 3854: 45 39  7  0 44   45 37  8  0 44       121991.6078   0.0234  0.050   0.0121 0.49  
 3855: 45 39  7  0 45   45 37  8  0 45       121992.5814  -0.0206  0.050               
 3856: 30 18 12  0 30   30 18 13  0 30       122079.7005  -0.0241  0.050   0.0082 0.16  
 3857: 30 18 12  0 30   30 17 13  0 30       122079.7005  -0.0241  0.050   0.0082 0.01  
 3858: 30 18 12  0 31   30 17 13  0 31       122079.7005   0.0247  0.050   0.0082 0.01  
 3859: 30 18 12  0 31   30 18 13  0 31       122079.7005   0.0248  0.050   0.0082 0.16  
 3860: 30 18 12  0 29   30 17 13  0 29       122079.7005   0.0264  0.050   0.0082 0.01  
 3861: 30 18 12  0 29   30 18 13  0 29       122079.7005   0.0264  0.050   0.0082 0.15  
 3862: 30 19 12  0 31   30 17 13  0 31       122079.7005   0.0230  0.050   0.0082 0.16  
 3863: 30 19 12  0 31   30 18 13  0 31       122079.7005   0.0231  0.050   0.0082 0.01  
 3864: 30 19 12  0 30   30 18 13  0 30       122079.7005  -0.0258  0.050   0.0082 0.01  
 3865: 30 19 12  0 30   30 17 13  0 30       122079.7005  -0.0258  0.050   0.0082 0.16  
 3866: 30 19 12  0 29   30 17 13  0 29       122079.7005   0.0246  0.050   0.0082 0.15  
 3867: 30 19 12  0 29   30 18 13  0 29       122079.7005   0.0247  0.050   0.0082 0.01  
 3868: 29 17 12  0 30   29 16 13  0 30       122208.4402   0.0046  0.050  -0.0134 0.01  
 3869: 29 17 12  0 30   29 17 13  0 30       122208.4402   0.0046  0.050  -0.0134 0.16  
 3870: 29 17 12  0 28   29 16 13  0 28       122208.4402   0.0065  0.050  -0.0134 0.01  
 3871: 29 17 12  0 28   29 17 13  0 28       122208.4402   0.0065  0.050  -0.0134 0.15  
 3872: 29 17 12  0 29   29 17 13  0 29       122208.4402  -0.0502  0.050  -0.0134 0.16  
 3873: 29 17 12  0 29   29 16 13  0 29       122208.4402  -0.0502  0.050  -0.0134 0.01  
 3874: 29 18 12  0 30   29 16 13  0 30       122208.4402   0.0039  0.050  -0.0134 0.16  
 3875: 29 18 12  0 30   29 17 13  0 30       122208.4402   0.0039  0.050  -0.0134 0.01  
 3876: 29 18 12  0 28   29 16 13  0 28       122208.4402   0.0058  0.050  -0.0134 0.15  
 3877: 29 18 12  0 28   29 17 13  0 28       122208.4402   0.0058  0.050  -0.0134 0.01  
 3878: 29 18 12  0 29   29 17 13  0 29       122208.4402  -0.0509  0.050  -0.0134 0.01  
 3879: 29 18 12  0 29   29 16 13  0 29       122208.4402  -0.0509  0.050  -0.0134 0.16  
 3880: 46 45  2  0 47   46 44  3  0 47       122319.4547   0.0965  0.050  -0.0370 0.20  
 3881: 46 45  2  0 45   46 44  3  0 45       122319.4547   0.1043  0.050  -0.0370 0.19  
 3882: 46 45  1  0 47   46 44  2  0 47       122319.4547   0.1181  0.050  -0.0370 0.20  
 3883: 46 45  1  0 46   46 44  2  0 46       122319.4547  -0.2428  0.050  -0.0370 0.20  
 3884: 46 45  2  0 46   46 44  3  0 46       122319.4547  -0.2644  0.050  -0.0370 0.20  
 3885: 28 16 12  0 29   28 15 13  0 29       122324.9572   0.0181  0.050  -0.0017 0.01  
 3886: 28 16 12  0 29   28 16 13  0 29       122324.9572   0.0181  0.050  -0.0017 0.16  
 3887: 28 16 12  0 27   28 15 13  0 27       122324.9572   0.0203  0.050  -0.0017 0.01  
 3888: 28 16 12  0 27   28 16 13  0 27       122324.9572   0.0203  0.050  -0.0017 0.15  
 3889: 28 16 12  0 28   28 16 13  0 28       122324.9572  -0.0431  0.050  -0.0017 0.16  
 3890: 28 16 12  0 28   28 15 13  0 28       122324.9572  -0.0431  0.050  -0.0017 0.01  
 3891: 28 17 12  0 29   28 15 13  0 29       122324.9572   0.0178  0.050  -0.0017 0.16  
 3892: 28 17 12  0 29   28 16 13  0 29       122324.9572   0.0178  0.050  -0.0017 0.01  
 3893: 28 17 12  0 27   28 15 13  0 27       122324.9572   0.0200  0.050  -0.0017 0.15  
 3894: 28 17 12  0 27   28 16 13  0 27       122324.9572   0.0200  0.050  -0.0017 0.01  
 3895: 28 17 12  0 28   28 16 13  0 28       122324.9572  -0.0434  0.050  -0.0017 0.01  
 3896: 28 17 12  0 28   28 15 13  0 28       122324.9572  -0.0434  0.050  -0.0017 0.16  
 3897: 27 15 12  0 28   27 14 13  0 28       122430.0851   0.0162  0.050  -0.0057 0.01  
 3898: 27 15 12  0 28   27 15 13  0 28       122430.0851   0.0162  0.050  -0.0057 0.16  
 3899: 27 15 12  0 26   27 14 13  0 26       122430.0851   0.0187  0.050  -0.0057 0.01  
 3900: 27 15 12  0 26   27 15 13  0 26       122430.0851   0.0187  0.050  -0.0057 0.15  
 3901: 27 15 12  0 27   27 15 13  0 27       122430.0851  -0.0519  0.050  -0.0057 0.16  
 3902: 27 15 12  0 27   27 14 13  0 27       122430.0851  -0.0519  0.050  -0.0057 0.01  
 3903: 27 16 12  0 28   27 15 13  0 28       122430.0851   0.0161  0.050  -0.0057 0.01  
 3904: 27 16 12  0 28   27 14 13  0 28       122430.0851   0.0161  0.050  -0.0057 0.16  
 3905: 27 16 12  0 26   27 14 13  0 26       122430.0851   0.0186  0.050  -0.0057 0.15  
 3906: 27 16 12  0 26   27 15 13  0 26       122430.0851   0.0186  0.050  -0.0057 0.01  
 3907: 27 16 12  0 27   27 15 13  0 27       122430.0851  -0.0520  0.050  -0.0057 0.01  
 3908: 27 16 12  0 27   27 14 13  0 27       122430.0851  -0.0520  0.050  -0.0057 0.16  
 3909: 24 24  1  0 25   24 22  2  0 25       122442.3168  -0.0089  0.050   0.0176 0.52  
 3910: 24 24  1  0 23   24 22  2  0 23       122442.3168   0.0464  0.050   0.0176 0.48  
 3911: 24 24  1  0 24   24 22  2  0 24       122443.6283  -0.0245  0.050               
 3912: 26 14 12  0 27   26 13 13  0 27       122524.6834   0.0241  0.050  -0.0001 0.01  
 3913: 26 14 12  0 27   26 14 13  0 27       122524.6834   0.0241  0.050  -0.0001 0.16  
 3914: 26 14 12  0 25   26 13 13  0 25       122524.6834   0.0271  0.050  -0.0001 0.01  
 3915: 26 14 12  0 25   26 14 13  0 25       122524.6834   0.0271  0.050  -0.0001 0.15  
 3916: 26 14 12  0 26   26 13 13  0 26       122524.6834  -0.0514  0.050  -0.0001 0.01  
 3917: 26 14 12  0 26   26 14 13  0 26       122524.6834  -0.0514  0.050  -0.0001 0.16  
 3918: 26 15 12  0 27   26 13 13  0 27       122524.6834   0.0241  0.050  -0.0001 0.16  
 3919: 26 15 12  0 27   26 14 13  0 27       122524.6834   0.0241  0.050  -0.0001 0.01  
 3920: 26 15 12  0 25   26 13 13  0 25       122524.6834   0.0270  0.050  -0.0001 0.15  
 3921: 26 15 12  0 25   26 14 13  0 25       122524.6834   0.0270  0.050  -0.0001 0.01  
 3922: 26 15 12  0 26   26 13 13  0 26       122524.6834  -0.0515  0.050  -0.0001 0.16  
 3923: 26 15 12  0 26   26 14 13  0 26       122524.6834  -0.0515  0.050  -0.0001 0.01  
 3924: 25 13 12  0 25   25 12 13  0 25       122609.5503  -0.0324  0.050   0.0244 0.01  
 3925: 25 13 12  0 25   25 13 13  0 25       122609.5503  -0.0324  0.050   0.0244 0.16  
 3926: 25 13 12  0 26   25 12 13  0 26       122609.5503   0.0513  0.050   0.0244 0.01  
 3927: 25 13 12  0 26   25 13 13  0 26       122609.5503   0.0513  0.050   0.0244 0.16  
 3928: 25 13 12  0 24   25 12 13  0 24       122609.5503   0.0546  0.050   0.0244 0.01  
 3929: 25 13 12  0 24   25 13 13  0 24       122609.5503   0.0546  0.050   0.0244 0.15  
 3930: 25 14 12  0 25   25 13 13  0 25       122609.5503  -0.0324  0.050   0.0244 0.01  
 3931: 25 14 12  0 25   25 12 13  0 25       122609.5503  -0.0324  0.050   0.0244 0.16  
 3932: 25 14 12  0 26   25 12 13  0 26       122609.5503   0.0512  0.050   0.0244 0.16  
 3933: 25 14 12  0 26   25 13 13  0 26       122609.5503   0.0512  0.050   0.0244 0.01  
 3934: 25 14 12  0 24   25 12 13  0 24       122609.5503   0.0546  0.050   0.0244 0.15  
 3935: 25 14 12  0 24   25 13 13  0 24       122609.5503   0.0546  0.050   0.0244 0.01  
 3936: 56 44 13  0 55   56 43 14  0 55       122619.0768   0.0457  0.050   0.0620 0.33  
 3937: 56 44 13  0 57   56 43 14  0 57       122619.0768   0.0466  0.050   0.0620 0.34  
 3938: 56 44 13  0 56   56 43 14  0 56       122619.0768   0.0934  0.050   0.0620 0.33  
 3939: 56 44 13  0 57   56 42 14  0 57       122667.5196  -0.0149  0.050  -0.0002 0.34  
 3940: 56 44 13  0 55   56 42 14  0 55       122667.5196  -0.0157  0.050  -0.0002 0.33  
 3941: 56 44 13  0 56   56 42 14  0 56       122667.5196   0.0298  0.050  -0.0002 0.33  
 3942: 24 12 12  0 25   24 11 13  0 25       122685.3770   0.0417  0.050   0.0063 0.01  
 3943: 24 12 12  0 23   24 11 13  0 23       122685.3770   0.0456  0.050   0.0063 0.01  
 3944: 24 12 12  0 23   24 12 13  0 23       122685.3770   0.0456  0.050   0.0063 0.18  
 3945: 24 12 12  0 24   24 11 13  0 24       122685.3770  -0.0509  0.050   0.0063 0.01  
 3946: 24 12 12  0 24   24 12 13  0 24       122685.3770  -0.0509  0.050   0.0063 0.19  
 3947: 24 13 12  0 25   24 12 13  0 25       122685.3770   0.0417  0.050   0.0063 0.01  
 3948: 24 13 12  0 25   24 11 13  0 25       122685.3770   0.0417  0.050   0.0063 0.20  
 3949: 24 13 12  0 23   24 11 13  0 23       122685.3770   0.0456  0.050   0.0063 0.18  
 3950: 24 13 12  0 23   24 12 13  0 23       122685.3770   0.0456  0.050   0.0063 0.01  
 3951: 24 13 12  0 24   24 11 13  0 24       122685.3770  -0.0509  0.050   0.0063 0.19  
 3952: 24 13 12  0 24   24 12 13  0 24       122685.3770  -0.0509  0.050   0.0063 0.01  
 3953: 23 11 12  0 24   23 10 13  0 24       122752.8896   0.0143  0.050  -0.0184 0.01  
 3954: 23 11 12  0 24   23 11 13  0 24       122752.8896   0.0143  0.050  -0.0184 0.16  
 3955: 23 11 12  0 22   23 11 13  0 22       122752.8896   0.0187  0.050  -0.0184 0.15  
 3956: 23 11 12  0 22   23 10 13  0 22       122752.8896   0.0187  0.050  -0.0184 0.01  
 3957: 23 11 12  0 23   23 10 13  0 23       122752.8896  -0.0883  0.050  -0.0184 0.01  
 3958: 23 11 12  0 23   23 11 13  0 23       122752.8896  -0.0883  0.050  -0.0184 0.16  
 3959: 23 12 12  0 24   23 11 13  0 24       122752.8896   0.0143  0.050  -0.0184 0.01  
 3960: 23 12 12  0 24   23 10 13  0 24       122752.8896   0.0143  0.050  -0.0184 0.16  
 3961: 23 12 12  0 22   23 11 13  0 22       122752.8896   0.0187  0.050  -0.0184 0.01  
 3962: 23 12 12  0 22   23 10 13  0 22       122752.8896   0.0187  0.050  -0.0184 0.15  
 3963: 23 12 12  0 23   23 11 13  0 23       122752.8896  -0.0883  0.050  -0.0184 0.01  
 3964: 23 12 12  0 23   23 10 13  0 23       122752.8896  -0.0883  0.050  -0.0184 0.16  
 3965: 22 10 12  0 23   22 10 13  0 23       122812.8153   0.0261  0.050  -0.0100 0.16  
 3966: 22 10 12  0 23   22  9 13  0 23       122812.8153   0.0261  0.050  -0.0100 0.01  
 3967: 22 10 12  0 21   22 10 13  0 21       122812.8153   0.0313  0.050  -0.0100 0.15  
 3968: 22 10 12  0 21   22  9 13  0 21       122812.8153   0.0313  0.050  -0.0100 0.01  
 3969: 22 10 12  0 22   22  9 13  0 22       122812.8153  -0.0874  0.050  -0.0100 0.01  
 3970: 22 10 12  0 22   22 10 13  0 22       122812.8153  -0.0874  0.050  -0.0100 0.16  
 3971: 22 11 12  0 23   22 10 13  0 23       122812.8153   0.0261  0.050  -0.0100 0.01  
 3972: 22 11 12  0 23   22  9 13  0 23       122812.8153   0.0261  0.050  -0.0100 0.16  
 3973: 22 11 12  0 21   22  9 13  0 21       122812.8153   0.0313  0.050  -0.0100 0.15  
 3974: 22 11 12  0 21   22 10 13  0 21       122812.8153   0.0313  0.050  -0.0100 0.01  
 3975: 22 11 12  0 22   22  9 13  0 22       122812.8153  -0.0874  0.050  -0.0100 0.16  
 3976: 22 11 12  0 22   22 10 13  0 22       122812.8153  -0.0874  0.050  -0.0100 0.01  
 3977: 21  9 12  0 22   21  8 13  0 22       122865.7454   0.0341  0.050  -0.0059 0.01  
 3978: 21  9 12  0 22   21  9 13  0 22       122865.7454   0.0341  0.050  -0.0059 0.17  
 3979: 21  9 12  0 20   21  8 13  0 20       122865.7454   0.0401  0.050  -0.0059 0.01  
 3980: 21  9 12  0 20   21  9 13  0 20       122865.7454   0.0401  0.050  -0.0059 0.15  
 3981: 21  9 12  0 21   21  9 13  0 22       122865.7454   0.0662  0.050  -0.0059 0.00  
 3982: 21  9 12  0 21   21  9 13  0 20       122865.7454   0.0737  0.050  -0.0059 0.00  
 3983: 21  9 12  0 21   21  8 13  0 21       122865.7454  -0.0918  0.050  -0.0059 0.00  
 3984: 21  9 12  0 21   21  9 13  0 21       122865.7454  -0.0918  0.050  -0.0059 0.16  
 3985: 21  9 12  0 22   21  9 13  0 21       122865.7454  -0.1239  0.050  -0.0059 0.00  
 3986: 21  9 12  0 20   21  9 13  0 21       122865.7454  -0.1254  0.050  -0.0059 0.00  
 3987: 21 10 12  0 22   21  9 13  0 22       122865.7454   0.0341  0.050  -0.0059 0.01  
 3988: 21 10 12  0 22   21  8 13  0 22       122865.7454   0.0341  0.050  -0.0059 0.17  
 3989: 21 10 12  0 20   21  8 13  0 20       122865.7454   0.0401  0.050  -0.0059 0.15  
 3990: 21 10 12  0 20   21  9 13  0 20       122865.7454   0.0401  0.050  -0.0059 0.01  
 3991: 21 10 12  0 21   21  8 13  0 22       122865.7454   0.0662  0.050  -0.0059 0.00  
 3992: 21 10 12  0 21   21  8 13  0 20       122865.7454   0.0737  0.050  -0.0059 0.00  
 3993: 21 10 12  0 21   21  9 13  0 21       122865.7454  -0.0918  0.050  -0.0059 0.00  
 3994: 21 10 12  0 21   21  8 13  0 21       122865.7454  -0.0918  0.050  -0.0059 0.16  
 3995: 21 10 12  0 22   21  8 13  0 21       122865.7454  -0.1239  0.050  -0.0059 0.00  
 3996: 21 10 12  0 20   21  8 13  0 21       122865.7454  -0.1254  0.050  -0.0059 0.00  
 3997: 20  8 12  0 21   20  7 13  0 21       122912.2686   0.0262  0.050  -0.0183 0.03  
 3998: 20  8 12  0 21   20  8 13  0 21       122912.2686   0.0262  0.050  -0.0183 0.14  
 3999: 20  8 12  0 19   20  8 13  0 19       122912.2686   0.0332  0.050  -0.0183 0.15  
 4000: 20  8 12  0 19   20  7 13  0 19       122912.2686   0.0332  0.050  -0.0183 0.01  
 4001: 20  8 12  0 20   20  8 13  0 20       122912.2686  -0.1138  0.050  -0.0183 0.16  
 4002: 20  8 12  0 20   20  7 13  0 20       122912.2686  -0.1138  0.050  -0.0183 0.01  
 4003: 20  8 12  0 20   20  8 13  0 19       122912.2686   0.1432  0.050  -0.0183 0.00  
 4004: 20  8 12  0 21   20  8 13  0 20       122912.2686  -0.2185  0.050  -0.0183 0.00  
 4005: 20  8 12  0 19   20  8 13  0 20       122912.2686  -0.2237  0.050  -0.0183 0.00  
 4006: 20  9 12  0 21   20  7 13  0 21       122912.2686   0.0262  0.050  -0.0183 0.14  
 4007: 20  9 12  0 21   20  8 13  0 21       122912.2686   0.0262  0.050  -0.0183 0.03  
 4008: 20  9 12  0 19   20  7 13  0 19       122912.2686   0.0332  0.050  -0.0183 0.15  
 4009: 20  9 12  0 19   20  8 13  0 19       122912.2686   0.0332  0.050  -0.0183 0.01  
 4010: 20  9 12  0 20   20  8 13  0 20       122912.2686  -0.1138  0.050  -0.0183 0.01  
 4011: 20  9 12  0 20   20  7 13  0 20       122912.2686  -0.1138  0.050  -0.0183 0.16  
 4012: 20  9 12  0 20   20  7 13  0 19       122912.2686   0.1432  0.050  -0.0183 0.00  
 4013: 20  9 12  0 21   20  7 13  0 20       122912.2686  -0.2185  0.050  -0.0183 0.00  
 4014: 20  9 12  0 19   20  7 13  0 20       122912.2686  -0.2237  0.050  -0.0183 0.00  
 4015: 19  7 12  0 20   19  6 13  0 20       122953.0022   0.0512  0.050   0.0020 0.08  
 4016: 19  7 12  0 20   19  7 13  0 20       122953.0022   0.0512  0.050   0.0020 0.10  
 4017: 19  7 12  0 18   19  6 13  0 18       122953.0022   0.0594  0.050   0.0020 0.01  
 4018: 19  7 12  0 18   19  7 13  0 18       122953.0022   0.0594  0.050   0.0020 0.15  
 4019: 19  7 12  0 19   19  6 13  0 19       122953.0022  -0.1048  0.050   0.0020 0.00  
 4020: 19  7 12  0 19   19  7 13  0 19       122953.0022  -0.1048  0.050   0.0020 0.17  
 4021: 19  8 12  0 20   19  7 13  0 20       122953.0022   0.0512  0.050   0.0020 0.08  
 4022: 19  8 12  0 20   19  6 13  0 20       122953.0022   0.0512  0.050   0.0020 0.10  
 4023: 19  8 12  0 18   19  6 13  0 18       122953.0022   0.0594  0.050   0.0020 0.15  
 4024: 19  8 12  0 18   19  7 13  0 18       122953.0022   0.0594  0.050   0.0020 0.01  
 4025: 19  8 12  0 19   19  6 13  0 19       122953.0022  -0.1048  0.050   0.0020 0.17  
 4026: 24 24  0  0 25   24 22  3  0 25       122977.0578   0.0221  0.050   0.0479 0.52  
 4027: 24 24  0  0 23   24 22  3  0 23       122977.0578   0.0758  0.050   0.0479 0.48  
 4028: 12  0 12  0 11   11  1 11  0 10       122987.2427  -0.0150  0.050  -0.0209 0.01  
 4029: 12  0 12  0 11   11  0 11  0 10       122987.2427  -0.0150  0.050  -0.0209 0.15  
 4030: 12  0 12  0 12   11  1 11  0 11       122987.2427  -0.0202  0.050  -0.0209 0.00  
 4031: 12  0 12  0 12   11  0 11  0 11       122987.2427  -0.0202  0.050  -0.0209 0.16  
 4032: 12  0 12  0 13   11  0 11  0 12       122987.2427  -0.0263  0.050  -0.0209 0.18  
 4033: 12  0 12  0 13   11  1 11  0 12       122987.2427  -0.0263  0.050  -0.0209 0.00  
 4034: 12  1 12  0 11   11  0 11  0 10       122987.2427  -0.0150  0.050  -0.0209 0.01  
 4035: 12  1 12  0 11   11  1 11  0 10       122987.2427  -0.0150  0.050  -0.0209 0.15  
 4036: 12  1 12  0 12   11  1 11  0 11       122987.2427  -0.0202  0.050  -0.0209 0.16  
 4037: 12  1 12  0 12   11  0 11  0 11       122987.2427  -0.0202  0.050  -0.0209 0.00  
 4038: 12  1 12  0 13   11  1 11  0 12       122987.2427  -0.0263  0.050  -0.0209 0.18  
 4039: 12  1 12  0 13   11  0 11  0 12       122987.2427  -0.0263  0.050  -0.0209 0.00  
 4040: 18  6 12  0 18   18  5 13  0 18       122988.4706  -0.0779  0.050   0.0415 0.02  
 4041: 18  6 12  0 18   18  6 13  0 18       122988.4706  -0.0779  0.050   0.0415 0.15  
 4042: 18  6 12  0 19   18  6 13  0 19       122988.4706   0.0965  0.050   0.0415 0.11  
 4043: 18  6 12  0 19   18  5 13  0 19       122988.4706   0.0965  0.050   0.0415 0.07  
 4044: 18  6 12  0 17   18  6 13  0 17       122988.4706   0.1062  0.050   0.0415 0.15  
 4045: 18  6 12  0 17   18  5 13  0 17       122988.4706   0.1062  0.050   0.0415 0.01  
 4046: 18  7 12  0 18   18  5 13  0 18       122988.4706  -0.0779  0.050   0.0415 0.15  
 4047: 18  7 12  0 18   18  6 13  0 18       122988.4706  -0.0779  0.050   0.0415 0.02  
 4048: 18  7 12  0 19   18  6 13  0 19       122988.4706   0.0965  0.050   0.0415 0.07  
 4049: 18  7 12  0 19   18  5 13  0 19       122988.4706   0.0965  0.050   0.0415 0.11  
 4050: 18  7 12  0 17   18  6 13  0 17       122988.4706   0.1062  0.050   0.0415 0.01  
 4051: 18  7 12  0 17   18  5 13  0 17       122988.4706   0.1062  0.050   0.0415 0.15  
 4052: 11  1 10  0 11   10  2  9  0 10       122998.0172   0.0171  0.050  -0.0200 0.01  
 4053: 11  1 10  0 10   10  2  9  0  9       122998.0172  -0.0265  0.050  -0.0200 0.01  
 4054: 11  1 10  0 10   10  1  9  0  9       122998.0172  -0.0265  0.050  -0.0200 0.17  
 4055: 11  1 10  0 12   10  2  9  0 11       122998.0172  -0.0321  0.050  -0.0200 0.05  
 4056: 11  1 10  0 12   10  1  9  0 11       122998.0172  -0.0321  0.050  -0.0200 0.17  
 4057: 11  2 10  0 11   10  1  9  0 10       122998.0172   0.0171  0.050  -0.0200 0.01  
 4058: 11  2 10  0 11   10  2  9  0 10       122998.0172   0.0171  0.050  -0.0200 0.19  
 4059: 11  2 10  0 10   10  1  9  0  9       122998.0172  -0.0265  0.050  -0.0200 0.01  
 4060: 11  2 10  0 10   10  2  9  0  9       122998.0172  -0.0265  0.050  -0.0200 0.17  
 4061: 11  2 10  0 12   10  1  9  0 11       122998.0172  -0.0321  0.050  -0.0200 0.05  
 4062: 11  2 10  0 12   10  2  9  0 11       122998.0172  -0.0321  0.050  -0.0200 0.17  
 4063:  8  4  4  0  9    7  5  3  0  8       122999.9895  -0.0427  0.050   0.0052 0.38  
 4064:  8  4  4  0  7    7  5  3  0  6       122999.9895  -0.0702  0.050   0.0052 0.29  
 4065:  8  4  4  0  8    7  5  3  0  7       122999.9895   0.1259  0.050   0.0052 0.33  
 4066: 10  2  8  0 11    9  3  7  0 10       123009.9349  -0.0346  0.050  -0.0043 0.01  
 4067: 10  2  8  0 11    9  2  7  0 10       123009.9349  -0.0347  0.050  -0.0043 0.18  
 4068: 10  2  8  0  9    9  3  7  0  8       123009.9349  -0.0371  0.050  -0.0043 0.01  
 4069: 10  2  8  0  9    9  2  7  0  8       123009.9349  -0.0372  0.050  -0.0043 0.14  
 4070: 10  2  8  0 10    9  2  7  0  9       123009.9349   0.0590  0.050  -0.0043 0.16  
 4071: 10  2  8  0 10    9  3  7  0  9       123009.9349   0.0591  0.050  -0.0043 0.01  
 4072: 10  3  8  0 11    9  3  7  0 10       123009.9349  -0.0346  0.050  -0.0043 0.18  
 4073: 10  3  8  0 11    9  2  7  0 10       123009.9349  -0.0347  0.050  -0.0043 0.01  
 4074: 10  3  8  0  9    9  3  7  0  8       123009.9349  -0.0371  0.050  -0.0043 0.14  
 4075: 10  3  8  0  9    9  2  7  0  8       123009.9349  -0.0372  0.050  -0.0043 0.01  
 4076: 10  3  8  0 10    9  2  7  0  9       123009.9349   0.0590  0.050  -0.0043 0.01  
 4077: 10  3  8  0 10    9  3  7  0  9       123009.9349   0.0591  0.050  -0.0043 0.16  
 4078:  8  5  4  0  9    7  5  3  0  8       123015.0314  -0.0361  0.050   0.0095 0.38  
 4079:  8  5  4  0  7    7  5  3  0  6       123015.0314  -0.0626  0.050   0.0095 0.29  
 4080:  8  5  4  0  8    7  5  3  0  7       123015.0314   0.1248  0.050   0.0095 0.33  
 4081: 17  5 12  0 18   17  5 13  0 18       123019.0727   0.0541  0.050  -0.0074 0.18  
 4082: 17  5 12  0 16   17  4 13  0 16       123019.0727   0.0656  0.050  -0.0074 0.01  
 4083: 17  5 12  0 16   17  5 13  0 16       123019.0727   0.0656  0.050  -0.0074 0.15  
 4084: 17  5 12  0 17   17  4 13  0 17       123019.0727  -0.1419  0.050  -0.0074 0.00  
 4085: 17  5 12  0 17   17  5 13  0 17       123019.0727  -0.1419  0.050  -0.0074 0.17  
 4086: 17  6 12  0 18   17  4 13  0 18       123019.0727   0.0541  0.050  -0.0074 0.18  
 4087: 17  6 12  0 16   17  4 13  0 16       123019.0727   0.0656  0.050  -0.0074 0.15  
 4088: 17  6 12  0 16   17  5 13  0 16       123019.0727   0.0656  0.050  -0.0074 0.01  
 4089: 17  6 12  0 17   17  4 13  0 17       123019.0727  -0.1419  0.050  -0.0074 0.17  
 4090: 17  6 12  0 17   17  5 13  0 17       123019.0727  -0.1419  0.050  -0.0074 0.00  
 4091:  9  3  6  0  8    8  4  5  0  7       123028.6203   0.0473  0.050  -0.0323 0.01  
 4092:  9  3  6  0  9    8  3  5  0  9       123028.6203   0.0533  0.050  -0.0323 0.00  
 4093:  9  3  6  0 10    8  4  5  0  9       123028.6203   0.0603  0.050  -0.0323 0.01  
 4094:  9  3  6  0  9    8  3  5  0  8       123028.6203  -0.0626  0.050  -0.0323 0.16  
 4095:  9  3  6  0  9    8  4  5  0  8       123028.6203   0.1906  0.050  -0.0323 0.01  
 4096:  9  3  6  0 10    8  3  5  0  9       123028.6203  -0.1928  0.050  -0.0323 0.18  
 4097:  9  3  6  0  8    8  3  5  0  7       123028.6203  -0.2057  0.050  -0.0323 0.14  
 4098:  9  4  6  0  8    8  4  5  0  7       123028.6203   0.0364  0.050  -0.0323 0.14  
 4099:  9  4  6  0 10    8  4  5  0  9       123028.6203   0.0493  0.050  -0.0323 0.18  
 4100:  9  4  6  0  9    8  3  5  0  8       123028.6203  -0.0735  0.050  -0.0323 0.01  
 4101:  9  4  6  0  8    8  4  5  0  8       123028.6203  -0.0939  0.050  -0.0323 0.00  
 4102:  9  4  6  0  9    8  4  5  0  8       123028.6203   0.1797  0.050  -0.0323 0.16  
 4103:  9  4  6  0 10    8  3  5  0  9       123028.6203  -0.2037  0.050  -0.0323 0.01  
 4104:  9  4  6  0  8    8  3  5  0  7       123028.6203  -0.2166  0.050  -0.0323 0.01  
 4105: 16  4 12  0 17   16  4 13  0 17       123045.4222   0.0602  0.050  -0.0091 0.15  
 4106: 16  4 12  0 17   16  3 13  0 17       123045.4222   0.0602  0.050  -0.0091 0.03  
 4107: 16  4 12  0 15   16  3 13  0 15       123045.4222   0.0740  0.050  -0.0091 0.01  
 4108: 16  4 12  0 15   16  4 13  0 15       123045.4222   0.0740  0.050  -0.0091 0.15  
 4109: 16  4 12  0 16   16  4 13  0 16       123045.4222  -0.1610  0.050  -0.0091 0.11  
 4110: 16  4 12  0 16   16  3 13  0 16       123045.4222  -0.1610  0.050  -0.0091 0.06  
 4111: 16  5 12  0 17   16  3 13  0 17       123045.4222   0.0602  0.050  -0.0091 0.15  
 4112: 16  5 12  0 17   16  4 13  0 17       123045.4222   0.0602  0.050  -0.0091 0.03  
 4113: 16  5 12  0 15   16  4 13  0 15       123045.4222   0.0740  0.050  -0.0091 0.01  
 4114: 16  5 12  0 15   16  3 13  0 15       123045.4222   0.0740  0.050  -0.0091 0.15  
 4115: 16  5 12  0 16   16  4 13  0 16       123045.4222  -0.1610  0.050  -0.0091 0.06  
 4116: 16  5 12  0 16   16  3 13  0 16       123045.4222  -0.1610  0.050  -0.0091 0.11  
 4117: 15  3 12  0 16   15  3 13  0 16       123067.9015   0.0482  0.050  -0.0300 0.11  
 4118: 15  3 12  0 16   15  2 13  0 16       123067.9015   0.0482  0.050  -0.0300 0.07  
 4119: 15  3 12  0 14   15  3 13  0 14       123067.9015   0.0650  0.050  -0.0300 0.15  
 4120: 15  3 12  0 14   15  2 13  0 14       123067.9015   0.0650  0.050  -0.0300 0.01  
 4121: 15  3 12  0 15   15  2 13  0 15       123067.9015  -0.2031  0.050  -0.0300 0.02  
 4122: 15  3 12  0 15   15  3 13  0 15       123067.9015  -0.2031  0.050  -0.0300 0.15  
 4123: 15  4 12  0 16   15  3 13  0 16       123067.9015   0.0482  0.050  -0.0300 0.07  
 4124: 15  4 12  0 16   15  2 13  0 16       123067.9015   0.0482  0.050  -0.0300 0.11  
 4125: 15  4 12  0 14   15  2 13  0 14       123067.9015   0.0650  0.050  -0.0300 0.15  
 4126: 15  4 12  0 14   15  3 13  0 14       123067.9015   0.0650  0.050  -0.0300 0.01  
 4127: 15  4 12  0 15   15  2 13  0 15       123067.9015  -0.2031  0.050  -0.0300 0.15  
 4128: 15  4 12  0 15   15  3 13  0 15       123067.9015  -0.2031  0.050  -0.0300 0.02  
 4129: 55 42 13  0 56   55 42 14  0 56       123080.1144  -0.0273  0.050  -0.0094 0.34  
 4130: 55 42 13  0 54   55 42 14  0 54       123080.1144  -0.0283  0.050  -0.0094 0.33  
 4131: 55 42 13  0 55   55 42 14  0 55       123080.1144   0.0277  0.050  -0.0094 0.33  
 4132: 14  2 12  0 15   14  1 13  0 15       123086.9483   0.0353  0.050  -0.0537 0.01  
 4133: 14  2 12  0 15   14  2 13  0 15       123086.9483   0.0353  0.050  -0.0537 0.17  
 4134: 14  2 12  0 13   14  2 13  0 13       123086.9483   0.0559  0.050  -0.0537 0.15  
 4135: 14  2 12  0 13   14  1 13  0 13       123086.9483   0.0559  0.050  -0.0537 0.01  
 4136: 14  2 12  0 14   14  2 13  0 14       123086.9483  -0.2522  0.050  -0.0537 0.16  
 4137: 14  2 12  0 14   14  1 13  0 14       123086.9483  -0.2522  0.050  -0.0537 0.01  
 4138: 14  3 12  0 15   14  2 13  0 15       123086.9483   0.0353  0.050  -0.0537 0.01  
 4139: 14  3 12  0 15   14  1 13  0 15       123086.9483   0.0353  0.050  -0.0537 0.17  
 4140: 14  3 12  0 13   14  1 13  0 13       123086.9483   0.0559  0.050  -0.0537 0.15  
 4141: 14  3 12  0 13   14  2 13  0 13       123086.9483   0.0559  0.050  -0.0537 0.01  
 4142: 14  3 12  0 14   14  2 13  0 14       123086.9483  -0.2522  0.050  -0.0537 0.01  
 4143: 14  3 12  0 14   14  1 13  0 14       123086.9483  -0.2522  0.050  -0.0537 0.16  
 4144: 13  1 12  0 14   13  0 13  0 14       123102.9859   0.0518  0.050  -0.0502 0.15  
 4145: 13  1 12  0 14   13  1 13  0 14       123102.9859   0.0518  0.050  -0.0502 0.02  
 4146: 13  1 12  0 12   13  0 13  0 12       123102.9859   0.0774  0.050  -0.0502 0.01  
 4147: 13  1 12  0 12   13  1 13  0 12       123102.9859   0.0774  0.050  -0.0502 0.15  
 4148: 13  1 12  0 13   13  0 13  0 13       123102.9859  -0.2799  0.050  -0.0502 0.01  
 4149: 13  1 12  0 13   13  1 13  0 13       123102.9859  -0.2799  0.050  -0.0502 0.16  
 4150: 13  2 12  0 14   13  1 13  0 14       123102.9859   0.0518  0.050  -0.0502 0.15  
 4151: 13  2 12  0 14   13  0 13  0 14       123102.9859   0.0518  0.050  -0.0502 0.02  
 4152: 13  2 12  0 12   13  0 13  0 12       123102.9859   0.0774  0.050  -0.0502 0.15  
 4153: 13  2 12  0 12   13  1 13  0 12       123102.9859   0.0774  0.050  -0.0502 0.01  
 4154: 13  2 12  0 13   13  0 13  0 13       123102.9859  -0.2799  0.050  -0.0502 0.16  
 4155: 13  2 12  0 13   13  1 13  0 13       123102.9859  -0.2799  0.050  -0.0502 0.01  
 4156: 55 42 13  0 56   55 41 14  0 56       123110.2619  -0.0147  0.050   0.0029 0.34  
 4157: 55 42 13  0 54   55 41 14  0 54       123110.2619  -0.0157  0.050   0.0029 0.33  
 4158: 55 42 13  0 55   55 41 14  0 55       123110.2619   0.0390  0.050   0.0029 0.33  
 4159:  8  4  4  0  9    7  4  3  0  8       123197.0760  -0.0332  0.050  -0.0135 0.38  
 4160:  8  4  4  0  8    7  4  3  0  7       123197.0760   0.0381  0.050  -0.0135 0.33  
 4161:  8  4  4  0  7    7  4  3  0  6       123197.0760  -0.0467  0.050  -0.0135 0.29  
 4162:  8  5  4  0  9    7  4  3  0  8       123212.1432  -0.0013  0.050   0.0162 0.38  
 4163:  8  5  4  0  7    7  4  3  0  6       123212.1432  -0.0137  0.050   0.0162 0.29  
 4164:  8  5  4  0  8    7  4  3  0  7       123212.1432   0.0623  0.050   0.0162 0.33  
 4165: 41 36  6  0 42   41 34  7  0 42       123216.7677   0.0164  0.050   0.0295 0.51  
 4166: 41 36  6  0 40   41 34  7  0 40       123216.7677   0.0431  0.050   0.0295 0.49  
 4167: 41 36  6  0 41   41 34  7  0 41       123217.8721   0.0284  0.050               
 4168: 37 33  5  0 38   37 31  6  0 38       123225.0050  -0.0016  0.050   0.0137 0.51  
 4169: 37 33  5  0 36   37 31  6  0 36       123225.0050   0.0299  0.050   0.0137 0.49  
 4170: 37 33  5  0 37   37 31  6  0 37       123226.1743  -0.0009  0.050               
 4171:  5  4  2  0  6    4  2  3  0  5       123263.2403  -0.0242  0.050   0.0588 0.60  
 4172:  5  4  2  0  4    4  2  3  0  3       123263.2403   0.1848  0.050   0.0588 0.40  
 4173:  5  4  2  0  5    4  2  3  0  4       123264.2100   0.0131  0.050               
 4174:  5  4  2  0  6    4  1  3  0  5       123269.9771  -0.0099  0.050   0.0739 0.60  
 4175:  5  4  2  0  4    4  1  3  0  3       123269.9771   0.2015  0.050   0.0739 0.40  
 4176:  5  4  2  0  5    4  1  3  0  4       123270.9312   0.0026  0.050               
 4177: 66 52 14  0 67   66 52 15  0 67       123353.6030  -0.0474  0.050  -0.0022 0.34  
 4178: 66 52 14  0 65   66 52 15  0 65       123353.6030  -0.0495  0.050  -0.0022 0.33  
 4179: 66 52 14  0 66   66 52 15  0 66       123353.6030   0.0907  0.050  -0.0022 0.33  
 4180: 55 43 13  0 54   55 42 14  0 54       123379.4031   0.0119  0.050   0.0269 0.33  
 4181: 55 43 13  0 56   55 42 14  0 56       123379.4031   0.0127  0.050   0.0269 0.34  
 4182: 55 43 13  0 55   55 42 14  0 55       123379.4031   0.0561  0.050   0.0269 0.33  
 4183: 55 43 13  0 55   55 41 14  0 55       123409.5026   0.0194  0.050  -0.0089 0.33  
 4184: 55 43 13  0 56   55 41 14  0 56       123409.5026  -0.0226  0.050  -0.0089 0.34  
 4185: 55 43 13  0 54   55 41 14  0 54       123409.5026  -0.0233  0.050  -0.0089 0.33  
 4186: 54 41 13  0 54   54 41 14  0 54       123905.5838   0.0149  0.050  -0.0171 0.33  
 4187: 54 41 13  0 55   54 41 14  0 55       123905.5838  -0.0326  0.050  -0.0171 0.34  
 4188: 54 41 13  0 53   54 41 14  0 53       123905.5838  -0.0335  0.050  -0.0171 0.33  
 4189: 54 41 13  0 53   54 40 14  0 53       123924.1341   0.0179  0.050   0.0341 0.33  
 4190: 54 41 13  0 55   54 40 14  0 55       123924.1341   0.0187  0.050   0.0341 0.34  
 4191: 54 41 13  0 54   54 40 14  0 54       123924.1341   0.0655  0.050   0.0341 0.33  
 4192: 54 42 13  0 53   54 41 14  0 53       124098.8449   0.0104  0.050   0.0242 0.33  
 4193: 54 42 13  0 55   54 41 14  0 55       124098.8449   0.0111  0.050   0.0242 0.34  
 4194: 54 42 13  0 54   54 41 14  0 54       124098.8449   0.0509  0.050   0.0242 0.33  
 4195: 54 42 13  0 54   54 40 14  0 54       124117.3107   0.0170  0.050  -0.0091 0.33  
 4196: 54 42 13  0 55   54 40 14  0 55       124117.3107  -0.0217  0.050  -0.0091 0.34  
 4197: 54 42 13  0 53   54 40 14  0 53       124117.3107  -0.0225  0.050  -0.0091 0.33  
 4198:  7  5  2  0  8    6  5  1  0  7       124517.6205  -0.0010  0.050   0.0160 0.38  
 4199:  7  5  2  0  6    6  5  1  0  5       124517.6205  -0.0106  0.050   0.0160 0.28  
 4200:  7  5  2  0  7    6  5  1  0  7       124517.6205   0.0164  0.050   0.0160 0.01  
 4201:  7  5  2  0  6    6  5  1  0  6       124517.6205   0.0383  0.050   0.0160 0.01  
 4202:  7  5  2  0  7    6  5  1  0  6       124517.6205   0.0583  0.050   0.0160 0.33  
 4203: 49 47  3  0 50   49 46  4  0 50       124645.8747   0.0406  0.050   0.0049 0.17  
 4204: 49 47  3  0 48   49 46  4  0 48       124645.8747   0.0475  0.050   0.0049 0.16  
 4205: 49 47  2  0 49   49 46  3  0 49       124645.8747  -0.1490  0.050   0.0049 0.17  
 4206: 49 47  2  0 50   49 46  3  0 50       124645.8747   0.1902  0.050   0.0049 0.17  
 4207: 49 47  2  0 48   49 46  3  0 48       124645.8747   0.1971  0.050   0.0049 0.16  
 4208: 49 47  3  0 49   49 46  4  0 49       124645.8747  -0.2986  0.050   0.0049 0.17  
 4209: 30 26  4  0 31   30 24  7  0 31       124651.6283   0.0422  0.050   0.0007 0.34  
 4210: 30 26  4  0 29   30 24  7  0 29       124651.6283   0.0465  0.050   0.0007 0.32  
 4211: 30 26  4  0 30   30 24  7  0 30       124651.6283  -0.0865  0.050   0.0007 0.33  
 4212: 53 40 13  0 53   53 40 14  0 53       124653.1404  -0.0183  0.050  -0.0461 0.33  
 4213: 53 40 13  0 54   53 40 14  0 54       124653.1404  -0.0595  0.050  -0.0461 0.34  
 4214: 53 40 13  0 52   53 40 14  0 52       124653.1404  -0.0602  0.050  -0.0461 0.33  
 4215: 53 40 13  0 54   53 39 14  0 54       124664.4058  -0.0118  0.050   0.0014 0.34  
 4216: 53 40 13  0 52   53 39 14  0 52       124664.4058  -0.0126  0.050   0.0014 0.33  
 4217: 53 40 13  0 53   53 39 14  0 53       124664.4058   0.0287  0.050   0.0014 0.33  
 4218: 29 25  4  0 29   29 23  7  0 29       124694.8049  -0.0004  0.050   0.0060 0.33  
 4219: 29 25  4  0 30   29 23  7  0 30       124694.8049   0.0090  0.050   0.0060 0.34  
 4220: 29 25  4  0 28   29 23  7  0 28       124694.8049   0.0093  0.050   0.0060 0.32  
 4221: 31 28  3  0 30   31 26  6  0 30       124772.5188  -0.0102  0.050  -0.0228 0.48  
 4222: 31 28  3  0 32   31 26  6  0 32       124772.5188  -0.0346  0.050  -0.0228 0.52  
 4223: 31 28  3  0 31   31 26  6  0 31       124773.3329   0.0252  0.050               
 4224: 53 41 13  0 53   53 40 14  0 53       124776.3818   0.0087  0.050  -0.0154 0.33  
 4225: 53 41 13  0 54   53 40 14  0 54       124776.3818  -0.0271  0.050  -0.0154 0.34  
 4226: 53 41 13  0 52   53 40 14  0 52       124776.3818  -0.0278  0.050  -0.0154 0.33  
 4227: 53 41 13  0 52   53 39 14  0 52       124787.6359   0.0085  0.050   0.0208 0.33  
 4228: 53 41 13  0 54   53 39 14  0 54       124787.6359   0.0092  0.050   0.0208 0.34  
 4229: 53 41 13  0 53   53 39 14  0 53       124787.6359   0.0445  0.050   0.0208 0.33  
 4230: 30 28  3  0 29   30 26  4  0 29       125072.5740   0.0119  0.050  -0.0092 0.48  
 4231: 30 28  3  0 31   30 26  4  0 31       125072.5740  -0.0289  0.050  -0.0092 0.52  
 4232: 30 28  3  0 30   30 26  4  0 30       125073.8645   0.0370  0.050               
 4233: 27 26  2  0 28   27 24  3  0 28       125124.9458  -0.0211  0.050   0.0009 0.52  
 4234: 27 26  2  0 26   27 24  3  0 26       125124.9458   0.0247  0.050   0.0009 0.48  
 4235: 27 26  2  0 27   27 24  3  0 27       125126.1853  -0.0223  0.050               
 4236: 29 27  2  0 30   29 25  5  0 30       125134.0458  -0.0020  0.050   0.0142 0.52  
 4237: 29 27  2  0 28   29 25  5  0 28       125134.0458   0.0315  0.050   0.0142 0.48  
 4238: 29 27  2  0 29   29 25  5  0 29       125135.0310   0.0081  0.050               
 4239: 47 46  2  0 48   47 45  3  0 48       125216.5393   0.1239  0.050   0.0145 0.17  
 4240: 47 46  2  0 46   47 45  3  0 46       125216.5393   0.1314  0.050   0.0145 0.16  
 4241: 47 46  1  0 48   47 45  2  0 48       125216.5393   0.1370  0.050   0.0145 0.17  
 4242: 47 46  1  0 46   47 45  2  0 46       125216.5393   0.1446  0.050   0.0145 0.16  
 4243: 47 46  1  0 47   47 45  2  0 47       125216.5393  -0.2173  0.050   0.0145 0.17  
 4244: 47 46  2  0 47   47 45  3  0 47       125216.5393  -0.2304  0.050   0.0145 0.17  
 4245: 52 39 13  0 51   52 39 14  0 51       125334.7225   0.0082  0.050   0.0205 0.33  
 4246: 52 39 13  0 53   52 39 14  0 53       125334.7225   0.0089  0.050   0.0205 0.34  
 4247: 52 39 13  0 52   52 39 14  0 52       125334.7225   0.0444  0.050   0.0205 0.33  
 4248: 52 39 13  0 53   52 38 14  0 53       125341.4333   0.0019  0.050   0.0134 0.34  
 4249: 52 39 13  0 51   52 38 14  0 51       125341.4333   0.0012  0.050   0.0134 0.33  
 4250: 52 39 13  0 52   52 38 14  0 52       125341.4333   0.0370  0.050   0.0134 0.33  
 4251: 31 27  4  0 32   31 25  7  0 32       125376.7851   0.0616  0.050  -0.0160 0.34  
 4252: 31 27  4  0 30   31 25  7  0 30       125376.7851   0.0694  0.050  -0.0160 0.32  
 4253: 31 27  4  0 31   31 25  7  0 31       125376.7851  -0.1791  0.050  -0.0160 0.33  
 4254: 52 40 13  0 53   52 39 14  0 53       125412.2929  -0.0044  0.050   0.0060 0.34  
 4255: 52 40 13  0 51   52 39 14  0 51       125412.2929  -0.0051  0.050   0.0060 0.33  
 4256: 52 40 13  0 52   52 39 14  0 52       125412.2929   0.0275  0.050   0.0060 0.33  
 4257: 52 40 13  0 53   52 38 14  0 53       125419.0103  -0.0049  0.050   0.0054 0.34  
 4258: 52 40 13  0 51   52 38 14  0 51       125419.0103  -0.0055  0.050   0.0054 0.33  
 4259: 52 40 13  0 52   52 38 14  0 52       125419.0103   0.0267  0.050   0.0054 0.33  
 4260: 28 24  4  0 29   28 22  7  0 29       125494.5011  -0.0133  0.050   0.0226 0.35  
 4261: 28 24  4  0 27   28 22  7  0 27       125494.5011  -0.0173  0.050   0.0226 0.32  
 4262: 28 24  4  0 28   28 22  7  0 28       125494.5011   0.0983  0.050   0.0226 0.33  
 4263: 51 38 13  0 50   51 38 14  0 50       125959.2360   0.0017  0.050   0.0122 0.33  
 4264: 51 38 13  0 52   51 38 14  0 52       125959.2360   0.0023  0.050   0.0122 0.34  
 4265: 51 38 13  0 51   51 38 14  0 51       125959.2360   0.0326  0.050   0.0122 0.33  
 4266: 51 38 13  0 52   51 37 14  0 52       125963.2036  -0.0017  0.050   0.0080 0.34  
 4267: 51 38 13  0 50   51 37 14  0 50       125963.2036  -0.0023  0.050   0.0080 0.33  
 4268: 51 38 13  0 51   51 37 14  0 51       125963.2036   0.0283  0.050   0.0080 0.33  
 4269: 51 39 13  0 51   51 38 14  0 51       126007.4496   0.0095  0.050  -0.0094 0.33  
 4270: 51 39 13  0 52   51 38 14  0 52       126007.4496  -0.0185  0.050  -0.0094 0.34  
 4271: 51 39 13  0 50   51 38 14  0 50       126007.4496  -0.0191  0.050  -0.0094 0.33  
 4272: 51 39 13  0 52   51 37 14  0 52       126011.4298  -0.0101  0.050  -0.0010 0.34  
 4273: 51 39 13  0 50   51 37 14  0 50       126011.4298  -0.0106  0.050  -0.0010 0.33  
 4274: 51 39 13  0 51   51 37 14  0 51       126011.4298   0.0177  0.050  -0.0010 0.33  
 4275: 29 25  4  0 29   29 22  7  0 29       126376.7685  -0.0625  0.050   0.0238 0.33  
 4276: 29 25  4  0 30   29 22  7  0 30       126376.7685   0.0649  0.050   0.0238 0.34  
 4277: 29 25  4  0 28   29 22  7  0 28       126376.7685   0.0693  0.050   0.0238 0.32  
 4278: 54 46  9  0 55   54 44 10  0 55       126428.7957   0.0468  0.050   0.0542 0.51  
 4279: 54 46  9  0 53   54 44 10  0 53       126428.7957   0.0618  0.050   0.0542 0.49  
 4280: 54 46  9  0 54   54 44 10  0 54       126429.5497  -0.0087  0.050               
 4281:  7  6  1  0  7    6  6  0  0  6       126447.2769   0.0072  0.050               
 4282:  7  6  1  0  8    6  6  0  0  7       126448.7844   0.0930  0.050  -0.0112 0.57  
 4283:  7  6  1  0  6    6  6  0  0  5       126448.7844  -0.1507  0.050  -0.0112 0.43  
 4284: 50 37 13  0 51   50 37 14  0 51       126533.8049  -0.0008  0.050   0.0075 0.34  
 4285: 50 37 13  0 49   50 37 14  0 49       126533.8049  -0.0013  0.050   0.0075 0.33  
 4286: 50 37 13  0 50   50 37 14  0 50       126533.8049   0.0247  0.050   0.0075 0.33  
 4287: 50 37 13  0 50   50 36 14  0 50       126536.1028   0.0050  0.050  -0.0121 0.33  
 4288: 50 37 13  0 51   50 36 14  0 51       126536.1028  -0.0204  0.050  -0.0121 0.34  
 4289: 50 37 13  0 49   50 36 14  0 49       126536.1028  -0.0209  0.050  -0.0121 0.33  
 4290: 50 38 13  0 49   50 37 14  0 49       126563.4253   0.0181  0.050   0.0265 0.33  
 4291: 50 38 13  0 51   50 37 14  0 51       126563.4253   0.0186  0.050   0.0265 0.34  
 4292: 50 38 13  0 50   50 37 14  0 50       126563.4253   0.0428  0.050   0.0265 0.33  
 4293: 50 38 13  0 51   50 36 14  0 51       126565.7243   0.0001  0.050   0.0080 0.34  
 4294: 50 38 13  0 49   50 36 14  0 49       126565.7243  -0.0003  0.050   0.0080 0.33  
 4295: 50 38 13  0 50   50 36 14  0 50       126565.7243   0.0242  0.050   0.0080 0.33  
 4296: 28 24  4  0 29   28 21  7  0 29       126576.1945  -0.0009  0.050   0.0083 0.35  
 4297: 28 24  4  0 27   28 21  7  0 27       126576.1945  -0.0019  0.050   0.0083 0.32  
 4298: 28 24  4  0 28   28 21  7  0 28       126576.1945   0.0279  0.050   0.0083 0.33  
 4299: 66 53 14  0 65   66 51 15  0 65       126758.6190   0.0126  0.050   0.0275 0.33  
 4300: 66 53 14  0 67   66 51 15  0 67       126758.6190   0.0133  0.050   0.0275 0.34  
 4301: 66 53 14  0 66   66 51 15  0 66       126758.6190   0.0564  0.050   0.0275 0.33  
 4302: 64 50 14  0 65   64 50 15  0 65       126798.7431   0.0010  0.050   0.0335 0.34  
 4303: 64 50 14  0 63   64 50 15  0 63       126798.7431  -0.0005  0.050   0.0335 0.33  
 4304: 64 50 14  0 64   64 50 15  0 64       126798.7431   0.1000  0.050   0.0335 0.33  
 4305: 32 28  4  0 33   32 26  7  0 33       126849.6435   0.0443  0.050   0.0495 0.52  
 4306: 32 28  4  0 31   32 26  7  0 31       126849.6435   0.0550  0.050   0.0495 0.48  
 4307:  9  6  3  0  9    8  8  0  0  8       126872.6177   0.0177  0.050               
 4308:  9  6  3  0  8    8  8  0  0  7       126874.3874  -0.0878  0.050   0.0306 0.44  
 4309:  9  6  3  0 10    8  8  0  0  9       126874.3874   0.1249  0.050   0.0306 0.56  
 4310: 27 23  4  0 28   27 21  7  0 28       127000.9260  -0.0412  0.050   0.0322 0.35  
 4311: 27 23  4  0 26   27 21  7  0 26       127000.9260  -0.0497  0.050   0.0322 0.32  
 4312: 27 23  4  0 27   27 21  7  0 27       127000.9260   0.1871  0.050   0.0322 0.33  
 4313: 29 26  3  0 30   29 23  6  0 30       127010.1973  -0.0149  0.050   0.0043 0.52  
 4314: 29 26  3  0 28   29 23  6  0 28       127010.1973   0.0249  0.050   0.0043 0.48  
 4315: 29 26  3  0 29   29 23  6  0 29       127011.3404  -0.0259  0.050               
 4316: 49 36 13  0 48   49 36 14  0 48       127063.9854   0.0035  0.050   0.0109 0.33  
 4317: 49 36 13  0 50   49 36 14  0 50       127063.9854   0.0040  0.050   0.0109 0.34  
 4318: 49 36 13  0 49   49 36 14  0 49       127063.9854   0.0252  0.050   0.0109 0.33  
 4319: 49 36 13  0 48   49 35 14  0 48       127065.3175   0.0017  0.050   0.0091 0.33  
 4320: 49 36 13  0 50   49 35 14  0 50       127065.3175   0.0021  0.050   0.0091 0.34  
 4321: 49 36 13  0 49   49 35 14  0 49       127065.3175   0.0233  0.050   0.0091 0.33  
 4322: 49 37 13  0 50   49 36 14  0 50       127081.8976  -0.0101  0.050  -0.0035 0.34  
 4323: 49 37 13  0 48   49 36 14  0 48       127081.8976  -0.0105  0.050  -0.0035 0.33  
 4324: 49 37 13  0 49   49 36 14  0 49       127081.8976   0.0101  0.050  -0.0035 0.33  
 4325: 49 37 13  0 49   49 35 14  0 49       127083.2270   0.0054  0.050  -0.0082 0.33  
 4326: 49 37 13  0 50   49 35 14  0 50       127083.2270  -0.0148  0.050  -0.0082 0.34  
 4327: 49 37 13  0 48   49 35 14  0 48       127083.2270  -0.0152  0.050  -0.0082 0.33  
 4328: 30 26  4  0 31   30 23  7  0 31       127201.4434   0.0363  0.050   0.0411 0.52  
 4329: 30 26  4  0 29   30 23  7  0 29       127201.4434   0.0461  0.050   0.0411 0.48  
 4330:  7  6  2  0  8    6  5  1  0  7       127304.8103   0.0325  0.050   0.0808 0.57  
 4331:  7  6  2  0  6    6  5  1  0  5       127304.8103   0.1453  0.050   0.0808 0.43  
 4332:  7  6  2  0  7    6  5  1  0  6       127305.6234   0.0561  0.050               
 4333: 48 35 13  0 47   48 35 14  0 47       127554.2176   0.0016  0.050   0.0076 0.33  
 4334: 48 35 13  0 49   48 35 14  0 49       127554.2176   0.0020  0.050   0.0076 0.34  
 4335: 48 35 13  0 48   48 35 14  0 48       127554.2176   0.0190  0.050   0.0076 0.33  
 4336: 48 35 13  0 47   48 34 14  0 47       127555.0379   0.0647  0.050   0.0707 0.33  
 4337: 48 35 13  0 49   48 34 14  0 49       127555.0379   0.0651  0.050   0.0707 0.34  
 4338: 48 35 13  0 48   48 34 14  0 48       127555.0379   0.0821  0.050   0.0707 0.33  
 4339: 50 48  3  0 51   50 47  4  0 51       127560.9827   0.0925  0.050   0.0297 0.17  
 4340: 50 48  3  0 49   50 47  4  0 49       127560.9827   0.0992  0.050   0.0297 0.16  
 4341: 50 48  2  0 50   50 47  3  0 50       127560.9827  -0.1480  0.050   0.0297 0.17  
 4342: 50 48  2  0 51   50 47  3  0 51       127560.9827   0.1855  0.050   0.0297 0.17  
 4343: 50 48  2  0 49   50 47  3  0 49       127560.9827   0.1921  0.050   0.0297 0.16  
 4344: 50 48  3  0 50   50 47  4  0 50       127560.9827  -0.2409  0.050   0.0297 0.17  
 4345: 48 36 13  0 48   48 35 14  0 48       127564.8956  -0.0133  0.050  -0.0244 0.33  
 4346: 48 36 13  0 49   48 35 14  0 49       127564.8956  -0.0298  0.050  -0.0244 0.34  
 4347: 48 36 13  0 47   48 35 14  0 47       127564.8956  -0.0301  0.050  -0.0244 0.33  
 4348: 48 36 13  0 47   48 34 14  0 47       127565.7048   0.0217  0.050   0.0275 0.33  
 4349: 48 36 13  0 49   48 34 14  0 49       127565.7048   0.0221  0.050   0.0275 0.34  
 4350: 48 36 13  0 48   48 34 14  0 48       127565.7048   0.0385  0.050   0.0275 0.33  
 4351: 65 52 14  0 66   65 50 15  0 66       127570.6412  -0.0191  0.050  -0.0036 0.34  
 4352: 65 52 14  0 64   65 50 15  0 64       127570.6412  -0.0198  0.050  -0.0036 0.33  
 4353: 65 52 14  0 65   65 50 15  0 65       127570.6412   0.0283  0.050  -0.0036 0.33  
 4354:  6  6  0  0  7    5  4  1  0  6       127582.7647  -0.0759  0.050   0.0402 0.58  
 4355:  6  6  0  0  5    5  4  1  0  5       127582.7647   0.1346  0.050   0.0402 0.01  
 4356:  6  6  0  0  5    5  4  1  0  4       127582.7647   0.2005  0.050   0.0402 0.41  
 4357:  6  6  0  0  6    5  4  1  0  5       127584.4579  -0.0087  0.050  -0.0072 0.97  
 4358:  6  6  0  0  6    5  4  1  0  6       127584.4579   0.0459  0.050  -0.0072 0.03  
 4359: 27 23  4  0 27   27 20  7  0 27       127679.1270   0.0796  0.050  -0.0368 0.33  
 4360: 27 23  4  0 28   27 20  7  0 28       127679.1270  -0.0919  0.050  -0.0368 0.35  
 4361: 27 23  4  0 26   27 20  7  0 26       127679.1270  -0.0983  0.050  -0.0368 0.32  
 4362: 11  8  4  0 10   10 10  1  0  9       128008.1860   0.0117  0.050   0.0332 0.00  
 4363: 47 34 13  0 46   47 34 14  0 46       128008.1860   0.0287  0.050   0.0332 0.33  
 4364: 47 34 13  0 48   47 34 14  0 48       128008.1860   0.0290  0.050   0.0332 0.34  
 4365: 47 34 13  0 47   47 34 14  0 47       128008.1860   0.0421  0.050   0.0332 0.33  
 4366: 47 35 13  0 47   47 33 14  0 47       128014.8639  -0.0138  0.050  -0.0225 0.33  
 4367: 47 35 13  0 48   47 33 14  0 48       128014.8639  -0.0266  0.050  -0.0225 0.34  
 4368: 47 35 13  0 46   47 33 14  0 46       128014.8639  -0.0268  0.050  -0.0225 0.33  
 4369: 63 49 14  0 63   63 49 15  0 63       128180.8142   0.0337  0.050  -0.0232 0.33  
 4370: 63 49 14  0 64   63 49 15  0 64       128180.8142  -0.0509  0.050  -0.0232 0.34  
 4371: 63 49 14  0 62   63 49 15  0 62       128180.8142  -0.0523  0.050  -0.0232 0.33  
 4372: 25 25  1  0 25   25 23  2  0 25       128417.0356  -0.0602  0.050               
 4373: 64 51 14  0 63   64 49 15  0 63       128420.0159   0.0138  0.050   0.0308 0.33  
 4374: 64 51 14  0 65   64 49 15  0 65       128420.0159   0.0145  0.050   0.0308 0.34  
 4375: 64 51 14  0 64   64 49 15  0 64       128420.0159   0.0640  0.050   0.0308 0.33  
 4376: 46 33 13  0 45   46 33 14  0 45       128428.9020   0.0444  0.050   0.0337 0.31  
 4377: 46 33 13  0 47   46 33 14  0 47       128428.9020   0.0446  0.050   0.0337 0.32  
 4378: 46 33 13  0 46   46 33 14  0 46       128428.9020   0.0539  0.050   0.0337 0.31  
 4379: 46 33 13  0 46   46 32 14  0 46       128428.9020  -0.1795  0.050   0.0337 0.02  
 4380: 46 33 13  0 47   46 32 14  0 47       128428.9020  -0.1888  0.050   0.0337 0.02  
 4381: 46 33 13  0 45   46 32 14  0 45       128428.9020  -0.1890  0.050   0.0337 0.02  
 4382: 46 34 13  0 46   46 32 14  0 46       128432.7493   0.0029  0.050   0.0108 0.31  
 4383: 46 34 13  0 47   46 32 14  0 47       128432.7493  -0.0060  0.050   0.0108 0.32  
 4384: 46 34 13  0 45   46 32 14  0 45       128432.7493  -0.0062  0.050   0.0108 0.31  
 4385: 46 34 13  0 45   46 33 14  0 45       128432.7493   0.2272  0.050   0.0108 0.02  
 4386: 46 34 13  0 47   46 33 14  0 47       128432.7493   0.2274  0.050   0.0108 0.02  
 4387: 46 34 13  0 46   46 33 14  0 46       128432.7493   0.2364  0.050   0.0108 0.02  
 4388: 10  6  4  0 11    9  8  1  0 10       128715.5324  -0.0359  0.050  -0.0063 0.37  
 4389: 10  6  4  0  9    9  8  1  0  8       128715.5324  -0.0510  0.050  -0.0063 0.30  
 4390: 10  6  4  0 10    9  8  1  0  9       128715.5324   0.0670  0.050  -0.0063 0.33  
 4391: 45 32 13  0 44   45 32 14  0 44       128818.9551   0.0332  0.050   0.0277 0.31  
 4392: 45 32 13  0 46   45 32 14  0 46       128818.9551   0.0334  0.050   0.0277 0.32  
 4393: 45 32 13  0 45   45 32 14  0 45       128818.9551   0.0388  0.050   0.0277 0.31  
 4394: 45 32 13  0 45   45 31 14  0 45       128818.9551  -0.0878  0.050   0.0277 0.02  
 4395: 45 32 13  0 46   45 31 14  0 46       128818.9551  -0.0932  0.050   0.0277 0.02  
 4396: 45 32 13  0 44   45 31 14  0 44       128818.9551  -0.0934  0.050   0.0277 0.02  
 4397: 45 33 13  0 45   45 31 14  0 45       128821.1396  -0.0003  0.050   0.0036 0.31  
 4398: 45 33 13  0 46   45 31 14  0 46       128821.1396  -0.0056  0.050   0.0036 0.32  
 4399: 45 33 13  0 44   45 31 14  0 44       128821.1396  -0.0058  0.050   0.0036 0.31  
 4400: 45 33 13  0 44   45 32 14  0 44       128821.1396   0.1209  0.050   0.0036 0.02  
 4401: 45 33 13  0 46   45 32 14  0 46       128821.1396   0.1210  0.050   0.0036 0.02  
 4402: 45 33 13  0 45   45 32 14  0 45       128821.1396   0.1263  0.050   0.0036 0.02  
 4403: 50 43  8  0 51   50 41  9  0 51       128885.4840   0.0444  0.050   0.0535 0.51  
 4404: 50 43  8  0 49   50 41  9  0 49       128885.4840   0.0629  0.050   0.0535 0.49  
 4405: 50 43  8  0 50   50 41  9  0 50       128886.4509   0.0864  0.050               
 4406: 33 29  4  0 34   33 27  7  0 34       129026.2944   0.0176  0.050   0.0240 0.51  
 4407: 33 29  4  0 32   33 27  7  0 32       129026.2944   0.0307  0.050   0.0240 0.49  
 4408:  6  5  1  0  5    5  4  2  0  4       129049.7319   0.0082  0.050   0.0725 0.42  
 4409:  6  5  1  0  7    5  4  2  0  6       129049.7319   0.1181  0.050   0.0725 0.58  
 4410: 44 31 13  0 43   44 31 14  0 43       129180.6472   0.0310  0.050   0.0277 0.31  
 4411: 44 31 13  0 45   44 31 14  0 45       129180.6472   0.0310  0.050   0.0277 0.32  
 4412: 44 31 13  0 44   44 30 14  0 44       129180.6472  -0.0347  0.050   0.0277 0.02  
 4413: 44 31 13  0 44   44 31 14  0 44       129180.6472   0.0328  0.050   0.0277 0.31  
 4414: 44 31 13  0 45   44 30 14  0 45       129180.6472  -0.0365  0.050   0.0277 0.02  
 4415: 44 31 13  0 43   44 30 14  0 43       129180.6472  -0.0366  0.050   0.0277 0.02  
 4416: 44 32 13  0 43   44 30 14  0 43       129181.8827   0.0173  0.050   0.0219 0.31  
 4417: 44 32 13  0 45   44 30 14  0 45       129181.8827   0.0173  0.050   0.0219 0.32  
 4418: 44 32 13  0 44   44 30 14  0 44       129181.8827   0.0190  0.050   0.0219 0.31  
 4419: 44 32 13  0 43   44 31 14  0 43       129181.8827   0.0849  0.050   0.0219 0.02  
 4420: 44 32 13  0 45   44 31 14  0 45       129181.8827   0.0850  0.050   0.0219 0.02  
 4421: 44 32 13  0 44   44 31 14  0 44       129181.8827   0.0867  0.050   0.0219 0.02  
 4422: 32 29  3  0 33   32 27  6  0 33       129361.4952   0.0000  0.050   0.0119 0.52  
 4423: 32 29  3  0 31   32 27  6  0 31       129361.4952   0.0245  0.050   0.0119 0.48  
 4424: 32 29  3  0 32   32 27  6  0 32       129362.3522   0.0701  0.050               
 4425: 62 48 14  0 61   62 48 15  0 61       129394.7172   0.0387  0.050   0.0639 0.33  
 4426: 62 48 14  0 63   62 48 15  0 63       129394.7172   0.0399  0.050   0.0639 0.34  
 4427: 62 48 14  0 62   62 48 15  0 62       129394.7172   0.1130  0.050   0.0639 0.33  
 4428: 34 31  4  0 35   34 29  5  0 35       129454.9383   0.0011  0.050   0.0180 0.51  
 4429: 34 31  4  0 33   34 29  5  0 33       129454.9383   0.0357  0.050   0.0180 0.49  
 4430: 34 31  4  0 34   34 29  5  0 34       129456.1235   0.0099  0.050               
 4431: 43 30 13  0 43   43 30 14  0 43       129515.9311  -0.0146  0.050  -0.0155 0.31  
 4432: 43 30 13  0 44   43 30 14  0 44       129515.9311  -0.0127  0.050  -0.0155 0.32  
 4433: 43 30 13  0 42   43 30 14  0 42       129515.9311  -0.0127  0.050  -0.0155 0.31  
 4434: 43 30 13  0 43   43 29 14  0 43       129515.9311  -0.0501  0.050  -0.0155 0.02  
 4435: 43 30 13  0 44   43 29 14  0 44       129515.9311  -0.0482  0.050  -0.0155 0.02  
 4436: 43 30 13  0 42   43 29 14  0 42       129515.9311  -0.0482  0.050  -0.0155 0.02  
 4437: 43 31 13  0 42   43 29 14  0 42       129516.6762   0.0415  0.050   0.0429 0.31  
 4438: 43 31 13  0 44   43 29 14  0 44       129516.6762   0.0414  0.050   0.0429 0.32  
 4439: 43 31 13  0 43   43 29 14  0 43       129516.6762   0.0395  0.050   0.0429 0.31  
 4440: 43 31 13  0 42   43 30 14  0 42       129516.6762   0.0770  0.050   0.0429 0.02  
 4441: 43 31 13  0 44   43 30 14  0 44       129516.6762   0.0770  0.050   0.0429 0.02  
 4442: 43 31 13  0 43   43 30 14  0 43       129516.6762   0.0750  0.050   0.0429 0.02  
 4443: 42 30 13  0 42   42 29 14  0 42       129826.9978  -0.0665  0.050  -0.0800 0.02  
 4444: 42 30 13  0 43   42 29 14  0 43       129826.9978  -0.0609  0.050  -0.0800 0.02  
 4445: 42 30 13  0 41   42 29 14  0 41       129826.9978  -0.0607  0.050  -0.0800 0.02  
 4446: 42 30 13  0 42   42 28 14  0 42       129826.9978  -0.0848  0.050  -0.0800 0.31  
 4447: 42 30 13  0 43   42 28 14  0 43       129826.9978  -0.0792  0.050  -0.0800 0.32  
 4448: 42 30 13  0 41   42 28 14  0 41       129826.9978  -0.0791  0.050  -0.0800 0.31  
 4449:  6  5  1  0  5    5  3  2  0  4       129890.3422  -0.0001  0.050   0.0156 0.27  
 4450:  6  5  1  0  7    5  3  2  0  6       129890.3422   0.0075  0.050   0.0156 0.38  
 4451:  6  5  1  0  6    5  3  2  0  6       129890.3422  -0.0344  0.050   0.0156 0.01  
 4452:  6  5  1  0  6    5  3  2  0  5       129890.3422   0.0378  0.050   0.0156 0.32  
 4453:  6  5  1  0  5    5  3  2  0  5       129890.3422   0.0868  0.050   0.0156 0.01  
 4454: 40 27 13  0 40   40 27 14  0 40       130380.8905  -0.0040  0.050  -0.0481 0.16  
 4455: 40 27 13  0 41   40 26 14  0 41       130380.8905   0.0043  0.050  -0.0481 0.01  
 4456: 40 27 13  0 39   40 26 14  0 39       130380.8905   0.0046  0.050  -0.0481 0.01  
 4457: 40 27 13  0 40   40 26 14  0 40       130380.8905  -0.0086  0.050  -0.0481 0.01  
 4458: 40 27 13  0 41   40 27 14  0 41       130380.8905   0.0089  0.050  -0.0481 0.16  
 4459: 40 27 13  0 39   40 27 14  0 39       130380.8905   0.0092  0.050  -0.0481 0.15  
 4460: 40 28 13  0 39   40 27 14  0 39       130380.8905  -0.0916  0.050  -0.0481 0.01  
 4461: 40 28 13  0 41   40 27 14  0 41       130380.8905  -0.0920  0.050  -0.0481 0.01  
 4462: 40 28 13  0 39   40 26 14  0 39       130380.8905  -0.0962  0.050  -0.0481 0.15  
 4463: 40 28 13  0 41   40 26 14  0 41       130380.8905  -0.0966  0.050  -0.0481 0.16  
 4464: 40 28 13  0 40   40 27 14  0 40       130380.8905  -0.1049  0.050  -0.0481 0.01  
 4465: 40 28 13  0 40   40 26 14  0 40       130380.8905  -0.1096  0.050  -0.0481 0.16  
 4466: 39 26 13  0 39   39 26 14  0 39       130627.1781  -0.0072  0.050  -0.0232 0.16  
 4467: 39 26 13  0 39   39 25 14  0 39       130627.1781  -0.0095  0.050  -0.0232 0.01  
 4468: 39 26 13  0 40   39 25 14  0 40       130627.1781   0.0072  0.050  -0.0232 0.01  
 4469: 39 26 13  0 38   39 25 14  0 38       130627.1781   0.0076  0.050  -0.0232 0.01  
 4470: 39 26 13  0 40   39 26 14  0 40       130627.1781   0.0094  0.050  -0.0232 0.16  
 4471: 39 26 13  0 38   39 26 14  0 38       130627.1781   0.0099  0.050  -0.0232 0.15  
 4472: 39 27 13  0 38   39 26 14  0 38       130627.1781  -0.0422  0.050  -0.0232 0.01  
 4473: 39 27 13  0 40   39 26 14  0 40       130627.1781  -0.0426  0.050  -0.0232 0.01  
 4474: 39 27 13  0 38   39 25 14  0 38       130627.1781  -0.0444  0.050  -0.0232 0.15  
 4475: 39 27 13  0 40   39 25 14  0 40       130627.1781  -0.0449  0.050  -0.0232 0.16  
 4476: 39 27 13  0 39   39 26 14  0 39       130627.1781  -0.0594  0.050  -0.0232 0.01  
 4477: 39 27 13  0 39   39 25 14  0 39       130627.1781  -0.0616  0.050  -0.0232 0.16  
 4478: 38 25 13  0 38   38 25 14  0 38       130854.6692  -0.0035  0.050  -0.0034 0.16  
 4479: 38 25 13  0 38   38 24 14  0 38       130854.6692  -0.0046  0.050  -0.0034 0.01  
 4480: 38 25 13  0 39   38 24 14  0 39       130854.6692   0.0159  0.050  -0.0034 0.01  
 4481: 38 25 13  0 37   38 24 14  0 37       130854.6692   0.0165  0.050  -0.0034 0.01  
 4482: 38 25 13  0 39   38 25 14  0 39       130854.6692   0.0170  0.050  -0.0034 0.16  
 4483: 38 25 13  0 37   38 25 14  0 37       130854.6692   0.0175  0.050  -0.0034 0.15  
 4484: 38 26 13  0 37   38 25 14  0 37       130854.6692  -0.0088  0.050  -0.0034 0.01  
 4485: 38 26 13  0 39   38 25 14  0 39       130854.6692  -0.0093  0.050  -0.0034 0.01  
 4486: 38 26 13  0 37   38 24 14  0 37       130854.6692  -0.0098  0.050  -0.0034 0.15  
 4487: 38 26 13  0 39   38 24 14  0 39       130854.6692  -0.0104  0.050  -0.0034 0.16  
 4488: 38 26 13  0 38   38 25 14  0 38       130854.6692  -0.0299  0.050  -0.0034 0.01  
 4489: 38 26 13  0 38   38 24 14  0 38       130854.6692  -0.0310  0.050  -0.0034 0.16  
 4490: 34 21 13  0 33   34 21 14  0 33       131599.1663  -0.0100  0.050  -0.0240 0.15
[truncated: 2,867,855 more chars]
